# Supplementary material for: Exploring an Intracellular Allosteric Site of CC-Chemokine Receptor 4 from 3D Models, Probe Simulations, and Mutagenesis
Source: ACS Pharmacol Transl Sci. 2024 Jul 16;7(8):2516–26. doi: 10.1021/acsptsci.4c00330 (PMC11320731; doi:10.1021/acsptsci.4c00330)
Supplement: Supplementary file 2 — pt4c00330_si_002.zip [file pt4c00330_si_002.zip]

Archive with 19 entries (19 files):
- MMI_energy.pdb
- NMS_energy.pdb
- NMS_CCR4-CCR9_2.pdb
- NMS_CCR4-CCR9_1.pdb
- MMI_CCR4-CCR9.pdb
- GSK_CCR4-CCR9-dock-scal1_0.pdb
- GSK_CCR4-CCR9-dock-scal0_7.pdb
- GSK_CCR4-CCR7-dock-scal0_7.pdb
- GSK_CCR4-CCR7-dock-scal1_0.pdb
- GSK_CCR4-CCR7-probe-dock.pdb
- GSK_CCR4-CCR9-probe-dock.pdb
- GSK_CCR4-CCR2-dock-scal1_0.pdb
- GSK_CCR4-CCR2-probe-dock.pdb
- GSK_CCR4-CCR5-probe-dock.pdb
- GSK_CCR4-CCR2-dock-scal0_7.pdb
- GSK_CCR4-CCR5-dock-scal0_7.pdb
- GSK_CCR4-alpha-dock-scal0_7.pdb
- GSK_CCR4-alpha-dock-scal1_0.pdb
- GSK_CCR4-alpha-probe-dock.pdb
