# Supplementary material for: Exploring an Intracellular Allosteric Site of CC-Chemokine Receptor 4 from 3D Models, Probe Simulations, and Mutagenesis
Source: ACS Pharmacol Transl Sci. 2024 Jul 16;7(8):2516–26. doi: 10.1021/acsptsci.4c00330 (PMC11320731; doi:10.1021/acsptsci.4c00330)
Supplement: Supplementary file 2 — pt4c00330_si_002.zip [file pt4c00330_si_002.zip › MMI_energy.pdb]

CRYST1   77.687   78.651  179.766  90.00  90.00  90.00 P 1           1
ATOM      1  CAY LEU P  21      -0.013  27.209  40.066  0.00  0.00      PRO   
ATOM      2  HY1 LEU P  21      -0.175  27.944  40.883  0.00  0.00      PRO   
ATOM      3  HY2 LEU P  21       0.777  27.756  39.507  0.00  0.00      PRO   
ATOM      4  HY3 LEU P  21       0.360  26.207  40.366  0.00  0.00      PRO   
ATOM      5  CY  LEU P  21      -1.343  27.113  39.343  0.00  0.00      PRO   
ATOM      6  OY  LEU P  21      -2.121  26.190  39.389  0.00  0.00      PRO   
ATOM      7  N   LEU P  21      -1.624  28.179  38.519  0.00  0.00      PRO   
ATOM      8  HN  LEU P  21      -1.007  28.962  38.493  0.00  0.00      PRO   
ATOM      9  CA  LEU P  21      -2.778  28.189  37.591  0.00  0.00      PRO   
ATOM     10  HA  LEU P  21      -3.580  27.707  38.130  0.00  0.00      PRO   
ATOM     11  CB  LEU P  21      -3.284  29.584  37.151  0.00  0.00      PRO   
ATOM     12  HB1 LEU P  21      -2.534  30.137  36.547  0.00  0.00      PRO   
ATOM     13  HB2 LEU P  21      -3.393  30.118  38.120  0.00  0.00      PRO   
ATOM     14  CG  LEU P  21      -4.640  29.707  36.373  0.00  0.00      PRO   
ATOM     15  HG  LEU P  21      -4.608  29.239  35.366  0.00  0.00      PRO   
ATOM     16  CD1 LEU P  21      -5.780  29.082  37.199  0.00  0.00      PRO   
ATOM     17 HD11 LEU P  21      -6.727  29.148  36.623  0.00  0.00      PRO   
ATOM     18 HD12 LEU P  21      -5.496  28.012  37.293  0.00  0.00      PRO   
ATOM     19 HD13 LEU P  21      -5.736  29.393  38.265  0.00  0.00      PRO   
ATOM     20  CD2 LEU P  21      -4.947  31.198  36.149  0.00  0.00      PRO   
ATOM     21 HD21 LEU P  21      -5.919  31.225  35.612  0.00  0.00      PRO   
ATOM     22 HD22 LEU P  21      -5.173  31.744  37.089  0.00  0.00      PRO   
ATOM     23 HD23 LEU P  21      -4.161  31.739  35.581  0.00  0.00      PRO   
ATOM     24  C   LEU P  21      -2.451  27.321  36.379  0.00  0.00      PRO   
ATOM     25  O   LEU P  21      -3.312  26.654  35.790  0.00  0.00      PRO   
ATOM     26  N   TYR P  22      -1.178  27.505  35.884  0.00  0.00      PRO   
ATOM     27  HN  TYR P  22      -0.452  28.034  36.318  0.00  0.00      PRO   
ATOM     28  CA  TYR P  22      -0.719  27.076  34.613  0.00  0.00      PRO   
ATOM     29  HA  TYR P  22      -1.514  27.033  33.883  0.00  0.00      PRO   
ATOM     30  CB  TYR P  22       0.089  28.234  34.015  0.00  0.00      PRO   
ATOM     31  HB1 TYR P  22       0.481  28.041  32.993  0.00  0.00      PRO   
ATOM     32  HB2 TYR P  22       0.940  28.311  34.724  0.00  0.00      PRO   
ATOM     33  CG  TYR P  22      -0.580  29.610  34.090  0.00  0.00      PRO   
ATOM     34  CD1 TYR P  22      -0.062  30.629  34.940  0.00  0.00      PRO   
ATOM     35  HD1 TYR P  22       0.859  30.510  35.491  0.00  0.00      PRO   
ATOM     36  CE1 TYR P  22      -0.722  31.836  34.911  0.00  0.00      PRO   
ATOM     37  HE1 TYR P  22      -0.151  32.607  35.407  0.00  0.00      PRO   
ATOM     38  CZ  TYR P  22      -1.856  32.009  34.244  0.00  0.00      PRO   
ATOM     39  OH  TYR P  22      -2.561  33.152  34.337  0.00  0.00      PRO   
ATOM     40  HH  TYR P  22      -3.153  33.243  33.587  0.00  0.00      PRO   
ATOM     41  CD2 TYR P  22      -1.669  29.836  33.267  0.00  0.00      PRO   
ATOM     42  HD2 TYR P  22      -1.972  29.026  32.620  0.00  0.00      PRO   
ATOM     43  CE2 TYR P  22      -2.257  31.092  33.188  0.00  0.00      PRO   
ATOM     44  HE2 TYR P  22      -3.112  31.254  32.548  0.00  0.00      PRO   
ATOM     45  C   TYR P  22       0.027  25.760  34.723  0.00  0.00      PRO   
ATOM     46  O   TYR P  22       1.140  25.682  35.213  0.00  0.00      PRO   
ATOM     47  N   GLU P  23      -0.699  24.717  34.333  0.00  0.00      PRO   
ATOM     48  HN  GLU P  23      -1.517  24.911  33.798  0.00  0.00      PRO   
ATOM     49  CA  GLU P  23      -0.326  23.269  34.404  0.00  0.00      PRO   
ATOM     50  HA  GLU P  23      -0.253  23.015  35.451  0.00  0.00      PRO   
ATOM     51  CB  GLU P  23      -1.435  22.497  33.834  0.00  0.00      PRO   
ATOM     52  HB1 GLU P  23      -1.043  21.482  33.607  0.00  0.00      PRO   
ATOM     53  HB2 GLU P  23      -1.770  22.947  32.876  0.00  0.00      PRO   
ATOM     54  CG  GLU P  23      -2.669  22.396  34.671  0.00  0.00      PRO   
ATOM     55  HG1 GLU P  23      -2.984  23.405  35.013  0.00  0.00      PRO   
ATOM     56  HG2 GLU P  23      -2.477  21.780  35.575  0.00  0.00      PRO   
ATOM     57  CD  GLU P  23      -3.766  21.779  33.940  0.00  0.00      PRO   
ATOM     58  OE1 GLU P  23      -3.635  20.791  33.217  0.00  0.00      PRO   
ATOM     59  OE2 GLU P  23      -4.922  22.242  34.148  0.00  0.00      PRO   
ATOM     60  C   GLU P  23       1.042  22.956  33.723  0.00  0.00      PRO   
ATOM     61  O   GLU P  23       1.250  23.135  32.528  0.00  0.00      PRO   
ATOM     62  N   SER P  24       2.036  22.483  34.551  0.00  0.00      PRO   
ATOM     63  HN  SER P  24       1.734  22.362  35.493  0.00  0.00      PRO   
ATOM     64  CA  SER P  24       3.375  22.115  33.952  0.00  0.00      PRO   
ATOM     65  HA  SER P  24       3.238  22.144  32.881  0.00  0.00      PRO   
ATOM     66  CB  SER P  24       4.412  23.170  34.415  0.00  0.00      PRO   
ATOM     67  HB1 SER P  24       4.522  23.064  35.515  0.00  0.00      PRO   
ATOM     68  HB2 SER P  24       4.181  24.225  34.155  0.00  0.00      PRO   
ATOM     69  OG  SER P  24       5.666  22.895  33.742  0.00  0.00      PRO   
ATOM     70  HG1 SER P  24       5.810  23.608  33.115  0.00  0.00      PRO   
ATOM     71  C   SER P  24       3.600  20.700  34.196  0.00  0.00      PRO   
ATOM     72  O   SER P  24       4.162  19.961  33.350  0.00  0.00      PRO   
ATOM     73  N   ILE P  25       3.253  20.156  35.378  0.00  0.00      PRO   
ATOM     74  HN  ILE P  25       2.853  20.815  36.011  0.00  0.00      PRO   
ATOM     75  CA  ILE P  25       3.550  18.801  35.707  0.00  0.00      PRO   
ATOM     76  HA  ILE P  25       4.617  18.712  35.847  0.00  0.00      PRO   
ATOM     77  CB  ILE P  25       3.124  18.461  37.162  0.00  0.00      PRO   
ATOM     78  HB  ILE P  25       2.067  18.671  37.432  0.00  0.00      PRO   
ATOM     79  CG2 ILE P  25       3.368  16.981  37.368  0.00  0.00      PRO   
ATOM     80 HG21 ILE P  25       2.608  16.331  36.884  0.00  0.00      PRO   
ATOM     81 HG22 ILE P  25       4.244  16.717  36.737  0.00  0.00      PRO   
ATOM     82 HG23 ILE P  25       3.390  16.705  38.444  0.00  0.00      PRO   
ATOM     83  CG1 ILE P  25       4.030  19.270  38.101  0.00  0.00      PRO   
ATOM     84 HG11 ILE P  25       3.708  20.333  38.061  0.00  0.00      PRO   
ATOM     85 HG12 ILE P  25       5.108  19.173  37.852  0.00  0.00      PRO   
ATOM     86  CD  ILE P  25       3.752  18.931  39.607  0.00  0.00      PRO   
ATOM     87  HD1 ILE P  25       4.315  19.610  40.283  0.00  0.00      PRO   
ATOM     88  HD2 ILE P  25       2.693  18.748  39.890  0.00  0.00      PRO   
ATOM     89  HD3 ILE P  25       4.163  17.958  39.953  0.00  0.00      PRO   
ATOM     90  C   ILE P  25       3.011  17.777  34.690  0.00  0.00      PRO   
ATOM     91  O   ILE P  25       3.786  17.032  34.166  0.00  0.00      PRO   
ATOM     92  N   PRO P  26       1.700  17.765  34.335  0.00  0.00      PRO   
ATOM     93  CD  PRO P  26       0.649  18.593  34.862  0.00  0.00      PRO   
ATOM     94  HD1 PRO P  26       0.495  18.460  35.955  0.00  0.00      PRO   
ATOM     95  HD2 PRO P  26       0.710  19.666  34.583  0.00  0.00      PRO   
ATOM     96  CA  PRO P  26       1.200  16.740  33.355  0.00  0.00      PRO   
ATOM     97  HA  PRO P  26       1.718  15.816  33.564  0.00  0.00      PRO   
ATOM     98  CB  PRO P  26      -0.314  16.684  33.601  0.00  0.00      PRO   
ATOM     99  HB1 PRO P  26      -0.746  15.905  34.264  0.00  0.00      PRO   
ATOM    100  HB2 PRO P  26      -0.848  16.620  32.629  0.00  0.00      PRO   
ATOM    101  CG  PRO P  26      -0.656  18.103  34.077  0.00  0.00      PRO   
ATOM    102  HG1 PRO P  26      -1.457  17.924  34.825  0.00  0.00      PRO   
ATOM    103  HG2 PRO P  26      -0.953  18.765  33.235  0.00  0.00      PRO   
ATOM    104  C   PRO P  26       1.562  17.107  31.891  0.00  0.00      PRO   
ATOM    105  O   PRO P  26       1.011  16.402  31.039  0.00  0.00      PRO   
ATOM    106  N   LYS P  27       2.430  18.104  31.566  0.00  0.00      PRO   
ATOM    107  HN  LYS P  27       3.051  18.453  32.264  0.00  0.00      PRO   
ATOM    108  CA  LYS P  27       2.569  18.696  30.253  0.00  0.00      PRO   
ATOM    109  HA  LYS P  27       1.597  19.054  29.949  0.00  0.00      PRO   
ATOM    110  CB  LYS P  27       3.401  19.992  30.309  0.00  0.00      PRO   
ATOM    111  HB1 LYS P  27       4.321  19.735  30.877  0.00  0.00      PRO   
ATOM    112  HB2 LYS P  27       2.855  20.738  30.925  0.00  0.00      PRO   
ATOM    113  CG  LYS P  27       3.728  20.577  28.968  0.00  0.00      PRO   
ATOM    114  HG1 LYS P  27       2.727  20.638  28.491  0.00  0.00      PRO   
ATOM    115  HG2 LYS P  27       4.320  19.912  28.304  0.00  0.00      PRO   
ATOM    116  CD  LYS P  27       4.484  21.972  28.975  0.00  0.00      PRO   
ATOM    117  HD1 LYS P  27       3.781  22.617  29.546  0.00  0.00      PRO   
ATOM    118  HD2 LYS P  27       4.560  22.305  27.918  0.00  0.00      PRO   
ATOM    119  CE  LYS P  27       5.833  21.820  29.642  0.00  0.00      PRO   
ATOM    120  HE1 LYS P  27       5.615  21.353  30.626  0.00  0.00      PRO   
ATOM    121  HE2 LYS P  27       6.389  22.767  29.811  0.00  0.00      PRO   
ATOM    122  NZ  LYS P  27       6.730  20.937  28.798  0.00  0.00      PRO   
ATOM    123  HZ1 LYS P  27       7.502  21.541  28.449  0.00  0.00      PRO   
ATOM    124  HZ2 LYS P  27       7.153  20.269  29.474  0.00  0.00      PRO   
ATOM    125  HZ3 LYS P  27       6.253  20.435  28.023  0.00  0.00      PRO   
ATOM    126  C   LYS P  27       2.923  17.788  29.167  0.00  0.00      PRO   
ATOM    127  O   LYS P  27       2.238  17.906  28.156  0.00  0.00      PRO   
ATOM    128  N   PRO P  28       3.890  16.839  29.222  0.00  0.00      PRO   
ATOM    129  CD  PRO P  28       4.932  16.865  30.251  0.00  0.00      PRO   
ATOM    130  HD1 PRO P  28       5.485  17.828  30.204  0.00  0.00      PRO   
ATOM    131  HD2 PRO P  28       4.547  16.883  31.293  0.00  0.00      PRO   
ATOM    132  CA  PRO P  28       4.130  15.841  28.195  0.00  0.00      PRO   
ATOM    133  HA  PRO P  28       4.106  16.268  27.203  0.00  0.00      PRO   
ATOM    134  CB  PRO P  28       5.553  15.276  28.530  0.00  0.00      PRO   
ATOM    135  HB1 PRO P  28       6.243  15.957  27.988  0.00  0.00      PRO   
ATOM    136  HB2 PRO P  28       5.742  14.206  28.297  0.00  0.00      PRO   
ATOM    137  CG  PRO P  28       5.860  15.743  29.900  0.00  0.00      PRO   
ATOM    138  HG1 PRO P  28       6.928  16.025  30.019  0.00  0.00      PRO   
ATOM    139  HG2 PRO P  28       5.663  14.945  30.648  0.00  0.00      PRO   
ATOM    140  C   PRO P  28       3.017  14.734  28.218  0.00  0.00      PRO   
ATOM    141  O   PRO P  28       2.751  14.237  27.174  0.00  0.00      PRO   
ATOM    142  N   CYS P  29       2.521  14.449  29.452  0.00  0.00      PRO   
ATOM    143  HN  CYS P  29       3.033  14.762  30.248  0.00  0.00      PRO   
ATOM    144  CA  CYS P  29       1.643  13.320  29.587  0.00  0.00      PRO   
ATOM    145  HA  CYS P  29       2.141  12.540  29.029  0.00  0.00      PRO   
ATOM    146  CB  CYS P  29       1.472  12.915  31.099  0.00  0.00      PRO   
ATOM    147  HB1 CYS P  29       0.670  12.146  31.080  0.00  0.00      PRO   
ATOM    148  HB2 CYS P  29       1.003  13.809  31.562  0.00  0.00      PRO   
ATOM    149  SG  CYS P  29       2.971  12.382  31.859  0.00  0.00      PRO   
ATOM    150  HG1 CYS P  29       3.235  11.536  30.874  0.00  0.00      PRO   
ATOM    151  C   CYS P  29       0.239  13.564  29.027  0.00  0.00      PRO   
ATOM    152  O   CYS P  29      -0.482  12.622  28.614  0.00  0.00      PRO   
ATOM    153  N   THR P  30      -0.186  14.836  28.903  0.00  0.00      PRO   
ATOM    154  HN  THR P  30       0.321  15.620  29.253  0.00  0.00      PRO   
ATOM    155  CA  THR P  30      -1.457  15.205  28.492  0.00  0.00      PRO   
ATOM    156  HA  THR P  30      -2.114  14.661  29.155  0.00  0.00      PRO   
ATOM    157  CB  THR P  30      -1.802  16.666  28.685  0.00  0.00      PRO   
ATOM    158  HB  THR P  30      -1.036  17.308  28.199  0.00  0.00      PRO   
ATOM    159  OG1 THR P  30      -1.825  17.010  30.054  0.00  0.00      PRO   
ATOM    160  HG1 THR P  30      -1.159  16.438  30.442  0.00  0.00      PRO   
ATOM    161  CG2 THR P  30      -3.224  17.119  28.246  0.00  0.00      PRO   
ATOM    162 HG21 THR P  30      -3.402  18.118  28.699  0.00  0.00      PRO   
ATOM    163 HG22 THR P  30      -3.262  17.303  27.152  0.00  0.00      PRO   
ATOM    164 HG23 THR P  30      -4.054  16.405  28.437  0.00  0.00      PRO   
ATOM    165  C   THR P  30      -2.011  14.622  27.121  0.00  0.00      PRO   
ATOM    166  O   THR P  30      -1.353  14.721  26.086  0.00  0.00      PRO   
ATOM    167  N   LYS P  31      -3.182  14.013  27.064  0.00  0.00      PRO   
ATOM    168  HN  LYS P  31      -3.841  13.915  27.806  0.00  0.00      PRO   
ATOM    169  CA  LYS P  31      -3.677  13.336  25.872  0.00  0.00      PRO   
ATOM    170  HA  LYS P  31      -2.894  12.691  25.501  0.00  0.00      PRO   
ATOM    171  CB  LYS P  31      -4.744  12.347  26.423  0.00  0.00      PRO   
ATOM    172  HB1 LYS P  31      -5.473  12.135  25.612  0.00  0.00      PRO   
ATOM    173  HB2 LYS P  31      -5.320  12.991  27.122  0.00  0.00      PRO   
ATOM    174  CG  LYS P  31      -4.192  11.174  27.181  0.00  0.00      PRO   
ATOM    175  HG1 LYS P  31      -3.511  11.526  27.986  0.00  0.00      PRO   
ATOM    176  HG2 LYS P  31      -3.562  10.525  26.535  0.00  0.00      PRO   
ATOM    177  CD  LYS P  31      -5.334  10.364  27.807  0.00  0.00      PRO   
ATOM    178  HD1 LYS P  31      -5.842  10.902  28.635  0.00  0.00      PRO   
ATOM    179  HD2 LYS P  31      -4.914   9.417  28.207  0.00  0.00      PRO   
ATOM    180  CE  LYS P  31      -6.361   9.791  26.787  0.00  0.00      PRO   
ATOM    181  HE1 LYS P  31      -5.940   9.133  25.997  0.00  0.00      PRO   
ATOM    182  HE2 LYS P  31      -6.927  10.622  26.314  0.00  0.00      PRO   
ATOM    183  NZ  LYS P  31      -7.397   9.090  27.569  0.00  0.00      PRO   
ATOM    184  HZ1 LYS P  31      -7.701   9.652  28.390  0.00  0.00      PRO   
ATOM    185  HZ2 LYS P  31      -8.274   8.877  27.051  0.00  0.00      PRO   
ATOM    186  HZ3 LYS P  31      -7.097   8.191  27.996  0.00  0.00      PRO   
ATOM    187  C   LYS P  31      -4.089  14.263  24.656  0.00  0.00      PRO   
ATOM    188  O   LYS P  31      -3.815  14.002  23.478  0.00  0.00      PRO   
ATOM    189  N   GLU P  32      -4.809  15.293  25.001  0.00  0.00      PRO   
ATOM    190  HN  GLU P  32      -5.185  15.455  25.911  0.00  0.00      PRO   
ATOM    191  CA  GLU P  32      -5.180  16.351  24.110  0.00  0.00      PRO   
ATOM    192  HA  GLU P  32      -5.666  16.032  23.199  0.00  0.00      PRO   
ATOM    193  CB  GLU P  32      -6.227  17.429  24.763  0.00  0.00      PRO   
ATOM    194  HB1 GLU P  32      -6.250  18.340  24.128  0.00  0.00      PRO   
ATOM    195  HB2 GLU P  32      -5.875  17.817  25.743  0.00  0.00      PRO   
ATOM    196  CG  GLU P  32      -7.602  16.859  25.056  0.00  0.00      PRO   
ATOM    197  HG1 GLU P  32      -7.543  16.070  25.836  0.00  0.00      PRO   
ATOM    198  HG2 GLU P  32      -7.994  16.360  24.144  0.00  0.00      PRO   
ATOM    199  CD  GLU P  32      -8.576  17.906  25.615  0.00  0.00      PRO   
ATOM    200  OE1 GLU P  32      -8.732  18.061  26.801  0.00  0.00      PRO   
ATOM    201  OE2 GLU P  32      -9.214  18.573  24.740  0.00  0.00      PRO   
ATOM    202  C   GLU P  32      -4.017  17.205  23.649  0.00  0.00      PRO   
ATOM    203  O   GLU P  32      -3.251  17.673  24.535  0.00  0.00      PRO   
ATOM    204  N   GLY P  33      -3.756  17.482  22.317  0.00  0.00      PRO   
ATOM    205  HN  GLY P  33      -2.961  18.052  22.128  0.00  0.00      PRO   
ATOM    206  CA  GLY P  33      -4.666  17.240  21.209  0.00  0.00      PRO   
ATOM    207  HA1 GLY P  33      -4.189  17.856  20.461  0.00  0.00      PRO   
ATOM    208  HA2 GLY P  33      -5.686  17.506  21.446  0.00  0.00      PRO   
ATOM    209  C   GLY P  33      -4.543  15.856  20.688  0.00  0.00      PRO   
ATOM    210  O   GLY P  33      -5.512  15.215  20.246  0.00  0.00      PRO   
ATOM    211  N   ILE P  34      -3.315  15.257  20.586  0.00  0.00      PRO   
ATOM    212  HN  ILE P  34      -2.527  15.619  21.079  0.00  0.00      PRO   
ATOM    213  CA  ILE P  34      -3.084  14.205  19.612  0.00  0.00      PRO   
ATOM    214  HA  ILE P  34      -3.442  14.573  18.661  0.00  0.00      PRO   
ATOM    215  CB  ILE P  34      -1.499  14.132  19.387  0.00  0.00      PRO   
ATOM    216  HB  ILE P  34      -1.137  15.161  19.177  0.00  0.00      PRO   
ATOM    217  CG2 ILE P  34      -0.801  13.733  20.704  0.00  0.00      PRO   
ATOM    218 HG21 ILE P  34      -1.065  12.672  20.901  0.00  0.00      PRO   
ATOM    219 HG22 ILE P  34       0.301  13.743  20.563  0.00  0.00      PRO   
ATOM    220 HG23 ILE P  34      -1.002  14.478  21.503  0.00  0.00      PRO   
ATOM    221  CG1 ILE P  34      -1.021  13.149  18.254  0.00  0.00      PRO   
ATOM    222 HG11 ILE P  34      -1.257  12.085  18.473  0.00  0.00      PRO   
ATOM    223 HG12 ILE P  34       0.088  13.205  18.216  0.00  0.00      PRO   
ATOM    224  CD  ILE P  34      -1.647  13.436  16.882  0.00  0.00      PRO   
ATOM    225  HD1 ILE P  34      -1.536  14.487  16.539  0.00  0.00      PRO   
ATOM    226  HD2 ILE P  34      -1.194  12.757  16.128  0.00  0.00      PRO   
ATOM    227  HD3 ILE P  34      -2.735  13.213  16.905  0.00  0.00      PRO   
ATOM    228  C   ILE P  34      -3.725  12.764  19.853  0.00  0.00      PRO   
ATOM    229  O   ILE P  34      -4.082  12.024  18.972  0.00  0.00      PRO   
ATOM    230  N   LYS P  35      -3.890  12.396  21.159  0.00  0.00      PRO   
ATOM    231  HN  LYS P  35      -3.452  12.861  21.924  0.00  0.00      PRO   
ATOM    232  CA  LYS P  35      -4.479  11.105  21.492  0.00  0.00      PRO   
ATOM    233  HA  LYS P  35      -4.352  10.287  20.797  0.00  0.00      PRO   
ATOM    234  CB  LYS P  35      -3.862  10.635  22.854  0.00  0.00      PRO   
ATOM    235  HB1 LYS P  35      -4.090   9.551  22.943  0.00  0.00      PRO   
ATOM    236  HB2 LYS P  35      -4.362  11.205  23.666  0.00  0.00      PRO   
ATOM    237  CG  LYS P  35      -2.275  10.794  23.079  0.00  0.00      PRO   
ATOM    238  HG1 LYS P  35      -1.905  11.835  23.192  0.00  0.00      PRO   
ATOM    239  HG2 LYS P  35      -1.824  10.394  22.146  0.00  0.00      PRO   
ATOM    240  CD  LYS P  35      -1.711   9.856  24.146  0.00  0.00      PRO   
ATOM    241  HD1 LYS P  35      -2.210   8.867  24.063  0.00  0.00      PRO   
ATOM    242  HD2 LYS P  35      -2.013  10.209  25.155  0.00  0.00      PRO   
ATOM    243  CE  LYS P  35      -0.231   9.863  24.004  0.00  0.00      PRO   
ATOM    244  HE1 LYS P  35       0.292   9.464  24.899  0.00  0.00      PRO   
ATOM    245  HE2 LYS P  35       0.244  10.856  23.854  0.00  0.00      PRO   
ATOM    246  NZ  LYS P  35       0.300   8.893  22.902  0.00  0.00      PRO   
ATOM    247  HZ1 LYS P  35      -0.069   7.925  22.991  0.00  0.00      PRO   
ATOM    248  HZ2 LYS P  35       0.068   9.227  21.945  0.00  0.00      PRO   
ATOM    249  HZ3 LYS P  35       1.338   8.933  22.953  0.00  0.00      PRO   
ATOM    250  C   LYS P  35      -6.005  11.312  21.532  0.00  0.00      PRO   
ATOM    251  O   LYS P  35      -6.668  10.357  21.249  0.00  0.00      PRO   
ATOM    252  N   ALA P  36      -6.546  12.485  21.849  0.00  0.00      PRO   
ATOM    253  HN  ALA P  36      -5.914  13.116  22.292  0.00  0.00      PRO   
ATOM    254  CA  ALA P  36      -7.865  12.843  21.476  0.00  0.00      PRO   
ATOM    255  HA  ALA P  36      -8.583  12.151  21.890  0.00  0.00      PRO   
ATOM    256  CB  ALA P  36      -8.085  14.222  22.164  0.00  0.00      PRO   
ATOM    257  HB1 ALA P  36      -7.564  15.069  21.669  0.00  0.00      PRO   
ATOM    258  HB2 ALA P  36      -9.159  14.497  22.097  0.00  0.00      PRO   
ATOM    259  HB3 ALA P  36      -7.746  14.230  23.221  0.00  0.00      PRO   
ATOM    260  C   ALA P  36      -8.148  12.852  19.921  0.00  0.00      PRO   
ATOM    261  O   ALA P  36      -9.138  12.356  19.359  0.00  0.00      PRO   
ATOM    262  N   PHE P  37      -7.179  13.327  19.130  0.00  0.00      PRO   
ATOM    263  HN  PHE P  37      -6.350  13.703  19.538  0.00  0.00      PRO   
ATOM    264  CA  PHE P  37      -7.208  13.281  17.724  0.00  0.00      PRO   
ATOM    265  HA  PHE P  37      -8.132  13.787  17.483  0.00  0.00      PRO   
ATOM    266  CB  PHE P  37      -6.002  14.033  17.146  0.00  0.00      PRO   
ATOM    267  HB1 PHE P  37      -5.212  13.332  17.491  0.00  0.00      PRO   
ATOM    268  HB2 PHE P  37      -5.827  15.033  17.597  0.00  0.00      PRO   
ATOM    269  CG  PHE P  37      -5.921  14.193  15.610  0.00  0.00      PRO   
ATOM    270  CD1 PHE P  37      -6.532  15.260  14.887  0.00  0.00      PRO   
ATOM    271  HD1 PHE P  37      -7.074  16.118  15.257  0.00  0.00      PRO   
ATOM    272  CE1 PHE P  37      -6.342  15.332  13.460  0.00  0.00      PRO   
ATOM    273  HE1 PHE P  37      -6.985  15.971  12.873  0.00  0.00      PRO   
ATOM    274  CZ  PHE P  37      -5.617  14.359  12.754  0.00  0.00      PRO   
ATOM    275  HZ  PHE P  37      -5.661  14.380  11.675  0.00  0.00      PRO   
ATOM    276  CD2 PHE P  37      -5.104  13.261  14.858  0.00  0.00      PRO   
ATOM    277  HD2 PHE P  37      -4.673  12.444  15.416  0.00  0.00      PRO   
ATOM    278  CE2 PHE P  37      -4.895  13.378  13.475  0.00  0.00      PRO   
ATOM    279  HE2 PHE P  37      -4.239  12.647  13.025  0.00  0.00      PRO   
ATOM    280  C   PHE P  37      -7.414  11.809  17.206  0.00  0.00      PRO   
ATOM    281  O   PHE P  37      -8.373  11.527  16.479  0.00  0.00      PRO   
ATOM    282  N   GLY P  38      -6.677  10.827  17.769  0.00  0.00      PRO   
ATOM    283  HN  GLY P  38      -5.836  11.059  18.253  0.00  0.00      PRO   
ATOM    284  CA  GLY P  38      -6.791   9.393  17.626  0.00  0.00      PRO   
ATOM    285  HA1 GLY P  38      -6.231   8.782  18.318  0.00  0.00      PRO   
ATOM    286  HA2 GLY P  38      -6.682   9.152  16.579  0.00  0.00      PRO   
ATOM    287  C   GLY P  38      -8.133   8.813  18.147  0.00  0.00      PRO   
ATOM    288  O   GLY P  38      -8.444   7.750  17.615  0.00  0.00      PRO   
ATOM    289  N   GLU P  39      -8.853   9.397  19.108  0.00  0.00      PRO   
ATOM    290  HN  GLU P  39      -8.505  10.148  19.665  0.00  0.00      PRO   
ATOM    291  CA  GLU P  39     -10.170   8.946  19.490  0.00  0.00      PRO   
ATOM    292  HA  GLU P  39     -10.278   7.887  19.307  0.00  0.00      PRO   
ATOM    293  CB  GLU P  39     -10.225   9.233  20.999  0.00  0.00      PRO   
ATOM    294  HB1 GLU P  39      -9.811  10.261  21.080  0.00  0.00      PRO   
ATOM    295  HB2 GLU P  39      -9.485   8.518  21.418  0.00  0.00      PRO   
ATOM    296  CG  GLU P  39     -11.613   9.095  21.727  0.00  0.00      PRO   
ATOM    297  HG1 GLU P  39     -12.159   8.238  21.277  0.00  0.00      PRO   
ATOM    298  HG2 GLU P  39     -12.225  10.004  21.547  0.00  0.00      PRO   
ATOM    299  CD  GLU P  39     -11.529   8.741  23.208  0.00  0.00      PRO   
ATOM    300  OE1 GLU P  39     -10.804   9.615  23.775  0.00  0.00      PRO   
ATOM    301  OE2 GLU P  39     -11.931   7.772  23.886  0.00  0.00      PRO   
ATOM    302  C   GLU P  39     -11.389   9.600  18.776  0.00  0.00      PRO   
ATOM    303  O   GLU P  39     -12.468   9.073  18.677  0.00  0.00      PRO   
ATOM    304  N   LEU P  40     -11.293  10.919  18.427  0.00  0.00      PRO   
ATOM    305  HN  LEU P  40     -10.486  11.463  18.643  0.00  0.00      PRO   
ATOM    306  CA  LEU P  40     -12.375  11.693  17.889  0.00  0.00      PRO   
ATOM    307  HA  LEU P  40     -13.250  11.062  17.839  0.00  0.00      PRO   
ATOM    308  CB  LEU P  40     -12.761  12.901  18.801  0.00  0.00      PRO   
ATOM    309  HB1 LEU P  40     -13.663  13.340  18.323  0.00  0.00      PRO   
ATOM    310  HB2 LEU P  40     -11.905  13.606  18.853  0.00  0.00      PRO   
ATOM    311  CG  LEU P  40     -13.198  12.635  20.221  0.00  0.00      PRO   
ATOM    312  HG  LEU P  40     -13.425  11.549  20.275  0.00  0.00      PRO   
ATOM    313  CD1 LEU P  40     -12.049  12.743  21.197  0.00  0.00      PRO   
ATOM    314 HD11 LEU P  40     -12.356  12.723  22.264  0.00  0.00      PRO   
ATOM    315 HD12 LEU P  40     -11.246  12.005  20.987  0.00  0.00      PRO   
ATOM    316 HD13 LEU P  40     -11.460  13.677  21.073  0.00  0.00      PRO   
ATOM    317  CD2 LEU P  40     -14.409  13.514  20.445  0.00  0.00      PRO   
ATOM    318 HD21 LEU P  40     -14.751  13.597  21.499  0.00  0.00      PRO   
ATOM    319 HD22 LEU P  40     -14.026  14.549  20.322  0.00  0.00      PRO   
ATOM    320 HD23 LEU P  40     -15.262  13.206  19.803  0.00  0.00      PRO   
ATOM    321  C   LEU P  40     -12.142  12.186  16.506  0.00  0.00      PRO   
ATOM    322  O   LEU P  40     -13.060  12.780  15.975  0.00  0.00      PRO   
ATOM    323  N   PHE P  41     -11.042  11.842  15.850  0.00  0.00      PRO   
ATOM    324  HN  PHE P  41     -10.256  11.421  16.297  0.00  0.00      PRO   
ATOM    325  CA  PHE P  41     -10.799  12.367  14.498  0.00  0.00      PRO   
ATOM    326  HA  PHE P  41     -11.751  12.748  14.158  0.00  0.00      PRO   
ATOM    327  CB  PHE P  41      -9.651  13.457  14.513  0.00  0.00      PRO   
ATOM    328  HB1 PHE P  41      -8.660  12.977  14.369  0.00  0.00      PRO   
ATOM    329  HB2 PHE P  41      -9.665  13.914  15.525  0.00  0.00      PRO   
ATOM    330  CG  PHE P  41      -9.824  14.437  13.405  0.00  0.00      PRO   
ATOM    331  CD1 PHE P  41      -9.301  14.123  12.081  0.00  0.00      PRO   
ATOM    332  HD1 PHE P  41      -8.729  13.211  11.993  0.00  0.00      PRO   
ATOM    333  CE1 PHE P  41      -9.561  14.990  11.058  0.00  0.00      PRO   
ATOM    334  HE1 PHE P  41      -9.299  14.814  10.025  0.00  0.00      PRO   
ATOM    335  CZ  PHE P  41     -10.459  16.138  11.233  0.00  0.00      PRO   
ATOM    336  HZ  PHE P  41     -10.656  16.805  10.407  0.00  0.00      PRO   
ATOM    337  CD2 PHE P  41     -10.690  15.515  13.583  0.00  0.00      PRO   
ATOM    338  HD2 PHE P  41     -11.242  15.667  14.499  0.00  0.00      PRO   
ATOM    339  CE2 PHE P  41     -10.929  16.414  12.520  0.00  0.00      PRO   
ATOM    340  HE2 PHE P  41     -11.591  17.246  12.710  0.00  0.00      PRO   
ATOM    341  C   PHE P  41     -10.384  11.259  13.517  0.00  0.00      PRO   
ATOM    342  O   PHE P  41     -10.916  11.243  12.389  0.00  0.00      PRO   
ATOM    343  N   LEU P  42      -9.598  10.287  13.973  0.00  0.00      PRO   
ATOM    344  HN  LEU P  42      -9.090  10.442  14.816  0.00  0.00      PRO   
ATOM    345  CA  LEU P  42      -9.276   9.107  13.198  0.00  0.00      PRO   
ATOM    346  HA  LEU P  42      -8.949   9.432  12.222  0.00  0.00      PRO   
ATOM    347  CB  LEU P  42      -8.060   8.453  13.812  0.00  0.00      PRO   
ATOM    348  HB1 LEU P  42      -7.992   7.351  13.687  0.00  0.00      PRO   
ATOM    349  HB2 LEU P  42      -8.225   8.592  14.902  0.00  0.00      PRO   
ATOM    350  CG  LEU P  42      -6.689   8.953  13.466  0.00  0.00      PRO   
ATOM    351  HG  LEU P  42      -5.891   8.447  14.051  0.00  0.00      PRO   
ATOM    352  CD1 LEU P  42      -6.323   8.600  12.012  0.00  0.00      PRO   
ATOM    353 HD11 LEU P  42      -6.494   7.506  11.919  0.00  0.00      PRO   
ATOM    354 HD12 LEU P  42      -6.978   9.141  11.296  0.00  0.00      PRO   
ATOM    355 HD13 LEU P  42      -5.277   8.845  11.731  0.00  0.00      PRO   
ATOM    356  CD2 LEU P  42      -6.528  10.433  13.679  0.00  0.00      PRO   
ATOM    357 HD21 LEU P  42      -6.625  10.559  14.778  0.00  0.00      PRO   
ATOM    358 HD22 LEU P  42      -5.646  10.952  13.245  0.00  0.00      PRO   
ATOM    359 HD23 LEU P  42      -7.386  11.002  13.261  0.00  0.00      PRO   
ATOM    360  C   LEU P  42     -10.482   8.211  12.917  0.00  0.00      PRO   
ATOM    361  O   LEU P  42     -10.687   7.854  11.772  0.00  0.00      PRO   
ATOM    362  N   PRO P  43     -11.445   7.990  13.783  0.00  0.00      PRO   
ATOM    363  CD  PRO P  43     -11.312   7.981  15.205  0.00  0.00      PRO   
ATOM    364  HD1 PRO P  43     -10.310   7.567  15.449  0.00  0.00      PRO   
ATOM    365  HD2 PRO P  43     -11.291   8.980  15.690  0.00  0.00      PRO   
ATOM    366  CA  PRO P  43     -12.602   7.239  13.367  0.00  0.00      PRO   
ATOM    367  HA  PRO P  43     -12.188   6.343  12.929  0.00  0.00      PRO   
ATOM    368  CB  PRO P  43     -13.380   6.744  14.733  0.00  0.00      PRO   
ATOM    369  HB1 PRO P  43     -13.613   5.695  14.451  0.00  0.00      PRO   
ATOM    370  HB2 PRO P  43     -14.291   7.350  14.927  0.00  0.00      PRO   
ATOM    371  CG  PRO P  43     -12.300   6.960  15.789  0.00  0.00      PRO   
ATOM    372  HG1 PRO P  43     -11.841   5.961  15.945  0.00  0.00      PRO   
ATOM    373  HG2 PRO P  43     -12.759   7.371  16.714  0.00  0.00      PRO   
ATOM    374  C   PRO P  43     -13.578   7.904  12.365  0.00  0.00      PRO   
ATOM    375  O   PRO P  43     -14.113   7.166  11.506  0.00  0.00      PRO   
ATOM    376  N   PRO P  44     -13.922   9.179  12.392  0.00  0.00      PRO   
ATOM    377  CD  PRO P  44     -13.959   9.934  13.599  0.00  0.00      PRO   
ATOM    378  HD1 PRO P  44     -14.799   9.481  14.168  0.00  0.00      PRO   
ATOM    379  HD2 PRO P  44     -13.045   9.944  14.231  0.00  0.00      PRO   
ATOM    380  CA  PRO P  44     -14.587   9.842  11.325  0.00  0.00      PRO   
ATOM    381  HA  PRO P  44     -15.420   9.232  11.006  0.00  0.00      PRO   
ATOM    382  CB  PRO P  44     -15.145  11.132  11.951  0.00  0.00      PRO   
ATOM    383  HB1 PRO P  44     -16.174  10.895  12.294  0.00  0.00      PRO   
ATOM    384  HB2 PRO P  44     -15.183  12.049  11.324  0.00  0.00      PRO   
ATOM    385  CG  PRO P  44     -14.214  11.367  13.111  0.00  0.00      PRO   
ATOM    386  HG1 PRO P  44     -14.560  12.021  13.939  0.00  0.00      PRO   
ATOM    387  HG2 PRO P  44     -13.304  11.867  12.719  0.00  0.00      PRO   
ATOM    388  C   PRO P  44     -13.775  10.073  10.058  0.00  0.00      PRO   
ATOM    389  O   PRO P  44     -14.324   9.879   8.987  0.00  0.00      PRO   
ATOM    390  N   LEU P  45     -12.458  10.361  10.206  0.00  0.00      PRO   
ATOM    391  HN  LEU P  45     -12.177  10.683  11.107  0.00  0.00      PRO   
ATOM    392  CA  LEU P  45     -11.521  10.344   9.129  0.00  0.00      PRO   
ATOM    393  HA  LEU P  45     -11.860  11.109   8.447  0.00  0.00      PRO   
ATOM    394  CB  LEU P  45     -10.127  10.823   9.496  0.00  0.00      PRO   
ATOM    395  HB1 LEU P  45      -9.783  10.139  10.301  0.00  0.00      PRO   
ATOM    396  HB2 LEU P  45     -10.289  11.895   9.738  0.00  0.00      PRO   
ATOM    397  CG  LEU P  45      -9.026  10.828   8.432  0.00  0.00      PRO   
ATOM    398  HG  LEU P  45      -8.918   9.816   7.986  0.00  0.00      PRO   
ATOM    399  CD1 LEU P  45      -9.442  11.791   7.281  0.00  0.00      PRO   
ATOM    400 HD11 LEU P  45      -8.547  12.055   6.678  0.00  0.00      PRO   
ATOM    401 HD12 LEU P  45     -10.335  11.330   6.808  0.00  0.00      PRO   
ATOM    402 HD13 LEU P  45      -9.740  12.803   7.631  0.00  0.00      PRO   
ATOM    403  CD2 LEU P  45      -7.642  11.358   8.921  0.00  0.00      PRO   
ATOM    404 HD21 LEU P  45      -6.896  11.507   8.112  0.00  0.00      PRO   
ATOM    405 HD22 LEU P  45      -7.804  12.370   9.351  0.00  0.00      PRO   
ATOM    406 HD23 LEU P  45      -7.258  10.693   9.725  0.00  0.00      PRO   
ATOM    407  C   LEU P  45     -11.463   9.051   8.384  0.00  0.00      PRO   
ATOM    408  O   LEU P  45     -11.535   8.994   7.182  0.00  0.00      PRO   
ATOM    409  N   TYR P  46     -11.395   7.931   9.032  0.00  0.00      PRO   
ATOM    410  HN  TYR P  46     -11.264   8.065  10.011  0.00  0.00      PRO   
ATOM    411  CA  TYR P  46     -11.390   6.580   8.474  0.00  0.00      PRO   
ATOM    412  HA  TYR P  46     -10.789   6.661   7.580  0.00  0.00      PRO   
ATOM    413  CB  TYR P  46     -10.796   5.454   9.453  0.00  0.00      PRO   
ATOM    414  HB1 TYR P  46     -10.994   4.416   9.112  0.00  0.00      PRO   
ATOM    415  HB2 TYR P  46     -11.381   5.468  10.398  0.00  0.00      PRO   
ATOM    416  CG  TYR P  46      -9.363   5.669   9.773  0.00  0.00      PRO   
ATOM    417  CD1 TYR P  46      -8.499   6.462   9.018  0.00  0.00      PRO   
ATOM    418  HD1 TYR P  46      -8.871   7.036   8.182  0.00  0.00      PRO   
ATOM    419  CE1 TYR P  46      -7.154   6.584   9.303  0.00  0.00      PRO   
ATOM    420  HE1 TYR P  46      -6.517   7.238   8.725  0.00  0.00      PRO   
ATOM    421  CZ  TYR P  46      -6.636   5.664  10.180  0.00  0.00      PRO   
ATOM    422  OH  TYR P  46      -5.285   5.745  10.516  0.00  0.00      PRO   
ATOM    423  HH  TYR P  46      -4.928   6.399   9.911  0.00  0.00      PRO   
ATOM    424  CD2 TYR P  46      -8.864   4.960  10.836  0.00  0.00      PRO   
ATOM    425  HD2 TYR P  46      -9.496   4.293  11.404  0.00  0.00      PRO   
ATOM    426  CE2 TYR P  46      -7.488   4.937  11.025  0.00  0.00      PRO   
ATOM    427  HE2 TYR P  46      -6.905   4.292  11.665  0.00  0.00      PRO   
ATOM    428  C   TYR P  46     -12.697   6.141   7.867  0.00  0.00      PRO   
ATOM    429  O   TYR P  46     -12.741   5.368   6.912  0.00  0.00      PRO   
ATOM    430  N   SER P  47     -13.812   6.700   8.394  0.00  0.00      PRO   
ATOM    431  HN  SER P  47     -13.815   7.339   9.159  0.00  0.00      PRO   
ATOM    432  CA  SER P  47     -15.200   6.506   7.851  0.00  0.00      PRO   
ATOM    433  HA  SER P  47     -15.523   5.486   7.711  0.00  0.00      PRO   
ATOM    434  CB  SER P  47     -16.299   7.189   8.757  0.00  0.00      PRO   
ATOM    435  HB1 SER P  47     -17.339   6.984   8.424  0.00  0.00      PRO   
ATOM    436  HB2 SER P  47     -16.173   8.292   8.789  0.00  0.00      PRO   
ATOM    437  OG  SER P  47     -16.432   6.677  10.043  0.00  0.00      PRO   
ATOM    438  HG1 SER P  47     -15.681   6.943  10.579  0.00  0.00      PRO   
ATOM    439  C   SER P  47     -15.368   7.211   6.556  0.00  0.00      PRO   
ATOM    440  O   SER P  47     -15.958   6.719   5.565  0.00  0.00      PRO   
ATOM    441  N   LEU P  48     -14.814   8.417   6.502  0.00  0.00      PRO   
ATOM    442  HN  LEU P  48     -14.459   8.935   7.277  0.00  0.00      PRO   
ATOM    443  CA  LEU P  48     -14.657   9.103   5.203  0.00  0.00      PRO   
ATOM    444  HA  LEU P  48     -15.642   9.157   4.763  0.00  0.00      PRO   
ATOM    445  CB  LEU P  48     -14.248  10.597   5.288  0.00  0.00      PRO   
ATOM    446  HB1 LEU P  48     -13.140  10.626   5.221  0.00  0.00      PRO   
ATOM    447  HB2 LEU P  48     -14.614  11.045   6.237  0.00  0.00      PRO   
ATOM    448  CG  LEU P  48     -14.862  11.591   4.293  0.00  0.00      PRO   
ATOM    449  HG  LEU P  48     -14.756  11.165   3.273  0.00  0.00      PRO   
ATOM    450  CD1 LEU P  48     -16.318  11.903   4.567  0.00  0.00      PRO   
ATOM    451 HD11 LEU P  48     -16.367  12.328   5.592  0.00  0.00      PRO   
ATOM    452 HD12 LEU P  48     -16.671  12.817   4.043  0.00  0.00      PRO   
ATOM    453 HD13 LEU P  48     -17.084  11.128   4.347  0.00  0.00      PRO   
ATOM    454  CD2 LEU P  48     -14.129  12.950   4.357  0.00  0.00      PRO   
ATOM    455 HD21 LEU P  48     -14.238  13.492   5.321  0.00  0.00      PRO   
ATOM    456 HD22 LEU P  48     -13.045  12.797   4.546  0.00  0.00      PRO   
ATOM    457 HD23 LEU P  48     -14.444  13.541   3.470  0.00  0.00      PRO   
ATOM    458  C   LEU P  48     -13.823   8.288   4.066  0.00  0.00      PRO   
ATOM    459  O   LEU P  48     -14.283   8.087   2.934  0.00  0.00      PRO   
ATOM    460  N   VAL P  49     -12.602   7.799   4.429  0.00  0.00      PRO   
ATOM    461  HN  VAL P  49     -12.296   7.936   5.368  0.00  0.00      PRO   
ATOM    462  CA  VAL P  49     -11.627   7.017   3.594  0.00  0.00      PRO   
ATOM    463  HA  VAL P  49     -11.562   7.701   2.761  0.00  0.00      PRO   
ATOM    464  CB  VAL P  49     -10.277   6.644   4.249  0.00  0.00      PRO   
ATOM    465  HB  VAL P  49     -10.299   6.318   5.310  0.00  0.00      PRO   
ATOM    466  CG1 VAL P  49      -9.521   5.417   3.541  0.00  0.00      PRO   
ATOM    467 HG11 VAL P  49     -10.076   4.460   3.648  0.00  0.00      PRO   
ATOM    468 HG12 VAL P  49      -9.165   5.599   2.504  0.00  0.00      PRO   
ATOM    469 HG13 VAL P  49      -8.613   5.247   4.158  0.00  0.00      PRO   
ATOM    470  CG2 VAL P  49      -9.388   7.844   4.173  0.00  0.00      PRO   
ATOM    471 HG21 VAL P  49      -8.490   7.748   4.820  0.00  0.00      PRO   
ATOM    472 HG22 VAL P  49      -9.164   8.286   3.179  0.00  0.00      PRO   
ATOM    473 HG23 VAL P  49      -9.886   8.673   4.721  0.00  0.00      PRO   
ATOM    474  C   VAL P  49     -12.306   5.697   3.128  0.00  0.00      PRO   
ATOM    475  O   VAL P  49     -12.268   5.410   1.985  0.00  0.00      PRO   
ATOM    476  N   PHE P  50     -13.061   5.015   4.072  0.00  0.00      PRO   
ATOM    477  HN  PHE P  50     -12.846   5.280   5.009  0.00  0.00      PRO   
ATOM    478  CA  PHE P  50     -13.940   3.938   3.689  0.00  0.00      PRO   
ATOM    479  HA  PHE P  50     -13.379   3.161   3.191  0.00  0.00      PRO   
ATOM    480  CB  PHE P  50     -14.571   3.310   4.989  0.00  0.00      PRO   
ATOM    481  HB1 PHE P  50     -14.727   4.145   5.706  0.00  0.00      PRO   
ATOM    482  HB2 PHE P  50     -13.723   2.703   5.370  0.00  0.00      PRO   
ATOM    483  CG  PHE P  50     -15.830   2.506   4.780  0.00  0.00      PRO   
ATOM    484  CD1 PHE P  50     -15.917   1.288   4.041  0.00  0.00      PRO   
ATOM    485  HD1 PHE P  50     -14.993   0.863   3.676  0.00  0.00      PRO   
ATOM    486  CE1 PHE P  50     -17.085   0.568   3.817  0.00  0.00      PRO   
ATOM    487  HE1 PHE P  50     -17.053  -0.326   3.211  0.00  0.00      PRO   
ATOM    488  CZ  PHE P  50     -18.253   0.975   4.437  0.00  0.00      PRO   
ATOM    489  HZ  PHE P  50     -19.219   0.540   4.227  0.00  0.00      PRO   
ATOM    490  CD2 PHE P  50     -17.062   2.929   5.340  0.00  0.00      PRO   
ATOM    491  HD2 PHE P  50     -17.067   3.885   5.842  0.00  0.00      PRO   
ATOM    492  CE2 PHE P  50     -18.252   2.294   5.060  0.00  0.00      PRO   
ATOM    493  HE2 PHE P  50     -19.246   2.664   5.264  0.00  0.00      PRO   
ATOM    494  C   PHE P  50     -14.912   4.367   2.602  0.00  0.00      PRO   
ATOM    495  O   PHE P  50     -15.161   3.666   1.622  0.00  0.00      PRO   
ATOM    496  N   VAL P  51     -15.668   5.503   2.733  0.00  0.00      PRO   
ATOM    497  HN  VAL P  51     -15.472   6.197   3.422  0.00  0.00      PRO   
ATOM    498  CA  VAL P  51     -16.740   5.865   1.766  0.00  0.00      PRO   
ATOM    499  HA  VAL P  51     -17.330   5.007   1.477  0.00  0.00      PRO   
ATOM    500  CB  VAL P  51     -17.714   6.934   2.338  0.00  0.00      PRO   
ATOM    501  HB  VAL P  51     -17.096   7.631   2.944  0.00  0.00      PRO   
ATOM    502  CG1 VAL P  51     -18.582   7.699   1.264  0.00  0.00      PRO   
ATOM    503 HG11 VAL P  51     -19.270   7.041   0.691  0.00  0.00      PRO   
ATOM    504 HG12 VAL P  51     -19.275   8.361   1.826  0.00  0.00      PRO   
ATOM    505 HG13 VAL P  51     -17.958   8.330   0.595  0.00  0.00      PRO   
ATOM    506  CG2 VAL P  51     -18.705   6.156   3.333  0.00  0.00      PRO   
ATOM    507 HG21 VAL P  51     -19.499   6.812   3.749  0.00  0.00      PRO   
ATOM    508 HG22 VAL P  51     -19.304   5.436   2.736  0.00  0.00      PRO   
ATOM    509 HG23 VAL P  51     -18.049   5.648   4.072  0.00  0.00      PRO   
ATOM    510  C   VAL P  51     -16.218   6.314   0.417  0.00  0.00      PRO   
ATOM    511  O   VAL P  51     -16.676   5.976  -0.622  0.00  0.00      PRO   
ATOM    512  N   PHE P  52     -15.150   7.168   0.417  0.00  0.00      PRO   
ATOM    513  HN  PHE P  52     -14.808   7.512   1.289  0.00  0.00      PRO   
ATOM    514  CA  PHE P  52     -14.382   7.536  -0.765  0.00  0.00      PRO   
ATOM    515  HA  PHE P  52     -15.094   7.923  -1.479  0.00  0.00      PRO   
ATOM    516  CB  PHE P  52     -13.238   8.625  -0.539  0.00  0.00      PRO   
ATOM    517  HB1 PHE P  52     -12.740   8.796  -1.517  0.00  0.00      PRO   
ATOM    518  HB2 PHE P  52     -12.517   8.337   0.256  0.00  0.00      PRO   
ATOM    519  CG  PHE P  52     -13.782  10.034  -0.133  0.00  0.00      PRO   
ATOM    520  CD1 PHE P  52     -12.936  10.833   0.634  0.00  0.00      PRO   
ATOM    521  HD1 PHE P  52     -11.966  10.426   0.878  0.00  0.00      PRO   
ATOM    522  CE1 PHE P  52     -13.363  12.153   1.017  0.00  0.00      PRO   
ATOM    523  HE1 PHE P  52     -12.713  12.809   1.577  0.00  0.00      PRO   
ATOM    524  CZ  PHE P  52     -14.599  12.633   0.673  0.00  0.00      PRO   
ATOM    525  HZ  PHE P  52     -14.869  13.640   0.955  0.00  0.00      PRO   
ATOM    526  CD2 PHE P  52     -15.053  10.566  -0.479  0.00  0.00      PRO   
ATOM    527  HD2 PHE P  52     -15.753   9.961  -1.037  0.00  0.00      PRO   
ATOM    528  CE2 PHE P  52     -15.466  11.816  -0.071  0.00  0.00      PRO   
ATOM    529  HE2 PHE P  52     -16.447  12.168  -0.354  0.00  0.00      PRO   
ATOM    530  C   PHE P  52     -13.778   6.303  -1.438  0.00  0.00      PRO   
ATOM    531  O   PHE P  52     -13.947   6.103  -2.633  0.00  0.00      PRO   
ATOM    532  N   GLY P  53     -13.094   5.515  -0.692  0.00  0.00      PRO   
ATOM    533  HN  GLY P  53     -12.921   5.822   0.240  0.00  0.00      PRO   
ATOM    534  CA  GLY P  53     -12.378   4.260  -1.193  0.00  0.00      PRO   
ATOM    535  HA1 GLY P  53     -11.920   3.801  -0.329  0.00  0.00      PRO   
ATOM    536  HA2 GLY P  53     -11.654   4.425  -1.978  0.00  0.00      PRO   
ATOM    537  C   GLY P  53     -13.378   3.121  -1.674  0.00  0.00      PRO   
ATOM    538  O   GLY P  53     -13.256   2.508  -2.708  0.00  0.00      PRO   
ATOM    539  N   LEU P  54     -14.510   2.931  -1.006  0.00  0.00      PRO   
ATOM    540  HN  LEU P  54     -14.707   3.574  -0.270  0.00  0.00      PRO   
ATOM    541  CA  LEU P  54     -15.493   2.066  -1.529  0.00  0.00      PRO   
ATOM    542  HA  LEU P  54     -15.086   1.100  -1.789  0.00  0.00      PRO   
ATOM    543  CB  LEU P  54     -16.643   1.965  -0.567  0.00  0.00      PRO   
ATOM    544  HB1 LEU P  54     -17.004   2.990  -0.333  0.00  0.00      PRO   
ATOM    545  HB2 LEU P  54     -16.248   1.462   0.341  0.00  0.00      PRO   
ATOM    546  CG  LEU P  54     -17.838   1.017  -0.899  0.00  0.00      PRO   
ATOM    547  HG  LEU P  54     -18.579   1.606  -1.480  0.00  0.00      PRO   
ATOM    548  CD1 LEU P  54     -17.424  -0.213  -1.648  0.00  0.00      PRO   
ATOM    549 HD11 LEU P  54     -16.728  -0.055  -2.499  0.00  0.00      PRO   
ATOM    550 HD12 LEU P  54     -16.936  -0.976  -1.003  0.00  0.00      PRO   
ATOM    551 HD13 LEU P  54     -18.267  -0.718  -2.166  0.00  0.00      PRO   
ATOM    552  CD2 LEU P  54     -18.411   0.564   0.501  0.00  0.00      PRO   
ATOM    553 HD21 LEU P  54     -17.720  -0.086   1.080  0.00  0.00      PRO   
ATOM    554 HD22 LEU P  54     -18.637   1.526   1.008  0.00  0.00      PRO   
ATOM    555 HD23 LEU P  54     -19.284  -0.119   0.422  0.00  0.00      PRO   
ATOM    556  C   LEU P  54     -16.089   2.621  -2.862  0.00  0.00      PRO   
ATOM    557  O   LEU P  54     -16.259   1.935  -3.878  0.00  0.00      PRO   
ATOM    558  N   LEU P  55     -16.469   3.946  -2.949  0.00  0.00      PRO   
ATOM    559  HN  LEU P  55     -16.600   4.550  -2.166  0.00  0.00      PRO   
ATOM    560  CA  LEU P  55     -16.790   4.522  -4.274  0.00  0.00      PRO   
ATOM    561  HA  LEU P  55     -17.565   3.935  -4.745  0.00  0.00      PRO   
ATOM    562  CB  LEU P  55     -17.255   6.042  -4.245  0.00  0.00      PRO   
ATOM    563  HB1 LEU P  55     -17.612   6.401  -5.234  0.00  0.00      PRO   
ATOM    564  HB2 LEU P  55     -16.373   6.542  -3.791  0.00  0.00      PRO   
ATOM    565  CG  LEU P  55     -18.583   6.356  -3.436  0.00  0.00      PRO   
ATOM    566  HG  LEU P  55     -18.390   5.765  -2.516  0.00  0.00      PRO   
ATOM    567  CD1 LEU P  55     -18.680   7.906  -3.087  0.00  0.00      PRO   
ATOM    568 HD11 LEU P  55     -19.534   7.913  -2.376  0.00  0.00      PRO   
ATOM    569 HD12 LEU P  55     -17.781   8.166  -2.488  0.00  0.00      PRO   
ATOM    570 HD13 LEU P  55     -18.929   8.672  -3.851  0.00  0.00      PRO   
ATOM    571  CD2 LEU P  55     -19.825   5.814  -4.147  0.00  0.00      PRO   
ATOM    572 HD21 LEU P  55     -19.719   4.841  -4.673  0.00  0.00      PRO   
ATOM    573 HD22 LEU P  55     -20.646   5.456  -3.488  0.00  0.00      PRO   
ATOM    574 HD23 LEU P  55     -20.262   6.548  -4.858  0.00  0.00      PRO   
ATOM    575  C   LEU P  55     -15.579   4.516  -5.255  0.00  0.00      PRO   
ATOM    576  O   LEU P  55     -15.783   4.119  -6.374  0.00  0.00      PRO   
ATOM    577  N   GLY P  56     -14.339   4.908  -4.938  0.00  0.00      PRO   
ATOM    578  HN  GLY P  56     -14.157   5.331  -4.053  0.00  0.00      PRO   
ATOM    579  CA  GLY P  56     -13.360   4.954  -5.993  0.00  0.00      PRO   
ATOM    580  HA1 GLY P  56     -12.568   5.567  -5.589  0.00  0.00      PRO   
ATOM    581  HA2 GLY P  56     -13.749   5.308  -6.936  0.00  0.00      PRO   
ATOM    582  C   GLY P  56     -12.743   3.614  -6.435  0.00  0.00      PRO   
ATOM    583  O   GLY P  56     -12.277   3.505  -7.560  0.00  0.00      PRO   
ATOM    584  N   ASN P  57     -12.752   2.637  -5.495  0.00  0.00      PRO   
ATOM    585  HN  ASN P  57     -13.132   2.787  -4.585  0.00  0.00      PRO   
ATOM    586  CA  ASN P  57     -12.090   1.310  -5.786  0.00  0.00      PRO   
ATOM    587  HA  ASN P  57     -11.243   1.404  -6.450  0.00  0.00      PRO   
ATOM    588  CB  ASN P  57     -11.623   0.643  -4.481  0.00  0.00      PRO   
ATOM    589  HB1 ASN P  57     -11.226  -0.353  -4.770  0.00  0.00      PRO   
ATOM    590  HB2 ASN P  57     -12.449   0.574  -3.742  0.00  0.00      PRO   
ATOM    591  CG  ASN P  57     -10.451   1.437  -4.044  0.00  0.00      PRO   
ATOM    592  OD1 ASN P  57      -9.921   2.209  -4.775  0.00  0.00      PRO   
ATOM    593  ND2 ASN P  57     -10.047   1.324  -2.738  0.00  0.00      PRO   
ATOM    594 HD21 ASN P  57     -10.511   0.705  -2.105  0.00  0.00      PRO   
ATOM    595 HD22 ASN P  57      -9.288   1.882  -2.404  0.00  0.00      PRO   
ATOM    596  C   ASN P  57     -13.140   0.376  -6.471  0.00  0.00      PRO   
ATOM    597  O   ASN P  57     -12.793  -0.558  -7.215  0.00  0.00      PRO   
ATOM    598  N   SER P  58     -14.474   0.626  -6.332  0.00  0.00      PRO   
ATOM    599  HN  SER P  58     -14.774   1.239  -5.605  0.00  0.00      PRO   
ATOM    600  CA  SER P  58     -15.554   0.025  -7.165  0.00  0.00      PRO   
ATOM    601  HA  SER P  58     -15.335  -1.032  -7.129  0.00  0.00      PRO   
ATOM    602  CB  SER P  58     -16.951   0.527  -6.610  0.00  0.00      PRO   
ATOM    603  HB1 SER P  58     -17.663   0.216  -7.404  0.00  0.00      PRO   
ATOM    604  HB2 SER P  58     -17.170   1.616  -6.621  0.00  0.00      PRO   
ATOM    605  OG  SER P  58     -17.339  -0.031  -5.384  0.00  0.00      PRO   
ATOM    606  HG1 SER P  58     -16.928   0.530  -4.723  0.00  0.00      PRO   
ATOM    607  C   SER P  58     -15.572   0.524  -8.615  0.00  0.00      PRO   
ATOM    608  O   SER P  58     -15.896  -0.148  -9.522  0.00  0.00      PRO   
ATOM    609  N   VAL P  59     -15.156   1.803  -8.808  0.00  0.00      PRO   
ATOM    610  HN  VAL P  59     -15.078   2.413  -8.023  0.00  0.00      PRO   
ATOM    611  CA  VAL P  59     -14.925   2.549 -10.040  0.00  0.00      PRO   
ATOM    612  HA  VAL P  59     -15.778   2.342 -10.668  0.00  0.00      PRO   
ATOM    613  CB  VAL P  59     -14.738   4.031  -9.883  0.00  0.00      PRO   
ATOM    614  HB  VAL P  59     -13.875   4.207  -9.205  0.00  0.00      PRO   
ATOM    615  CG1 VAL P  59     -14.324   4.752 -11.246  0.00  0.00      PRO   
ATOM    616 HG11 VAL P  59     -14.461   5.842 -11.085  0.00  0.00      PRO   
ATOM    617 HG12 VAL P  59     -13.323   4.465 -11.633  0.00  0.00      PRO   
ATOM    618 HG13 VAL P  59     -15.131   4.532 -11.977  0.00  0.00      PRO   
ATOM    619  CG2 VAL P  59     -16.118   4.654  -9.539  0.00  0.00      PRO   
ATOM    620 HG21 VAL P  59     -15.969   5.744  -9.388  0.00  0.00      PRO   
ATOM    621 HG22 VAL P  59     -16.758   4.401 -10.410  0.00  0.00      PRO   
ATOM    622 HG23 VAL P  59     -16.548   4.124  -8.662  0.00  0.00      PRO   
ATOM    623  C   VAL P  59     -13.898   1.854 -10.899  0.00  0.00      PRO   
ATOM    624  O   VAL P  59     -14.111   1.765 -12.101  0.00  0.00      PRO   
ATOM    625  N   VAL P  60     -12.704   1.423 -10.335  0.00  0.00      PRO   
ATOM    626  HN  VAL P  60     -12.548   1.540  -9.357  0.00  0.00      PRO   
ATOM    627  CA  VAL P  60     -11.538   0.827 -11.024  0.00  0.00      PRO   
ATOM    628  HA  VAL P  60     -11.285   1.454 -11.866  0.00  0.00      PRO   
ATOM    629  CB  VAL P  60     -10.305   0.759 -10.165  0.00  0.00      PRO   
ATOM    630  HB  VAL P  60     -10.400   0.283  -9.165  0.00  0.00      PRO   
ATOM    631  CG1 VAL P  60      -9.150   0.069 -10.918  0.00  0.00      PRO   
ATOM    632 HG11 VAL P  60      -8.197  -0.011 -10.353  0.00  0.00      PRO   
ATOM    633 HG12 VAL P  60      -9.357  -1.000 -11.139  0.00  0.00      PRO   
ATOM    634 HG13 VAL P  60      -8.998   0.531 -11.917  0.00  0.00      PRO   
ATOM    635  CG2 VAL P  60      -9.778   2.220 -10.000  0.00  0.00      PRO   
ATOM    636 HG21 VAL P  60     -10.217   2.753  -9.130  0.00  0.00      PRO   
ATOM    637 HG22 VAL P  60      -8.700   2.227  -9.731  0.00  0.00      PRO   
ATOM    638 HG23 VAL P  60      -9.773   2.795 -10.951  0.00  0.00      PRO   
ATOM    639  C   VAL P  60     -11.960  -0.572 -11.605  0.00  0.00      PRO   
ATOM    640  O   VAL P  60     -11.527  -0.801 -12.758  0.00  0.00      PRO   
ATOM    641  N   VAL P  61     -12.656  -1.437 -10.889  0.00  0.00      PRO   
ATOM    642  HN  VAL P  61     -12.867  -1.315  -9.922  0.00  0.00      PRO   
ATOM    643  CA  VAL P  61     -13.221  -2.686 -11.359  0.00  0.00      PRO   
ATOM    644  HA  VAL P  61     -12.491  -3.199 -11.967  0.00  0.00      PRO   
ATOM    645  CB  VAL P  61     -13.666  -3.572 -10.327  0.00  0.00      PRO   
ATOM    646  HB  VAL P  61     -14.358  -3.147  -9.568  0.00  0.00      PRO   
ATOM    647  CG1 VAL P  61     -14.354  -4.844 -10.916  0.00  0.00      PRO   
ATOM    648 HG11 VAL P  61     -15.369  -4.733 -11.354  0.00  0.00      PRO   
ATOM    649 HG12 VAL P  61     -13.665  -5.293 -11.663  0.00  0.00      PRO   
ATOM    650 HG13 VAL P  61     -14.654  -5.563 -10.125  0.00  0.00      PRO   
ATOM    651  CG2 VAL P  61     -12.409  -4.062  -9.475  0.00  0.00      PRO   
ATOM    652 HG21 VAL P  61     -11.646  -4.354 -10.227  0.00  0.00      PRO   
ATOM    653 HG22 VAL P  61     -12.178  -3.163  -8.864  0.00  0.00      PRO   
ATOM    654 HG23 VAL P  61     -12.797  -4.868  -8.816  0.00  0.00      PRO   
ATOM    655  C   VAL P  61     -14.258  -2.389 -12.380  0.00  0.00      PRO   
ATOM    656  O   VAL P  61     -14.409  -3.049 -13.382  0.00  0.00      PRO   
ATOM    657  N   LEU P  62     -15.106  -1.414 -12.093  0.00  0.00      PRO   
ATOM    658  HN  LEU P  62     -14.932  -0.925 -11.241  0.00  0.00      PRO   
ATOM    659  CA  LEU P  62     -16.093  -1.057 -13.088  0.00  0.00      PRO   
ATOM    660  HA  LEU P  62     -16.582  -1.908 -13.539  0.00  0.00      PRO   
ATOM    661  CB  LEU P  62     -17.097  -0.220 -12.415  0.00  0.00      PRO   
ATOM    662  HB1 LEU P  62     -16.528   0.572 -11.882  0.00  0.00      PRO   
ATOM    663  HB2 LEU P  62     -17.503  -0.657 -11.478  0.00  0.00      PRO   
ATOM    664  CG  LEU P  62     -18.252   0.283 -13.349  0.00  0.00      PRO   
ATOM    665  HG  LEU P  62     -17.771   0.845 -14.179  0.00  0.00      PRO   
ATOM    666  CD1 LEU P  62     -19.146  -0.898 -13.772  0.00  0.00      PRO   
ATOM    667 HD11 LEU P  62     -19.871  -0.701 -14.591  0.00  0.00      PRO   
ATOM    668 HD12 LEU P  62     -18.493  -1.637 -14.284  0.00  0.00      PRO   
ATOM    669 HD13 LEU P  62     -19.743  -1.367 -12.962  0.00  0.00      PRO   
ATOM    670  CD2 LEU P  62     -18.912   1.389 -12.510  0.00  0.00      PRO   
ATOM    671 HD21 LEU P  62     -19.268   0.903 -11.576  0.00  0.00      PRO   
ATOM    672 HD22 LEU P  62     -18.380   2.340 -12.295  0.00  0.00      PRO   
ATOM    673 HD23 LEU P  62     -19.861   1.702 -12.996  0.00  0.00      PRO   
ATOM    674  C   LEU P  62     -15.554  -0.448 -14.442  0.00  0.00      PRO   
ATOM    675  O   LEU P  62     -16.055  -0.822 -15.520  0.00  0.00      PRO   
ATOM    676  N   VAL P  63     -14.433   0.305 -14.406  0.00  0.00      PRO   
ATOM    677  HN  VAL P  63     -14.079   0.541 -13.504  0.00  0.00      PRO   
ATOM    678  CA  VAL P  63     -13.797   0.715 -15.648  0.00  0.00      PRO   
ATOM    679  HA  VAL P  63     -14.572   1.205 -16.219  0.00  0.00      PRO   
ATOM    680  CB  VAL P  63     -12.658   1.816 -15.330  0.00  0.00      PRO   
ATOM    681  HB  VAL P  63     -12.124   1.541 -14.396  0.00  0.00      PRO   
ATOM    682  CG1 VAL P  63     -11.740   1.947 -16.545  0.00  0.00      PRO   
ATOM    683 HG11 VAL P  63     -12.400   1.964 -17.439  0.00  0.00      PRO   
ATOM    684 HG12 VAL P  63     -11.311   2.971 -16.504  0.00  0.00      PRO   
ATOM    685 HG13 VAL P  63     -11.072   1.060 -16.502  0.00  0.00      PRO   
ATOM    686  CG2 VAL P  63     -13.431   3.177 -15.077  0.00  0.00      PRO   
ATOM    687 HG21 VAL P  63     -13.954   3.174 -14.096  0.00  0.00      PRO   
ATOM    688 HG22 VAL P  63     -12.719   4.028 -15.031  0.00  0.00      PRO   
ATOM    689 HG23 VAL P  63     -14.180   3.511 -15.826  0.00  0.00      PRO   
ATOM    690  C   VAL P  63     -13.318  -0.462 -16.414  0.00  0.00      PRO   
ATOM    691  O   VAL P  63     -13.678  -0.583 -17.584  0.00  0.00      PRO   
ATOM    692  N   LEU P  64     -12.621  -1.378 -15.789  0.00  0.00      PRO   
ATOM    693  HN  LEU P  64     -12.693  -1.311 -14.796  0.00  0.00      PRO   
ATOM    694  CA  LEU P  64     -11.935  -2.414 -16.540  0.00  0.00      PRO   
ATOM    695  HA  LEU P  64     -11.638  -1.927 -17.457  0.00  0.00      PRO   
ATOM    696  CB  LEU P  64     -10.662  -2.839 -15.883  0.00  0.00      PRO   
ATOM    697  HB1 LEU P  64     -10.007  -1.974 -15.643  0.00  0.00      PRO   
ATOM    698  HB2 LEU P  64     -10.224  -3.570 -16.596  0.00  0.00      PRO   
ATOM    699  CG  LEU P  64     -10.738  -3.476 -14.433  0.00  0.00      PRO   
ATOM    700  HG  LEU P  64     -11.675  -3.120 -13.954  0.00  0.00      PRO   
ATOM    701  CD1 LEU P  64     -10.520  -5.010 -14.517  0.00  0.00      PRO   
ATOM    702 HD11 LEU P  64      -9.473  -5.202 -14.838  0.00  0.00      PRO   
ATOM    703 HD12 LEU P  64     -10.664  -5.501 -13.531  0.00  0.00      PRO   
ATOM    704 HD13 LEU P  64     -11.236  -5.457 -15.240  0.00  0.00      PRO   
ATOM    705  CD2 LEU P  64      -9.520  -2.968 -13.590  0.00  0.00      PRO   
ATOM    706 HD21 LEU P  64      -9.416  -1.871 -13.449  0.00  0.00      PRO   
ATOM    707 HD22 LEU P  64      -9.566  -3.479 -12.604  0.00  0.00      PRO   
ATOM    708 HD23 LEU P  64      -8.587  -3.317 -14.081  0.00  0.00      PRO   
ATOM    709  C   LEU P  64     -12.794  -3.596 -16.745  0.00  0.00      PRO   
ATOM    710  O   LEU P  64     -12.397  -4.501 -17.435  0.00  0.00      PRO   
ATOM    711  N   PHE P  65     -14.009  -3.619 -16.173  0.00  0.00      PRO   
ATOM    712  HN  PHE P  65     -14.344  -2.993 -15.473  0.00  0.00      PRO   
ATOM    713  CA  PHE P  65     -14.938  -4.694 -16.498  0.00  0.00      PRO   
ATOM    714  HA  PHE P  65     -14.503  -5.661 -16.705  0.00  0.00      PRO   
ATOM    715  CB  PHE P  65     -15.867  -4.892 -15.235  0.00  0.00      PRO   
ATOM    716  HB1 PHE P  65     -16.289  -3.866 -15.179  0.00  0.00      PRO   
ATOM    717  HB2 PHE P  65     -15.214  -5.057 -14.352  0.00  0.00      PRO   
ATOM    718  CG  PHE P  65     -16.967  -5.841 -15.135  0.00  0.00      PRO   
ATOM    719  CD1 PHE P  65     -18.111  -5.357 -14.556  0.00  0.00      PRO   
ATOM    720  HD1 PHE P  65     -18.285  -4.320 -14.308  0.00  0.00      PRO   
ATOM    721  CE1 PHE P  65     -19.294  -6.156 -14.473  0.00  0.00      PRO   
ATOM    722  HE1 PHE P  65     -20.197  -5.826 -13.980  0.00  0.00      PRO   
ATOM    723  CZ  PHE P  65     -19.291  -7.406 -15.048  0.00  0.00      PRO   
ATOM    724  HZ  PHE P  65     -20.221  -7.955 -15.001  0.00  0.00      PRO   
ATOM    725  CD2 PHE P  65     -16.959  -7.107 -15.674  0.00  0.00      PRO   
ATOM    726  HD2 PHE P  65     -16.093  -7.581 -16.112  0.00  0.00      PRO   
ATOM    727  CE2 PHE P  65     -18.043  -7.964 -15.433  0.00  0.00      PRO   
ATOM    728  HE2 PHE P  65     -17.866  -8.979 -15.757  0.00  0.00      PRO   
ATOM    729  C   PHE P  65     -15.764  -4.320 -17.701  0.00  0.00      PRO   
ATOM    730  O   PHE P  65     -16.414  -5.148 -18.352  0.00  0.00      PRO   
ATOM    731  N   LYS P  66     -15.896  -3.020 -18.071  0.00  0.00      PRO   
ATOM    732  HN  LYS P  66     -15.373  -2.384 -17.510  0.00  0.00      PRO   
ATOM    733  CA  LYS P  66     -16.755  -2.496 -19.106  0.00  0.00      PRO   
ATOM    734  HA  LYS P  66     -17.435  -3.293 -19.367  0.00  0.00      PRO   
ATOM    735  CB  LYS P  66     -17.624  -1.440 -18.390  0.00  0.00      PRO   
ATOM    736  HB1 LYS P  66     -18.234  -0.858 -19.113  0.00  0.00      PRO   
ATOM    737  HB2 LYS P  66     -16.857  -0.754 -17.969  0.00  0.00      PRO   
ATOM    738  CG  LYS P  66     -18.673  -2.082 -17.356  0.00  0.00      PRO   
ATOM    739  HG1 LYS P  66     -19.134  -1.247 -16.787  0.00  0.00      PRO   
ATOM    740  HG2 LYS P  66     -18.063  -2.796 -16.763  0.00  0.00      PRO   
ATOM    741  CD  LYS P  66     -19.908  -2.738 -18.031  0.00  0.00      PRO   
ATOM    742  HD1 LYS P  66     -19.474  -3.551 -18.651  0.00  0.00      PRO   
ATOM    743  HD2 LYS P  66     -20.527  -2.068 -18.665  0.00  0.00      PRO   
ATOM    744  CE  LYS P  66     -20.822  -3.450 -17.024  0.00  0.00      PRO   
ATOM    745  HE1 LYS P  66     -21.160  -2.738 -16.242  0.00  0.00      PRO   
ATOM    746  HE2 LYS P  66     -20.309  -4.261 -16.463  0.00  0.00      PRO   
ATOM    747  NZ  LYS P  66     -22.003  -4.069 -17.564  0.00  0.00      PRO   
ATOM    748  HZ1 LYS P  66     -22.574  -4.490 -16.804  0.00  0.00      PRO   
ATOM    749  HZ2 LYS P  66     -22.569  -3.384 -18.103  0.00  0.00      PRO   
ATOM    750  HZ3 LYS P  66     -21.925  -4.901 -18.184  0.00  0.00      PRO   
ATOM    751  C   LYS P  66     -16.124  -1.898 -20.360  0.00  0.00      PRO   
ATOM    752  O   LYS P  66     -16.848  -1.340 -21.180  0.00  0.00      PRO   
ATOM    753  N   TYR P  67     -14.793  -2.011 -20.612  0.00  0.00      PRO   
ATOM    754  HN  TYR P  67     -14.226  -2.516 -19.966  0.00  0.00      PRO   
ATOM    755  CA  TYR P  67     -14.059  -1.166 -21.602  0.00  0.00      PRO   
ATOM    756  HA  TYR P  67     -14.676  -0.302 -21.801  0.00  0.00      PRO   
ATOM    757  CB  TYR P  67     -12.732  -0.628 -21.013  0.00  0.00      PRO   
ATOM    758  HB1 TYR P  67     -12.961  -0.002 -20.124  0.00  0.00      PRO   
ATOM    759  HB2 TYR P  67     -12.225  -0.036 -21.805  0.00  0.00      PRO   
ATOM    760  CG  TYR P  67     -11.631  -1.643 -20.569  0.00  0.00      PRO   
ATOM    761  CD1 TYR P  67     -10.512  -1.249 -19.842  0.00  0.00      PRO   
ATOM    762  HD1 TYR P  67     -10.302  -0.238 -19.527  0.00  0.00      PRO   
ATOM    763  CE1 TYR P  67      -9.692  -2.190 -19.246  0.00  0.00      PRO   
ATOM    764  HE1 TYR P  67      -8.913  -1.661 -18.716  0.00  0.00      PRO   
ATOM    765  CZ  TYR P  67      -9.992  -3.512 -19.382  0.00  0.00      PRO   
ATOM    766  OH  TYR P  67      -9.165  -4.429 -18.789  0.00  0.00      PRO   
ATOM    767  HH  TYR P  67      -8.279  -4.111 -18.601  0.00  0.00      PRO   
ATOM    768  CD2 TYR P  67     -11.862  -3.026 -20.743  0.00  0.00      PRO   
ATOM    769  HD2 TYR P  67     -12.650  -3.460 -21.341  0.00  0.00      PRO   
ATOM    770  CE2 TYR P  67     -11.064  -3.963 -20.143  0.00  0.00      PRO   
ATOM    771  HE2 TYR P  67     -11.218  -5.010 -20.358  0.00  0.00      PRO   
ATOM    772  C   TYR P  67     -13.890  -1.861 -22.958  0.00  0.00      PRO   
ATOM    773  O   TYR P  67     -13.503  -1.326 -23.964  0.00  0.00      PRO   
ATOM    774  N   LYS P  68     -14.418  -3.114 -23.083  0.00  0.00      PRO   
ATOM    775  HN  LYS P  68     -14.747  -3.682 -22.333  0.00  0.00      PRO   
ATOM    776  CA  LYS P  68     -14.796  -3.736 -24.365  0.00  0.00      PRO   
ATOM    777  HA  LYS P  68     -15.166  -4.720 -24.117  0.00  0.00      PRO   
ATOM    778  CB  LYS P  68     -15.917  -2.941 -25.136  0.00  0.00      PRO   
ATOM    779  HB1 LYS P  68     -16.293  -3.546 -25.989  0.00  0.00      PRO   
ATOM    780  HB2 LYS P  68     -15.498  -2.000 -25.554  0.00  0.00      PRO   
ATOM    781  CG  LYS P  68     -17.141  -2.483 -24.247  0.00  0.00      PRO   
ATOM    782  HG1 LYS P  68     -17.813  -1.813 -24.824  0.00  0.00      PRO   
ATOM    783  HG2 LYS P  68     -16.673  -1.823 -23.486  0.00  0.00      PRO   
ATOM    784  CD  LYS P  68     -17.978  -3.498 -23.613  0.00  0.00      PRO   
ATOM    785  HD1 LYS P  68     -17.493  -4.085 -22.804  0.00  0.00      PRO   
ATOM    786  HD2 LYS P  68     -18.062  -4.215 -24.458  0.00  0.00      PRO   
ATOM    787  CE  LYS P  68     -19.316  -2.920 -23.133  0.00  0.00      PRO   
ATOM    788  HE1 LYS P  68     -19.695  -2.323 -23.989  0.00  0.00      PRO   
ATOM    789  HE2 LYS P  68     -19.198  -2.332 -22.197  0.00  0.00      PRO   
ATOM    790  NZ  LYS P  68     -20.247  -3.942 -22.906  0.00  0.00      PRO   
ATOM    791  HZ1 LYS P  68     -21.009  -3.424 -22.422  0.00  0.00      PRO   
ATOM    792  HZ2 LYS P  68     -20.652  -4.263 -23.809  0.00  0.00      PRO   
ATOM    793  HZ3 LYS P  68     -19.845  -4.785 -22.449  0.00  0.00      PRO   
ATOM    794  C   LYS P  68     -13.675  -4.142 -25.303  0.00  0.00      PRO   
ATOM    795  O   LYS P  68     -13.762  -3.846 -26.471  0.00  0.00      PRO   
ATOM    796  N   ARG P  69     -12.506  -4.669 -24.763  0.00  0.00      PRO   
ATOM    797  HN  ARG P  69     -12.316  -4.842 -23.800  0.00  0.00      PRO   
ATOM    798  CA  ARG P  69     -11.269  -4.841 -25.556  0.00  0.00      PRO   
ATOM    799  HA  ARG P  69     -11.645  -5.105 -26.533  0.00  0.00      PRO   
ATOM    800  CB  ARG P  69     -10.329  -3.583 -25.497  0.00  0.00      PRO   
ATOM    801  HB1 ARG P  69     -10.858  -2.761 -26.024  0.00  0.00      PRO   
ATOM    802  HB2 ARG P  69      -9.373  -3.870 -25.986  0.00  0.00      PRO   
ATOM    803  CG  ARG P  69      -9.993  -3.087 -24.093  0.00  0.00      PRO   
ATOM    804  HG1 ARG P  69      -9.850  -3.938 -23.393  0.00  0.00      PRO   
ATOM    805  HG2 ARG P  69     -10.888  -2.538 -23.729  0.00  0.00      PRO   
ATOM    806  CD  ARG P  69      -8.796  -2.099 -24.085  0.00  0.00      PRO   
ATOM    807  HD1 ARG P  69      -8.966  -1.149 -24.635  0.00  0.00      PRO   
ATOM    808  HD2 ARG P  69      -7.874  -2.542 -24.520  0.00  0.00      PRO   
ATOM    809  NE  ARG P  69      -8.340  -1.863 -22.683  0.00  0.00      PRO   
ATOM    810  HE  ARG P  69      -8.407  -0.980 -22.219  0.00  0.00      PRO   
ATOM    811  CZ  ARG P  69      -7.613  -2.667 -21.926  0.00  0.00      PRO   
ATOM    812  NH1 ARG P  69      -7.160  -3.852 -22.221  0.00  0.00      PRO   
ATOM    813 HH11 ARG P  69      -7.407  -4.345 -23.056  0.00  0.00      PRO   
ATOM    814 HH12 ARG P  69      -6.634  -4.237 -21.463  0.00  0.00      PRO   
ATOM    815  NH2 ARG P  69      -7.097  -2.317 -20.762  0.00  0.00      PRO   
ATOM    816 HH21 ARG P  69      -7.449  -1.504 -20.296  0.00  0.00      PRO   
ATOM    817 HH22 ARG P  69      -6.506  -2.954 -20.268  0.00  0.00      PRO   
ATOM    818  C   ARG P  69     -10.345  -5.937 -25.048  0.00  0.00      PRO   
ATOM    819  O   ARG P  69     -10.310  -6.259 -23.857  0.00  0.00      PRO   
ATOM    820  N   LEU P  70      -9.490  -6.558 -25.927  0.00  0.00      PRO   
ATOM    821  HN  LEU P  70      -9.633  -6.341 -26.889  0.00  0.00      PRO   
ATOM    822  CA  LEU P  70      -8.448  -7.522 -25.556  0.00  0.00      PRO   
ATOM    823  HA  LEU P  70      -8.911  -8.463 -25.299  0.00  0.00      PRO   
ATOM    824  CB  LEU P  70      -7.492  -7.754 -26.797  0.00  0.00      PRO   
ATOM    825  HB1 LEU P  70      -6.915  -6.839 -27.048  0.00  0.00      PRO   
ATOM    826  HB2 LEU P  70      -8.214  -8.042 -27.591  0.00  0.00      PRO   
ATOM    827  CG  LEU P  70      -6.428  -8.912 -26.692  0.00  0.00      PRO   
ATOM    828  HG  LEU P  70      -5.738  -8.727 -25.842  0.00  0.00      PRO   
ATOM    829  CD1 LEU P  70      -7.072 -10.304 -26.510  0.00  0.00      PRO   
ATOM    830 HD11 LEU P  70      -7.697 -10.210 -25.597  0.00  0.00      PRO   
ATOM    831 HD12 LEU P  70      -7.730 -10.455 -27.393  0.00  0.00      PRO   
ATOM    832 HD13 LEU P  70      -6.290 -11.094 -26.498  0.00  0.00      PRO   
ATOM    833  CD2 LEU P  70      -5.520  -9.030 -27.811  0.00  0.00      PRO   
ATOM    834 HD21 LEU P  70      -4.750  -8.276 -27.542  0.00  0.00      PRO   
ATOM    835 HD22 LEU P  70      -5.108 -10.055 -27.917  0.00  0.00      PRO   
ATOM    836 HD23 LEU P  70      -6.055  -8.616 -28.693  0.00  0.00      PRO   
ATOM    837  C   LEU P  70      -7.517  -7.177 -24.328  0.00  0.00      PRO   
ATOM    838  O   LEU P  70      -7.080  -6.023 -24.071  0.00  0.00      PRO   
ATOM    839  N   ARG P  71      -7.416  -8.150 -23.358  0.00  0.00      PRO   
ATOM    840  HN  ARG P  71      -7.736  -9.091 -23.431  0.00  0.00      PRO   
ATOM    841  CA  ARG P  71      -6.721  -7.897 -22.118  0.00  0.00      PRO   
ATOM    842  HA  ARG P  71      -6.953  -6.861 -21.922  0.00  0.00      PRO   
ATOM    843  CB  ARG P  71      -7.382  -8.611 -20.876  0.00  0.00      PRO   
ATOM    844  HB1 ARG P  71      -6.645  -8.518 -20.049  0.00  0.00      PRO   
ATOM    845  HB2 ARG P  71      -7.600  -9.687 -21.049  0.00  0.00      PRO   
ATOM    846  CG  ARG P  71      -8.820  -8.114 -20.455  0.00  0.00      PRO   
ATOM    847  HG1 ARG P  71      -9.524  -8.612 -21.156  0.00  0.00      PRO   
ATOM    848  HG2 ARG P  71      -8.907  -7.026 -20.664  0.00  0.00      PRO   
ATOM    849  CD  ARG P  71      -9.251  -8.444 -19.006  0.00  0.00      PRO   
ATOM    850  HD1 ARG P  71      -8.469  -8.240 -18.243  0.00  0.00      PRO   
ATOM    851  HD2 ARG P  71      -9.374  -9.526 -18.787  0.00  0.00      PRO   
ATOM    852  NE  ARG P  71     -10.465  -7.579 -18.656  0.00  0.00      PRO   
ATOM    853  HE  ARG P  71     -10.268  -6.607 -18.532  0.00  0.00      PRO   
ATOM    854  CZ  ARG P  71     -11.664  -7.890 -19.003  0.00  0.00      PRO   
ATOM    855  NH1 ARG P  71     -12.022  -9.073 -19.536  0.00  0.00      PRO   
ATOM    856 HH11 ARG P  71     -11.490  -9.894 -19.331  0.00  0.00      PRO   
ATOM    857 HH12 ARG P  71     -12.948  -9.301 -19.836  0.00  0.00      PRO   
ATOM    858  NH2 ARG P  71     -12.591  -6.970 -18.929  0.00  0.00      PRO   
ATOM    859 HH21 ARG P  71     -12.319  -6.125 -18.469  0.00  0.00      PRO   
ATOM    860 HH22 ARG P  71     -13.525  -7.076 -19.271  0.00  0.00      PRO   
ATOM    861  C   ARG P  71      -5.174  -7.986 -22.189  0.00  0.00      PRO   
ATOM    862  O   ARG P  71      -4.569  -8.810 -22.840  0.00  0.00      PRO   
ATOM    863  N   SER P  72      -4.632  -7.089 -21.391  0.00  0.00      PRO   
ATOM    864  HN  SER P  72      -5.241  -6.435 -20.948  0.00  0.00      PRO   
ATOM    865  CA  SER P  72      -3.250  -7.037 -20.977  0.00  0.00      PRO   
ATOM    866  HA  SER P  72      -2.713  -7.640 -21.694  0.00  0.00      PRO   
ATOM    867  CB  SER P  72      -2.564  -5.657 -20.905  0.00  0.00      PRO   
ATOM    868  HB1 SER P  72      -2.391  -5.178 -21.892  0.00  0.00      PRO   
ATOM    869  HB2 SER P  72      -1.624  -5.778 -20.324  0.00  0.00      PRO   
ATOM    870  OG  SER P  72      -3.438  -4.929 -20.092  0.00  0.00      PRO   
ATOM    871  HG1 SER P  72      -4.349  -5.089 -20.350  0.00  0.00      PRO   
ATOM    872  C   SER P  72      -2.954  -7.762 -19.653  0.00  0.00      PRO   
ATOM    873  O   SER P  72      -3.781  -8.025 -18.809  0.00  0.00      PRO   
ATOM    874  N   MET P  73      -1.714  -8.080 -19.402  0.00  0.00      PRO   
ATOM    875  HN  MET P  73      -1.012  -7.966 -20.100  0.00  0.00      PRO   
ATOM    876  CA  MET P  73      -1.234  -8.450 -18.072  0.00  0.00      PRO   
ATOM    877  HA  MET P  73      -1.900  -9.226 -17.726  0.00  0.00      PRO   
ATOM    878  CB  MET P  73       0.176  -9.047 -18.036  0.00  0.00      PRO   
ATOM    879  HB1 MET P  73       0.429  -9.317 -16.988  0.00  0.00      PRO   
ATOM    880  HB2 MET P  73       0.888  -8.286 -18.422  0.00  0.00      PRO   
ATOM    881  CG  MET P  73       0.379 -10.338 -18.905  0.00  0.00      PRO   
ATOM    882  HG1 MET P  73       0.214 -10.225 -19.998  0.00  0.00      PRO   
ATOM    883  HG2 MET P  73      -0.325 -11.155 -18.638  0.00  0.00      PRO   
ATOM    884  SD  MET P  73       1.988 -11.131 -18.693  0.00  0.00      PRO   
ATOM    885  CE  MET P  73       1.984 -12.337 -20.010  0.00  0.00      PRO   
ATOM    886  HE1 MET P  73       2.906 -12.902 -19.757  0.00  0.00      PRO   
ATOM    887  HE2 MET P  73       1.141 -13.061 -20.002  0.00  0.00      PRO   
ATOM    888  HE3 MET P  73       1.971 -11.814 -20.990  0.00  0.00      PRO   
ATOM    889  C   MET P  73      -1.469  -7.307 -16.999  0.00  0.00      PRO   
ATOM    890  O   MET P  73      -1.928  -7.452 -15.867  0.00  0.00      PRO   
ATOM    891  N   THR P  74      -1.179  -5.970 -17.422  0.00  0.00      PRO   
ATOM    892  HN  THR P  74      -0.580  -5.855 -18.211  0.00  0.00      PRO   
ATOM    893  CA  THR P  74      -1.618  -4.782 -16.620  0.00  0.00      PRO   
ATOM    894  HA  THR P  74      -0.972  -4.867 -15.759  0.00  0.00      PRO   
ATOM    895  CB  THR P  74      -1.237  -3.467 -17.331  0.00  0.00      PRO   
ATOM    896  HB  THR P  74      -1.631  -3.405 -18.368  0.00  0.00      PRO   
ATOM    897  OG1 THR P  74       0.172  -3.373 -17.378  0.00  0.00      PRO   
ATOM    898  HG1 THR P  74       0.474  -4.102 -17.926  0.00  0.00      PRO   
ATOM    899  CG2 THR P  74      -1.629  -2.240 -16.444  0.00  0.00      PRO   
ATOM    900 HG21 THR P  74      -1.219  -1.310 -16.891  0.00  0.00      PRO   
ATOM    901 HG22 THR P  74      -2.733  -2.117 -16.435  0.00  0.00      PRO   
ATOM    902 HG23 THR P  74      -1.344  -2.426 -15.386  0.00  0.00      PRO   
ATOM    903  C   THR P  74      -3.037  -4.828 -16.103  0.00  0.00      PRO   
ATOM    904  O   THR P  74      -3.348  -4.501 -14.907  0.00  0.00      PRO   
ATOM    905  N   ASP P  75      -4.012  -5.384 -16.894  0.00  0.00      PRO   
ATOM    906  HN  ASP P  75      -3.750  -5.761 -17.779  0.00  0.00      PRO   
ATOM    907  CA  ASP P  75      -5.397  -5.403 -16.569  0.00  0.00      PRO   
ATOM    908  HA  ASP P  75      -5.614  -4.373 -16.329  0.00  0.00      PRO   
ATOM    909  CB  ASP P  75      -6.260  -5.935 -17.777  0.00  0.00      PRO   
ATOM    910  HB1 ASP P  75      -7.334  -6.090 -17.538  0.00  0.00      PRO   
ATOM    911  HB2 ASP P  75      -6.003  -6.959 -18.125  0.00  0.00      PRO   
ATOM    912  CG  ASP P  75      -6.272  -4.924 -18.926  0.00  0.00      PRO   
ATOM    913  OD1 ASP P  75      -6.106  -5.291 -20.112  0.00  0.00      PRO   
ATOM    914  OD2 ASP P  75      -6.476  -3.772 -18.576  0.00  0.00      PRO   
ATOM    915  C   ASP P  75      -5.548  -6.316 -15.349  0.00  0.00      PRO   
ATOM    916  O   ASP P  75      -6.218  -5.966 -14.387  0.00  0.00      PRO   
ATOM    917  N   VAL P  76      -5.019  -7.553 -15.484  0.00  0.00      PRO   
ATOM    918  HN  VAL P  76      -4.515  -7.774 -16.316  0.00  0.00      PRO   
ATOM    919  CA  VAL P  76      -5.133  -8.532 -14.373  0.00  0.00      PRO   
ATOM    920  HA  VAL P  76      -6.170  -8.734 -14.151  0.00  0.00      PRO   
ATOM    921  CB  VAL P  76      -4.665  -9.858 -14.775  0.00  0.00      PRO   
ATOM    922  HB  VAL P  76      -3.556  -9.855 -14.844  0.00  0.00      PRO   
ATOM    923  CG1 VAL P  76      -5.206 -10.801 -13.709  0.00  0.00      PRO   
ATOM    924 HG11 VAL P  76      -6.278 -10.631 -13.473  0.00  0.00      PRO   
ATOM    925 HG12 VAL P  76      -5.025 -11.831 -14.084  0.00  0.00      PRO   
ATOM    926 HG13 VAL P  76      -4.574 -10.699 -12.801  0.00  0.00      PRO   
ATOM    927  CG2 VAL P  76      -5.078 -10.228 -16.229  0.00  0.00      PRO   
ATOM    928 HG21 VAL P  76      -6.185 -10.150 -16.282  0.00  0.00      PRO   
ATOM    929 HG22 VAL P  76      -4.615  -9.536 -16.965  0.00  0.00      PRO   
ATOM    930 HG23 VAL P  76      -4.743 -11.267 -16.440  0.00  0.00      PRO   
ATOM    931  C   VAL P  76      -4.520  -7.964 -13.017  0.00  0.00      PRO   
ATOM    932  O   VAL P  76      -5.154  -7.890 -11.956  0.00  0.00      PRO   
ATOM    933  N   TYR P  77      -3.270  -7.491 -13.087  0.00  0.00      PRO   
ATOM    934  HN  TYR P  77      -2.734  -7.414 -13.923  0.00  0.00      PRO   
ATOM    935  CA  TYR P  77      -2.640  -6.929 -11.938  0.00  0.00      PRO   
ATOM    936  HA  TYR P  77      -2.661  -7.724 -11.207  0.00  0.00      PRO   
ATOM    937  CB  TYR P  77      -1.167  -6.398 -12.202  0.00  0.00      PRO   
ATOM    938  HB1 TYR P  77      -0.647  -6.147 -11.253  0.00  0.00      PRO   
ATOM    939  HB2 TYR P  77      -1.267  -5.469 -12.804  0.00  0.00      PRO   
ATOM    940  CG  TYR P  77      -0.341  -7.441 -12.910  0.00  0.00      PRO   
ATOM    941  CD1 TYR P  77      -0.432  -8.768 -12.415  0.00  0.00      PRO   
ATOM    942  HD1 TYR P  77      -1.022  -8.905 -11.520  0.00  0.00      PRO   
ATOM    943  CE1 TYR P  77       0.242  -9.808 -12.979  0.00  0.00      PRO   
ATOM    944  HE1 TYR P  77       0.084 -10.810 -12.608  0.00  0.00      PRO   
ATOM    945  CZ  TYR P  77       1.025  -9.586 -14.092  0.00  0.00      PRO   
ATOM    946  OH  TYR P  77       1.835 -10.544 -14.650  0.00  0.00      PRO   
ATOM    947  HH  TYR P  77       1.833 -11.299 -14.057  0.00  0.00      PRO   
ATOM    948  CD2 TYR P  77       0.569  -7.179 -13.957  0.00  0.00      PRO   
ATOM    949  HD2 TYR P  77       0.737  -6.187 -14.348  0.00  0.00      PRO   
ATOM    950  CE2 TYR P  77       1.190  -8.275 -14.591  0.00  0.00      PRO   
ATOM    951  HE2 TYR P  77       1.853  -8.194 -15.439  0.00  0.00      PRO   
ATOM    952  C   TYR P  77      -3.335  -5.743 -11.247  0.00  0.00      PRO   
ATOM    953  O   TYR P  77      -3.420  -5.618 -10.026  0.00  0.00      PRO   
ATOM    954  N   LEU P  78      -3.967  -4.836 -12.072  0.00  0.00      PRO   
ATOM    955  HN  LEU P  78      -3.816  -4.889 -13.056  0.00  0.00      PRO   
ATOM    956  CA  LEU P  78      -4.824  -3.759 -11.657  0.00  0.00      PRO   
ATOM    957  HA  LEU P  78      -4.276  -3.177 -10.930  0.00  0.00      PRO   
ATOM    958  CB  LEU P  78      -5.159  -2.825 -12.882  0.00  0.00      PRO   
ATOM    959  HB1 LEU P  78      -5.920  -3.419 -13.431  0.00  0.00      PRO   
ATOM    960  HB2 LEU P  78      -4.174  -2.811 -13.397  0.00  0.00      PRO   
ATOM    961  CG  LEU P  78      -5.723  -1.463 -12.479  0.00  0.00      PRO   
ATOM    962  HG  LEU P  78      -6.603  -1.611 -11.816  0.00  0.00      PRO   
ATOM    963  CD1 LEU P  78      -4.700  -0.555 -11.701  0.00  0.00      PRO   
ATOM    964 HD11 LEU P  78      -4.486  -0.989 -10.701  0.00  0.00      PRO   
ATOM    965 HD12 LEU P  78      -3.839  -0.367 -12.377  0.00  0.00      PRO   
ATOM    966 HD13 LEU P  78      -5.046   0.486 -11.525  0.00  0.00      PRO   
ATOM    967  CD2 LEU P  78      -6.167  -0.665 -13.756  0.00  0.00      PRO   
ATOM    968 HD21 LEU P  78      -6.373   0.418 -13.619  0.00  0.00      PRO   
ATOM    969 HD22 LEU P  78      -5.313  -0.572 -14.461  0.00  0.00      PRO   
ATOM    970 HD23 LEU P  78      -7.124  -0.963 -14.235  0.00  0.00      PRO   
ATOM    971  C   LEU P  78      -6.143  -4.231 -10.961  0.00  0.00      PRO   
ATOM    972  O   LEU P  78      -6.439  -3.713  -9.909  0.00  0.00      PRO   
ATOM    973  N   LEU P  79      -6.852  -5.259 -11.460  0.00  0.00      PRO   
ATOM    974  HN  LEU P  79      -6.531  -5.665 -12.312  0.00  0.00      PRO   
ATOM    975  CA  LEU P  79      -8.098  -5.836 -10.882  0.00  0.00      PRO   
ATOM    976  HA  LEU P  79      -8.771  -4.992 -10.855  0.00  0.00      PRO   
ATOM    977  CB  LEU P  79      -8.592  -6.926 -11.927  0.00  0.00      PRO   
ATOM    978  HB1 LEU P  79      -7.732  -7.532 -12.285  0.00  0.00      PRO   
ATOM    979  HB2 LEU P  79      -8.868  -6.281 -12.789  0.00  0.00      PRO   
ATOM    980  CG  LEU P  79      -9.666  -7.877 -11.427  0.00  0.00      PRO   
ATOM    981  HG  LEU P  79      -9.352  -8.548 -10.599  0.00  0.00      PRO   
ATOM    982  CD1 LEU P  79     -10.919  -7.181 -10.922  0.00  0.00      PRO   
ATOM    983 HD11 LEU P  79     -11.292  -6.451 -11.672  0.00  0.00      PRO   
ATOM    984 HD12 LEU P  79     -11.677  -7.986 -10.812  0.00  0.00      PRO   
ATOM    985 HD13 LEU P  79     -10.766  -6.689  -9.938  0.00  0.00      PRO   
ATOM    986  CD2 LEU P  79      -9.987  -8.780 -12.632  0.00  0.00      PRO   
ATOM    987 HD21 LEU P  79     -10.733  -9.549 -12.340  0.00  0.00      PRO   
ATOM    988 HD22 LEU P  79     -10.336  -8.067 -13.409  0.00  0.00      PRO   
ATOM    989 HD23 LEU P  79      -8.997  -9.203 -12.908  0.00  0.00      PRO   
ATOM    990  C   LEU P  79      -7.855  -6.489  -9.481  0.00  0.00      PRO   
ATOM    991  O   LEU P  79      -8.447  -6.101  -8.451  0.00  0.00      PRO   
ATOM    992  N   ASN P  80      -6.821  -7.343  -9.379  0.00  0.00      PRO   
ATOM    993  HN  ASN P  80      -6.309  -7.642 -10.181  0.00  0.00      PRO   
ATOM    994  CA  ASN P  80      -6.326  -7.682  -8.097  0.00  0.00      PRO   
ATOM    995  HA  ASN P  80      -7.142  -8.213  -7.631  0.00  0.00      PRO   
ATOM    996  CB  ASN P  80      -5.083  -8.723  -8.235  0.00  0.00      PRO   
ATOM    997  HB1 ASN P  80      -4.886  -9.070  -7.198  0.00  0.00      PRO   
ATOM    998  HB2 ASN P  80      -4.165  -8.340  -8.729  0.00  0.00      PRO   
ATOM    999  CG  ASN P  80      -5.574 -10.045  -8.929  0.00  0.00      PRO   
ATOM   1000  OD1 ASN P  80      -5.748 -11.068  -8.275  0.00  0.00      PRO   
ATOM   1001  ND2 ASN P  80      -5.861  -9.971 -10.253  0.00  0.00      PRO   
ATOM   1002 HD21 ASN P  80      -5.531  -9.240 -10.851  0.00  0.00      PRO   
ATOM   1003 HD22 ASN P  80      -6.312 -10.829 -10.501  0.00  0.00      PRO   
ATOM   1004  C   ASN P  80      -5.977  -6.582  -7.169  0.00  0.00      PRO   
ATOM   1005  O   ASN P  80      -6.271  -6.662  -5.947  0.00  0.00      PRO   
ATOM   1006  N   LEU P  81      -5.266  -5.544  -7.647  0.00  0.00      PRO   
ATOM   1007  HN  LEU P  81      -4.993  -5.470  -8.603  0.00  0.00      PRO   
ATOM   1008  CA  LEU P  81      -4.797  -4.478  -6.847  0.00  0.00      PRO   
ATOM   1009  HA  LEU P  81      -4.290  -4.963  -6.027  0.00  0.00      PRO   
ATOM   1010  CB  LEU P  81      -3.741  -3.614  -7.572  0.00  0.00      PRO   
ATOM   1011  HB1 LEU P  81      -4.088  -3.383  -8.602  0.00  0.00      PRO   
ATOM   1012  HB2 LEU P  81      -2.836  -4.258  -7.588  0.00  0.00      PRO   
ATOM   1013  CG  LEU P  81      -3.188  -2.343  -6.869  0.00  0.00      PRO   
ATOM   1014  HG  LEU P  81      -4.006  -1.683  -6.508  0.00  0.00      PRO   
ATOM   1015  CD1 LEU P  81      -2.456  -2.747  -5.579  0.00  0.00      PRO   
ATOM   1016 HD11 LEU P  81      -1.650  -3.465  -5.838  0.00  0.00      PRO   
ATOM   1017 HD12 LEU P  81      -1.973  -1.878  -5.083  0.00  0.00      PRO   
ATOM   1018 HD13 LEU P  81      -3.138  -3.214  -4.837  0.00  0.00      PRO   
ATOM   1019  CD2 LEU P  81      -2.289  -1.492  -7.805  0.00  0.00      PRO   
ATOM   1020 HD21 LEU P  81      -1.476  -2.117  -8.233  0.00  0.00      PRO   
ATOM   1021 HD22 LEU P  81      -2.847  -1.057  -8.662  0.00  0.00      PRO   
ATOM   1022 HD23 LEU P  81      -1.872  -0.658  -7.201  0.00  0.00      PRO   
ATOM   1023  C   LEU P  81      -5.945  -3.665  -6.303  0.00  0.00      PRO   
ATOM   1024  O   LEU P  81      -6.044  -3.280  -5.113  0.00  0.00      PRO   
ATOM   1025  N   ALA P  82      -6.928  -3.356  -7.165  0.00  0.00      PRO   
ATOM   1026  HN  ALA P  82      -6.849  -3.517  -8.145  0.00  0.00      PRO   
ATOM   1027  CA  ALA P  82      -8.160  -2.689  -6.742  0.00  0.00      PRO   
ATOM   1028  HA  ALA P  82      -7.991  -1.828  -6.112  0.00  0.00      PRO   
ATOM   1029  CB  ALA P  82      -8.969  -2.259  -7.968  0.00  0.00      PRO   
ATOM   1030  HB1 ALA P  82      -9.894  -1.721  -7.672  0.00  0.00      PRO   
ATOM   1031  HB2 ALA P  82      -8.323  -1.701  -8.680  0.00  0.00      PRO   
ATOM   1032  HB3 ALA P  82      -9.209  -3.141  -8.599  0.00  0.00      PRO   
ATOM   1033  C   ALA P  82      -9.050  -3.438  -5.793  0.00  0.00      PRO   
ATOM   1034  O   ALA P  82      -9.762  -2.714  -5.088  0.00  0.00      PRO   
ATOM   1035  N   ILE P  83      -9.074  -4.764  -5.847  0.00  0.00      PRO   
ATOM   1036  HN  ILE P  83      -8.627  -5.248  -6.595  0.00  0.00      PRO   
ATOM   1037  CA  ILE P  83      -9.743  -5.593  -4.842  0.00  0.00      PRO   
ATOM   1038  HA  ILE P  83     -10.671  -5.201  -4.453  0.00  0.00      PRO   
ATOM   1039  CB  ILE P  83     -10.114  -7.043  -5.290  0.00  0.00      PRO   
ATOM   1040  HB  ILE P  83      -9.127  -7.403  -5.651  0.00  0.00      PRO   
ATOM   1041  CG2 ILE P  83     -10.699  -7.886  -4.108  0.00  0.00      PRO   
ATOM   1042 HG21 ILE P  83      -9.838  -8.114  -3.445  0.00  0.00      PRO   
ATOM   1043 HG22 ILE P  83     -11.261  -7.277  -3.368  0.00  0.00      PRO   
ATOM   1044 HG23 ILE P  83     -11.266  -8.739  -4.538  0.00  0.00      PRO   
ATOM   1045  CG1 ILE P  83     -11.144  -6.973  -6.400  0.00  0.00      PRO   
ATOM   1046 HG11 ILE P  83     -11.097  -6.178  -7.175  0.00  0.00      PRO   
ATOM   1047 HG12 ILE P  83     -12.090  -6.848  -5.830  0.00  0.00      PRO   
ATOM   1048  CD  ILE P  83     -11.148  -8.275  -7.217  0.00  0.00      PRO   
ATOM   1049  HD1 ILE P  83     -10.225  -8.384  -7.826  0.00  0.00      PRO   
ATOM   1050  HD2 ILE P  83     -11.298  -9.158  -6.560  0.00  0.00      PRO   
ATOM   1051  HD3 ILE P  83     -11.880  -8.318  -8.051  0.00  0.00      PRO   
ATOM   1052  C   ILE P  83      -8.896  -5.582  -3.598  0.00  0.00      PRO   
ATOM   1053  O   ILE P  83      -9.415  -5.582  -2.464  0.00  0.00      PRO   
ATOM   1054  N   SER P  84      -7.557  -5.595  -3.671  0.00  0.00      PRO   
ATOM   1055  HN  SER P  84      -7.156  -5.670  -4.581  0.00  0.00      PRO   
ATOM   1056  CA  SER P  84      -6.685  -5.488  -2.519  0.00  0.00      PRO   
ATOM   1057  HA  SER P  84      -6.925  -6.263  -1.806  0.00  0.00      PRO   
ATOM   1058  CB  SER P  84      -5.078  -5.628  -2.859  0.00  0.00      PRO   
ATOM   1059  HB1 SER P  84      -4.676  -5.107  -3.755  0.00  0.00      PRO   
ATOM   1060  HB2 SER P  84      -5.000  -6.733  -2.949  0.00  0.00      PRO   
ATOM   1061  OG  SER P  84      -4.239  -5.266  -1.687  0.00  0.00      PRO   
ATOM   1062  HG1 SER P  84      -4.111  -4.318  -1.775  0.00  0.00      PRO   
ATOM   1063  C   SER P  84      -6.949  -4.150  -1.727  0.00  0.00      PRO   
ATOM   1064  O   SER P  84      -7.034  -4.052  -0.524  0.00  0.00      PRO   
ATOM   1065  N   ASP P  85      -7.059  -2.962  -2.441  0.00  0.00      PRO   
ATOM   1066  HN  ASP P  85      -6.882  -2.958  -3.422  0.00  0.00      PRO   
ATOM   1067  CA  ASP P  85      -7.439  -1.663  -1.970  0.00  0.00      PRO   
ATOM   1068  HA  ASP P  85      -6.789  -1.424  -1.141  0.00  0.00      PRO   
ATOM   1069  CB  ASP P  85      -7.078  -0.554  -2.982  0.00  0.00      PRO   
ATOM   1070  HB1 ASP P  85      -7.586   0.372  -2.636  0.00  0.00      PRO   
ATOM   1071  HB2 ASP P  85      -7.571  -0.863  -3.928  0.00  0.00      PRO   
ATOM   1072  CG  ASP P  85      -5.644  -0.165  -3.140  0.00  0.00      PRO   
ATOM   1073  OD1 ASP P  85      -5.420   0.851  -3.839  0.00  0.00      PRO   
ATOM   1074  OD2 ASP P  85      -4.780  -0.707  -2.354  0.00  0.00      PRO   
ATOM   1075  C   ASP P  85      -8.864  -1.668  -1.397  0.00  0.00      PRO   
ATOM   1076  O   ASP P  85      -9.135  -1.161  -0.338  0.00  0.00      PRO   
ATOM   1077  N   LEU P  86      -9.868  -2.241  -1.981  0.00  0.00      PRO   
ATOM   1078  HN  LEU P  86      -9.707  -2.610  -2.893  0.00  0.00      PRO   
ATOM   1079  CA  LEU P  86     -11.205  -2.499  -1.442  0.00  0.00      PRO   
ATOM   1080  HA  LEU P  86     -11.663  -1.568  -1.141  0.00  0.00      PRO   
ATOM   1081  CB  LEU P  86     -12.055  -2.893  -2.616  0.00  0.00      PRO   
ATOM   1082  HB1 LEU P  86     -11.581  -3.862  -2.883  0.00  0.00      PRO   
ATOM   1083  HB2 LEU P  86     -11.930  -2.228  -3.497  0.00  0.00      PRO   
ATOM   1084  CG  LEU P  86     -13.463  -3.173  -2.372  0.00  0.00      PRO   
ATOM   1085  HG  LEU P  86     -13.566  -3.895  -1.533  0.00  0.00      PRO   
ATOM   1086  CD1 LEU P  86     -14.256  -1.958  -1.736  0.00  0.00      PRO   
ATOM   1087 HD11 LEU P  86     -14.164  -0.986  -2.267  0.00  0.00      PRO   
ATOM   1088 HD12 LEU P  86     -15.321  -2.263  -1.654  0.00  0.00      PRO   
ATOM   1089 HD13 LEU P  86     -13.813  -1.687  -0.754  0.00  0.00      PRO   
ATOM   1090  CD2 LEU P  86     -14.149  -3.522  -3.674  0.00  0.00      PRO   
ATOM   1091 HD21 LEU P  86     -13.623  -4.307  -4.258  0.00  0.00      PRO   
ATOM   1092 HD22 LEU P  86     -15.201  -3.802  -3.449  0.00  0.00      PRO   
ATOM   1093 HD23 LEU P  86     -14.200  -2.565  -4.235  0.00  0.00      PRO   
ATOM   1094  C   LEU P  86     -11.275  -3.327  -0.171  0.00  0.00      PRO   
ATOM   1095  O   LEU P  86     -12.053  -3.116   0.792  0.00  0.00      PRO   
ATOM   1096  N   LEU P  87     -10.385  -4.333  -0.069  0.00  0.00      PRO   
ATOM   1097  HN  LEU P  87      -9.765  -4.558  -0.816  0.00  0.00      PRO   
ATOM   1098  CA  LEU P  87     -10.358  -5.199   1.102  0.00  0.00      PRO   
ATOM   1099  HA  LEU P  87     -11.381  -5.488   1.293  0.00  0.00      PRO   
ATOM   1100  CB  LEU P  87      -9.466  -6.409   0.786  0.00  0.00      PRO   
ATOM   1101  HB1 LEU P  87      -9.117  -6.928   1.704  0.00  0.00      PRO   
ATOM   1102  HB2 LEU P  87      -8.590  -6.079   0.188  0.00  0.00      PRO   
ATOM   1103  CG  LEU P  87     -10.077  -7.559  -0.105  0.00  0.00      PRO   
ATOM   1104  HG  LEU P  87     -10.612  -7.233  -1.022  0.00  0.00      PRO   
ATOM   1105  CD1 LEU P  87      -8.959  -8.470  -0.670  0.00  0.00      PRO   
ATOM   1106 HD11 LEU P  87      -9.338  -9.395  -1.153  0.00  0.00      PRO   
ATOM   1107 HD12 LEU P  87      -8.262  -7.884  -1.307  0.00  0.00      PRO   
ATOM   1108 HD13 LEU P  87      -8.279  -8.872   0.111  0.00  0.00      PRO   
ATOM   1109  CD2 LEU P  87     -11.101  -8.283   0.817  0.00  0.00      PRO   
ATOM   1110 HD21 LEU P  87     -10.775  -8.503   1.856  0.00  0.00      PRO   
ATOM   1111 HD22 LEU P  87     -12.041  -7.708   0.672  0.00  0.00      PRO   
ATOM   1112 HD23 LEU P  87     -11.429  -9.234   0.347  0.00  0.00      PRO   
ATOM   1113  C   LEU P  87      -9.790  -4.520   2.317  0.00  0.00      PRO   
ATOM   1114  O   LEU P  87     -10.316  -4.661   3.422  0.00  0.00      PRO   
ATOM   1115  N   PHE P  88      -8.722  -3.667   2.201  0.00  0.00      PRO   
ATOM   1116  HN  PHE P  88      -8.264  -3.539   1.325  0.00  0.00      PRO   
ATOM   1117  CA  PHE P  88      -8.282  -2.931   3.325  0.00  0.00      PRO   
ATOM   1118  HA  PHE P  88      -8.065  -3.540   4.190  0.00  0.00      PRO   
ATOM   1119  CB  PHE P  88      -6.867  -2.317   3.078  0.00  0.00      PRO   
ATOM   1120  HB1 PHE P  88      -6.931  -1.699   2.157  0.00  0.00      PRO   
ATOM   1121  HB2 PHE P  88      -6.131  -3.127   2.891  0.00  0.00      PRO   
ATOM   1122  CG  PHE P  88      -6.438  -1.468   4.231  0.00  0.00      PRO   
ATOM   1123  CD1 PHE P  88      -6.792  -0.095   4.199  0.00  0.00      PRO   
ATOM   1124  HD1 PHE P  88      -7.480   0.178   3.413  0.00  0.00      PRO   
ATOM   1125  CE1 PHE P  88      -6.302   0.740   5.188  0.00  0.00      PRO   
ATOM   1126  HE1 PHE P  88      -6.729   1.730   5.233  0.00  0.00      PRO   
ATOM   1127  CZ  PHE P  88      -5.448   0.254   6.173  0.00  0.00      PRO   
ATOM   1128  HZ  PHE P  88      -4.960   0.946   6.843  0.00  0.00      PRO   
ATOM   1129  CD2 PHE P  88      -5.531  -1.919   5.212  0.00  0.00      PRO   
ATOM   1130  HD2 PHE P  88      -5.109  -2.912   5.189  0.00  0.00      PRO   
ATOM   1131  CE2 PHE P  88      -4.985  -1.070   6.208  0.00  0.00      PRO   
ATOM   1132  HE2 PHE P  88      -4.260  -1.426   6.925  0.00  0.00      PRO   
ATOM   1133  C   PHE P  88      -9.346  -1.894   3.790  0.00  0.00      PRO   
ATOM   1134  O   PHE P  88      -9.683  -1.756   4.958  0.00  0.00      PRO   
ATOM   1135  N   VAL P  89      -9.922  -1.102   2.788  0.00  0.00      PRO   
ATOM   1136  HN  VAL P  89      -9.630  -1.225   1.842  0.00  0.00      PRO   
ATOM   1137  CA  VAL P  89     -11.041  -0.171   2.968  0.00  0.00      PRO   
ATOM   1138  HA  VAL P  89     -10.641   0.694   3.477  0.00  0.00      PRO   
ATOM   1139  CB  VAL P  89     -11.538   0.341   1.552  0.00  0.00      PRO   
ATOM   1140  HB  VAL P  89     -11.081  -0.281   0.754  0.00  0.00      PRO   
ATOM   1141  CG1 VAL P  89     -13.153   0.444   1.415  0.00  0.00      PRO   
ATOM   1142 HG11 VAL P  89     -13.646  -0.519   1.666  0.00  0.00      PRO   
ATOM   1143 HG12 VAL P  89     -13.495   1.156   2.197  0.00  0.00      PRO   
ATOM   1144 HG13 VAL P  89     -13.494   0.707   0.391  0.00  0.00      PRO   
ATOM   1145  CG2 VAL P  89     -10.819   1.706   1.315  0.00  0.00      PRO   
ATOM   1146 HG21 VAL P  89     -10.829   1.933   0.227  0.00  0.00      PRO   
ATOM   1147 HG22 VAL P  89     -11.252   2.529   1.922  0.00  0.00      PRO   
ATOM   1148 HG23 VAL P  89      -9.760   1.601   1.634  0.00  0.00      PRO   
ATOM   1149  C   VAL P  89     -12.074  -0.766   3.867  0.00  0.00      PRO   
ATOM   1150  O   VAL P  89     -12.466  -0.093   4.791  0.00  0.00      PRO   
ATOM   1151  N   PHE P  90     -12.601  -1.977   3.663  0.00  0.00      PRO   
ATOM   1152  HN  PHE P  90     -12.320  -2.394   2.802  0.00  0.00      PRO   
ATOM   1153  CA  PHE P  90     -13.564  -2.632   4.490  0.00  0.00      PRO   
ATOM   1154  HA  PHE P  90     -14.347  -1.902   4.635  0.00  0.00      PRO   
ATOM   1155  CB  PHE P  90     -14.122  -4.046   3.851  0.00  0.00      PRO   
ATOM   1156  HB1 PHE P  90     -14.683  -4.652   4.594  0.00  0.00      PRO   
ATOM   1157  HB2 PHE P  90     -13.288  -4.604   3.375  0.00  0.00      PRO   
ATOM   1158  CG  PHE P  90     -15.121  -3.820   2.712  0.00  0.00      PRO   
ATOM   1159  CD1 PHE P  90     -16.334  -3.170   3.041  0.00  0.00      PRO   
ATOM   1160  HD1 PHE P  90     -16.557  -2.855   4.049  0.00  0.00      PRO   
ATOM   1161  CE1 PHE P  90     -17.304  -2.912   2.052  0.00  0.00      PRO   
ATOM   1162  HE1 PHE P  90     -18.258  -2.498   2.342  0.00  0.00      PRO   
ATOM   1163  CZ  PHE P  90     -17.156  -3.472   0.758  0.00  0.00      PRO   
ATOM   1164  HZ  PHE P  90     -17.934  -3.338   0.022  0.00  0.00      PRO   
ATOM   1165  CD2 PHE P  90     -14.948  -4.404   1.382  0.00  0.00      PRO   
ATOM   1166  HD2 PHE P  90     -14.055  -4.943   1.101  0.00  0.00      PRO   
ATOM   1167  CE2 PHE P  90     -15.969  -4.226   0.402  0.00  0.00      PRO   
ATOM   1168  HE2 PHE P  90     -15.874  -4.560  -0.620  0.00  0.00      PRO   
ATOM   1169  C   PHE P  90     -13.087  -2.931   5.915  0.00  0.00      PRO   
ATOM   1170  O   PHE P  90     -13.855  -3.005   6.905  0.00  0.00      PRO   
ATOM   1171  N   SER P  91     -11.822  -3.333   6.038  0.00  0.00      PRO   
ATOM   1172  HN  SER P  91     -11.161  -3.096   5.331  0.00  0.00      PRO   
ATOM   1173  CA  SER P  91     -11.264  -3.685   7.341  0.00  0.00      PRO   
ATOM   1174  HA  SER P  91     -11.999  -4.379   7.723  0.00  0.00      PRO   
ATOM   1175  CB  SER P  91      -9.911  -4.469   7.164  0.00  0.00      PRO   
ATOM   1176  HB1 SER P  91      -9.603  -4.718   8.202  0.00  0.00      PRO   
ATOM   1177  HB2 SER P  91      -9.135  -3.800   6.734  0.00  0.00      PRO   
ATOM   1178  OG  SER P  91     -10.013  -5.644   6.344  0.00  0.00      PRO   
ATOM   1179  HG1 SER P  91     -10.261  -5.428   5.442  0.00  0.00      PRO   
ATOM   1180  C   SER P  91     -11.173  -2.517   8.313  0.00  0.00      PRO   
ATOM   1181  O   SER P  91     -11.443  -2.719   9.507  0.00  0.00      PRO   
ATOM   1182  N   LEU P  92     -10.869  -1.339   7.825  0.00  0.00      PRO   
ATOM   1183  HN  LEU P  92     -10.745  -1.249   6.840  0.00  0.00      PRO   
ATOM   1184  CA  LEU P  92     -10.510  -0.223   8.666  0.00  0.00      PRO   
ATOM   1185  HA  LEU P  92      -9.681  -0.486   9.306  0.00  0.00      PRO   
ATOM   1186  CB  LEU P  92      -9.936   0.935   7.753  0.00  0.00      PRO   
ATOM   1187  HB1 LEU P  92     -10.516   1.401   6.928  0.00  0.00      PRO   
ATOM   1188  HB2 LEU P  92      -9.083   0.499   7.190  0.00  0.00      PRO   
ATOM   1189  CG  LEU P  92      -9.149   2.117   8.511  0.00  0.00      PRO   
ATOM   1190  HG  LEU P  92      -9.899   2.672   9.114  0.00  0.00      PRO   
ATOM   1191  CD1 LEU P  92      -8.002   1.649   9.434  0.00  0.00      PRO   
ATOM   1192 HD11 LEU P  92      -8.250   0.794  10.099  0.00  0.00      PRO   
ATOM   1193 HD12 LEU P  92      -7.115   1.342   8.839  0.00  0.00      PRO   
ATOM   1194 HD13 LEU P  92      -7.820   2.421  10.212  0.00  0.00      PRO   
ATOM   1195  CD2 LEU P  92      -8.551   3.045   7.446  0.00  0.00      PRO   
ATOM   1196 HD21 LEU P  92      -9.248   3.401   6.657  0.00  0.00      PRO   
ATOM   1197 HD22 LEU P  92      -8.109   3.923   7.962  0.00  0.00      PRO   
ATOM   1198 HD23 LEU P  92      -7.743   2.606   6.823  0.00  0.00      PRO   
ATOM   1199  C   LEU P  92     -11.525   0.302   9.607  0.00  0.00      PRO   
ATOM   1200  O   LEU P  92     -11.188   0.578  10.774  0.00  0.00      PRO   
ATOM   1201  N   PRO P  93     -12.883   0.495   9.222  0.00  0.00      PRO   
ATOM   1202  CD  PRO P  93     -13.368   0.523   7.829  0.00  0.00      PRO   
ATOM   1203  HD1 PRO P  93     -12.930   1.354   7.234  0.00  0.00      PRO   
ATOM   1204  HD2 PRO P  93     -13.188  -0.397   7.232  0.00  0.00      PRO   
ATOM   1205  CA  PRO P  93     -13.787   1.189  10.165  0.00  0.00      PRO   
ATOM   1206  HA  PRO P  93     -13.407   2.028  10.729  0.00  0.00      PRO   
ATOM   1207  CB  PRO P  93     -14.970   1.574   9.296  0.00  0.00      PRO   
ATOM   1208  HB1 PRO P  93     -14.764   2.560   8.827  0.00  0.00      PRO   
ATOM   1209  HB2 PRO P  93     -15.880   1.666   9.927  0.00  0.00      PRO   
ATOM   1210  CG  PRO P  93     -14.900   0.667   8.057  0.00  0.00      PRO   
ATOM   1211  HG1 PRO P  93     -15.376   0.947   7.092  0.00  0.00      PRO   
ATOM   1212  HG2 PRO P  93     -15.263  -0.305   8.452  0.00  0.00      PRO   
ATOM   1213  C   PRO P  93     -14.221   0.212  11.231  0.00  0.00      PRO   
ATOM   1214  O   PRO P  93     -14.777   0.704  12.260  0.00  0.00      PRO   
ATOM   1215  N   PHE P  94     -13.899  -1.123  11.149  0.00  0.00      PRO   
ATOM   1216  HN  PHE P  94     -13.437  -1.533  10.366  0.00  0.00      PRO   
ATOM   1217  CA  PHE P  94     -14.233  -1.995  12.266  0.00  0.00      PRO   
ATOM   1218  HA  PHE P  94     -15.200  -1.745  12.678  0.00  0.00      PRO   
ATOM   1219  CB  PHE P  94     -14.132  -3.520  11.901  0.00  0.00      PRO   
ATOM   1220  HB1 PHE P  94     -14.252  -4.032  12.880  0.00  0.00      PRO   
ATOM   1221  HB2 PHE P  94     -13.137  -3.850  11.532  0.00  0.00      PRO   
ATOM   1222  CG  PHE P  94     -15.279  -3.984  11.033  0.00  0.00      PRO   
ATOM   1223  CD1 PHE P  94     -16.505  -4.452  11.534  0.00  0.00      PRO   
ATOM   1224  HD1 PHE P  94     -16.723  -4.543  12.587  0.00  0.00      PRO   
ATOM   1225  CE1 PHE P  94     -17.379  -5.000  10.670  0.00  0.00      PRO   
ATOM   1226  HE1 PHE P  94     -18.319  -5.338  11.080  0.00  0.00      PRO   
ATOM   1227  CZ  PHE P  94     -17.266  -4.948   9.304  0.00  0.00      PRO   
ATOM   1228  HZ  PHE P  94     -18.087  -5.263   8.678  0.00  0.00      PRO   
ATOM   1229  CD2 PHE P  94     -15.088  -3.937   9.661  0.00  0.00      PRO   
ATOM   1230  HD2 PHE P  94     -14.151  -3.492   9.360  0.00  0.00      PRO   
ATOM   1231  CE2 PHE P  94     -16.100  -4.369   8.784  0.00  0.00      PRO   
ATOM   1232  HE2 PHE P  94     -16.004  -4.155   7.730  0.00  0.00      PRO   
ATOM   1233  C   PHE P  94     -13.304  -1.803  13.435  0.00  0.00      PRO   
ATOM   1234  O   PHE P  94     -13.689  -1.930  14.561  0.00  0.00      PRO   
ATOM   1235  N   TRP P  95     -12.185  -1.183  13.244  0.00  0.00      PRO   
ATOM   1236  HN  TRP P  95     -12.000  -0.954  12.292  0.00  0.00      PRO   
ATOM   1237  CA  TRP P  95     -11.252  -0.729  14.233  0.00  0.00      PRO   
ATOM   1238  HA  TRP P  95     -11.294  -1.533  14.952  0.00  0.00      PRO   
ATOM   1239  CB  TRP P  95      -9.800  -0.485  13.719  0.00  0.00      PRO   
ATOM   1240  HB1 TRP P  95      -9.850   0.194  12.841  0.00  0.00      PRO   
ATOM   1241  HB2 TRP P  95      -9.463  -1.472  13.335  0.00  0.00      PRO   
ATOM   1242  CG  TRP P  95      -8.792   0.073  14.660  0.00  0.00      PRO   
ATOM   1243  CD1 TRP P  95      -7.797  -0.576  15.488  0.00  0.00      PRO   
ATOM   1244  HD1 TRP P  95      -7.951  -1.611  15.756  0.00  0.00      PRO   
ATOM   1245  NE1 TRP P  95      -6.943   0.355  16.011  0.00  0.00      PRO   
ATOM   1246  HE1 TRP P  95      -6.135   0.188  16.531  0.00  0.00      PRO   
ATOM   1247  CE2 TRP P  95      -7.313   1.562  15.564  0.00  0.00      PRO   
ATOM   1248  CD2 TRP P  95      -8.380   1.438  14.626  0.00  0.00      PRO   
ATOM   1249  CE3 TRP P  95      -8.846   2.541  13.981  0.00  0.00      PRO   
ATOM   1250  HE3 TRP P  95      -9.507   2.447  13.133  0.00  0.00      PRO   
ATOM   1251  CZ3 TRP P  95      -8.241   3.801  14.264  0.00  0.00      PRO   
ATOM   1252  HZ3 TRP P  95      -8.625   4.717  13.840  0.00  0.00      PRO   
ATOM   1253  CZ2 TRP P  95      -6.852   2.812  15.944  0.00  0.00      PRO   
ATOM   1254  HZ2 TRP P  95      -6.104   2.907  16.717  0.00  0.00      PRO   
ATOM   1255  CH2 TRP P  95      -7.266   3.945  15.265  0.00  0.00      PRO   
ATOM   1256  HH2 TRP P  95      -6.858   4.880  15.621  0.00  0.00      PRO   
ATOM   1257  C   TRP P  95     -11.808   0.518  14.937  0.00  0.00      PRO   
ATOM   1258  O   TRP P  95     -11.599   0.669  16.144  0.00  0.00      PRO   
ATOM   1259  N   GLY P  96     -12.627   1.341  14.226  0.00  0.00      PRO   
ATOM   1260  HN  GLY P  96     -12.846   1.007  13.313  0.00  0.00      PRO   
ATOM   1261  CA  GLY P  96     -13.269   2.547  14.701  0.00  0.00      PRO   
ATOM   1262  HA1 GLY P  96     -13.746   2.894  13.797  0.00  0.00      PRO   
ATOM   1263  HA2 GLY P  96     -12.426   3.192  14.902  0.00  0.00      PRO   
ATOM   1264  C   GLY P  96     -14.094   2.437  15.931  0.00  0.00      PRO   
ATOM   1265  O   GLY P  96     -14.108   3.270  16.819  0.00  0.00      PRO   
ATOM   1266  N   TYR P  97     -14.858   1.389  16.162  0.00  0.00      PRO   
ATOM   1267  HN  TYR P  97     -15.038   0.702  15.463  0.00  0.00      PRO   
ATOM   1268  CA  TYR P  97     -15.389   0.970  17.483  0.00  0.00      PRO   
ATOM   1269  HA  TYR P  97     -16.054   1.746  17.832  0.00  0.00      PRO   
ATOM   1270  CB  TYR P  97     -16.265  -0.260  17.406  0.00  0.00      PRO   
ATOM   1271  HB1 TYR P  97     -16.682  -0.355  18.432  0.00  0.00      PRO   
ATOM   1272  HB2 TYR P  97     -15.732  -1.196  17.135  0.00  0.00      PRO   
ATOM   1273  CG  TYR P  97     -17.362   0.013  16.437  0.00  0.00      PRO   
ATOM   1274  CD1 TYR P  97     -18.455   0.949  16.669  0.00  0.00      PRO   
ATOM   1275  HD1 TYR P  97     -18.369   1.692  17.449  0.00  0.00      PRO   
ATOM   1276  CE1 TYR P  97     -19.507   1.014  15.726  0.00  0.00      PRO   
ATOM   1277  HE1 TYR P  97     -20.335   1.677  15.932  0.00  0.00      PRO   
ATOM   1278  CZ  TYR P  97     -19.533   0.209  14.564  0.00  0.00      PRO   
ATOM   1279  OH  TYR P  97     -20.681   0.082  13.745  0.00  0.00      PRO   
ATOM   1280  HH  TYR P  97     -21.307   0.757  14.015  0.00  0.00      PRO   
ATOM   1281  CD2 TYR P  97     -17.409  -0.834  15.301  0.00  0.00      PRO   
ATOM   1282  HD2 TYR P  97     -16.671  -1.606  15.140  0.00  0.00      PRO   
ATOM   1283  CE2 TYR P  97     -18.460  -0.667  14.369  0.00  0.00      PRO   
ATOM   1284  HE2 TYR P  97     -18.547  -1.342  13.531  0.00  0.00      PRO   
ATOM   1285  C   TYR P  97     -14.369   0.691  18.606  0.00  0.00      PRO   
ATOM   1286  O   TYR P  97     -14.578   0.910  19.808  0.00  0.00      PRO   
ATOM   1287  N   TYR P  98     -13.163   0.195  18.282  0.00  0.00      PRO   
ATOM   1288  HN  TYR P  98     -12.918  -0.163  17.385  0.00  0.00      PRO   
ATOM   1289  CA  TYR P  98     -12.151   0.095  19.359  0.00  0.00      PRO   
ATOM   1290  HA  TYR P  98     -12.628  -0.233  20.271  0.00  0.00      PRO   
ATOM   1291  CB  TYR P  98     -11.164  -1.099  18.972  0.00  0.00      PRO   
ATOM   1292  HB1 TYR P  98     -10.411  -1.242  19.776  0.00  0.00      PRO   
ATOM   1293  HB2 TYR P  98     -10.665  -0.960  17.989  0.00  0.00      PRO   
ATOM   1294  CG  TYR P  98     -11.966  -2.420  18.831  0.00  0.00      PRO   
ATOM   1295  CD1 TYR P  98     -12.182  -3.305  19.854  0.00  0.00      PRO   
ATOM   1296  HD1 TYR P  98     -11.654  -3.144  20.782  0.00  0.00      PRO   
ATOM   1297  CE1 TYR P  98     -12.930  -4.431  19.615  0.00  0.00      PRO   
ATOM   1298  HE1 TYR P  98     -12.975  -5.156  20.414  0.00  0.00      PRO   
ATOM   1299  CZ  TYR P  98     -13.330  -4.740  18.314  0.00  0.00      PRO   
ATOM   1300  OH  TYR P  98     -13.950  -5.950  17.955  0.00  0.00      PRO   
ATOM   1301  HH  TYR P  98     -14.542  -5.741  17.229  0.00  0.00      PRO   
ATOM   1302  CD2 TYR P  98     -12.479  -2.669  17.542  0.00  0.00      PRO   
ATOM   1303  HD2 TYR P  98     -12.202  -1.955  16.781  0.00  0.00      PRO   
ATOM   1304  CE2 TYR P  98     -13.105  -3.911  17.201  0.00  0.00      PRO   
ATOM   1305  HE2 TYR P  98     -13.500  -4.196  16.238  0.00  0.00      PRO   
ATOM   1306  C   TYR P  98     -11.394   1.346  19.656  0.00  0.00      PRO   
ATOM   1307  O   TYR P  98     -11.049   1.641  20.781  0.00  0.00      PRO   
ATOM   1308  N   ALA P  99     -11.184   2.168  18.595  0.00  0.00      PRO   
ATOM   1309  HN  ALA P  99     -11.339   1.669  17.745  0.00  0.00      PRO   
ATOM   1310  CA  ALA P  99     -10.522   3.415  18.597  0.00  0.00      PRO   
ATOM   1311  HA  ALA P  99      -9.627   3.272  19.184  0.00  0.00      PRO   
ATOM   1312  CB  ALA P  99     -10.232   3.922  17.157  0.00  0.00      PRO   
ATOM   1313  HB1 ALA P  99     -11.116   3.741  16.509  0.00  0.00      PRO   
ATOM   1314  HB2 ALA P  99     -10.078   5.017  17.051  0.00  0.00      PRO   
ATOM   1315  HB3 ALA P  99      -9.451   3.238  16.763  0.00  0.00      PRO   
ATOM   1316  C   ALA P  99     -11.292   4.430  19.428  0.00  0.00      PRO   
ATOM   1317  O   ALA P  99     -10.733   5.108  20.333  0.00  0.00      PRO   
ATOM   1318  N   ALA P 100     -12.664   4.467  19.157  0.00  0.00      PRO   
ATOM   1319  HN  ALA P 100     -13.029   3.945  18.390  0.00  0.00      PRO   
ATOM   1320  CA  ALA P 100     -13.558   5.230  19.901  0.00  0.00      PRO   
ATOM   1321  HA  ALA P 100     -13.062   6.140  20.203  0.00  0.00      PRO   
ATOM   1322  CB  ALA P 100     -14.754   5.627  19.018  0.00  0.00      PRO   
ATOM   1323  HB1 ALA P 100     -14.404   6.202  18.134  0.00  0.00      PRO   
ATOM   1324  HB2 ALA P 100     -15.362   4.730  18.771  0.00  0.00      PRO   
ATOM   1325  HB3 ALA P 100     -15.416   6.349  19.543  0.00  0.00      PRO   
ATOM   1326  C   ALA P 100     -14.016   4.608  21.252  0.00  0.00      PRO   
ATOM   1327  O   ALA P 100     -14.810   5.229  21.990  0.00  0.00      PRO   
ATOM   1328  N   ASP P 101     -13.477   3.426  21.618  0.00  0.00      PRO   
ATOM   1329  HN  ASP P 101     -12.849   3.015  20.961  0.00  0.00      PRO   
ATOM   1330  CA  ASP P 101     -13.819   2.693  22.817  0.00  0.00      PRO   
ATOM   1331  HA  ASP P 101     -13.520   1.691  22.546  0.00  0.00      PRO   
ATOM   1332  CB  ASP P 101     -12.919   3.140  23.962  0.00  0.00      PRO   
ATOM   1333  HB1 ASP P 101     -13.333   4.118  24.288  0.00  0.00      PRO   
ATOM   1334  HB2 ASP P 101     -11.843   3.327  23.761  0.00  0.00      PRO   
ATOM   1335  CG  ASP P 101     -13.022   2.169  25.128  0.00  0.00      PRO   
ATOM   1336  OD1 ASP P 101     -12.503   2.481  26.261  0.00  0.00      PRO   
ATOM   1337  OD2 ASP P 101     -13.464   1.042  25.010  0.00  0.00      PRO   
ATOM   1338  C   ASP P 101     -15.348   2.468  23.007  0.00  0.00      PRO   
ATOM   1339  O   ASP P 101     -15.876   2.956  23.923  0.00  0.00      PRO   
ATOM   1340  N   GLN P 102     -15.974   1.810  22.049  0.00  0.00      PRO   
ATOM   1341  HN  GLN P 102     -15.434   1.518  21.264  0.00  0.00      PRO   
ATOM   1342  CA  GLN P 102     -17.358   1.447  22.237  0.00  0.00      PRO   
ATOM   1343  HA  GLN P 102     -17.807   2.111  22.961  0.00  0.00      PRO   
ATOM   1344  CB  GLN P 102     -18.299   1.775  20.956  0.00  0.00      PRO   
ATOM   1345  HB1 GLN P 102     -19.314   1.327  21.016  0.00  0.00      PRO   
ATOM   1346  HB2 GLN P 102     -17.841   1.177  20.139  0.00  0.00      PRO   
ATOM   1347  CG  GLN P 102     -18.252   3.338  20.637  0.00  0.00      PRO   
ATOM   1348  HG1 GLN P 102     -18.867   3.583  19.744  0.00  0.00      PRO   
ATOM   1349  HG2 GLN P 102     -17.184   3.479  20.366  0.00  0.00      PRO   
ATOM   1350  CD  GLN P 102     -18.627   4.280  21.801  0.00  0.00      PRO   
ATOM   1351  OE1 GLN P 102     -19.721   4.169  22.239  0.00  0.00      PRO   
ATOM   1352  NE2 GLN P 102     -17.856   5.405  22.008  0.00  0.00      PRO   
ATOM   1353 HE21 GLN P 102     -18.259   6.046  22.662  0.00  0.00      PRO   
ATOM   1354 HE22 GLN P 102     -16.942   5.506  21.617  0.00  0.00      PRO   
ATOM   1355  C   GLN P 102     -17.500   0.046  22.660  0.00  0.00      PRO   
ATOM   1356  O   GLN P 102     -18.633  -0.310  23.016  0.00  0.00      PRO   
ATOM   1357  N   TRP P 103     -16.398  -0.793  22.712  0.00  0.00      PRO   
ATOM   1358  HN  TRP P 103     -15.601  -0.660  22.127  0.00  0.00      PRO   
ATOM   1359  CA  TRP P 103     -16.553  -2.031  23.524  0.00  0.00      PRO   
ATOM   1360  HA  TRP P 103     -17.116  -1.795  24.415  0.00  0.00      PRO   
ATOM   1361  CB  TRP P 103     -17.461  -3.088  22.788  0.00  0.00      PRO   
ATOM   1362  HB1 TRP P 103     -18.540  -2.969  23.025  0.00  0.00      PRO   
ATOM   1363  HB2 TRP P 103     -17.190  -4.089  23.188  0.00  0.00      PRO   
ATOM   1364  CG  TRP P 103     -17.355  -3.088  21.323  0.00  0.00      PRO   
ATOM   1365  CD1 TRP P 103     -16.344  -3.574  20.550  0.00  0.00      PRO   
ATOM   1366  HD1 TRP P 103     -15.409  -3.936  20.952  0.00  0.00      PRO   
ATOM   1367  NE1 TRP P 103     -16.626  -3.343  19.223  0.00  0.00      PRO   
ATOM   1368  HE1 TRP P 103     -16.142  -3.598  18.414  0.00  0.00      PRO   
ATOM   1369  CE2 TRP P 103     -17.904  -2.873  19.126  0.00  0.00      PRO   
ATOM   1370  CD2 TRP P 103     -18.373  -2.720  20.452  0.00  0.00      PRO   
ATOM   1371  CE3 TRP P 103     -19.652  -2.136  20.593  0.00  0.00      PRO   
ATOM   1372  HE3 TRP P 103     -20.048  -2.101  21.597  0.00  0.00      PRO   
ATOM   1373  CZ3 TRP P 103     -20.386  -1.808  19.427  0.00  0.00      PRO   
ATOM   1374  HZ3 TRP P 103     -21.377  -1.415  19.604  0.00  0.00      PRO   
ATOM   1375  CZ2 TRP P 103     -18.643  -2.543  18.023  0.00  0.00      PRO   
ATOM   1376  HZ2 TRP P 103     -18.162  -2.710  17.070  0.00  0.00      PRO   
ATOM   1377  CH2 TRP P 103     -19.940  -2.019  18.165  0.00  0.00      PRO   
ATOM   1378  HH2 TRP P 103     -20.550  -1.857  17.289  0.00  0.00      PRO   
ATOM   1379  C   TRP P 103     -15.219  -2.643  23.972  0.00  0.00      PRO   
ATOM   1380  O   TRP P 103     -14.269  -2.593  23.221  0.00  0.00      PRO   
ATOM   1381  N   VAL P 104     -15.182  -3.317  25.193  0.00  0.00      PRO   
ATOM   1382  HN  VAL P 104     -15.944  -3.478  25.817  0.00  0.00      PRO   
ATOM   1383  CA  VAL P 104     -13.971  -3.744  25.949  0.00  0.00      PRO   
ATOM   1384  HA  VAL P 104     -13.280  -2.914  25.953  0.00  0.00      PRO   
ATOM   1385  CB  VAL P 104     -14.152  -3.987  27.456  0.00  0.00      PRO   
ATOM   1386  HB  VAL P 104     -14.517  -3.070  27.966  0.00  0.00      PRO   
ATOM   1387  CG1 VAL P 104     -15.214  -5.137  27.807  0.00  0.00      PRO   
ATOM   1388 HG11 VAL P 104     -16.288  -4.971  27.581  0.00  0.00      PRO   
ATOM   1389 HG12 VAL P 104     -14.952  -6.106  27.331  0.00  0.00      PRO   
ATOM   1390 HG13 VAL P 104     -15.149  -5.224  28.913  0.00  0.00      PRO   
ATOM   1391  CG2 VAL P 104     -12.829  -4.314  28.130  0.00  0.00      PRO   
ATOM   1392 HG21 VAL P 104     -12.293  -5.188  27.704  0.00  0.00      PRO   
ATOM   1393 HG22 VAL P 104     -12.184  -3.417  28.015  0.00  0.00      PRO   
ATOM   1394 HG23 VAL P 104     -12.912  -4.307  29.238  0.00  0.00      PRO   
ATOM   1395  C   VAL P 104     -13.188  -4.843  25.233  0.00  0.00      PRO   
ATOM   1396  O   VAL P 104     -13.812  -5.892  24.917  0.00  0.00      PRO   
ATOM   1397  N   PHE P 105     -11.821  -4.601  25.050  0.00  0.00      PRO   
ATOM   1398  HN  PHE P 105     -11.396  -3.751  25.350  0.00  0.00      PRO   
ATOM   1399  CA  PHE P 105     -10.890  -5.577  24.546  0.00  0.00      PRO   
ATOM   1400  HA  PHE P 105     -10.841  -6.408  25.235  0.00  0.00      PRO   
ATOM   1401  CB  PHE P 105     -11.234  -5.926  23.126  0.00  0.00      PRO   
ATOM   1402  HB1 PHE P 105     -10.754  -5.258  22.379  0.00  0.00      PRO   
ATOM   1403  HB2 PHE P 105     -12.337  -5.925  22.990  0.00  0.00      PRO   
ATOM   1404  CG  PHE P 105     -10.794  -7.374  22.814  0.00  0.00      PRO   
ATOM   1405  CD1 PHE P 105     -11.493  -8.531  23.429  0.00  0.00      PRO   
ATOM   1406  HD1 PHE P 105     -12.316  -8.341  24.101  0.00  0.00      PRO   
ATOM   1407  CE1 PHE P 105     -11.137  -9.858  23.134  0.00  0.00      PRO   
ATOM   1408  HE1 PHE P 105     -11.666 -10.716  23.523  0.00  0.00      PRO   
ATOM   1409  CZ  PHE P 105     -10.126  -9.989  22.202  0.00  0.00      PRO   
ATOM   1410  HZ  PHE P 105      -9.857 -11.010  21.978  0.00  0.00      PRO   
ATOM   1411  CD2 PHE P 105      -9.756  -7.639  21.972  0.00  0.00      PRO   
ATOM   1412  HD2 PHE P 105      -9.222  -6.784  21.584  0.00  0.00      PRO   
ATOM   1413  CE2 PHE P 105      -9.420  -8.922  21.667  0.00  0.00      PRO   
ATOM   1414  HE2 PHE P 105      -8.540  -9.126  21.074  0.00  0.00      PRO   
ATOM   1415  C   PHE P 105      -9.548  -4.975  24.612  0.00  0.00      PRO   
ATOM   1416  O   PHE P 105      -9.082  -4.043  23.808  0.00  0.00      PRO   
ATOM   1417  N   GLY P 106      -8.671  -5.420  25.482  0.00  0.00      PRO   
ATOM   1418  HN  GLY P 106      -8.957  -6.245  25.963  0.00  0.00      PRO   
ATOM   1419  CA  GLY P 106      -7.439  -4.732  25.976  0.00  0.00      PRO   
ATOM   1420  HA1 GLY P 106      -7.038  -5.368  26.752  0.00  0.00      PRO   
ATOM   1421  HA2 GLY P 106      -7.774  -3.804  26.414  0.00  0.00      PRO   
ATOM   1422  C   GLY P 106      -6.428  -4.365  24.942  0.00  0.00      PRO   
ATOM   1423  O   GLY P 106      -5.871  -3.241  24.921  0.00  0.00      PRO   
ATOM   1424  N   LEU P 107      -6.226  -5.271  23.927  0.00  0.00      PRO   
ATOM   1425  HN  LEU P 107      -6.628  -6.169  24.085  0.00  0.00      PRO   
ATOM   1426  CA  LEU P 107      -5.300  -5.093  22.817  0.00  0.00      PRO   
ATOM   1427  HA  LEU P 107      -4.662  -4.242  23.003  0.00  0.00      PRO   
ATOM   1428  CB  LEU P 107      -4.392  -6.342  22.577  0.00  0.00      PRO   
ATOM   1429  HB1 LEU P 107      -3.694  -6.069  21.758  0.00  0.00      PRO   
ATOM   1430  HB2 LEU P 107      -5.007  -7.223  22.294  0.00  0.00      PRO   
ATOM   1431  CG  LEU P 107      -3.584  -6.802  23.769  0.00  0.00      PRO   
ATOM   1432  HG  LEU P 107      -4.147  -6.672  24.718  0.00  0.00      PRO   
ATOM   1433  CD1 LEU P 107      -3.061  -8.288  23.634  0.00  0.00      PRO   
ATOM   1434 HD11 LEU P 107      -3.969  -8.925  23.570  0.00  0.00      PRO   
ATOM   1435 HD12 LEU P 107      -2.527  -8.288  22.661  0.00  0.00      PRO   
ATOM   1436 HD13 LEU P 107      -2.387  -8.499  24.491  0.00  0.00      PRO   
ATOM   1437  CD2 LEU P 107      -2.386  -5.842  23.956  0.00  0.00      PRO   
ATOM   1438 HD21 LEU P 107      -1.818  -6.028  24.893  0.00  0.00      PRO   
ATOM   1439 HD22 LEU P 107      -1.635  -5.916  23.141  0.00  0.00      PRO   
ATOM   1440 HD23 LEU P 107      -2.702  -4.782  24.060  0.00  0.00      PRO   
ATOM   1441  C   LEU P 107      -6.068  -4.737  21.532  0.00  0.00      PRO   
ATOM   1442  O   LEU P 107      -5.477  -4.688  20.463  0.00  0.00      PRO   
ATOM   1443  N   GLY P 108      -7.408  -4.633  21.559  0.00  0.00      PRO   
ATOM   1444  HN  GLY P 108      -7.730  -4.677  22.501  0.00  0.00      PRO   
ATOM   1445  CA  GLY P 108      -8.258  -4.182  20.438  0.00  0.00      PRO   
ATOM   1446  HA1 GLY P 108      -7.908  -3.194  20.179  0.00  0.00      PRO   
ATOM   1447  HA2 GLY P 108      -9.296  -4.082  20.719  0.00  0.00      PRO   
ATOM   1448  C   GLY P 108      -8.283  -5.088  19.177  0.00  0.00      PRO   
ATOM   1449  O   GLY P 108      -8.124  -6.323  19.317  0.00  0.00      PRO   
ATOM   1450  N   LEU P 109      -8.413  -4.408  18.058  0.00  0.00      PRO   
ATOM   1451  HN  LEU P 109      -8.528  -3.419  18.117  0.00  0.00      PRO   
ATOM   1452  CA  LEU P 109      -8.426  -5.003  16.714  0.00  0.00      PRO   
ATOM   1453  HA  LEU P 109      -8.589  -6.064  16.829  0.00  0.00      PRO   
ATOM   1454  CB  LEU P 109      -9.658  -4.517  15.936  0.00  0.00      PRO   
ATOM   1455  HB1 LEU P 109      -9.481  -3.485  15.566  0.00  0.00      PRO   
ATOM   1456  HB2 LEU P 109     -10.454  -4.352  16.692  0.00  0.00      PRO   
ATOM   1457  CG  LEU P 109     -10.171  -5.507  14.843  0.00  0.00      PRO   
ATOM   1458  HG  LEU P 109      -9.388  -6.093  14.317  0.00  0.00      PRO   
ATOM   1459  CD1 LEU P 109     -11.182  -6.500  15.346  0.00  0.00      PRO   
ATOM   1460 HD11 LEU P 109     -12.233  -6.142  15.365  0.00  0.00      PRO   
ATOM   1461 HD12 LEU P 109     -11.312  -7.187  14.482  0.00  0.00      PRO   
ATOM   1462 HD13 LEU P 109     -10.782  -7.002  16.252  0.00  0.00      PRO   
ATOM   1463  CD2 LEU P 109     -10.889  -4.750  13.716  0.00  0.00      PRO   
ATOM   1464 HD21 LEU P 109     -10.234  -3.985  13.246  0.00  0.00      PRO   
ATOM   1465 HD22 LEU P 109     -11.225  -5.403  12.883  0.00  0.00      PRO   
ATOM   1466 HD23 LEU P 109     -11.853  -4.325  14.071  0.00  0.00      PRO   
ATOM   1467  C   LEU P 109      -7.184  -4.793  15.859  0.00  0.00      PRO   
ATOM   1468  O   LEU P 109      -7.034  -5.054  14.673  0.00  0.00      PRO   
ATOM   1469  N   CYS P 110      -6.119  -4.201  16.516  0.00  0.00      PRO   
ATOM   1470  HN  CYS P 110      -6.308  -3.849  17.429  0.00  0.00      PRO   
ATOM   1471  CA  CYS P 110      -4.873  -3.688  15.898  0.00  0.00      PRO   
ATOM   1472  HA  CYS P 110      -5.035  -2.829  15.263  0.00  0.00      PRO   
ATOM   1473  CB  CYS P 110      -3.871  -3.245  17.063  0.00  0.00      PRO   
ATOM   1474  HB1 CYS P 110      -2.972  -2.809  16.577  0.00  0.00      PRO   
ATOM   1475  HB2 CYS P 110      -3.488  -4.217  17.441  0.00  0.00      PRO   
ATOM   1476  SG  CYS P 110      -4.553  -2.084  18.260  0.00  0.00      PRO   
ATOM   1477  HG1 CYS P 110      -4.786  -2.972  19.216  0.00  0.00      PRO   
ATOM   1478  C   CYS P 110      -4.155  -4.736  15.027  0.00  0.00      PRO   
ATOM   1479  O   CYS P 110      -3.692  -4.415  13.934  0.00  0.00      PRO   
ATOM   1480  N   LYS P 111      -4.049  -5.906  15.596  0.00  0.00      PRO   
ATOM   1481  HN  LYS P 111      -4.173  -6.122  16.561  0.00  0.00      PRO   
ATOM   1482  CA  LYS P 111      -3.459  -6.969  14.895  0.00  0.00      PRO   
ATOM   1483  HA  LYS P 111      -2.449  -6.741  14.590  0.00  0.00      PRO   
ATOM   1484  CB  LYS P 111      -3.525  -8.186  15.843  0.00  0.00      PRO   
ATOM   1485  HB1 LYS P 111      -3.532  -9.107  15.223  0.00  0.00      PRO   
ATOM   1486  HB2 LYS P 111      -4.492  -8.267  16.384  0.00  0.00      PRO   
ATOM   1487  CG  LYS P 111      -2.229  -8.354  16.602  0.00  0.00      PRO   
ATOM   1488  HG1 LYS P 111      -2.181  -7.550  17.367  0.00  0.00      PRO   
ATOM   1489  HG2 LYS P 111      -1.309  -8.438  15.986  0.00  0.00      PRO   
ATOM   1490  CD  LYS P 111      -2.124  -9.667  17.417  0.00  0.00      PRO   
ATOM   1491  HD1 LYS P 111      -1.958 -10.483  16.681  0.00  0.00      PRO   
ATOM   1492  HD2 LYS P 111      -3.113  -9.743  17.916  0.00  0.00      PRO   
ATOM   1493  CE  LYS P 111      -1.077  -9.565  18.554  0.00  0.00      PRO   
ATOM   1494  HE1 LYS P 111      -1.472  -8.866  19.322  0.00  0.00      PRO   
ATOM   1495  HE2 LYS P 111      -0.178  -9.108  18.086  0.00  0.00      PRO   
ATOM   1496  NZ  LYS P 111      -0.760 -10.818  19.150  0.00  0.00      PRO   
ATOM   1497  HZ1 LYS P 111      -0.682 -10.694  20.180  0.00  0.00      PRO   
ATOM   1498  HZ2 LYS P 111      -1.517 -11.504  18.956  0.00  0.00      PRO   
ATOM   1499  HZ3 LYS P 111       0.137 -11.150  18.743  0.00  0.00      PRO   
ATOM   1500  C   LYS P 111      -4.126  -7.310  13.562  0.00  0.00      PRO   
ATOM   1501  O   LYS P 111      -3.491  -7.377  12.513  0.00  0.00      PRO   
ATOM   1502  N   MET P 112      -5.500  -7.411  13.507  0.00  0.00      PRO   
ATOM   1503  HN  MET P 112      -6.125  -7.194  14.253  0.00  0.00      PRO   
ATOM   1504  CA  MET P 112      -6.188  -7.623  12.210  0.00  0.00      PRO   
ATOM   1505  HA  MET P 112      -5.855  -8.526  11.719  0.00  0.00      PRO   
ATOM   1506  CB  MET P 112      -7.699  -7.788  12.496  0.00  0.00      PRO   
ATOM   1507  HB1 MET P 112      -8.023  -7.011  13.221  0.00  0.00      PRO   
ATOM   1508  HB2 MET P 112      -7.880  -8.791  12.939  0.00  0.00      PRO   
ATOM   1509  CG  MET P 112      -8.716  -7.771  11.312  0.00  0.00      PRO   
ATOM   1510  HG1 MET P 112      -8.737  -6.745  10.886  0.00  0.00      PRO   
ATOM   1511  HG2 MET P 112      -9.731  -7.936  11.732  0.00  0.00      PRO   
ATOM   1512  SD  MET P 112      -8.344  -8.978  10.018  0.00  0.00      PRO   
ATOM   1513  CE  MET P 112      -9.410  -8.346   8.738  0.00  0.00      PRO   
ATOM   1514  HE1 MET P 112      -9.192  -8.632   7.687  0.00  0.00      PRO   
ATOM   1515  HE2 MET P 112     -10.409  -8.700   9.071  0.00  0.00      PRO   
ATOM   1516  HE3 MET P 112      -9.432  -7.236   8.709  0.00  0.00      PRO   
ATOM   1517  C   MET P 112      -5.993  -6.494  11.174  0.00  0.00      PRO   
ATOM   1518  O   MET P 112      -5.782  -6.733   9.965  0.00  0.00      PRO   
ATOM   1519  N   ILE P 113      -6.016  -5.180  11.573  0.00  0.00      PRO   
ATOM   1520  HN  ILE P 113      -6.224  -5.002  12.531  0.00  0.00      PRO   
ATOM   1521  CA  ILE P 113      -5.842  -4.131  10.614  0.00  0.00      PRO   
ATOM   1522  HA  ILE P 113      -6.500  -4.408   9.803  0.00  0.00      PRO   
ATOM   1523  CB  ILE P 113      -6.373  -2.760  11.108  0.00  0.00      PRO   
ATOM   1524  HB  ILE P 113      -7.471  -2.896  11.204  0.00  0.00      PRO   
ATOM   1525  CG2 ILE P 113      -5.849  -2.351  12.482  0.00  0.00      PRO   
ATOM   1526 HG21 ILE P 113      -4.756  -2.336  12.281  0.00  0.00      PRO   
ATOM   1527 HG22 ILE P 113      -6.200  -1.344  12.795  0.00  0.00      PRO   
ATOM   1528 HG23 ILE P 113      -6.123  -3.047  13.303  0.00  0.00      PRO   
ATOM   1529  CG1 ILE P 113      -6.219  -1.674  10.013  0.00  0.00      PRO   
ATOM   1530 HG11 ILE P 113      -5.208  -1.482   9.594  0.00  0.00      PRO   
ATOM   1531 HG12 ILE P 113      -6.360  -0.724  10.573  0.00  0.00      PRO   
ATOM   1532  CD  ILE P 113      -7.266  -1.833   8.909  0.00  0.00      PRO   
ATOM   1533  HD1 ILE P 113      -7.215  -1.029   8.145  0.00  0.00      PRO   
ATOM   1534  HD2 ILE P 113      -7.147  -2.761   8.309  0.00  0.00      PRO   
ATOM   1535  HD3 ILE P 113      -8.237  -1.972   9.430  0.00  0.00      PRO   
ATOM   1536  C   ILE P 113      -4.361  -4.073  10.259  0.00  0.00      PRO   
ATOM   1537  O   ILE P 113      -3.934  -3.859   9.105  0.00  0.00      PRO   
ATOM   1538  N   SER P 114      -3.464  -4.345  11.246  0.00  0.00      PRO   
ATOM   1539  HN  SER P 114      -3.769  -4.281  12.193  0.00  0.00      PRO   
ATOM   1540  CA  SER P 114      -2.033  -4.478  10.977  0.00  0.00      PRO   
ATOM   1541  HA  SER P 114      -1.723  -3.514  10.603  0.00  0.00      PRO   
ATOM   1542  CB  SER P 114      -1.137  -4.771  12.208  0.00  0.00      PRO   
ATOM   1543  HB1 SER P 114      -0.106  -4.536  11.867  0.00  0.00      PRO   
ATOM   1544  HB2 SER P 114      -1.152  -5.761  12.711  0.00  0.00      PRO   
ATOM   1545  OG  SER P 114      -1.321  -3.832  13.268  0.00  0.00      PRO   
ATOM   1546  HG1 SER P 114      -2.229  -3.932  13.564  0.00  0.00      PRO   
ATOM   1547  C   SER P 114      -1.635  -5.598   9.998  0.00  0.00      PRO   
ATOM   1548  O   SER P 114      -0.739  -5.413   9.186  0.00  0.00      PRO   
ATOM   1549  N   TRP P 115      -2.322  -6.714  10.096  0.00  0.00      PRO   
ATOM   1550  HN  TRP P 115      -2.923  -6.716  10.891  0.00  0.00      PRO   
ATOM   1551  CA  TRP P 115      -2.326  -7.758   9.063  0.00  0.00      PRO   
ATOM   1552  HA  TRP P 115      -1.328  -8.155   8.957  0.00  0.00      PRO   
ATOM   1553  CB  TRP P 115      -3.145  -8.998   9.611  0.00  0.00      PRO   
ATOM   1554  HB1 TRP P 115      -4.081  -8.741  10.151  0.00  0.00      PRO   
ATOM   1555  HB2 TRP P 115      -2.519  -9.440  10.416  0.00  0.00      PRO   
ATOM   1556  CG  TRP P 115      -3.361 -10.144   8.657  0.00  0.00      PRO   
ATOM   1557  CD1 TRP P 115      -4.517 -10.204   7.953  0.00  0.00      PRO   
ATOM   1558  HD1 TRP P 115      -5.199  -9.382   7.790  0.00  0.00      PRO   
ATOM   1559  NE1 TRP P 115      -4.588 -11.390   7.289  0.00  0.00      PRO   
ATOM   1560  HE1 TRP P 115      -5.052 -11.599   6.456  0.00  0.00      PRO   
ATOM   1561  CE2 TRP P 115      -3.522 -12.150   7.555  0.00  0.00      PRO   
ATOM   1562  CD2 TRP P 115      -2.654 -11.373   8.390  0.00  0.00      PRO   
ATOM   1563  CE3 TRP P 115      -1.358 -11.852   8.745  0.00  0.00      PRO   
ATOM   1564  HE3 TRP P 115      -0.732 -11.301   9.432  0.00  0.00      PRO   
ATOM   1565  CZ3 TRP P 115      -1.080 -13.096   8.298  0.00  0.00      PRO   
ATOM   1566  HZ3 TRP P 115      -0.106 -13.519   8.492  0.00  0.00      PRO   
ATOM   1567  CZ2 TRP P 115      -3.054 -13.349   6.956  0.00  0.00      PRO   
ATOM   1568  HZ2 TRP P 115      -3.566 -13.896   6.178  0.00  0.00      PRO   
ATOM   1569  CH2 TRP P 115      -1.910 -13.798   7.474  0.00  0.00      PRO   
ATOM   1570  HH2 TRP P 115      -1.554 -14.765   7.153  0.00  0.00      PRO   
ATOM   1571  C   TRP P 115      -2.771  -7.386   7.669  0.00  0.00      PRO   
ATOM   1572  O   TRP P 115      -2.109  -7.673   6.688  0.00  0.00      PRO   
ATOM   1573  N   MET P 116      -3.883  -6.686   7.486  0.00  0.00      PRO   
ATOM   1574  HN  MET P 116      -4.556  -6.590   8.215  0.00  0.00      PRO   
ATOM   1575  CA  MET P 116      -4.394  -6.156   6.231  0.00  0.00      PRO   
ATOM   1576  HA  MET P 116      -4.422  -6.949   5.499  0.00  0.00      PRO   
ATOM   1577  CB  MET P 116      -5.833  -5.679   6.436  0.00  0.00      PRO   
ATOM   1578  HB1 MET P 116      -6.202  -5.069   5.584  0.00  0.00      PRO   
ATOM   1579  HB2 MET P 116      -5.903  -4.927   7.251  0.00  0.00      PRO   
ATOM   1580  CG  MET P 116      -6.773  -6.932   6.783  0.00  0.00      PRO   
ATOM   1581  HG1 MET P 116      -7.838  -6.637   6.900  0.00  0.00      PRO   
ATOM   1582  HG2 MET P 116      -6.448  -7.272   7.790  0.00  0.00      PRO   
ATOM   1583  SD  MET P 116      -6.710  -8.308   5.653  0.00  0.00      PRO   
ATOM   1584  CE  MET P 116      -7.385  -7.337   4.346  0.00  0.00      PRO   
ATOM   1585  HE1 MET P 116      -8.308  -6.909   4.793  0.00  0.00      PRO   
ATOM   1586  HE2 MET P 116      -6.745  -6.642   3.762  0.00  0.00      PRO   
ATOM   1587  HE3 MET P 116      -7.853  -8.006   3.593  0.00  0.00      PRO   
ATOM   1588  C   MET P 116      -3.497  -5.093   5.698  0.00  0.00      PRO   
ATOM   1589  O   MET P 116      -3.271  -5.032   4.466  0.00  0.00      PRO   
ATOM   1590  N   TYR P 117      -2.811  -4.305   6.620  0.00  0.00      PRO   
ATOM   1591  HN  TYR P 117      -3.057  -4.118   7.568  0.00  0.00      PRO   
ATOM   1592  CA  TYR P 117      -1.701  -3.358   6.241  0.00  0.00      PRO   
ATOM   1593  HA  TYR P 117      -2.129  -2.746   5.461  0.00  0.00      PRO   
ATOM   1594  CB  TYR P 117      -1.229  -2.454   7.482  0.00  0.00      PRO   
ATOM   1595  HB1 TYR P 117      -1.284  -3.130   8.362  0.00  0.00      PRO   
ATOM   1596  HB2 TYR P 117      -1.755  -1.505   7.719  0.00  0.00      PRO   
ATOM   1597  CG  TYR P 117       0.275  -2.051   7.424  0.00  0.00      PRO   
ATOM   1598  CD1 TYR P 117       0.548  -1.027   6.557  0.00  0.00      PRO   
ATOM   1599  HD1 TYR P 117      -0.199  -0.462   6.018  0.00  0.00      PRO   
ATOM   1600  CE1 TYR P 117       1.865  -0.835   6.097  0.00  0.00      PRO   
ATOM   1601  HE1 TYR P 117       2.002  -0.080   5.337  0.00  0.00      PRO   
ATOM   1602  CZ  TYR P 117       2.905  -1.552   6.766  0.00  0.00      PRO   
ATOM   1603  OH  TYR P 117       4.215  -1.410   6.316  0.00  0.00      PRO   
ATOM   1604  HH  TYR P 117       4.813  -1.963   6.824  0.00  0.00      PRO   
ATOM   1605  CD2 TYR P 117       1.349  -2.754   8.089  0.00  0.00      PRO   
ATOM   1606  HD2 TYR P 117       1.322  -3.520   8.850  0.00  0.00      PRO   
ATOM   1607  CE2 TYR P 117       2.681  -2.560   7.728  0.00  0.00      PRO   
ATOM   1608  HE2 TYR P 117       3.429  -3.197   8.174  0.00  0.00      PRO   
ATOM   1609  C   TYR P 117      -0.541  -4.003   5.524  0.00  0.00      PRO   
ATOM   1610  O   TYR P 117      -0.045  -3.559   4.487  0.00  0.00      PRO   
ATOM   1611  N   LEU P 118      -0.075  -5.179   6.007  0.00  0.00      PRO   
ATOM   1612  HN  LEU P 118      -0.505  -5.615   6.794  0.00  0.00      PRO   
ATOM   1613  CA  LEU P 118       0.958  -6.007   5.389  0.00  0.00      PRO   
ATOM   1614  HA  LEU P 118       1.790  -5.354   5.169  0.00  0.00      PRO   
ATOM   1615  CB  LEU P 118       1.366  -7.166   6.324  0.00  0.00      PRO   
ATOM   1616  HB1 LEU P 118       2.170  -7.798   5.890  0.00  0.00      PRO   
ATOM   1617  HB2 LEU P 118       0.476  -7.756   6.631  0.00  0.00      PRO   
ATOM   1618  CG  LEU P 118       2.121  -6.683   7.587  0.00  0.00      PRO   
ATOM   1619  HG  LEU P 118       1.739  -5.696   7.925  0.00  0.00      PRO   
ATOM   1620  CD1 LEU P 118       2.096  -7.827   8.561  0.00  0.00      PRO   
ATOM   1621 HD11 LEU P 118       2.809  -7.797   9.413  0.00  0.00      PRO   
ATOM   1622 HD12 LEU P 118       1.052  -7.932   8.928  0.00  0.00      PRO   
ATOM   1623 HD13 LEU P 118       2.225  -8.701   7.887  0.00  0.00      PRO   
ATOM   1624  CD2 LEU P 118       3.620  -6.301   7.175  0.00  0.00      PRO   
ATOM   1625 HD21 LEU P 118       4.084  -7.208   6.732  0.00  0.00      PRO   
ATOM   1626 HD22 LEU P 118       3.630  -5.530   6.374  0.00  0.00      PRO   
ATOM   1627 HD23 LEU P 118       4.263  -6.030   8.040  0.00  0.00      PRO   
ATOM   1628  C   LEU P 118       0.549  -6.629   4.127  0.00  0.00      PRO   
ATOM   1629  O   LEU P 118       1.179  -6.429   3.079  0.00  0.00      PRO   
ATOM   1630  N   VAL P 119      -0.600  -7.352   4.163  0.00  0.00      PRO   
ATOM   1631  HN  VAL P 119      -1.098  -7.586   4.994  0.00  0.00      PRO   
ATOM   1632  CA  VAL P 119      -1.132  -7.921   2.887  0.00  0.00      PRO   
ATOM   1633  HA  VAL P 119      -0.392  -8.576   2.452  0.00  0.00      PRO   
ATOM   1634  CB  VAL P 119      -2.463  -8.620   3.074  0.00  0.00      PRO   
ATOM   1635  HB  VAL P 119      -3.113  -8.077   3.793  0.00  0.00      PRO   
ATOM   1636  CG1 VAL P 119      -3.210  -8.901   1.710  0.00  0.00      PRO   
ATOM   1637 HG11 VAL P 119      -2.544  -9.227   0.882  0.00  0.00      PRO   
ATOM   1638 HG12 VAL P 119      -3.986  -9.695   1.760  0.00  0.00      PRO   
ATOM   1639 HG13 VAL P 119      -3.621  -7.956   1.296  0.00  0.00      PRO   
ATOM   1640  CG2 VAL P 119      -2.180  -9.955   3.879  0.00  0.00      PRO   
ATOM   1641 HG21 VAL P 119      -3.006 -10.672   3.685  0.00  0.00      PRO   
ATOM   1642 HG22 VAL P 119      -1.170 -10.372   3.674  0.00  0.00      PRO   
ATOM   1643 HG23 VAL P 119      -2.081  -9.840   4.980  0.00  0.00      PRO   
ATOM   1644  C   VAL P 119      -1.376  -6.791   1.768  0.00  0.00      PRO   
ATOM   1645  O   VAL P 119      -1.045  -6.970   0.578  0.00  0.00      PRO   
ATOM   1646  N   GLY P 120      -1.939  -5.545   2.083  0.00  0.00      PRO   
ATOM   1647  HN  GLY P 120      -2.219  -5.337   3.017  0.00  0.00      PRO   
ATOM   1648  CA  GLY P 120      -2.155  -4.428   1.110  0.00  0.00      PRO   
ATOM   1649  HA1 GLY P 120      -2.633  -3.581   1.579  0.00  0.00      PRO   
ATOM   1650  HA2 GLY P 120      -2.661  -4.856   0.256  0.00  0.00      PRO   
ATOM   1651  C   GLY P 120      -0.848  -3.808   0.688  0.00  0.00      PRO   
ATOM   1652  O   GLY P 120      -0.599  -3.470  -0.462  0.00  0.00      PRO   
ATOM   1653  N   PHE P 121       0.072  -3.661   1.679  0.00  0.00      PRO   
ATOM   1654  HN  PHE P 121      -0.119  -3.972   2.606  0.00  0.00      PRO   
ATOM   1655  CA  PHE P 121       1.402  -3.110   1.419  0.00  0.00      PRO   
ATOM   1656  HA  PHE P 121       1.357  -2.166   0.898  0.00  0.00      PRO   
ATOM   1657  CB  PHE P 121       2.246  -2.943   2.737  0.00  0.00      PRO   
ATOM   1658  HB1 PHE P 121       2.363  -3.880   3.322  0.00  0.00      PRO   
ATOM   1659  HB2 PHE P 121       1.716  -2.200   3.370  0.00  0.00      PRO   
ATOM   1660  CG  PHE P 121       3.583  -2.258   2.544  0.00  0.00      PRO   
ATOM   1661  CD1 PHE P 121       3.727  -1.111   1.730  0.00  0.00      PRO   
ATOM   1662  HD1 PHE P 121       2.922  -0.646   1.180  0.00  0.00      PRO   
ATOM   1663  CE1 PHE P 121       4.960  -0.490   1.700  0.00  0.00      PRO   
ATOM   1664  HE1 PHE P 121       5.017   0.507   1.289  0.00  0.00      PRO   
ATOM   1665  CZ  PHE P 121       6.123  -0.976   2.292  0.00  0.00      PRO   
ATOM   1666  HZ  PHE P 121       7.059  -0.483   2.073  0.00  0.00      PRO   
ATOM   1667  CD2 PHE P 121       4.735  -2.774   3.288  0.00  0.00      PRO   
ATOM   1668  HD2 PHE P 121       4.651  -3.559   4.025  0.00  0.00      PRO   
ATOM   1669  CE2 PHE P 121       5.980  -2.128   3.043  0.00  0.00      PRO   
ATOM   1670  HE2 PHE P 121       6.812  -2.553   3.585  0.00  0.00      PRO   
ATOM   1671  C   PHE P 121       2.046  -4.008   0.462  0.00  0.00      PRO   
ATOM   1672  O   PHE P 121       2.464  -3.594  -0.608  0.00  0.00      PRO   
ATOM   1673  N   TYR P 122       2.297  -5.251   0.830  0.00  0.00      PRO   
ATOM   1674  HN  TYR P 122       1.930  -5.570   1.700  0.00  0.00      PRO   
ATOM   1675  CA  TYR P 122       3.035  -6.224   0.094  0.00  0.00      PRO   
ATOM   1676  HA  TYR P 122       3.958  -5.724  -0.163  0.00  0.00      PRO   
ATOM   1677  CB  TYR P 122       3.170  -7.615   0.825  0.00  0.00      PRO   
ATOM   1678  HB1 TYR P 122       3.801  -8.260   0.176  0.00  0.00      PRO   
ATOM   1679  HB2 TYR P 122       2.232  -8.115   1.146  0.00  0.00      PRO   
ATOM   1680  CG  TYR P 122       4.086  -7.612   2.029  0.00  0.00      PRO   
ATOM   1681  CD1 TYR P 122       5.372  -7.119   1.858  0.00  0.00      PRO   
ATOM   1682  HD1 TYR P 122       5.695  -6.767   0.889  0.00  0.00      PRO   
ATOM   1683  CE1 TYR P 122       6.247  -7.045   2.966  0.00  0.00      PRO   
ATOM   1684  HE1 TYR P 122       7.222  -6.600   2.834  0.00  0.00      PRO   
ATOM   1685  CZ  TYR P 122       5.875  -7.649   4.141  0.00  0.00      PRO   
ATOM   1686  OH  TYR P 122       6.911  -7.858   5.053  0.00  0.00      PRO   
ATOM   1687  HH  TYR P 122       6.569  -8.456   5.722  0.00  0.00      PRO   
ATOM   1688  CD2 TYR P 122       3.704  -8.126   3.242  0.00  0.00      PRO   
ATOM   1689  HD2 TYR P 122       2.702  -8.516   3.343  0.00  0.00      PRO   
ATOM   1690  CE2 TYR P 122       4.642  -8.208   4.279  0.00  0.00      PRO   
ATOM   1691  HE2 TYR P 122       4.370  -8.802   5.139  0.00  0.00      PRO   
ATOM   1692  C   TYR P 122       2.488  -6.452  -1.210  0.00  0.00      PRO   
ATOM   1693  O   TYR P 122       3.264  -6.495  -2.210  0.00  0.00      PRO   
ATOM   1694  N   SER P 123       1.165  -6.599  -1.324  0.00  0.00      PRO   
ATOM   1695  HN  SER P 123       0.660  -6.528  -0.468  0.00  0.00      PRO   
ATOM   1696  CA  SER P 123       0.414  -6.688  -2.645  0.00  0.00      PRO   
ATOM   1697  HA  SER P 123       0.876  -7.503  -3.183  0.00  0.00      PRO   
ATOM   1698  CB  SER P 123      -1.074  -6.874  -2.508  0.00  0.00      PRO   
ATOM   1699  HB1 SER P 123      -1.539  -7.097  -3.492  0.00  0.00      PRO   
ATOM   1700  HB2 SER P 123      -1.413  -5.912  -2.066  0.00  0.00      PRO   
ATOM   1701  OG  SER P 123      -1.325  -8.020  -1.699  0.00  0.00      PRO   
ATOM   1702  HG1 SER P 123      -1.543  -7.601  -0.864  0.00  0.00      PRO   
ATOM   1703  C   SER P 123       0.598  -5.490  -3.508  0.00  0.00      PRO   
ATOM   1704  O   SER P 123       0.833  -5.744  -4.690  0.00  0.00      PRO   
ATOM   1705  N   GLY P 124       0.524  -4.238  -2.972  0.00  0.00      PRO   
ATOM   1706  HN  GLY P 124       0.471  -4.296  -1.978  0.00  0.00      PRO   
ATOM   1707  CA  GLY P 124       0.784  -2.988  -3.677  0.00  0.00      PRO   
ATOM   1708  HA1 GLY P 124       0.755  -2.185  -2.955  0.00  0.00      PRO   
ATOM   1709  HA2 GLY P 124       0.064  -2.908  -4.477  0.00  0.00      PRO   
ATOM   1710  C   GLY P 124       2.153  -2.927  -4.233  0.00  0.00      PRO   
ATOM   1711  O   GLY P 124       2.341  -2.666  -5.442  0.00  0.00      PRO   
ATOM   1712  N   ILE P 125       3.177  -3.232  -3.361  0.00  0.00      PRO   
ATOM   1713  HN  ILE P 125       3.011  -3.205  -2.379  0.00  0.00      PRO   
ATOM   1714  CA  ILE P 125       4.489  -3.411  -3.862  0.00  0.00      PRO   
ATOM   1715  HA  ILE P 125       4.785  -2.433  -4.211  0.00  0.00      PRO   
ATOM   1716  CB  ILE P 125       5.491  -3.793  -2.684  0.00  0.00      PRO   
ATOM   1717  HB  ILE P 125       4.998  -4.681  -2.235  0.00  0.00      PRO   
ATOM   1718  CG2 ILE P 125       6.939  -4.210  -3.146  0.00  0.00      PRO   
ATOM   1719 HG21 ILE P 125       6.756  -5.221  -3.569  0.00  0.00      PRO   
ATOM   1720 HG22 ILE P 125       7.384  -3.525  -3.898  0.00  0.00      PRO   
ATOM   1721 HG23 ILE P 125       7.541  -4.299  -2.217  0.00  0.00      PRO   
ATOM   1722  CG1 ILE P 125       5.595  -2.703  -1.613  0.00  0.00      PRO   
ATOM   1723 HG11 ILE P 125       6.240  -3.153  -0.828  0.00  0.00      PRO   
ATOM   1724 HG12 ILE P 125       4.595  -2.532  -1.160  0.00  0.00      PRO   
ATOM   1725  CD  ILE P 125       6.165  -1.363  -2.118  0.00  0.00      PRO   
ATOM   1726  HD1 ILE P 125       5.408  -1.054  -2.871  0.00  0.00      PRO   
ATOM   1727  HD2 ILE P 125       6.279  -0.537  -1.385  0.00  0.00      PRO   
ATOM   1728  HD3 ILE P 125       7.098  -1.369  -2.721  0.00  0.00      PRO   
ATOM   1729  C   ILE P 125       4.717  -4.298  -5.037  0.00  0.00      PRO   
ATOM   1730  O   ILE P 125       5.489  -3.986  -5.939  0.00  0.00      PRO   
ATOM   1731  N   PHE P 126       4.115  -5.490  -4.984  0.00  0.00      PRO   
ATOM   1732  HN  PHE P 126       3.600  -5.672  -4.151  0.00  0.00      PRO   
ATOM   1733  CA  PHE P 126       4.221  -6.520  -6.017  0.00  0.00      PRO   
ATOM   1734  HA  PHE P 126       5.247  -6.702  -6.303  0.00  0.00      PRO   
ATOM   1735  CB  PHE P 126       3.769  -7.935  -5.569  0.00  0.00      PRO   
ATOM   1736  HB1 PHE P 126       3.462  -8.427  -6.517  0.00  0.00      PRO   
ATOM   1737  HB2 PHE P 126       2.897  -8.020  -4.886  0.00  0.00      PRO   
ATOM   1738  CG  PHE P 126       4.869  -8.786  -5.025  0.00  0.00      PRO   
ATOM   1739  CD1 PHE P 126       5.034 -10.123  -5.342  0.00  0.00      PRO   
ATOM   1740  HD1 PHE P 126       4.188 -10.571  -5.842  0.00  0.00      PRO   
ATOM   1741  CE1 PHE P 126       6.213 -10.888  -5.025  0.00  0.00      PRO   
ATOM   1742  HE1 PHE P 126       6.315 -11.948  -5.203  0.00  0.00      PRO   
ATOM   1743  CZ  PHE P 126       7.186 -10.190  -4.212  0.00  0.00      PRO   
ATOM   1744  HZ  PHE P 126       8.098 -10.642  -3.852  0.00  0.00      PRO   
ATOM   1745  CD2 PHE P 126       5.860  -8.183  -4.260  0.00  0.00      PRO   
ATOM   1746  HD2 PHE P 126       5.836  -7.148  -3.951  0.00  0.00      PRO   
ATOM   1747  CE2 PHE P 126       7.061  -8.831  -3.958  0.00  0.00      PRO   
ATOM   1748  HE2 PHE P 126       7.844  -8.421  -3.338  0.00  0.00      PRO   
ATOM   1749  C   PHE P 126       3.483  -6.030  -7.281  0.00  0.00      PRO   
ATOM   1750  O   PHE P 126       4.042  -6.117  -8.353  0.00  0.00      PRO   
ATOM   1751  N   PHE P 127       2.193  -5.640  -7.113  0.00  0.00      PRO   
ATOM   1752  HN  PHE P 127       1.739  -5.650  -6.226  0.00  0.00      PRO   
ATOM   1753  CA  PHE P 127       1.478  -5.321  -8.327  0.00  0.00      PRO   
ATOM   1754  HA  PHE P 127       1.588  -6.191  -8.959  0.00  0.00      PRO   
ATOM   1755  CB  PHE P 127      -0.043  -5.202  -8.079  0.00  0.00      PRO   
ATOM   1756  HB1 PHE P 127      -0.609  -4.847  -8.966  0.00  0.00      PRO   
ATOM   1757  HB2 PHE P 127      -0.273  -4.513  -7.239  0.00  0.00      PRO   
ATOM   1758  CG  PHE P 127      -0.683  -6.612  -7.922  0.00  0.00      PRO   
ATOM   1759  CD1 PHE P 127      -0.454  -7.677  -8.773  0.00  0.00      PRO   
ATOM   1760  HD1 PHE P 127       0.284  -7.533  -9.549  0.00  0.00      PRO   
ATOM   1761  CE1 PHE P 127      -1.138  -8.942  -8.629  0.00  0.00      PRO   
ATOM   1762  HE1 PHE P 127      -0.839  -9.823  -9.178  0.00  0.00      PRO   
ATOM   1763  CZ  PHE P 127      -1.974  -9.044  -7.486  0.00  0.00      PRO   
ATOM   1764  HZ  PHE P 127      -2.300 -10.017  -7.152  0.00  0.00      PRO   
ATOM   1765  CD2 PHE P 127      -1.576  -6.726  -6.850  0.00  0.00      PRO   
ATOM   1766  HD2 PHE P 127      -1.702  -5.867  -6.207  0.00  0.00      PRO   
ATOM   1767  CE2 PHE P 127      -2.289  -7.956  -6.651  0.00  0.00      PRO   
ATOM   1768  HE2 PHE P 127      -2.968  -8.091  -5.822  0.00  0.00      PRO   
ATOM   1769  C   PHE P 127       1.961  -4.101  -9.078  0.00  0.00      PRO   
ATOM   1770  O   PHE P 127       1.955  -4.259 -10.312  0.00  0.00      PRO   
ATOM   1771  N   VAL P 128       2.381  -3.068  -8.374  0.00  0.00      PRO   
ATOM   1772  HN  VAL P 128       2.180  -3.170  -7.403  0.00  0.00      PRO   
ATOM   1773  CA  VAL P 128       3.124  -1.886  -8.876  0.00  0.00      PRO   
ATOM   1774  HA  VAL P 128       2.496  -1.392  -9.603  0.00  0.00      PRO   
ATOM   1775  CB  VAL P 128       3.621  -0.937  -7.763  0.00  0.00      PRO   
ATOM   1776  HB  VAL P 128       4.057  -1.499  -6.910  0.00  0.00      PRO   
ATOM   1777  CG1 VAL P 128       4.714   0.105  -8.233  0.00  0.00      PRO   
ATOM   1778 HG11 VAL P 128       5.712  -0.375  -8.315  0.00  0.00      PRO   
ATOM   1779 HG12 VAL P 128       4.471   0.557  -9.219  0.00  0.00      PRO   
ATOM   1780 HG13 VAL P 128       4.761   0.874  -7.433  0.00  0.00      PRO   
ATOM   1781  CG2 VAL P 128       2.378  -0.122  -7.278  0.00  0.00      PRO   
ATOM   1782 HG21 VAL P 128       1.599  -0.749  -6.792  0.00  0.00      PRO   
ATOM   1783 HG22 VAL P 128       2.580   0.683  -6.540  0.00  0.00      PRO   
ATOM   1784 HG23 VAL P 128       2.018   0.384  -8.200  0.00  0.00      PRO   
ATOM   1785  C   VAL P 128       4.327  -2.299  -9.679  0.00  0.00      PRO   
ATOM   1786  O   VAL P 128       4.572  -2.033 -10.847  0.00  0.00      PRO   
ATOM   1787  N   MET P 129       5.133  -3.232  -9.108  0.00  0.00      PRO   
ATOM   1788  HN  MET P 129       4.895  -3.646  -8.233  0.00  0.00      PRO   
ATOM   1789  CA  MET P 129       6.260  -3.943  -9.844  0.00  0.00      PRO   
ATOM   1790  HA  MET P 129       6.896  -3.131 -10.161  0.00  0.00      PRO   
ATOM   1791  CB  MET P 129       7.087  -4.759  -8.808  0.00  0.00      PRO   
ATOM   1792  HB1 MET P 129       6.347  -5.210  -8.112  0.00  0.00      PRO   
ATOM   1793  HB2 MET P 129       7.784  -4.079  -8.274  0.00  0.00      PRO   
ATOM   1794  CG  MET P 129       7.910  -5.952  -9.417  0.00  0.00      PRO   
ATOM   1795  HG1 MET P 129       8.526  -5.653 -10.291  0.00  0.00      PRO   
ATOM   1796  HG2 MET P 129       7.222  -6.814  -9.553  0.00  0.00      PRO   
ATOM   1797  SD  MET P 129       9.206  -6.449  -8.198  0.00  0.00      PRO   
ATOM   1798  CE  MET P 129       8.081  -7.458  -7.238  0.00  0.00      PRO   
ATOM   1799  HE1 MET P 129       7.542  -8.124  -7.944  0.00  0.00      PRO   
ATOM   1800  HE2 MET P 129       8.541  -8.073  -6.435  0.00  0.00      PRO   
ATOM   1801  HE3 MET P 129       7.225  -6.865  -6.851  0.00  0.00      PRO   
ATOM   1802  C   MET P 129       5.906  -4.635 -11.050  0.00  0.00      PRO   
ATOM   1803  O   MET P 129       6.655  -4.498 -11.992  0.00  0.00      PRO   
ATOM   1804  N   LEU P 130       4.767  -5.405 -11.082  0.00  0.00      PRO   
ATOM   1805  HN  LEU P 130       4.191  -5.430 -10.269  0.00  0.00      PRO   
ATOM   1806  CA  LEU P 130       4.344  -6.222 -12.216  0.00  0.00      PRO   
ATOM   1807  HA  LEU P 130       5.265  -6.581 -12.650  0.00  0.00      PRO   
ATOM   1808  CB  LEU P 130       3.400  -7.299 -11.714  0.00  0.00      PRO   
ATOM   1809  HB1 LEU P 130       2.646  -7.622 -12.464  0.00  0.00      PRO   
ATOM   1810  HB2 LEU P 130       2.732  -6.699 -11.059  0.00  0.00      PRO   
ATOM   1811  CG  LEU P 130       3.847  -8.445 -10.763  0.00  0.00      PRO   
ATOM   1812  HG  LEU P 130       4.679  -8.044 -10.145  0.00  0.00      PRO   
ATOM   1813  CD1 LEU P 130       2.687  -8.982  -9.875  0.00  0.00      PRO   
ATOM   1814 HD11 LEU P 130       2.242  -8.293  -9.126  0.00  0.00      PRO   
ATOM   1815 HD12 LEU P 130       1.960  -9.414 -10.595  0.00  0.00      PRO   
ATOM   1816 HD13 LEU P 130       3.084  -9.849  -9.304  0.00  0.00      PRO   
ATOM   1817  CD2 LEU P 130       4.391  -9.553 -11.718  0.00  0.00      PRO   
ATOM   1818 HD21 LEU P 130       5.274  -9.276 -12.332  0.00  0.00      PRO   
ATOM   1819 HD22 LEU P 130       4.633 -10.474 -11.146  0.00  0.00      PRO   
ATOM   1820 HD23 LEU P 130       3.643  -9.748 -12.516  0.00  0.00      PRO   
ATOM   1821  C   LEU P 130       3.670  -5.449 -13.289  0.00  0.00      PRO   
ATOM   1822  O   LEU P 130       3.846  -5.672 -14.470  0.00  0.00      PRO   
ATOM   1823  N   MET P 131       2.978  -4.367 -13.004  0.00  0.00      PRO   
ATOM   1824  HN  MET P 131       2.667  -4.171 -12.077  0.00  0.00      PRO   
ATOM   1825  CA  MET P 131       2.647  -3.348 -13.997  0.00  0.00      PRO   
ATOM   1826  HA  MET P 131       2.139  -3.891 -14.781  0.00  0.00      PRO   
ATOM   1827  CB  MET P 131       1.690  -2.336 -13.322  0.00  0.00      PRO   
ATOM   1828  HB1 MET P 131       1.396  -1.458 -13.935  0.00  0.00      PRO   
ATOM   1829  HB2 MET P 131       2.086  -1.976 -12.348  0.00  0.00      PRO   
ATOM   1830  CG  MET P 131       0.342  -2.987 -13.033  0.00  0.00      PRO   
ATOM   1831  HG1 MET P 131       0.483  -3.680 -12.176  0.00  0.00      PRO   
ATOM   1832  HG2 MET P 131       0.101  -3.594 -13.932  0.00  0.00      PRO   
ATOM   1833  SD  MET P 131      -1.013  -1.809 -12.660  0.00  0.00      PRO   
ATOM   1834  CE  MET P 131      -0.528  -1.712 -10.949  0.00  0.00      PRO   
ATOM   1835  HE1 MET P 131       0.557  -1.822 -10.737  0.00  0.00      PRO   
ATOM   1836  HE2 MET P 131      -0.792  -0.740 -10.480  0.00  0.00      PRO   
ATOM   1837  HE3 MET P 131      -0.983  -2.578 -10.421  0.00  0.00      PRO   
ATOM   1838  C   MET P 131       3.826  -2.633 -14.607  0.00  0.00      PRO   
ATOM   1839  O   MET P 131       4.007  -2.508 -15.808  0.00  0.00      PRO   
ATOM   1840  N   SER P 132       4.800  -2.293 -13.755  0.00  0.00      PRO   
ATOM   1841  HN  SER P 132       4.692  -2.379 -12.768  0.00  0.00      PRO   
ATOM   1842  CA  SER P 132       6.038  -1.683 -14.282  0.00  0.00      PRO   
ATOM   1843  HA  SER P 132       5.829  -0.800 -14.867  0.00  0.00      PRO   
ATOM   1844  CB  SER P 132       6.971  -1.180 -13.081  0.00  0.00      PRO   
ATOM   1845  HB1 SER P 132       7.749  -0.542 -13.552  0.00  0.00      PRO   
ATOM   1846  HB2 SER P 132       7.414  -1.927 -12.388  0.00  0.00      PRO   
ATOM   1847  OG  SER P 132       6.354  -0.234 -12.199  0.00  0.00      PRO   
ATOM   1848  HG1 SER P 132       5.769  -0.807 -11.698  0.00  0.00      PRO   
ATOM   1849  C   SER P 132       6.841  -2.538 -15.228  0.00  0.00      PRO   
ATOM   1850  O   SER P 132       7.118  -2.000 -16.296  0.00  0.00      PRO   
ATOM   1851  N   ILE P 133       6.982  -3.913 -15.025  0.00  0.00      PRO   
ATOM   1852  HN  ILE P 133       6.652  -4.372 -14.203  0.00  0.00      PRO   
ATOM   1853  CA  ILE P 133       7.491  -4.958 -15.907  0.00  0.00      PRO   
ATOM   1854  HA  ILE P 133       8.469  -4.657 -16.251  0.00  0.00      PRO   
ATOM   1855  CB  ILE P 133       7.494  -6.348 -15.216  0.00  0.00      PRO   
ATOM   1856  HB  ILE P 133       6.509  -6.548 -14.742  0.00  0.00      PRO   
ATOM   1857  CG2 ILE P 133       7.826  -7.508 -16.207  0.00  0.00      PRO   
ATOM   1858 HG21 ILE P 133       7.910  -8.472 -15.662  0.00  0.00      PRO   
ATOM   1859 HG22 ILE P 133       6.952  -7.512 -16.893  0.00  0.00      PRO   
ATOM   1860 HG23 ILE P 133       8.719  -7.284 -16.829  0.00  0.00      PRO   
ATOM   1861  CG1 ILE P 133       8.671  -6.317 -14.210  0.00  0.00      PRO   
ATOM   1862 HG11 ILE P 133       8.950  -5.328 -13.787  0.00  0.00      PRO   
ATOM   1863 HG12 ILE P 133       9.557  -6.647 -14.794  0.00  0.00      PRO   
ATOM   1864  CD  ILE P 133       8.311  -7.202 -13.074  0.00  0.00      PRO   
ATOM   1865  HD1 ILE P 133       8.245  -8.236 -13.476  0.00  0.00      PRO   
ATOM   1866  HD2 ILE P 133       9.040  -7.108 -12.241  0.00  0.00      PRO   
ATOM   1867  HD3 ILE P 133       7.316  -7.024 -12.613  0.00  0.00      PRO   
ATOM   1868  C   ILE P 133       6.596  -5.052 -17.148  0.00  0.00      PRO   
ATOM   1869  O   ILE P 133       7.105  -5.137 -18.276  0.00  0.00      PRO   
ATOM   1870  N   ASP P 134       5.235  -5.147 -17.059  0.00  0.00      PRO   
ATOM   1871  HN  ASP P 134       4.729  -4.968 -16.219  0.00  0.00      PRO   
ATOM   1872  CA  ASP P 134       4.342  -5.233 -18.138  0.00  0.00      PRO   
ATOM   1873  HA  ASP P 134       4.704  -6.029 -18.772  0.00  0.00      PRO   
ATOM   1874  CB  ASP P 134       2.906  -5.543 -17.653  0.00  0.00      PRO   
ATOM   1875  HB1 ASP P 134       2.551  -4.697 -17.027  0.00  0.00      PRO   
ATOM   1876  HB2 ASP P 134       2.862  -6.513 -17.113  0.00  0.00      PRO   
ATOM   1877  CG  ASP P 134       2.043  -5.879 -18.811  0.00  0.00      PRO   
ATOM   1878  OD1 ASP P 134       2.357  -6.900 -19.469  0.00  0.00      PRO   
ATOM   1879  OD2 ASP P 134       0.914  -5.288 -18.996  0.00  0.00      PRO   
ATOM   1880  C   ASP P 134       4.524  -4.032 -19.113  0.00  0.00      PRO   
ATOM   1881  O   ASP P 134       4.530  -4.218 -20.350  0.00  0.00      PRO   
ATOM   1882  N   ARG P 135       4.474  -2.786 -18.540  0.00  0.00      PRO   
ATOM   1883  HN  ARG P 135       4.460  -2.675 -17.550  0.00  0.00      PRO   
ATOM   1884  CA  ARG P 135       4.450  -1.518 -19.319  0.00  0.00      PRO   
ATOM   1885  HA  ARG P 135       3.707  -1.626 -20.096  0.00  0.00      PRO   
ATOM   1886  CB  ARG P 135       4.024  -0.334 -18.462  0.00  0.00      PRO   
ATOM   1887  HB1 ARG P 135       3.987   0.574 -19.102  0.00  0.00      PRO   
ATOM   1888  HB2 ARG P 135       4.803  -0.263 -17.673  0.00  0.00      PRO   
ATOM   1889  CG  ARG P 135       2.622  -0.258 -17.882  0.00  0.00      PRO   
ATOM   1890  HG1 ARG P 135       2.391   0.716 -17.402  0.00  0.00      PRO   
ATOM   1891  HG2 ARG P 135       2.483  -1.016 -17.082  0.00  0.00      PRO   
ATOM   1892  CD  ARG P 135       1.479  -0.412 -18.889  0.00  0.00      PRO   
ATOM   1893  HD1 ARG P 135       1.859   0.261 -19.688  0.00  0.00      PRO   
ATOM   1894  HD2 ARG P 135       0.537  -0.015 -18.453  0.00  0.00      PRO   
ATOM   1895  NE  ARG P 135       1.365  -1.786 -19.413  0.00  0.00      PRO   
ATOM   1896  HE  ARG P 135       1.122  -2.529 -18.789  0.00  0.00      PRO   
ATOM   1897  CZ  ARG P 135       0.953  -2.161 -20.587  0.00  0.00      PRO   
ATOM   1898  NH1 ARG P 135       0.812  -1.265 -21.597  0.00  0.00      PRO   
ATOM   1899 HH11 ARG P 135       1.263  -0.374 -21.551  0.00  0.00      PRO   
ATOM   1900 HH12 ARG P 135       0.572  -1.747 -22.440  0.00  0.00      PRO   
ATOM   1901  NH2 ARG P 135       0.692  -3.410 -20.918  0.00  0.00      PRO   
ATOM   1902 HH21 ARG P 135       0.887  -4.122 -20.244  0.00  0.00      PRO   
ATOM   1903 HH22 ARG P 135       0.389  -3.716 -21.821  0.00  0.00      PRO   
ATOM   1904  C   ARG P 135       5.773  -1.178 -19.953  0.00  0.00      PRO   
ATOM   1905  O   ARG P 135       5.770  -0.622 -21.048  0.00  0.00      PRO   
ATOM   1906  N   TYR P 136       6.798  -1.636 -19.285  0.00  0.00      PRO   
ATOM   1907  HN  TYR P 136       6.711  -2.137 -18.428  0.00  0.00      PRO   
ATOM   1908  CA  TYR P 136       8.068  -1.732 -19.911  0.00  0.00      PRO   
ATOM   1909  HA  TYR P 136       8.280  -0.735 -20.267  0.00  0.00      PRO   
ATOM   1910  CB  TYR P 136       9.097  -2.217 -18.837  0.00  0.00      PRO   
ATOM   1911  HB1 TYR P 136       8.888  -3.248 -18.479  0.00  0.00      PRO   
ATOM   1912  HB2 TYR P 136       9.240  -1.468 -18.030  0.00  0.00      PRO   
ATOM   1913  CG  TYR P 136      10.479  -2.323 -19.429  0.00  0.00      PRO   
ATOM   1914  CD1 TYR P 136      11.409  -1.290 -19.353  0.00  0.00      PRO   
ATOM   1915  HD1 TYR P 136      11.206  -0.389 -18.793  0.00  0.00      PRO   
ATOM   1916  CE1 TYR P 136      12.718  -1.433 -19.937  0.00  0.00      PRO   
ATOM   1917  HE1 TYR P 136      13.404  -0.601 -19.867  0.00  0.00      PRO   
ATOM   1918  CZ  TYR P 136      13.029  -2.576 -20.544  0.00  0.00      PRO   
ATOM   1919  OH  TYR P 136      14.294  -2.704 -21.139  0.00  0.00      PRO   
ATOM   1920  HH  TYR P 136      14.391  -3.527 -21.624  0.00  0.00      PRO   
ATOM   1921  CD2 TYR P 136      10.883  -3.507 -19.997  0.00  0.00      PRO   
ATOM   1922  HD2 TYR P 136      10.271  -4.392 -20.081  0.00  0.00      PRO   
ATOM   1923  CE2 TYR P 136      12.162  -3.644 -20.651  0.00  0.00      PRO   
ATOM   1924  HE2 TYR P 136      12.413  -4.527 -21.220  0.00  0.00      PRO   
ATOM   1925  C   TYR P 136       8.087  -2.669 -21.130  0.00  0.00      PRO   
ATOM   1926  O   TYR P 136       8.462  -2.165 -22.211  0.00  0.00      PRO   
ATOM   1927  N   LEU P 137       7.777  -3.941 -21.037  0.00  0.00      PRO   
ATOM   1928  HN  LEU P 137       7.757  -4.373 -20.139  0.00  0.00      PRO   
ATOM   1929  CA  LEU P 137       7.744  -4.898 -22.101  0.00  0.00      PRO   
ATOM   1930  HA  LEU P 137       8.778  -4.925 -22.411  0.00  0.00      PRO   
ATOM   1931  CB  LEU P 137       7.321  -6.347 -21.566  0.00  0.00      PRO   
ATOM   1932  HB1 LEU P 137       7.056  -7.045 -22.389  0.00  0.00      PRO   
ATOM   1933  HB2 LEU P 137       6.400  -6.125 -20.986  0.00  0.00      PRO   
ATOM   1934  CG  LEU P 137       8.396  -7.129 -20.682  0.00  0.00      PRO   
ATOM   1935  HG  LEU P 137       8.585  -6.537 -19.761  0.00  0.00      PRO   
ATOM   1936  CD1 LEU P 137       7.814  -8.460 -20.110  0.00  0.00      PRO   
ATOM   1937 HD11 LEU P 137       6.931  -8.172 -19.500  0.00  0.00      PRO   
ATOM   1938 HD12 LEU P 137       7.521  -9.164 -20.917  0.00  0.00      PRO   
ATOM   1939 HD13 LEU P 137       8.566  -8.988 -19.485  0.00  0.00      PRO   
ATOM   1940  CD2 LEU P 137       9.759  -7.418 -21.386  0.00  0.00      PRO   
ATOM   1941 HD21 LEU P 137      10.543  -7.762 -20.678  0.00  0.00      PRO   
ATOM   1942 HD22 LEU P 137       9.664  -8.143 -22.223  0.00  0.00      PRO   
ATOM   1943 HD23 LEU P 137      10.109  -6.436 -21.770  0.00  0.00      PRO   
ATOM   1944  C   LEU P 137       6.849  -4.497 -23.209  0.00  0.00      PRO   
ATOM   1945  O   LEU P 137       7.130  -4.651 -24.387  0.00  0.00      PRO   
ATOM   1946  N   ALA P 138       5.651  -4.039 -22.854  0.00  0.00      PRO   
ATOM   1947  HN  ALA P 138       5.267  -4.107 -21.936  0.00  0.00      PRO   
ATOM   1948  CA  ALA P 138       4.738  -3.589 -23.843  0.00  0.00      PRO   
ATOM   1949  HA  ALA P 138       4.467  -4.470 -24.407  0.00  0.00      PRO   
ATOM   1950  CB  ALA P 138       3.495  -3.000 -23.140  0.00  0.00      PRO   
ATOM   1951  HB1 ALA P 138       2.651  -2.918 -23.858  0.00  0.00      PRO   
ATOM   1952  HB2 ALA P 138       2.994  -3.749 -22.491  0.00  0.00      PRO   
ATOM   1953  HB3 ALA P 138       3.849  -2.180 -22.478  0.00  0.00      PRO   
ATOM   1954  C   ALA P 138       5.269  -2.446 -24.779  0.00  0.00      PRO   
ATOM   1955  O   ALA P 138       5.290  -2.533 -26.019  0.00  0.00      PRO   
ATOM   1956  N   ILE P 139       5.900  -1.434 -24.164  0.00  0.00      PRO   
ATOM   1957  HN  ILE P 139       6.068  -1.452 -23.181  0.00  0.00      PRO   
ATOM   1958  CA  ILE P 139       6.345  -0.277 -24.926  0.00  0.00      PRO   
ATOM   1959  HA  ILE P 139       5.548   0.038 -25.583  0.00  0.00      PRO   
ATOM   1960  CB  ILE P 139       6.669   0.865 -23.980  0.00  0.00      PRO   
ATOM   1961  HB  ILE P 139       7.210   0.471 -23.093  0.00  0.00      PRO   
ATOM   1962  CG2 ILE P 139       7.462   2.083 -24.652  0.00  0.00      PRO   
ATOM   1963 HG21 ILE P 139       6.991   2.348 -25.623  0.00  0.00      PRO   
ATOM   1964 HG22 ILE P 139       7.552   2.989 -24.015  0.00  0.00      PRO   
ATOM   1965 HG23 ILE P 139       8.490   1.712 -24.848  0.00  0.00      PRO   
ATOM   1966  CG1 ILE P 139       5.339   1.483 -23.385  0.00  0.00      PRO   
ATOM   1967 HG11 ILE P 139       5.699   2.264 -22.681  0.00  0.00      PRO   
ATOM   1968 HG12 ILE P 139       4.717   0.757 -22.819  0.00  0.00      PRO   
ATOM   1969  CD  ILE P 139       4.397   2.056 -24.413  0.00  0.00      PRO   
ATOM   1970  HD1 ILE P 139       3.393   2.303 -24.008  0.00  0.00      PRO   
ATOM   1971  HD2 ILE P 139       4.815   2.982 -24.864  0.00  0.00      PRO   
ATOM   1972  HD3 ILE P 139       4.163   1.354 -25.242  0.00  0.00      PRO   
ATOM   1973  C   ILE P 139       7.615  -0.583 -25.721  0.00  0.00      PRO   
ATOM   1974  O   ILE P 139       7.777  -0.353 -26.919  0.00  0.00      PRO   
ATOM   1975  N   VAL P 140       8.619  -1.232 -25.043  0.00  0.00      PRO   
ATOM   1976  HN  VAL P 140       8.453  -1.476 -24.091  0.00  0.00      PRO   
ATOM   1977  CA  VAL P 140      10.015  -1.513 -25.483  0.00  0.00      PRO   
ATOM   1978  HA  VAL P 140      10.234  -0.685 -26.141  0.00  0.00      PRO   
ATOM   1979  CB  VAL P 140      10.915  -1.688 -24.231  0.00  0.00      PRO   
ATOM   1980  HB  VAL P 140      10.473  -2.549 -23.684  0.00  0.00      PRO   
ATOM   1981  CG1 VAL P 140      12.397  -1.837 -24.690  0.00  0.00      PRO   
ATOM   1982 HG11 VAL P 140      12.553  -2.833 -25.155  0.00  0.00      PRO   
ATOM   1983 HG12 VAL P 140      12.640  -0.998 -25.377  0.00  0.00      PRO   
ATOM   1984 HG13 VAL P 140      13.005  -1.716 -23.768  0.00  0.00      PRO   
ATOM   1985  CG2 VAL P 140      10.762  -0.402 -23.363  0.00  0.00      PRO   
ATOM   1986 HG21 VAL P 140      11.678  -0.326 -22.738  0.00  0.00      PRO   
ATOM   1987 HG22 VAL P 140      10.692   0.472 -24.045  0.00  0.00      PRO   
ATOM   1988 HG23 VAL P 140       9.824  -0.391 -22.768  0.00  0.00      PRO   
ATOM   1989  C   VAL P 140      10.081  -2.794 -26.386  0.00  0.00      PRO   
ATOM   1990  O   VAL P 140      10.897  -2.972 -27.284  0.00  0.00      PRO   
ATOM   1991  N   HSD P 141       9.175  -3.794 -26.263  0.00  0.00      PRO   
ATOM   1992  HN  HSD P 141       8.472  -3.796 -25.556  0.00  0.00      PRO   
ATOM   1993  CA  HSD P 141       9.109  -4.964 -27.095  0.00  0.00      PRO   
ATOM   1994  HA  HSD P 141       9.803  -4.816 -27.910  0.00  0.00      PRO   
ATOM   1995  CB  HSD P 141       9.612  -6.206 -26.231  0.00  0.00      PRO   
ATOM   1996  HB1 HSD P 141       9.387  -7.163 -26.750  0.00  0.00      PRO   
ATOM   1997  HB2 HSD P 141       9.232  -6.266 -25.189  0.00  0.00      PRO   
ATOM   1998  ND1 HSD P 141      12.113  -6.483 -26.908  0.00  0.00      PRO   
ATOM   1999  HD1 HSD P 141      11.900  -6.957 -27.763  0.00  0.00      PRO   
ATOM   2000  CG  HSD P 141      11.116  -6.165 -25.980  0.00  0.00      PRO   
ATOM   2001  CE1 HSD P 141      13.254  -6.219 -26.343  0.00  0.00      PRO   
ATOM   2002  HE1 HSD P 141      14.174  -6.365 -26.908  0.00  0.00      PRO   
ATOM   2003  NE2 HSD P 141      13.128  -5.727 -25.129  0.00  0.00      PRO   
ATOM   2004  CD2 HSD P 141      11.758  -5.782 -24.842  0.00  0.00      PRO   
ATOM   2005  HD2 HSD P 141      11.249  -5.547 -23.915  0.00  0.00      PRO   
ATOM   2006  C   HSD P 141       7.791  -5.212 -27.744  0.00  0.00      PRO   
ATOM   2007  O   HSD P 141       7.639  -6.316 -28.337  0.00  0.00      PRO   
ATOM   2008  N   ALA P 142       6.801  -4.308 -27.779  0.00  0.00      PRO   
ATOM   2009  HN  ALA P 142       6.827  -3.397 -27.374  0.00  0.00      PRO   
ATOM   2010  CA  ALA P 142       5.673  -4.303 -28.742  0.00  0.00      PRO   
ATOM   2011  HA  ALA P 142       5.080  -3.407 -28.637  0.00  0.00      PRO   
ATOM   2012  CB  ALA P 142       6.139  -4.187 -30.205  0.00  0.00      PRO   
ATOM   2013  HB1 ALA P 142       5.352  -4.498 -30.925  0.00  0.00      PRO   
ATOM   2014  HB2 ALA P 142       6.337  -3.119 -30.435  0.00  0.00      PRO   
ATOM   2015  HB3 ALA P 142       6.968  -4.840 -30.552  0.00  0.00      PRO   
ATOM   2016  C   ALA P 142       4.536  -5.352 -28.509  0.00  0.00      PRO   
ATOM   2017  O   ALA P 142       3.565  -5.227 -27.723  0.00  0.00      PRO   
ATOM   2018  N   VAL P 143       4.821  -6.454 -29.275  0.00  0.00      PRO   
ATOM   2019  HN  VAL P 143       5.636  -6.418 -29.849  0.00  0.00      PRO   
ATOM   2020  CA  VAL P 143       3.808  -7.470 -29.397  0.00  0.00      PRO   
ATOM   2021  HA  VAL P 143       2.896  -7.108 -28.947  0.00  0.00      PRO   
ATOM   2022  CB  VAL P 143       3.548  -7.828 -30.852  0.00  0.00      PRO   
ATOM   2023  HB  VAL P 143       2.842  -8.682 -30.933  0.00  0.00      PRO   
ATOM   2024  CG1 VAL P 143       2.815  -6.688 -31.566  0.00  0.00      PRO   
ATOM   2025 HG11 VAL P 143       1.868  -6.329 -31.110  0.00  0.00      PRO   
ATOM   2026 HG12 VAL P 143       3.532  -5.857 -31.740  0.00  0.00      PRO   
ATOM   2027 HG13 VAL P 143       2.635  -6.916 -32.639  0.00  0.00      PRO   
ATOM   2028  CG2 VAL P 143       4.935  -8.161 -31.539  0.00  0.00      PRO   
ATOM   2029 HG21 VAL P 143       5.497  -9.032 -31.138  0.00  0.00      PRO   
ATOM   2030 HG22 VAL P 143       4.758  -8.419 -32.605  0.00  0.00      PRO   
ATOM   2031 HG23 VAL P 143       5.616  -7.284 -31.582  0.00  0.00      PRO   
ATOM   2032  C   VAL P 143       4.119  -8.690 -28.528  0.00  0.00      PRO   
ATOM   2033  O   VAL P 143       3.740  -9.878 -28.763  0.00  0.00      PRO   
ATOM   2034  N   PHE P 144       4.918  -8.460 -27.499  0.00  0.00      PRO   
ATOM   2035  HN  PHE P 144       5.293  -7.564 -27.275  0.00  0.00      PRO   
ATOM   2036  CA  PHE P 144       5.469  -9.483 -26.636  0.00  0.00      PRO   
ATOM   2037  HA  PHE P 144       6.066 -10.157 -27.233  0.00  0.00      PRO   
ATOM   2038  CB  PHE P 144       6.371  -8.754 -25.632  0.00  0.00      PRO   
ATOM   2039  HB1 PHE P 144       5.734  -8.206 -24.906  0.00  0.00      PRO   
ATOM   2040  HB2 PHE P 144       7.146  -8.142 -26.142  0.00  0.00      PRO   
ATOM   2041  CG  PHE P 144       7.172  -9.595 -24.714  0.00  0.00      PRO   
ATOM   2042  CD1 PHE P 144       8.284 -10.139 -25.271  0.00  0.00      PRO   
ATOM   2043  HD1 PHE P 144       8.595  -9.859 -26.266  0.00  0.00      PRO   
ATOM   2044  CE1 PHE P 144       9.186 -10.967 -24.521  0.00  0.00      PRO   
ATOM   2045  HE1 PHE P 144      10.065 -11.344 -25.023  0.00  0.00      PRO   
ATOM   2046  CZ  PHE P 144       8.693 -11.425 -23.286  0.00  0.00      PRO   
ATOM   2047  HZ  PHE P 144       9.189 -12.237 -22.774  0.00  0.00      PRO   
ATOM   2048  CD2 PHE P 144       6.681  -9.978 -23.369  0.00  0.00      PRO   
ATOM   2049  HD2 PHE P 144       5.651  -9.715 -23.177  0.00  0.00      PRO   
ATOM   2050  CE2 PHE P 144       7.468 -11.000 -22.777  0.00  0.00      PRO   
ATOM   2051  HE2 PHE P 144       7.187 -11.336 -21.790  0.00  0.00      PRO   
ATOM   2052  C   PHE P 144       4.345 -10.251 -25.902  0.00  0.00      PRO   
ATOM   2053  O   PHE P 144       4.247 -11.531 -25.774  0.00  0.00      PRO   
ATOM   2054  N   SER P 145       3.389  -9.555 -25.367  0.00  0.00      PRO   
ATOM   2055  HN  SER P 145       3.350  -8.560 -25.413  0.00  0.00      PRO   
ATOM   2056  CA  SER P 145       2.291 -10.278 -24.697  0.00  0.00      PRO   
ATOM   2057  HA  SER P 145       2.849 -10.995 -24.113  0.00  0.00      PRO   
ATOM   2058  CB  SER P 145       1.405  -9.520 -23.743  0.00  0.00      PRO   
ATOM   2059  HB1 SER P 145       0.637 -10.197 -23.311  0.00  0.00      PRO   
ATOM   2060  HB2 SER P 145       0.828  -8.719 -24.253  0.00  0.00      PRO   
ATOM   2061  OG  SER P 145       2.223  -9.050 -22.628  0.00  0.00      PRO   
ATOM   2062  HG1 SER P 145       2.745  -8.338 -23.005  0.00  0.00      PRO   
ATOM   2063  C   SER P 145       1.408 -11.171 -25.605  0.00  0.00      PRO   
ATOM   2064  O   SER P 145       1.058 -12.347 -25.377  0.00  0.00      PRO   
ATOM   2065  N   LEU P 146       1.032 -10.576 -26.820  0.00  0.00      PRO   
ATOM   2066  HN  LEU P 146       1.119  -9.585 -26.878  0.00  0.00      PRO   
ATOM   2067  CA  LEU P 146       0.350 -11.315 -27.840  0.00  0.00      PRO   
ATOM   2068  HA  LEU P 146      -0.565 -11.604 -27.346  0.00  0.00      PRO   
ATOM   2069  CB  LEU P 146       0.244 -10.402 -29.040  0.00  0.00      PRO   
ATOM   2070  HB1 LEU P 146       1.250 -10.120 -29.417  0.00  0.00      PRO   
ATOM   2071  HB2 LEU P 146      -0.043  -9.410 -28.629  0.00  0.00      PRO   
ATOM   2072  CG  LEU P 146      -0.750 -10.863 -30.145  0.00  0.00      PRO   
ATOM   2073  HG  LEU P 146      -0.222 -11.719 -30.617  0.00  0.00      PRO   
ATOM   2074  CD1 LEU P 146      -2.090 -11.253 -29.654  0.00  0.00      PRO   
ATOM   2075 HD11 LEU P 146      -2.842 -11.405 -30.457  0.00  0.00      PRO   
ATOM   2076 HD12 LEU P 146      -1.828 -12.150 -29.053  0.00  0.00      PRO   
ATOM   2077 HD13 LEU P 146      -2.602 -10.586 -28.927  0.00  0.00      PRO   
ATOM   2078  CD2 LEU P 146      -0.816  -9.688 -31.099  0.00  0.00      PRO   
ATOM   2079 HD21 LEU P 146      -1.430  -8.828 -30.754  0.00  0.00      PRO   
ATOM   2080 HD22 LEU P 146       0.246  -9.473 -31.346  0.00  0.00      PRO   
ATOM   2081 HD23 LEU P 146      -1.322  -9.982 -32.043  0.00  0.00      PRO   
ATOM   2082  C   LEU P 146       1.096 -12.536 -28.331  0.00  0.00      PRO   
ATOM   2083  O   LEU P 146       0.504 -13.634 -28.551  0.00  0.00      PRO   
ATOM   2084  N   ARG P 147       2.431 -12.467 -28.630  0.00  0.00      PRO   
ATOM   2085  HN  ARG P 147       2.889 -11.594 -28.481  0.00  0.00      PRO   
ATOM   2086  CA  ARG P 147       3.081 -13.518 -29.405  0.00  0.00      PRO   
ATOM   2087  HA  ARG P 147       2.369 -14.166 -29.895  0.00  0.00      PRO   
ATOM   2088  CB  ARG P 147       3.968 -12.906 -30.571  0.00  0.00      PRO   
ATOM   2089  HB1 ARG P 147       4.516 -13.647 -31.192  0.00  0.00      PRO   
ATOM   2090  HB2 ARG P 147       4.670 -12.273 -29.988  0.00  0.00      PRO   
ATOM   2091  CG  ARG P 147       3.170 -12.108 -31.619  0.00  0.00      PRO   
ATOM   2092  HG1 ARG P 147       3.844 -11.497 -32.255  0.00  0.00      PRO   
ATOM   2093  HG2 ARG P 147       2.477 -11.367 -31.166  0.00  0.00      PRO   
ATOM   2094  CD  ARG P 147       2.391 -13.082 -32.503  0.00  0.00      PRO   
ATOM   2095  HD1 ARG P 147       1.602 -12.512 -33.040  0.00  0.00      PRO   
ATOM   2096  HD2 ARG P 147       1.958 -13.925 -31.923  0.00  0.00      PRO   
ATOM   2097  NE  ARG P 147       3.275 -13.669 -33.568  0.00  0.00      PRO   
ATOM   2098  HE  ARG P 147       4.183 -13.309 -33.779  0.00  0.00      PRO   
ATOM   2099  CZ  ARG P 147       3.038 -14.816 -34.214  0.00  0.00      PRO   
ATOM   2100  NH1 ARG P 147       1.998 -15.513 -34.025  0.00  0.00      PRO   
ATOM   2101 HH11 ARG P 147       1.332 -15.039 -33.449  0.00  0.00      PRO   
ATOM   2102 HH12 ARG P 147       1.749 -16.306 -34.581  0.00  0.00      PRO   
ATOM   2103  NH2 ARG P 147       3.952 -15.350 -34.960  0.00  0.00      PRO   
ATOM   2104 HH21 ARG P 147       4.792 -14.888 -35.246  0.00  0.00      PRO   
ATOM   2105 HH22 ARG P 147       3.868 -16.336 -35.100  0.00  0.00      PRO   
ATOM   2106  C   ARG P 147       4.014 -14.414 -28.643  0.00  0.00      PRO   
ATOM   2107  O   ARG P 147       4.164 -15.589 -29.016  0.00  0.00      PRO   
ATOM   2108  N   ALA P 148       4.595 -13.967 -27.531  0.00  0.00      PRO   
ATOM   2109  HN  ALA P 148       4.566 -13.023 -27.212  0.00  0.00      PRO   
ATOM   2110  CA  ALA P 148       5.598 -14.794 -26.761  0.00  0.00      PRO   
ATOM   2111  HA  ALA P 148       5.945 -15.632 -27.347  0.00  0.00      PRO   
ATOM   2112  CB  ALA P 148       6.697 -13.898 -26.245  0.00  0.00      PRO   
ATOM   2113  HB1 ALA P 148       7.401 -14.432 -25.572  0.00  0.00      PRO   
ATOM   2114  HB2 ALA P 148       7.091 -13.457 -27.186  0.00  0.00      PRO   
ATOM   2115  HB3 ALA P 148       6.282 -12.999 -25.742  0.00  0.00      PRO   
ATOM   2116  C   ALA P 148       4.880 -15.418 -25.585  0.00  0.00      PRO   
ATOM   2117  O   ALA P 148       5.344 -16.505 -25.166  0.00  0.00      PRO   
ATOM   2118  N   ARG P 149       3.745 -14.847 -25.141  0.00  0.00      PRO   
ATOM   2119  HN  ARG P 149       3.385 -14.005 -25.533  0.00  0.00      PRO   
ATOM   2120  CA  ARG P 149       3.190 -15.168 -23.853  0.00  0.00      PRO   
ATOM   2121  HA  ARG P 149       3.591 -16.116 -23.527  0.00  0.00      PRO   
ATOM   2122  CB  ARG P 149       3.610 -14.107 -22.738  0.00  0.00      PRO   
ATOM   2123  HB1 ARG P 149       2.944 -14.252 -21.861  0.00  0.00      PRO   
ATOM   2124  HB2 ARG P 149       3.393 -13.126 -23.212  0.00  0.00      PRO   
ATOM   2125  CG  ARG P 149       5.096 -14.121 -22.334  0.00  0.00      PRO   
ATOM   2126  HG1 ARG P 149       5.326 -13.287 -21.637  0.00  0.00      PRO   
ATOM   2127  HG2 ARG P 149       5.665 -13.880 -23.258  0.00  0.00      PRO   
ATOM   2128  CD  ARG P 149       5.606 -15.400 -21.688  0.00  0.00      PRO   
ATOM   2129  HD1 ARG P 149       5.376 -16.350 -22.217  0.00  0.00      PRO   
ATOM   2130  HD2 ARG P 149       5.118 -15.513 -20.696  0.00  0.00      PRO   
ATOM   2131  NE  ARG P 149       7.069 -15.299 -21.365  0.00  0.00      PRO   
ATOM   2132  HE  ARG P 149       7.322 -15.154 -20.408  0.00  0.00      PRO   
ATOM   2133  CZ  ARG P 149       8.110 -15.526 -22.084  0.00  0.00      PRO   
ATOM   2134  NH1 ARG P 149       8.161 -15.787 -23.395  0.00  0.00      PRO   
ATOM   2135 HH11 ARG P 149       7.363 -16.174 -23.858  0.00  0.00      PRO   
ATOM   2136 HH12 ARG P 149       9.114 -15.914 -23.671  0.00  0.00      PRO   
ATOM   2137  NH2 ARG P 149       9.311 -15.440 -21.586  0.00  0.00      PRO   
ATOM   2138 HH21 ARG P 149       9.305 -15.362 -20.589  0.00  0.00      PRO   
ATOM   2139 HH22 ARG P 149      10.116 -15.829 -22.034  0.00  0.00      PRO   
ATOM   2140  C   ARG P 149       1.675 -15.372 -23.930  0.00  0.00      PRO   
ATOM   2141  O   ARG P 149       1.080 -15.374 -25.013  0.00  0.00      PRO   
ATOM   2142  N   THR P 150       0.994 -15.693 -22.806  0.00  0.00      PRO   
ATOM   2143  HN  THR P 150       1.507 -15.753 -21.953  0.00  0.00      PRO   
ATOM   2144  CA  THR P 150      -0.447 -15.534 -22.779  0.00  0.00      PRO   
ATOM   2145  HA  THR P 150      -0.727 -14.817 -23.536  0.00  0.00      PRO   
ATOM   2146  CB  THR P 150      -1.093 -16.802 -23.086  0.00  0.00      PRO   
ATOM   2147  HB  THR P 150      -0.753 -17.223 -24.056  0.00  0.00      PRO   
ATOM   2148  OG1 THR P 150      -2.511 -16.691 -23.224  0.00  0.00      PRO   
ATOM   2149  HG1 THR P 150      -2.896 -17.568 -23.292  0.00  0.00      PRO   
ATOM   2150  CG2 THR P 150      -0.901 -17.841 -21.975  0.00  0.00      PRO   
ATOM   2151 HG21 THR P 150       0.153 -17.901 -21.629  0.00  0.00      PRO   
ATOM   2152 HG22 THR P 150      -1.592 -17.755 -21.109  0.00  0.00      PRO   
ATOM   2153 HG23 THR P 150      -1.056 -18.821 -22.474  0.00  0.00      PRO   
ATOM   2154  C   THR P 150      -0.862 -15.022 -21.356  0.00  0.00      PRO   
ATOM   2155  O   THR P 150      -0.058 -15.016 -20.376  0.00  0.00      PRO   
ATOM   2156  N   LEU P 151      -2.066 -14.458 -21.178  0.00  0.00      PRO   
ATOM   2157  HN  LEU P 151      -2.694 -14.392 -21.950  0.00  0.00      PRO   
ATOM   2158  CA  LEU P 151      -2.590 -13.844 -19.923  0.00  0.00      PRO   
ATOM   2159  HA  LEU P 151      -1.812 -13.172 -19.591  0.00  0.00      PRO   
ATOM   2160  CB  LEU P 151      -3.915 -13.096 -20.132  0.00  0.00      PRO   
ATOM   2161  HB1 LEU P 151      -4.279 -12.641 -19.187  0.00  0.00      PRO   
ATOM   2162  HB2 LEU P 151      -4.784 -13.725 -20.424  0.00  0.00      PRO   
ATOM   2163  CG  LEU P 151      -3.865 -11.916 -21.146  0.00  0.00      PRO   
ATOM   2164  HG  LEU P 151      -4.792 -11.360 -20.891  0.00  0.00      PRO   
ATOM   2165  CD1 LEU P 151      -2.613 -11.035 -20.896  0.00  0.00      PRO   
ATOM   2166 HD11 LEU P 151      -1.700 -11.623 -21.132  0.00  0.00      PRO   
ATOM   2167 HD12 LEU P 151      -2.485 -10.211 -21.631  0.00  0.00      PRO   
ATOM   2168 HD13 LEU P 151      -2.518 -10.743 -19.828  0.00  0.00      PRO   
ATOM   2169  CD2 LEU P 151      -3.869 -12.360 -22.613  0.00  0.00      PRO   
ATOM   2170 HD21 LEU P 151      -4.694 -13.090 -22.754  0.00  0.00      PRO   
ATOM   2171 HD22 LEU P 151      -4.113 -11.571 -23.355  0.00  0.00      PRO   
ATOM   2172 HD23 LEU P 151      -3.002 -12.903 -23.047  0.00  0.00      PRO   
ATOM   2173  C   LEU P 151      -2.887 -14.812 -18.760  0.00  0.00      PRO   
ATOM   2174  O   LEU P 151      -2.830 -14.399 -17.585  0.00  0.00      PRO   
ATOM   2175  N   THR P 152      -3.183 -16.107 -18.983  0.00  0.00      PRO   
ATOM   2176  HN  THR P 152      -3.453 -16.354 -19.910  0.00  0.00      PRO   
ATOM   2177  CA  THR P 152      -3.236 -17.072 -17.926  0.00  0.00      PRO   
ATOM   2178  HA  THR P 152      -4.045 -16.775 -17.274  0.00  0.00      PRO   
ATOM   2179  CB  THR P 152      -3.477 -18.461 -18.476  0.00  0.00      PRO   
ATOM   2180  HB  THR P 152      -2.541 -18.733 -19.008  0.00  0.00      PRO   
ATOM   2181  OG1 THR P 152      -4.614 -18.623 -19.298  0.00  0.00      PRO   
ATOM   2182  HG1 THR P 152      -4.429 -19.375 -19.866  0.00  0.00      PRO   
ATOM   2183  CG2 THR P 152      -3.767 -19.501 -17.360  0.00  0.00      PRO   
ATOM   2184 HG21 THR P 152      -4.498 -19.024 -16.673  0.00  0.00      PRO   
ATOM   2185 HG22 THR P 152      -4.236 -20.411 -17.791  0.00  0.00      PRO   
ATOM   2186 HG23 THR P 152      -2.960 -19.926 -16.725  0.00  0.00      PRO   
ATOM   2187  C   THR P 152      -1.977 -17.211 -16.963  0.00  0.00      PRO   
ATOM   2188  O   THR P 152      -2.114 -17.151 -15.776  0.00  0.00      PRO   
ATOM   2189  N   TYR P 153      -0.779 -17.127 -17.530  0.00  0.00      PRO   
ATOM   2190  HN  TYR P 153      -0.679 -17.162 -18.522  0.00  0.00      PRO   
ATOM   2191  CA  TYR P 153       0.453 -16.861 -16.828  0.00  0.00      PRO   
ATOM   2192  HA  TYR P 153       0.681 -17.745 -16.251  0.00  0.00      PRO   
ATOM   2193  CB  TYR P 153       1.656 -16.768 -17.942  0.00  0.00      PRO   
ATOM   2194  HB1 TYR P 153       1.390 -16.159 -18.832  0.00  0.00      PRO   
ATOM   2195  HB2 TYR P 153       1.964 -17.743 -18.377  0.00  0.00      PRO   
ATOM   2196  CG  TYR P 153       2.914 -16.117 -17.503  0.00  0.00      PRO   
ATOM   2197  CD1 TYR P 153       3.946 -16.885 -16.991  0.00  0.00      PRO   
ATOM   2198  HD1 TYR P 153       3.857 -17.954 -16.874  0.00  0.00      PRO   
ATOM   2199  CE1 TYR P 153       5.222 -16.334 -16.717  0.00  0.00      PRO   
ATOM   2200  HE1 TYR P 153       6.024 -16.993 -16.418  0.00  0.00      PRO   
ATOM   2201  CZ  TYR P 153       5.354 -14.958 -16.793  0.00  0.00      PRO   
ATOM   2202  OH  TYR P 153       6.642 -14.316 -16.503  0.00  0.00      PRO   
ATOM   2203  HH  TYR P 153       6.495 -13.392 -16.289  0.00  0.00      PRO   
ATOM   2204  CD2 TYR P 153       3.084 -14.719 -17.509  0.00  0.00      PRO   
ATOM   2205  HD2 TYR P 153       2.258 -14.085 -17.794  0.00  0.00      PRO   
ATOM   2206  CE2 TYR P 153       4.263 -14.180 -17.130  0.00  0.00      PRO   
ATOM   2207  HE2 TYR P 153       4.361 -13.105 -17.132  0.00  0.00      PRO   
ATOM   2208  C   TYR P 153       0.407 -15.698 -15.844  0.00  0.00      PRO   
ATOM   2209  O   TYR P 153       0.817 -15.726 -14.685  0.00  0.00      PRO   
ATOM   2210  N   GLY P 154      -0.218 -14.571 -16.367  0.00  0.00      PRO   
ATOM   2211  HN  GLY P 154      -0.608 -14.596 -17.284  0.00  0.00      PRO   
ATOM   2212  CA  GLY P 154      -0.468 -13.395 -15.532  0.00  0.00      PRO   
ATOM   2213  HA1 GLY P 154      -0.892 -12.567 -16.082  0.00  0.00      PRO   
ATOM   2214  HA2 GLY P 154       0.464 -13.040 -15.118  0.00  0.00      PRO   
ATOM   2215  C   GLY P 154      -1.448 -13.661 -14.398  0.00  0.00      PRO   
ATOM   2216  O   GLY P 154      -1.267 -13.164 -13.232  0.00  0.00      PRO   
ATOM   2217  N   VAL P 155      -2.402 -14.499 -14.667  0.00  0.00      PRO   
ATOM   2218  HN  VAL P 155      -2.627 -14.794 -15.592  0.00  0.00      PRO   
ATOM   2219  CA  VAL P 155      -3.409 -14.907 -13.633  0.00  0.00      PRO   
ATOM   2220  HA  VAL P 155      -3.891 -13.980 -13.359  0.00  0.00      PRO   
ATOM   2221  CB  VAL P 155      -4.679 -15.714 -14.198  0.00  0.00      PRO   
ATOM   2222  HB  VAL P 155      -4.283 -16.636 -14.674  0.00  0.00      PRO   
ATOM   2223  CG1 VAL P 155      -5.694 -15.908 -13.002  0.00  0.00      PRO   
ATOM   2224 HG11 VAL P 155      -5.304 -16.416 -12.094  0.00  0.00      PRO   
ATOM   2225 HG12 VAL P 155      -6.151 -14.957 -12.654  0.00  0.00      PRO   
ATOM   2226 HG13 VAL P 155      -6.489 -16.603 -13.347  0.00  0.00      PRO   
ATOM   2227  CG2 VAL P 155      -5.383 -14.910 -15.363  0.00  0.00      PRO   
ATOM   2228 HG21 VAL P 155      -4.737 -14.159 -15.867  0.00  0.00      PRO   
ATOM   2229 HG22 VAL P 155      -5.754 -15.748 -15.991  0.00  0.00      PRO   
ATOM   2230 HG23 VAL P 155      -6.286 -14.353 -15.032  0.00  0.00      PRO   
ATOM   2231  C   VAL P 155      -2.717 -15.659 -12.525  0.00  0.00      PRO   
ATOM   2232  O   VAL P 155      -2.973 -15.414 -11.334  0.00  0.00      PRO   
ATOM   2233  N   ILE P 156      -1.818 -16.571 -12.882  0.00  0.00      PRO   
ATOM   2234  HN  ILE P 156      -1.662 -16.964 -13.785  0.00  0.00      PRO   
ATOM   2235  CA  ILE P 156      -1.087 -17.423 -11.943  0.00  0.00      PRO   
ATOM   2236  HA  ILE P 156      -1.806 -17.647 -11.169  0.00  0.00      PRO   
ATOM   2237  CB  ILE P 156      -0.547 -18.748 -12.567  0.00  0.00      PRO   
ATOM   2238  HB  ILE P 156      -0.368 -18.661 -13.660  0.00  0.00      PRO   
ATOM   2239  CG2 ILE P 156       0.782 -19.161 -11.960  0.00  0.00      PRO   
ATOM   2240 HG21 ILE P 156       1.148 -20.138 -12.343  0.00  0.00      PRO   
ATOM   2241 HG22 ILE P 156       1.579 -18.452 -12.268  0.00  0.00      PRO   
ATOM   2242 HG23 ILE P 156       0.705 -19.091 -10.853  0.00  0.00      PRO   
ATOM   2243  CG1 ILE P 156      -1.654 -19.841 -12.375  0.00  0.00      PRO   
ATOM   2244 HG11 ILE P 156      -1.907 -19.946 -11.298  0.00  0.00      PRO   
ATOM   2245 HG12 ILE P 156      -1.172 -20.752 -12.788  0.00  0.00      PRO   
ATOM   2246  CD  ILE P 156      -3.016 -19.550 -13.094  0.00  0.00      PRO   
ATOM   2247  HD1 ILE P 156      -3.715 -20.401 -13.243  0.00  0.00      PRO   
ATOM   2248  HD2 ILE P 156      -3.561 -18.731 -12.578  0.00  0.00      PRO   
ATOM   2249  HD3 ILE P 156      -2.754 -19.161 -14.101  0.00  0.00      PRO   
ATOM   2250  C   ILE P 156      -0.026 -16.637 -11.202  0.00  0.00      PRO   
ATOM   2251  O   ILE P 156       0.171 -16.744  -9.960  0.00  0.00      PRO   
ATOM   2252  N   THR P 157       0.656 -15.685 -11.876  0.00  0.00      PRO   
ATOM   2253  HN  THR P 157       0.654 -15.573 -12.866  0.00  0.00      PRO   
ATOM   2254  CA  THR P 157       1.545 -14.806 -11.139  0.00  0.00      PRO   
ATOM   2255  HA  THR P 157       2.216 -15.310 -10.459  0.00  0.00      PRO   
ATOM   2256  CB  THR P 157       2.452 -13.915 -11.915  0.00  0.00      PRO   
ATOM   2257  HB  THR P 157       3.015 -13.334 -11.153  0.00  0.00      PRO   
ATOM   2258  OG1 THR P 157       1.817 -13.034 -12.873  0.00  0.00      PRO   
ATOM   2259  HG1 THR P 157       1.619 -13.536 -13.668  0.00  0.00      PRO   
ATOM   2260  CG2 THR P 157       3.377 -14.882 -12.682  0.00  0.00      PRO   
ATOM   2261 HG21 THR P 157       2.756 -15.533 -13.334  0.00  0.00      PRO   
ATOM   2262 HG22 THR P 157       4.131 -14.320 -13.273  0.00  0.00      PRO   
ATOM   2263 HG23 THR P 157       3.913 -15.459 -11.898  0.00  0.00      PRO   
ATOM   2264  C   THR P 157       0.749 -13.953 -10.121  0.00  0.00      PRO   
ATOM   2265  O   THR P 157       1.351 -13.586  -9.108  0.00  0.00      PRO   
ATOM   2266  N   SER P 158      -0.505 -13.489 -10.459  0.00  0.00      PRO   
ATOM   2267  HN  SER P 158      -0.807 -13.616 -11.400  0.00  0.00      PRO   
ATOM   2268  CA  SER P 158      -1.384 -12.809  -9.457  0.00  0.00      PRO   
ATOM   2269  HA  SER P 158      -0.750 -11.981  -9.178  0.00  0.00      PRO   
ATOM   2270  CB  SER P 158      -2.631 -12.243 -10.059  0.00  0.00      PRO   
ATOM   2271  HB1 SER P 158      -3.124 -11.501  -9.397  0.00  0.00      PRO   
ATOM   2272  HB2 SER P 158      -3.441 -12.958 -10.321  0.00  0.00      PRO   
ATOM   2273  OG  SER P 158      -2.310 -11.439 -11.187  0.00  0.00      PRO   
ATOM   2274  HG1 SER P 158      -1.897 -11.912 -11.913  0.00  0.00      PRO   
ATOM   2275  C   SER P 158      -1.776 -13.556  -8.207  0.00  0.00      PRO   
ATOM   2276  O   SER P 158      -1.809 -13.056  -7.092  0.00  0.00      PRO   
ATOM   2277  N   LEU P 159      -2.131 -14.876  -8.301  0.00  0.00      PRO   
ATOM   2278  HN  LEU P 159      -2.186 -15.264  -9.218  0.00  0.00      PRO   
ATOM   2279  CA  LEU P 159      -2.501 -15.807  -7.214  0.00  0.00      PRO   
ATOM   2280  HA  LEU P 159      -3.288 -15.461  -6.561  0.00  0.00      PRO   
ATOM   2281  CB  LEU P 159      -2.812 -17.222  -7.752  0.00  0.00      PRO   
ATOM   2282  HB1 LEU P 159      -2.044 -17.537  -8.490  0.00  0.00      PRO   
ATOM   2283  HB2 LEU P 159      -3.726 -17.122  -8.376  0.00  0.00      PRO   
ATOM   2284  CG  LEU P 159      -3.060 -18.415  -6.794  0.00  0.00      PRO   
ATOM   2285  HG  LEU P 159      -2.074 -18.677  -6.354  0.00  0.00      PRO   
ATOM   2286  CD1 LEU P 159      -4.187 -18.141  -5.828  0.00  0.00      PRO   
ATOM   2287 HD11 LEU P 159      -5.123 -17.975  -6.402  0.00  0.00      PRO   
ATOM   2288 HD12 LEU P 159      -4.414 -19.023  -5.192  0.00  0.00      PRO   
ATOM   2289 HD13 LEU P 159      -4.005 -17.239  -5.205  0.00  0.00      PRO   
ATOM   2290  CD2 LEU P 159      -3.270 -19.694  -7.606  0.00  0.00      PRO   
ATOM   2291 HD21 LEU P 159      -4.194 -19.599  -8.216  0.00  0.00      PRO   
ATOM   2292 HD22 LEU P 159      -2.382 -20.000  -8.200  0.00  0.00      PRO   
ATOM   2293 HD23 LEU P 159      -3.464 -20.629  -7.037  0.00  0.00      PRO   
ATOM   2294  C   LEU P 159      -1.256 -16.024  -6.360  0.00  0.00      PRO   
ATOM   2295  O   LEU P 159      -1.330 -16.211  -5.114  0.00  0.00      PRO   
ATOM   2296  N   ALA P 160      -0.078 -16.110  -6.981  0.00  0.00      PRO   
ATOM   2297  HN  ALA P 160       0.018 -16.197  -7.970  0.00  0.00      PRO   
ATOM   2298  CA  ALA P 160       1.162 -16.099  -6.372  0.00  0.00      PRO   
ATOM   2299  HA  ALA P 160       1.106 -16.934  -5.689  0.00  0.00      PRO   
ATOM   2300  CB  ALA P 160       2.342 -16.386  -7.266  0.00  0.00      PRO   
ATOM   2301  HB1 ALA P 160       2.398 -15.533  -7.976  0.00  0.00      PRO   
ATOM   2302  HB2 ALA P 160       3.281 -16.586  -6.707  0.00  0.00      PRO   
ATOM   2303  HB3 ALA P 160       2.112 -17.325  -7.814  0.00  0.00      PRO   
ATOM   2304  C   ALA P 160       1.420 -14.840  -5.606  0.00  0.00      PRO   
ATOM   2305  O   ALA P 160       1.873 -14.889  -4.483  0.00  0.00      PRO   
ATOM   2306  N   THR P 161       1.067 -13.698  -6.166  0.00  0.00      PRO   
ATOM   2307  HN  THR P 161       0.744 -13.663  -7.109  0.00  0.00      PRO   
ATOM   2308  CA  THR P 161       1.228 -12.388  -5.459  0.00  0.00      PRO   
ATOM   2309  HA  THR P 161       2.298 -12.378  -5.315  0.00  0.00      PRO   
ATOM   2310  CB  THR P 161       0.832 -11.205  -6.199  0.00  0.00      PRO   
ATOM   2311  HB  THR P 161      -0.136 -11.335  -6.729  0.00  0.00      PRO   
ATOM   2312  OG1 THR P 161       1.683 -11.111  -7.281  0.00  0.00      PRO   
ATOM   2313  HG1 THR P 161       1.589 -10.233  -7.659  0.00  0.00      PRO   
ATOM   2314  CG2 THR P 161       1.015  -9.973  -5.287  0.00  0.00      PRO   
ATOM   2315 HG21 THR P 161       0.934  -8.972  -5.761  0.00  0.00      PRO   
ATOM   2316 HG22 THR P 161       0.478  -9.938  -4.315  0.00  0.00      PRO   
ATOM   2317 HG23 THR P 161       2.092  -9.978  -5.012  0.00  0.00      PRO   
ATOM   2318  C   THR P 161       0.473 -12.455  -4.118  0.00  0.00      PRO   
ATOM   2319  O   THR P 161       1.107 -12.228  -3.043  0.00  0.00      PRO   
ATOM   2320  N   TRP P 162      -0.785 -12.878  -4.147  0.00  0.00      PRO   
ATOM   2321  HN  TRP P 162      -1.215 -13.055  -5.029  0.00  0.00      PRO   
ATOM   2322  CA  TRP P 162      -1.612 -13.147  -2.953  0.00  0.00      PRO   
ATOM   2323  HA  TRP P 162      -1.661 -12.217  -2.406  0.00  0.00      PRO   
ATOM   2324  CB  TRP P 162      -3.034 -13.611  -3.127  0.00  0.00      PRO   
ATOM   2325  HB1 TRP P 162      -3.486 -13.957  -2.172  0.00  0.00      PRO   
ATOM   2326  HB2 TRP P 162      -3.045 -14.613  -3.608  0.00  0.00      PRO   
ATOM   2327  CG  TRP P 162      -3.941 -12.800  -3.980  0.00  0.00      PRO   
ATOM   2328  CD1 TRP P 162      -4.373 -12.924  -5.281  0.00  0.00      PRO   
ATOM   2329  HD1 TRP P 162      -3.859 -13.649  -5.895  0.00  0.00      PRO   
ATOM   2330  NE1 TRP P 162      -5.092 -11.936  -5.661  0.00  0.00      PRO   
ATOM   2331  HE1 TRP P 162      -5.417 -11.747  -6.561  0.00  0.00      PRO   
ATOM   2332  CE2 TRP P 162      -5.195 -11.068  -4.585  0.00  0.00      PRO   
ATOM   2333  CD2 TRP P 162      -4.565 -11.636  -3.479  0.00  0.00      PRO   
ATOM   2334  CE3 TRP P 162      -4.474 -10.882  -2.256  0.00  0.00      PRO   
ATOM   2335  HE3 TRP P 162      -3.844 -11.129  -1.414  0.00  0.00      PRO   
ATOM   2336  CZ3 TRP P 162      -5.210  -9.718  -2.149  0.00  0.00      PRO   
ATOM   2337  HZ3 TRP P 162      -5.182  -9.062  -1.291  0.00  0.00      PRO   
ATOM   2338  CZ2 TRP P 162      -5.930  -9.886  -4.406  0.00  0.00      PRO   
ATOM   2339  HZ2 TRP P 162      -6.424  -9.491  -5.282  0.00  0.00      PRO   
ATOM   2340  CH2 TRP P 162      -6.008  -9.306  -3.192  0.00  0.00      PRO   
ATOM   2341  HH2 TRP P 162      -6.621  -8.417  -3.164  0.00  0.00      PRO   
ATOM   2342  C   TRP P 162      -0.951 -14.151  -1.966  0.00  0.00      PRO   
ATOM   2343  O   TRP P 162      -0.903 -14.003  -0.737  0.00  0.00      PRO   
ATOM   2344  N   SER P 163      -0.484 -15.306  -2.477  0.00  0.00      PRO   
ATOM   2345  HN  SER P 163      -0.573 -15.470  -3.456  0.00  0.00      PRO   
ATOM   2346  CA  SER P 163       0.209 -16.289  -1.732  0.00  0.00      PRO   
ATOM   2347  HA  SER P 163      -0.382 -16.585  -0.878  0.00  0.00      PRO   
ATOM   2348  CB  SER P 163       0.447 -17.594  -2.528  0.00  0.00      PRO   
ATOM   2349  HB1 SER P 163       0.967 -18.343  -1.894  0.00  0.00      PRO   
ATOM   2350  HB2 SER P 163       1.006 -17.399  -3.468  0.00  0.00      PRO   
ATOM   2351  OG  SER P 163      -0.810 -18.217  -2.882  0.00  0.00      PRO   
ATOM   2352  HG1 SER P 163      -1.064 -17.487  -3.451  0.00  0.00      PRO   
ATOM   2353  C   SER P 163       1.429 -15.777  -1.030  0.00  0.00      PRO   
ATOM   2354  O   SER P 163       1.615 -15.955   0.215  0.00  0.00      PRO   
ATOM   2355  N   VAL P 164       2.241 -14.953  -1.706  0.00  0.00      PRO   
ATOM   2356  HN  VAL P 164       2.066 -14.788  -2.674  0.00  0.00      PRO   
ATOM   2357  CA  VAL P 164       3.499 -14.382  -1.196  0.00  0.00      PRO   
ATOM   2358  HA  VAL P 164       4.026 -15.155  -0.656  0.00  0.00      PRO   
ATOM   2359  CB  VAL P 164       4.492 -14.060  -2.269  0.00  0.00      PRO   
ATOM   2360  HB  VAL P 164       4.065 -13.437  -3.084  0.00  0.00      PRO   
ATOM   2361  CG1 VAL P 164       5.788 -13.278  -1.854  0.00  0.00      PRO   
ATOM   2362 HG11 VAL P 164       6.498 -13.222  -2.706  0.00  0.00      PRO   
ATOM   2363 HG12 VAL P 164       5.289 -12.311  -1.631  0.00  0.00      PRO   
ATOM   2364 HG13 VAL P 164       6.235 -13.602  -0.889  0.00  0.00      PRO   
ATOM   2365  CG2 VAL P 164       4.913 -15.418  -2.941  0.00  0.00      PRO   
ATOM   2366 HG21 VAL P 164       3.973 -15.838  -3.360  0.00  0.00      PRO   
ATOM   2367 HG22 VAL P 164       5.604 -15.178  -3.777  0.00  0.00      PRO   
ATOM   2368 HG23 VAL P 164       5.479 -16.149  -2.324  0.00  0.00      PRO   
ATOM   2369  C   VAL P 164       3.216 -13.181  -0.294  0.00  0.00      PRO   
ATOM   2370  O   VAL P 164       3.938 -13.036   0.714  0.00  0.00      PRO   
ATOM   2371  N   ALA P 165       2.037 -12.539  -0.366  0.00  0.00      PRO   
ATOM   2372  HN  ALA P 165       1.418 -12.892  -1.063  0.00  0.00      PRO   
ATOM   2373  CA  ALA P 165       1.622 -11.453   0.558  0.00  0.00      PRO   
ATOM   2374  HA  ALA P 165       2.463 -10.791   0.708  0.00  0.00      PRO   
ATOM   2375  CB  ALA P 165       0.406 -10.724  -0.091  0.00  0.00      PRO   
ATOM   2376  HB1 ALA P 165      -0.467 -11.356  -0.361  0.00  0.00      PRO   
ATOM   2377  HB2 ALA P 165       0.034  -9.905   0.561  0.00  0.00      PRO   
ATOM   2378  HB3 ALA P 165       0.767 -10.319  -1.061  0.00  0.00      PRO   
ATOM   2379  C   ALA P 165       1.216 -12.034   1.866  0.00  0.00      PRO   
ATOM   2380  O   ALA P 165       1.568 -11.516   2.901  0.00  0.00      PRO   
ATOM   2381  N   VAL P 166       0.399 -13.127   1.799  0.00  0.00      PRO   
ATOM   2382  HN  VAL P 166       0.056 -13.336   0.887  0.00  0.00      PRO   
ATOM   2383  CA  VAL P 166      -0.094 -13.803   2.991  0.00  0.00      PRO   
ATOM   2384  HA  VAL P 166      -0.525 -13.163   3.745  0.00  0.00      PRO   
ATOM   2385  CB  VAL P 166      -1.278 -14.741   2.733  0.00  0.00      PRO   
ATOM   2386  HB  VAL P 166      -0.964 -15.352   1.860  0.00  0.00      PRO   
ATOM   2387  CG1 VAL P 166      -1.639 -15.767   3.868  0.00  0.00      PRO   
ATOM   2388 HG11 VAL P 166      -2.407 -16.510   3.561  0.00  0.00      PRO   
ATOM   2389 HG12 VAL P 166      -0.742 -16.376   4.110  0.00  0.00      PRO   
ATOM   2390 HG13 VAL P 166      -1.969 -15.249   4.794  0.00  0.00      PRO   
ATOM   2391  CG2 VAL P 166      -2.452 -13.973   2.176  0.00  0.00      PRO   
ATOM   2392 HG21 VAL P 166      -2.627 -13.107   2.849  0.00  0.00      PRO   
ATOM   2393 HG22 VAL P 166      -2.303 -13.490   1.186  0.00  0.00      PRO   
ATOM   2394 HG23 VAL P 166      -3.358 -14.610   2.095  0.00  0.00      PRO   
ATOM   2395  C   VAL P 166       1.155 -14.469   3.665  0.00  0.00      PRO   
ATOM   2396  O   VAL P 166       1.399 -14.256   4.867  0.00  0.00      PRO   
ATOM   2397  N   PHE P 167       1.982 -15.212   2.937  0.00  0.00      PRO   
ATOM   2398  HN  PHE P 167       1.768 -15.322   1.969  0.00  0.00      PRO   
ATOM   2399  CA  PHE P 167       3.229 -15.769   3.427  0.00  0.00      PRO   
ATOM   2400  HA  PHE P 167       2.954 -16.588   4.074  0.00  0.00      PRO   
ATOM   2401  CB  PHE P 167       4.091 -16.380   2.219  0.00  0.00      PRO   
ATOM   2402  HB1 PHE P 167       4.398 -15.564   1.530  0.00  0.00      PRO   
ATOM   2403  HB2 PHE P 167       3.419 -17.024   1.612  0.00  0.00      PRO   
ATOM   2404  CG  PHE P 167       5.278 -17.319   2.517  0.00  0.00      PRO   
ATOM   2405  CD1 PHE P 167       6.247 -17.587   1.625  0.00  0.00      PRO   
ATOM   2406  HD1 PHE P 167       6.336 -17.041   0.698  0.00  0.00      PRO   
ATOM   2407  CE1 PHE P 167       7.279 -18.507   1.907  0.00  0.00      PRO   
ATOM   2408  HE1 PHE P 167       8.053 -18.688   1.176  0.00  0.00      PRO   
ATOM   2409  CZ  PHE P 167       7.230 -19.253   3.129  0.00  0.00      PRO   
ATOM   2410  HZ  PHE P 167       8.035 -19.967   3.222  0.00  0.00      PRO   
ATOM   2411  CD2 PHE P 167       5.151 -18.237   3.614  0.00  0.00      PRO   
ATOM   2412  HD2 PHE P 167       4.345 -18.177   4.330  0.00  0.00      PRO   
ATOM   2413  CE2 PHE P 167       6.112 -19.185   3.944  0.00  0.00      PRO   
ATOM   2414  HE2 PHE P 167       5.977 -19.893   4.749  0.00  0.00      PRO   
ATOM   2415  C   PHE P 167       4.123 -14.732   4.155  0.00  0.00      PRO   
ATOM   2416  O   PHE P 167       4.684 -15.115   5.187  0.00  0.00      PRO   
ATOM   2417  N   ALA P 168       4.334 -13.527   3.603  0.00  0.00      PRO   
ATOM   2418  HN  ALA P 168       4.114 -13.452   2.634  0.00  0.00      PRO   
ATOM   2419  CA  ALA P 168       5.011 -12.401   4.065  0.00  0.00      PRO   
ATOM   2420  HA  ALA P 168       6.034 -12.687   4.258  0.00  0.00      PRO   
ATOM   2421  CB  ALA P 168       5.120 -11.300   3.028  0.00  0.00      PRO   
ATOM   2422  HB1 ALA P 168       4.059 -11.242   2.702  0.00  0.00      PRO   
ATOM   2423  HB2 ALA P 168       5.653 -10.384   3.360  0.00  0.00      PRO   
ATOM   2424  HB3 ALA P 168       5.723 -11.550   2.129  0.00  0.00      PRO   
ATOM   2425  C   ALA P 168       4.500 -11.823   5.296  0.00  0.00      PRO   
ATOM   2426  O   ALA P 168       5.140 -11.452   6.260  0.00  0.00      PRO   
ATOM   2427  N   SER P 169       3.233 -11.804   5.319  0.00  0.00      PRO   
ATOM   2428  HN  SER P 169       2.646 -12.036   4.548  0.00  0.00      PRO   
ATOM   2429  CA  SER P 169       2.473 -11.286   6.427  0.00  0.00      PRO   
ATOM   2430  HA  SER P 169       2.821 -10.304   6.711  0.00  0.00      PRO   
ATOM   2431  CB  SER P 169       1.016 -11.048   6.120  0.00  0.00      PRO   
ATOM   2432  HB1 SER P 169       0.466 -10.700   7.021  0.00  0.00      PRO   
ATOM   2433  HB2 SER P 169       0.465 -11.919   5.706  0.00  0.00      PRO   
ATOM   2434  OG  SER P 169       0.891  -9.945   5.172  0.00  0.00      PRO   
ATOM   2435  HG1 SER P 169       1.028 -10.215   4.261  0.00  0.00      PRO   
ATOM   2436  C   SER P 169       2.498 -12.071   7.753  0.00  0.00      PRO   
ATOM   2437  O   SER P 169       2.443 -11.475   8.787  0.00  0.00      PRO   
ATOM   2438  N   LEU P 170       2.709 -13.363   7.663  0.00  0.00      PRO   
ATOM   2439  HN  LEU P 170       2.851 -13.854   6.807  0.00  0.00      PRO   
ATOM   2440  CA  LEU P 170       2.726 -14.211   8.833  0.00  0.00      PRO   
ATOM   2441  HA  LEU P 170       1.796 -14.123   9.376  0.00  0.00      PRO   
ATOM   2442  CB  LEU P 170       2.813 -15.669   8.386  0.00  0.00      PRO   
ATOM   2443  HB1 LEU P 170       2.936 -16.220   9.343  0.00  0.00      PRO   
ATOM   2444  HB2 LEU P 170       3.672 -15.731   7.684  0.00  0.00      PRO   
ATOM   2445  CG  LEU P 170       1.598 -16.338   7.673  0.00  0.00      PRO   
ATOM   2446  HG  LEU P 170       1.350 -15.629   6.854  0.00  0.00      PRO   
ATOM   2447  CD1 LEU P 170       2.012 -17.704   6.964  0.00  0.00      PRO   
ATOM   2448 HD11 LEU P 170       1.017 -18.145   6.743  0.00  0.00      PRO   
ATOM   2449 HD12 LEU P 170       2.692 -17.596   6.092  0.00  0.00      PRO   
ATOM   2450 HD13 LEU P 170       2.537 -18.289   7.750  0.00  0.00      PRO   
ATOM   2451  CD2 LEU P 170       0.517 -16.613   8.677  0.00  0.00      PRO   
ATOM   2452 HD21 LEU P 170       0.079 -15.662   9.049  0.00  0.00      PRO   
ATOM   2453 HD22 LEU P 170      -0.267 -17.223   8.180  0.00  0.00      PRO   
ATOM   2454 HD23 LEU P 170       0.866 -17.313   9.465  0.00  0.00      PRO   
ATOM   2455  C   LEU P 170       3.710 -13.904   9.987  0.00  0.00      PRO   
ATOM   2456  O   LEU P 170       3.240 -13.860  11.141  0.00  0.00      PRO   
ATOM   2457  N   PRO P 171       5.023 -13.624   9.910  0.00  0.00      PRO   
ATOM   2458  CD  PRO P 171       5.883 -13.935   8.756  0.00  0.00      PRO   
ATOM   2459  HD1 PRO P 171       6.110 -15.023   8.763  0.00  0.00      PRO   
ATOM   2460  HD2 PRO P 171       5.392 -13.678   7.793  0.00  0.00      PRO   
ATOM   2461  CA  PRO P 171       5.827 -13.232  11.101  0.00  0.00      PRO   
ATOM   2462  HA  PRO P 171       5.702 -13.931  11.914  0.00  0.00      PRO   
ATOM   2463  CB  PRO P 171       7.331 -13.398  10.585  0.00  0.00      PRO   
ATOM   2464  HB1 PRO P 171       7.575 -14.471  10.739  0.00  0.00      PRO   
ATOM   2465  HB2 PRO P 171       8.039 -12.714  11.099  0.00  0.00      PRO   
ATOM   2466  CG  PRO P 171       7.149 -13.176   9.122  0.00  0.00      PRO   
ATOM   2467  HG1 PRO P 171       7.960 -13.601   8.493  0.00  0.00      PRO   
ATOM   2468  HG2 PRO P 171       6.969 -12.096   8.935  0.00  0.00      PRO   
ATOM   2469  C   PRO P 171       5.612 -11.836  11.587  0.00  0.00      PRO   
ATOM   2470  O   PRO P 171       6.341 -11.411  12.494  0.00  0.00      PRO   
ATOM   2471  N   GLY P 172       4.574 -11.076  10.999  0.00  0.00      PRO   
ATOM   2472  HN  GLY P 172       3.900 -11.495  10.395  0.00  0.00      PRO   
ATOM   2473  CA  GLY P 172       4.418  -9.717  11.371  0.00  0.00      PRO   
ATOM   2474  HA1 GLY P 172       3.653  -9.306  10.729  0.00  0.00      PRO   
ATOM   2475  HA2 GLY P 172       5.420  -9.338  11.236  0.00  0.00      PRO   
ATOM   2476  C   GLY P 172       4.012  -9.512  12.865  0.00  0.00      PRO   
ATOM   2477  O   GLY P 172       3.510 -10.419  13.539  0.00  0.00      PRO   
ATOM   2478  N   PHE P 173       4.111  -8.210  13.211  0.00  0.00      PRO   
ATOM   2479  HN  PHE P 173       4.570  -7.620  12.551  0.00  0.00      PRO   
ATOM   2480  CA  PHE P 173       3.684  -7.488  14.407  0.00  0.00      PRO   
ATOM   2481  HA  PHE P 173       3.644  -6.425  14.218  0.00  0.00      PRO   
ATOM   2482  CB  PHE P 173       2.201  -8.002  14.732  0.00  0.00      PRO   
ATOM   2483  HB1 PHE P 173       2.220  -9.013  15.192  0.00  0.00      PRO   
ATOM   2484  HB2 PHE P 173       1.578  -8.169  13.827  0.00  0.00      PRO   
ATOM   2485  CG  PHE P 173       1.454  -7.083  15.573  0.00  0.00      PRO   
ATOM   2486  CD1 PHE P 173       1.667  -7.161  16.964  0.00  0.00      PRO   
ATOM   2487  HD1 PHE P 173       2.305  -7.949  17.336  0.00  0.00      PRO   
ATOM   2488  CE1 PHE P 173       0.826  -6.398  17.856  0.00  0.00      PRO   
ATOM   2489  HE1 PHE P 173       1.084  -6.463  18.903  0.00  0.00      PRO   
ATOM   2490  CZ  PHE P 173       0.003  -5.385  17.355  0.00  0.00      PRO   
ATOM   2491  HZ  PHE P 173      -0.459  -4.684  18.034  0.00  0.00      PRO   
ATOM   2492  CD2 PHE P 173       0.603  -6.059  15.128  0.00  0.00      PRO   
ATOM   2493  HD2 PHE P 173       0.329  -6.171  14.089  0.00  0.00      PRO   
ATOM   2494  CE2 PHE P 173      -0.151  -5.281  15.962  0.00  0.00      PRO   
ATOM   2495  HE2 PHE P 173      -0.932  -4.619  15.621  0.00  0.00      PRO   
ATOM   2496  C   PHE P 173       4.583  -7.732  15.533  0.00  0.00      PRO   
ATOM   2497  O   PHE P 173       4.947  -8.877  15.811  0.00  0.00      PRO   
ATOM   2498  N   LEU P 174       4.919  -6.723  16.339  0.00  0.00      PRO   
ATOM   2499  HN  LEU P 174       4.431  -5.860  16.234  0.00  0.00      PRO   
ATOM   2500  CA  LEU P 174       5.977  -6.759  17.277  0.00  0.00      PRO   
ATOM   2501  HA  LEU P 174       6.838  -7.127  16.738  0.00  0.00      PRO   
ATOM   2502  CB  LEU P 174       6.187  -5.337  17.808  0.00  0.00      PRO   
ATOM   2503  HB1 LEU P 174       5.218  -4.985  18.223  0.00  0.00      PRO   
ATOM   2504  HB2 LEU P 174       6.462  -4.661  16.970  0.00  0.00      PRO   
ATOM   2505  CG  LEU P 174       7.218  -5.073  18.904  0.00  0.00      PRO   
ATOM   2506  HG  LEU P 174       6.716  -5.532  19.783  0.00  0.00      PRO   
ATOM   2507  CD1 LEU P 174       8.655  -5.681  18.653  0.00  0.00      PRO   
ATOM   2508 HD11 LEU P 174       9.293  -5.229  19.442  0.00  0.00      PRO   
ATOM   2509 HD12 LEU P 174       8.615  -6.763  18.903  0.00  0.00      PRO   
ATOM   2510 HD13 LEU P 174       8.948  -5.505  17.595  0.00  0.00      PRO   
ATOM   2511  CD2 LEU P 174       7.316  -3.503  19.254  0.00  0.00      PRO   
ATOM   2512 HD21 LEU P 174       7.914  -3.352  20.178  0.00  0.00      PRO   
ATOM   2513 HD22 LEU P 174       7.789  -2.966  18.405  0.00  0.00      PRO   
ATOM   2514 HD23 LEU P 174       6.282  -3.158  19.470  0.00  0.00      PRO   
ATOM   2515  C   LEU P 174       5.764  -7.700  18.481  0.00  0.00      PRO   
ATOM   2516  O   LEU P 174       4.682  -7.682  19.090  0.00  0.00      PRO   
ATOM   2517  N   PHE P 175       6.716  -8.658  18.695  0.00  0.00      PRO   
ATOM   2518  HN  PHE P 175       7.432  -8.764  18.008  0.00  0.00      PRO   
ATOM   2519  CA  PHE P 175       6.681  -9.668  19.774  0.00  0.00      PRO   
ATOM   2520  HA  PHE P 175       5.734 -10.185  19.736  0.00  0.00      PRO   
ATOM   2521  CB  PHE P 175       7.814 -10.714  19.510  0.00  0.00      PRO   
ATOM   2522  HB1 PHE P 175       7.638 -11.569  20.197  0.00  0.00      PRO   
ATOM   2523  HB2 PHE P 175       8.751 -10.289  19.928  0.00  0.00      PRO   
ATOM   2524  CG  PHE P 175       7.947 -11.152  18.124  0.00  0.00      PRO   
ATOM   2525  CD1 PHE P 175       6.829 -11.352  17.218  0.00  0.00      PRO   
ATOM   2526  HD1 PHE P 175       5.839 -11.064  17.541  0.00  0.00      PRO   
ATOM   2527  CE1 PHE P 175       6.988 -11.828  15.925  0.00  0.00      PRO   
ATOM   2528  HE1 PHE P 175       6.140 -12.014  15.281  0.00  0.00      PRO   
ATOM   2529  CZ  PHE P 175       8.359 -12.171  15.462  0.00  0.00      PRO   
ATOM   2530  HZ  PHE P 175       8.461 -12.475  14.431  0.00  0.00      PRO   
ATOM   2531  CD2 PHE P 175       9.167 -11.560  17.609  0.00  0.00      PRO   
ATOM   2532  HD2 PHE P 175      10.029 -11.383  18.234  0.00  0.00      PRO   
ATOM   2533  CE2 PHE P 175       9.455 -11.976  16.297  0.00  0.00      PRO   
ATOM   2534  HE2 PHE P 175      10.439 -12.273  15.964  0.00  0.00      PRO   
ATOM   2535  C   PHE P 175       6.783  -9.021  21.172  0.00  0.00      PRO   
ATOM   2536  O   PHE P 175       7.276  -7.924  21.224  0.00  0.00      PRO   
ATOM   2537  N   THR P 197       6.245  -9.730  22.188  0.00  0.00      PRO   
ATOM   2538  HN  THR P 197       5.732 -10.566  22.009  0.00  0.00      PRO   
ATOM   2539  CA  THR P 197       6.329  -9.278  23.606  0.00  0.00      PRO   
ATOM   2540  HA  THR P 197       6.144  -8.221  23.729  0.00  0.00      PRO   
ATOM   2541  CB  THR P 197       5.264  -9.953  24.572  0.00  0.00      PRO   
ATOM   2542  HB  THR P 197       5.581  -9.576  25.568  0.00  0.00      PRO   
ATOM   2543  OG1 THR P 197       5.379 -11.409  24.423  0.00  0.00      PRO   
ATOM   2544  HG1 THR P 197       4.777 -11.755  25.086  0.00  0.00      PRO   
ATOM   2545  CG2 THR P 197       3.799  -9.582  24.092  0.00  0.00      PRO   
ATOM   2546 HG21 THR P 197       3.054  -9.935  24.837  0.00  0.00      PRO   
ATOM   2547 HG22 THR P 197       3.636  -8.485  24.037  0.00  0.00      PRO   
ATOM   2548 HG23 THR P 197       3.566  -9.963  23.074  0.00  0.00      PRO   
ATOM   2549  C   THR P 197       7.739  -9.544  24.149  0.00  0.00      PRO   
ATOM   2550  O   THR P 197       8.201  -8.906  25.085  0.00  0.00      PRO   
ATOM   2551  N   TRP P 198       8.450 -10.505  23.591  0.00  0.00      PRO   
ATOM   2552  HN  TRP P 198       8.116 -10.899  22.738  0.00  0.00      PRO   
ATOM   2553  CA  TRP P 198       9.812 -10.771  23.899  0.00  0.00      PRO   
ATOM   2554  HA  TRP P 198      10.285  -9.865  24.250  0.00  0.00      PRO   
ATOM   2555  CB  TRP P 198      10.036 -11.845  25.027  0.00  0.00      PRO   
ATOM   2556  HB1 TRP P 198       9.555 -12.761  24.623  0.00  0.00      PRO   
ATOM   2557  HB2 TRP P 198       9.467 -11.376  25.859  0.00  0.00      PRO   
ATOM   2558  CG  TRP P 198      11.457 -12.065  25.516  0.00  0.00      PRO   
ATOM   2559  CD1 TRP P 198      12.123 -13.238  25.494  0.00  0.00      PRO   
ATOM   2560  HD1 TRP P 198      11.679 -14.145  25.112  0.00  0.00      PRO   
ATOM   2561  NE1 TRP P 198      13.432 -13.021  25.933  0.00  0.00      PRO   
ATOM   2562  HE1 TRP P 198      14.081 -13.743  26.033  0.00  0.00      PRO   
ATOM   2563  CE2 TRP P 198      13.612 -11.762  26.279  0.00  0.00      PRO   
ATOM   2564  CD2 TRP P 198      12.380 -11.091  26.108  0.00  0.00      PRO   
ATOM   2565  CE3 TRP P 198      12.357  -9.678  26.399  0.00  0.00      PRO   
ATOM   2566  HE3 TRP P 198      11.470  -9.149  26.084  0.00  0.00      PRO   
ATOM   2567  CZ3 TRP P 198      13.547  -9.062  26.858  0.00  0.00      PRO   
ATOM   2568  HZ3 TRP P 198      13.720  -8.002  26.976  0.00  0.00      PRO   
ATOM   2569  CZ2 TRP P 198      14.646 -11.221  26.818  0.00  0.00      PRO   
ATOM   2570  HZ2 TRP P 198      15.570 -11.777  26.877  0.00  0.00      PRO   
ATOM   2571  CH2 TRP P 198      14.597  -9.907  27.119  0.00  0.00      PRO   
ATOM   2572  HH2 TRP P 198      15.494  -9.508  27.570  0.00  0.00      PRO   
ATOM   2573  C   TRP P 198      10.519 -11.292  22.652  0.00  0.00      PRO   
ATOM   2574  O   TRP P 198       9.781 -11.786  21.773  0.00  0.00      PRO   
ATOM   2575  N   LYS P 199      11.790 -11.217  22.437  0.00  0.00      PRO   
ATOM   2576  HN  LYS P 199      12.515 -10.901  23.044  0.00  0.00      PRO   
ATOM   2577  CA  LYS P 199      12.419 -11.492  21.152  0.00  0.00      PRO   
ATOM   2578  HA  LYS P 199      11.837 -12.215  20.600  0.00  0.00      PRO   
ATOM   2579  CB  LYS P 199      13.728 -12.191  21.248  0.00  0.00      PRO   
ATOM   2580  HB1 LYS P 199      14.447 -11.792  21.995  0.00  0.00      PRO   
ATOM   2581  HB2 LYS P 199      14.309 -12.044  20.313  0.00  0.00      PRO   
ATOM   2582  CG  LYS P 199      13.616 -13.673  21.529  0.00  0.00      PRO   
ATOM   2583  HG1 LYS P 199      12.925 -13.760  22.395  0.00  0.00      PRO   
ATOM   2584  HG2 LYS P 199      14.614 -14.154  21.613  0.00  0.00      PRO   
ATOM   2585  CD  LYS P 199      12.868 -14.552  20.498  0.00  0.00      PRO   
ATOM   2586  HD1 LYS P 199      12.458 -13.961  19.651  0.00  0.00      PRO   
ATOM   2587  HD2 LYS P 199      12.042 -15.119  20.978  0.00  0.00      PRO   
ATOM   2588  CE  LYS P 199      13.716 -15.696  19.880  0.00  0.00      PRO   
ATOM   2589  HE1 LYS P 199      13.112 -15.957  18.985  0.00  0.00      PRO   
ATOM   2590  HE2 LYS P 199      13.752 -16.514  20.632  0.00  0.00      PRO   
ATOM   2591  NZ  LYS P 199      15.022 -15.340  19.379  0.00  0.00      PRO   
ATOM   2592  HZ1 LYS P 199      14.892 -14.545  18.722  0.00  0.00      PRO   
ATOM   2593  HZ2 LYS P 199      15.715 -15.212  20.145  0.00  0.00      PRO   
ATOM   2594  HZ3 LYS P 199      15.262 -16.227  18.892  0.00  0.00      PRO   
ATOM   2595  C   LYS P 199      12.475 -10.255  20.216  0.00  0.00      PRO   
ATOM   2596  O   LYS P 199      12.227 -10.468  19.011  0.00  0.00      PRO   
ATOM   2597  N   VAL P 200      12.743  -9.007  20.666  0.00  0.00      PRO   
ATOM   2598  HN  VAL P 200      13.098  -8.865  21.587  0.00  0.00      PRO   
ATOM   2599  CA  VAL P 200      12.775  -7.804  19.798  0.00  0.00      PRO   
ATOM   2600  HA  VAL P 200      11.817  -7.678  19.315  0.00  0.00      PRO   
ATOM   2601  CB  VAL P 200      12.929  -6.618  20.671  0.00  0.00      PRO   
ATOM   2602  HB  VAL P 200      13.955  -6.292  20.945  0.00  0.00      PRO   
ATOM   2603  CG1 VAL P 200      12.489  -5.339  19.931  0.00  0.00      PRO   
ATOM   2604 HG11 VAL P 200      12.737  -4.450  20.550  0.00  0.00      PRO   
ATOM   2605 HG12 VAL P 200      12.946  -5.215  18.926  0.00  0.00      PRO   
ATOM   2606 HG13 VAL P 200      11.390  -5.408  19.786  0.00  0.00      PRO   
ATOM   2607  CG2 VAL P 200      12.114  -6.647  22.057  0.00  0.00      PRO   
ATOM   2608 HG21 VAL P 200      12.754  -7.115  22.836  0.00  0.00      PRO   
ATOM   2609 HG22 VAL P 200      12.012  -5.594  22.397  0.00  0.00      PRO   
ATOM   2610 HG23 VAL P 200      11.125  -7.086  21.805  0.00  0.00      PRO   
ATOM   2611  C   VAL P 200      13.704  -7.871  18.633  0.00  0.00      PRO   
ATOM   2612  O   VAL P 200      13.439  -7.396  17.530  0.00  0.00      PRO   
ATOM   2613  N   LEU P 201      14.893  -8.479  18.870  0.00  0.00      PRO   
ATOM   2614  HN  LEU P 201      15.140  -8.820  19.773  0.00  0.00      PRO   
ATOM   2615  CA  LEU P 201      15.892  -8.703  17.835  0.00  0.00      PRO   
ATOM   2616  HA  LEU P 201      16.047  -7.695  17.480  0.00  0.00      PRO   
ATOM   2617  CB  LEU P 201      17.200  -9.406  18.462  0.00  0.00      PRO   
ATOM   2618  HB1 LEU P 201      16.904 -10.378  18.910  0.00  0.00      PRO   
ATOM   2619  HB2 LEU P 201      17.694  -8.861  19.295  0.00  0.00      PRO   
ATOM   2620  CG  LEU P 201      18.284  -9.740  17.379  0.00  0.00      PRO   
ATOM   2621  HG  LEU P 201      17.766 -10.462  16.712  0.00  0.00      PRO   
ATOM   2622  CD1 LEU P 201      18.661  -8.522  16.595  0.00  0.00      PRO   
ATOM   2623 HD11 LEU P 201      19.147  -7.738  17.214  0.00  0.00      PRO   
ATOM   2624 HD12 LEU P 201      19.445  -8.818  15.866  0.00  0.00      PRO   
ATOM   2625 HD13 LEU P 201      17.856  -8.033  16.006  0.00  0.00      PRO   
ATOM   2626  CD2 LEU P 201      19.451 -10.402  18.046  0.00  0.00      PRO   
ATOM   2627 HD21 LEU P 201      20.076 -10.892  17.269  0.00  0.00      PRO   
ATOM   2628 HD22 LEU P 201      20.069  -9.730  18.680  0.00  0.00      PRO   
ATOM   2629 HD23 LEU P 201      19.123 -11.239  18.698  0.00  0.00      PRO   
ATOM   2630  C   LEU P 201      15.367  -9.511  16.637  0.00  0.00      PRO   
ATOM   2631  O   LEU P 201      15.525  -9.082  15.522  0.00  0.00      PRO   
ATOM   2632  N   SER P 202      14.647 -10.567  16.877  0.00  0.00      PRO   
ATOM   2633  HN  SER P 202      14.459 -10.945  17.780  0.00  0.00      PRO   
ATOM   2634  CA  SER P 202      14.063 -11.375  15.866  0.00  0.00      PRO   
ATOM   2635  HA  SER P 202      14.673 -11.381  14.975  0.00  0.00      PRO   
ATOM   2636  CB  SER P 202      13.486 -12.773  16.420  0.00  0.00      PRO   
ATOM   2637  HB1 SER P 202      13.102 -13.385  15.575  0.00  0.00      PRO   
ATOM   2638  HB2 SER P 202      12.630 -12.558  17.094  0.00  0.00      PRO   
ATOM   2639  OG  SER P 202      14.459 -13.504  17.189  0.00  0.00      PRO   
ATOM   2640  HG1 SER P 202      15.022 -13.936  16.542  0.00  0.00      PRO   
ATOM   2641  C   SER P 202      12.886 -10.709  15.197  0.00  0.00      PRO   
ATOM   2642  O   SER P 202      12.506 -10.980  14.051  0.00  0.00      PRO   
ATOM   2643  N   SER P 203      12.241  -9.842  15.949  0.00  0.00      PRO   
ATOM   2644  HN  SER P 203      12.587  -9.665  16.867  0.00  0.00      PRO   
ATOM   2645  CA  SER P 203      11.133  -8.949  15.463  0.00  0.00      PRO   
ATOM   2646  HA  SER P 203      10.437  -9.501  14.850  0.00  0.00      PRO   
ATOM   2647  CB  SER P 203      10.345  -8.455  16.724  0.00  0.00      PRO   
ATOM   2648  HB1 SER P 203      10.910  -7.586  17.123  0.00  0.00      PRO   
ATOM   2649  HB2 SER P 203      10.214  -9.204  17.534  0.00  0.00      PRO   
ATOM   2650  OG  SER P 203       9.095  -7.902  16.379  0.00  0.00      PRO   
ATOM   2651  HG1 SER P 203       8.620  -8.411  15.717  0.00  0.00      PRO   
ATOM   2652  C   SER P 203      11.586  -7.769  14.644  0.00  0.00      PRO   
ATOM   2653  O   SER P 203      10.994  -7.495  13.599  0.00  0.00      PRO   
ATOM   2654  N   LEU P 204      12.749  -7.155  14.939  0.00  0.00      PRO   
ATOM   2655  HN  LEU P 204      13.117  -7.367  15.841  0.00  0.00      PRO   
ATOM   2656  CA  LEU P 204      13.601  -6.312  14.103  0.00  0.00      PRO   
ATOM   2657  HA  LEU P 204      13.006  -5.414  14.031  0.00  0.00      PRO   
ATOM   2658  CB  LEU P 204      14.999  -5.872  14.767  0.00  0.00      PRO   
ATOM   2659  HB1 LEU P 204      15.656  -6.747  14.578  0.00  0.00      PRO   
ATOM   2660  HB2 LEU P 204      14.879  -5.819  15.870  0.00  0.00      PRO   
ATOM   2661  CG  LEU P 204      15.632  -4.660  14.116  0.00  0.00      PRO   
ATOM   2662  HG  LEU P 204      15.514  -4.677  13.011  0.00  0.00      PRO   
ATOM   2663  CD1 LEU P 204      14.878  -3.386  14.555  0.00  0.00      PRO   
ATOM   2664 HD11 LEU P 204      14.892  -3.234  15.655  0.00  0.00      PRO   
ATOM   2665 HD12 LEU P 204      15.429  -2.456  14.298  0.00  0.00      PRO   
ATOM   2666 HD13 LEU P 204      13.920  -3.106  14.068  0.00  0.00      PRO   
ATOM   2667  CD2 LEU P 204      17.099  -4.545  14.412  0.00  0.00      PRO   
ATOM   2668 HD21 LEU P 204      17.340  -4.332  15.476  0.00  0.00      PRO   
ATOM   2669 HD22 LEU P 204      17.705  -5.406  14.057  0.00  0.00      PRO   
ATOM   2670 HD23 LEU P 204      17.369  -3.659  13.799  0.00  0.00      PRO   
ATOM   2671  C   LEU P 204      13.842  -6.832  12.628  0.00  0.00      PRO   
ATOM   2672  O   LEU P 204      13.565  -6.131  11.633  0.00  0.00      PRO   
ATOM   2673  N   GLU P 205      14.260  -8.080  12.493  0.00  0.00      PRO   
ATOM   2674  HN  GLU P 205      14.495  -8.583  13.321  0.00  0.00      PRO   
ATOM   2675  CA  GLU P 205      14.415  -8.794  11.222  0.00  0.00      PRO   
ATOM   2676  HA  GLU P 205      15.248  -8.389  10.667  0.00  0.00      PRO   
ATOM   2677  CB  GLU P 205      14.628 -10.277  11.478  0.00  0.00      PRO   
ATOM   2678  HB1 GLU P 205      14.588 -10.855  10.530  0.00  0.00      PRO   
ATOM   2679  HB2 GLU P 205      13.786 -10.666  12.089  0.00  0.00      PRO   
ATOM   2680  CG  GLU P 205      15.987 -10.535  12.218  0.00  0.00      PRO   
ATOM   2681  HG1 GLU P 205      16.042 -10.243  13.288  0.00  0.00      PRO   
ATOM   2682  HG2 GLU P 205      16.789  -9.920  11.756  0.00  0.00      PRO   
ATOM   2683  CD  GLU P 205      16.552 -11.909  12.176  0.00  0.00      PRO   
ATOM   2684  OE1 GLU P 205      15.761 -12.807  12.633  0.00  0.00      PRO   
ATOM   2685  OE2 GLU P 205      17.770 -12.119  11.742  0.00  0.00      PRO   
ATOM   2686  C   GLU P 205      13.186  -8.657  10.290  0.00  0.00      PRO   
ATOM   2687  O   GLU P 205      13.256  -8.202   9.184  0.00  0.00      PRO   
ATOM   2688  N   ILE P 206      11.970  -8.866  10.795  0.00  0.00      PRO   
ATOM   2689  HN  ILE P 206      11.885  -9.276  11.699  0.00  0.00      PRO   
ATOM   2690  CA  ILE P 206      10.668  -8.870  10.113  0.00  0.00      PRO   
ATOM   2691  HA  ILE P 206      10.829  -9.475   9.233  0.00  0.00      PRO   
ATOM   2692  CB  ILE P 206       9.620  -9.414  11.118  0.00  0.00      PRO   
ATOM   2693  HB  ILE P 206       9.574  -8.714  11.979  0.00  0.00      PRO   
ATOM   2694  CG2 ILE P 206       8.346  -9.578  10.330  0.00  0.00      PRO   
ATOM   2695 HG21 ILE P 206       7.676  -8.704  10.189  0.00  0.00      PRO   
ATOM   2696 HG22 ILE P 206       8.599  -9.893   9.295  0.00  0.00      PRO   
ATOM   2697 HG23 ILE P 206       7.682 -10.283  10.874  0.00  0.00      PRO   
ATOM   2698  CG1 ILE P 206       9.914 -10.768  11.731  0.00  0.00      PRO   
ATOM   2699 HG11 ILE P 206       8.983 -11.150  12.201  0.00  0.00      PRO   
ATOM   2700 HG12 ILE P 206      10.751 -10.594  12.440  0.00  0.00      PRO   
ATOM   2701  CD  ILE P 206      10.383 -11.755  10.625  0.00  0.00      PRO   
ATOM   2702  HD1 ILE P 206       9.830 -11.717   9.662  0.00  0.00      PRO   
ATOM   2703  HD2 ILE P 206      11.473 -11.582  10.499  0.00  0.00      PRO   
ATOM   2704  HD3 ILE P 206      10.198 -12.780  11.010  0.00  0.00      PRO   
ATOM   2705  C   ILE P 206      10.253  -7.417   9.675  0.00  0.00      PRO   
ATOM   2706  O   ILE P 206       9.828  -7.124   8.548  0.00  0.00      PRO   
ATOM   2707  N   ASN P 207      10.609  -6.495  10.516  0.00  0.00      PRO   
ATOM   2708  HN  ASN P 207      11.002  -6.723  11.403  0.00  0.00      PRO   
ATOM   2709  CA  ASN P 207      10.747  -5.040  10.139  0.00  0.00      PRO   
ATOM   2710  HA  ASN P 207       9.761  -4.879   9.730  0.00  0.00      PRO   
ATOM   2711  CB  ASN P 207      10.801  -4.074  11.382  0.00  0.00      PRO   
ATOM   2712  HB1 ASN P 207      11.089  -3.042  11.091  0.00  0.00      PRO   
ATOM   2713  HB2 ASN P 207      11.576  -4.446  12.086  0.00  0.00      PRO   
ATOM   2714  CG  ASN P 207       9.470  -3.957  12.135  0.00  0.00      PRO   
ATOM   2715  OD1 ASN P 207       9.457  -4.200  13.341  0.00  0.00      PRO   
ATOM   2716  ND2 ASN P 207       8.336  -3.587  11.471  0.00  0.00      PRO   
ATOM   2717 HD21 ASN P 207       8.499  -3.146  10.588  0.00  0.00      PRO   
ATOM   2718 HD22 ASN P 207       7.512  -3.327  11.973  0.00  0.00      PRO   
ATOM   2719  C   ASN P 207      11.752  -4.633   9.136  0.00  0.00      PRO   
ATOM   2720  O   ASN P 207      11.436  -3.882   8.193  0.00  0.00      PRO   
ATOM   2721  N   ILE P 208      12.955  -5.211   9.095  0.00  0.00      PRO   
ATOM   2722  HN  ILE P 208      13.192  -5.847   9.826  0.00  0.00      PRO   
ATOM   2723  CA  ILE P 208      14.012  -5.006   8.108  0.00  0.00      PRO   
ATOM   2724  HA  ILE P 208      14.024  -3.931   8.005  0.00  0.00      PRO   
ATOM   2725  CB  ILE P 208      15.425  -5.530   8.454  0.00  0.00      PRO   
ATOM   2726  HB  ILE P 208      15.378  -6.640   8.491  0.00  0.00      PRO   
ATOM   2727  CG2 ILE P 208      16.406  -5.305   7.323  0.00  0.00      PRO   
ATOM   2728 HG21 ILE P 208      16.557  -4.204   7.320  0.00  0.00      PRO   
ATOM   2729 HG22 ILE P 208      17.351  -5.881   7.426  0.00  0.00      PRO   
ATOM   2730 HG23 ILE P 208      16.085  -5.501   6.277  0.00  0.00      PRO   
ATOM   2731  CG1 ILE P 208      16.002  -4.974   9.787  0.00  0.00      PRO   
ATOM   2732 HG11 ILE P 208      15.257  -4.979  10.611  0.00  0.00      PRO   
ATOM   2733 HG12 ILE P 208      16.141  -3.875   9.712  0.00  0.00      PRO   
ATOM   2734  CD  ILE P 208      17.204  -5.884  10.183  0.00  0.00      PRO   
ATOM   2735  HD1 ILE P 208      17.616  -5.456  11.121  0.00  0.00      PRO   
ATOM   2736  HD2 ILE P 208      16.826  -6.918  10.334  0.00  0.00      PRO   
ATOM   2737  HD3 ILE P 208      18.018  -6.090   9.454  0.00  0.00      PRO   
ATOM   2738  C   ILE P 208      13.525  -5.625   6.763  0.00  0.00      PRO   
ATOM   2739  O   ILE P 208      13.628  -4.956   5.745  0.00  0.00      PRO   
ATOM   2740  N   LEU P 209      13.041  -6.869   6.874  0.00  0.00      PRO   
ATOM   2741  HN  LEU P 209      13.227  -7.399   7.698  0.00  0.00      PRO   
ATOM   2742  CA  LEU P 209      12.419  -7.614   5.782  0.00  0.00      PRO   
ATOM   2743  HA  LEU P 209      13.189  -7.847   5.062  0.00  0.00      PRO   
ATOM   2744  CB  LEU P 209      11.736  -8.860   6.384  0.00  0.00      PRO   
ATOM   2745  HB1 LEU P 209      11.136  -8.565   7.271  0.00  0.00      PRO   
ATOM   2746  HB2 LEU P 209      12.558  -9.425   6.874  0.00  0.00      PRO   
ATOM   2747  CG  LEU P 209      10.834  -9.825   5.553  0.00  0.00      PRO   
ATOM   2748  HG  LEU P 209      10.036  -9.174   5.136  0.00  0.00      PRO   
ATOM   2749  CD1 LEU P 209      11.698 -10.448   4.360  0.00  0.00      PRO   
ATOM   2750 HD11 LEU P 209      11.035 -10.874   3.577  0.00  0.00      PRO   
ATOM   2751 HD12 LEU P 209      12.330  -9.674   3.874  0.00  0.00      PRO   
ATOM   2752 HD13 LEU P 209      12.333 -11.287   4.718  0.00  0.00      PRO   
ATOM   2753  CD2 LEU P 209       9.966 -10.883   6.292  0.00  0.00      PRO   
ATOM   2754 HD21 LEU P 209      10.652 -11.325   7.045  0.00  0.00      PRO   
ATOM   2755 HD22 LEU P 209       9.059 -10.435   6.751  0.00  0.00      PRO   
ATOM   2756 HD23 LEU P 209       9.595 -11.674   5.605  0.00  0.00      PRO   
ATOM   2757  C   LEU P 209      11.428  -6.756   4.969  0.00  0.00      PRO   
ATOM   2758  O   LEU P 209      11.612  -6.543   3.781  0.00  0.00      PRO   
ATOM   2759  N   GLY P 210      10.496  -6.181   5.678  0.00  0.00      PRO   
ATOM   2760  HN  GLY P 210      10.461  -6.282   6.670  0.00  0.00      PRO   
ATOM   2761  CA  GLY P 210       9.453  -5.353   5.103  0.00  0.00      PRO   
ATOM   2762  HA1 GLY P 210       8.554  -5.700   5.592  0.00  0.00      PRO   
ATOM   2763  HA2 GLY P 210       9.450  -5.582   4.048  0.00  0.00      PRO   
ATOM   2764  C   GLY P 210       9.684  -3.874   5.162  0.00  0.00      PRO   
ATOM   2765  O   GLY P 210       8.720  -3.104   5.248  0.00  0.00      PRO   
ATOM   2766  N   LEU P 211      10.969  -3.421   5.087  0.00  0.00      PRO   
ATOM   2767  HN  LEU P 211      11.677  -4.123   5.066  0.00  0.00      PRO   
ATOM   2768  CA  LEU P 211      11.431  -2.077   4.830  0.00  0.00      PRO   
ATOM   2769  HA  LEU P 211      10.697  -1.397   4.423  0.00  0.00      PRO   
ATOM   2770  CB  LEU P 211      12.252  -1.549   6.053  0.00  0.00      PRO   
ATOM   2771  HB1 LEU P 211      12.860  -2.438   6.325  0.00  0.00      PRO   
ATOM   2772  HB2 LEU P 211      11.478  -1.513   6.849  0.00  0.00      PRO   
ATOM   2773  CG  LEU P 211      12.932  -0.152   5.897  0.00  0.00      PRO   
ATOM   2774  HG  LEU P 211      13.613  -0.252   5.025  0.00  0.00      PRO   
ATOM   2775  CD1 LEU P 211      11.939   1.068   5.629  0.00  0.00      PRO   
ATOM   2776 HD11 LEU P 211      11.267   0.724   4.813  0.00  0.00      PRO   
ATOM   2777 HD12 LEU P 211      11.452   1.418   6.565  0.00  0.00      PRO   
ATOM   2778 HD13 LEU P 211      12.584   1.913   5.306  0.00  0.00      PRO   
ATOM   2779  CD2 LEU P 211      13.730  -0.011   7.263  0.00  0.00      PRO   
ATOM   2780 HD21 LEU P 211      14.476  -0.834   7.241  0.00  0.00      PRO   
ATOM   2781 HD22 LEU P 211      14.215   0.984   7.165  0.00  0.00      PRO   
ATOM   2782 HD23 LEU P 211      13.001  -0.039   8.101  0.00  0.00      PRO   
ATOM   2783  C   LEU P 211      12.384  -2.162   3.667  0.00  0.00      PRO   
ATOM   2784  O   LEU P 211      12.082  -1.534   2.650  0.00  0.00      PRO   
ATOM   2785  N   VAL P 212      13.614  -2.830   3.827  0.00  0.00      PRO   
ATOM   2786  HN  VAL P 212      13.866  -3.219   4.710  0.00  0.00      PRO   
ATOM   2787  CA  VAL P 212      14.752  -2.804   2.871  0.00  0.00      PRO   
ATOM   2788  HA  VAL P 212      14.961  -1.760   2.690  0.00  0.00      PRO   
ATOM   2789  CB  VAL P 212      15.961  -3.488   3.451  0.00  0.00      PRO   
ATOM   2790  HB  VAL P 212      15.669  -4.506   3.785  0.00  0.00      PRO   
ATOM   2791  CG1 VAL P 212      17.180  -3.592   2.459  0.00  0.00      PRO   
ATOM   2792 HG11 VAL P 212      17.798  -2.671   2.393  0.00  0.00      PRO   
ATOM   2793 HG12 VAL P 212      17.841  -4.363   2.909  0.00  0.00      PRO   
ATOM   2794 HG13 VAL P 212      16.822  -3.924   1.461  0.00  0.00      PRO   
ATOM   2795  CG2 VAL P 212      16.481  -2.757   4.691  0.00  0.00      PRO   
ATOM   2796 HG21 VAL P 212      15.846  -2.911   5.590  0.00  0.00      PRO   
ATOM   2797 HG22 VAL P 212      17.523  -2.882   5.055  0.00  0.00      PRO   
ATOM   2798 HG23 VAL P 212      16.582  -1.669   4.492  0.00  0.00      PRO   
ATOM   2799  C   VAL P 212      14.416  -3.320   1.522  0.00  0.00      PRO   
ATOM   2800  O   VAL P 212      14.753  -2.732   0.460  0.00  0.00      PRO   
ATOM   2801  N   ILE P 213      13.672  -4.421   1.391  0.00  0.00      PRO   
ATOM   2802  HN  ILE P 213      13.399  -4.879   2.233  0.00  0.00      PRO   
ATOM   2803  CA  ILE P 213      13.175  -4.981   0.102  0.00  0.00      PRO   
ATOM   2804  HA  ILE P 213      13.995  -4.852  -0.589  0.00  0.00      PRO   
ATOM   2805  CB  ILE P 213      12.876  -6.421   0.073  0.00  0.00      PRO   
ATOM   2806  HB  ILE P 213      12.049  -6.603   0.792  0.00  0.00      PRO   
ATOM   2807  CG2 ILE P 213      12.441  -7.023  -1.356  0.00  0.00      PRO   
ATOM   2808 HG21 ILE P 213      11.591  -6.420  -1.742  0.00  0.00      PRO   
ATOM   2809 HG22 ILE P 213      13.306  -6.956  -2.050  0.00  0.00      PRO   
ATOM   2810 HG23 ILE P 213      12.148  -8.081  -1.184  0.00  0.00      PRO   
ATOM   2811  CG1 ILE P 213      14.136  -7.184   0.794  0.00  0.00      PRO   
ATOM   2812 HG11 ILE P 213      13.950  -8.265   0.614  0.00  0.00      PRO   
ATOM   2813 HG12 ILE P 213      14.128  -6.865   1.858  0.00  0.00      PRO   
ATOM   2814  CD  ILE P 213      15.521  -6.854   0.190  0.00  0.00      PRO   
ATOM   2815  HD1 ILE P 213      16.288  -7.635   0.382  0.00  0.00      PRO   
ATOM   2816  HD2 ILE P 213      15.481  -6.974  -0.914  0.00  0.00      PRO   
ATOM   2817  HD3 ILE P 213      15.952  -5.896   0.551  0.00  0.00      PRO   
ATOM   2818  C   ILE P 213      12.027  -4.163  -0.543  0.00  0.00      PRO   
ATOM   2819  O   ILE P 213      12.121  -3.851  -1.752  0.00  0.00      PRO   
ATOM   2820  N   PRO P 214      10.888  -3.693   0.109  0.00  0.00      PRO   
ATOM   2821  CD  PRO P 214      10.379  -4.141   1.375  0.00  0.00      PRO   
ATOM   2822  HD1 PRO P 214      10.499  -5.234   1.533  0.00  0.00      PRO   
ATOM   2823  HD2 PRO P 214      10.892  -3.605   2.201  0.00  0.00      PRO   
ATOM   2824  CA  PRO P 214       9.981  -2.790  -0.558  0.00  0.00      PRO   
ATOM   2825  HA  PRO P 214       9.566  -3.305  -1.412  0.00  0.00      PRO   
ATOM   2826  CB  PRO P 214       8.992  -2.442   0.530  0.00  0.00      PRO   
ATOM   2827  HB1 PRO P 214       7.984  -2.246   0.104  0.00  0.00      PRO   
ATOM   2828  HB2 PRO P 214       9.380  -1.588   1.125  0.00  0.00      PRO   
ATOM   2829  CG  PRO P 214       8.969  -3.683   1.415  0.00  0.00      PRO   
ATOM   2830  HG1 PRO P 214       8.247  -4.412   0.989  0.00  0.00      PRO   
ATOM   2831  HG2 PRO P 214       8.678  -3.304   2.418  0.00  0.00      PRO   
ATOM   2832  C   PRO P 214      10.606  -1.509  -1.075  0.00  0.00      PRO   
ATOM   2833  O   PRO P 214      10.253  -1.035  -2.191  0.00  0.00      PRO   
ATOM   2834  N   LEU P 215      11.514  -0.927  -0.294  0.00  0.00      PRO   
ATOM   2835  HN  LEU P 215      11.783  -1.412   0.534  0.00  0.00      PRO   
ATOM   2836  CA  LEU P 215      12.297   0.239  -0.788  0.00  0.00      PRO   
ATOM   2837  HA  LEU P 215      11.732   1.053  -1.217  0.00  0.00      PRO   
ATOM   2838  CB  LEU P 215      13.071   0.862   0.384  0.00  0.00      PRO   
ATOM   2839  HB1 LEU P 215      13.918   1.435  -0.050  0.00  0.00      PRO   
ATOM   2840  HB2 LEU P 215      13.502   0.023   0.970  0.00  0.00      PRO   
ATOM   2841  CG  LEU P 215      12.171   1.645   1.304  0.00  0.00      PRO   
ATOM   2842  HG  LEU P 215      11.389   1.028   1.796  0.00  0.00      PRO   
ATOM   2843  CD1 LEU P 215      12.991   2.229   2.442  0.00  0.00      PRO   
ATOM   2844 HD11 LEU P 215      13.327   1.397   3.097  0.00  0.00      PRO   
ATOM   2845 HD12 LEU P 215      13.833   2.885   2.134  0.00  0.00      PRO   
ATOM   2846 HD13 LEU P 215      12.346   2.881   3.070  0.00  0.00      PRO   
ATOM   2847  CD2 LEU P 215      11.471   2.792   0.538  0.00  0.00      PRO   
ATOM   2848 HD21 LEU P 215      10.940   2.479  -0.386  0.00  0.00      PRO   
ATOM   2849 HD22 LEU P 215      10.674   3.224   1.181  0.00  0.00      PRO   
ATOM   2850 HD23 LEU P 215      12.250   3.553   0.320  0.00  0.00      PRO   
ATOM   2851  C   LEU P 215      13.194  -0.118  -1.952  0.00  0.00      PRO   
ATOM   2852  O   LEU P 215      13.457   0.650  -2.857  0.00  0.00      PRO   
ATOM   2853  N   GLY P 216      13.620  -1.362  -2.037  0.00  0.00      PRO   
ATOM   2854  HN  GLY P 216      13.443  -1.910  -1.222  0.00  0.00      PRO   
ATOM   2855  CA  GLY P 216      14.451  -1.877  -3.116  0.00  0.00      PRO   
ATOM   2856  HA1 GLY P 216      14.657  -2.910  -2.876  0.00  0.00      PRO   
ATOM   2857  HA2 GLY P 216      15.326  -1.285  -3.344  0.00  0.00      PRO   
ATOM   2858  C   GLY P 216      13.660  -1.918  -4.426  0.00  0.00      PRO   
ATOM   2859  O   GLY P 216      14.136  -1.511  -5.486  0.00  0.00      PRO   
ATOM   2860  N   ILE P 217      12.471  -2.507  -4.386  0.00  0.00      PRO   
ATOM   2861  HN  ILE P 217      12.002  -2.825  -3.566  0.00  0.00      PRO   
ATOM   2862  CA  ILE P 217      11.576  -2.698  -5.540  0.00  0.00      PRO   
ATOM   2863  HA  ILE P 217      12.101  -3.159  -6.363  0.00  0.00      PRO   
ATOM   2864  CB  ILE P 217      10.394  -3.594  -5.098  0.00  0.00      PRO   
ATOM   2865  HB  ILE P 217       9.986  -3.116  -4.182  0.00  0.00      PRO   
ATOM   2866  CG2 ILE P 217       9.387  -3.575  -6.199  0.00  0.00      PRO   
ATOM   2867 HG21 ILE P 217       9.862  -3.809  -7.175  0.00  0.00      PRO   
ATOM   2868 HG22 ILE P 217       8.682  -4.419  -6.037  0.00  0.00      PRO   
ATOM   2869 HG23 ILE P 217       8.821  -2.619  -6.222  0.00  0.00      PRO   
ATOM   2870  CG1 ILE P 217      10.902  -5.059  -4.703  0.00  0.00      PRO   
ATOM   2871 HG11 ILE P 217      11.773  -4.895  -4.033  0.00  0.00      PRO   
ATOM   2872 HG12 ILE P 217      11.106  -5.640  -5.627  0.00  0.00      PRO   
ATOM   2873  CD  ILE P 217       9.906  -5.793  -3.895  0.00  0.00      PRO   
ATOM   2874  HD1 ILE P 217      10.380  -6.701  -3.463  0.00  0.00      PRO   
ATOM   2875  HD2 ILE P 217       9.751  -5.181  -2.981  0.00  0.00      PRO   
ATOM   2876  HD3 ILE P 217       8.888  -5.944  -4.314  0.00  0.00      PRO   
ATOM   2877  C   ILE P 217      11.101  -1.278  -6.066  0.00  0.00      PRO   
ATOM   2878  O   ILE P 217      11.170  -1.038  -7.247  0.00  0.00      PRO   
ATOM   2879  N   MET P 218      10.844  -0.296  -5.165  0.00  0.00      PRO   
ATOM   2880  HN  MET P 218      11.251  -0.312  -4.255  0.00  0.00      PRO   
ATOM   2881  CA  MET P 218      10.572   1.025  -5.667  0.00  0.00      PRO   
ATOM   2882  HA  MET P 218       9.708   1.005  -6.315  0.00  0.00      PRO   
ATOM   2883  CB  MET P 218      10.232   2.095  -4.570  0.00  0.00      PRO   
ATOM   2884  HB1 MET P 218      10.149   3.109  -5.016  0.00  0.00      PRO   
ATOM   2885  HB2 MET P 218      11.092   2.184  -3.872  0.00  0.00      PRO   
ATOM   2886  CG  MET P 218       8.867   1.837  -3.822  0.00  0.00      PRO   
ATOM   2887  HG1 MET P 218       8.987   2.015  -2.732  0.00  0.00      PRO   
ATOM   2888  HG2 MET P 218       8.748   0.734  -3.769  0.00  0.00      PRO   
ATOM   2889  SD  MET P 218       7.397   2.667  -4.436  0.00  0.00      PRO   
ATOM   2890  CE  MET P 218       7.026   1.922  -6.049  0.00  0.00      PRO   
ATOM   2891  HE1 MET P 218       6.908   0.822  -5.948  0.00  0.00      PRO   
ATOM   2892  HE2 MET P 218       6.006   2.158  -6.421  0.00  0.00      PRO   
ATOM   2893  HE3 MET P 218       7.729   2.235  -6.851  0.00  0.00      PRO   
ATOM   2894  C   MET P 218      11.728   1.684  -6.481  0.00  0.00      PRO   
ATOM   2895  O   MET P 218      11.495   2.350  -7.469  0.00  0.00      PRO   
ATOM   2896  N   LEU P 219      12.955   1.592  -6.038  0.00  0.00      PRO   
ATOM   2897  HN  LEU P 219      13.024   1.320  -5.081  0.00  0.00      PRO   
ATOM   2898  CA  LEU P 219      14.095   2.016  -6.825  0.00  0.00      PRO   
ATOM   2899  HA  LEU P 219      14.036   3.094  -6.875  0.00  0.00      PRO   
ATOM   2900  CB  LEU P 219      15.438   1.790  -6.027  0.00  0.00      PRO   
ATOM   2901  HB1 LEU P 219      15.409   0.751  -5.634  0.00  0.00      PRO   
ATOM   2902  HB2 LEU P 219      15.371   2.540  -5.211  0.00  0.00      PRO   
ATOM   2903  CG  LEU P 219      16.807   2.142  -6.625  0.00  0.00      PRO   
ATOM   2904  HG  LEU P 219      16.962   1.539  -7.546  0.00  0.00      PRO   
ATOM   2905  CD1 LEU P 219      16.922   3.626  -6.883  0.00  0.00      PRO   
ATOM   2906 HD11 LEU P 219      17.048   4.064  -5.870  0.00  0.00      PRO   
ATOM   2907 HD12 LEU P 219      17.809   3.917  -7.487  0.00  0.00      PRO   
ATOM   2908 HD13 LEU P 219      16.041   3.985  -7.457  0.00  0.00      PRO   
ATOM   2909  CD2 LEU P 219      17.858   1.538  -5.640  0.00  0.00      PRO   
ATOM   2910 HD21 LEU P 219      17.560   1.870  -4.622  0.00  0.00      PRO   
ATOM   2911 HD22 LEU P 219      17.745   0.445  -5.476  0.00  0.00      PRO   
ATOM   2912 HD23 LEU P 219      18.911   1.797  -5.882  0.00  0.00      PRO   
ATOM   2913  C   LEU P 219      14.167   1.372  -8.170  0.00  0.00      PRO   
ATOM   2914  O   LEU P 219      14.498   2.052  -9.181  0.00  0.00      PRO   
ATOM   2915  N   PHE P 220      13.891   0.089  -8.274  0.00  0.00      PRO   
ATOM   2916  HN  PHE P 220      13.765  -0.370  -7.398  0.00  0.00      PRO   
ATOM   2917  CA  PHE P 220      13.677  -0.618  -9.486  0.00  0.00      PRO   
ATOM   2918  HA  PHE P 220      14.526  -0.519 -10.146  0.00  0.00      PRO   
ATOM   2919  CB  PHE P 220      13.705  -2.089  -9.099  0.00  0.00      PRO   
ATOM   2920  HB1 PHE P 220      13.107  -2.283  -8.184  0.00  0.00      PRO   
ATOM   2921  HB2 PHE P 220      14.706  -2.528  -8.899  0.00  0.00      PRO   
ATOM   2922  CG  PHE P 220      13.107  -3.016 -10.094  0.00  0.00      PRO   
ATOM   2923  CD1 PHE P 220      13.569  -3.078 -11.490  0.00  0.00      PRO   
ATOM   2924  HD1 PHE P 220      14.334  -2.371 -11.774  0.00  0.00      PRO   
ATOM   2925  CE1 PHE P 220      12.890  -3.904 -12.351  0.00  0.00      PRO   
ATOM   2926  HE1 PHE P 220      13.198  -3.958 -13.384  0.00  0.00      PRO   
ATOM   2927  CZ  PHE P 220      11.824  -4.764 -11.950  0.00  0.00      PRO   
ATOM   2928  HZ  PHE P 220      11.338  -5.390 -12.684  0.00  0.00      PRO   
ATOM   2929  CD2 PHE P 220      12.112  -3.877  -9.742  0.00  0.00      PRO   
ATOM   2930  HD2 PHE P 220      11.746  -3.842  -8.726  0.00  0.00      PRO   
ATOM   2931  CE2 PHE P 220      11.503  -4.774 -10.609  0.00  0.00      PRO   
ATOM   2932  HE2 PHE P 220      10.783  -5.430 -10.142  0.00  0.00      PRO   
ATOM   2933  C   PHE P 220      12.561  -0.134 -10.423  0.00  0.00      PRO   
ATOM   2934  O   PHE P 220      12.756   0.094 -11.641  0.00  0.00      PRO   
ATOM   2935  N   CYS P 221      11.437   0.153  -9.810  0.00  0.00      PRO   
ATOM   2936  HN  CYS P 221      11.321  -0.158  -8.869  0.00  0.00      PRO   
ATOM   2937  CA  CYS P 221      10.334   0.782 -10.489  0.00  0.00      PRO   
ATOM   2938  HA  CYS P 221      10.233   0.359 -11.478  0.00  0.00      PRO   
ATOM   2939  CB  CYS P 221       8.977   0.714  -9.742  0.00  0.00      PRO   
ATOM   2940  HB1 CYS P 221       8.087   1.083 -10.296  0.00  0.00      PRO   
ATOM   2941  HB2 CYS P 221       9.006   1.396  -8.865  0.00  0.00      PRO   
ATOM   2942  SG  CYS P 221       8.531  -0.899  -9.013  0.00  0.00      PRO   
ATOM   2943  HG1 CYS P 221       9.587  -1.172  -8.261  0.00  0.00      PRO   
ATOM   2944  C   CYS P 221      10.540   2.161 -10.932  0.00  0.00      PRO   
ATOM   2945  O   CYS P 221      10.068   2.498 -11.974  0.00  0.00      PRO   
ATOM   2946  N   TYR P 222      11.314   2.995 -10.157  0.00  0.00      PRO   
ATOM   2947  HN  TYR P 222      11.560   2.683  -9.242  0.00  0.00      PRO   
ATOM   2948  CA  TYR P 222      11.942   4.281 -10.595  0.00  0.00      PRO   
ATOM   2949  HA  TYR P 222      11.090   4.892 -10.855  0.00  0.00      PRO   
ATOM   2950  CB  TYR P 222      12.701   5.051  -9.458  0.00  0.00      PRO   
ATOM   2951  HB1 TYR P 222      13.362   4.250  -9.064  0.00  0.00      PRO   
ATOM   2952  HB2 TYR P 222      12.049   5.366  -8.614  0.00  0.00      PRO   
ATOM   2953  CG  TYR P 222      13.522   6.170  -9.956  0.00  0.00      PRO   
ATOM   2954  CD1 TYR P 222      14.866   5.857 -10.093  0.00  0.00      PRO   
ATOM   2955  HD1 TYR P 222      15.141   4.832  -9.894  0.00  0.00      PRO   
ATOM   2956  CE1 TYR P 222      15.815   6.933 -10.246  0.00  0.00      PRO   
ATOM   2957  HE1 TYR P 222      16.847   6.625 -10.322  0.00  0.00      PRO   
ATOM   2958  CZ  TYR P 222      15.321   8.239 -10.477  0.00  0.00      PRO   
ATOM   2959  OH  TYR P 222      16.333   9.193 -10.663  0.00  0.00      PRO   
ATOM   2960  HH  TYR P 222      15.869  10.031 -10.722  0.00  0.00      PRO   
ATOM   2961  CD2 TYR P 222      12.993   7.498 -10.076  0.00  0.00      PRO   
ATOM   2962  HD2 TYR P 222      11.980   7.801  -9.854  0.00  0.00      PRO   
ATOM   2963  CE2 TYR P 222      13.951   8.489 -10.302  0.00  0.00      PRO   
ATOM   2964  HE2 TYR P 222      13.539   9.486 -10.353  0.00  0.00      PRO   
ATOM   2965  C   TYR P 222      12.768   4.115 -11.872  0.00  0.00      PRO   
ATOM   2966  O   TYR P 222      12.639   4.887 -12.810  0.00  0.00      PRO   
ATOM   2967  N   SER P 223      13.645   3.137 -11.946  0.00  0.00      PRO   
ATOM   2968  HN  SER P 223      13.584   2.321 -11.377  0.00  0.00      PRO   
ATOM   2969  CA  SER P 223      14.560   2.831 -13.056  0.00  0.00      PRO   
ATOM   2970  HA  SER P 223      14.988   3.785 -13.324  0.00  0.00      PRO   
ATOM   2971  CB  SER P 223      15.649   1.765 -12.685  0.00  0.00      PRO   
ATOM   2972  HB1 SER P 223      16.504   1.742 -13.394  0.00  0.00      PRO   
ATOM   2973  HB2 SER P 223      15.145   0.775 -12.705  0.00  0.00      PRO   
ATOM   2974  OG  SER P 223      16.229   2.160 -11.467  0.00  0.00      PRO   
ATOM   2975  HG1 SER P 223      15.572   2.244 -10.772  0.00  0.00      PRO   
ATOM   2976  C   SER P 223      13.763   2.398 -14.290  0.00  0.00      PRO   
ATOM   2977  O   SER P 223      13.975   2.854 -15.430  0.00  0.00      PRO   
ATOM   2978  N   MET P 224      12.845   1.488 -14.034  0.00  0.00      PRO   
ATOM   2979  HN  MET P 224      12.911   1.003 -13.166  0.00  0.00      PRO   
ATOM   2980  CA  MET P 224      11.782   1.028 -15.000  0.00  0.00      PRO   
ATOM   2981  HA  MET P 224      12.359   0.724 -15.861  0.00  0.00      PRO   
ATOM   2982  CB  MET P 224      10.936  -0.075 -14.427  0.00  0.00      PRO   
ATOM   2983  HB1 MET P 224      10.050  -0.298 -15.059  0.00  0.00      PRO   
ATOM   2984  HB2 MET P 224      10.420   0.198 -13.482  0.00  0.00      PRO   
ATOM   2985  CG  MET P 224      11.726  -1.409 -14.296  0.00  0.00      PRO   
ATOM   2986  HG1 MET P 224      11.144  -2.180 -13.745  0.00  0.00      PRO   
ATOM   2987  HG2 MET P 224      12.680  -1.237 -13.754  0.00  0.00      PRO   
ATOM   2988  SD  MET P 224      12.084  -2.122 -15.913  0.00  0.00      PRO   
ATOM   2989  CE  MET P 224      10.946  -3.534 -15.777  0.00  0.00      PRO   
ATOM   2990  HE1 MET P 224      11.066  -4.150 -16.693  0.00  0.00      PRO   
ATOM   2991  HE2 MET P 224      11.120  -4.039 -14.803  0.00  0.00      PRO   
ATOM   2992  HE3 MET P 224       9.874  -3.242 -15.797  0.00  0.00      PRO   
ATOM   2993  C   MET P 224      10.957   2.163 -15.545  0.00  0.00      PRO   
ATOM   2994  O   MET P 224      10.745   2.198 -16.739  0.00  0.00      PRO   
ATOM   2995  N   ILE P 225      10.477   3.150 -14.775  0.00  0.00      PRO   
ATOM   2996  HN  ILE P 225      10.503   3.089 -13.780  0.00  0.00      PRO   
ATOM   2997  CA  ILE P 225       9.758   4.263 -15.414  0.00  0.00      PRO   
ATOM   2998  HA  ILE P 225       9.006   3.879 -16.088  0.00  0.00      PRO   
ATOM   2999  CB  ILE P 225       9.097   5.005 -14.274  0.00  0.00      PRO   
ATOM   3000  HB  ILE P 225       9.843   5.200 -13.474  0.00  0.00      PRO   
ATOM   3001  CG2 ILE P 225       8.578   6.347 -14.764  0.00  0.00      PRO   
ATOM   3002 HG21 ILE P 225       7.790   6.237 -15.539  0.00  0.00      PRO   
ATOM   3003 HG22 ILE P 225       8.008   6.749 -13.899  0.00  0.00      PRO   
ATOM   3004 HG23 ILE P 225       9.298   7.080 -15.187  0.00  0.00      PRO   
ATOM   3005  CG1 ILE P 225       8.030   4.135 -13.639  0.00  0.00      PRO   
ATOM   3006 HG11 ILE P 225       8.351   3.072 -13.611  0.00  0.00      PRO   
ATOM   3007 HG12 ILE P 225       7.130   4.203 -14.287  0.00  0.00      PRO   
ATOM   3008  CD  ILE P 225       7.592   4.545 -12.155  0.00  0.00      PRO   
ATOM   3009  HD1 ILE P 225       7.291   3.561 -11.734  0.00  0.00      PRO   
ATOM   3010  HD2 ILE P 225       8.487   4.908 -11.606  0.00  0.00      PRO   
ATOM   3011  HD3 ILE P 225       6.705   5.214 -12.142  0.00  0.00      PRO   
ATOM   3012  C   ILE P 225      10.570   5.148 -16.293  0.00  0.00      PRO   
ATOM   3013  O   ILE P 225      10.119   5.472 -17.385  0.00  0.00      PRO   
ATOM   3014  N   ILE P 226      11.815   5.447 -15.968  0.00  0.00      PRO   
ATOM   3015  HN  ILE P 226      12.077   5.112 -15.066  0.00  0.00      PRO   
ATOM   3016  CA  ILE P 226      12.785   6.089 -16.767  0.00  0.00      PRO   
ATOM   3017  HA  ILE P 226      12.433   7.045 -17.126  0.00  0.00      PRO   
ATOM   3018  CB  ILE P 226      13.968   6.611 -15.885  0.00  0.00      PRO   
ATOM   3019  HB  ILE P 226      14.456   5.779 -15.334  0.00  0.00      PRO   
ATOM   3020  CG2 ILE P 226      15.055   7.136 -16.764  0.00  0.00      PRO   
ATOM   3021 HG21 ILE P 226      15.495   6.269 -17.302  0.00  0.00      PRO   
ATOM   3022 HG22 ILE P 226      14.684   8.018 -17.328  0.00  0.00      PRO   
ATOM   3023 HG23 ILE P 226      15.914   7.527 -16.178  0.00  0.00      PRO   
ATOM   3024  CG1 ILE P 226      13.498   7.654 -14.858  0.00  0.00      PRO   
ATOM   3025 HG11 ILE P 226      12.545   7.364 -14.367  0.00  0.00      PRO   
ATOM   3026 HG12 ILE P 226      13.139   8.490 -15.495  0.00  0.00      PRO   
ATOM   3027  CD  ILE P 226      14.553   8.205 -13.822  0.00  0.00      PRO   
ATOM   3028  HD1 ILE P 226      14.788   7.325 -13.186  0.00  0.00      PRO   
ATOM   3029  HD2 ILE P 226      15.466   8.656 -14.267  0.00  0.00      PRO   
ATOM   3030  HD3 ILE P 226      14.057   9.064 -13.323  0.00  0.00      PRO   
ATOM   3031  C   ILE P 226      13.201   5.335 -18.020  0.00  0.00      PRO   
ATOM   3032  O   ILE P 226      13.148   5.858 -19.158  0.00  0.00      PRO   
ATOM   3033  N   ARG P 227      13.649   4.048 -17.906  0.00  0.00      PRO   
ATOM   3034  HN  ARG P 227      13.641   3.549 -17.043  0.00  0.00      PRO   
ATOM   3035  CA  ARG P 227      13.820   3.148 -19.083  0.00  0.00      PRO   
ATOM   3036  HA  ARG P 227      14.374   3.684 -19.839  0.00  0.00      PRO   
ATOM   3037  CB  ARG P 227      14.403   1.762 -18.732  0.00  0.00      PRO   
ATOM   3038  HB1 ARG P 227      14.453   1.165 -19.667  0.00  0.00      PRO   
ATOM   3039  HB2 ARG P 227      13.709   1.194 -18.075  0.00  0.00      PRO   
ATOM   3040  CG  ARG P 227      15.844   1.766 -18.055  0.00  0.00      PRO   
ATOM   3041  HG1 ARG P 227      16.192   0.715 -17.962  0.00  0.00      PRO   
ATOM   3042  HG2 ARG P 227      15.706   2.140 -17.018  0.00  0.00      PRO   
ATOM   3043  CD  ARG P 227      16.910   2.587 -18.736  0.00  0.00      PRO   
ATOM   3044  HD1 ARG P 227      17.897   2.582 -18.226  0.00  0.00      PRO   
ATOM   3045  HD2 ARG P 227      16.478   3.610 -18.781  0.00  0.00      PRO   
ATOM   3046  NE  ARG P 227      17.097   2.013 -20.086  0.00  0.00      PRO   
ATOM   3047  HE  ARG P 227      16.691   1.127 -20.311  0.00  0.00      PRO   
ATOM   3048  CZ  ARG P 227      17.917   2.645 -20.959  0.00  0.00      PRO   
ATOM   3049  NH1 ARG P 227      18.416   3.834 -20.763  0.00  0.00      PRO   
ATOM   3050 HH11 ARG P 227      18.143   4.389 -19.977  0.00  0.00      PRO   
ATOM   3051 HH12 ARG P 227      18.773   4.317 -21.562  0.00  0.00      PRO   
ATOM   3052  NH2 ARG P 227      18.336   2.010 -22.000  0.00  0.00      PRO   
ATOM   3053 HH21 ARG P 227      18.199   1.029 -21.862  0.00  0.00      PRO   
ATOM   3054 HH22 ARG P 227      19.209   2.172 -22.461  0.00  0.00      PRO   
ATOM   3055  C   ARG P 227      12.586   2.985 -19.968  0.00  0.00      PRO   
ATOM   3056  O   ARG P 227      12.659   3.083 -21.209  0.00  0.00      PRO   
ATOM   3057  N   THR P 228      11.350   2.855 -19.414  0.00  0.00      PRO   
ATOM   3058  HN  THR P 228      11.215   2.620 -18.454  0.00  0.00      PRO   
ATOM   3059  CA  THR P 228      10.169   2.832 -20.251  0.00  0.00      PRO   
ATOM   3060  HA  THR P 228      10.309   1.975 -20.893  0.00  0.00      PRO   
ATOM   3061  CB  THR P 228       8.893   2.412 -19.461  0.00  0.00      PRO   
ATOM   3062  HB  THR P 228       8.614   3.300 -18.853  0.00  0.00      PRO   
ATOM   3063  OG1 THR P 228       9.011   1.248 -18.698  0.00  0.00      PRO   
ATOM   3064  HG1 THR P 228       9.690   1.287 -18.020  0.00  0.00      PRO   
ATOM   3065  CG2 THR P 228       7.756   2.098 -20.477  0.00  0.00      PRO   
ATOM   3066 HG21 THR P 228       7.812   1.037 -20.804  0.00  0.00      PRO   
ATOM   3067 HG22 THR P 228       6.757   2.165 -19.995  0.00  0.00      PRO   
ATOM   3068 HG23 THR P 228       7.866   2.719 -21.392  0.00  0.00      PRO   
ATOM   3069  C   THR P 228       9.973   4.043 -21.086  0.00  0.00      PRO   
ATOM   3070  O   THR P 228       9.730   3.999 -22.308  0.00  0.00      PRO   
ATOM   3071  N   LEU P 229      10.103   5.241 -20.413  0.00  0.00      PRO   
ATOM   3072  HN  LEU P 229      10.328   5.169 -19.444  0.00  0.00      PRO   
ATOM   3073  CA  LEU P 229      10.143   6.591 -21.006  0.00  0.00      PRO   
ATOM   3074  HA  LEU P 229       9.238   6.789 -21.561  0.00  0.00      PRO   
ATOM   3075  CB  LEU P 229      10.422   7.639 -19.924  0.00  0.00      PRO   
ATOM   3076  HB1 LEU P 229      11.135   7.317 -19.135  0.00  0.00      PRO   
ATOM   3077  HB2 LEU P 229       9.424   7.639 -19.436  0.00  0.00      PRO   
ATOM   3078  CG  LEU P 229      10.743   9.110 -20.461  0.00  0.00      PRO   
ATOM   3079  HG  LEU P 229      11.525   9.079 -21.249  0.00  0.00      PRO   
ATOM   3080  CD1 LEU P 229       9.488   9.693 -21.160  0.00  0.00      PRO   
ATOM   3081 HD11 LEU P 229       8.627   9.640 -20.460  0.00  0.00      PRO   
ATOM   3082 HD12 LEU P 229       9.660  10.774 -21.346  0.00  0.00      PRO   
ATOM   3083 HD13 LEU P 229       9.299   9.147 -22.109  0.00  0.00      PRO   
ATOM   3084  CD2 LEU P 229      11.400   9.894 -19.378  0.00  0.00      PRO   
ATOM   3085 HD21 LEU P 229      12.247   9.335 -18.926  0.00  0.00      PRO   
ATOM   3086 HD22 LEU P 229      11.764  10.852 -19.808  0.00  0.00      PRO   
ATOM   3087 HD23 LEU P 229      10.661  10.224 -18.618  0.00  0.00      PRO   
ATOM   3088  C   LEU P 229      11.163   6.798 -22.163  0.00  0.00      PRO   
ATOM   3089  O   LEU P 229      10.723   7.388 -23.177  0.00  0.00      PRO   
ATOM   3090  N   GLN P 230      12.455   6.390 -22.022  0.00  0.00      PRO   
ATOM   3091  HN  GLN P 230      12.836   6.027 -21.175  0.00  0.00      PRO   
ATOM   3092  CA  GLN P 230      13.481   6.582 -23.088  0.00  0.00      PRO   
ATOM   3093  HA  GLN P 230      13.511   7.619 -23.389  0.00  0.00      PRO   
ATOM   3094  CB  GLN P 230      14.816   5.874 -22.649  0.00  0.00      PRO   
ATOM   3095  HB1 GLN P 230      15.496   5.704 -23.511  0.00  0.00      PRO   
ATOM   3096  HB2 GLN P 230      14.587   4.815 -22.399  0.00  0.00      PRO   
ATOM   3097  CG  GLN P 230      15.598   6.556 -21.496  0.00  0.00      PRO   
ATOM   3098  HG1 GLN P 230      16.695   6.537 -21.671  0.00  0.00      PRO   
ATOM   3099  HG2 GLN P 230      15.465   5.984 -20.554  0.00  0.00      PRO   
ATOM   3100  CD  GLN P 230      15.215   8.030 -21.323  0.00  0.00      PRO   
ATOM   3101  OE1 GLN P 230      15.665   8.908 -22.014  0.00  0.00      PRO   
ATOM   3102  NE2 GLN P 230      14.383   8.282 -20.270  0.00  0.00      PRO   
ATOM   3103 HE21 GLN P 230      13.934   7.483 -19.870  0.00  0.00      PRO   
ATOM   3104 HE22 GLN P 230      13.939   9.177 -20.228  0.00  0.00      PRO   
ATOM   3105  C   GLN P 230      13.024   5.978 -24.424  0.00  0.00      PRO   
ATOM   3106  O   GLN P 230      13.353   6.493 -25.515  0.00  0.00      PRO   
ATOM   3107  N   HSD P 231      12.287   4.834 -24.320  0.00  0.00      PRO   
ATOM   3108  HN  HSD P 231      12.024   4.434 -23.446  0.00  0.00      PRO   
ATOM   3109  CA  HSD P 231      11.851   4.092 -25.420  0.00  0.00      PRO   
ATOM   3110  HA  HSD P 231      12.216   4.473 -26.363  0.00  0.00      PRO   
ATOM   3111  CB  HSD P 231      12.067   2.614 -25.203  0.00  0.00      PRO   
ATOM   3112  HB1 HSD P 231      11.677   2.099 -26.107  0.00  0.00      PRO   
ATOM   3113  HB2 HSD P 231      11.423   2.321 -24.346  0.00  0.00      PRO   
ATOM   3114  ND1 HSD P 231      13.779   1.820 -23.439  0.00  0.00      PRO   
ATOM   3115  HD1 HSD P 231      13.203   1.449 -22.711  0.00  0.00      PRO   
ATOM   3116  CG  HSD P 231      13.517   2.301 -24.706  0.00  0.00      PRO   
ATOM   3117  CE1 HSD P 231      15.110   1.623 -23.330  0.00  0.00      PRO   
ATOM   3118  HE1 HSD P 231      15.527   1.223 -22.406  0.00  0.00      PRO   
ATOM   3119  NE2 HSD P 231      15.737   1.827 -24.442  0.00  0.00      PRO   
ATOM   3120  CD2 HSD P 231      14.761   2.300 -25.303  0.00  0.00      PRO   
ATOM   3121  HD2 HSD P 231      15.012   2.481 -26.341  0.00  0.00      PRO   
ATOM   3122  C   HSD P 231      10.351   4.289 -25.823  0.00  0.00      PRO   
ATOM   3123  O   HSD P 231       9.788   3.472 -26.535  0.00  0.00      PRO   
ATOM   3124  N   CYS P 232       9.772   5.385 -25.359  0.00  0.00      PRO   
ATOM   3125  HN  CYS P 232      10.256   5.906 -24.660  0.00  0.00      PRO   
ATOM   3126  CA  CYS P 232       8.497   5.888 -25.792  0.00  0.00      PRO   
ATOM   3127  HA  CYS P 232       7.816   5.133 -26.157  0.00  0.00      PRO   
ATOM   3128  CB  CYS P 232       7.740   6.619 -24.615  0.00  0.00      PRO   
ATOM   3129  HB1 CYS P 232       6.891   7.181 -25.059  0.00  0.00      PRO   
ATOM   3130  HB2 CYS P 232       8.463   7.400 -24.299  0.00  0.00      PRO   
ATOM   3131  SG  CYS P 232       7.305   5.378 -23.420  0.00  0.00      PRO   
ATOM   3132  HG1 CYS P 232       8.466   4.741 -23.452  0.00  0.00      PRO   
ATOM   3133  C   CYS P 232       8.638   6.903 -26.928  0.00  0.00      PRO   
ATOM   3134  O   CYS P 232       9.495   7.809 -26.829  0.00  0.00      PRO   
ATOM   3135  N   LYS P 233       7.820   6.789 -28.030  0.00  0.00      PRO   
ATOM   3136  HN  LYS P 233       7.083   6.120 -28.083  0.00  0.00      PRO   
ATOM   3137  CA  LYS P 233       7.820   7.765 -29.135  0.00  0.00      PRO   
ATOM   3138  HA  LYS P 233       8.672   8.368 -28.861  0.00  0.00      PRO   
ATOM   3139  CB  LYS P 233       7.819   7.017 -30.532  0.00  0.00      PRO   
ATOM   3140  HB1 LYS P 233       7.712   7.841 -31.269  0.00  0.00      PRO   
ATOM   3141  HB2 LYS P 233       6.954   6.321 -30.538  0.00  0.00      PRO   
ATOM   3142  CG  LYS P 233       9.164   6.237 -30.772  0.00  0.00      PRO   
ATOM   3143  HG1 LYS P 233       9.974   6.693 -30.164  0.00  0.00      PRO   
ATOM   3144  HG2 LYS P 233       9.552   6.463 -31.789  0.00  0.00      PRO   
ATOM   3145  CD  LYS P 233       9.083   4.734 -30.423  0.00  0.00      PRO   
ATOM   3146  HD1 LYS P 233       8.037   4.370 -30.334  0.00  0.00      PRO   
ATOM   3147  HD2 LYS P 233       9.606   4.473 -29.478  0.00  0.00      PRO   
ATOM   3148  CE  LYS P 233       9.752   3.892 -31.555  0.00  0.00      PRO   
ATOM   3149  HE1 LYS P 233      10.255   2.976 -31.179  0.00  0.00      PRO   
ATOM   3150  HE2 LYS P 233      10.636   4.455 -31.924  0.00  0.00      PRO   
ATOM   3151  NZ  LYS P 233       8.849   3.500 -32.645  0.00  0.00      PRO   
ATOM   3152  HZ1 LYS P 233       9.396   3.141 -33.453  0.00  0.00      PRO   
ATOM   3153  HZ2 LYS P 233       8.249   2.729 -32.288  0.00  0.00      PRO   
ATOM   3154  HZ3 LYS P 233       8.234   4.294 -32.916  0.00  0.00      PRO   
ATOM   3155  C   LYS P 233       6.558   8.622 -29.121  0.00  0.00      PRO   
ATOM   3156  O   LYS P 233       6.624   9.799 -29.514  0.00  0.00      PRO   
ATOM   3157  N   ASN P 234       5.373   8.102 -28.810  0.00  0.00      PRO   
ATOM   3158  HN  ASN P 234       5.486   7.142 -28.569  0.00  0.00      PRO   
ATOM   3159  CA  ASN P 234       4.043   8.723 -28.895  0.00  0.00      PRO   
ATOM   3160  HA  ASN P 234       3.804   8.703 -29.949  0.00  0.00      PRO   
ATOM   3161  CB  ASN P 234       2.941   7.808 -28.319  0.00  0.00      PRO   
ATOM   3162  HB1 ASN P 234       1.948   8.295 -28.423  0.00  0.00      PRO   
ATOM   3163  HB2 ASN P 234       3.089   7.759 -27.219  0.00  0.00      PRO   
ATOM   3164  CG  ASN P 234       2.860   6.340 -28.848  0.00  0.00      PRO   
ATOM   3165  OD1 ASN P 234       3.871   5.787 -29.292  0.00  0.00      PRO   
ATOM   3166  ND2 ASN P 234       1.684   5.738 -28.897  0.00  0.00      PRO   
ATOM   3167 HD21 ASN P 234       0.839   6.269 -28.836  0.00  0.00      PRO   
ATOM   3168 HD22 ASN P 234       1.686   4.820 -29.293  0.00  0.00      PRO   
ATOM   3169  C   ASN P 234       3.905  10.151 -28.367  0.00  0.00      PRO   
ATOM   3170  O   ASN P 234       4.567  10.561 -27.441  0.00  0.00      PRO   
ATOM   3171  N   GLU P 235       3.054  10.891 -29.044  0.00  0.00      PRO   
ATOM   3172  HN  GLU P 235       2.533  10.589 -29.839  0.00  0.00      PRO   
ATOM   3173  CA  GLU P 235       2.746  12.279 -28.886  0.00  0.00      PRO   
ATOM   3174  HA  GLU P 235       3.505  12.921 -29.307  0.00  0.00      PRO   
ATOM   3175  CB  GLU P 235       1.503  12.692 -29.663  0.00  0.00      PRO   
ATOM   3176  HB1 GLU P 235       1.008  13.519 -29.110  0.00  0.00      PRO   
ATOM   3177  HB2 GLU P 235       0.817  11.826 -29.548  0.00  0.00      PRO   
ATOM   3178  CG  GLU P 235       1.793  12.978 -31.128  0.00  0.00      PRO   
ATOM   3179  HG1 GLU P 235       2.630  12.312 -31.427  0.00  0.00      PRO   
ATOM   3180  HG2 GLU P 235       2.278  13.957 -31.331  0.00  0.00      PRO   
ATOM   3181  CD  GLU P 235       0.575  12.861 -32.037  0.00  0.00      PRO   
ATOM   3182  OE1 GLU P 235      -0.003  13.916 -32.442  0.00  0.00      PRO   
ATOM   3183  OE2 GLU P 235       0.221  11.725 -32.392  0.00  0.00      PRO   
ATOM   3184  C   GLU P 235       2.650  12.728 -27.394  0.00  0.00      PRO   
ATOM   3185  O   GLU P 235       3.330  13.638 -27.063  0.00  0.00      PRO   
ATOM   3186  N   LYS P 236       1.761  12.124 -26.592  0.00  0.00      PRO   
ATOM   3187  HN  LYS P 236       1.308  11.318 -26.964  0.00  0.00      PRO   
ATOM   3188  CA  LYS P 236       1.541  12.354 -25.191  0.00  0.00      PRO   
ATOM   3189  HA  LYS P 236       1.858  13.346 -24.907  0.00  0.00      PRO   
ATOM   3190  CB  LYS P 236       0.080  12.217 -24.874  0.00  0.00      PRO   
ATOM   3191  HB1 LYS P 236      -0.168  12.340 -23.799  0.00  0.00      PRO   
ATOM   3192  HB2 LYS P 236      -0.294  11.238 -25.242  0.00  0.00      PRO   
ATOM   3193  CG  LYS P 236      -0.844  13.212 -25.640  0.00  0.00      PRO   
ATOM   3194  HG1 LYS P 236      -0.562  13.065 -26.704  0.00  0.00      PRO   
ATOM   3195  HG2 LYS P 236      -0.617  14.273 -25.398  0.00  0.00      PRO   
ATOM   3196  CD  LYS P 236      -2.302  13.034 -25.220  0.00  0.00      PRO   
ATOM   3197  HD1 LYS P 236      -2.347  13.196 -24.122  0.00  0.00      PRO   
ATOM   3198  HD2 LYS P 236      -2.781  12.135 -25.664  0.00  0.00      PRO   
ATOM   3199  CE  LYS P 236      -3.157  14.287 -25.624  0.00  0.00      PRO   
ATOM   3200  HE1 LYS P 236      -3.322  14.403 -26.716  0.00  0.00      PRO   
ATOM   3201  HE2 LYS P 236      -2.632  15.220 -25.327  0.00  0.00      PRO   
ATOM   3202  NZ  LYS P 236      -4.519  14.291 -25.089  0.00  0.00      PRO   
ATOM   3203  HZ1 LYS P 236      -5.030  15.168 -25.317  0.00  0.00      PRO   
ATOM   3204  HZ2 LYS P 236      -5.003  13.506 -25.569  0.00  0.00      PRO   
ATOM   3205  HZ3 LYS P 236      -4.704  14.164 -24.073  0.00  0.00      PRO   
ATOM   3206  C   LYS P 236       2.314  11.369 -24.223  0.00  0.00      PRO   
ATOM   3207  O   LYS P 236       1.800  11.067 -23.198  0.00  0.00      PRO   
ATOM   3208  N   LYS P 237       3.478  10.825 -24.644  0.00  0.00      PRO   
ATOM   3209  HN  LYS P 237       3.835  10.986 -25.560  0.00  0.00      PRO   
ATOM   3210  CA  LYS P 237       4.423  10.087 -23.816  0.00  0.00      PRO   
ATOM   3211  HA  LYS P 237       4.050   9.108 -23.550  0.00  0.00      PRO   
ATOM   3212  CB  LYS P 237       5.709   9.639 -24.528  0.00  0.00      PRO   
ATOM   3213  HB1 LYS P 237       5.471   9.091 -25.465  0.00  0.00      PRO   
ATOM   3214  HB2 LYS P 237       6.302   8.956 -23.884  0.00  0.00      PRO   
ATOM   3215  CG  LYS P 237       6.458  10.925 -25.051  0.00  0.00      PRO   
ATOM   3216  HG1 LYS P 237       6.744  11.455 -24.118  0.00  0.00      PRO   
ATOM   3217  HG2 LYS P 237       5.862  11.649 -25.648  0.00  0.00      PRO   
ATOM   3218  CD  LYS P 237       7.716  10.567 -25.729  0.00  0.00      PRO   
ATOM   3219  HD1 LYS P 237       7.418   9.866 -26.538  0.00  0.00      PRO   
ATOM   3220  HD2 LYS P 237       8.213   9.914 -24.980  0.00  0.00      PRO   
ATOM   3221  CE  LYS P 237       8.599  11.672 -26.195  0.00  0.00      PRO   
ATOM   3222  HE1 LYS P 237       9.600  11.304 -26.507  0.00  0.00      PRO   
ATOM   3223  HE2 LYS P 237       8.681  12.359 -25.326  0.00  0.00      PRO   
ATOM   3224  NZ  LYS P 237       7.975  12.374 -27.345  0.00  0.00      PRO   
ATOM   3225  HZ1 LYS P 237       7.019  12.757 -27.199  0.00  0.00      PRO   
ATOM   3226  HZ2 LYS P 237       8.605  13.140 -27.658  0.00  0.00      PRO   
ATOM   3227  HZ3 LYS P 237       7.924  11.638 -28.078  0.00  0.00      PRO   
ATOM   3228  C   LYS P 237       4.715  10.682 -22.414  0.00  0.00      PRO   
ATOM   3229  O   LYS P 237       4.778   9.961 -21.404  0.00  0.00      PRO   
ATOM   3230  N   ASN P 238       4.786  12.035 -22.347  0.00  0.00      PRO   
ATOM   3231  HN  ASN P 238       4.822  12.489 -23.234  0.00  0.00      PRO   
ATOM   3232  CA  ASN P 238       4.902  12.838 -21.125  0.00  0.00      PRO   
ATOM   3233  HA  ASN P 238       5.782  12.594 -20.548  0.00  0.00      PRO   
ATOM   3234  CB  ASN P 238       5.244  14.315 -21.558  0.00  0.00      PRO   
ATOM   3235  HB1 ASN P 238       6.211  14.246 -22.100  0.00  0.00      PRO   
ATOM   3236  HB2 ASN P 238       5.367  14.826 -20.579  0.00  0.00      PRO   
ATOM   3237  CG  ASN P 238       4.030  14.867 -22.310  0.00  0.00      PRO   
ATOM   3238  OD1 ASN P 238       3.942  14.555 -23.528  0.00  0.00      PRO   
ATOM   3239  ND2 ASN P 238       3.235  15.747 -21.657  0.00  0.00      PRO   
ATOM   3240 HD21 ASN P 238       3.274  15.810 -20.660  0.00  0.00      PRO   
ATOM   3241 HD22 ASN P 238       2.518  16.240 -22.150  0.00  0.00      PRO   
ATOM   3242  C   ASN P 238       3.724  12.617 -20.104  0.00  0.00      PRO   
ATOM   3243  O   ASN P 238       3.832  12.530 -18.893  0.00  0.00      PRO   
ATOM   3244  N   LYS P 239       2.529  12.467 -20.601  0.00  0.00      PRO   
ATOM   3245  HN  LYS P 239       2.367  12.519 -21.584  0.00  0.00      PRO   
ATOM   3246  CA  LYS P 239       1.336  12.375 -19.734  0.00  0.00      PRO   
ATOM   3247  HA  LYS P 239       1.655  13.019 -18.928  0.00  0.00      PRO   
ATOM   3248  CB  LYS P 239      -0.058  12.809 -20.353  0.00  0.00      PRO   
ATOM   3249  HB1 LYS P 239      -0.745  13.059 -19.517  0.00  0.00      PRO   
ATOM   3250  HB2 LYS P 239      -0.330  12.002 -21.066  0.00  0.00      PRO   
ATOM   3251  CG  LYS P 239       0.053  14.089 -21.161  0.00  0.00      PRO   
ATOM   3252  HG1 LYS P 239       0.787  13.941 -21.981  0.00  0.00      PRO   
ATOM   3253  HG2 LYS P 239       0.454  14.878 -20.488  0.00  0.00      PRO   
ATOM   3254  CD  LYS P 239      -1.251  14.633 -21.718  0.00  0.00      PRO   
ATOM   3255  HD1 LYS P 239      -1.812  13.730 -22.040  0.00  0.00      PRO   
ATOM   3256  HD2 LYS P 239      -1.163  15.185 -22.678  0.00  0.00      PRO   
ATOM   3257  CE  LYS P 239      -1.844  15.605 -20.748  0.00  0.00      PRO   
ATOM   3258  HE1 LYS P 239      -1.170  16.445 -20.478  0.00  0.00      PRO   
ATOM   3259  HE2 LYS P 239      -2.303  15.111 -19.865  0.00  0.00      PRO   
ATOM   3260  NZ  LYS P 239      -3.037  16.186 -21.315  0.00  0.00      PRO   
ATOM   3261  HZ1 LYS P 239      -2.744  16.576 -22.234  0.00  0.00      PRO   
ATOM   3262  HZ2 LYS P 239      -3.760  15.463 -21.506  0.00  0.00      PRO   
ATOM   3263  HZ3 LYS P 239      -3.467  16.978 -20.796  0.00  0.00      PRO   
ATOM   3264  C   LYS P 239       1.237  10.928 -19.244  0.00  0.00      PRO   
ATOM   3265  O   LYS P 239       1.011  10.649 -18.075  0.00  0.00      PRO   
ATOM   3266  N   ALA P 240       1.556  10.015 -20.228  0.00  0.00      PRO   
ATOM   3267  HN  ALA P 240       1.678  10.425 -21.128  0.00  0.00      PRO   
ATOM   3268  CA  ALA P 240       1.517   8.571 -20.026  0.00  0.00      PRO   
ATOM   3269  HA  ALA P 240       0.514   8.365 -19.681  0.00  0.00      PRO   
ATOM   3270  CB  ALA P 240       1.673   7.763 -21.383  0.00  0.00      PRO   
ATOM   3271  HB1 ALA P 240       0.739   7.949 -21.956  0.00  0.00      PRO   
ATOM   3272  HB2 ALA P 240       2.502   8.093 -22.045  0.00  0.00      PRO   
ATOM   3273  HB3 ALA P 240       1.802   6.665 -21.270  0.00  0.00      PRO   
ATOM   3274  C   ALA P 240       2.490   8.182 -18.923  0.00  0.00      PRO   
ATOM   3275  O   ALA P 240       2.212   7.423 -17.982  0.00  0.00      PRO   
ATOM   3276  N   VAL P 241       3.752   8.668 -18.925  0.00  0.00      PRO   
ATOM   3277  HN  VAL P 241       4.119   9.272 -19.628  0.00  0.00      PRO   
ATOM   3278  CA  VAL P 241       4.791   8.470 -17.892  0.00  0.00      PRO   
ATOM   3279  HA  VAL P 241       4.707   7.434 -17.601  0.00  0.00      PRO   
ATOM   3280  CB  VAL P 241       6.171   8.654 -18.489  0.00  0.00      PRO   
ATOM   3281  HB  VAL P 241       6.167   9.559 -19.133  0.00  0.00      PRO   
ATOM   3282  CG1 VAL P 241       7.312   8.660 -17.439  0.00  0.00      PRO   
ATOM   3283 HG11 VAL P 241       8.293   8.830 -17.932  0.00  0.00      PRO   
ATOM   3284 HG12 VAL P 241       7.172   9.370 -16.596  0.00  0.00      PRO   
ATOM   3285 HG13 VAL P 241       7.309   7.651 -16.975  0.00  0.00      PRO   
ATOM   3286  CG2 VAL P 241       6.441   7.420 -19.446  0.00  0.00      PRO   
ATOM   3287 HG21 VAL P 241       7.443   7.681 -19.849  0.00  0.00      PRO   
ATOM   3288 HG22 VAL P 241       6.563   6.424 -18.970  0.00  0.00      PRO   
ATOM   3289 HG23 VAL P 241       5.813   7.315 -20.356  0.00  0.00      PRO   
ATOM   3290  C   VAL P 241       4.561   9.155 -16.566  0.00  0.00      PRO   
ATOM   3291  O   VAL P 241       4.979   8.571 -15.600  0.00  0.00      PRO   
ATOM   3292  N   LYS P 242       3.800  10.344 -16.502  0.00  0.00      PRO   
ATOM   3293  HN  LYS P 242       3.571  10.816 -17.349  0.00  0.00      PRO   
ATOM   3294  CA  LYS P 242       3.204  10.878 -15.308  0.00  0.00      PRO   
ATOM   3295  HA  LYS P 242       4.017  11.000 -14.607  0.00  0.00      PRO   
ATOM   3296  CB  LYS P 242       2.612  12.268 -15.462  0.00  0.00      PRO   
ATOM   3297  HB1 LYS P 242       2.029  12.540 -14.556  0.00  0.00      PRO   
ATOM   3298  HB2 LYS P 242       1.864  12.294 -16.282  0.00  0.00      PRO   
ATOM   3299  CG  LYS P 242       3.577  13.467 -15.787  0.00  0.00      PRO   
ATOM   3300  HG1 LYS P 242       4.298  13.139 -16.566  0.00  0.00      PRO   
ATOM   3301  HG2 LYS P 242       4.214  13.654 -14.897  0.00  0.00      PRO   
ATOM   3302  CD  LYS P 242       2.856  14.750 -16.154  0.00  0.00      PRO   
ATOM   3303  HD1 LYS P 242       2.463  15.231 -15.233  0.00  0.00      PRO   
ATOM   3304  HD2 LYS P 242       2.102  14.509 -16.933  0.00  0.00      PRO   
ATOM   3305  CE  LYS P 242       3.691  15.709 -16.955  0.00  0.00      PRO   
ATOM   3306  HE1 LYS P 242       2.995  16.371 -17.514  0.00  0.00      PRO   
ATOM   3307  HE2 LYS P 242       4.457  15.226 -17.599  0.00  0.00      PRO   
ATOM   3308  NZ  LYS P 242       4.481  16.530 -16.047  0.00  0.00      PRO   
ATOM   3309  HZ1 LYS P 242       5.231  15.961 -15.606  0.00  0.00      PRO   
ATOM   3310  HZ2 LYS P 242       4.929  17.294 -16.592  0.00  0.00      PRO   
ATOM   3311  HZ3 LYS P 242       3.939  16.971 -15.277  0.00  0.00      PRO   
ATOM   3312  C   LYS P 242       2.205  10.048 -14.635  0.00  0.00      PRO   
ATOM   3313  O   LYS P 242       2.264   9.924 -13.417  0.00  0.00      PRO   
ATOM   3314  N   MET P 243       1.357   9.390 -15.401  0.00  0.00      PRO   
ATOM   3315  HN  MET P 243       1.267   9.544 -16.382  0.00  0.00      PRO   
ATOM   3316  CA  MET P 243       0.275   8.509 -14.925  0.00  0.00      PRO   
ATOM   3317  HA  MET P 243      -0.271   9.090 -14.196  0.00  0.00      PRO   
ATOM   3318  CB  MET P 243      -0.584   8.092 -16.147  0.00  0.00      PRO   
ATOM   3319  HB1 MET P 243       0.151   7.632 -16.842  0.00  0.00      PRO   
ATOM   3320  HB2 MET P 243      -1.032   8.942 -16.705  0.00  0.00      PRO   
ATOM   3321  CG  MET P 243      -1.571   6.953 -15.873  0.00  0.00      PRO   
ATOM   3322  HG1 MET P 243      -1.148   5.947 -15.665  0.00  0.00      PRO   
ATOM   3323  HG2 MET P 243      -2.123   6.829 -16.829  0.00  0.00      PRO   
ATOM   3324  SD  MET P 243      -2.957   7.355 -14.734  0.00  0.00      PRO   
ATOM   3325  CE  MET P 243      -3.599   5.722 -14.876  0.00  0.00      PRO   
ATOM   3326  HE1 MET P 243      -4.659   5.698 -14.547  0.00  0.00      PRO   
ATOM   3327  HE2 MET P 243      -3.463   5.289 -15.891  0.00  0.00      PRO   
ATOM   3328  HE3 MET P 243      -3.050   5.100 -14.137  0.00  0.00      PRO   
ATOM   3329  C   MET P 243       0.813   7.332 -14.062  0.00  0.00      PRO   
ATOM   3330  O   MET P 243       0.433   7.153 -12.901  0.00  0.00      PRO   
ATOM   3331  N   ILE P 244       1.750   6.616 -14.560  0.00  0.00      PRO   
ATOM   3332  HN  ILE P 244       2.045   6.645 -15.512  0.00  0.00      PRO   
ATOM   3333  CA  ILE P 244       2.545   5.783 -13.692  0.00  0.00      PRO   
ATOM   3334  HA  ILE P 244       1.932   5.171 -13.047  0.00  0.00      PRO   
ATOM   3335  CB  ILE P 244       3.349   4.672 -14.385  0.00  0.00      PRO   
ATOM   3336  HB  ILE P 244       2.551   4.095 -14.900  0.00  0.00      PRO   
ATOM   3337  CG2 ILE P 244       4.219   5.240 -15.509  0.00  0.00      PRO   
ATOM   3338 HG21 ILE P 244       5.027   5.885 -15.103  0.00  0.00      PRO   
ATOM   3339 HG22 ILE P 244       4.642   4.413 -16.119  0.00  0.00      PRO   
ATOM   3340 HG23 ILE P 244       3.559   5.806 -16.202  0.00  0.00      PRO   
ATOM   3341  CG1 ILE P 244       4.088   3.623 -13.545  0.00  0.00      PRO   
ATOM   3342 HG11 ILE P 244       4.892   4.108 -12.952  0.00  0.00      PRO   
ATOM   3343 HG12 ILE P 244       4.533   2.827 -14.181  0.00  0.00      PRO   
ATOM   3344  CD  ILE P 244       3.078   2.937 -12.643  0.00  0.00      PRO   
ATOM   3345  HD1 ILE P 244       2.864   3.524 -11.725  0.00  0.00      PRO   
ATOM   3346  HD2 ILE P 244       2.127   2.748 -13.185  0.00  0.00      PRO   
ATOM   3347  HD3 ILE P 244       3.486   2.047 -12.116  0.00  0.00      PRO   
ATOM   3348  C   ILE P 244       3.412   6.457 -12.643  0.00  0.00      PRO   
ATOM   3349  O   ILE P 244       3.305   6.083 -11.516  0.00  0.00      PRO   
ATOM   3350  N   PHE P 245       4.226   7.445 -12.984  0.00  0.00      PRO   
ATOM   3351  HN  PHE P 245       4.421   7.801 -13.895  0.00  0.00      PRO   
ATOM   3352  CA  PHE P 245       5.151   7.940 -11.962  0.00  0.00      PRO   
ATOM   3353  HA  PHE P 245       5.694   7.047 -11.691  0.00  0.00      PRO   
ATOM   3354  CB  PHE P 245       6.127   8.967 -12.585  0.00  0.00      PRO   
ATOM   3355  HB1 PHE P 245       5.688   9.971 -12.767  0.00  0.00      PRO   
ATOM   3356  HB2 PHE P 245       6.340   8.560 -13.596  0.00  0.00      PRO   
ATOM   3357  CG  PHE P 245       7.429   9.176 -11.853  0.00  0.00      PRO   
ATOM   3358  CD1 PHE P 245       7.890   8.469 -10.687  0.00  0.00      PRO   
ATOM   3359  HD1 PHE P 245       7.241   7.814 -10.126  0.00  0.00      PRO   
ATOM   3360  CE1 PHE P 245       9.153   8.783 -10.175  0.00  0.00      PRO   
ATOM   3361  HE1 PHE P 245       9.425   8.246  -9.278  0.00  0.00      PRO   
ATOM   3362  CZ  PHE P 245      10.006   9.693 -10.801  0.00  0.00      PRO   
ATOM   3363  HZ  PHE P 245      10.983   9.875 -10.378  0.00  0.00      PRO   
ATOM   3364  CD2 PHE P 245       8.382   9.949 -12.569  0.00  0.00      PRO   
ATOM   3365  HD2 PHE P 245       8.036  10.313 -13.525  0.00  0.00      PRO   
ATOM   3366  CE2 PHE P 245       9.668  10.220 -12.050  0.00  0.00      PRO   
ATOM   3367  HE2 PHE P 245      10.279  10.980 -12.514  0.00  0.00      PRO   
ATOM   3368  C   PHE P 245       4.530   8.605 -10.684  0.00  0.00      PRO   
ATOM   3369  O   PHE P 245       5.045   8.413  -9.603  0.00  0.00      PRO   
ATOM   3370  N   ALA P 246       3.427   9.386 -10.843  0.00  0.00      PRO   
ATOM   3371  HN  ALA P 246       2.997   9.421 -11.741  0.00  0.00      PRO   
ATOM   3372  CA  ALA P 246       2.793  10.022  -9.727  0.00  0.00      PRO   
ATOM   3373  HA  ALA P 246       3.513  10.652  -9.226  0.00  0.00      PRO   
ATOM   3374  CB  ALA P 246       1.657  10.932 -10.182  0.00  0.00      PRO   
ATOM   3375  HB1 ALA P 246       1.085  10.446 -11.001  0.00  0.00      PRO   
ATOM   3376  HB2 ALA P 246       0.926  11.327  -9.445  0.00  0.00      PRO   
ATOM   3377  HB3 ALA P 246       2.164  11.847 -10.556  0.00  0.00      PRO   
ATOM   3378  C   ALA P 246       2.191   8.989  -8.815  0.00  0.00      PRO   
ATOM   3379  O   ALA P 246       2.257   9.152  -7.566  0.00  0.00      PRO   
ATOM   3380  N   VAL P 247       1.579   7.893  -9.320  0.00  0.00      PRO   
ATOM   3381  HN  VAL P 247       1.456   7.771 -10.302  0.00  0.00      PRO   
ATOM   3382  CA  VAL P 247       1.221   6.751  -8.506  0.00  0.00      PRO   
ATOM   3383  HA  VAL P 247       0.554   6.943  -7.679  0.00  0.00      PRO   
ATOM   3384  CB  VAL P 247       0.512   5.672  -9.405  0.00  0.00      PRO   
ATOM   3385  HB  VAL P 247       1.263   5.340 -10.153  0.00  0.00      PRO   
ATOM   3386  CG1 VAL P 247       0.143   4.414  -8.581  0.00  0.00      PRO   
ATOM   3387 HG11 VAL P 247      -0.716   4.618  -7.906  0.00  0.00      PRO   
ATOM   3388 HG12 VAL P 247      -0.217   3.667  -9.320  0.00  0.00      PRO   
ATOM   3389 HG13 VAL P 247       1.016   3.997  -8.034  0.00  0.00      PRO   
ATOM   3390  CG2 VAL P 247      -0.759   6.209 -10.112  0.00  0.00      PRO   
ATOM   3391 HG21 VAL P 247      -1.136   5.364 -10.728  0.00  0.00      PRO   
ATOM   3392 HG22 VAL P 247      -1.516   6.288  -9.303  0.00  0.00      PRO   
ATOM   3393 HG23 VAL P 247      -0.575   7.175 -10.630  0.00  0.00      PRO   
ATOM   3394  C   VAL P 247       2.405   6.160  -7.723  0.00  0.00      PRO   
ATOM   3395  O   VAL P 247       2.337   5.884  -6.518  0.00  0.00      PRO   
ATOM   3396  N   VAL P 248       3.537   5.940  -8.418  0.00  0.00      PRO   
ATOM   3397  HN  VAL P 248       3.563   6.009  -9.413  0.00  0.00      PRO   
ATOM   3398  CA  VAL P 248       4.773   5.513  -7.776  0.00  0.00      PRO   
ATOM   3399  HA  VAL P 248       4.546   4.634  -7.190  0.00  0.00      PRO   
ATOM   3400  CB  VAL P 248       5.842   4.982  -8.776  0.00  0.00      PRO   
ATOM   3401  HB  VAL P 248       5.909   5.664  -9.650  0.00  0.00      PRO   
ATOM   3402  CG1 VAL P 248       7.271   4.897  -8.248  0.00  0.00      PRO   
ATOM   3403 HG11 VAL P 248       7.602   5.907  -7.925  0.00  0.00      PRO   
ATOM   3404 HG12 VAL P 248       7.236   4.318  -7.301  0.00  0.00      PRO   
ATOM   3405 HG13 VAL P 248       7.935   4.482  -9.036  0.00  0.00      PRO   
ATOM   3406  CG2 VAL P 248       5.381   3.544  -9.240  0.00  0.00      PRO   
ATOM   3407 HG21 VAL P 248       5.320   2.718  -8.500  0.00  0.00      PRO   
ATOM   3408 HG22 VAL P 248       4.412   3.569  -9.784  0.00  0.00      PRO   
ATOM   3409 HG23 VAL P 248       6.102   3.144  -9.985  0.00  0.00      PRO   
ATOM   3410  C   VAL P 248       5.348   6.547  -6.697  0.00  0.00      PRO   
ATOM   3411  O   VAL P 248       5.633   6.158  -5.600  0.00  0.00      PRO   
ATOM   3412  N   VAL P 249       5.306   7.845  -7.013  0.00  0.00      PRO   
ATOM   3413  HN  VAL P 249       5.133   8.136  -7.950  0.00  0.00      PRO   
ATOM   3414  CA  VAL P 249       5.687   8.928  -6.119  0.00  0.00      PRO   
ATOM   3415  HA  VAL P 249       6.713   8.718  -5.857  0.00  0.00      PRO   
ATOM   3416  CB  VAL P 249       5.899  10.262  -6.931  0.00  0.00      PRO   
ATOM   3417  HB  VAL P 249       5.250  10.182  -7.830  0.00  0.00      PRO   
ATOM   3418  CG1 VAL P 249       5.474  11.511  -6.078  0.00  0.00      PRO   
ATOM   3419 HG11 VAL P 249       4.380  11.440  -5.899  0.00  0.00      PRO   
ATOM   3420 HG12 VAL P 249       6.025  11.608  -5.119  0.00  0.00      PRO   
ATOM   3421 HG13 VAL P 249       5.787  12.408  -6.654  0.00  0.00      PRO   
ATOM   3422  CG2 VAL P 249       7.332  10.354  -7.279  0.00  0.00      PRO   
ATOM   3423 HG21 VAL P 249       7.688   9.333  -7.537  0.00  0.00      PRO   
ATOM   3424 HG22 VAL P 249       7.592  11.138  -8.022  0.00  0.00      PRO   
ATOM   3425 HG23 VAL P 249       7.919  10.530  -6.353  0.00  0.00      PRO   
ATOM   3426  C   VAL P 249       4.724   8.923  -4.852  0.00  0.00      PRO   
ATOM   3427  O   VAL P 249       5.088   9.328  -3.776  0.00  0.00      PRO   
ATOM   3428  N   LEU P 250       3.426   8.745  -5.079  0.00  0.00      PRO   
ATOM   3429  HN  LEU P 250       3.117   8.684  -6.024  0.00  0.00      PRO   
ATOM   3430  CA  LEU P 250       2.351   8.772  -4.079  0.00  0.00      PRO   
ATOM   3431  HA  LEU P 250       2.459   9.765  -3.668  0.00  0.00      PRO   
ATOM   3432  CB  LEU P 250       0.966   8.769  -4.746  0.00  0.00      PRO   
ATOM   3433  HB1 LEU P 250       0.761   7.809  -5.265  0.00  0.00      PRO   
ATOM   3434  HB2 LEU P 250       0.943   9.631  -5.447  0.00  0.00      PRO   
ATOM   3435  CG  LEU P 250      -0.277   8.966  -3.816  0.00  0.00      PRO   
ATOM   3436  HG  LEU P 250      -0.292   8.067  -3.163  0.00  0.00      PRO   
ATOM   3437  CD1 LEU P 250      -0.288  10.349  -2.962  0.00  0.00      PRO   
ATOM   3438 HD11 LEU P 250       0.694  10.480  -2.459  0.00  0.00      PRO   
ATOM   3439 HD12 LEU P 250      -0.385  11.201  -3.668  0.00  0.00      PRO   
ATOM   3440 HD13 LEU P 250      -1.169  10.295  -2.287  0.00  0.00      PRO   
ATOM   3441  CD2 LEU P 250      -1.575   9.065  -4.578  0.00  0.00      PRO   
ATOM   3442 HD21 LEU P 250      -2.388   8.876  -3.846  0.00  0.00      PRO   
ATOM   3443 HD22 LEU P 250      -1.552  10.039  -5.113  0.00  0.00      PRO   
ATOM   3444 HD23 LEU P 250      -1.432   8.218  -5.283  0.00  0.00      PRO   
ATOM   3445  C   LEU P 250       2.462   7.641  -3.080  0.00  0.00      PRO   
ATOM   3446  O   LEU P 250       2.550   7.735  -1.853  0.00  0.00      PRO   
ATOM   3447  N   PHE P 251       2.623   6.340  -3.592  0.00  0.00      PRO   
ATOM   3448  HN  PHE P 251       2.683   6.242  -4.582  0.00  0.00      PRO   
ATOM   3449  CA  PHE P 251       2.795   5.207  -2.722  0.00  0.00      PRO   
ATOM   3450  HA  PHE P 251       1.969   5.004  -2.057  0.00  0.00      PRO   
ATOM   3451  CB  PHE P 251       3.004   4.019  -3.665  0.00  0.00      PRO   
ATOM   3452  HB1 PHE P 251       3.980   4.068  -4.193  0.00  0.00      PRO   
ATOM   3453  HB2 PHE P 251       2.229   4.108  -4.456  0.00  0.00      PRO   
ATOM   3454  CG  PHE P 251       2.856   2.639  -3.012  0.00  0.00      PRO   
ATOM   3455  CD1 PHE P 251       3.851   2.044  -2.277  0.00  0.00      PRO   
ATOM   3456  HD1 PHE P 251       4.785   2.582  -2.206  0.00  0.00      PRO   
ATOM   3457  CE1 PHE P 251       3.724   0.756  -1.697  0.00  0.00      PRO   
ATOM   3458  HE1 PHE P 251       4.527   0.370  -1.087  0.00  0.00      PRO   
ATOM   3459  CZ  PHE P 251       2.533   0.025  -2.026  0.00  0.00      PRO   
ATOM   3460  HZ  PHE P 251       2.466  -1.003  -1.700  0.00  0.00      PRO   
ATOM   3461  CD2 PHE P 251       1.742   1.815  -3.338  0.00  0.00      PRO   
ATOM   3462  HD2 PHE P 251       0.963   2.236  -3.957  0.00  0.00      PRO   
ATOM   3463  CE2 PHE P 251       1.529   0.539  -2.864  0.00  0.00      PRO   
ATOM   3464  HE2 PHE P 251       0.530   0.182  -3.069  0.00  0.00      PRO   
ATOM   3465  C   PHE P 251       4.008   5.346  -1.843  0.00  0.00      PRO   
ATOM   3466  O   PHE P 251       3.966   5.124  -0.642  0.00  0.00      PRO   
ATOM   3467  N   LEU P 252       5.157   5.754  -2.447  0.00  0.00      PRO   
ATOM   3468  HN  LEU P 252       5.158   6.024  -3.407  0.00  0.00      PRO   
ATOM   3469  CA  LEU P 252       6.428   6.020  -1.785  0.00  0.00      PRO   
ATOM   3470  HA  LEU P 252       6.697   5.090  -1.306  0.00  0.00      PRO   
ATOM   3471  CB  LEU P 252       7.586   6.394  -2.784  0.00  0.00      PRO   
ATOM   3472  HB1 LEU P 252       7.467   7.413  -3.211  0.00  0.00      PRO   
ATOM   3473  HB2 LEU P 252       7.486   5.634  -3.589  0.00  0.00      PRO   
ATOM   3474  CG  LEU P 252       8.970   6.301  -2.263  0.00  0.00      PRO   
ATOM   3475  HG  LEU P 252       8.978   6.792  -1.266  0.00  0.00      PRO   
ATOM   3476  CD1 LEU P 252       9.448   4.828  -2.100  0.00  0.00      PRO   
ATOM   3477 HD11 LEU P 252       9.557   4.343  -3.093  0.00  0.00      PRO   
ATOM   3478 HD12 LEU P 252      10.388   4.854  -1.509  0.00  0.00      PRO   
ATOM   3479 HD13 LEU P 252       8.655   4.260  -1.568  0.00  0.00      PRO   
ATOM   3480  CD2 LEU P 252       9.895   7.187  -3.169  0.00  0.00      PRO   
ATOM   3481 HD21 LEU P 252       9.907   6.569  -4.093  0.00  0.00      PRO   
ATOM   3482 HD22 LEU P 252       9.558   8.224  -3.378  0.00  0.00      PRO   
ATOM   3483 HD23 LEU P 252      10.944   7.177  -2.803  0.00  0.00      PRO   
ATOM   3484  C   LEU P 252       6.325   7.029  -0.648  0.00  0.00      PRO   
ATOM   3485  O   LEU P 252       6.894   6.857   0.404  0.00  0.00      PRO   
ATOM   3486  N   GLY P 253       5.672   8.178  -0.845  0.00  0.00      PRO   
ATOM   3487  HN  GLY P 253       5.386   8.360  -1.783  0.00  0.00      PRO   
ATOM   3488  CA  GLY P 253       5.551   9.261   0.133  0.00  0.00      PRO   
ATOM   3489  HA1 GLY P 253       5.102  10.029  -0.480  0.00  0.00      PRO   
ATOM   3490  HA2 GLY P 253       6.555   9.523   0.434  0.00  0.00      PRO   
ATOM   3491  C   GLY P 253       4.720   9.117   1.327  0.00  0.00      PRO   
ATOM   3492  O   GLY P 253       4.964   9.750   2.301  0.00  0.00      PRO   
ATOM   3493  N   PHE P 254       3.791   8.175   1.331  0.00  0.00      PRO   
ATOM   3494  HN  PHE P 254       3.815   7.667   0.473  0.00  0.00      PRO   
ATOM   3495  CA  PHE P 254       2.704   7.893   2.282  0.00  0.00      PRO   
ATOM   3496  HA  PHE P 254       2.695   8.746   2.945  0.00  0.00      PRO   
ATOM   3497  CB  PHE P 254       1.302   7.561   1.716  0.00  0.00      PRO   
ATOM   3498  HB1 PHE P 254       0.668   6.960   2.403  0.00  0.00      PRO   
ATOM   3499  HB2 PHE P 254       1.506   6.989   0.786  0.00  0.00      PRO   
ATOM   3500  CG  PHE P 254       0.499   8.826   1.342  0.00  0.00      PRO   
ATOM   3501  CD1 PHE P 254      -0.830   8.986   1.723  0.00  0.00      PRO   
ATOM   3502  HD1 PHE P 254      -1.344   8.282   2.362  0.00  0.00      PRO   
ATOM   3503  CE1 PHE P 254      -1.518  10.172   1.336  0.00  0.00      PRO   
ATOM   3504  HE1 PHE P 254      -2.555  10.197   1.638  0.00  0.00      PRO   
ATOM   3505  CZ  PHE P 254      -0.896  11.190   0.554  0.00  0.00      PRO   
ATOM   3506  HZ  PHE P 254      -1.377  12.135   0.354  0.00  0.00      PRO   
ATOM   3507  CD2 PHE P 254       1.164   9.847   0.646  0.00  0.00      PRO   
ATOM   3508  HD2 PHE P 254       2.189   9.887   0.308  0.00  0.00      PRO   
ATOM   3509  CE2 PHE P 254       0.459  10.934   0.206  0.00  0.00      PRO   
ATOM   3510  HE2 PHE P 254       0.979  11.738  -0.293  0.00  0.00      PRO   
ATOM   3511  C   PHE P 254       3.155   6.679   3.140  0.00  0.00      PRO   
ATOM   3512  O   PHE P 254       3.176   6.766   4.327  0.00  0.00      PRO   
ATOM   3513  N   TRP P 255       3.674   5.549   2.532  0.00  0.00      PRO   
ATOM   3514  HN  TRP P 255       3.818   5.442   1.551  0.00  0.00      PRO   
ATOM   3515  CA  TRP P 255       3.929   4.342   3.317  0.00  0.00      PRO   
ATOM   3516  HA  TRP P 255       3.353   4.332   4.231  0.00  0.00      PRO   
ATOM   3517  CB  TRP P 255       3.644   3.120   2.408  0.00  0.00      PRO   
ATOM   3518  HB1 TRP P 255       3.900   2.126   2.833  0.00  0.00      PRO   
ATOM   3519  HB2 TRP P 255       4.213   3.162   1.455  0.00  0.00      PRO   
ATOM   3520  CG  TRP P 255       2.212   3.013   1.937  0.00  0.00      PRO   
ATOM   3521  CD1 TRP P 255       1.622   3.176   0.681  0.00  0.00      PRO   
ATOM   3522  HD1 TRP P 255       2.072   3.443  -0.264  0.00  0.00      PRO   
ATOM   3523  NE1 TRP P 255       0.227   2.983   0.841  0.00  0.00      PRO   
ATOM   3524  HE1 TRP P 255      -0.428   3.070   0.122  0.00  0.00      PRO   
ATOM   3525  CE2 TRP P 255      -0.072   2.714   2.163  0.00  0.00      PRO   
ATOM   3526  CD2 TRP P 255       1.136   2.733   2.846  0.00  0.00      PRO   
ATOM   3527  CE3 TRP P 255       1.038   2.511   4.258  0.00  0.00      PRO   
ATOM   3528  HE3 TRP P 255       1.821   2.748   4.964  0.00  0.00      PRO   
ATOM   3529  CZ3 TRP P 255      -0.166   2.250   4.834  0.00  0.00      PRO   
ATOM   3530  HZ3 TRP P 255      -0.115   2.250   5.912  0.00  0.00      PRO   
ATOM   3531  CZ2 TRP P 255      -1.246   2.199   2.726  0.00  0.00      PRO   
ATOM   3532  HZ2 TRP P 255      -2.090   2.081   2.063  0.00  0.00      PRO   
ATOM   3533  CH2 TRP P 255      -1.357   2.033   4.111  0.00  0.00      PRO   
ATOM   3534  HH2 TRP P 255      -2.324   1.797   4.529  0.00  0.00      PRO   
ATOM   3535  C   TRP P 255       5.394   4.235   3.790  0.00  0.00      PRO   
ATOM   3536  O   TRP P 255       5.763   3.690   4.810  0.00  0.00      PRO   
ATOM   3537  N   THR P 256       6.279   5.051   3.142  0.00  0.00      PRO   
ATOM   3538  HN  THR P 256       5.986   5.561   2.337  0.00  0.00      PRO   
ATOM   3539  CA  THR P 256       7.685   5.176   3.593  0.00  0.00      PRO   
ATOM   3540  HA  THR P 256       7.943   4.138   3.741  0.00  0.00      PRO   
ATOM   3541  CB  THR P 256       8.631   5.741   2.628  0.00  0.00      PRO   
ATOM   3542  HB  THR P 256       8.480   6.780   2.266  0.00  0.00      PRO   
ATOM   3543  OG1 THR P 256       8.500   5.028   1.457  0.00  0.00      PRO   
ATOM   3544  HG1 THR P 256       7.970   5.600   0.897  0.00  0.00      PRO   
ATOM   3545  CG2 THR P 256      10.133   5.545   2.914  0.00  0.00      PRO   
ATOM   3546 HG21 THR P 256      10.387   5.975   3.907  0.00  0.00      PRO   
ATOM   3547 HG22 THR P 256      10.238   4.451   3.077  0.00  0.00      PRO   
ATOM   3548 HG23 THR P 256      10.798   5.895   2.096  0.00  0.00      PRO   
ATOM   3549  C   THR P 256       7.811   5.831   5.001  0.00  0.00      PRO   
ATOM   3550  O   THR P 256       8.538   5.242   5.800  0.00  0.00      PRO   
ATOM   3551  N   PRO P 257       7.054   6.864   5.399  0.00  0.00      PRO   
ATOM   3552  CD  PRO P 257       6.456   7.848   4.468  0.00  0.00      PRO   
ATOM   3553  HD1 PRO P 257       6.959   7.798   3.478  0.00  0.00      PRO   
ATOM   3554  HD2 PRO P 257       5.385   7.573   4.356  0.00  0.00      PRO   
ATOM   3555  CA  PRO P 257       7.296   7.509   6.678  0.00  0.00      PRO   
ATOM   3556  HA  PRO P 257       8.351   7.628   6.875  0.00  0.00      PRO   
ATOM   3557  CB  PRO P 257       6.540   8.894   6.644  0.00  0.00      PRO   
ATOM   3558  HB1 PRO P 257       6.912   9.630   7.388  0.00  0.00      PRO   
ATOM   3559  HB2 PRO P 257       5.461   8.720   6.846  0.00  0.00      PRO   
ATOM   3560  CG  PRO P 257       6.606   9.178   5.186  0.00  0.00      PRO   
ATOM   3561  HG1 PRO P 257       7.641   9.543   5.013  0.00  0.00      PRO   
ATOM   3562  HG2 PRO P 257       5.886   9.981   4.918  0.00  0.00      PRO   
ATOM   3563  C   PRO P 257       6.724   6.586   7.664  0.00  0.00      PRO   
ATOM   3564  O   PRO P 257       7.380   6.274   8.595  0.00  0.00      PRO   
ATOM   3565  N   TYR P 258       5.482   6.153   7.459  0.00  0.00      PRO   
ATOM   3566  HN  TYR P 258       5.036   6.225   6.570  0.00  0.00      PRO   
ATOM   3567  CA  TYR P 258       4.859   5.275   8.381  0.00  0.00      PRO   
ATOM   3568  HA  TYR P 258       4.864   5.818   9.314  0.00  0.00      PRO   
ATOM   3569  CB  TYR P 258       3.426   4.981   7.807  0.00  0.00      PRO   
ATOM   3570  HB1 TYR P 258       3.477   4.583   6.771  0.00  0.00      PRO   
ATOM   3571  HB2 TYR P 258       2.921   5.971   7.774  0.00  0.00      PRO   
ATOM   3572  CG  TYR P 258       2.565   4.010   8.662  0.00  0.00      PRO   
ATOM   3573  CD1 TYR P 258       2.111   4.335   9.983  0.00  0.00      PRO   
ATOM   3574  HD1 TYR P 258       2.379   5.343  10.266  0.00  0.00      PRO   
ATOM   3575  CE1 TYR P 258       1.245   3.532  10.740  0.00  0.00      PRO   
ATOM   3576  HE1 TYR P 258       0.890   3.802  11.723  0.00  0.00      PRO   
ATOM   3577  CZ  TYR P 258       0.961   2.290  10.226  0.00  0.00      PRO   
ATOM   3578  OH  TYR P 258       0.099   1.418  10.881  0.00  0.00      PRO   
ATOM   3579  HH  TYR P 258      -0.466   1.948  11.449  0.00  0.00      PRO   
ATOM   3580  CD2 TYR P 258       2.156   2.777   8.172  0.00  0.00      PRO   
ATOM   3581  HD2 TYR P 258       2.481   2.477   7.187  0.00  0.00      PRO   
ATOM   3582  CE2 TYR P 258       1.450   1.881   8.981  0.00  0.00      PRO   
ATOM   3583  HE2 TYR P 258       1.227   0.876   8.655  0.00  0.00      PRO   
ATOM   3584  C   TYR P 258       5.616   3.930   8.656  0.00  0.00      PRO   
ATOM   3585  O   TYR P 258       5.765   3.575   9.784  0.00  0.00      PRO   
ATOM   3586  N   ASN P 259       6.158   3.264   7.630  0.00  0.00      PRO   
ATOM   3587  HN  ASN P 259       5.872   3.469   6.697  0.00  0.00      PRO   
ATOM   3588  CA  ASN P 259       7.000   2.072   7.815  0.00  0.00      PRO   
ATOM   3589  HA  ASN P 259       6.495   1.407   8.500  0.00  0.00      PRO   
ATOM   3590  CB  ASN P 259       7.224   1.456   6.431  0.00  0.00      PRO   
ATOM   3591  HB1 ASN P 259       7.767   2.178   5.785  0.00  0.00      PRO   
ATOM   3592  HB2 ASN P 259       6.188   1.527   6.036  0.00  0.00      PRO   
ATOM   3593  CG  ASN P 259       7.857   0.065   6.418  0.00  0.00      PRO   
ATOM   3594  OD1 ASN P 259       7.874  -0.710   7.340  0.00  0.00      PRO   
ATOM   3595  ND2 ASN P 259       8.319  -0.292   5.186  0.00  0.00      PRO   
ATOM   3596 HD21 ASN P 259       8.482   0.323   4.416  0.00  0.00      PRO   
ATOM   3597 HD22 ASN P 259       8.584  -1.223   4.936  0.00  0.00      PRO   
ATOM   3598  C   ASN P 259       8.332   2.391   8.443  0.00  0.00      PRO   
ATOM   3599  O   ASN P 259       8.807   1.644   9.247  0.00  0.00      PRO   
ATOM   3600  N   ILE P 260       8.959   3.603   8.229  0.00  0.00      PRO   
ATOM   3601  HN  ILE P 260       8.487   4.183   7.569  0.00  0.00      PRO   
ATOM   3602  CA  ILE P 260      10.140   4.134   8.932  0.00  0.00      PRO   
ATOM   3603  HA  ILE P 260      10.961   3.432   8.945  0.00  0.00      PRO   
ATOM   3604  CB  ILE P 260      10.694   5.439   8.251  0.00  0.00      PRO   
ATOM   3605  HB  ILE P 260       9.745   5.969   8.023  0.00  0.00      PRO   
ATOM   3606  CG2 ILE P 260      11.527   6.353   9.219  0.00  0.00      PRO   
ATOM   3607 HG21 ILE P 260      12.305   5.756   9.741  0.00  0.00      PRO   
ATOM   3608 HG22 ILE P 260      11.892   7.245   8.667  0.00  0.00      PRO   
ATOM   3609 HG23 ILE P 260      10.859   6.735  10.021  0.00  0.00      PRO   
ATOM   3610  CG1 ILE P 260      11.422   5.127   6.916  0.00  0.00      PRO   
ATOM   3611 HG11 ILE P 260      11.312   5.989   6.224  0.00  0.00      PRO   
ATOM   3612 HG12 ILE P 260      10.885   4.335   6.350  0.00  0.00      PRO   
ATOM   3613  CD  ILE P 260      12.899   4.698   7.047  0.00  0.00      PRO   
ATOM   3614  HD1 ILE P 260      13.206   4.254   6.076  0.00  0.00      PRO   
ATOM   3615  HD2 ILE P 260      13.422   5.634   7.339  0.00  0.00      PRO   
ATOM   3616  HD3 ILE P 260      13.040   3.932   7.839  0.00  0.00      PRO   
ATOM   3617  C   ILE P 260       9.903   4.114  10.412  0.00  0.00      PRO   
ATOM   3618  O   ILE P 260      10.763   3.742  11.187  0.00  0.00      PRO   
ATOM   3619  N   VAL P 261       8.690   4.554  10.959  0.00  0.00      PRO   
ATOM   3620  HN  VAL P 261       8.005   4.922  10.334  0.00  0.00      PRO   
ATOM   3621  CA  VAL P 261       8.400   4.500  12.357  0.00  0.00      PRO   
ATOM   3622  HA  VAL P 261       9.221   4.910  12.927  0.00  0.00      PRO   
ATOM   3623  CB  VAL P 261       7.356   5.562  12.757  0.00  0.00      PRO   
ATOM   3624  HB  VAL P 261       7.098   5.380  13.822  0.00  0.00      PRO   
ATOM   3625  CG1 VAL P 261       8.074   6.911  12.608  0.00  0.00      PRO   
ATOM   3626 HG11 VAL P 261       8.295   7.067  11.530  0.00  0.00      PRO   
ATOM   3627 HG12 VAL P 261       7.426   7.779  12.852  0.00  0.00      PRO   
ATOM   3628 HG13 VAL P 261       8.912   7.077  13.319  0.00  0.00      PRO   
ATOM   3629  CG2 VAL P 261       6.090   5.556  11.894  0.00  0.00      PRO   
ATOM   3630 HG21 VAL P 261       5.300   6.250  12.252  0.00  0.00      PRO   
ATOM   3631 HG22 VAL P 261       6.326   5.844  10.847  0.00  0.00      PRO   
ATOM   3632 HG23 VAL P 261       5.597   4.560  11.889  0.00  0.00      PRO   
ATOM   3633  C   VAL P 261       8.052   3.146  12.916  0.00  0.00      PRO   
ATOM   3634  O   VAL P 261       8.291   2.954  14.130  0.00  0.00      PRO   
ATOM   3635  N   LEU P 262       7.592   2.175  12.156  0.00  0.00      PRO   
ATOM   3636  HN  LEU P 262       7.370   2.209  11.184  0.00  0.00      PRO   
ATOM   3637  CA  LEU P 262       7.432   0.822  12.611  0.00  0.00      PRO   
ATOM   3638  HA  LEU P 262       6.882   0.770  13.539  0.00  0.00      PRO   
ATOM   3639  CB  LEU P 262       6.815  -0.085  11.495  0.00  0.00      PRO   
ATOM   3640  HB1 LEU P 262       6.532  -1.071  11.922  0.00  0.00      PRO   
ATOM   3641  HB2 LEU P 262       7.498  -0.320  10.651  0.00  0.00      PRO   
ATOM   3642  CG  LEU P 262       5.496   0.391  10.864  0.00  0.00      PRO   
ATOM   3643  HG  LEU P 262       5.643   1.447  10.552  0.00  0.00      PRO   
ATOM   3644  CD1 LEU P 262       5.019  -0.543   9.719  0.00  0.00      PRO   
ATOM   3645 HD11 LEU P 262       4.445   0.080   9.000  0.00  0.00      PRO   
ATOM   3646 HD12 LEU P 262       5.912  -0.940   9.190  0.00  0.00      PRO   
ATOM   3647 HD13 LEU P 262       4.387  -1.340  10.164  0.00  0.00      PRO   
ATOM   3648  CD2 LEU P 262       4.446   0.454  12.075  0.00  0.00      PRO   
ATOM   3649 HD21 LEU P 262       4.260  -0.633  12.208  0.00  0.00      PRO   
ATOM   3650 HD22 LEU P 262       4.859   0.912  12.999  0.00  0.00      PRO   
ATOM   3651 HD23 LEU P 262       3.517   1.017  11.843  0.00  0.00      PRO   
ATOM   3652  C   LEU P 262       8.842   0.339  12.857  0.00  0.00      PRO   
ATOM   3653  O   LEU P 262       9.170  -0.371  13.803  0.00  0.00      PRO   
ATOM   3654  N   PHE P 263       9.800   0.653  11.990  0.00  0.00      PRO   
ATOM   3655  HN  PHE P 263       9.620   1.273  11.231  0.00  0.00      PRO   
ATOM   3656  CA  PHE P 263      11.133   0.236  12.126  0.00  0.00      PRO   
ATOM   3657  HA  PHE P 263      11.147  -0.839  12.221  0.00  0.00      PRO   
ATOM   3658  CB  PHE P 263      11.906   0.582  10.863  0.00  0.00      PRO   
ATOM   3659  HB1 PHE P 263      11.677   1.642  10.622  0.00  0.00      PRO   
ATOM   3660  HB2 PHE P 263      11.599  -0.017   9.980  0.00  0.00      PRO   
ATOM   3661  CG  PHE P 263      13.405   0.455  11.098  0.00  0.00      PRO   
ATOM   3662  CD1 PHE P 263      13.829  -0.845  10.976  0.00  0.00      PRO   
ATOM   3663  HD1 PHE P 263      13.145  -1.678  10.912  0.00  0.00      PRO   
ATOM   3664  CE1 PHE P 263      15.175  -1.090  11.070  0.00  0.00      PRO   
ATOM   3665  HE1 PHE P 263      15.495  -2.122  11.066  0.00  0.00      PRO   
ATOM   3666  CZ  PHE P 263      16.095  -0.037  11.129  0.00  0.00      PRO   
ATOM   3667  HZ  PHE P 263      17.151  -0.262  11.159  0.00  0.00      PRO   
ATOM   3668  CD2 PHE P 263      14.298   1.550  11.147  0.00  0.00      PRO   
ATOM   3669  HD2 PHE P 263      13.823   2.504  10.973  0.00  0.00      PRO   
ATOM   3670  CE2 PHE P 263      15.689   1.331  11.216  0.00  0.00      PRO   
ATOM   3671  HE2 PHE P 263      16.291   2.224  11.292  0.00  0.00      PRO   
ATOM   3672  C   PHE P 263      11.751   0.957  13.359  0.00  0.00      PRO   
ATOM   3673  O   PHE P 263      12.283   0.265  14.250  0.00  0.00      PRO   
ATOM   3674  N   LEU P 264      11.497   2.266  13.428  0.00  0.00      PRO   
ATOM   3675  HN  LEU P 264      11.150   2.832  12.684  0.00  0.00      PRO   
ATOM   3676  CA  LEU P 264      11.837   2.934  14.654  0.00  0.00      PRO   
ATOM   3677  HA  LEU P 264      12.879   2.751  14.869  0.00  0.00      PRO   
ATOM   3678  CB  LEU P 264      11.795   4.485  14.474  0.00  0.00      PRO   
ATOM   3679  HB1 LEU P 264      12.006   5.035  15.416  0.00  0.00      PRO   
ATOM   3680  HB2 LEU P 264      10.811   4.815  14.077  0.00  0.00      PRO   
ATOM   3681  CG  LEU P 264      12.894   5.032  13.439  0.00  0.00      PRO   
ATOM   3682  HG  LEU P 264      12.972   4.257  12.646  0.00  0.00      PRO   
ATOM   3683  CD1 LEU P 264      12.505   6.396  12.916  0.00  0.00      PRO   
ATOM   3684 HD11 LEU P 264      13.237   6.801  12.184  0.00  0.00      PRO   
ATOM   3685 HD12 LEU P 264      11.488   6.372  12.470  0.00  0.00      PRO   
ATOM   3686 HD13 LEU P 264      12.381   7.046  13.808  0.00  0.00      PRO   
ATOM   3687  CD2 LEU P 264      14.232   5.162  14.167  0.00  0.00      PRO   
ATOM   3688 HD21 LEU P 264      14.178   5.911  14.985  0.00  0.00      PRO   
ATOM   3689 HD22 LEU P 264      14.529   4.209  14.655  0.00  0.00      PRO   
ATOM   3690 HD23 LEU P 264      14.923   5.413  13.334  0.00  0.00      PRO   
ATOM   3691  C   LEU P 264      11.227   2.502  15.983  0.00  0.00      PRO   
ATOM   3692  O   LEU P 264      12.061   2.462  16.918  0.00  0.00      PRO   
ATOM   3693  N   GLU P 265       9.987   2.160  16.084  0.00  0.00      PRO   
ATOM   3694  HN  GLU P 265       9.329   2.042  15.343  0.00  0.00      PRO   
ATOM   3695  CA  GLU P 265       9.403   1.748  17.351  0.00  0.00      PRO   
ATOM   3696  HA  GLU P 265       9.484   2.562  18.056  0.00  0.00      PRO   
ATOM   3697  CB  GLU P 265       7.885   1.379  17.000  0.00  0.00      PRO   
ATOM   3698  HB1 GLU P 265       7.835   0.730  16.100  0.00  0.00      PRO   
ATOM   3699  HB2 GLU P 265       7.446   2.383  16.817  0.00  0.00      PRO   
ATOM   3700  CG  GLU P 265       7.180   0.725  18.188  0.00  0.00      PRO   
ATOM   3701  HG1 GLU P 265       7.374   1.429  19.025  0.00  0.00      PRO   
ATOM   3702  HG2 GLU P 265       7.586  -0.216  18.617  0.00  0.00      PRO   
ATOM   3703  CD  GLU P 265       5.768   0.487  17.820  0.00  0.00      PRO   
ATOM   3704  OE1 GLU P 265       5.356   0.100  16.712  0.00  0.00      PRO   
ATOM   3705  OE2 GLU P 265       4.959   0.688  18.748  0.00  0.00      PRO   
ATOM   3706  C   GLU P 265      10.078   0.465  17.916  0.00  0.00      PRO   
ATOM   3707  O   GLU P 265      10.338   0.277  19.152  0.00  0.00      PRO   
ATOM   3708  N   THR P 266      10.254  -0.540  17.018  0.00  0.00      PRO   
ATOM   3709  HN  THR P 266       9.818  -0.622  16.125  0.00  0.00      PRO   
ATOM   3710  CA  THR P 266      10.963  -1.789  17.234  0.00  0.00      PRO   
ATOM   3711  HA  THR P 266      10.362  -2.440  17.852  0.00  0.00      PRO   
ATOM   3712  CB  THR P 266      10.900  -2.568  15.915  0.00  0.00      PRO   
ATOM   3713  HB  THR P 266      11.343  -2.035  15.047  0.00  0.00      PRO   
ATOM   3714  OG1 THR P 266       9.552  -2.903  15.604  0.00  0.00      PRO   
ATOM   3715  HG1 THR P 266       9.528  -3.547  14.893  0.00  0.00      PRO   
ATOM   3716  CG2 THR P 266      11.608  -3.910  16.094  0.00  0.00      PRO   
ATOM   3717 HG21 THR P 266      11.161  -4.562  15.313  0.00  0.00      PRO   
ATOM   3718 HG22 THR P 266      12.718  -3.868  16.077  0.00  0.00      PRO   
ATOM   3719 HG23 THR P 266      11.341  -4.338  17.083  0.00  0.00      PRO   
ATOM   3720  C   THR P 266      12.433  -1.628  17.620  0.00  0.00      PRO   
ATOM   3721  O   THR P 266      12.980  -2.232  18.522  0.00  0.00      PRO   
ATOM   3722  N   LEU P 267      13.021  -0.611  16.884  0.00  0.00      PRO   
ATOM   3723  HN  LEU P 267      12.746  -0.224  16.007  0.00  0.00      PRO   
ATOM   3724  CA  LEU P 267      14.410  -0.172  17.213  0.00  0.00      PRO   
ATOM   3725  HA  LEU P 267      15.003  -1.075  17.243  0.00  0.00      PRO   
ATOM   3726  CB  LEU P 267      15.008   0.680  16.039  0.00  0.00      PRO   
ATOM   3727  HB1 LEU P 267      14.458   1.640  16.141  0.00  0.00      PRO   
ATOM   3728  HB2 LEU P 267      14.732   0.291  15.035  0.00  0.00      PRO   
ATOM   3729  CG  LEU P 267      16.502   0.918  16.055  0.00  0.00      PRO   
ATOM   3730  HG  LEU P 267      16.672   1.498  16.987  0.00  0.00      PRO   
ATOM   3731  CD1 LEU P 267      17.405  -0.340  16.011  0.00  0.00      PRO   
ATOM   3732 HD11 LEU P 267      18.446  -0.055  16.270  0.00  0.00      PRO   
ATOM   3733 HD12 LEU P 267      17.021  -1.004  16.815  0.00  0.00      PRO   
ATOM   3734 HD13 LEU P 267      17.513  -0.885  15.048  0.00  0.00      PRO   
ATOM   3735  CD2 LEU P 267      16.894   1.768  14.858  0.00  0.00      PRO   
ATOM   3736 HD21 LEU P 267      16.657   1.164  13.956  0.00  0.00      PRO   
ATOM   3737 HD22 LEU P 267      16.449   2.785  14.813  0.00  0.00      PRO   
ATOM   3738 HD23 LEU P 267      17.971   1.975  15.036  0.00  0.00      PRO   
ATOM   3739  C   LEU P 267      14.690   0.420  18.655  0.00  0.00      PRO   
ATOM   3740  O   LEU P 267      15.602   0.006  19.358  0.00  0.00      PRO   
ATOM   3741  N   VAL P 268      13.787   1.279  19.110  0.00  0.00      PRO   
ATOM   3742  HN  VAL P 268      13.186   1.583  18.375  0.00  0.00      PRO   
ATOM   3743  CA  VAL P 268      13.669   1.881  20.429  0.00  0.00      PRO   
ATOM   3744  HA  VAL P 268      14.685   2.158  20.669  0.00  0.00      PRO   
ATOM   3745  CB  VAL P 268      12.880   3.101  20.310  0.00  0.00      PRO   
ATOM   3746  HB  VAL P 268      11.903   2.856  19.842  0.00  0.00      PRO   
ATOM   3747  CG1 VAL P 268      12.614   3.634  21.696  0.00  0.00      PRO   
ATOM   3748 HG11 VAL P 268      12.313   4.704  21.689  0.00  0.00      PRO   
ATOM   3749 HG12 VAL P 268      11.820   3.039  22.196  0.00  0.00      PRO   
ATOM   3750 HG13 VAL P 268      13.437   3.415  22.408  0.00  0.00      PRO   
ATOM   3751  CG2 VAL P 268      13.751   4.040  19.568  0.00  0.00      PRO   
ATOM   3752 HG21 VAL P 268      14.291   3.536  18.738  0.00  0.00      PRO   
ATOM   3753 HG22 VAL P 268      13.217   4.874  19.064  0.00  0.00      PRO   
ATOM   3754 HG23 VAL P 268      14.461   4.464  20.310  0.00  0.00      PRO   
ATOM   3755  C   VAL P 268      13.226   0.854  21.479  0.00  0.00      PRO   
ATOM   3756  O   VAL P 268      13.442   0.951  22.688  0.00  0.00      PRO   
ATOM   3757  N   GLU P 269      12.484  -0.225  21.041  0.00  0.00      PRO   
ATOM   3758  HN  GLU P 269      11.997  -0.105  20.179  0.00  0.00      PRO   
ATOM   3759  CA  GLU P 269      12.307  -1.421  21.917  0.00  0.00      PRO   
ATOM   3760  HA  GLU P 269      11.990  -0.952  22.836  0.00  0.00      PRO   
ATOM   3761  CB  GLU P 269      11.163  -2.358  21.427  0.00  0.00      PRO   
ATOM   3762  HB1 GLU P 269      11.380  -3.327  21.925  0.00  0.00      PRO   
ATOM   3763  HB2 GLU P 269      11.400  -2.586  20.366  0.00  0.00      PRO   
ATOM   3764  CG  GLU P 269       9.688  -1.830  21.677  0.00  0.00      PRO   
ATOM   3765  HG1 GLU P 269       8.950  -2.652  21.796  0.00  0.00      PRO   
ATOM   3766  HG2 GLU P 269       9.338  -0.986  21.045  0.00  0.00      PRO   
ATOM   3767  CD  GLU P 269       9.604  -1.229  23.114  0.00  0.00      PRO   
ATOM   3768  OE1 GLU P 269       9.363  -0.040  23.271  0.00  0.00      PRO   
ATOM   3769  OE2 GLU P 269       9.770  -2.022  24.110  0.00  0.00      PRO   
ATOM   3770  C   GLU P 269      13.553  -2.116  22.185  0.00  0.00      PRO   
ATOM   3771  O   GLU P 269      13.799  -2.616  23.233  0.00  0.00      PRO   
ATOM   3772  N   LEU P 270      14.359  -2.258  21.129  0.00  0.00      PRO   
ATOM   3773  HN  LEU P 270      14.033  -1.906  20.256  0.00  0.00      PRO   
ATOM   3774  CA  LEU P 270      15.677  -2.881  21.165  0.00  0.00      PRO   
ATOM   3775  HA  LEU P 270      15.563  -3.904  21.493  0.00  0.00      PRO   
ATOM   3776  CB  LEU P 270      16.388  -2.912  19.819  0.00  0.00      PRO   
ATOM   3777  HB1 LEU P 270      16.946  -1.987  19.556  0.00  0.00      PRO   
ATOM   3778  HB2 LEU P 270      15.605  -3.050  19.043  0.00  0.00      PRO   
ATOM   3779  CG  LEU P 270      17.426  -4.114  19.781  0.00  0.00      PRO   
ATOM   3780  HG  LEU P 270      17.835  -4.365  20.784  0.00  0.00      PRO   
ATOM   3781  CD1 LEU P 270      16.685  -5.353  19.204  0.00  0.00      PRO   
ATOM   3782 HD11 LEU P 270      17.444  -6.159  19.104  0.00  0.00      PRO   
ATOM   3783 HD12 LEU P 270      15.795  -5.667  19.790  0.00  0.00      PRO   
ATOM   3784 HD13 LEU P 270      16.208  -5.160  18.219  0.00  0.00      PRO   
ATOM   3785  CD2 LEU P 270      18.506  -3.844  18.775  0.00  0.00      PRO   
ATOM   3786 HD21 LEU P 270      18.966  -2.864  19.024  0.00  0.00      PRO   
ATOM   3787 HD22 LEU P 270      19.282  -4.636  18.719  0.00  0.00      PRO   
ATOM   3788 HD23 LEU P 270      18.100  -3.776  17.743  0.00  0.00      PRO   
ATOM   3789  C   LEU P 270      16.601  -2.299  22.280  0.00  0.00      PRO   
ATOM   3790  O   LEU P 270      17.054  -2.998  23.169  0.00  0.00      PRO   
ATOM   3791  N   GLU P 271      16.741  -0.941  22.305  0.00  0.00      PRO   
ATOM   3792  HN  GLU P 271      16.162  -0.368  21.729  0.00  0.00      PRO   
ATOM   3793  CA  GLU P 271      17.559  -0.248  23.277  0.00  0.00      PRO   
ATOM   3794  HA  GLU P 271      17.390  -0.711  24.238  0.00  0.00      PRO   
ATOM   3795  CB  GLU P 271      18.995  -0.128  22.775  0.00  0.00      PRO   
ATOM   3796  HB1 GLU P 271      19.020   0.311  21.755  0.00  0.00      PRO   
ATOM   3797  HB2 GLU P 271      19.411  -1.151  22.655  0.00  0.00      PRO   
ATOM   3798  CG  GLU P 271      19.996   0.553  23.719  0.00  0.00      PRO   
ATOM   3799  HG1 GLU P 271      19.880  -0.009  24.670  0.00  0.00      PRO   
ATOM   3800  HG2 GLU P 271      19.739   1.634  23.731  0.00  0.00      PRO   
ATOM   3801  CD  GLU P 271      21.408   0.556  23.232  0.00  0.00      PRO   
ATOM   3802  OE1 GLU P 271      21.837   1.680  22.824  0.00  0.00      PRO   
ATOM   3803  OE2 GLU P 271      22.136  -0.413  23.435  0.00  0.00      PRO   
ATOM   3804  C   GLU P 271      17.049   1.184  23.492  0.00  0.00      PRO   
ATOM   3805  O   GLU P 271      16.565   1.865  22.557  0.00  0.00      PRO   
ATOM   3806  N   VAL P 272      17.058   1.707  24.756  0.00  0.00      PRO   
ATOM   3807  HN  VAL P 272      17.466   1.166  25.488  0.00  0.00      PRO   
ATOM   3808  CA  VAL P 272      16.441   2.957  25.258  0.00  0.00      PRO   
ATOM   3809  HA  VAL P 272      15.379   3.015  25.070  0.00  0.00      PRO   
ATOM   3810  CB  VAL P 272      16.228   2.868  26.823  0.00  0.00      PRO   
ATOM   3811  HB  VAL P 272      15.930   3.814  27.324  0.00  0.00      PRO   
ATOM   3812  CG1 VAL P 272      15.111   1.886  27.112  0.00  0.00      PRO   
ATOM   3813 HG11 VAL P 272      14.217   2.188  26.527  0.00  0.00      PRO   
ATOM   3814 HG12 VAL P 272      15.308   0.838  26.800  0.00  0.00      PRO   
ATOM   3815 HG13 VAL P 272      14.926   1.774  28.202  0.00  0.00      PRO   
ATOM   3816  CG2 VAL P 272      17.503   2.441  27.549  0.00  0.00      PRO   
ATOM   3817 HG21 VAL P 272      18.424   2.761  27.016  0.00  0.00      PRO   
ATOM   3818 HG22 VAL P 272      17.591   2.750  28.613  0.00  0.00      PRO   
ATOM   3819 HG23 VAL P 272      17.556   1.332  27.520  0.00  0.00      PRO   
ATOM   3820  C   VAL P 272      17.151   4.301  24.844  0.00  0.00      PRO   
ATOM   3821  O   VAL P 272      18.338   4.355  24.682  0.00  0.00      PRO   
ATOM   3822  N   LEU P 273      16.398   5.423  24.760  0.00  0.00      PRO   
ATOM   3823  HN  LEU P 273      15.430   5.322  24.980  0.00  0.00      PRO   
ATOM   3824  CA  LEU P 273      16.821   6.730  24.199  0.00  0.00      PRO   
ATOM   3825  HA  LEU P 273      17.695   6.513  23.602  0.00  0.00      PRO   
ATOM   3826  CB  LEU P 273      15.727   7.435  23.358  0.00  0.00      PRO   
ATOM   3827  HB1 LEU P 273      16.087   8.403  22.950  0.00  0.00      PRO   
ATOM   3828  HB2 LEU P 273      14.882   7.755  24.004  0.00  0.00      PRO   
ATOM   3829  CG  LEU P 273      15.205   6.704  22.063  0.00  0.00      PRO   
ATOM   3830  HG  LEU P 273      15.001   5.620  22.201  0.00  0.00      PRO   
ATOM   3831  CD1 LEU P 273      13.864   7.319  21.638  0.00  0.00      PRO   
ATOM   3832 HD11 LEU P 273      13.390   6.749  20.811  0.00  0.00      PRO   
ATOM   3833 HD12 LEU P 273      13.150   7.271  22.488  0.00  0.00      PRO   
ATOM   3834 HD13 LEU P 273      14.023   8.392  21.399  0.00  0.00      PRO   
ATOM   3835  CD2 LEU P 273      16.251   6.797  20.969  0.00  0.00      PRO   
ATOM   3836 HD21 LEU P 273      15.895   6.187  20.111  0.00  0.00      PRO   
ATOM   3837 HD22 LEU P 273      16.215   7.871  20.688  0.00  0.00      PRO   
ATOM   3838 HD23 LEU P 273      17.252   6.381  21.214  0.00  0.00      PRO   
ATOM   3839  C   LEU P 273      17.342   7.537  25.380  0.00  0.00      PRO   
ATOM   3840  O   LEU P 273      17.008   7.151  26.511  0.00  0.00      PRO   
ATOM   3841  N   GLN P 274      18.218   8.587  25.255  0.00  0.00      PRO   
ATOM   3842  HN  GLN P 274      18.491   8.890  24.345  0.00  0.00      PRO   
ATOM   3843  CA  GLN P 274      18.574   9.334  26.421  0.00  0.00      PRO   
ATOM   3844  HA  GLN P 274      18.542   8.758  27.334  0.00  0.00      PRO   
ATOM   3845  CB  GLN P 274      20.107   9.754  26.494  0.00  0.00      PRO   
ATOM   3846  HB1 GLN P 274      20.399  10.190  27.473  0.00  0.00      PRO   
ATOM   3847  HB2 GLN P 274      20.198  10.582  25.759  0.00  0.00      PRO   
ATOM   3848  CG  GLN P 274      21.033   8.543  26.205  0.00  0.00      PRO   
ATOM   3849  HG1 GLN P 274      22.091   8.869  26.113  0.00  0.00      PRO   
ATOM   3850  HG2 GLN P 274      20.828   8.024  25.244  0.00  0.00      PRO   
ATOM   3851  CD  GLN P 274      21.029   7.455  27.236  0.00  0.00      PRO   
ATOM   3852  OE1 GLN P 274      21.194   7.911  28.399  0.00  0.00      PRO   
ATOM   3853  NE2 GLN P 274      20.794   6.206  26.887  0.00  0.00      PRO   
ATOM   3854 HE21 GLN P 274      20.383   5.996  26.000  0.00  0.00      PRO   
ATOM   3855 HE22 GLN P 274      20.780   5.506  27.601  0.00  0.00      PRO   
ATOM   3856  C   GLN P 274      17.639  10.519  26.803  0.00  0.00      PRO   
ATOM   3857  O   GLN P 274      17.251  10.727  27.958  0.00  0.00      PRO   
ATOM   3858  N   ASP P 275      17.252  11.414  25.882  0.00  0.00      PRO   
ATOM   3859  HN  ASP P 275      17.535  11.294  24.933  0.00  0.00      PRO   
ATOM   3860  CA  ASP P 275      16.471  12.585  26.237  0.00  0.00      PRO   
ATOM   3861  HA  ASP P 275      16.492  12.689  27.312  0.00  0.00      PRO   
ATOM   3862  CB  ASP P 275      17.050  13.831  25.461  0.00  0.00      PRO   
ATOM   3863  HB1 ASP P 275      16.298  14.646  25.536  0.00  0.00      PRO   
ATOM   3864  HB2 ASP P 275      17.149  13.601  24.379  0.00  0.00      PRO   
ATOM   3865  CG  ASP P 275      18.366  14.418  25.903  0.00  0.00      PRO   
ATOM   3866  OD1 ASP P 275      18.865  15.317  25.215  0.00  0.00      PRO   
ATOM   3867  OD2 ASP P 275      18.824  14.071  27.054  0.00  0.00      PRO   
ATOM   3868  C   ASP P 275      15.088  12.338  25.810  0.00  0.00      PRO   
ATOM   3869  O   ASP P 275      14.807  11.985  24.646  0.00  0.00      PRO   
ATOM   3870  N   CYS P 276      14.079  12.579  26.700  0.00  0.00      PRO   
ATOM   3871  HN  CYS P 276      14.368  12.967  27.572  0.00  0.00      PRO   
ATOM   3872  CA  CYS P 276      12.656  12.130  26.452  0.00  0.00      PRO   
ATOM   3873  HA  CYS P 276      12.595  11.083  26.195  0.00  0.00      PRO   
ATOM   3874  CB  CYS P 276      12.092  12.169  27.913  0.00  0.00      PRO   
ATOM   3875  HB1 CYS P 276      12.479  13.093  28.392  0.00  0.00      PRO   
ATOM   3876  HB2 CYS P 276      12.556  11.348  28.501  0.00  0.00      PRO   
ATOM   3877  SG  CYS P 276      10.215  12.121  28.101  0.00  0.00      PRO   
ATOM   3878  HG1 CYS P 276       9.959  13.404  27.897  0.00  0.00      PRO   
ATOM   3879  C   CYS P 276      11.960  12.927  25.350  0.00  0.00      PRO   
ATOM   3880  O   CYS P 276      10.956  12.457  24.783  0.00  0.00      PRO   
ATOM   3881  N   THR P 277      12.468  14.117  25.004  0.00  0.00      PRO   
ATOM   3882  HN  THR P 277      13.241  14.335  25.596  0.00  0.00      PRO   
ATOM   3883  CA  THR P 277      12.161  14.829  23.750  0.00  0.00      PRO   
ATOM   3884  HA  THR P 277      11.157  15.226  23.790  0.00  0.00      PRO   
ATOM   3885  CB  THR P 277      13.273  15.915  23.529  0.00  0.00      PRO   
ATOM   3886  HB  THR P 277      14.331  15.576  23.553  0.00  0.00      PRO   
ATOM   3887  OG1 THR P 277      13.180  16.906  24.530  0.00  0.00      PRO   
ATOM   3888  HG1 THR P 277      13.993  16.968  25.037  0.00  0.00      PRO   
ATOM   3889  CG2 THR P 277      13.126  16.593  22.135  0.00  0.00      PRO   
ATOM   3890 HG21 THR P 277      12.095  16.995  22.038  0.00  0.00      PRO   
ATOM   3891 HG22 THR P 277      13.791  17.479  22.063  0.00  0.00      PRO   
ATOM   3892 HG23 THR P 277      13.124  15.898  21.268  0.00  0.00      PRO   
ATOM   3893  C   THR P 277      12.170  13.861  22.516  0.00  0.00      PRO   
ATOM   3894  O   THR P 277      11.270  13.896  21.655  0.00  0.00      PRO   
ATOM   3895  N   PHE P 278      13.226  12.995  22.378  0.00  0.00      PRO   
ATOM   3896  HN  PHE P 278      13.873  12.810  23.115  0.00  0.00      PRO   
ATOM   3897  CA  PHE P 278      13.266  12.057  21.317  0.00  0.00      PRO   
ATOM   3898  HA  PHE P 278      13.273  12.571  20.367  0.00  0.00      PRO   
ATOM   3899  CB  PHE P 278      14.596  11.171  21.298  0.00  0.00      PRO   
ATOM   3900  HB1 PHE P 278      14.502  10.443  20.464  0.00  0.00      PRO   
ATOM   3901  HB2 PHE P 278      14.580  10.683  22.296  0.00  0.00      PRO   
ATOM   3902  CG  PHE P 278      15.803  11.984  21.164  0.00  0.00      PRO   
ATOM   3903  CD1 PHE P 278      16.921  11.502  21.804  0.00  0.00      PRO   
ATOM   3904  HD1 PHE P 278      16.803  10.703  22.522  0.00  0.00      PRO   
ATOM   3905  CE1 PHE P 278      18.162  12.136  21.707  0.00  0.00      PRO   
ATOM   3906  HE1 PHE P 278      18.806  11.890  22.538  0.00  0.00      PRO   
ATOM   3907  CZ  PHE P 278      18.432  13.001  20.682  0.00  0.00      PRO   
ATOM   3908  HZ  PHE P 278      19.430  13.413  20.673  0.00  0.00      PRO   
ATOM   3909  CD2 PHE P 278      16.012  13.054  20.231  0.00  0.00      PRO   
ATOM   3910  HD2 PHE P 278      15.177  13.422  19.654  0.00  0.00      PRO   
ATOM   3911  CE2 PHE P 278      17.321  13.469  19.884  0.00  0.00      PRO   
ATOM   3912  HE2 PHE P 278      17.544  14.248  19.170  0.00  0.00      PRO   
ATOM   3913  C   PHE P 278      12.124  11.005  21.220  0.00  0.00      PRO   
ATOM   3914  O   PHE P 278      11.566  10.769  20.168  0.00  0.00      PRO   
ATOM   3915  N   GLU P 279      11.757  10.407  22.368  0.00  0.00      PRO   
ATOM   3916  HN  GLU P 279      12.321  10.575  23.173  0.00  0.00      PRO   
ATOM   3917  CA  GLU P 279      10.635   9.554  22.653  0.00  0.00      PRO   
ATOM   3918  HA  GLU P 279      10.739   8.728  21.966  0.00  0.00      PRO   
ATOM   3919  CB  GLU P 279      10.813   8.977  24.075  0.00  0.00      PRO   
ATOM   3920  HB1 GLU P 279      10.479   9.791  24.754  0.00  0.00      PRO   
ATOM   3921  HB2 GLU P 279      11.853   8.604  24.193  0.00  0.00      PRO   
ATOM   3922  CG  GLU P 279       9.989   7.659  24.349  0.00  0.00      PRO   
ATOM   3923  HG1 GLU P 279      10.289   6.865  23.633  0.00  0.00      PRO   
ATOM   3924  HG2 GLU P 279       8.942   7.895  24.060  0.00  0.00      PRO   
ATOM   3925  CD  GLU P 279      10.019   7.166  25.787  0.00  0.00      PRO   
ATOM   3926  OE1 GLU P 279      10.476   7.956  26.697  0.00  0.00      PRO   
ATOM   3927  OE2 GLU P 279       9.467   6.097  26.076  0.00  0.00      PRO   
ATOM   3928  C   GLU P 279       9.251  10.107  22.473  0.00  0.00      PRO   
ATOM   3929  O   GLU P 279       8.392   9.549  21.851  0.00  0.00      PRO   
ATOM   3930  N   ARG P 280       9.108  11.368  22.955  0.00  0.00      PRO   
ATOM   3931  HN  ARG P 280       9.801  11.890  23.446  0.00  0.00      PRO   
ATOM   3932  CA  ARG P 280       7.950  12.230  22.727  0.00  0.00      PRO   
ATOM   3933  HA  ARG P 280       7.081  11.592  22.790  0.00  0.00      PRO   
ATOM   3934  CB  ARG P 280       8.037  13.429  23.677  0.00  0.00      PRO   
ATOM   3935  HB1 ARG P 280       7.181  14.081  23.398  0.00  0.00      PRO   
ATOM   3936  HB2 ARG P 280       8.934  14.049  23.463  0.00  0.00      PRO   
ATOM   3937  CG  ARG P 280       7.951  13.285  25.224  0.00  0.00      PRO   
ATOM   3938  HG1 ARG P 280       7.902  14.310  25.649  0.00  0.00      PRO   
ATOM   3939  HG2 ARG P 280       8.868  12.866  25.691  0.00  0.00      PRO   
ATOM   3940  CD  ARG P 280       6.771  12.420  25.715  0.00  0.00      PRO   
ATOM   3941  HD1 ARG P 280       6.916  12.229  26.800  0.00  0.00      PRO   
ATOM   3942  HD2 ARG P 280       6.826  11.424  25.226  0.00  0.00      PRO   
ATOM   3943  NE  ARG P 280       5.539  13.142  25.263  0.00  0.00      PRO   
ATOM   3944  HE  ARG P 280       5.571  14.137  25.356  0.00  0.00      PRO   
ATOM   3945  CZ  ARG P 280       4.671  12.636  24.315  0.00  0.00      PRO   
ATOM   3946  NH1 ARG P 280       4.656  11.323  24.069  0.00  0.00      PRO   
ATOM   3947 HH11 ARG P 280       5.039  10.682  24.734  0.00  0.00      PRO   
ATOM   3948 HH12 ARG P 280       3.964  10.954  23.448  0.00  0.00      PRO   
ATOM   3949  NH2 ARG P 280       3.948  13.439  23.594  0.00  0.00      PRO   
ATOM   3950 HH21 ARG P 280       4.277  14.383  23.594  0.00  0.00      PRO   
ATOM   3951 HH22 ARG P 280       3.311  12.987  22.970  0.00  0.00      PRO   
ATOM   3952  C   ARG P 280       7.765  12.578  21.258  0.00  0.00      PRO   
ATOM   3953  O   ARG P 280       6.611  12.621  20.818  0.00  0.00      PRO   
ATOM   3954  N   TYR P 281       8.785  12.820  20.452  0.00  0.00      PRO   
ATOM   3955  HN  TYR P 281       9.721  12.762  20.791  0.00  0.00      PRO   
ATOM   3956  CA  TYR P 281       8.547  13.103  19.002  0.00  0.00      PRO   
ATOM   3957  HA  TYR P 281       7.663  13.720  18.931  0.00  0.00      PRO   
ATOM   3958  CB  TYR P 281       9.834  13.813  18.383  0.00  0.00      PRO   
ATOM   3959  HB1 TYR P 281      10.785  13.316  18.672  0.00  0.00      PRO   
ATOM   3960  HB2 TYR P 281       9.979  14.830  18.806  0.00  0.00      PRO   
ATOM   3961  CG  TYR P 281       9.810  13.940  16.940  0.00  0.00      PRO   
ATOM   3962  CD1 TYR P 281      10.714  13.301  16.137  0.00  0.00      PRO   
ATOM   3963  HD1 TYR P 281      11.470  12.678  16.593  0.00  0.00      PRO   
ATOM   3964  CE1 TYR P 281      10.633  13.411  14.757  0.00  0.00      PRO   
ATOM   3965  HE1 TYR P 281      11.276  12.793  14.149  0.00  0.00      PRO   
ATOM   3966  CZ  TYR P 281       9.540  14.139  14.150  0.00  0.00      PRO   
ATOM   3967  OH  TYR P 281       9.468  14.378  12.766  0.00  0.00      PRO   
ATOM   3968  HH  TYR P 281      10.159  13.869  12.339  0.00  0.00      PRO   
ATOM   3969  CD2 TYR P 281       8.788  14.701  16.368  0.00  0.00      PRO   
ATOM   3970  HD2 TYR P 281       8.172  15.232  17.078  0.00  0.00      PRO   
ATOM   3971  CE2 TYR P 281       8.715  14.962  15.004  0.00  0.00      PRO   
ATOM   3972  HE2 TYR P 281       7.961  15.650  14.648  0.00  0.00      PRO   
ATOM   3973  C   TYR P 281       8.179  11.802  18.288  0.00  0.00      PRO   
ATOM   3974  O   TYR P 281       7.371  11.803  17.405  0.00  0.00      PRO   
ATOM   3975  N   LEU P 282       8.691  10.603  18.742  0.00  0.00      PRO   
ATOM   3976  HN  LEU P 282       9.326  10.657  19.508  0.00  0.00      PRO   
ATOM   3977  CA  LEU P 282       8.276   9.345  18.094  0.00  0.00      PRO   
ATOM   3978  HA  LEU P 282       8.373   9.385  17.019  0.00  0.00      PRO   
ATOM   3979  CB  LEU P 282       9.321   8.189  18.374  0.00  0.00      PRO   
ATOM   3980  HB1 LEU P 282       9.384   8.179  19.483  0.00  0.00      PRO   
ATOM   3981  HB2 LEU P 282      10.315   8.405  17.926  0.00  0.00      PRO   
ATOM   3982  CG  LEU P 282       8.803   6.794  17.981  0.00  0.00      PRO   
ATOM   3983  HG  LEU P 282       7.869   6.660  18.568  0.00  0.00      PRO   
ATOM   3984  CD1 LEU P 282       8.539   6.425  16.564  0.00  0.00      PRO   
ATOM   3985 HD11 LEU P 282       9.503   6.444  16.011  0.00  0.00      PRO   
ATOM   3986 HD12 LEU P 282       8.299   5.348  16.427  0.00  0.00      PRO   
ATOM   3987 HD13 LEU P 282       7.792   7.157  16.190  0.00  0.00      PRO   
ATOM   3988  CD2 LEU P 282       9.934   5.856  18.527  0.00  0.00      PRO   
ATOM   3989 HD21 LEU P 282      10.904   6.091  18.039  0.00  0.00      PRO   
ATOM   3990 HD22 LEU P 282       9.977   5.863  19.637  0.00  0.00      PRO   
ATOM   3991 HD23 LEU P 282       9.644   4.852  18.152  0.00  0.00      PRO   
ATOM   3992  C   LEU P 282       6.847   8.977  18.440  0.00  0.00      PRO   
ATOM   3993  O   LEU P 282       6.101   8.392  17.615  0.00  0.00      PRO   
ATOM   3994  N   ASP P 283       6.317   9.372  19.591  0.00  0.00      PRO   
ATOM   3995  HN  ASP P 283       6.798   9.796  20.355  0.00  0.00      PRO   
ATOM   3996  CA  ASP P 283       4.880   9.166  19.903  0.00  0.00      PRO   
ATOM   3997  HA  ASP P 283       4.643   8.143  19.650  0.00  0.00      PRO   
ATOM   3998  CB  ASP P 283       4.600   9.379  21.390  0.00  0.00      PRO   
ATOM   3999  HB1 ASP P 283       4.834  10.451  21.570  0.00  0.00      PRO   
ATOM   4000  HB2 ASP P 283       5.279   8.626  21.845  0.00  0.00      PRO   
ATOM   4001  CG  ASP P 283       3.214   9.028  21.893  0.00  0.00      PRO   
ATOM   4002  OD1 ASP P 283       2.870   9.619  22.961  0.00  0.00      PRO   
ATOM   4003  OD2 ASP P 283       2.480   8.189  21.339  0.00  0.00      PRO   
ATOM   4004  C   ASP P 283       3.929  10.012  19.000  0.00  0.00      PRO   
ATOM   4005  O   ASP P 283       2.940   9.504  18.441  0.00  0.00      PRO   
ATOM   4006  N   TYR P 284       4.171  11.366  18.883  0.00  0.00      PRO   
ATOM   4007  HN  TYR P 284       4.816  11.945  19.375  0.00  0.00      PRO   
ATOM   4008  CA  TYR P 284       3.371  12.152  17.894  0.00  0.00      PRO   
ATOM   4009  HA  TYR P 284       2.361  11.971  18.230  0.00  0.00      PRO   
ATOM   4010  CB  TYR P 284       3.803  13.629  18.087  0.00  0.00      PRO   
ATOM   4011  HB1 TYR P 284       4.801  13.846  17.650  0.00  0.00      PRO   
ATOM   4012  HB2 TYR P 284       3.913  13.691  19.191  0.00  0.00      PRO   
ATOM   4013  CG  TYR P 284       2.727  14.761  17.676  0.00  0.00      PRO   
ATOM   4014  CD1 TYR P 284       2.312  14.749  16.339  0.00  0.00      PRO   
ATOM   4015  HD1 TYR P 284       2.741  14.059  15.627  0.00  0.00      PRO   
ATOM   4016  CE1 TYR P 284       1.447  15.730  15.840  0.00  0.00      PRO   
ATOM   4017  HE1 TYR P 284       1.279  15.766  14.773  0.00  0.00      PRO   
ATOM   4018  CZ  TYR P 284       0.815  16.592  16.728  0.00  0.00      PRO   
ATOM   4019  OH  TYR P 284      -0.018  17.541  16.211  0.00  0.00      PRO   
ATOM   4020  HH  TYR P 284       0.040  18.294  16.804  0.00  0.00      PRO   
ATOM   4021  CD2 TYR P 284       2.148  15.717  18.550  0.00  0.00      PRO   
ATOM   4022  HD2 TYR P 284       2.453  15.708  19.586  0.00  0.00      PRO   
ATOM   4023  CE2 TYR P 284       1.191  16.629  18.102  0.00  0.00      PRO   
ATOM   4024  HE2 TYR P 284       0.632  17.363  18.664  0.00  0.00      PRO   
ATOM   4025  C   TYR P 284       3.539  11.711  16.454  0.00  0.00      PRO   
ATOM   4026  O   TYR P 284       2.482  11.485  15.874  0.00  0.00      PRO   
ATOM   4027  N   ALA P 285       4.752  11.296  15.953  0.00  0.00      PRO   
ATOM   4028  HN  ALA P 285       5.529  11.563  16.517  0.00  0.00      PRO   
ATOM   4029  CA  ALA P 285       5.104  10.684  14.678  0.00  0.00      PRO   
ATOM   4030  HA  ALA P 285       4.909  11.441  13.933  0.00  0.00      PRO   
ATOM   4031  CB  ALA P 285       6.537  10.237  14.612  0.00  0.00      PRO   
ATOM   4032  HB1 ALA P 285       7.331  11.011  14.546  0.00  0.00      PRO   
ATOM   4033  HB2 ALA P 285       6.889   9.509  15.373  0.00  0.00      PRO   
ATOM   4034  HB3 ALA P 285       6.636   9.749  13.618  0.00  0.00      PRO   
ATOM   4035  C   ALA P 285       4.293   9.432  14.316  0.00  0.00      PRO   
ATOM   4036  O   ALA P 285       3.804   9.282  13.194  0.00  0.00      PRO   
ATOM   4037  N   ILE P 286       4.123   8.563  15.322  0.00  0.00      PRO   
ATOM   4038  HN  ILE P 286       4.612   8.641  16.188  0.00  0.00      PRO   
ATOM   4039  CA  ILE P 286       3.460   7.307  15.138  0.00  0.00      PRO   
ATOM   4040  HA  ILE P 286       3.953   6.771  14.340  0.00  0.00      PRO   
ATOM   4041  CB  ILE P 286       3.511   6.338  16.320  0.00  0.00      PRO   
ATOM   4042  HB  ILE P 286       3.311   6.845  17.288  0.00  0.00      PRO   
ATOM   4043  CG2 ILE P 286       2.546   5.162  16.119  0.00  0.00      PRO   
ATOM   4044 HG21 ILE P 286       1.485   5.466  16.246  0.00  0.00      PRO   
ATOM   4045 HG22 ILE P 286       2.769   4.726  15.122  0.00  0.00      PRO   
ATOM   4046 HG23 ILE P 286       2.726   4.373  16.881  0.00  0.00      PRO   
ATOM   4047  CG1 ILE P 286       4.972   5.696  16.310  0.00  0.00      PRO   
ATOM   4048 HG11 ILE P 286       5.760   6.461  16.143  0.00  0.00      PRO   
ATOM   4049 HG12 ILE P 286       4.974   4.925  15.510  0.00  0.00      PRO   
ATOM   4050  CD  ILE P 286       5.330   4.981  17.571  0.00  0.00      PRO   
ATOM   4051  HD1 ILE P 286       6.313   4.463  17.589  0.00  0.00      PRO   
ATOM   4052  HD2 ILE P 286       5.347   5.685  18.431  0.00  0.00      PRO   
ATOM   4053  HD3 ILE P 286       4.523   4.320  17.951  0.00  0.00      PRO   
ATOM   4054  C   ILE P 286       2.072   7.535  14.694  0.00  0.00      PRO   
ATOM   4055  O   ILE P 286       1.625   6.921  13.760  0.00  0.00      PRO   
ATOM   4056  N   GLN P 287       1.310   8.489  15.345  0.00  0.00      PRO   
ATOM   4057  HN  GLN P 287       1.600   8.869  16.220  0.00  0.00      PRO   
ATOM   4058  CA  GLN P 287      -0.058   8.799  14.967  0.00  0.00      PRO   
ATOM   4059  HA  GLN P 287      -0.502   7.830  14.790  0.00  0.00      PRO   
ATOM   4060  CB  GLN P 287      -0.888   9.505  16.203  0.00  0.00      PRO   
ATOM   4061  HB1 GLN P 287      -0.247  10.362  16.501  0.00  0.00      PRO   
ATOM   4062  HB2 GLN P 287      -1.014   8.756  17.013  0.00  0.00      PRO   
ATOM   4063  CG  GLN P 287      -2.329  10.046  15.928  0.00  0.00      PRO   
ATOM   4064  HG1 GLN P 287      -2.382  10.841  15.154  0.00  0.00      PRO   
ATOM   4065  HG2 GLN P 287      -2.657  10.530  16.873  0.00  0.00      PRO   
ATOM   4066  CD  GLN P 287      -3.241   8.867  15.593  0.00  0.00      PRO   
ATOM   4067  OE1 GLN P 287      -3.974   8.410  16.471  0.00  0.00      PRO   
ATOM   4068  NE2 GLN P 287      -3.171   8.362  14.398  0.00  0.00      PRO   
ATOM   4069 HE21 GLN P 287      -2.404   8.627  13.814  0.00  0.00      PRO   
ATOM   4070 HE22 GLN P 287      -3.773   7.606  14.141  0.00  0.00      PRO   
ATOM   4071  C   GLN P 287      -0.097   9.610  13.704  0.00  0.00      PRO   
ATOM   4072  O   GLN P 287      -1.058   9.599  12.897  0.00  0.00      PRO   
ATOM   4073  N   ALA P 288       0.680  10.653  13.572  0.00  0.00      PRO   
ATOM   4074  HN  ALA P 288       1.356  11.002  14.216  0.00  0.00      PRO   
ATOM   4075  CA  ALA P 288       0.722  11.596  12.436  0.00  0.00      PRO   
ATOM   4076  HA  ALA P 288      -0.242  12.075  12.347  0.00  0.00      PRO   
ATOM   4077  CB  ALA P 288       1.803  12.706  12.685  0.00  0.00      PRO   
ATOM   4078  HB1 ALA P 288       1.338  13.458  13.358  0.00  0.00      PRO   
ATOM   4079  HB2 ALA P 288       2.728  12.324  13.169  0.00  0.00      PRO   
ATOM   4080  HB3 ALA P 288       2.081  13.255  11.760  0.00  0.00      PRO   
ATOM   4081  C   ALA P 288       0.983  10.974  11.113  0.00  0.00      PRO   
ATOM   4082  O   ALA P 288       0.280  11.098  10.122  0.00  0.00      PRO   
ATOM   4083  N   THR P 289       2.024  10.023  11.071  0.00  0.00      PRO   
ATOM   4084  HN  THR P 289       2.593   9.770  11.849  0.00  0.00      PRO   
ATOM   4085  CA  THR P 289       2.151   9.131   9.932  0.00  0.00      PRO   
ATOM   4086  HA  THR P 289       2.152   9.783   9.071  0.00  0.00      PRO   
ATOM   4087  CB  THR P 289       3.436   8.241   9.977  0.00  0.00      PRO   
ATOM   4088  HB  THR P 289       3.609   7.564   9.113  0.00  0.00      PRO   
ATOM   4089  OG1 THR P 289       3.565   7.488  11.212  0.00  0.00      PRO   
ATOM   4090  HG1 THR P 289       3.683   8.101  11.941  0.00  0.00      PRO   
ATOM   4091  CG2 THR P 289       4.694   9.154   9.833  0.00  0.00      PRO   
ATOM   4092 HG21 THR P 289       4.556   9.979  10.565  0.00  0.00      PRO   
ATOM   4093 HG22 THR P 289       5.628   8.613  10.095  0.00  0.00      PRO   
ATOM   4094 HG23 THR P 289       4.701   9.671   8.850  0.00  0.00      PRO   
ATOM   4095  C   THR P 289       0.955   8.229   9.729  0.00  0.00      PRO   
ATOM   4096  O   THR P 289       0.462   8.174   8.608  0.00  0.00      PRO   
ATOM   4097  N   GLU P 290       0.435   7.471  10.722  0.00  0.00      PRO   
ATOM   4098  HN  GLU P 290       0.791   7.582  11.647  0.00  0.00      PRO   
ATOM   4099  CA  GLU P 290      -0.692   6.595  10.410  0.00  0.00      PRO   
ATOM   4100  HA  GLU P 290      -0.328   5.813   9.759  0.00  0.00      PRO   
ATOM   4101  CB  GLU P 290      -1.102   5.881  11.719  0.00  0.00      PRO   
ATOM   4102  HB1 GLU P 290      -1.611   6.598  12.397  0.00  0.00      PRO   
ATOM   4103  HB2 GLU P 290      -0.194   5.468  12.208  0.00  0.00      PRO   
ATOM   4104  CG  GLU P 290      -1.923   4.555  11.451  0.00  0.00      PRO   
ATOM   4105  HG1 GLU P 290      -1.433   3.846  10.751  0.00  0.00      PRO   
ATOM   4106  HG2 GLU P 290      -2.962   4.730  11.097  0.00  0.00      PRO   
ATOM   4107  CD  GLU P 290      -1.994   3.709  12.739  0.00  0.00      PRO   
ATOM   4108  OE1 GLU P 290      -2.705   4.036  13.696  0.00  0.00      PRO   
ATOM   4109  OE2 GLU P 290      -1.416   2.613  12.695  0.00  0.00      PRO   
ATOM   4110  C   GLU P 290      -1.921   7.353   9.953  0.00  0.00      PRO   
ATOM   4111  O   GLU P 290      -2.657   6.913   9.025  0.00  0.00      PRO   
ATOM   4112  N   THR P 291      -2.078   8.627  10.347  0.00  0.00      PRO   
ATOM   4113  HN  THR P 291      -1.560   8.995  11.115  0.00  0.00      PRO   
ATOM   4114  CA  THR P 291      -3.173   9.454   9.863  0.00  0.00      PRO   
ATOM   4115  HA  THR P 291      -4.144   8.998   9.991  0.00  0.00      PRO   
ATOM   4116  CB  THR P 291      -3.177  10.740  10.624  0.00  0.00      PRO   
ATOM   4117  HB  THR P 291      -2.203  11.257  10.494  0.00  0.00      PRO   
ATOM   4118  OG1 THR P 291      -3.330  10.549  12.034  0.00  0.00      PRO   
ATOM   4119  HG1 THR P 291      -2.489  10.355  12.455  0.00  0.00      PRO   
ATOM   4120  CG2 THR P 291      -4.432  11.632  10.224  0.00  0.00      PRO   
ATOM   4121 HG21 THR P 291      -4.513  11.712   9.119  0.00  0.00      PRO   
ATOM   4122 HG22 THR P 291      -5.319  11.224  10.753  0.00  0.00      PRO   
ATOM   4123 HG23 THR P 291      -4.170  12.623  10.653  0.00  0.00      PRO   
ATOM   4124  C   THR P 291      -3.004   9.783   8.393  0.00  0.00      PRO   
ATOM   4125  O   THR P 291      -3.949   9.690   7.590  0.00  0.00      PRO   
ATOM   4126  N   LEU P 292      -1.730  10.213   7.981  0.00  0.00      PRO   
ATOM   4127  HN  LEU P 292      -0.972  10.313   8.621  0.00  0.00      PRO   
ATOM   4128  CA  LEU P 292      -1.348  10.419   6.630  0.00  0.00      PRO   
ATOM   4129  HA  LEU P 292      -2.025  11.168   6.246  0.00  0.00      PRO   
ATOM   4130  CB  LEU P 292       0.017  11.141   6.594  0.00  0.00      PRO   
ATOM   4131  HB1 LEU P 292       0.827  10.502   7.008  0.00  0.00      PRO   
ATOM   4132  HB2 LEU P 292      -0.103  12.075   7.184  0.00  0.00      PRO   
ATOM   4133  CG  LEU P 292       0.451  11.541   5.157  0.00  0.00      PRO   
ATOM   4134  HG  LEU P 292       0.681  10.677   4.497  0.00  0.00      PRO   
ATOM   4135  CD1 LEU P 292      -0.497  12.506   4.384  0.00  0.00      PRO   
ATOM   4136 HD11 LEU P 292      -1.006  13.204   5.082  0.00  0.00      PRO   
ATOM   4137 HD12 LEU P 292       0.005  13.155   3.634  0.00  0.00      PRO   
ATOM   4138 HD13 LEU P 292      -1.373  11.998   3.926  0.00  0.00      PRO   
ATOM   4139  CD2 LEU P 292       1.751  12.267   5.385  0.00  0.00      PRO   
ATOM   4140 HD21 LEU P 292       2.484  11.520   5.758  0.00  0.00      PRO   
ATOM   4141 HD22 LEU P 292       2.305  12.640   4.497  0.00  0.00      PRO   
ATOM   4142 HD23 LEU P 292       1.716  13.084   6.138  0.00  0.00      PRO   
ATOM   4143  C   LEU P 292      -1.281   9.172   5.745  0.00  0.00      PRO   
ATOM   4144  O   LEU P 292      -1.945   9.194   4.721  0.00  0.00      PRO   
ATOM   4145  N   ALA P 293      -0.681   8.032   6.190  0.00  0.00      PRO   
ATOM   4146  HN  ALA P 293      -0.220   8.065   7.074  0.00  0.00      PRO   
ATOM   4147  CA  ALA P 293      -0.594   6.777   5.458  0.00  0.00      PRO   
ATOM   4148  HA  ALA P 293      -0.017   6.856   4.548  0.00  0.00      PRO   
ATOM   4149  CB  ALA P 293       0.212   5.751   6.218  0.00  0.00      PRO   
ATOM   4150  HB1 ALA P 293       0.416   4.758   5.762  0.00  0.00      PRO   
ATOM   4151  HB2 ALA P 293       1.212   6.235   6.235  0.00  0.00      PRO   
ATOM   4152  HB3 ALA P 293      -0.101   5.585   7.271  0.00  0.00      PRO   
ATOM   4153  C   ALA P 293      -1.909   6.162   5.082  0.00  0.00      PRO   
ATOM   4154  O   ALA P 293      -2.069   5.776   3.933  0.00  0.00      PRO   
ATOM   4155  N   PHE P 294      -2.925   6.060   5.969  0.00  0.00      PRO   
ATOM   4156  HN  PHE P 294      -2.819   6.524   6.845  0.00  0.00      PRO   
ATOM   4157  CA  PHE P 294      -4.122   5.370   5.665  0.00  0.00      PRO   
ATOM   4158  HA  PHE P 294      -3.838   4.447   5.184  0.00  0.00      PRO   
ATOM   4159  CB  PHE P 294      -4.902   4.910   6.954  0.00  0.00      PRO   
ATOM   4160  HB1 PHE P 294      -5.872   4.477   6.628  0.00  0.00      PRO   
ATOM   4161  HB2 PHE P 294      -4.991   5.720   7.709  0.00  0.00      PRO   
ATOM   4162  CG  PHE P 294      -4.155   3.722   7.710  0.00  0.00      PRO   
ATOM   4163  CD1 PHE P 294      -2.808   3.383   7.466  0.00  0.00      PRO   
ATOM   4164  HD1 PHE P 294      -2.182   3.814   6.698  0.00  0.00      PRO   
ATOM   4165  CE1 PHE P 294      -2.252   2.382   8.234  0.00  0.00      PRO   
ATOM   4166  HE1 PHE P 294      -1.334   1.996   7.817  0.00  0.00      PRO   
ATOM   4167  CZ  PHE P 294      -2.906   1.635   9.174  0.00  0.00      PRO   
ATOM   4168  HZ  PHE P 294      -2.474   0.783   9.677  0.00  0.00      PRO   
ATOM   4169  CD2 PHE P 294      -4.890   3.032   8.712  0.00  0.00      PRO   
ATOM   4170  HD2 PHE P 294      -5.821   3.421   9.096  0.00  0.00      PRO   
ATOM   4171  CE2 PHE P 294      -4.238   1.952   9.422  0.00  0.00      PRO   
ATOM   4172  HE2 PHE P 294      -4.744   1.394  10.196  0.00  0.00      PRO   
ATOM   4173  C   PHE P 294      -5.087   6.057   4.697  0.00  0.00      PRO   
ATOM   4174  O   PHE P 294      -5.969   5.402   4.249  0.00  0.00      PRO   
ATOM   4175  N   VAL P 295      -4.835   7.366   4.398  0.00  0.00      PRO   
ATOM   4176  HN  VAL P 295      -4.040   7.786   4.829  0.00  0.00      PRO   
ATOM   4177  CA  VAL P 295      -5.539   8.142   3.370  0.00  0.00      PRO   
ATOM   4178  HA  VAL P 295      -6.594   8.010   3.565  0.00  0.00      PRO   
ATOM   4179  CB  VAL P 295      -5.262   9.598   3.503  0.00  0.00      PRO   
ATOM   4180  HB  VAL P 295      -4.164   9.591   3.670  0.00  0.00      PRO   
ATOM   4181  CG1 VAL P 295      -5.822  10.371   2.370  0.00  0.00      PRO   
ATOM   4182 HG11 VAL P 295      -5.219  10.361   1.437  0.00  0.00      PRO   
ATOM   4183 HG12 VAL P 295      -6.844   9.986   2.165  0.00  0.00      PRO   
ATOM   4184 HG13 VAL P 295      -5.985  11.426   2.678  0.00  0.00      PRO   
ATOM   4185  CG2 VAL P 295      -5.906  10.141   4.768  0.00  0.00      PRO   
ATOM   4186 HG21 VAL P 295      -5.788  11.244   4.815  0.00  0.00      PRO   
ATOM   4187 HG22 VAL P 295      -6.972   9.864   4.915  0.00  0.00      PRO   
ATOM   4188 HG23 VAL P 295      -5.440   9.714   5.683  0.00  0.00      PRO   
ATOM   4189  C   VAL P 295      -5.348   7.543   1.983  0.00  0.00      PRO   
ATOM   4190  O   VAL P 295      -6.250   7.515   1.068  0.00  0.00      PRO   
ATOM   4191  N   HSD P 296      -4.143   6.991   1.781  0.00  0.00      PRO   
ATOM   4192  HN  HSD P 296      -3.621   6.902   2.625  0.00  0.00      PRO   
ATOM   4193  CA  HSD P 296      -3.687   6.389   0.494  0.00  0.00      PRO   
ATOM   4194  HA  HSD P 296      -3.509   7.234  -0.154  0.00  0.00      PRO   
ATOM   4195  CB  HSD P 296      -2.376   5.544   0.693  0.00  0.00      PRO   
ATOM   4196  HB1 HSD P 296      -2.634   4.824   1.499  0.00  0.00      PRO   
ATOM   4197  HB2 HSD P 296      -1.593   6.137   1.213  0.00  0.00      PRO   
ATOM   4198  ND1 HSD P 296      -2.172   3.612  -0.989  0.00  0.00      PRO   
ATOM   4199  HD1 HSD P 296      -2.958   3.031  -0.780  0.00  0.00      PRO   
ATOM   4200  CG  HSD P 296      -1.779   4.856  -0.492  0.00  0.00      PRO   
ATOM   4201  CE1 HSD P 296      -1.360   3.231  -1.982  0.00  0.00      PRO   
ATOM   4202  HE1 HSD P 296      -1.600   2.394  -2.638  0.00  0.00      PRO   
ATOM   4203  NE2 HSD P 296      -0.411   4.131  -2.170  0.00  0.00      PRO   
ATOM   4204  CD2 HSD P 296      -0.694   5.161  -1.286  0.00  0.00      PRO   
ATOM   4205  HD2 HSD P 296       0.042   5.935  -1.106  0.00  0.00      PRO   
ATOM   4206  C   HSD P 296      -4.720   5.645  -0.266  0.00  0.00      PRO   
ATOM   4207  O   HSD P 296      -4.798   5.843  -1.504  0.00  0.00      PRO   
ATOM   4208  N   CYS P 297      -5.530   4.755   0.366  0.00  0.00      PRO   
ATOM   4209  HN  CYS P 297      -5.413   4.608   1.345  0.00  0.00      PRO   
ATOM   4210  CA  CYS P 297      -6.573   3.878  -0.128  0.00  0.00      PRO   
ATOM   4211  HA  CYS P 297      -5.914   3.288  -0.748  0.00  0.00      PRO   
ATOM   4212  CB  CYS P 297      -7.293   3.131   1.057  0.00  0.00      PRO   
ATOM   4213  HB1 CYS P 297      -7.928   2.307   0.667  0.00  0.00      PRO   
ATOM   4214  HB2 CYS P 297      -7.882   3.891   1.614  0.00  0.00      PRO   
ATOM   4215  SG  CYS P 297      -5.895   2.477   2.140  0.00  0.00      PRO   
ATOM   4216  HG1 CYS P 297      -5.217   1.815   1.213  0.00  0.00      PRO   
ATOM   4217  C   CYS P 297      -7.595   4.504  -1.016  0.00  0.00      PRO   
ATOM   4218  O   CYS P 297      -8.184   3.805  -1.888  0.00  0.00      PRO   
ATOM   4219  N   CYS P 298      -7.842   5.833  -0.943  0.00  0.00      PRO   
ATOM   4220  HN  CYS P 298      -7.210   6.411  -0.433  0.00  0.00      PRO   
ATOM   4221  CA  CYS P 298      -8.835   6.463  -1.737  0.00  0.00      PRO   
ATOM   4222  HA  CYS P 298      -9.315   5.769  -2.411  0.00  0.00      PRO   
ATOM   4223  CB  CYS P 298      -9.899   7.086  -0.750  0.00  0.00      PRO   
ATOM   4224  HB1 CYS P 298     -10.303   6.253  -0.135  0.00  0.00      PRO   
ATOM   4225  HB2 CYS P 298     -10.751   7.426  -1.376  0.00  0.00      PRO   
ATOM   4226  SG  CYS P 298      -9.286   8.376   0.455  0.00  0.00      PRO   
ATOM   4227  HG1 CYS P 298      -8.264   7.627   0.841  0.00  0.00      PRO   
ATOM   4228  C   CYS P 298      -8.258   7.524  -2.686  0.00  0.00      PRO   
ATOM   4229  O   CYS P 298      -9.037   8.313  -3.193  0.00  0.00      PRO   
ATOM   4230  N   LEU P 299      -6.923   7.540  -2.913  0.00  0.00      PRO   
ATOM   4231  HN  LEU P 299      -6.336   6.835  -2.522  0.00  0.00      PRO   
ATOM   4232  CA  LEU P 299      -6.270   8.622  -3.709  0.00  0.00      PRO   
ATOM   4233  HA  LEU P 299      -7.000   9.386  -3.928  0.00  0.00      PRO   
ATOM   4234  CB  LEU P 299      -5.092   9.317  -2.982  0.00  0.00      PRO   
ATOM   4235  HB1 LEU P 299      -4.706  10.131  -3.632  0.00  0.00      PRO   
ATOM   4236  HB2 LEU P 299      -4.333   8.508  -2.917  0.00  0.00      PRO   
ATOM   4237  CG  LEU P 299      -5.364  10.118  -1.633  0.00  0.00      PRO   
ATOM   4238  HG  LEU P 299      -5.703   9.449  -0.813  0.00  0.00      PRO   
ATOM   4239  CD1 LEU P 299      -4.035  10.601  -1.091  0.00  0.00      PRO   
ATOM   4240 HD11 LEU P 299      -3.569  11.346  -1.772  0.00  0.00      PRO   
ATOM   4241 HD12 LEU P 299      -4.328  11.147  -0.169  0.00  0.00      PRO   
ATOM   4242 HD13 LEU P 299      -3.317   9.765  -0.951  0.00  0.00      PRO   
ATOM   4243  CD2 LEU P 299      -6.433  11.210  -1.595  0.00  0.00      PRO   
ATOM   4244 HD21 LEU P 299      -7.373  10.981  -2.141  0.00  0.00      PRO   
ATOM   4245 HD22 LEU P 299      -6.801  11.551  -0.603  0.00  0.00      PRO   
ATOM   4246 HD23 LEU P 299      -6.121  12.079  -2.212  0.00  0.00      PRO   
ATOM   4247  C   LEU P 299      -5.825   8.008  -4.995  0.00  0.00      PRO   
ATOM   4248  O   LEU P 299      -5.571   8.760  -5.934  0.00  0.00      PRO   
ATOM   4249  N   ASN P 300      -5.769   6.679  -5.248  0.00  0.00      PRO   
ATOM   4250  HN  ASN P 300      -5.971   6.017  -4.530  0.00  0.00      PRO   
ATOM   4251  CA  ASN P 300      -5.390   6.215  -6.618  0.00  0.00      PRO   
ATOM   4252  HA  ASN P 300      -4.521   6.749  -6.972  0.00  0.00      PRO   
ATOM   4253  CB  ASN P 300      -5.002   4.675  -6.693  0.00  0.00      PRO   
ATOM   4254  HB1 ASN P 300      -4.364   4.370  -7.550  0.00  0.00      PRO   
ATOM   4255  HB2 ASN P 300      -5.829   3.935  -6.639  0.00  0.00      PRO   
ATOM   4256  CG  ASN P 300      -3.996   4.420  -5.588  0.00  0.00      PRO   
ATOM   4257  OD1 ASN P 300      -2.794   4.532  -5.757  0.00  0.00      PRO   
ATOM   4258  ND2 ASN P 300      -4.495   3.955  -4.444  0.00  0.00      PRO   
ATOM   4259 HD21 ASN P 300      -5.426   3.595  -4.517  0.00  0.00      PRO   
ATOM   4260 HD22 ASN P 300      -3.856   3.750  -3.703  0.00  0.00      PRO   
ATOM   4261  C   ASN P 300      -6.358   6.679  -7.697  0.00  0.00      PRO   
ATOM   4262  O   ASN P 300      -5.891   7.262  -8.695  0.00  0.00      PRO   
ATOM   4263  N   PRO P 301      -7.743   6.603  -7.488  0.00  0.00      PRO   
ATOM   4264  CD  PRO P 301      -8.412   5.600  -6.646  0.00  0.00      PRO   
ATOM   4265  HD1 PRO P 301      -7.761   4.809  -6.217  0.00  0.00      PRO   
ATOM   4266  HD2 PRO P 301      -8.906   6.077  -5.773  0.00  0.00      PRO   
ATOM   4267  CA  PRO P 301      -8.567   6.920  -8.611  0.00  0.00      PRO   
ATOM   4268  HA  PRO P 301      -8.039   6.424  -9.412  0.00  0.00      PRO   
ATOM   4269  CB  PRO P 301      -9.876   6.202  -8.407  0.00  0.00      PRO   
ATOM   4270  HB1 PRO P 301     -10.464   6.107  -9.344  0.00  0.00      PRO   
ATOM   4271  HB2 PRO P 301     -10.424   6.938  -7.781  0.00  0.00      PRO   
ATOM   4272  CG  PRO P 301      -9.438   4.980  -7.546  0.00  0.00      PRO   
ATOM   4273  HG1 PRO P 301      -8.875   4.296  -8.217  0.00  0.00      PRO   
ATOM   4274  HG2 PRO P 301     -10.298   4.523  -7.012  0.00  0.00      PRO   
ATOM   4275  C   PRO P 301      -8.607   8.372  -8.906  0.00  0.00      PRO   
ATOM   4276  O   PRO P 301      -8.949   8.744 -10.008  0.00  0.00      PRO   
ATOM   4277  N   ILE P 302      -8.254   9.223  -7.957  0.00  0.00      PRO   
ATOM   4278  HN  ILE P 302      -8.039   8.859  -7.054  0.00  0.00      PRO   
ATOM   4279  CA  ILE P 302      -8.137  10.649  -8.099  0.00  0.00      PRO   
ATOM   4280  HA  ILE P 302      -8.983  11.043  -8.641  0.00  0.00      PRO   
ATOM   4281  CB  ILE P 302      -8.013  11.319  -6.664  0.00  0.00      PRO   
ATOM   4282  HB  ILE P 302      -6.978  11.026  -6.385  0.00  0.00      PRO   
ATOM   4283  CG2 ILE P 302      -8.139  12.815  -6.718  0.00  0.00      PRO   
ATOM   4284 HG21 ILE P 302      -7.314  13.350  -7.236  0.00  0.00      PRO   
ATOM   4285 HG22 ILE P 302      -9.116  13.016  -7.207  0.00  0.00      PRO   
ATOM   4286 HG23 ILE P 302      -8.197  13.267  -5.705  0.00  0.00      PRO   
ATOM   4287  CG1 ILE P 302      -8.837  10.610  -5.554  0.00  0.00      PRO   
ATOM   4288 HG11 ILE P 302      -8.646  11.075  -4.564  0.00  0.00      PRO   
ATOM   4289 HG12 ILE P 302      -8.448   9.575  -5.441  0.00  0.00      PRO   
ATOM   4290  CD  ILE P 302     -10.339  10.669  -5.781  0.00  0.00      PRO   
ATOM   4291  HD1 ILE P 302     -10.545  10.202  -6.768  0.00  0.00      PRO   
ATOM   4292  HD2 ILE P 302     -11.060  10.157  -5.109  0.00  0.00      PRO   
ATOM   4293  HD3 ILE P 302     -10.609  11.747  -5.783  0.00  0.00      PRO   
ATOM   4294  C   ILE P 302      -6.954  11.034  -9.009  0.00  0.00      PRO   
ATOM   4295  O   ILE P 302      -7.033  11.904  -9.908  0.00  0.00      PRO   
ATOM   4296  N   ILE P 303      -5.844  10.226  -8.712  0.00  0.00      PRO   
ATOM   4297  HN  ILE P 303      -5.919   9.472  -8.064  0.00  0.00      PRO   
ATOM   4298  CA  ILE P 303      -4.631  10.378  -9.591  0.00  0.00      PRO   
ATOM   4299  HA  ILE P 303      -4.535  11.446  -9.720  0.00  0.00      PRO   
ATOM   4300  CB  ILE P 303      -3.342   9.671  -9.081  0.00  0.00      PRO   
ATOM   4301  HB  ILE P 303      -3.567   8.625  -8.780  0.00  0.00      PRO   
ATOM   4302  CG2 ILE P 303      -2.242   9.686 -10.135  0.00  0.00      PRO   
ATOM   4303 HG21 ILE P 303      -1.996  10.698 -10.522  0.00  0.00      PRO   
ATOM   4304 HG22 ILE P 303      -1.285   9.242  -9.785  0.00  0.00      PRO   
ATOM   4305 HG23 ILE P 303      -2.540   9.041 -10.989  0.00  0.00      PRO   
ATOM   4306  CG1 ILE P 303      -2.748  10.194  -7.731  0.00  0.00      PRO   
ATOM   4307 HG11 ILE P 303      -1.898   9.516  -7.506  0.00  0.00      PRO   
ATOM   4308 HG12 ILE P 303      -3.553   9.966  -7.000  0.00  0.00      PRO   
ATOM   4309  CD  ILE P 303      -2.350  11.708  -7.782  0.00  0.00      PRO   
ATOM   4310  HD1 ILE P 303      -1.321  11.728  -8.201  0.00  0.00      PRO   
ATOM   4311  HD2 ILE P 303      -3.047  12.256  -8.451  0.00  0.00      PRO   
ATOM   4312  HD3 ILE P 303      -2.301  12.182  -6.779  0.00  0.00      PRO   
ATOM   4313  C   ILE P 303      -5.020   9.819 -10.967  0.00  0.00      PRO   
ATOM   4314  O   ILE P 303      -4.643  10.588 -11.880  0.00  0.00      PRO   
ATOM   4315  N   TYR P 304      -5.782   8.681 -11.160  0.00  0.00      PRO   
ATOM   4316  HN  TYR P 304      -6.156   8.126 -10.421  0.00  0.00      PRO   
ATOM   4317  CA  TYR P 304      -6.205   8.271 -12.483  0.00  0.00      PRO   
ATOM   4318  HA  TYR P 304      -5.357   8.237 -13.151  0.00  0.00      PRO   
ATOM   4319  CB  TYR P 304      -7.011   6.872 -12.391  0.00  0.00      PRO   
ATOM   4320  HB1 TYR P 304      -6.974   6.577 -13.461  0.00  0.00      PRO   
ATOM   4321  HB2 TYR P 304      -8.007   7.010 -11.917  0.00  0.00      PRO   
ATOM   4322  CG  TYR P 304      -6.319   5.692 -11.755  0.00  0.00      PRO   
ATOM   4323  CD1 TYR P 304      -7.045   4.501 -11.480  0.00  0.00      PRO   
ATOM   4324  HD1 TYR P 304      -8.110   4.485 -11.656  0.00  0.00      PRO   
ATOM   4325  CE1 TYR P 304      -6.375   3.358 -11.022  0.00  0.00      PRO   
ATOM   4326  HE1 TYR P 304      -6.822   2.437 -10.678  0.00  0.00      PRO   
ATOM   4327  CZ  TYR P 304      -5.054   3.468 -10.705  0.00  0.00      PRO   
ATOM   4328  OH  TYR P 304      -4.254   2.418 -10.185  0.00  0.00      PRO   
ATOM   4329  HH  TYR P 304      -4.823   1.819  -9.695  0.00  0.00      PRO   
ATOM   4330  CD2 TYR P 304      -4.932   5.720 -11.642  0.00  0.00      PRO   
ATOM   4331  HD2 TYR P 304      -4.372   6.579 -11.983  0.00  0.00      PRO   
ATOM   4332  CE2 TYR P 304      -4.345   4.549 -11.176  0.00  0.00      PRO   
ATOM   4333  HE2 TYR P 304      -3.279   4.585 -11.007  0.00  0.00      PRO   
ATOM   4334  C   TYR P 304      -7.043   9.337 -13.120  0.00  0.00      PRO   
ATOM   4335  O   TYR P 304      -7.012   9.565 -14.292  0.00  0.00      PRO   
ATOM   4336  N   PHE P 305      -8.014   9.985 -12.471  0.00  0.00      PRO   
ATOM   4337  HN  PHE P 305      -8.245   9.617 -11.573  0.00  0.00      PRO   
ATOM   4338  CA  PHE P 305      -8.889  10.941 -13.093  0.00  0.00      PRO   
ATOM   4339  HA  PHE P 305      -9.259  10.582 -14.042  0.00  0.00      PRO   
ATOM   4340  CB  PHE P 305     -10.065  11.013 -12.170  0.00  0.00      PRO   
ATOM   4341  HB1 PHE P 305      -9.654  11.577 -11.306  0.00  0.00      PRO   
ATOM   4342  HB2 PHE P 305     -10.470  10.044 -11.808  0.00  0.00      PRO   
ATOM   4343  CG  PHE P 305     -11.257  11.818 -12.826  0.00  0.00      PRO   
ATOM   4344  CD1 PHE P 305     -12.346  11.176 -13.472  0.00  0.00      PRO   
ATOM   4345  HD1 PHE P 305     -12.340  10.100 -13.566  0.00  0.00      PRO   
ATOM   4346  CE1 PHE P 305     -13.410  11.922 -13.934  0.00  0.00      PRO   
ATOM   4347  HE1 PHE P 305     -14.235  11.319 -14.283  0.00  0.00      PRO   
ATOM   4348  CZ  PHE P 305     -13.404  13.310 -13.967  0.00  0.00      PRO   
ATOM   4349  HZ  PHE P 305     -14.192  13.814 -14.507  0.00  0.00      PRO   
ATOM   4350  CD2 PHE P 305     -11.372  13.200 -12.617  0.00  0.00      PRO   
ATOM   4351  HD2 PHE P 305     -10.546  13.616 -12.059  0.00  0.00      PRO   
ATOM   4352  CE2 PHE P 305     -12.396  13.917 -13.228  0.00  0.00      PRO   
ATOM   4353  HE2 PHE P 305     -12.192  14.978 -13.262  0.00  0.00      PRO   
ATOM   4354  C   PHE P 305      -8.170  12.245 -13.444  0.00  0.00      PRO   
ATOM   4355  O   PHE P 305      -8.391  12.961 -14.433  0.00  0.00      PRO   
ATOM   4356  N   PHE P 306      -7.162  12.659 -12.614  0.00  0.00      PRO   
ATOM   4357  HN  PHE P 306      -7.039  12.118 -11.786  0.00  0.00      PRO   
ATOM   4358  CA  PHE P 306      -6.195  13.685 -13.093  0.00  0.00      PRO   
ATOM   4359  HA  PHE P 306      -6.772  14.597 -13.147  0.00  0.00      PRO   
ATOM   4360  CB  PHE P 306      -5.278  13.917 -11.782  0.00  0.00      PRO   
ATOM   4361  HB1 PHE P 306      -4.797  12.954 -11.507  0.00  0.00      PRO   
ATOM   4362  HB2 PHE P 306      -5.905  14.127 -10.889  0.00  0.00      PRO   
ATOM   4363  CG  PHE P 306      -4.373  15.108 -11.858  0.00  0.00      PRO   
ATOM   4364  CD1 PHE P 306      -3.097  14.979 -11.244  0.00  0.00      PRO   
ATOM   4365  HD1 PHE P 306      -2.921  14.045 -10.733  0.00  0.00      PRO   
ATOM   4366  CE1 PHE P 306      -2.120  15.967 -11.237  0.00  0.00      PRO   
ATOM   4367  HE1 PHE P 306      -1.176  15.918 -10.715  0.00  0.00      PRO   
ATOM   4368  CZ  PHE P 306      -2.517  17.234 -11.718  0.00  0.00      PRO   
ATOM   4369  HZ  PHE P 306      -1.894  18.112 -11.630  0.00  0.00      PRO   
ATOM   4370  CD2 PHE P 306      -4.732  16.307 -12.392  0.00  0.00      PRO   
ATOM   4371  HD2 PHE P 306      -5.767  16.364 -12.697  0.00  0.00      PRO   
ATOM   4372  CE2 PHE P 306      -3.849  17.407 -12.273  0.00  0.00      PRO   
ATOM   4373  HE2 PHE P 306      -4.233  18.394 -12.484  0.00  0.00      PRO   
ATOM   4374  C   PHE P 306      -5.215  13.441 -14.272  0.00  0.00      PRO   
ATOM   4375  O   PHE P 306      -5.254  14.220 -15.175  0.00  0.00      PRO   
ATOM   4376  N   LEU P 307      -4.413  12.345 -14.223  0.00  0.00      PRO   
ATOM   4377  HN  LEU P 307      -4.579  11.688 -13.492  0.00  0.00      PRO   
ATOM   4378  CA  LEU P 307      -3.417  12.110 -15.350  0.00  0.00      PRO   
ATOM   4379  HA  LEU P 307      -3.266  12.965 -15.993  0.00  0.00      PRO   
ATOM   4380  CB  LEU P 307      -2.124  11.623 -14.739  0.00  0.00      PRO   
ATOM   4381  HB1 LEU P 307      -1.355  11.371 -15.500  0.00  0.00      PRO   
ATOM   4382  HB2 LEU P 307      -2.247  10.727 -14.094  0.00  0.00      PRO   
ATOM   4383  CG  LEU P 307      -1.395  12.642 -13.847  0.00  0.00      PRO   
ATOM   4384  HG  LEU P 307      -2.220  13.068 -13.237  0.00  0.00      PRO   
ATOM   4385  CD1 LEU P 307      -0.427  12.133 -12.831  0.00  0.00      PRO   
ATOM   4386 HD11 LEU P 307      -0.108  12.856 -12.050  0.00  0.00      PRO   
ATOM   4387 HD12 LEU P 307      -0.923  11.375 -12.187  0.00  0.00      PRO   
ATOM   4388 HD13 LEU P 307       0.414  11.547 -13.259  0.00  0.00      PRO   
ATOM   4389  CD2 LEU P 307      -0.706  13.697 -14.680  0.00  0.00      PRO   
ATOM   4390 HD21 LEU P 307      -0.097  14.391 -14.061  0.00  0.00      PRO   
ATOM   4391 HD22 LEU P 307      -0.095  13.266 -15.501  0.00  0.00      PRO   
ATOM   4392 HD23 LEU P 307      -1.374  14.335 -15.298  0.00  0.00      PRO   
ATOM   4393  C   LEU P 307      -3.783  10.987 -16.349  0.00  0.00      PRO   
ATOM   4394  O   LEU P 307      -3.134  10.700 -17.302  0.00  0.00      PRO   
ATOM   4395  N   GLY P 308      -4.945  10.282 -16.002  0.00  0.00      PRO   
ATOM   4396  HN  GLY P 308      -5.504  10.505 -15.207  0.00  0.00      PRO   
ATOM   4397  CA  GLY P 308      -5.453   9.058 -16.799  0.00  0.00      PRO   
ATOM   4398  HA1 GLY P 308      -6.034   8.561 -16.037  0.00  0.00      PRO   
ATOM   4399  HA2 GLY P 308      -4.574   8.620 -17.249  0.00  0.00      PRO   
ATOM   4400  C   GLY P 308      -6.404   9.614 -17.916  0.00  0.00      PRO   
ATOM   4401  O   GLY P 308      -7.612   9.679 -17.775  0.00  0.00      PRO   
ATOM   4402  N   GLU P 309      -5.823  10.009 -18.997  0.00  0.00      PRO   
ATOM   4403  HN  GLU P 309      -4.832   9.947 -19.088  0.00  0.00      PRO   
ATOM   4404  CA  GLU P 309      -6.536  10.502 -20.221  0.00  0.00      PRO   
ATOM   4405  HA  GLU P 309      -6.988  11.464 -20.028  0.00  0.00      PRO   
ATOM   4406  CB  GLU P 309      -5.419  10.772 -21.361  0.00  0.00      PRO   
ATOM   4407  HB1 GLU P 309      -5.882  11.095 -22.318  0.00  0.00      PRO   
ATOM   4408  HB2 GLU P 309      -4.908   9.786 -21.347  0.00  0.00      PRO   
ATOM   4409  CG  GLU P 309      -4.324  11.888 -20.981  0.00  0.00      PRO   
ATOM   4410  HG1 GLU P 309      -3.291  11.692 -21.341  0.00  0.00      PRO   
ATOM   4411  HG2 GLU P 309      -4.113  11.946 -19.892  0.00  0.00      PRO   
ATOM   4412  CD  GLU P 309      -4.730  13.324 -21.327  0.00  0.00      PRO   
ATOM   4413  OE1 GLU P 309      -5.351  13.968 -20.478  0.00  0.00      PRO   
ATOM   4414  OE2 GLU P 309      -4.403  13.757 -22.463  0.00  0.00      PRO   
ATOM   4415  C   GLU P 309      -7.641   9.640 -20.793  0.00  0.00      PRO   
ATOM   4416  O   GLU P 309      -8.794  10.067 -20.983  0.00  0.00      PRO   
ATOM   4417  N   LYS P 310      -7.409   8.370 -21.007  0.00  0.00      PRO   
ATOM   4418  HN  LYS P 310      -6.530   8.005 -20.710  0.00  0.00      PRO   
ATOM   4419  CA  LYS P 310      -8.412   7.430 -21.541  0.00  0.00      PRO   
ATOM   4420  HA  LYS P 310      -8.974   8.071 -22.204  0.00  0.00      PRO   
ATOM   4421  CB  LYS P 310      -7.824   6.170 -22.119  0.00  0.00      PRO   
ATOM   4422  HB1 LYS P 310      -8.605   5.396 -22.282  0.00  0.00      PRO   
ATOM   4423  HB2 LYS P 310      -7.074   5.783 -21.397  0.00  0.00      PRO   
ATOM   4424  CG  LYS P 310      -7.024   6.357 -23.397  0.00  0.00      PRO   
ATOM   4425  HG1 LYS P 310      -6.515   5.372 -23.469  0.00  0.00      PRO   
ATOM   4426  HG2 LYS P 310      -6.255   7.151 -23.283  0.00  0.00      PRO   
ATOM   4427  CD  LYS P 310      -7.836   6.709 -24.677  0.00  0.00      PRO   
ATOM   4428  HD1 LYS P 310      -8.252   7.717 -24.464  0.00  0.00      PRO   
ATOM   4429  HD2 LYS P 310      -8.707   6.022 -24.625  0.00  0.00      PRO   
ATOM   4430  CE  LYS P 310      -7.060   6.749 -25.985  0.00  0.00      PRO   
ATOM   4431  HE1 LYS P 310      -6.577   5.782 -26.243  0.00  0.00      PRO   
ATOM   4432  HE2 LYS P 310      -6.238   7.495 -26.027  0.00  0.00      PRO   
ATOM   4433  NZ  LYS P 310      -8.106   7.049 -27.044  0.00  0.00      PRO   
ATOM   4434  HZ1 LYS P 310      -7.631   7.203 -27.956  0.00  0.00      PRO   
ATOM   4435  HZ2 LYS P 310      -8.728   6.215 -27.024  0.00  0.00      PRO   
ATOM   4436  HZ3 LYS P 310      -8.697   7.870 -26.804  0.00  0.00      PRO   
ATOM   4437  C   LYS P 310      -9.331   7.005 -20.404  0.00  0.00      PRO   
ATOM   4438  O   LYS P 310     -10.446   6.627 -20.651  0.00  0.00      PRO   
ATOM   4439  N   PHE P 311      -8.860   7.056 -19.136  0.00  0.00      PRO   
ATOM   4440  HN  PHE P 311      -7.935   7.338 -18.895  0.00  0.00      PRO   
ATOM   4441  CA  PHE P 311      -9.682   6.726 -17.946  0.00  0.00      PRO   
ATOM   4442  HA  PHE P 311      -9.989   5.705 -18.117  0.00  0.00      PRO   
ATOM   4443  CB  PHE P 311      -8.844   6.844 -16.681  0.00  0.00      PRO   
ATOM   4444  HB1 PHE P 311      -8.666   7.923 -16.483  0.00  0.00      PRO   
ATOM   4445  HB2 PHE P 311      -7.778   6.532 -16.729  0.00  0.00      PRO   
ATOM   4446  CG  PHE P 311      -9.532   6.383 -15.444  0.00  0.00      PRO   
ATOM   4447  CD1 PHE P 311     -10.043   7.271 -14.529  0.00  0.00      PRO   
ATOM   4448  HD1 PHE P 311     -10.011   8.310 -14.822  0.00  0.00      PRO   
ATOM   4449  CE1 PHE P 311     -10.800   6.917 -13.368  0.00  0.00      PRO   
ATOM   4450  HE1 PHE P 311     -11.119   7.575 -12.573  0.00  0.00      PRO   
ATOM   4451  CZ  PHE P 311     -10.877   5.554 -13.088  0.00  0.00      PRO   
ATOM   4452  HZ  PHE P 311     -11.376   5.266 -12.175  0.00  0.00      PRO   
ATOM   4453  CD2 PHE P 311      -9.700   4.968 -15.097  0.00  0.00      PRO   
ATOM   4454  HD2 PHE P 311      -9.223   4.267 -15.766  0.00  0.00      PRO   
ATOM   4455  CE2 PHE P 311     -10.488   4.566 -13.969  0.00  0.00      PRO   
ATOM   4456  HE2 PHE P 311     -10.758   3.558 -13.693  0.00  0.00      PRO   
ATOM   4457  C   PHE P 311     -10.974   7.620 -17.880  0.00  0.00      PRO   
ATOM   4458  O   PHE P 311     -12.082   7.098 -17.666  0.00  0.00      PRO   
ATOM   4459  N   ARG P 312     -10.831   8.954 -18.130  0.00  0.00      PRO   
ATOM   4460  HN  ARG P 312      -9.885   9.251 -18.235  0.00  0.00      PRO   
ATOM   4461  CA  ARG P 312     -11.910   9.975 -18.162  0.00  0.00      PRO   
ATOM   4462  HA  ARG P 312     -12.459   9.874 -17.237  0.00  0.00      PRO   
ATOM   4463  CB  ARG P 312     -11.367  11.486 -18.307  0.00  0.00      PRO   
ATOM   4464  HB1 ARG P 312     -12.277  12.087 -18.520  0.00  0.00      PRO   
ATOM   4465  HB2 ARG P 312     -10.613  11.601 -19.114  0.00  0.00      PRO   
ATOM   4466  CG  ARG P 312     -10.864  11.915 -16.951  0.00  0.00      PRO   
ATOM   4467  HG1 ARG P 312      -9.898  11.381 -16.826  0.00  0.00      PRO   
ATOM   4468  HG2 ARG P 312     -11.472  11.544 -16.098  0.00  0.00      PRO   
ATOM   4469  CD  ARG P 312     -10.683  13.422 -16.873  0.00  0.00      PRO   
ATOM   4470  HD1 ARG P 312     -10.242  13.649 -15.879  0.00  0.00      PRO   
ATOM   4471  HD2 ARG P 312     -11.596  13.994 -17.145  0.00  0.00      PRO   
ATOM   4472  NE  ARG P 312      -9.809  13.865 -18.001  0.00  0.00      PRO   
ATOM   4473  HE  ARG P 312     -10.213  13.963 -18.911  0.00  0.00      PRO   
ATOM   4474  CZ  ARG P 312      -8.501  13.990 -17.998  0.00  0.00      PRO   
ATOM   4475  NH1 ARG P 312      -7.681  13.691 -16.989  0.00  0.00      PRO   
ATOM   4476 HH11 ARG P 312      -8.014  13.260 -16.151  0.00  0.00      PRO   
ATOM   4477 HH12 ARG P 312      -6.800  14.164 -16.964  0.00  0.00      PRO   
ATOM   4478  NH2 ARG P 312      -8.000  14.514 -19.111  0.00  0.00      PRO   
ATOM   4479 HH21 ARG P 312      -8.638  14.605 -19.875  0.00  0.00      PRO   
ATOM   4480 HH22 ARG P 312      -7.017  14.520 -19.294  0.00  0.00      PRO   
ATOM   4481  C   ARG P 312     -12.901   9.667 -19.277  0.00  0.00      PRO   
ATOM   4482  O   ARG P 312     -14.165   9.818 -19.156  0.00  0.00      PRO   
ATOM   4483  N   LYS P 313     -12.386   9.216 -20.436  0.00  0.00      PRO   
ATOM   4484  HN  LYS P 313     -11.409   9.287 -20.621  0.00  0.00      PRO   
ATOM   4485  CA  LYS P 313     -13.240   8.679 -21.460  0.00  0.00      PRO   
ATOM   4486  HA  LYS P 313     -14.061   9.325 -21.735  0.00  0.00      PRO   
ATOM   4487  CB  LYS P 313     -12.406   8.345 -22.665  0.00  0.00      PRO   
ATOM   4488  HB1 LYS P 313     -13.072   7.963 -23.468  0.00  0.00      PRO   
ATOM   4489  HB2 LYS P 313     -11.553   7.656 -22.484  0.00  0.00      PRO   
ATOM   4490  CG  LYS P 313     -11.744   9.544 -23.264  0.00  0.00      PRO   
ATOM   4491  HG1 LYS P 313     -11.274   9.268 -24.233  0.00  0.00      PRO   
ATOM   4492  HG2 LYS P 313     -10.917  10.023 -22.699  0.00  0.00      PRO   
ATOM   4493  CD  LYS P 313     -12.695  10.755 -23.429  0.00  0.00      PRO   
ATOM   4494  HD1 LYS P 313     -13.032  11.121 -22.435  0.00  0.00      PRO   
ATOM   4495  HD2 LYS P 313     -13.600  10.369 -23.944  0.00  0.00      PRO   
ATOM   4496  CE  LYS P 313     -12.007  11.800 -24.292  0.00  0.00      PRO   
ATOM   4497  HE1 LYS P 313     -11.859  11.420 -25.325  0.00  0.00      PRO   
ATOM   4498  HE2 LYS P 313     -11.022  12.008 -23.822  0.00  0.00      PRO   
ATOM   4499  NZ  LYS P 313     -12.835  13.010 -24.412  0.00  0.00      PRO   
ATOM   4500  HZ1 LYS P 313     -12.338  13.735 -24.967  0.00  0.00      PRO   
ATOM   4501  HZ2 LYS P 313     -13.701  12.823 -24.957  0.00  0.00      PRO   
ATOM   4502  HZ3 LYS P 313     -13.063  13.269 -23.431  0.00  0.00      PRO   
ATOM   4503  C   LYS P 313     -13.959   7.461 -21.049  0.00  0.00      PRO   
ATOM   4504  O   LYS P 313     -15.146   7.258 -21.268  0.00  0.00      PRO   
ATOM   4505  N   TYR P 314     -13.345   6.482 -20.317  0.00  0.00      PRO   
ATOM   4506  HN  TYR P 314     -12.390   6.598 -20.057  0.00  0.00      PRO   
ATOM   4507  CA  TYR P 314     -14.035   5.300 -19.808  0.00  0.00      PRO   
ATOM   4508  HA  TYR P 314     -14.531   4.856 -20.659  0.00  0.00      PRO   
ATOM   4509  CB  TYR P 314     -13.124   4.092 -19.229  0.00  0.00      PRO   
ATOM   4510  HB1 TYR P 314     -13.765   3.251 -18.887  0.00  0.00      PRO   
ATOM   4511  HB2 TYR P 314     -12.465   4.466 -18.416  0.00  0.00      PRO   
ATOM   4512  CG  TYR P 314     -12.206   3.664 -20.366  0.00  0.00      PRO   
ATOM   4513  CD1 TYR P 314     -10.715   3.602 -20.289  0.00  0.00      PRO   
ATOM   4514  HD1 TYR P 314     -10.138   4.115 -19.533  0.00  0.00      PRO   
ATOM   4515  CE1 TYR P 314      -9.958   3.000 -21.380  0.00  0.00      PRO   
ATOM   4516  HE1 TYR P 314      -8.885   3.121 -21.417  0.00  0.00      PRO   
ATOM   4517  CZ  TYR P 314     -10.600   2.394 -22.418  0.00  0.00      PRO   
ATOM   4518  OH  TYR P 314      -9.896   1.801 -23.380  0.00  0.00      PRO   
ATOM   4519  HH  TYR P 314     -10.467   1.215 -23.882  0.00  0.00      PRO   
ATOM   4520  CD2 TYR P 314     -12.772   3.042 -21.463  0.00  0.00      PRO   
ATOM   4521  HD2 TYR P 314     -13.842   2.985 -21.599  0.00  0.00      PRO   
ATOM   4522  CE2 TYR P 314     -12.010   2.472 -22.483  0.00  0.00      PRO   
ATOM   4523  HE2 TYR P 314     -12.514   2.081 -23.355  0.00  0.00      PRO   
ATOM   4524  C   TYR P 314     -15.185   5.562 -18.866  0.00  0.00      PRO   
ATOM   4525  O   TYR P 314     -16.262   5.009 -19.010  0.00  0.00      PRO   
ATOM   4526  N   ILE P 315     -14.942   6.550 -17.950  0.00  0.00      PRO   
ATOM   4527  HN  ILE P 315     -14.012   6.857 -17.762  0.00  0.00      PRO   
ATOM   4528  CA  ILE P 315     -15.936   7.175 -17.108  0.00  0.00      PRO   
ATOM   4529  HA  ILE P 315     -16.424   6.386 -16.555  0.00  0.00      PRO   
ATOM   4530  CB  ILE P 315     -15.235   8.065 -16.077  0.00  0.00      PRO   
ATOM   4531  HB  ILE P 315     -14.746   8.847 -16.696  0.00  0.00      PRO   
ATOM   4532  CG2 ILE P 315     -16.307   8.747 -15.187  0.00  0.00      PRO   
ATOM   4533 HG21 ILE P 315     -17.101   7.980 -15.056  0.00  0.00      PRO   
ATOM   4534 HG22 ILE P 315     -15.832   9.024 -14.222  0.00  0.00      PRO   
ATOM   4535 HG23 ILE P 315     -16.790   9.602 -15.707  0.00  0.00      PRO   
ATOM   4536  CG1 ILE P 315     -14.173   7.361 -15.194  0.00  0.00      PRO   
ATOM   4537 HG11 ILE P 315     -13.796   8.087 -14.443  0.00  0.00      PRO   
ATOM   4538 HG12 ILE P 315     -13.298   6.964 -15.753  0.00  0.00      PRO   
ATOM   4539  CD  ILE P 315     -14.741   6.262 -14.319  0.00  0.00      PRO   
ATOM   4540  HD1 ILE P 315     -13.959   5.784 -13.692  0.00  0.00      PRO   
ATOM   4541  HD2 ILE P 315     -15.515   6.728 -13.672  0.00  0.00      PRO   
ATOM   4542  HD3 ILE P 315     -15.156   5.515 -15.029  0.00  0.00      PRO   
ATOM   4543  C   ILE P 315     -17.141   7.794 -17.771  0.00  0.00      PRO   
ATOM   4544  O   ILE P 315     -18.271   7.652 -17.369  0.00  0.00      PRO   
ATOM   4545  N   LEU P 316     -16.853   8.600 -18.835  0.00  0.00      PRO   
ATOM   4546  HN  LEU P 316     -15.889   8.807 -18.978  0.00  0.00      PRO   
ATOM   4547  CA  LEU P 316     -17.824   9.267 -19.649  0.00  0.00      PRO   
ATOM   4548  HA  LEU P 316     -18.448   9.944 -19.086  0.00  0.00      PRO   
ATOM   4549  CB  LEU P 316     -17.148  10.078 -20.769  0.00  0.00      PRO   
ATOM   4550  HB1 LEU P 316     -16.480   9.366 -21.299  0.00  0.00      PRO   
ATOM   4551  HB2 LEU P 316     -16.490  10.834 -20.291  0.00  0.00      PRO   
ATOM   4552  CG  LEU P 316     -18.024  10.755 -21.765  0.00  0.00      PRO   
ATOM   4553  HG  LEU P 316     -18.521  10.016 -22.429  0.00  0.00      PRO   
ATOM   4554  CD1 LEU P 316     -19.179  11.504 -21.170  0.00  0.00      PRO   
ATOM   4555 HD11 LEU P 316     -19.721  12.150 -21.894  0.00  0.00      PRO   
ATOM   4556 HD12 LEU P 316     -19.948  10.851 -20.705  0.00  0.00      PRO   
ATOM   4557 HD13 LEU P 316     -18.730  12.110 -20.354  0.00  0.00      PRO   
ATOM   4558  CD2 LEU P 316     -17.147  11.766 -22.500  0.00  0.00      PRO   
ATOM   4559 HD21 LEU P 316     -17.730  12.433 -23.170  0.00  0.00      PRO   
ATOM   4560 HD22 LEU P 316     -16.747  12.462 -21.732  0.00  0.00      PRO   
ATOM   4561 HD23 LEU P 316     -16.422  11.191 -23.115  0.00  0.00      PRO   
ATOM   4562  C   LEU P 316     -18.744   8.204 -20.199  0.00  0.00      PRO   
ATOM   4563  O   LEU P 316     -19.968   8.285 -19.999  0.00  0.00      PRO   
ATOM   4564  N   GLN P 317     -18.168   7.127 -20.778  0.00  0.00      PRO   
ATOM   4565  HN  GLN P 317     -17.172   7.079 -20.782  0.00  0.00      PRO   
ATOM   4566  CA  GLN P 317     -18.928   6.127 -21.518  0.00  0.00      PRO   
ATOM   4567  HA  GLN P 317     -19.546   6.557 -22.292  0.00  0.00      PRO   
ATOM   4568  CB  GLN P 317     -18.026   5.034 -22.188  0.00  0.00      PRO   
ATOM   4569  HB1 GLN P 317     -18.667   4.192 -22.528  0.00  0.00      PRO   
ATOM   4570  HB2 GLN P 317     -17.392   4.532 -21.426  0.00  0.00      PRO   
ATOM   4571  CG  GLN P 317     -17.140   5.466 -23.352  0.00  0.00      PRO   
ATOM   4572  HG1 GLN P 317     -16.447   4.708 -23.775  0.00  0.00      PRO   
ATOM   4573  HG2 GLN P 317     -16.567   6.380 -23.089  0.00  0.00      PRO   
ATOM   4574  CD  GLN P 317     -18.052   5.935 -24.524  0.00  0.00      PRO   
ATOM   4575  OE1 GLN P 317     -18.332   7.130 -24.710  0.00  0.00      PRO   
ATOM   4576  NE2 GLN P 317     -18.458   4.993 -25.435  0.00  0.00      PRO   
ATOM   4577 HE21 GLN P 317     -17.974   4.119 -25.481  0.00  0.00      PRO   
ATOM   4578 HE22 GLN P 317     -19.059   5.252 -26.191  0.00  0.00      PRO   
ATOM   4579  C   GLN P 317     -19.947   5.329 -20.652  0.00  0.00      PRO   
ATOM   4580  O   GLN P 317     -20.845   4.704 -21.219  0.00  0.00      PRO   
ATOM   4581  N   LEU P 318     -19.624   5.267 -19.413  0.00  0.00      PRO   
ATOM   4582  HN  LEU P 318     -18.774   5.690 -19.109  0.00  0.00      PRO   
ATOM   4583  CA  LEU P 318     -20.536   4.777 -18.379  0.00  0.00      PRO   
ATOM   4584  HA  LEU P 318     -20.758   3.747 -18.617  0.00  0.00      PRO   
ATOM   4585  CB  LEU P 318     -19.956   4.673 -16.979  0.00  0.00      PRO   
ATOM   4586  HB1 LEU P 318     -20.745   4.264 -16.313  0.00  0.00      PRO   
ATOM   4587  HB2 LEU P 318     -19.536   5.647 -16.647  0.00  0.00      PRO   
ATOM   4588  CG  LEU P 318     -18.691   3.799 -16.857  0.00  0.00      PRO   
ATOM   4589  HG  LEU P 318     -17.941   4.163 -17.591  0.00  0.00      PRO   
ATOM   4590  CD1 LEU P 318     -18.071   3.998 -15.414  0.00  0.00      PRO   
ATOM   4591 HD11 LEU P 318     -17.802   5.060 -15.231  0.00  0.00      PRO   
ATOM   4592 HD12 LEU P 318     -18.769   3.589 -14.653  0.00  0.00      PRO   
ATOM   4593 HD13 LEU P 318     -17.139   3.396 -15.339  0.00  0.00      PRO   
ATOM   4594  CD2 LEU P 318     -19.093   2.350 -17.034  0.00  0.00      PRO   
ATOM   4595 HD21 LEU P 318     -19.883   1.917 -16.383  0.00  0.00      PRO   
ATOM   4596 HD22 LEU P 318     -19.304   2.093 -18.094  0.00  0.00      PRO   
ATOM   4597 HD23 LEU P 318     -18.287   1.625 -16.793  0.00  0.00      PRO   
ATOM   4598  C   LEU P 318     -21.891   5.518 -18.355  0.00  0.00      PRO   
ATOM   4599  O   LEU P 318     -22.947   4.875 -18.442  0.00  0.00      PRO   
ATOM   4600  N   PHE P 319     -21.893   6.883 -18.391  0.00  0.00      PRO   
ATOM   4601  HN  PHE P 319     -21.027   7.340 -18.578  0.00  0.00      PRO   
ATOM   4602  CA  PHE P 319     -23.081   7.704 -18.390  0.00  0.00      PRO   
ATOM   4603  HA  PHE P 319     -23.780   7.130 -17.800  0.00  0.00      PRO   
ATOM   4604  CB  PHE P 319     -22.907   9.022 -17.562  0.00  0.00      PRO   
ATOM   4605  HB1 PHE P 319     -23.881   9.555 -17.531  0.00  0.00      PRO   
ATOM   4606  HB2 PHE P 319     -22.136   9.674 -18.024  0.00  0.00      PRO   
ATOM   4607  CG  PHE P 319     -22.516   8.692 -16.142  0.00  0.00      PRO   
ATOM   4608  CD1 PHE P 319     -21.196   8.882 -15.745  0.00  0.00      PRO   
ATOM   4609  HD1 PHE P 319     -20.507   9.280 -16.475  0.00  0.00      PRO   
ATOM   4610  CE1 PHE P 319     -20.829   8.711 -14.450  0.00  0.00      PRO   
ATOM   4611  HE1 PHE P 319     -19.823   8.975 -14.159  0.00  0.00      PRO   
ATOM   4612  CZ  PHE P 319     -21.799   8.390 -13.484  0.00  0.00      PRO   
ATOM   4613  HZ  PHE P 319     -21.586   8.312 -12.428  0.00  0.00      PRO   
ATOM   4614  CD2 PHE P 319     -23.513   8.258 -15.200  0.00  0.00      PRO   
ATOM   4615  HD2 PHE P 319     -24.523   8.063 -15.529  0.00  0.00      PRO   
ATOM   4616  CE2 PHE P 319     -23.149   8.064 -13.812  0.00  0.00      PRO   
ATOM   4617  HE2 PHE P 319     -23.891   7.663 -13.138  0.00  0.00      PRO   
ATOM   4618  C   PHE P 319     -23.661   8.013 -19.679  0.00  0.00      PRO   
ATOM   4619  O   PHE P 319     -24.862   8.052 -19.885  0.00  0.00      PRO   
ATOM   4620  N   LYS P 320     -22.793   8.302 -20.657  0.00  0.00      PRO   
ATOM   4621  HN  LYS P 320     -21.813   8.390 -20.498  0.00  0.00      PRO   
ATOM   4622  CA  LYS P 320     -23.319   8.822 -21.983  0.00  0.00      PRO   
ATOM   4623  HA  LYS P 320     -24.397   8.835 -21.923  0.00  0.00      PRO   
ATOM   4624  CB  LYS P 320     -22.794  10.223 -22.451  0.00  0.00      PRO   
ATOM   4625  HB1 LYS P 320     -23.226  10.359 -23.465  0.00  0.00      PRO   
ATOM   4626  HB2 LYS P 320     -21.693  10.094 -22.376  0.00  0.00      PRO   
ATOM   4627  CG  LYS P 320     -23.171  11.373 -21.491  0.00  0.00      PRO   
ATOM   4628  HG1 LYS P 320     -22.608  12.296 -21.746  0.00  0.00      PRO   
ATOM   4629  HG2 LYS P 320     -22.912  11.095 -20.447  0.00  0.00      PRO   
ATOM   4630  CD  LYS P 320     -24.716  11.743 -21.517  0.00  0.00      PRO   
ATOM   4631  HD1 LYS P 320     -24.840  12.429 -20.652  0.00  0.00      PRO   
ATOM   4632  HD2 LYS P 320     -25.388  10.899 -21.254  0.00  0.00      PRO   
ATOM   4633  CE  LYS P 320     -25.142  12.516 -22.806  0.00  0.00      PRO   
ATOM   4634  HE1 LYS P 320     -25.383  11.721 -23.543  0.00  0.00      PRO   
ATOM   4635  HE2 LYS P 320     -24.301  13.223 -22.971  0.00  0.00      PRO   
ATOM   4636  NZ  LYS P 320     -26.361  13.340 -22.541  0.00  0.00      PRO   
ATOM   4637  HZ1 LYS P 320     -27.203  12.788 -22.280  0.00  0.00      PRO   
ATOM   4638  HZ2 LYS P 320     -26.208  13.961 -21.721  0.00  0.00      PRO   
ATOM   4639  HZ3 LYS P 320     -26.563  13.945 -23.362  0.00  0.00      PRO   
ATOM   4640  C   LYS P 320     -23.264   7.773 -23.113  0.00  0.00      PRO   
ATOM   4641  O   LYS P 320     -23.844   7.924 -24.201  0.00  0.00      PRO   
ATOM   4642  NT  LYS P 320     -22.468   6.682 -22.864  0.00  0.00      PRO   
ATOM   4643  HNT LYS P 320     -22.059   6.729 -21.956  0.00  0.00      PRO   
ATOM   4644  CAT LYS P 320     -22.448   5.517 -23.749  0.00  0.00      PRO   
ATOM   4645  HT1 LYS P 320     -22.257   4.553 -23.231  0.00  0.00      PRO   
ATOM   4646  HT2 LYS P 320     -23.430   5.357 -24.244  0.00  0.00      PRO   
ATOM   4647  HT3 LYS P 320     -21.700   5.788 -24.524  0.00  0.00      PRO   
ATOM   4648  N1  UNK C  12      -1.617   1.773 -16.202  0.00  0.00      C1    
ATOM   4649  N2  UNK C  12      -1.523   1.754 -17.496  0.00  0.00      C1    
ATOM   4650  C1  UNK C  12      -2.782   2.093 -17.887  0.00  0.00      C1    
ATOM   4651  C2  UNK C  12      -2.863   2.145 -15.655  0.00  0.00      C1    
ATOM   4652  C3  UNK C  12      -3.666   2.363 -16.764  0.00  0.00      C1    
ATOM   4653  C4  UNK C  12      -5.008   2.756 -16.613  0.00  0.00      C1    
ATOM   4654  C5  UNK C  12      -5.460   2.808 -15.305  0.00  0.00      C1    
ATOM   4655  C6  UNK C  12      -4.736   2.558 -14.202  0.00  0.00      C1    
ATOM   4656  C7  UNK C  12      -3.344   2.272 -14.416  0.00  0.00      C1    
ATOM   4657  O1  UNK C  12      -5.716   3.118 -17.797  0.00  0.00      C1    
ATOM   4658  C8  UNK C  12      -0.422   1.427 -15.432  0.00  0.00      C1    
ATOM   4659  C9  UNK C  12      -6.353   4.309 -17.681  0.00  0.00      C1    
ATOM   4660  H1  UNK C  12      -3.134   2.119 -18.911  0.00  0.00      C1    
ATOM   4661  H2  UNK C  12      -6.486   3.112 -15.160  0.00  0.00      C1    
ATOM   4662  H3  UNK C  12      -5.256   2.594 -13.256  0.00  0.00      C1    
ATOM   4663  H4  UNK C  12      -2.677   2.180 -13.572  0.00  0.00      C1    
ATOM   4664  H5  UNK C  12       0.178   0.569 -15.803  0.00  0.00      C1    
ATOM   4665  H6  UNK C  12       0.166   2.362 -15.313  0.00  0.00      C1    
ATOM   4666  H7  UNK C  12      -0.796   1.094 -14.440  0.00  0.00      C1    
ATOM   4667  H8  UNK C  12      -7.159   4.126 -16.939  0.00  0.00      C1    
ATOM   4668  H9  UNK C  12      -5.752   5.114 -17.208  0.00  0.00      C1    
ATOM   4669  H10 UNK C  12      -6.871   4.691 -18.587  0.00  0.00      C1    
END
