# Supplementary material for: Exploring an Intracellular Allosteric Site of CC-Chemokine Receptor 4 from 3D Models, Probe Simulations, and Mutagenesis
Source: ACS Pharmacol Transl Sci. 2024 Jul 16;7(8):2516–26. doi: 10.1021/acsptsci.4c00330 (PMC11320731; doi:10.1021/acsptsci.4c00330)
Supplement: Supplementary file 2 — pt4c00330_si_002.zip [file pt4c00330_si_002.zip › NMS_energy.pdb]

CRYST1   76.251   80.987  176.226  90.00  90.00  90.00 P 1           1
ATOM      1  CAY LEU P  21     -10.113  25.409  23.467  0.00  0.00      PRO   
ATOM      2  HY1 LEU P  21      -9.766  26.456  23.596  0.00  0.00      PRO   
ATOM      3  HY2 LEU P  21     -10.623  25.247  24.441  0.00  0.00      PRO   
ATOM      4  HY3 LEU P  21     -10.799  25.432  22.593  0.00  0.00      PRO   
ATOM      5  CY  LEU P  21      -9.062  24.421  23.299  0.00  0.00      PRO   
ATOM      6  OY  LEU P  21      -9.312  23.205  23.200  0.00  0.00      PRO   
ATOM      7  N   LEU P  21      -7.809  24.843  23.499  0.00  0.00      PRO   
ATOM      8  HN  LEU P  21      -7.614  25.805  23.674  0.00  0.00      PRO   
ATOM      9  CA  LEU P  21      -6.592  23.964  23.369  0.00  0.00      PRO   
ATOM     10  HA  LEU P  21      -6.874  22.933  23.216  0.00  0.00      PRO   
ATOM     11  CB  LEU P  21      -5.622  24.316  22.258  0.00  0.00      PRO   
ATOM     12  HB1 LEU P  21      -4.833  23.534  22.235  0.00  0.00      PRO   
ATOM     13  HB2 LEU P  21      -5.093  25.270  22.468  0.00  0.00      PRO   
ATOM     14  CG  LEU P  21      -6.122  24.400  20.740  0.00  0.00      PRO   
ATOM     15  HG  LEU P  21      -7.087  23.851  20.697  0.00  0.00      PRO   
ATOM     16  CD1 LEU P  21      -6.422  25.787  20.361  0.00  0.00      PRO   
ATOM     17 HD11 LEU P  21      -6.904  26.385  21.164  0.00  0.00      PRO   
ATOM     18 HD12 LEU P  21      -5.531  26.439  20.241  0.00  0.00      PRO   
ATOM     19 HD13 LEU P  21      -7.122  25.842  19.500  0.00  0.00      PRO   
ATOM     20  CD2 LEU P  21      -5.061  23.804  19.844  0.00  0.00      PRO   
ATOM     21 HD21 LEU P  21      -4.097  24.320  20.044  0.00  0.00      PRO   
ATOM     22 HD22 LEU P  21      -4.947  22.721  20.067  0.00  0.00      PRO   
ATOM     23 HD23 LEU P  21      -5.106  23.984  18.749  0.00  0.00      PRO   
ATOM     24  C   LEU P  21      -5.920  23.882  24.736  0.00  0.00      PRO   
ATOM     25  O   LEU P  21      -6.029  24.717  25.596  0.00  0.00      PRO   
ATOM     26  N   TYR P  22      -5.142  22.813  24.942  0.00  0.00      PRO   
ATOM     27  HN  TYR P  22      -5.121  22.044  24.308  0.00  0.00      PRO   
ATOM     28  CA  TYR P  22      -4.410  22.519  26.183  0.00  0.00      PRO   
ATOM     29  HA  TYR P  22      -5.149  22.778  26.926  0.00  0.00      PRO   
ATOM     30  CB  TYR P  22      -3.976  21.053  26.372  0.00  0.00      PRO   
ATOM     31  HB1 TYR P  22      -3.256  20.954  27.212  0.00  0.00      PRO   
ATOM     32  HB2 TYR P  22      -3.582  20.653  25.413  0.00  0.00      PRO   
ATOM     33  CG  TYR P  22      -5.207  20.221  26.719  0.00  0.00      PRO   
ATOM     34  CD1 TYR P  22      -6.202  19.883  25.774  0.00  0.00      PRO   
ATOM     35  HD1 TYR P  22      -6.176  20.225  24.750  0.00  0.00      PRO   
ATOM     36  CE1 TYR P  22      -7.388  19.320  26.240  0.00  0.00      PRO   
ATOM     37  HE1 TYR P  22      -8.245  19.287  25.583  0.00  0.00      PRO   
ATOM     38  CZ  TYR P  22      -7.522  18.886  27.569  0.00  0.00      PRO   
ATOM     39  OH  TYR P  22      -8.755  18.222  27.944  0.00  0.00      PRO   
ATOM     40  HH  TYR P  22      -9.242  17.986  27.151  0.00  0.00      PRO   
ATOM     41  CD2 TYR P  22      -5.213  19.584  28.006  0.00  0.00      PRO   
ATOM     42  HD2 TYR P  22      -4.391  19.787  28.676  0.00  0.00      PRO   
ATOM     43  CE2 TYR P  22      -6.434  18.971  28.465  0.00  0.00      PRO   
ATOM     44  HE2 TYR P  22      -6.644  18.661  29.478  0.00  0.00      PRO   
ATOM     45  C   TYR P  22      -3.262  23.496  26.559  0.00  0.00      PRO   
ATOM     46  O   TYR P  22      -2.287  23.704  25.811  0.00  0.00      PRO   
ATOM     47  N   GLU P  23      -3.223  23.861  27.888  0.00  0.00      PRO   
ATOM     48  HN  GLU P  23      -3.970  23.720  28.533  0.00  0.00      PRO   
ATOM     49  CA  GLU P  23      -2.274  24.800  28.376  0.00  0.00      PRO   
ATOM     50  HA  GLU P  23      -1.277  24.654  27.986  0.00  0.00      PRO   
ATOM     51  CB  GLU P  23      -2.624  26.289  28.206  0.00  0.00      PRO   
ATOM     52  HB1 GLU P  23      -2.175  26.776  29.098  0.00  0.00      PRO   
ATOM     53  HB2 GLU P  23      -3.735  26.309  28.206  0.00  0.00      PRO   
ATOM     54  CG  GLU P  23      -2.060  26.937  26.931  0.00  0.00      PRO   
ATOM     55  HG1 GLU P  23      -2.163  26.149  26.155  0.00  0.00      PRO   
ATOM     56  HG2 GLU P  23      -0.972  27.118  27.063  0.00  0.00      PRO   
ATOM     57  CD  GLU P  23      -2.714  28.194  26.385  0.00  0.00      PRO   
ATOM     58  OE1 GLU P  23      -3.222  28.148  25.269  0.00  0.00      PRO   
ATOM     59  OE2 GLU P  23      -2.536  29.240  27.000  0.00  0.00      PRO   
ATOM     60  C   GLU P  23      -2.063  24.412  29.889  0.00  0.00      PRO   
ATOM     61  O   GLU P  23      -2.711  23.601  30.480  0.00  0.00      PRO   
ATOM     62  N   SER P  24      -1.009  24.940  30.417  0.00  0.00      PRO   
ATOM     63  HN  SER P  24      -0.470  25.570  29.864  0.00  0.00      PRO   
ATOM     64  CA  SER P  24      -0.444  24.505  31.696  0.00  0.00      PRO   
ATOM     65  HA  SER P  24      -0.781  23.485  31.808  0.00  0.00      PRO   
ATOM     66  CB  SER P  24       1.067  24.584  31.826  0.00  0.00      PRO   
ATOM     67  HB1 SER P  24       1.441  24.186  32.793  0.00  0.00      PRO   
ATOM     68  HB2 SER P  24       1.393  25.645  31.777  0.00  0.00      PRO   
ATOM     69  OG  SER P  24       1.650  23.768  30.753  0.00  0.00      PRO   
ATOM     70  HG1 SER P  24       1.430  24.318  29.997  0.00  0.00      PRO   
ATOM     71  C   SER P  24      -1.156  25.251  32.913  0.00  0.00      PRO   
ATOM     72  O   SER P  24      -0.557  25.302  33.963  0.00  0.00      PRO   
ATOM     73  N   ILE P  25      -2.404  25.872  32.798  0.00  0.00      PRO   
ATOM     74  HN  ILE P  25      -2.919  25.781  31.949  0.00  0.00      PRO   
ATOM     75  CA  ILE P  25      -3.035  26.768  33.760  0.00  0.00      PRO   
ATOM     76  HA  ILE P  25      -2.313  27.564  33.871  0.00  0.00      PRO   
ATOM     77  CB  ILE P  25      -4.310  27.345  33.201  0.00  0.00      PRO   
ATOM     78  HB  ILE P  25      -5.178  26.673  33.374  0.00  0.00      PRO   
ATOM     79  CG2 ILE P  25      -4.655  28.684  33.971  0.00  0.00      PRO   
ATOM     80 HG21 ILE P  25      -5.498  29.235  33.501  0.00  0.00      PRO   
ATOM     81 HG22 ILE P  25      -4.757  28.494  35.060  0.00  0.00      PRO   
ATOM     82 HG23 ILE P  25      -3.817  29.411  33.903  0.00  0.00      PRO   
ATOM     83  CG1 ILE P  25      -4.389  27.677  31.691  0.00  0.00      PRO   
ATOM     84 HG11 ILE P  25      -5.298  28.292  31.516  0.00  0.00      PRO   
ATOM     85 HG12 ILE P  25      -4.593  26.817  31.018  0.00  0.00      PRO   
ATOM     86  CD  ILE P  25      -3.230  28.560  31.093  0.00  0.00      PRO   
ATOM     87  HD1 ILE P  25      -3.335  28.584  29.987  0.00  0.00      PRO   
ATOM     88  HD2 ILE P  25      -3.436  29.566  31.518  0.00  0.00      PRO   
ATOM     89  HD3 ILE P  25      -2.282  28.120  31.468  0.00  0.00      PRO   
ATOM     90  C   ILE P  25      -3.246  26.219  35.114  0.00  0.00      PRO   
ATOM     91  O   ILE P  25      -2.871  26.877  36.106  0.00  0.00      PRO   
ATOM     92  N   PRO P  26      -3.806  25.077  35.320  0.00  0.00      PRO   
ATOM     93  CD  PRO P  26      -4.583  24.220  34.317  0.00  0.00      PRO   
ATOM     94  HD1 PRO P  26      -5.499  24.729  33.949  0.00  0.00      PRO   
ATOM     95  HD2 PRO P  26      -3.903  23.982  33.471  0.00  0.00      PRO   
ATOM     96  CA  PRO P  26      -3.861  24.426  36.696  0.00  0.00      PRO   
ATOM     97  HA  PRO P  26      -4.063  25.227  37.392  0.00  0.00      PRO   
ATOM     98  CB  PRO P  26      -4.933  23.390  36.545  0.00  0.00      PRO   
ATOM     99  HB1 PRO P  26      -5.926  23.858  36.717  0.00  0.00      PRO   
ATOM    100  HB2 PRO P  26      -4.832  22.533  37.244  0.00  0.00      PRO   
ATOM    101  CG  PRO P  26      -5.002  22.950  35.069  0.00  0.00      PRO   
ATOM    102  HG1 PRO P  26      -6.044  22.605  34.897  0.00  0.00      PRO   
ATOM    103  HG2 PRO P  26      -4.354  22.064  34.900  0.00  0.00      PRO   
ATOM    104  C   PRO P  26      -2.501  23.899  37.045  0.00  0.00      PRO   
ATOM    105  O   PRO P  26      -2.031  24.171  38.208  0.00  0.00      PRO   
ATOM    106  N   LYS P  27      -1.887  23.103  36.222  0.00  0.00      PRO   
ATOM    107  HN  LYS P  27      -2.244  23.046  35.293  0.00  0.00      PRO   
ATOM    108  CA  LYS P  27      -0.717  22.304  36.445  0.00  0.00      PRO   
ATOM    109  HA  LYS P  27       0.018  22.869  37.000  0.00  0.00      PRO   
ATOM    110  CB  LYS P  27      -1.174  21.052  37.230  0.00  0.00      PRO   
ATOM    111  HB1 LYS P  27      -1.879  21.473  37.978  0.00  0.00      PRO   
ATOM    112  HB2 LYS P  27      -0.322  20.590  37.775  0.00  0.00      PRO   
ATOM    113  CG  LYS P  27      -2.066  20.023  36.493  0.00  0.00      PRO   
ATOM    114  HG1 LYS P  27      -1.701  19.831  35.462  0.00  0.00      PRO   
ATOM    115  HG2 LYS P  27      -3.102  20.319  36.221  0.00  0.00      PRO   
ATOM    116  CD  LYS P  27      -2.075  18.691  37.212  0.00  0.00      PRO   
ATOM    117  HD1 LYS P  27      -1.013  18.372  37.279  0.00  0.00      PRO   
ATOM    118  HD2 LYS P  27      -2.654  17.984  36.581  0.00  0.00      PRO   
ATOM    119  CE  LYS P  27      -2.706  18.682  38.655  0.00  0.00      PRO   
ATOM    120  HE1 LYS P  27      -3.755  19.049  38.675  0.00  0.00      PRO   
ATOM    121  HE2 LYS P  27      -2.081  19.331  39.305  0.00  0.00      PRO   
ATOM    122  NZ  LYS P  27      -2.640  17.317  39.240  0.00  0.00      PRO   
ATOM    123  HZ1 LYS P  27      -1.642  17.072  39.400  0.00  0.00      PRO   
ATOM    124  HZ2 LYS P  27      -2.978  17.342  40.223  0.00  0.00      PRO   
ATOM    125  HZ3 LYS P  27      -2.997  16.550  38.635  0.00  0.00      PRO   
ATOM    126  C   LYS P  27       0.002  21.993  35.189  0.00  0.00      PRO   
ATOM    127  O   LYS P  27      -0.608  22.246  34.148  0.00  0.00      PRO   
ATOM    128  N   PRO P  28       1.297  21.618  35.193  0.00  0.00      PRO   
ATOM    129  CD  PRO P  28       2.151  21.629  36.392  0.00  0.00      PRO   
ATOM    130  HD1 PRO P  28       2.115  22.621  36.891  0.00  0.00      PRO   
ATOM    131  HD2 PRO P  28       1.929  20.734  37.011  0.00  0.00      PRO   
ATOM    132  CA  PRO P  28       2.026  21.220  33.971  0.00  0.00      PRO   
ATOM    133  HA  PRO P  28       2.288  22.040  33.319  0.00  0.00      PRO   
ATOM    134  CB  PRO P  28       3.276  20.561  34.578  0.00  0.00      PRO   
ATOM    135  HB1 PRO P  28       4.158  20.540  33.902  0.00  0.00      PRO   
ATOM    136  HB2 PRO P  28       3.154  19.538  34.993  0.00  0.00      PRO   
ATOM    137  CG  PRO P  28       3.503  21.486  35.768  0.00  0.00      PRO   
ATOM    138  HG1 PRO P  28       3.970  22.426  35.404  0.00  0.00      PRO   
ATOM    139  HG2 PRO P  28       4.280  21.122  36.474  0.00  0.00      PRO   
ATOM    140  C   PRO P  28       1.299  20.210  33.140  0.00  0.00      PRO   
ATOM    141  O   PRO P  28       0.723  19.289  33.697  0.00  0.00      PRO   
ATOM    142  N   CYS P  29       1.161  20.369  31.873  0.00  0.00      PRO   
ATOM    143  HN  CYS P  29       1.699  21.084  31.433  0.00  0.00      PRO   
ATOM    144  CA  CYS P  29       0.444  19.480  30.881  0.00  0.00      PRO   
ATOM    145  HA  CYS P  29      -0.526  19.488  31.355  0.00  0.00      PRO   
ATOM    146  CB  CYS P  29       0.440  19.899  29.406  0.00  0.00      PRO   
ATOM    147  HB1 CYS P  29       0.191  18.979  28.837  0.00  0.00      PRO   
ATOM    148  HB2 CYS P  29       1.481  20.090  29.066  0.00  0.00      PRO   
ATOM    149  SG  CYS P  29      -0.591  21.341  29.056  0.00  0.00      PRO   
ATOM    150  HG1 CYS P  29      -0.046  22.286  29.809  0.00  0.00      PRO   
ATOM    151  C   CYS P  29       0.944  18.026  30.974  0.00  0.00      PRO   
ATOM    152  O   CYS P  29       2.137  17.721  31.090  0.00  0.00      PRO   
ATOM    153  N   THR P  30       0.020  17.013  30.815  0.00  0.00      PRO   
ATOM    154  HN  THR P  30      -0.932  17.307  30.757  0.00  0.00      PRO   
ATOM    155  CA  THR P  30       0.197  15.609  30.631  0.00  0.00      PRO   
ATOM    156  HA  THR P  30       0.722  15.311  31.527  0.00  0.00      PRO   
ATOM    157  CB  THR P  30      -1.274  15.019  30.548  0.00  0.00      PRO   
ATOM    158  HB  THR P  30      -1.877  15.606  31.274  0.00  0.00      PRO   
ATOM    159  OG1 THR P  30      -1.358  13.635  30.864  0.00  0.00      PRO   
ATOM    160  HG1 THR P  30      -1.213  13.673  31.812  0.00  0.00      PRO   
ATOM    161  CG2 THR P  30      -1.885  15.320  29.188  0.00  0.00      PRO   
ATOM    162 HG21 THR P  30      -2.975  15.106  29.229  0.00  0.00      PRO   
ATOM    163 HG22 THR P  30      -1.760  16.337  28.760  0.00  0.00      PRO   
ATOM    164 HG23 THR P  30      -1.549  14.617  28.395  0.00  0.00      PRO   
ATOM    165  C   THR P  30       1.085  15.227  29.523  0.00  0.00      PRO   
ATOM    166  O   THR P  30       1.192  15.872  28.504  0.00  0.00      PRO   
ATOM    167  N   LYS P  31       1.772  14.064  29.677  0.00  0.00      PRO   
ATOM    168  HN  LYS P  31       1.703  13.592  30.553  0.00  0.00      PRO   
ATOM    169  CA  LYS P  31       2.512  13.413  28.674  0.00  0.00      PRO   
ATOM    170  HA  LYS P  31       3.162  14.157  28.237  0.00  0.00      PRO   
ATOM    171  CB  LYS P  31       3.314  12.090  29.100  0.00  0.00      PRO   
ATOM    172  HB1 LYS P  31       3.717  12.328  30.107  0.00  0.00      PRO   
ATOM    173  HB2 LYS P  31       4.219  12.105  28.455  0.00  0.00      PRO   
ATOM    174  CG  LYS P  31       2.570  10.820  29.241  0.00  0.00      PRO   
ATOM    175  HG1 LYS P  31       1.877  10.598  28.402  0.00  0.00      PRO   
ATOM    176  HG2 LYS P  31       1.901  10.877  30.126  0.00  0.00      PRO   
ATOM    177  CD  LYS P  31       3.424   9.574  29.432  0.00  0.00      PRO   
ATOM    178  HD1 LYS P  31       4.022   9.592  30.368  0.00  0.00      PRO   
ATOM    179  HD2 LYS P  31       4.138   9.616  28.582  0.00  0.00      PRO   
ATOM    180  CE  LYS P  31       2.626   8.300  29.353  0.00  0.00      PRO   
ATOM    181  HE1 LYS P  31       1.826   8.307  28.581  0.00  0.00      PRO   
ATOM    182  HE2 LYS P  31       2.066   8.108  30.293  0.00  0.00      PRO   
ATOM    183  NZ  LYS P  31       3.466   7.091  29.103  0.00  0.00      PRO   
ATOM    184  HZ1 LYS P  31       3.746   7.110  28.101  0.00  0.00      PRO   
ATOM    185  HZ2 LYS P  31       4.353   7.150  29.643  0.00  0.00      PRO   
ATOM    186  HZ3 LYS P  31       3.110   6.138  29.322  0.00  0.00      PRO   
ATOM    187  C   LYS P  31       1.706  13.065  27.443  0.00  0.00      PRO   
ATOM    188  O   LYS P  31       0.527  12.872  27.377  0.00  0.00      PRO   
ATOM    189  N   GLU P  32       2.414  13.120  26.291  0.00  0.00      PRO   
ATOM    190  HN  GLU P  32       3.319  13.524  26.186  0.00  0.00      PRO   
ATOM    191  CA  GLU P  32       1.879  12.793  24.986  0.00  0.00      PRO   
ATOM    192  HA  GLU P  32       0.910  13.271  24.983  0.00  0.00      PRO   
ATOM    193  CB  GLU P  32       2.711  13.535  23.902  0.00  0.00      PRO   
ATOM    194  HB1 GLU P  32       2.269  13.196  22.941  0.00  0.00      PRO   
ATOM    195  HB2 GLU P  32       3.763  13.182  23.952  0.00  0.00      PRO   
ATOM    196  CG  GLU P  32       2.670  15.059  24.041  0.00  0.00      PRO   
ATOM    197  HG1 GLU P  32       1.671  15.431  24.356  0.00  0.00      PRO   
ATOM    198  HG2 GLU P  32       2.989  15.541  23.092  0.00  0.00      PRO   
ATOM    199  CD  GLU P  32       3.618  15.672  25.052  0.00  0.00      PRO   
ATOM    200  OE1 GLU P  32       4.492  15.010  25.660  0.00  0.00      PRO   
ATOM    201  OE2 GLU P  32       3.562  16.914  25.165  0.00  0.00      PRO   
ATOM    202  C   GLU P  32       1.611  11.269  24.831  0.00  0.00      PRO   
ATOM    203  O   GLU P  32       2.462  10.459  25.289  0.00  0.00      PRO   
ATOM    204  N   GLY P  33       0.636  10.830  24.075  0.00  0.00      PRO   
ATOM    205  HN  GLY P  33       0.492   9.844  24.064  0.00  0.00      PRO   
ATOM    206  CA  GLY P  33      -0.319  11.584  23.282  0.00  0.00      PRO   
ATOM    207  HA1 GLY P  33      -0.607  11.035  22.397  0.00  0.00      PRO   
ATOM    208  HA2 GLY P  33       0.080  12.551  23.014  0.00  0.00      PRO   
ATOM    209  C   GLY P  33      -1.627  11.771  23.968  0.00  0.00      PRO   
ATOM    210  O   GLY P  33      -2.198  10.887  24.619  0.00  0.00      PRO   
ATOM    211  N   ILE P  34      -2.171  13.022  23.924  0.00  0.00      PRO   
ATOM    212  HN  ILE P  34      -1.680  13.711  23.398  0.00  0.00      PRO   
ATOM    213  CA  ILE P  34      -3.555  13.264  24.260  0.00  0.00      PRO   
ATOM    214  HA  ILE P  34      -3.787  12.589  25.070  0.00  0.00      PRO   
ATOM    215  CB  ILE P  34      -3.654  14.693  24.778  0.00  0.00      PRO   
ATOM    216  HB  ILE P  34      -2.839  14.955  25.486  0.00  0.00      PRO   
ATOM    217  CG2 ILE P  34      -3.674  15.705  23.683  0.00  0.00      PRO   
ATOM    218 HG21 ILE P  34      -4.729  15.835  23.361  0.00  0.00      PRO   
ATOM    219 HG22 ILE P  34      -3.200  16.672  23.958  0.00  0.00      PRO   
ATOM    220 HG23 ILE P  34      -3.074  15.524  22.765  0.00  0.00      PRO   
ATOM    221  CG1 ILE P  34      -4.977  14.844  25.610  0.00  0.00      PRO   
ATOM    222 HG11 ILE P  34      -4.774  14.020  26.327  0.00  0.00      PRO   
ATOM    223 HG12 ILE P  34      -5.928  14.715  25.051  0.00  0.00      PRO   
ATOM    224  CD  ILE P  34      -4.925  16.200  26.390  0.00  0.00      PRO   
ATOM    225  HD1 ILE P  34      -4.895  17.007  25.627  0.00  0.00      PRO   
ATOM    226  HD2 ILE P  34      -5.840  16.431  26.977  0.00  0.00      PRO   
ATOM    227  HD3 ILE P  34      -4.029  16.073  27.034  0.00  0.00      PRO   
ATOM    228  C   ILE P  34      -4.578  12.990  23.048  0.00  0.00      PRO   
ATOM    229  O   ILE P  34      -4.180  12.920  21.902  0.00  0.00      PRO   
ATOM    230  N   LYS P  35      -5.880  12.707  23.318  0.00  0.00      PRO   
ATOM    231  HN  LYS P  35      -6.167  12.525  24.256  0.00  0.00      PRO   
ATOM    232  CA  LYS P  35      -6.911  12.332  22.359  0.00  0.00      PRO   
ATOM    233  HA  LYS P  35      -6.508  12.350  21.357  0.00  0.00      PRO   
ATOM    234  CB  LYS P  35      -7.601  11.010  22.693  0.00  0.00      PRO   
ATOM    235  HB1 LYS P  35      -8.187  10.780  21.778  0.00  0.00      PRO   
ATOM    236  HB2 LYS P  35      -8.238  11.213  23.580  0.00  0.00      PRO   
ATOM    237  CG  LYS P  35      -6.682   9.813  23.074  0.00  0.00      PRO   
ATOM    238  HG1 LYS P  35      -7.423   8.989  23.153  0.00  0.00      PRO   
ATOM    239  HG2 LYS P  35      -6.337   9.884  24.128  0.00  0.00      PRO   
ATOM    240  CD  LYS P  35      -5.534   9.593  22.090  0.00  0.00      PRO   
ATOM    241  HD1 LYS P  35      -4.552  10.060  22.317  0.00  0.00      PRO   
ATOM    242  HD2 LYS P  35      -5.782   9.947  21.067  0.00  0.00      PRO   
ATOM    243  CE  LYS P  35      -5.161   8.139  21.885  0.00  0.00      PRO   
ATOM    244  HE1 LYS P  35      -4.481   8.003  21.017  0.00  0.00      PRO   
ATOM    245  HE2 LYS P  35      -6.152   7.649  21.773  0.00  0.00      PRO   
ATOM    246  NZ  LYS P  35      -4.567   7.466  23.104  0.00  0.00      PRO   
ATOM    247  HZ1 LYS P  35      -4.365   6.446  23.096  0.00  0.00      PRO   
ATOM    248  HZ2 LYS P  35      -3.707   8.011  23.316  0.00  0.00      PRO   
ATOM    249  HZ3 LYS P  35      -5.327   7.496  23.813  0.00  0.00      PRO   
ATOM    250  C   LYS P  35      -7.992  13.408  22.284  0.00  0.00      PRO   
ATOM    251  O   LYS P  35      -9.076  13.058  21.795  0.00  0.00      PRO   
ATOM    252  N   ALA P  36      -7.716  14.579  22.805  0.00  0.00      PRO   
ATOM    253  HN  ALA P  36      -6.917  14.732  23.381  0.00  0.00      PRO   
ATOM    254  CA  ALA P  36      -8.587  15.771  22.826  0.00  0.00      PRO   
ATOM    255  HA  ALA P  36      -9.463  15.500  23.397  0.00  0.00      PRO   
ATOM    256  CB  ALA P  36      -7.983  16.949  23.438  0.00  0.00      PRO   
ATOM    257  HB1 ALA P  36      -7.464  16.532  24.328  0.00  0.00      PRO   
ATOM    258  HB2 ALA P  36      -7.179  17.382  22.805  0.00  0.00      PRO   
ATOM    259  HB3 ALA P  36      -8.633  17.819  23.673  0.00  0.00      PRO   
ATOM    260  C   ALA P  36      -9.089  16.182  21.453  0.00  0.00      PRO   
ATOM    261  O   ALA P  36     -10.219  16.533  21.264  0.00  0.00      PRO   
ATOM    262  N   PHE P  37      -8.121  16.203  20.518  0.00  0.00      PRO   
ATOM    263  HN  PHE P  37      -7.188  15.939  20.752  0.00  0.00      PRO   
ATOM    264  CA  PHE P  37      -8.357  16.477  19.045  0.00  0.00      PRO   
ATOM    265  HA  PHE P  37      -9.263  17.059  18.956  0.00  0.00      PRO   
ATOM    266  CB  PHE P  37      -7.130  17.051  18.336  0.00  0.00      PRO   
ATOM    267  HB1 PHE P  37      -6.278  16.344  18.430  0.00  0.00      PRO   
ATOM    268  HB2 PHE P  37      -6.872  18.035  18.783  0.00  0.00      PRO   
ATOM    269  CG  PHE P  37      -7.365  17.345  16.900  0.00  0.00      PRO   
ATOM    270  CD1 PHE P  37      -6.435  16.929  15.864  0.00  0.00      PRO   
ATOM    271  HD1 PHE P  37      -5.750  16.136  16.125  0.00  0.00      PRO   
ATOM    272  CE1 PHE P  37      -6.525  17.347  14.560  0.00  0.00      PRO   
ATOM    273  HE1 PHE P  37      -5.777  17.004  13.860  0.00  0.00      PRO   
ATOM    274  CZ  PHE P  37      -7.652  18.152  14.177  0.00  0.00      PRO   
ATOM    275  HZ  PHE P  37      -7.867  18.458  13.164  0.00  0.00      PRO   
ATOM    276  CD2 PHE P  37      -8.272  18.319  16.516  0.00  0.00      PRO   
ATOM    277  HD2 PHE P  37      -8.928  18.815  17.216  0.00  0.00      PRO   
ATOM    278  CE2 PHE P  37      -8.409  18.714  15.183  0.00  0.00      PRO   
ATOM    279  HE2 PHE P  37      -9.214  19.355  14.855  0.00  0.00      PRO   
ATOM    280  C   PHE P  37      -8.839  15.220  18.360  0.00  0.00      PRO   
ATOM    281  O   PHE P  37      -9.783  15.262  17.600  0.00  0.00      PRO   
ATOM    282  N   GLY P  38      -8.175  14.136  18.650  0.00  0.00      PRO   
ATOM    283  HN  GLY P  38      -7.326  14.223  19.165  0.00  0.00      PRO   
ATOM    284  CA  GLY P  38      -8.496  12.788  18.245  0.00  0.00      PRO   
ATOM    285  HA1 GLY P  38      -7.915  12.068  18.802  0.00  0.00      PRO   
ATOM    286  HA2 GLY P  38      -8.102  12.780  17.240  0.00  0.00      PRO   
ATOM    287  C   GLY P  38      -9.909  12.375  18.196  0.00  0.00      PRO   
ATOM    288  O   GLY P  38     -10.391  11.890  17.160  0.00  0.00      PRO   
ATOM    289  N   GLU P  39     -10.670  12.556  19.304  0.00  0.00      PRO   
ATOM    290  HN  GLU P  39     -10.307  12.759  20.210  0.00  0.00      PRO   
ATOM    291  CA  GLU P  39     -12.035  12.238  19.404  0.00  0.00      PRO   
ATOM    292  HA  GLU P  39     -12.191  11.214  19.098  0.00  0.00      PRO   
ATOM    293  CB  GLU P  39     -12.466  12.385  20.856  0.00  0.00      PRO   
ATOM    294  HB1 GLU P  39     -11.771  11.866  21.551  0.00  0.00      PRO   
ATOM    295  HB2 GLU P  39     -13.368  11.736  20.869  0.00  0.00      PRO   
ATOM    296  CG  GLU P  39     -12.818  13.796  21.403  0.00  0.00      PRO   
ATOM    297  HG1 GLU P  39     -13.777  14.144  20.964  0.00  0.00      PRO   
ATOM    298  HG2 GLU P  39     -11.978  14.481  21.159  0.00  0.00      PRO   
ATOM    299  CD  GLU P  39     -13.144  13.924  22.853  0.00  0.00      PRO   
ATOM    300  OE1 GLU P  39     -13.309  15.122  23.252  0.00  0.00      PRO   
ATOM    301  OE2 GLU P  39     -13.373  12.965  23.609  0.00  0.00      PRO   
ATOM    302  C   GLU P  39     -12.914  13.132  18.536  0.00  0.00      PRO   
ATOM    303  O   GLU P  39     -13.941  12.637  18.143  0.00  0.00      PRO   
ATOM    304  N   LEU P  40     -12.571  14.410  18.180  0.00  0.00      PRO   
ATOM    305  HN  LEU P  40     -11.663  14.726  18.444  0.00  0.00      PRO   
ATOM    306  CA  LEU P  40     -13.361  15.244  17.278  0.00  0.00      PRO   
ATOM    307  HA  LEU P  40     -14.412  15.110  17.487  0.00  0.00      PRO   
ATOM    308  CB  LEU P  40     -13.062  16.765  17.311  0.00  0.00      PRO   
ATOM    309  HB1 LEU P  40     -13.729  17.338  16.632  0.00  0.00      PRO   
ATOM    310  HB2 LEU P  40     -12.014  16.977  17.011  0.00  0.00      PRO   
ATOM    311  CG  LEU P  40     -12.984  17.371  18.777  0.00  0.00      PRO   
ATOM    312  HG  LEU P  40     -12.172  16.802  19.279  0.00  0.00      PRO   
ATOM    313  CD1 LEU P  40     -12.385  18.843  18.756  0.00  0.00      PRO   
ATOM    314 HD11 LEU P  40     -12.188  19.181  19.796  0.00  0.00      PRO   
ATOM    315 HD12 LEU P  40     -11.423  18.962  18.214  0.00  0.00      PRO   
ATOM    316 HD13 LEU P  40     -13.105  19.560  18.308  0.00  0.00      PRO   
ATOM    317  CD2 LEU P  40     -14.230  17.185  19.603  0.00  0.00      PRO   
ATOM    318 HD21 LEU P  40     -14.132  17.362  20.695  0.00  0.00      PRO   
ATOM    319 HD22 LEU P  40     -15.050  17.875  19.311  0.00  0.00      PRO   
ATOM    320 HD23 LEU P  40     -14.561  16.125  19.560  0.00  0.00      PRO   
ATOM    321  C   LEU P  40     -13.169  14.734  15.904  0.00  0.00      PRO   
ATOM    322  O   LEU P  40     -14.070  14.666  15.120  0.00  0.00      PRO   
ATOM    323  N   PHE P  41     -11.940  14.200  15.627  0.00  0.00      PRO   
ATOM    324  HN  PHE P  41     -11.307  14.202  16.397  0.00  0.00      PRO   
ATOM    325  CA  PHE P  41     -11.473  13.931  14.301  0.00  0.00      PRO   
ATOM    326  HA  PHE P  41     -12.088  14.412  13.555  0.00  0.00      PRO   
ATOM    327  CB  PHE P  41     -10.101  14.571  14.312  0.00  0.00      PRO   
ATOM    328  HB1 PHE P  41      -9.386  14.013  14.953  0.00  0.00      PRO   
ATOM    329  HB2 PHE P  41     -10.161  15.639  14.610  0.00  0.00      PRO   
ATOM    330  CG  PHE P  41      -9.450  14.607  12.952  0.00  0.00      PRO   
ATOM    331  CD1 PHE P  41     -10.103  15.337  11.911  0.00  0.00      PRO   
ATOM    332  HD1 PHE P  41     -11.070  15.786  12.084  0.00  0.00      PRO   
ATOM    333  CE1 PHE P  41      -9.454  15.507  10.712  0.00  0.00      PRO   
ATOM    334  HE1 PHE P  41      -9.921  16.197  10.025  0.00  0.00      PRO   
ATOM    335  CZ  PHE P  41      -8.159  15.040  10.545  0.00  0.00      PRO   
ATOM    336  HZ  PHE P  41      -7.545  15.267   9.687  0.00  0.00      PRO   
ATOM    337  CD2 PHE P  41      -8.071  14.141  12.693  0.00  0.00      PRO   
ATOM    338  HD2 PHE P  41      -7.493  13.762  13.523  0.00  0.00      PRO   
ATOM    339  CE2 PHE P  41      -7.484  14.282  11.492  0.00  0.00      PRO   
ATOM    340  HE2 PHE P  41      -6.452  14.003  11.340  0.00  0.00      PRO   
ATOM    341  C   PHE P  41     -11.487  12.519  13.803  0.00  0.00      PRO   
ATOM    342  O   PHE P  41     -11.914  12.259  12.675  0.00  0.00      PRO   
ATOM    343  N   LEU P  42     -10.972  11.539  14.555  0.00  0.00      PRO   
ATOM    344  HN  LEU P  42     -10.804  11.617  15.535  0.00  0.00      PRO   
ATOM    345  CA  LEU P  42     -10.586  10.253  14.076  0.00  0.00      PRO   
ATOM    346  HA  LEU P  42     -10.083  10.424  13.135  0.00  0.00      PRO   
ATOM    347  CB  LEU P  42      -9.570   9.474  14.935  0.00  0.00      PRO   
ATOM    348  HB1 LEU P  42      -9.210   8.501  14.537  0.00  0.00      PRO   
ATOM    349  HB2 LEU P  42     -10.101   9.290  15.893  0.00  0.00      PRO   
ATOM    350  CG  LEU P  42      -8.273  10.268  15.238  0.00  0.00      PRO   
ATOM    351  HG  LEU P  42      -8.463  11.280  15.655  0.00  0.00      PRO   
ATOM    352  CD1 LEU P  42      -7.425   9.574  16.323  0.00  0.00      PRO   
ATOM    353 HD11 LEU P  42      -7.988   9.355  17.256  0.00  0.00      PRO   
ATOM    354 HD12 LEU P  42      -7.115   8.557  16.001  0.00  0.00      PRO   
ATOM    355 HD13 LEU P  42      -6.523  10.130  16.657  0.00  0.00      PRO   
ATOM    356  CD2 LEU P  42      -7.381  10.504  13.994  0.00  0.00      PRO   
ATOM    357 HD21 LEU P  42      -7.508   9.647  13.299  0.00  0.00      PRO   
ATOM    358 HD22 LEU P  42      -7.731  11.343  13.355  0.00  0.00      PRO   
ATOM    359 HD23 LEU P  42      -6.348  10.735  14.330  0.00  0.00      PRO   
ATOM    360  C   LEU P  42     -11.790   9.286  13.703  0.00  0.00      PRO   
ATOM    361  O   LEU P  42     -11.618   8.651  12.689  0.00  0.00      PRO   
ATOM    362  N   PRO P  43     -12.894   9.175  14.438  0.00  0.00      PRO   
ATOM    363  CD  PRO P  43     -13.066   9.464  15.789  0.00  0.00      PRO   
ATOM    364  HD1 PRO P  43     -12.153   9.391  16.418  0.00  0.00      PRO   
ATOM    365  HD2 PRO P  43     -13.338  10.541  15.765  0.00  0.00      PRO   
ATOM    366  CA  PRO P  43     -14.006   8.483  13.840  0.00  0.00      PRO   
ATOM    367  HA  PRO P  43     -13.682   7.484  13.589  0.00  0.00      PRO   
ATOM    368  CB  PRO P  43     -15.025   8.369  14.929  0.00  0.00      PRO   
ATOM    369  HB1 PRO P  43     -15.482   7.357  14.949  0.00  0.00      PRO   
ATOM    370  HB2 PRO P  43     -15.820   9.142  14.854  0.00  0.00      PRO   
ATOM    371  CG  PRO P  43     -14.272   8.647  16.277  0.00  0.00      PRO   
ATOM    372  HG1 PRO P  43     -13.847   7.683  16.630  0.00  0.00      PRO   
ATOM    373  HG2 PRO P  43     -14.889   9.161  17.045  0.00  0.00      PRO   
ATOM    374  C   PRO P  43     -14.660   9.105  12.596  0.00  0.00      PRO   
ATOM    375  O   PRO P  43     -14.988   8.358  11.729  0.00  0.00      PRO   
ATOM    376  N   PRO P  44     -14.842  10.426  12.445  0.00  0.00      PRO   
ATOM    377  CD  PRO P  44     -14.890  11.467  13.419  0.00  0.00      PRO   
ATOM    378  HD1 PRO P  44     -15.706  11.258  14.143  0.00  0.00      PRO   
ATOM    379  HD2 PRO P  44     -13.903  11.625  13.902  0.00  0.00      PRO   
ATOM    380  CA  PRO P  44     -15.393  10.877  11.136  0.00  0.00      PRO   
ATOM    381  HA  PRO P  44     -16.188  10.223  10.811  0.00  0.00      PRO   
ATOM    382  CB  PRO P  44     -15.988  12.251  11.416  0.00  0.00      PRO   
ATOM    383  HB1 PRO P  44     -17.077  12.192  11.630  0.00  0.00      PRO   
ATOM    384  HB2 PRO P  44     -15.981  12.908  10.521  0.00  0.00      PRO   
ATOM    385  CG  PRO P  44     -15.253  12.777  12.660  0.00  0.00      PRO   
ATOM    386  HG1 PRO P  44     -15.806  13.491  13.306  0.00  0.00      PRO   
ATOM    387  HG2 PRO P  44     -14.272  13.208  12.365  0.00  0.00      PRO   
ATOM    388  C   PRO P  44     -14.396  10.818  10.033  0.00  0.00      PRO   
ATOM    389  O   PRO P  44     -14.818  10.694   8.854  0.00  0.00      PRO   
ATOM    390  N   LEU P  45     -13.142  11.104  10.285  0.00  0.00      PRO   
ATOM    391  HN  LEU P  45     -12.873  11.487  11.165  0.00  0.00      PRO   
ATOM    392  CA  LEU P  45     -12.104  10.907   9.345  0.00  0.00      PRO   
ATOM    393  HA  LEU P  45     -12.425  11.532   8.526  0.00  0.00      PRO   
ATOM    394  CB  LEU P  45     -10.696  11.294   9.959  0.00  0.00      PRO   
ATOM    395  HB1 LEU P  45     -10.691  10.926  11.007  0.00  0.00      PRO   
ATOM    396  HB2 LEU P  45     -10.620  12.400  10.027  0.00  0.00      PRO   
ATOM    397  CG  LEU P  45      -9.370  10.803   9.284  0.00  0.00      PRO   
ATOM    398  HG  LEU P  45      -9.573   9.714   9.205  0.00  0.00      PRO   
ATOM    399  CD1 LEU P  45      -9.171  11.296   7.938  0.00  0.00      PRO   
ATOM    400 HD11 LEU P  45      -8.291  10.840   7.436  0.00  0.00      PRO   
ATOM    401 HD12 LEU P  45     -10.088  11.173   7.324  0.00  0.00      PRO   
ATOM    402 HD13 LEU P  45      -8.900  12.368   7.830  0.00  0.00      PRO   
ATOM    403  CD2 LEU P  45      -8.211  10.807  10.240  0.00  0.00      PRO   
ATOM    404 HD21 LEU P  45      -7.227  10.575   9.778  0.00  0.00      PRO   
ATOM    405 HD22 LEU P  45      -8.128  11.864  10.570  0.00  0.00      PRO   
ATOM    406 HD23 LEU P  45      -8.425  10.151  11.110  0.00  0.00      PRO   
ATOM    407  C   LEU P  45     -11.971   9.425   8.835  0.00  0.00      PRO   
ATOM    408  O   LEU P  45     -12.013   9.272   7.626  0.00  0.00      PRO   
ATOM    409  N   TYR P  46     -11.958   8.448   9.749  0.00  0.00      PRO   
ATOM    410  HN  TYR P  46     -11.969   8.666  10.722  0.00  0.00      PRO   
ATOM    411  CA  TYR P  46     -11.953   7.102   9.323  0.00  0.00      PRO   
ATOM    412  HA  TYR P  46     -11.321   7.113   8.448  0.00  0.00      PRO   
ATOM    413  CB  TYR P  46     -11.461   5.946  10.264  0.00  0.00      PRO   
ATOM    414  HB1 TYR P  46     -11.587   4.972   9.746  0.00  0.00      PRO   
ATOM    415  HB2 TYR P  46     -12.003   5.891  11.232  0.00  0.00      PRO   
ATOM    416  CG  TYR P  46     -10.058   6.244  10.584  0.00  0.00      PRO   
ATOM    417  CD1 TYR P  46      -9.027   6.204   9.633  0.00  0.00      PRO   
ATOM    418  HD1 TYR P  46      -9.308   6.054   8.601  0.00  0.00      PRO   
ATOM    419  CE1 TYR P  46      -7.722   6.521   9.947  0.00  0.00      PRO   
ATOM    420  HE1 TYR P  46      -6.988   6.462   9.156  0.00  0.00      PRO   
ATOM    421  CZ  TYR P  46      -7.390   6.752  11.283  0.00  0.00      PRO   
ATOM    422  OH  TYR P  46      -6.000   6.887  11.678  0.00  0.00      PRO   
ATOM    423  HH  TYR P  46      -5.460   6.450  11.015  0.00  0.00      PRO   
ATOM    424  CD2 TYR P  46      -9.700   6.528  11.897  0.00  0.00      PRO   
ATOM    425  HD2 TYR P  46     -10.414   6.541  12.707  0.00  0.00      PRO   
ATOM    426  CE2 TYR P  46      -8.386   6.792  12.241  0.00  0.00      PRO   
ATOM    427  HE2 TYR P  46      -8.085   6.927  13.269  0.00  0.00      PRO   
ATOM    428  C   TYR P  46     -13.276   6.647   8.615  0.00  0.00      PRO   
ATOM    429  O   TYR P  46     -13.274   5.715   7.789  0.00  0.00      PRO   
ATOM    430  N   SER P  47     -14.439   7.288   8.925  0.00  0.00      PRO   
ATOM    431  HN  SER P  47     -14.524   8.002   9.615  0.00  0.00      PRO   
ATOM    432  CA  SER P  47     -15.699   7.024   8.226  0.00  0.00      PRO   
ATOM    433  HA  SER P  47     -15.773   5.973   7.990  0.00  0.00      PRO   
ATOM    434  CB  SER P  47     -16.957   7.344   8.975  0.00  0.00      PRO   
ATOM    435  HB1 SER P  47     -17.785   6.796   8.476  0.00  0.00      PRO   
ATOM    436  HB2 SER P  47     -17.070   8.435   9.149  0.00  0.00      PRO   
ATOM    437  OG  SER P  47     -16.913   6.955  10.340  0.00  0.00      PRO   
ATOM    438  HG1 SER P  47     -16.166   7.403  10.744  0.00  0.00      PRO   
ATOM    439  C   SER P  47     -15.728   7.691   6.796  0.00  0.00      PRO   
ATOM    440  O   SER P  47     -16.227   7.050   5.833  0.00  0.00      PRO   
ATOM    441  N   LEU P  48     -15.208   8.890   6.553  0.00  0.00      PRO   
ATOM    442  HN  LEU P  48     -14.852   9.407   7.327  0.00  0.00      PRO   
ATOM    443  CA  LEU P  48     -15.040   9.549   5.296  0.00  0.00      PRO   
ATOM    444  HA  LEU P  48     -15.955   9.320   4.770  0.00  0.00      PRO   
ATOM    445  CB  LEU P  48     -14.764  11.083   5.319  0.00  0.00      PRO   
ATOM    446  HB1 LEU P  48     -14.590  11.517   4.311  0.00  0.00      PRO   
ATOM    447  HB2 LEU P  48     -13.927  11.230   6.034  0.00  0.00      PRO   
ATOM    448  CG  LEU P  48     -15.815  11.974   5.940  0.00  0.00      PRO   
ATOM    449  HG  LEU P  48     -16.045  11.523   6.928  0.00  0.00      PRO   
ATOM    450  CD1 LEU P  48     -15.395  13.407   6.079  0.00  0.00      PRO   
ATOM    451 HD11 LEU P  48     -16.183  14.069   6.498  0.00  0.00      PRO   
ATOM    452 HD12 LEU P  48     -14.373  13.485   6.510  0.00  0.00      PRO   
ATOM    453 HD13 LEU P  48     -15.257  13.772   5.039  0.00  0.00      PRO   
ATOM    454  CD2 LEU P  48     -17.091  11.961   4.974  0.00  0.00      PRO   
ATOM    455 HD21 LEU P  48     -17.948  12.561   5.347  0.00  0.00      PRO   
ATOM    456 HD22 LEU P  48     -16.864  12.384   3.972  0.00  0.00      PRO   
ATOM    457 HD23 LEU P  48     -17.376  10.897   4.826  0.00  0.00      PRO   
ATOM    458  C   LEU P  48     -13.984   8.911   4.381  0.00  0.00      PRO   
ATOM    459  O   LEU P  48     -14.192   8.894   3.180  0.00  0.00      PRO   
ATOM    460  N   VAL P  49     -12.822   8.350   4.907  0.00  0.00      PRO   
ATOM    461  HN  VAL P  49     -12.453   8.492   5.822  0.00  0.00      PRO   
ATOM    462  CA  VAL P  49     -11.955   7.521   4.086  0.00  0.00      PRO   
ATOM    463  HA  VAL P  49     -11.672   7.991   3.155  0.00  0.00      PRO   
ATOM    464  CB  VAL P  49     -10.669   7.138   4.816  0.00  0.00      PRO   
ATOM    465  HB  VAL P  49     -11.023   6.674   5.761  0.00  0.00      PRO   
ATOM    466  CG1 VAL P  49      -9.775   6.165   4.036  0.00  0.00      PRO   
ATOM    467 HG11 VAL P  49     -10.242   5.165   3.908  0.00  0.00      PRO   
ATOM    468 HG12 VAL P  49      -9.269   6.561   3.130  0.00  0.00      PRO   
ATOM    469 HG13 VAL P  49      -8.898   5.906   4.667  0.00  0.00      PRO   
ATOM    470  CG2 VAL P  49      -9.782   8.360   5.254  0.00  0.00      PRO   
ATOM    471 HG21 VAL P  49     -10.243   8.994   6.040  0.00  0.00      PRO   
ATOM    472 HG22 VAL P  49      -8.807   7.962   5.609  0.00  0.00      PRO   
ATOM    473 HG23 VAL P  49      -9.611   8.900   4.298  0.00  0.00      PRO   
ATOM    474  C   VAL P  49     -12.681   6.212   3.591  0.00  0.00      PRO   
ATOM    475  O   VAL P  49     -12.485   5.752   2.438  0.00  0.00      PRO   
ATOM    476  N   PHE P  50     -13.437   5.524   4.504  0.00  0.00      PRO   
ATOM    477  HN  PHE P  50     -13.393   5.684   5.488  0.00  0.00      PRO   
ATOM    478  CA  PHE P  50     -14.317   4.499   4.100  0.00  0.00      PRO   
ATOM    479  HA  PHE P  50     -13.629   3.762   3.713  0.00  0.00      PRO   
ATOM    480  CB  PHE P  50     -14.952   3.813   5.383  0.00  0.00      PRO   
ATOM    481  HB1 PHE P  50     -15.564   4.593   5.885  0.00  0.00      PRO   
ATOM    482  HB2 PHE P  50     -14.132   3.332   5.957  0.00  0.00      PRO   
ATOM    483  CG  PHE P  50     -15.964   2.759   5.210  0.00  0.00      PRO   
ATOM    484  CD1 PHE P  50     -15.608   1.396   5.157  0.00  0.00      PRO   
ATOM    485  HD1 PHE P  50     -14.618   0.973   5.066  0.00  0.00      PRO   
ATOM    486  CE1 PHE P  50     -16.608   0.427   5.057  0.00  0.00      PRO   
ATOM    487  HE1 PHE P  50     -16.401  -0.624   4.915  0.00  0.00      PRO   
ATOM    488  CZ  PHE P  50     -18.039   0.771   4.931  0.00  0.00      PRO   
ATOM    489  HZ  PHE P  50     -18.696  -0.084   4.868  0.00  0.00      PRO   
ATOM    490  CD2 PHE P  50     -17.346   3.118   5.184  0.00  0.00      PRO   
ATOM    491  HD2 PHE P  50     -17.722   4.124   5.301  0.00  0.00      PRO   
ATOM    492  CE2 PHE P  50     -18.359   2.168   5.032  0.00  0.00      PRO   
ATOM    493  HE2 PHE P  50     -19.378   2.499   4.899  0.00  0.00      PRO   
ATOM    494  C   PHE P  50     -15.256   4.741   2.995  0.00  0.00      PRO   
ATOM    495  O   PHE P  50     -15.063   4.174   1.879  0.00  0.00      PRO   
ATOM    496  N   VAL P  51     -16.281   5.671   3.163  0.00  0.00      PRO   
ATOM    497  HN  VAL P  51     -16.245   6.173   4.024  0.00  0.00      PRO   
ATOM    498  CA  VAL P  51     -17.301   5.866   2.190  0.00  0.00      PRO   
ATOM    499  HA  VAL P  51     -17.798   4.916   2.057  0.00  0.00      PRO   
ATOM    500  CB  VAL P  51     -18.540   6.707   2.607  0.00  0.00      PRO   
ATOM    501  HB  VAL P  51     -19.369   6.751   1.869  0.00  0.00      PRO   
ATOM    502  CG1 VAL P  51     -19.329   6.051   3.737  0.00  0.00      PRO   
ATOM    503 HG11 VAL P  51     -19.592   5.019   3.420  0.00  0.00      PRO   
ATOM    504 HG12 VAL P  51     -18.824   5.993   4.724  0.00  0.00      PRO   
ATOM    505 HG13 VAL P  51     -20.212   6.715   3.859  0.00  0.00      PRO   
ATOM    506  CG2 VAL P  51     -18.168   8.179   2.903  0.00  0.00      PRO   
ATOM    507 HG21 VAL P  51     -17.363   8.238   3.666  0.00  0.00      PRO   
ATOM    508 HG22 VAL P  51     -18.048   8.748   1.956  0.00  0.00      PRO   
ATOM    509 HG23 VAL P  51     -19.097   8.596   3.348  0.00  0.00      PRO   
ATOM    510  C   VAL P  51     -16.862   6.325   0.808  0.00  0.00      PRO   
ATOM    511  O   VAL P  51     -17.197   5.746  -0.225  0.00  0.00      PRO   
ATOM    512  N   PHE P  52     -16.005   7.327   0.702  0.00  0.00      PRO   
ATOM    513  HN  PHE P  52     -15.818   7.842   1.535  0.00  0.00      PRO   
ATOM    514  CA  PHE P  52     -15.234   7.568  -0.501  0.00  0.00      PRO   
ATOM    515  HA  PHE P  52     -15.975   7.681  -1.279  0.00  0.00      PRO   
ATOM    516  CB  PHE P  52     -14.450   8.874  -0.386  0.00  0.00      PRO   
ATOM    517  HB1 PHE P  52     -14.049   9.252  -1.350  0.00  0.00      PRO   
ATOM    518  HB2 PHE P  52     -13.580   8.808   0.302  0.00  0.00      PRO   
ATOM    519  CG  PHE P  52     -15.280  10.021   0.041  0.00  0.00      PRO   
ATOM    520  CD1 PHE P  52     -16.493  10.317  -0.596  0.00  0.00      PRO   
ATOM    521  HD1 PHE P  52     -16.852   9.645  -1.361  0.00  0.00      PRO   
ATOM    522  CE1 PHE P  52     -17.226  11.416  -0.244  0.00  0.00      PRO   
ATOM    523  HE1 PHE P  52     -18.097  11.704  -0.814  0.00  0.00      PRO   
ATOM    524  CZ  PHE P  52     -16.649  12.444   0.528  0.00  0.00      PRO   
ATOM    525  HZ  PHE P  52     -17.196  13.332   0.809  0.00  0.00      PRO   
ATOM    526  CD2 PHE P  52     -14.783  10.976   0.935  0.00  0.00      PRO   
ATOM    527  HD2 PHE P  52     -13.800  10.788   1.340  0.00  0.00      PRO   
ATOM    528  CE2 PHE P  52     -15.449  12.172   1.133  0.00  0.00      PRO   
ATOM    529  HE2 PHE P  52     -15.074  12.935   1.799  0.00  0.00      PRO   
ATOM    530  C   PHE P  52     -14.409   6.437  -1.074  0.00  0.00      PRO   
ATOM    531  O   PHE P  52     -14.311   6.206  -2.290  0.00  0.00      PRO   
ATOM    532  N   GLY P  53     -13.638   5.728  -0.179  0.00  0.00      PRO   
ATOM    533  HN  GLY P  53     -13.795   5.792   0.804  0.00  0.00      PRO   
ATOM    534  CA  GLY P  53     -12.674   4.751  -0.639  0.00  0.00      PRO   
ATOM    535  HA1 GLY P  53     -12.167   4.305   0.204  0.00  0.00      PRO   
ATOM    536  HA2 GLY P  53     -11.905   5.154  -1.282  0.00  0.00      PRO   
ATOM    537  C   GLY P  53     -13.337   3.551  -1.332  0.00  0.00      PRO   
ATOM    538  O   GLY P  53     -12.842   3.049  -2.336  0.00  0.00      PRO   
ATOM    539  N   LEU P  54     -14.483   3.027  -0.793  0.00  0.00      PRO   
ATOM    540  HN  LEU P  54     -14.850   3.310   0.090  0.00  0.00      PRO   
ATOM    541  CA  LEU P  54     -15.297   2.027  -1.419  0.00  0.00      PRO   
ATOM    542  HA  LEU P  54     -14.506   1.308  -1.575  0.00  0.00      PRO   
ATOM    543  CB  LEU P  54     -16.325   1.388  -0.373  0.00  0.00      PRO   
ATOM    544  HB1 LEU P  54     -16.947   0.674  -0.953  0.00  0.00      PRO   
ATOM    545  HB2 LEU P  54     -16.946   2.228   0.005  0.00  0.00      PRO   
ATOM    546  CG  LEU P  54     -15.603   0.544   0.672  0.00  0.00      PRO   
ATOM    547  HG  LEU P  54     -14.854   1.227   1.126  0.00  0.00      PRO   
ATOM    548  CD1 LEU P  54     -16.496   0.059   1.766  0.00  0.00      PRO   
ATOM    549 HD11 LEU P  54     -16.063  -0.525   2.606  0.00  0.00      PRO   
ATOM    550 HD12 LEU P  54     -17.185   0.841   2.150  0.00  0.00      PRO   
ATOM    551 HD13 LEU P  54     -17.256  -0.663   1.399  0.00  0.00      PRO   
ATOM    552  CD2 LEU P  54     -15.004  -0.676  -0.011  0.00  0.00      PRO   
ATOM    553 HD21 LEU P  54     -15.845  -1.170  -0.542  0.00  0.00      PRO   
ATOM    554 HD22 LEU P  54     -14.277  -0.376  -0.796  0.00  0.00      PRO   
ATOM    555 HD23 LEU P  54     -14.462  -1.253   0.768  0.00  0.00      PRO   
ATOM    556  C   LEU P  54     -15.961   2.493  -2.741  0.00  0.00      PRO   
ATOM    557  O   LEU P  54     -15.962   1.780  -3.738  0.00  0.00      PRO   
ATOM    558  N   LEU P  55     -16.441   3.721  -2.817  0.00  0.00      PRO   
ATOM    559  HN  LEU P  55     -16.530   4.301  -2.011  0.00  0.00      PRO   
ATOM    560  CA  LEU P  55     -16.988   4.292  -3.970  0.00  0.00      PRO   
ATOM    561  HA  LEU P  55     -17.734   3.565  -4.257  0.00  0.00      PRO   
ATOM    562  CB  LEU P  55     -17.790   5.590  -3.556  0.00  0.00      PRO   
ATOM    563  HB1 LEU P  55     -17.171   6.247  -2.907  0.00  0.00      PRO   
ATOM    564  HB2 LEU P  55     -18.675   5.280  -2.960  0.00  0.00      PRO   
ATOM    565  CG  LEU P  55     -18.317   6.421  -4.699  0.00  0.00      PRO   
ATOM    566  HG  LEU P  55     -17.453   6.811  -5.278  0.00  0.00      PRO   
ATOM    567  CD1 LEU P  55     -19.296   5.644  -5.628  0.00  0.00      PRO   
ATOM    568 HD11 LEU P  55     -19.432   6.293  -6.519  0.00  0.00      PRO   
ATOM    569 HD12 LEU P  55     -18.886   4.630  -5.825  0.00  0.00      PRO   
ATOM    570 HD13 LEU P  55     -20.254   5.446  -5.101  0.00  0.00      PRO   
ATOM    571  CD2 LEU P  55     -19.163   7.685  -4.295  0.00  0.00      PRO   
ATOM    572 HD21 LEU P  55     -20.139   7.312  -3.917  0.00  0.00      PRO   
ATOM    573 HD22 LEU P  55     -18.733   8.280  -3.460  0.00  0.00      PRO   
ATOM    574 HD23 LEU P  55     -19.149   8.395  -5.149  0.00  0.00      PRO   
ATOM    575  C   LEU P  55     -15.998   4.446  -5.125  0.00  0.00      PRO   
ATOM    576  O   LEU P  55     -16.302   4.155  -6.280  0.00  0.00      PRO   
ATOM    577  N   GLY P  56     -14.786   4.863  -4.823  0.00  0.00      PRO   
ATOM    578  HN  GLY P  56     -14.668   5.322  -3.946  0.00  0.00      PRO   
ATOM    579  CA  GLY P  56     -13.744   5.026  -5.739  0.00  0.00      PRO   
ATOM    580  HA1 GLY P  56     -12.947   5.662  -5.383  0.00  0.00      PRO   
ATOM    581  HA2 GLY P  56     -14.184   5.477  -6.617  0.00  0.00      PRO   
ATOM    582  C   GLY P  56     -13.180   3.719  -6.257  0.00  0.00      PRO   
ATOM    583  O   GLY P  56     -13.119   3.653  -7.468  0.00  0.00      PRO   
ATOM    584  N   ASN P  57     -12.732   2.750  -5.416  0.00  0.00      PRO   
ATOM    585  HN  ASN P  57     -12.814   2.957  -4.444  0.00  0.00      PRO   
ATOM    586  CA  ASN P  57     -12.206   1.421  -5.853  0.00  0.00      PRO   
ATOM    587  HA  ASN P  57     -11.496   1.717  -6.610  0.00  0.00      PRO   
ATOM    588  CB  ASN P  57     -11.611   0.627  -4.623  0.00  0.00      PRO   
ATOM    589  HB1 ASN P  57     -11.332  -0.397  -4.949  0.00  0.00      PRO   
ATOM    590  HB2 ASN P  57     -12.381   0.474  -3.837  0.00  0.00      PRO   
ATOM    591  CG  ASN P  57     -10.333   1.348  -4.227  0.00  0.00      PRO   
ATOM    592  OD1 ASN P  57      -9.480   1.495  -5.090  0.00  0.00      PRO   
ATOM    593  ND2 ASN P  57     -10.204   1.737  -2.948  0.00  0.00      PRO   
ATOM    594 HD21 ASN P  57     -11.018   1.891  -2.389  0.00  0.00      PRO   
ATOM    595 HD22 ASN P  57      -9.334   2.214  -2.821  0.00  0.00      PRO   
ATOM    596  C   ASN P  57     -13.235   0.626  -6.624  0.00  0.00      PRO   
ATOM    597  O   ASN P  57     -12.932  -0.031  -7.562  0.00  0.00      PRO   
ATOM    598  N   SER P  58     -14.547   0.759  -6.306  0.00  0.00      PRO   
ATOM    599  HN  SER P  58     -14.826   1.262  -5.492  0.00  0.00      PRO   
ATOM    600  CA  SER P  58     -15.659   0.269  -7.065  0.00  0.00      PRO   
ATOM    601  HA  SER P  58     -15.565  -0.800  -7.190  0.00  0.00      PRO   
ATOM    602  CB  SER P  58     -16.970   0.510  -6.401  0.00  0.00      PRO   
ATOM    603  HB1 SER P  58     -17.705   0.034  -7.086  0.00  0.00      PRO   
ATOM    604  HB2 SER P  58     -17.271   1.561  -6.204  0.00  0.00      PRO   
ATOM    605  OG  SER P  58     -17.089  -0.213  -5.216  0.00  0.00      PRO   
ATOM    606  HG1 SER P  58     -16.489   0.205  -4.594  0.00  0.00      PRO   
ATOM    607  C   SER P  58     -15.822   0.873  -8.473  0.00  0.00      PRO   
ATOM    608  O   SER P  58     -16.060   0.171  -9.458  0.00  0.00      PRO   
ATOM    609  N   VAL P  59     -15.611   2.209  -8.555  0.00  0.00      PRO   
ATOM    610  HN  VAL P  59     -15.579   2.765  -7.728  0.00  0.00      PRO   
ATOM    611  CA  VAL P  59     -15.376   2.960  -9.716  0.00  0.00      PRO   
ATOM    612  HA  VAL P  59     -16.241   2.729 -10.319  0.00  0.00      PRO   
ATOM    613  CB  VAL P  59     -15.412   4.430  -9.475  0.00  0.00      PRO   
ATOM    614  HB  VAL P  59     -14.951   4.631  -8.485  0.00  0.00      PRO   
ATOM    615  CG1 VAL P  59     -14.653   5.259 -10.518  0.00  0.00      PRO   
ATOM    616 HG11 VAL P  59     -14.927   6.335 -10.558  0.00  0.00      PRO   
ATOM    617 HG12 VAL P  59     -13.560   5.089 -10.411  0.00  0.00      PRO   
ATOM    618 HG13 VAL P  59     -14.966   4.824 -11.491  0.00  0.00      PRO   
ATOM    619  CG2 VAL P  59     -16.944   4.806  -9.435  0.00  0.00      PRO   
ATOM    620 HG21 VAL P  59     -17.499   4.615 -10.379  0.00  0.00      PRO   
ATOM    621 HG22 VAL P  59     -17.448   4.338  -8.563  0.00  0.00      PRO   
ATOM    622 HG23 VAL P  59     -16.963   5.880  -9.151  0.00  0.00      PRO   
ATOM    623  C   VAL P  59     -14.181   2.527 -10.591  0.00  0.00      PRO   
ATOM    624  O   VAL P  59     -14.327   2.412 -11.847  0.00  0.00      PRO   
ATOM    625  N   VAL P  60     -13.019   2.246 -10.051  0.00  0.00      PRO   
ATOM    626  HN  VAL P  60     -12.881   2.515  -9.101  0.00  0.00      PRO   
ATOM    627  CA  VAL P  60     -11.825   1.852 -10.784  0.00  0.00      PRO   
ATOM    628  HA  VAL P  60     -11.778   2.599 -11.562  0.00  0.00      PRO   
ATOM    629  CB  VAL P  60     -10.575   1.795 -10.006  0.00  0.00      PRO   
ATOM    630  HB  VAL P  60     -10.696   1.170  -9.096  0.00  0.00      PRO   
ATOM    631  CG1 VAL P  60      -9.350   1.240 -10.735  0.00  0.00      PRO   
ATOM    632 HG11 VAL P  60      -9.195   1.803 -11.681  0.00  0.00      PRO   
ATOM    633 HG12 VAL P  60      -8.395   1.441 -10.204  0.00  0.00      PRO   
ATOM    634 HG13 VAL P  60      -9.366   0.143 -10.911  0.00  0.00      PRO   
ATOM    635  CG2 VAL P  60     -10.293   3.292  -9.596  0.00  0.00      PRO   
ATOM    636 HG21 VAL P  60     -10.626   4.052 -10.335  0.00  0.00      PRO   
ATOM    637 HG22 VAL P  60     -10.850   3.472  -8.652  0.00  0.00      PRO   
ATOM    638 HG23 VAL P  60      -9.212   3.414  -9.370  0.00  0.00      PRO   
ATOM    639  C   VAL P  60     -12.006   0.548 -11.456  0.00  0.00      PRO   
ATOM    640  O   VAL P  60     -11.803   0.431 -12.676  0.00  0.00      PRO   
ATOM    641  N   VAL P  61     -12.490  -0.436 -10.626  0.00  0.00      PRO   
ATOM    642  HN  VAL P  61     -12.527  -0.177  -9.665  0.00  0.00      PRO   
ATOM    643  CA  VAL P  61     -12.849  -1.806 -10.899  0.00  0.00      PRO   
ATOM    644  HA  VAL P  61     -11.972  -2.293 -11.300  0.00  0.00      PRO   
ATOM    645  CB  VAL P  61     -13.413  -2.519  -9.674  0.00  0.00      PRO   
ATOM    646  HB  VAL P  61     -14.062  -1.853  -9.067  0.00  0.00      PRO   
ATOM    647  CG1 VAL P  61     -14.114  -3.786 -10.074  0.00  0.00      PRO   
ATOM    648 HG11 VAL P  61     -15.045  -3.540 -10.629  0.00  0.00      PRO   
ATOM    649 HG12 VAL P  61     -13.517  -4.411 -10.772  0.00  0.00      PRO   
ATOM    650 HG13 VAL P  61     -14.373  -4.528  -9.289  0.00  0.00      PRO   
ATOM    651  CG2 VAL P  61     -12.141  -2.856  -8.815  0.00  0.00      PRO   
ATOM    652 HG21 VAL P  61     -11.632  -1.915  -8.515  0.00  0.00      PRO   
ATOM    653 HG22 VAL P  61     -12.453  -3.443  -7.925  0.00  0.00      PRO   
ATOM    654 HG23 VAL P  61     -11.425  -3.448  -9.424  0.00  0.00      PRO   
ATOM    655  C   VAL P  61     -13.861  -1.755 -12.035  0.00  0.00      PRO   
ATOM    656  O   VAL P  61     -13.686  -2.473 -13.034  0.00  0.00      PRO   
ATOM    657  N   LEU P  62     -14.894  -0.863 -12.022  0.00  0.00      PRO   
ATOM    658  HN  LEU P  62     -15.036  -0.244 -11.254  0.00  0.00      PRO   
ATOM    659  CA  LEU P  62     -15.961  -0.796 -12.958  0.00  0.00      PRO   
ATOM    660  HA  LEU P  62     -16.268  -1.796 -13.228  0.00  0.00      PRO   
ATOM    661  CB  LEU P  62     -17.193   0.052 -12.418  0.00  0.00      PRO   
ATOM    662  HB1 LEU P  62     -16.920   1.107 -12.200  0.00  0.00      PRO   
ATOM    663  HB2 LEU P  62     -17.592  -0.484 -11.530  0.00  0.00      PRO   
ATOM    664  CG  LEU P  62     -18.465   0.103 -13.366  0.00  0.00      PRO   
ATOM    665  HG  LEU P  62     -18.327   0.675 -14.308  0.00  0.00      PRO   
ATOM    666  CD1 LEU P  62     -18.912  -1.291 -13.756  0.00  0.00      PRO   
ATOM    667 HD11 LEU P  62     -18.823  -2.028 -12.930  0.00  0.00      PRO   
ATOM    668 HD12 LEU P  62     -20.000  -1.169 -13.950  0.00  0.00      PRO   
ATOM    669 HD13 LEU P  62     -18.209  -1.583 -14.566  0.00  0.00      PRO   
ATOM    670  CD2 LEU P  62     -19.630   0.975 -12.720  0.00  0.00      PRO   
ATOM    671 HD21 LEU P  62     -20.411   0.993 -13.510  0.00  0.00      PRO   
ATOM    672 HD22 LEU P  62     -20.067   0.555 -11.789  0.00  0.00      PRO   
ATOM    673 HD23 LEU P  62     -19.197   1.973 -12.495  0.00  0.00      PRO   
ATOM    674  C   LEU P  62     -15.417  -0.243 -14.240  0.00  0.00      PRO   
ATOM    675  O   LEU P  62     -15.666  -0.744 -15.382  0.00  0.00      PRO   
ATOM    676  N   VAL P  63     -14.515   0.831 -14.108  0.00  0.00      PRO   
ATOM    677  HN  VAL P  63     -14.315   1.192 -13.201  0.00  0.00      PRO   
ATOM    678  CA  VAL P  63     -13.798   1.504 -15.223  0.00  0.00      PRO   
ATOM    679  HA  VAL P  63     -14.611   1.877 -15.829  0.00  0.00      PRO   
ATOM    680  CB  VAL P  63     -13.000   2.813 -14.948  0.00  0.00      PRO   
ATOM    681  HB  VAL P  63     -12.462   2.769 -13.977  0.00  0.00      PRO   
ATOM    682  CG1 VAL P  63     -11.969   3.144 -16.008  0.00  0.00      PRO   
ATOM    683 HG11 VAL P  63     -11.128   2.422 -15.927  0.00  0.00      PRO   
ATOM    684 HG12 VAL P  63     -12.469   3.259 -16.993  0.00  0.00      PRO   
ATOM    685 HG13 VAL P  63     -11.630   4.160 -15.711  0.00  0.00      PRO   
ATOM    686  CG2 VAL P  63     -14.101   3.947 -14.844  0.00  0.00      PRO   
ATOM    687 HG21 VAL P  63     -14.588   4.135 -15.824  0.00  0.00      PRO   
ATOM    688 HG22 VAL P  63     -14.951   3.713 -14.167  0.00  0.00      PRO   
ATOM    689 HG23 VAL P  63     -13.679   4.872 -14.396  0.00  0.00      PRO   
ATOM    690  C   VAL P  63     -12.982   0.529 -16.043  0.00  0.00      PRO   
ATOM    691  O   VAL P  63     -13.018   0.474 -17.270  0.00  0.00      PRO   
ATOM    692  N   LEU P  64     -12.278  -0.497 -15.383  0.00  0.00      PRO   
ATOM    693  HN  LEU P  64     -12.215  -0.553 -14.390  0.00  0.00      PRO   
ATOM    694  CA  LEU P  64     -11.513  -1.489 -16.079  0.00  0.00      PRO   
ATOM    695  HA  LEU P  64     -11.028  -0.944 -16.875  0.00  0.00      PRO   
ATOM    696  CB  LEU P  64     -10.449  -2.050 -15.124  0.00  0.00      PRO   
ATOM    697  HB1 LEU P  64      -9.863  -2.837 -15.646  0.00  0.00      PRO   
ATOM    698  HB2 LEU P  64     -11.014  -2.606 -14.346  0.00  0.00      PRO   
ATOM    699  CG  LEU P  64      -9.363  -1.110 -14.613  0.00  0.00      PRO   
ATOM    700  HG  LEU P  64      -9.843  -0.172 -14.261  0.00  0.00      PRO   
ATOM    701  CD1 LEU P  64      -8.759  -1.656 -13.308  0.00  0.00      PRO   
ATOM    702 HD11 LEU P  64      -8.308  -0.848 -12.693  0.00  0.00      PRO   
ATOM    703 HD12 LEU P  64      -9.627  -2.082 -12.760  0.00  0.00      PRO   
ATOM    704 HD13 LEU P  64      -8.085  -2.525 -13.466  0.00  0.00      PRO   
ATOM    705  CD2 LEU P  64      -8.150  -0.731 -15.520  0.00  0.00      PRO   
ATOM    706 HD21 LEU P  64      -7.398  -0.131 -14.964  0.00  0.00      PRO   
ATOM    707 HD22 LEU P  64      -7.714  -1.678 -15.903  0.00  0.00      PRO   
ATOM    708 HD23 LEU P  64      -8.430  -0.143 -16.420  0.00  0.00      PRO   
ATOM    709  C   LEU P  64     -12.389  -2.680 -16.682  0.00  0.00      PRO   
ATOM    710  O   LEU P  64     -11.928  -3.414 -17.528  0.00  0.00      PRO   
ATOM    711  N   PHE P  65     -13.597  -2.903 -16.315  0.00  0.00      PRO   
ATOM    712  HN  PHE P  65     -14.060  -2.222 -15.754  0.00  0.00      PRO   
ATOM    713  CA  PHE P  65     -14.489  -3.760 -17.066  0.00  0.00      PRO   
ATOM    714  HA  PHE P  65     -13.986  -4.652 -17.409  0.00  0.00      PRO   
ATOM    715  CB  PHE P  65     -15.524  -4.351 -16.035  0.00  0.00      PRO   
ATOM    716  HB1 PHE P  65     -15.986  -3.499 -15.492  0.00  0.00      PRO   
ATOM    717  HB2 PHE P  65     -14.861  -4.734 -15.231  0.00  0.00      PRO   
ATOM    718  CG  PHE P  65     -16.630  -5.306 -16.572  0.00  0.00      PRO   
ATOM    719  CD1 PHE P  65     -16.275  -6.039 -17.708  0.00  0.00      PRO   
ATOM    720  HD1 PHE P  65     -15.209  -6.048 -17.881  0.00  0.00      PRO   
ATOM    721  CE1 PHE P  65     -17.170  -6.828 -18.390  0.00  0.00      PRO   
ATOM    722  HE1 PHE P  65     -16.725  -7.398 -19.193  0.00  0.00      PRO   
ATOM    723  CZ  PHE P  65     -18.488  -6.928 -17.984  0.00  0.00      PRO   
ATOM    724  HZ  PHE P  65     -19.196  -7.457 -18.605  0.00  0.00      PRO   
ATOM    725  CD2 PHE P  65     -17.955  -5.416 -16.119  0.00  0.00      PRO   
ATOM    726  HD2 PHE P  65     -18.265  -4.898 -15.223  0.00  0.00      PRO   
ATOM    727  CE2 PHE P  65     -18.950  -6.207 -16.879  0.00  0.00      PRO   
ATOM    728  HE2 PHE P  65     -19.956  -6.225 -16.487  0.00  0.00      PRO   
ATOM    729  C   PHE P  65     -15.137  -2.992 -18.307  0.00  0.00      PRO   
ATOM    730  O   PHE P  65     -15.424  -3.521 -19.326  0.00  0.00      PRO   
ATOM    731  N   LYS P  66     -15.381  -1.670 -18.164  0.00  0.00      PRO   
ATOM    732  HN  LYS P  66     -15.209  -1.181 -17.312  0.00  0.00      PRO   
ATOM    733  CA  LYS P  66     -16.240  -0.985 -19.144  0.00  0.00      PRO   
ATOM    734  HA  LYS P  66     -16.365  -1.675 -19.966  0.00  0.00      PRO   
ATOM    735  CB  LYS P  66     -17.594  -0.396 -18.481  0.00  0.00      PRO   
ATOM    736  HB1 LYS P  66     -18.170   0.060 -19.314  0.00  0.00      PRO   
ATOM    737  HB2 LYS P  66     -17.450   0.364 -17.684  0.00  0.00      PRO   
ATOM    738  CG  LYS P  66     -18.373  -1.637 -17.924  0.00  0.00      PRO   
ATOM    739  HG1 LYS P  66     -19.304  -1.200 -17.502  0.00  0.00      PRO   
ATOM    740  HG2 LYS P  66     -17.793  -2.151 -17.128  0.00  0.00      PRO   
ATOM    741  CD  LYS P  66     -18.839  -2.684 -19.008  0.00  0.00      PRO   
ATOM    742  HD1 LYS P  66     -18.159  -3.528 -19.251  0.00  0.00      PRO   
ATOM    743  HD2 LYS P  66     -19.082  -2.258 -20.005  0.00  0.00      PRO   
ATOM    744  CE  LYS P  66     -20.135  -3.367 -18.665  0.00  0.00      PRO   
ATOM    745  HE1 LYS P  66     -20.860  -2.545 -18.483  0.00  0.00      PRO   
ATOM    746  HE2 LYS P  66     -20.033  -3.947 -17.722  0.00  0.00      PRO   
ATOM    747  NZ  LYS P  66     -20.704  -4.305 -19.659  0.00  0.00      PRO   
ATOM    748  HZ1 LYS P  66     -19.933  -4.878 -20.058  0.00  0.00      PRO   
ATOM    749  HZ2 LYS P  66     -21.342  -5.066 -19.352  0.00  0.00      PRO   
ATOM    750  HZ3 LYS P  66     -21.181  -3.728 -20.381  0.00  0.00      PRO   
ATOM    751  C   LYS P  66     -15.553   0.226 -19.854  0.00  0.00      PRO   
ATOM    752  O   LYS P  66     -16.204   1.159 -20.359  0.00  0.00      PRO   
ATOM    753  N   TYR P  67     -14.238   0.206 -20.042  0.00  0.00      PRO   
ATOM    754  HN  TYR P  67     -13.854  -0.601 -19.601  0.00  0.00      PRO   
ATOM    755  CA  TYR P  67     -13.538   1.231 -20.769  0.00  0.00      PRO   
ATOM    756  HA  TYR P  67     -13.961   2.133 -20.352  0.00  0.00      PRO   
ATOM    757  CB  TYR P  67     -11.993   1.286 -20.437  0.00  0.00      PRO   
ATOM    758  HB1 TYR P  67     -12.008   1.451 -19.339  0.00  0.00      PRO   
ATOM    759  HB2 TYR P  67     -11.440   2.068 -21.000  0.00  0.00      PRO   
ATOM    760  CG  TYR P  67     -11.284  -0.099 -20.507  0.00  0.00      PRO   
ATOM    761  CD1 TYR P  67     -10.055  -0.106 -19.899  0.00  0.00      PRO   
ATOM    762  HD1 TYR P  67      -9.606   0.697 -19.332  0.00  0.00      PRO   
ATOM    763  CE1 TYR P  67      -9.305  -1.284 -19.808  0.00  0.00      PRO   
ATOM    764  HE1 TYR P  67      -8.378  -1.228 -19.257  0.00  0.00      PRO   
ATOM    765  CZ  TYR P  67      -9.773  -2.506 -20.328  0.00  0.00      PRO   
ATOM    766  OH  TYR P  67      -8.899  -3.653 -20.348  0.00  0.00      PRO   
ATOM    767  HH  TYR P  67      -8.022  -3.314 -20.156  0.00  0.00      PRO   
ATOM    768  CD2 TYR P  67     -11.754  -1.349 -21.003  0.00  0.00      PRO   
ATOM    769  HD2 TYR P  67     -12.758  -1.445 -21.391  0.00  0.00      PRO   
ATOM    770  CE2 TYR P  67     -10.998  -2.567 -20.875  0.00  0.00      PRO   
ATOM    771  HE2 TYR P  67     -11.243  -3.530 -21.296  0.00  0.00      PRO   
ATOM    772  C   TYR P  67     -13.694   1.149 -22.319  0.00  0.00      PRO   
ATOM    773  O   TYR P  67     -13.520   2.198 -22.999  0.00  0.00      PRO   
ATOM    774  N   LYS P  68     -14.042   0.004 -22.959  0.00  0.00      PRO   
ATOM    775  HN  LYS P  68     -14.277  -0.869 -22.540  0.00  0.00      PRO   
ATOM    776  CA  LYS P  68     -14.360  -0.202 -24.366  0.00  0.00      PRO   
ATOM    777  HA  LYS P  68     -14.771  -1.200 -24.363  0.00  0.00      PRO   
ATOM    778  CB  LYS P  68     -15.362   0.781 -24.994  0.00  0.00      PRO   
ATOM    779  HB1 LYS P  68     -15.638   0.520 -26.038  0.00  0.00      PRO   
ATOM    780  HB2 LYS P  68     -15.119   1.857 -25.124  0.00  0.00      PRO   
ATOM    781  CG  LYS P  68     -16.652   0.761 -24.067  0.00  0.00      PRO   
ATOM    782  HG1 LYS P  68     -17.329   1.568 -24.418  0.00  0.00      PRO   
ATOM    783  HG2 LYS P  68     -16.408   1.124 -23.045  0.00  0.00      PRO   
ATOM    784  CD  LYS P  68     -17.337  -0.567 -23.965  0.00  0.00      PRO   
ATOM    785  HD1 LYS P  68     -18.259  -0.475 -23.353  0.00  0.00      PRO   
ATOM    786  HD2 LYS P  68     -16.725  -1.264 -23.352  0.00  0.00      PRO   
ATOM    787  CE  LYS P  68     -17.660  -1.366 -25.314  0.00  0.00      PRO   
ATOM    788  HE1 LYS P  68     -16.757  -1.832 -25.763  0.00  0.00      PRO   
ATOM    789  HE2 LYS P  68     -18.073  -0.558 -25.955  0.00  0.00      PRO   
ATOM    790  NZ  LYS P  68     -18.527  -2.539 -24.967  0.00  0.00      PRO   
ATOM    791  HZ1 LYS P  68     -18.127  -3.271 -24.345  0.00  0.00      PRO   
ATOM    792  HZ2 LYS P  68     -19.410  -2.255 -24.498  0.00  0.00      PRO   
ATOM    793  HZ3 LYS P  68     -18.830  -3.062 -25.814  0.00  0.00      PRO   
ATOM    794  C   LYS P  68     -13.015  -0.310 -25.111  0.00  0.00      PRO   
ATOM    795  O   LYS P  68     -13.016  -0.035 -26.315  0.00  0.00      PRO   
ATOM    796  N   ARG P  69     -11.870  -0.820 -24.514  0.00  0.00      PRO   
ATOM    797  HN  ARG P  69     -11.936  -1.018 -23.539  0.00  0.00      PRO   
ATOM    798  CA  ARG P  69     -10.600  -0.858 -25.258  0.00  0.00      PRO   
ATOM    799  HA  ARG P  69     -10.886  -0.929 -26.296  0.00  0.00      PRO   
ATOM    800  CB  ARG P  69      -9.614   0.315 -25.079  0.00  0.00      PRO   
ATOM    801  HB1 ARG P  69     -10.163   1.265 -25.252  0.00  0.00      PRO   
ATOM    802  HB2 ARG P  69      -8.856   0.240 -25.888  0.00  0.00      PRO   
ATOM    803  CG  ARG P  69      -8.895   0.509 -23.705  0.00  0.00      PRO   
ATOM    804  HG1 ARG P  69      -8.847  -0.452 -23.150  0.00  0.00      PRO   
ATOM    805  HG2 ARG P  69      -9.483   1.299 -23.191  0.00  0.00      PRO   
ATOM    806  CD  ARG P  69      -7.400   0.937 -23.818  0.00  0.00      PRO   
ATOM    807  HD1 ARG P  69      -7.239   1.834 -24.452  0.00  0.00      PRO   
ATOM    808  HD2 ARG P  69      -6.867   0.114 -24.340  0.00  0.00      PRO   
ATOM    809  NE  ARG P  69      -6.800   1.137 -22.417  0.00  0.00      PRO   
ATOM    810  HE  ARG P  69      -6.606   2.058 -22.078  0.00  0.00      PRO   
ATOM    811  CZ  ARG P  69      -6.478   0.179 -21.588  0.00  0.00      PRO   
ATOM    812  NH1 ARG P  69      -6.637  -1.111 -21.800  0.00  0.00      PRO   
ATOM    813 HH11 ARG P  69      -6.677  -1.435 -22.745  0.00  0.00      PRO   
ATOM    814 HH12 ARG P  69      -6.410  -1.686 -21.014  0.00  0.00      PRO   
ATOM    815  NH2 ARG P  69      -6.182   0.561 -20.335  0.00  0.00      PRO   
ATOM    816 HH21 ARG P  69      -6.120   1.533 -20.108  0.00  0.00      PRO   
ATOM    817 HH22 ARG P  69      -5.823  -0.232 -19.843  0.00  0.00      PRO   
ATOM    818  C   ARG P  69      -9.963  -2.185 -25.047  0.00  0.00      PRO   
ATOM    819  O   ARG P  69     -10.436  -2.973 -24.231  0.00  0.00      PRO   
ATOM    820  N   LEU P  70      -8.977  -2.467 -25.961  0.00  0.00      PRO   
ATOM    821  HN  LEU P  70      -8.714  -1.862 -26.709  0.00  0.00      PRO   
ATOM    822  CA  LEU P  70      -8.115  -3.595 -25.855  0.00  0.00      PRO   
ATOM    823  HA  LEU P  70      -8.728  -4.441 -26.127  0.00  0.00      PRO   
ATOM    824  CB  LEU P  70      -7.147  -3.652 -27.006  0.00  0.00      PRO   
ATOM    825  HB1 LEU P  70      -6.536  -2.726 -26.943  0.00  0.00      PRO   
ATOM    826  HB2 LEU P  70      -7.658  -3.640 -27.993  0.00  0.00      PRO   
ATOM    827  CG  LEU P  70      -6.064  -4.841 -27.107  0.00  0.00      PRO   
ATOM    828  HG  LEU P  70      -5.707  -4.782 -26.057  0.00  0.00      PRO   
ATOM    829  CD1 LEU P  70      -6.621  -6.111 -27.655  0.00  0.00      PRO   
ATOM    830 HD11 LEU P  70      -5.901  -6.941 -27.493  0.00  0.00      PRO   
ATOM    831 HD12 LEU P  70      -7.521  -6.441 -27.093  0.00  0.00      PRO   
ATOM    832 HD13 LEU P  70      -6.997  -5.965 -28.691  0.00  0.00      PRO   
ATOM    833  CD2 LEU P  70      -4.872  -4.393 -27.993  0.00  0.00      PRO   
ATOM    834 HD21 LEU P  70      -4.019  -3.904 -27.476  0.00  0.00      PRO   
ATOM    835 HD22 LEU P  70      -4.409  -5.304 -28.430  0.00  0.00      PRO   
ATOM    836 HD23 LEU P  70      -5.105  -3.677 -28.809  0.00  0.00      PRO   
ATOM    837  C   LEU P  70      -7.600  -3.937 -24.382  0.00  0.00      PRO   
ATOM    838  O   LEU P  70      -7.235  -3.087 -23.631  0.00  0.00      PRO   
ATOM    839  N   ARG P  71      -7.727  -5.261 -23.993  0.00  0.00      PRO   
ATOM    840  HN  ARG P  71      -7.764  -5.952 -24.710  0.00  0.00      PRO   
ATOM    841  CA  ARG P  71      -7.278  -5.761 -22.669  0.00  0.00      PRO   
ATOM    842  HA  ARG P  71      -7.466  -4.995 -21.931  0.00  0.00      PRO   
ATOM    843  CB  ARG P  71      -8.013  -7.048 -22.136  0.00  0.00      PRO   
ATOM    844  HB1 ARG P  71      -7.489  -7.334 -21.199  0.00  0.00      PRO   
ATOM    845  HB2 ARG P  71      -7.942  -7.798 -22.953  0.00  0.00      PRO   
ATOM    846  CG  ARG P  71      -9.488  -6.921 -21.665  0.00  0.00      PRO   
ATOM    847  HG1 ARG P  71      -9.413  -6.345 -20.718  0.00  0.00      PRO   
ATOM    848  HG2 ARG P  71      -9.830  -7.971 -21.542  0.00  0.00      PRO   
ATOM    849  CD  ARG P  71     -10.355  -6.137 -22.627  0.00  0.00      PRO   
ATOM    850  HD1 ARG P  71     -10.268  -6.406 -23.701  0.00  0.00      PRO   
ATOM    851  HD2 ARG P  71     -10.201  -5.038 -22.573  0.00  0.00      PRO   
ATOM    852  NE  ARG P  71     -11.809  -6.338 -22.223  0.00  0.00      PRO   
ATOM    853  HE  ARG P  71     -12.049  -6.824 -21.383  0.00  0.00      PRO   
ATOM    854  CZ  ARG P  71     -12.825  -5.643 -22.779  0.00  0.00      PRO   
ATOM    855  NH1 ARG P  71     -12.691  -4.636 -23.564  0.00  0.00      PRO   
ATOM    856 HH11 ARG P  71     -11.799  -4.202 -23.690  0.00  0.00      PRO   
ATOM    857 HH12 ARG P  71     -13.487  -4.236 -24.019  0.00  0.00      PRO   
ATOM    858  NH2 ARG P  71     -14.097  -5.873 -22.284  0.00  0.00      PRO   
ATOM    859 HH21 ARG P  71     -14.288  -6.713 -21.777  0.00  0.00      PRO   
ATOM    860 HH22 ARG P  71     -14.877  -5.344 -22.619  0.00  0.00      PRO   
ATOM    861  C   ARG P  71      -5.817  -5.873 -22.525  0.00  0.00      PRO   
ATOM    862  O   ARG P  71      -5.138  -6.437 -23.398  0.00  0.00      PRO   
ATOM    863  N   SER P  72      -5.243  -5.233 -21.490  0.00  0.00      PRO   
ATOM    864  HN  SER P  72      -5.780  -4.529 -21.031  0.00  0.00      PRO   
ATOM    865  CA  SER P  72      -3.794  -5.303 -21.140  0.00  0.00      PRO   
ATOM    866  HA  SER P  72      -3.313  -5.956 -21.852  0.00  0.00      PRO   
ATOM    867  CB  SER P  72      -3.146  -3.910 -21.232  0.00  0.00      PRO   
ATOM    868  HB1 SER P  72      -3.677  -3.431 -22.082  0.00  0.00      PRO   
ATOM    869  HB2 SER P  72      -2.105  -4.134 -21.547  0.00  0.00      PRO   
ATOM    870  OG  SER P  72      -3.093  -3.099 -20.023  0.00  0.00      PRO   
ATOM    871  HG1 SER P  72      -3.905  -2.616 -19.855  0.00  0.00      PRO   
ATOM    872  C   SER P  72      -3.457  -6.007 -19.813  0.00  0.00      PRO   
ATOM    873  O   SER P  72      -4.303  -6.063 -18.937  0.00  0.00      PRO   
ATOM    874  N   MET P  73      -2.253  -6.524 -19.576  0.00  0.00      PRO   
ATOM    875  HN  MET P  73      -1.648  -6.513 -20.369  0.00  0.00      PRO   
ATOM    876  CA  MET P  73      -1.588  -7.013 -18.317  0.00  0.00      PRO   
ATOM    877  HA  MET P  73      -2.267  -7.753 -17.920  0.00  0.00      PRO   
ATOM    878  CB  MET P  73      -0.169  -7.503 -18.586  0.00  0.00      PRO   
ATOM    879  HB1 MET P  73       0.302  -7.693 -17.598  0.00  0.00      PRO   
ATOM    880  HB2 MET P  73       0.306  -6.668 -19.145  0.00  0.00      PRO   
ATOM    881  CG  MET P  73      -0.043  -8.772 -19.404  0.00  0.00      PRO   
ATOM    882  HG1 MET P  73       1.011  -8.944 -19.709  0.00  0.00      PRO   
ATOM    883  HG2 MET P  73      -0.540  -8.711 -20.395  0.00  0.00      PRO   
ATOM    884  SD  MET P  73      -0.610 -10.217 -18.500  0.00  0.00      PRO   
ATOM    885  CE  MET P  73       0.865 -11.216 -18.056  0.00  0.00      PRO   
ATOM    886  HE1 MET P  73       1.432 -10.595 -17.329  0.00  0.00      PRO   
ATOM    887  HE2 MET P  73       0.627 -12.141 -17.488  0.00  0.00      PRO   
ATOM    888  HE3 MET P  73       1.467 -11.479 -18.952  0.00  0.00      PRO   
ATOM    889  C   MET P  73      -1.570  -5.917 -17.272  0.00  0.00      PRO   
ATOM    890  O   MET P  73      -1.898  -6.159 -16.097  0.00  0.00      PRO   
ATOM    891  N   THR P  74      -1.299  -4.628 -17.646  0.00  0.00      PRO   
ATOM    892  HN  THR P  74      -1.175  -4.473 -18.623  0.00  0.00      PRO   
ATOM    893  CA  THR P  74      -1.407  -3.422 -16.778  0.00  0.00      PRO   
ATOM    894  HA  THR P  74      -0.780  -3.703 -15.944  0.00  0.00      PRO   
ATOM    895  CB  THR P  74      -0.883  -2.096 -17.373  0.00  0.00      PRO   
ATOM    896  HB  THR P  74      -1.191  -2.003 -18.436  0.00  0.00      PRO   
ATOM    897  OG1 THR P  74       0.492  -2.135 -17.344  0.00  0.00      PRO   
ATOM    898  HG1 THR P  74       0.702  -2.680 -18.106  0.00  0.00      PRO   
ATOM    899  CG2 THR P  74      -1.305  -0.731 -16.737  0.00  0.00      PRO   
ATOM    900 HG21 THR P  74      -2.351  -0.594 -17.084  0.00  0.00      PRO   
ATOM    901 HG22 THR P  74      -1.333  -0.727 -15.626  0.00  0.00      PRO   
ATOM    902 HG23 THR P  74      -0.674   0.131 -17.040  0.00  0.00      PRO   
ATOM    903  C   THR P  74      -2.807  -3.220 -16.223  0.00  0.00      PRO   
ATOM    904  O   THR P  74      -2.936  -2.859 -15.050  0.00  0.00      PRO   
ATOM    905  N   ASP P  75      -3.787  -3.500 -17.028  0.00  0.00      PRO   
ATOM    906  HN  ASP P  75      -3.647  -3.700 -17.995  0.00  0.00      PRO   
ATOM    907  CA  ASP P  75      -5.157  -3.480 -16.497  0.00  0.00      PRO   
ATOM    908  HA  ASP P  75      -5.268  -2.510 -16.036  0.00  0.00      PRO   
ATOM    909  CB  ASP P  75      -6.190  -3.651 -17.681  0.00  0.00      PRO   
ATOM    910  HB1 ASP P  75      -7.166  -3.362 -17.237  0.00  0.00      PRO   
ATOM    911  HB2 ASP P  75      -6.255  -4.671 -18.116  0.00  0.00      PRO   
ATOM    912  CG  ASP P  75      -5.914  -2.694 -18.838  0.00  0.00      PRO   
ATOM    913  OD1 ASP P  75      -6.394  -3.085 -19.940  0.00  0.00      PRO   
ATOM    914  OD2 ASP P  75      -5.373  -1.594 -18.770  0.00  0.00      PRO   
ATOM    915  C   ASP P  75      -5.402  -4.498 -15.356  0.00  0.00      PRO   
ATOM    916  O   ASP P  75      -5.987  -4.136 -14.327  0.00  0.00      PRO   
ATOM    917  N   VAL P  76      -5.003  -5.767 -15.481  0.00  0.00      PRO   
ATOM    918  HN  VAL P  76      -4.464  -5.948 -16.300  0.00  0.00      PRO   
ATOM    919  CA  VAL P  76      -5.071  -6.923 -14.587  0.00  0.00      PRO   
ATOM    920  HA  VAL P  76      -6.116  -7.144 -14.423  0.00  0.00      PRO   
ATOM    921  CB  VAL P  76      -4.503  -8.243 -15.148  0.00  0.00      PRO   
ATOM    922  HB  VAL P  76      -3.401  -8.323 -15.266  0.00  0.00      PRO   
ATOM    923  CG1 VAL P  76      -4.980  -9.396 -14.241  0.00  0.00      PRO   
ATOM    924 HG11 VAL P  76      -6.077  -9.492 -14.387  0.00  0.00      PRO   
ATOM    925 HG12 VAL P  76      -4.483 -10.370 -14.436  0.00  0.00      PRO   
ATOM    926 HG13 VAL P  76      -4.677  -9.118 -13.209  0.00  0.00      PRO   
ATOM    927  CG2 VAL P  76      -5.023  -8.384 -16.611  0.00  0.00      PRO   
ATOM    928 HG21 VAL P  76      -4.393  -7.720 -17.240  0.00  0.00      PRO   
ATOM    929 HG22 VAL P  76      -4.897  -9.435 -16.948  0.00  0.00      PRO   
ATOM    930 HG23 VAL P  76      -6.067  -8.018 -16.712  0.00  0.00      PRO   
ATOM    931  C   VAL P  76      -4.540  -6.517 -13.202  0.00  0.00      PRO   
ATOM    932  O   VAL P  76      -5.238  -6.673 -12.194  0.00  0.00      PRO   
ATOM    933  N   TYR P  77      -3.281  -6.109 -13.193  0.00  0.00      PRO   
ATOM    934  HN  TYR P  77      -2.735  -5.947 -14.011  0.00  0.00      PRO   
ATOM    935  CA  TYR P  77      -2.528  -5.647 -12.030  0.00  0.00      PRO   
ATOM    936  HA  TYR P  77      -2.690  -6.351 -11.227  0.00  0.00      PRO   
ATOM    937  CB  TYR P  77      -1.008  -5.467 -12.339  0.00  0.00      PRO   
ATOM    938  HB1 TYR P  77      -0.475  -5.493 -11.365  0.00  0.00      PRO   
ATOM    939  HB2 TYR P  77      -0.727  -4.524 -12.854  0.00  0.00      PRO   
ATOM    940  CG  TYR P  77      -0.273  -6.645 -12.994  0.00  0.00      PRO   
ATOM    941  CD1 TYR P  77      -0.559  -7.906 -12.369  0.00  0.00      PRO   
ATOM    942  HD1 TYR P  77      -1.160  -7.897 -11.471  0.00  0.00      PRO   
ATOM    943  CE1 TYR P  77       0.094  -9.041 -12.798  0.00  0.00      PRO   
ATOM    944  HE1 TYR P  77      -0.169 -10.008 -12.393  0.00  0.00      PRO   
ATOM    945  CZ  TYR P  77       0.840  -9.009 -13.976  0.00  0.00      PRO   
ATOM    946  OH  TYR P  77       1.270 -10.201 -14.571  0.00  0.00      PRO   
ATOM    947  HH  TYR P  77       1.158 -10.956 -13.988  0.00  0.00      PRO   
ATOM    948  CD2 TYR P  77       0.499  -6.623 -14.116  0.00  0.00      PRO   
ATOM    949  HD2 TYR P  77       0.676  -5.653 -14.558  0.00  0.00      PRO   
ATOM    950  CE2 TYR P  77       1.050  -7.824 -14.639  0.00  0.00      PRO   
ATOM    951  HE2 TYR P  77       1.676  -7.742 -15.515  0.00  0.00      PRO   
ATOM    952  C   TYR P  77      -3.066  -4.397 -11.349  0.00  0.00      PRO   
ATOM    953  O   TYR P  77      -3.109  -4.348 -10.088  0.00  0.00      PRO   
ATOM    954  N   LEU P  78      -3.487  -3.381 -12.065  0.00  0.00      PRO   
ATOM    955  HN  LEU P  78      -3.477  -3.444 -13.060  0.00  0.00      PRO   
ATOM    956  CA  LEU P  78      -4.197  -2.187 -11.563  0.00  0.00      PRO   
ATOM    957  HA  LEU P  78      -3.774  -1.861 -10.624  0.00  0.00      PRO   
ATOM    958  CB  LEU P  78      -4.267  -1.050 -12.592  0.00  0.00      PRO   
ATOM    959  HB1 LEU P  78      -4.757  -1.438 -13.510  0.00  0.00      PRO   
ATOM    960  HB2 LEU P  78      -3.218  -0.775 -12.833  0.00  0.00      PRO   
ATOM    961  CG  LEU P  78      -4.991   0.235 -12.286  0.00  0.00      PRO   
ATOM    962  HG  LEU P  78      -6.037   0.043 -11.964  0.00  0.00      PRO   
ATOM    963  CD1 LEU P  78      -4.389   0.979 -11.109  0.00  0.00      PRO   
ATOM    964 HD11 LEU P  78      -3.361   1.364 -11.276  0.00  0.00      PRO   
ATOM    965 HD12 LEU P  78      -4.914   1.923 -10.849  0.00  0.00      PRO   
ATOM    966 HD13 LEU P  78      -4.479   0.363 -10.188  0.00  0.00      PRO   
ATOM    967  CD2 LEU P  78      -5.012   1.166 -13.452  0.00  0.00      PRO   
ATOM    968 HD21 LEU P  78      -5.173   2.169 -13.003  0.00  0.00      PRO   
ATOM    969 HD22 LEU P  78      -4.028   1.083 -13.961  0.00  0.00      PRO   
ATOM    970 HD23 LEU P  78      -5.693   0.935 -14.299  0.00  0.00      PRO   
ATOM    971  C   LEU P  78      -5.541  -2.456 -10.973  0.00  0.00      PRO   
ATOM    972  O   LEU P  78      -5.894  -1.941  -9.960  0.00  0.00      PRO   
ATOM    973  N   LEU P  79      -6.291  -3.465 -11.579  0.00  0.00      PRO   
ATOM    974  HN  LEU P  79      -5.988  -3.894 -12.427  0.00  0.00      PRO   
ATOM    975  CA  LEU P  79      -7.559  -4.017 -11.052  0.00  0.00      PRO   
ATOM    976  HA  LEU P  79      -8.212  -3.157 -11.039  0.00  0.00      PRO   
ATOM    977  CB  LEU P  79      -8.274  -4.939 -12.077  0.00  0.00      PRO   
ATOM    978  HB1 LEU P  79      -7.582  -5.771 -12.329  0.00  0.00      PRO   
ATOM    979  HB2 LEU P  79      -8.328  -4.390 -13.041  0.00  0.00      PRO   
ATOM    980  CG  LEU P  79      -9.558  -5.582 -11.580  0.00  0.00      PRO   
ATOM    981  HG  LEU P  79      -9.890  -5.060 -10.657  0.00  0.00      PRO   
ATOM    982  CD1 LEU P  79     -10.657  -5.422 -12.629  0.00  0.00      PRO   
ATOM    983 HD11 LEU P  79     -11.599  -5.959 -12.387  0.00  0.00      PRO   
ATOM    984 HD12 LEU P  79     -11.008  -4.375 -12.747  0.00  0.00      PRO   
ATOM    985 HD13 LEU P  79     -10.315  -5.906 -13.569  0.00  0.00      PRO   
ATOM    986  CD2 LEU P  79      -9.384  -7.142 -11.311  0.00  0.00      PRO   
ATOM    987 HD21 LEU P  79      -8.700  -7.126 -10.436  0.00  0.00      PRO   
ATOM    988 HD22 LEU P  79     -10.373  -7.488 -10.941  0.00  0.00      PRO   
ATOM    989 HD23 LEU P  79      -9.038  -7.470 -12.314  0.00  0.00      PRO   
ATOM    990  C   LEU P  79      -7.427  -4.752  -9.652  0.00  0.00      PRO   
ATOM    991  O   LEU P  79      -8.108  -4.461  -8.670  0.00  0.00      PRO   
ATOM    992  N   ASN P  80      -6.396  -5.523  -9.503  0.00  0.00      PRO   
ATOM    993  HN  ASN P  80      -5.808  -5.634 -10.301  0.00  0.00      PRO   
ATOM    994  CA  ASN P  80      -5.902  -6.041  -8.333  0.00  0.00      PRO   
ATOM    995  HA  ASN P  80      -6.753  -6.574  -7.935  0.00  0.00      PRO   
ATOM    996  CB  ASN P  80      -4.754  -7.000  -8.512  0.00  0.00      PRO   
ATOM    997  HB1 ASN P  80      -4.294  -7.305  -7.548  0.00  0.00      PRO   
ATOM    998  HB2 ASN P  80      -3.919  -6.648  -9.154  0.00  0.00      PRO   
ATOM    999  CG  ASN P  80      -5.342  -8.285  -9.022  0.00  0.00      PRO   
ATOM   1000  OD1 ASN P  80      -5.436  -9.270  -8.224  0.00  0.00      PRO   
ATOM   1001  ND2 ASN P  80      -5.793  -8.421 -10.232  0.00  0.00      PRO   
ATOM   1002 HD21 ASN P  80      -5.623  -7.713 -10.917  0.00  0.00      PRO   
ATOM   1003 HD22 ASN P  80      -5.874  -9.391 -10.462  0.00  0.00      PRO   
ATOM   1004  C   ASN P  80      -5.512  -4.995  -7.288  0.00  0.00      PRO   
ATOM   1005  O   ASN P  80      -5.703  -5.225  -6.102  0.00  0.00      PRO   
ATOM   1006  N   LEU P  81      -4.887  -3.836  -7.687  0.00  0.00      PRO   
ATOM   1007  HN  LEU P  81      -4.674  -3.746  -8.657  0.00  0.00      PRO   
ATOM   1008  CA  LEU P  81      -4.670  -2.730  -6.680  0.00  0.00      PRO   
ATOM   1009  HA  LEU P  81      -4.134  -3.166  -5.850  0.00  0.00      PRO   
ATOM   1010  CB  LEU P  81      -3.853  -1.611  -7.295  0.00  0.00      PRO   
ATOM   1011  HB1 LEU P  81      -3.943  -0.718  -6.639  0.00  0.00      PRO   
ATOM   1012  HB2 LEU P  81      -4.264  -1.229  -8.254  0.00  0.00      PRO   
ATOM   1013  CG  LEU P  81      -2.302  -1.780  -7.343  0.00  0.00      PRO   
ATOM   1014  HG  LEU P  81      -2.117  -2.767  -7.817  0.00  0.00      PRO   
ATOM   1015  CD1 LEU P  81      -1.738  -0.728  -8.289  0.00  0.00      PRO   
ATOM   1016 HD11 LEU P  81      -0.659  -0.875  -8.509  0.00  0.00      PRO   
ATOM   1017 HD12 LEU P  81      -2.274  -0.766  -9.262  0.00  0.00      PRO   
ATOM   1018 HD13 LEU P  81      -1.864   0.303  -7.894  0.00  0.00      PRO   
ATOM   1019  CD2 LEU P  81      -1.577  -1.722  -5.923  0.00  0.00      PRO   
ATOM   1020 HD21 LEU P  81      -1.932  -2.517  -5.233  0.00  0.00      PRO   
ATOM   1021 HD22 LEU P  81      -0.503  -1.928  -6.116  0.00  0.00      PRO   
ATOM   1022 HD23 LEU P  81      -1.673  -0.663  -5.600  0.00  0.00      PRO   
ATOM   1023  C   LEU P  81      -5.961  -2.077  -6.044  0.00  0.00      PRO   
ATOM   1024  O   LEU P  81      -6.042  -1.829  -4.852  0.00  0.00      PRO   
ATOM   1025  N   ALA P  82      -6.981  -1.738  -6.864  0.00  0.00      PRO   
ATOM   1026  HN  ALA P  82      -6.815  -1.820  -7.844  0.00  0.00      PRO   
ATOM   1027  CA  ALA P  82      -8.301  -1.249  -6.450  0.00  0.00      PRO   
ATOM   1028  HA  ALA P  82      -8.121  -0.384  -5.829  0.00  0.00      PRO   
ATOM   1029  CB  ALA P  82      -9.088  -0.962  -7.747  0.00  0.00      PRO   
ATOM   1030  HB1 ALA P  82      -9.919  -0.254  -7.539  0.00  0.00      PRO   
ATOM   1031  HB2 ALA P  82      -8.369  -0.414  -8.393  0.00  0.00      PRO   
ATOM   1032  HB3 ALA P  82      -9.369  -1.889  -8.291  0.00  0.00      PRO   
ATOM   1033  C   ALA P  82      -8.999  -2.287  -5.598  0.00  0.00      PRO   
ATOM   1034  O   ALA P  82      -9.606  -1.952  -4.590  0.00  0.00      PRO   
ATOM   1035  N   ILE P  83      -8.740  -3.562  -5.886  0.00  0.00      PRO   
ATOM   1036  HN  ILE P  83      -8.345  -3.744  -6.783  0.00  0.00      PRO   
ATOM   1037  CA  ILE P  83      -9.292  -4.703  -5.071  0.00  0.00      PRO   
ATOM   1038  HA  ILE P  83     -10.325  -4.505  -4.830  0.00  0.00      PRO   
ATOM   1039  CB  ILE P  83      -9.253  -6.096  -5.640  0.00  0.00      PRO   
ATOM   1040  HB  ILE P  83      -8.287  -6.301  -6.149  0.00  0.00      PRO   
ATOM   1041  CG2 ILE P  83      -9.292  -7.271  -4.613  0.00  0.00      PRO   
ATOM   1042 HG21 ILE P  83      -8.361  -7.338  -4.011  0.00  0.00      PRO   
ATOM   1043 HG22 ILE P  83     -10.184  -7.282  -3.951  0.00  0.00      PRO   
ATOM   1044 HG23 ILE P  83      -9.459  -8.240  -5.130  0.00  0.00      PRO   
ATOM   1045  CG1 ILE P  83     -10.404  -6.280  -6.617  0.00  0.00      PRO   
ATOM   1046 HG11 ILE P  83     -10.243  -7.311  -6.996  0.00  0.00      PRO   
ATOM   1047 HG12 ILE P  83     -10.181  -5.579  -7.449  0.00  0.00      PRO   
ATOM   1048  CD  ILE P  83     -11.845  -6.019  -6.042  0.00  0.00      PRO   
ATOM   1049  HD1 ILE P  83     -11.877  -4.965  -5.691  0.00  0.00      PRO   
ATOM   1050  HD2 ILE P  83     -12.446  -6.050  -6.976  0.00  0.00      PRO   
ATOM   1051  HD3 ILE P  83     -12.157  -6.780  -5.295  0.00  0.00      PRO   
ATOM   1052  C   ILE P  83      -8.499  -4.731  -3.730  0.00  0.00      PRO   
ATOM   1053  O   ILE P  83      -9.026  -5.048  -2.724  0.00  0.00      PRO   
ATOM   1054  N   SER P  84      -7.208  -4.449  -3.836  0.00  0.00      PRO   
ATOM   1055  HN  SER P  84      -6.794  -4.482  -4.742  0.00  0.00      PRO   
ATOM   1056  CA  SER P  84      -6.333  -4.474  -2.726  0.00  0.00      PRO   
ATOM   1057  HA  SER P  84      -6.498  -5.414  -2.221  0.00  0.00      PRO   
ATOM   1058  CB  SER P  84      -4.824  -4.324  -3.141  0.00  0.00      PRO   
ATOM   1059  HB1 SER P  84      -4.755  -3.508  -3.892  0.00  0.00      PRO   
ATOM   1060  HB2 SER P  84      -4.729  -5.275  -3.707  0.00  0.00      PRO   
ATOM   1061  OG  SER P  84      -3.874  -4.168  -2.032  0.00  0.00      PRO   
ATOM   1062  HG1 SER P  84      -3.376  -4.985  -2.111  0.00  0.00      PRO   
ATOM   1063  C   SER P  84      -6.776  -3.395  -1.754  0.00  0.00      PRO   
ATOM   1064  O   SER P  84      -6.934  -3.606  -0.559  0.00  0.00      PRO   
ATOM   1065  N   ASP P  85      -6.836  -2.100  -2.211  0.00  0.00      PRO   
ATOM   1066  HN  ASP P  85      -6.659  -1.877  -3.166  0.00  0.00      PRO   
ATOM   1067  CA  ASP P  85      -7.356  -0.966  -1.447  0.00  0.00      PRO   
ATOM   1068  HA  ASP P  85      -6.734  -0.870  -0.569  0.00  0.00      PRO   
ATOM   1069  CB  ASP P  85      -7.244   0.328  -2.269  0.00  0.00      PRO   
ATOM   1070  HB1 ASP P  85      -7.703   1.236  -1.823  0.00  0.00      PRO   
ATOM   1071  HB2 ASP P  85      -7.807   0.159  -3.212  0.00  0.00      PRO   
ATOM   1072  CG  ASP P  85      -5.797   0.693  -2.646  0.00  0.00      PRO   
ATOM   1073  OD1 ASP P  85      -5.509   1.445  -3.635  0.00  0.00      PRO   
ATOM   1074  OD2 ASP P  85      -4.933   0.268  -1.864  0.00  0.00      PRO   
ATOM   1075  C   ASP P  85      -8.800  -1.192  -0.940  0.00  0.00      PRO   
ATOM   1076  O   ASP P  85      -9.082  -0.854   0.230  0.00  0.00      PRO   
ATOM   1077  N   LEU P  86      -9.776  -1.762  -1.751  0.00  0.00      PRO   
ATOM   1078  HN  LEU P  86      -9.603  -1.802  -2.732  0.00  0.00      PRO   
ATOM   1079  CA  LEU P  86     -11.226  -1.960  -1.438  0.00  0.00      PRO   
ATOM   1080  HA  LEU P  86     -11.764  -1.104  -1.057  0.00  0.00      PRO   
ATOM   1081  CB  LEU P  86     -11.937  -2.490  -2.684  0.00  0.00      PRO   
ATOM   1082  HB1 LEU P  86     -11.303  -3.215  -3.238  0.00  0.00      PRO   
ATOM   1083  HB2 LEU P  86     -12.007  -1.668  -3.428  0.00  0.00      PRO   
ATOM   1084  CG  LEU P  86     -13.423  -2.955  -2.410  0.00  0.00      PRO   
ATOM   1085  HG  LEU P  86     -13.745  -2.769  -1.363  0.00  0.00      PRO   
ATOM   1086  CD1 LEU P  86     -14.493  -2.159  -3.208  0.00  0.00      PRO   
ATOM   1087 HD11 LEU P  86     -14.190  -1.095  -3.305  0.00  0.00      PRO   
ATOM   1088 HD12 LEU P  86     -14.540  -2.445  -4.280  0.00  0.00      PRO   
ATOM   1089 HD13 LEU P  86     -15.539  -2.110  -2.838  0.00  0.00      PRO   
ATOM   1090  CD2 LEU P  86     -13.440  -4.426  -2.703  0.00  0.00      PRO   
ATOM   1091 HD21 LEU P  86     -14.492  -4.774  -2.630  0.00  0.00      PRO   
ATOM   1092 HD22 LEU P  86     -12.912  -4.495  -3.678  0.00  0.00      PRO   
ATOM   1093 HD23 LEU P  86     -12.830  -4.987  -1.964  0.00  0.00      PRO   
ATOM   1094  C   LEU P  86     -11.373  -2.960  -0.225  0.00  0.00      PRO   
ATOM   1095  O   LEU P  86     -12.220  -2.843   0.634  0.00  0.00      PRO   
ATOM   1096  N   LEU P  87     -10.513  -4.074  -0.242  0.00  0.00      PRO   
ATOM   1097  HN  LEU P  87      -9.937  -4.175  -1.050  0.00  0.00      PRO   
ATOM   1098  CA  LEU P  87     -10.276  -4.973   0.869  0.00  0.00      PRO   
ATOM   1099  HA  LEU P  87     -11.247  -5.314   1.196  0.00  0.00      PRO   
ATOM   1100  CB  LEU P  87      -9.465  -6.156   0.379  0.00  0.00      PRO   
ATOM   1101  HB1 LEU P  87      -8.486  -5.729   0.070  0.00  0.00      PRO   
ATOM   1102  HB2 LEU P  87      -9.848  -6.514  -0.600  0.00  0.00      PRO   
ATOM   1103  CG  LEU P  87      -9.326  -7.375   1.262  0.00  0.00      PRO   
ATOM   1104  HG  LEU P  87      -8.855  -7.131   2.238  0.00  0.00      PRO   
ATOM   1105  CD1 LEU P  87     -10.711  -7.980   1.655  0.00  0.00      PRO   
ATOM   1106 HD11 LEU P  87     -11.396  -8.146   0.797  0.00  0.00      PRO   
ATOM   1107 HD12 LEU P  87     -10.438  -9.042   1.834  0.00  0.00      PRO   
ATOM   1108 HD13 LEU P  87     -11.266  -7.528   2.504  0.00  0.00      PRO   
ATOM   1109  CD2 LEU P  87      -8.253  -8.368   0.578  0.00  0.00      PRO   
ATOM   1110 HD21 LEU P  87      -8.156  -9.301   1.173  0.00  0.00      PRO   
ATOM   1111 HD22 LEU P  87      -8.529  -8.669  -0.455  0.00  0.00      PRO   
ATOM   1112 HD23 LEU P  87      -7.255  -7.897   0.445  0.00  0.00      PRO   
ATOM   1113  C   LEU P  87      -9.655  -4.249   2.057  0.00  0.00      PRO   
ATOM   1114  O   LEU P  87     -10.031  -4.626   3.214  0.00  0.00      PRO   
ATOM   1115  N   PHE P  88      -8.657  -3.355   1.909  0.00  0.00      PRO   
ATOM   1116  HN  PHE P  88      -8.270  -3.172   1.009  0.00  0.00      PRO   
ATOM   1117  CA  PHE P  88      -8.035  -2.594   2.980  0.00  0.00      PRO   
ATOM   1118  HA  PHE P  88      -7.900  -3.294   3.791  0.00  0.00      PRO   
ATOM   1119  CB  PHE P  88      -6.659  -1.976   2.577  0.00  0.00      PRO   
ATOM   1120  HB1 PHE P  88      -6.849  -1.230   1.776  0.00  0.00      PRO   
ATOM   1121  HB2 PHE P  88      -5.955  -2.779   2.273  0.00  0.00      PRO   
ATOM   1122  CG  PHE P  88      -6.039  -1.262   3.750  0.00  0.00      PRO   
ATOM   1123  CD1 PHE P  88      -6.366   0.087   3.982  0.00  0.00      PRO   
ATOM   1124  HD1 PHE P  88      -7.205   0.429   3.394  0.00  0.00      PRO   
ATOM   1125  CE1 PHE P  88      -5.655   0.793   4.914  0.00  0.00      PRO   
ATOM   1126  HE1 PHE P  88      -5.947   1.828   5.018  0.00  0.00      PRO   
ATOM   1127  CZ  PHE P  88      -4.679   0.244   5.820  0.00  0.00      PRO   
ATOM   1128  HZ  PHE P  88      -4.006   0.781   6.472  0.00  0.00      PRO   
ATOM   1129  CD2 PHE P  88      -5.005  -1.804   4.510  0.00  0.00      PRO   
ATOM   1130  HD2 PHE P  88      -4.582  -2.775   4.299  0.00  0.00      PRO   
ATOM   1131  CE2 PHE P  88      -4.351  -1.088   5.539  0.00  0.00      PRO   
ATOM   1132  HE2 PHE P  88      -3.559  -1.596   6.069  0.00  0.00      PRO   
ATOM   1133  C   PHE P  88      -8.964  -1.648   3.673  0.00  0.00      PRO   
ATOM   1134  O   PHE P  88      -8.847  -1.367   4.842  0.00  0.00      PRO   
ATOM   1135  N   VAL P  89      -9.953  -1.154   2.909  0.00  0.00      PRO   
ATOM   1136  HN  VAL P  89      -9.811  -1.220   1.924  0.00  0.00      PRO   
ATOM   1137  CA  VAL P  89     -10.918  -0.146   3.485  0.00  0.00      PRO   
ATOM   1138  HA  VAL P  89     -10.371   0.586   4.062  0.00  0.00      PRO   
ATOM   1139  CB  VAL P  89     -11.677   0.669   2.369  0.00  0.00      PRO   
ATOM   1140  HB  VAL P  89     -12.046  -0.108   1.666  0.00  0.00      PRO   
ATOM   1141  CG1 VAL P  89     -12.871   1.426   2.955  0.00  0.00      PRO   
ATOM   1142 HG11 VAL P  89     -12.530   1.963   3.866  0.00  0.00      PRO   
ATOM   1143 HG12 VAL P  89     -13.252   2.157   2.210  0.00  0.00      PRO   
ATOM   1144 HG13 VAL P  89     -13.716   0.735   3.161  0.00  0.00      PRO   
ATOM   1145  CG2 VAL P  89     -10.606   1.679   1.894  0.00  0.00      PRO   
ATOM   1146 HG21 VAL P  89      -9.840   1.112   1.323  0.00  0.00      PRO   
ATOM   1147 HG22 VAL P  89     -11.168   2.360   1.220  0.00  0.00      PRO   
ATOM   1148 HG23 VAL P  89     -10.170   2.212   2.766  0.00  0.00      PRO   
ATOM   1149  C   VAL P  89     -11.833  -0.616   4.547  0.00  0.00      PRO   
ATOM   1150  O   VAL P  89     -12.149   0.180   5.474  0.00  0.00      PRO   
ATOM   1151  N   PHE P  90     -12.257  -1.882   4.549  0.00  0.00      PRO   
ATOM   1152  HN  PHE P  90     -11.886  -2.438   3.810  0.00  0.00      PRO   
ATOM   1153  CA  PHE P  90     -13.245  -2.425   5.374  0.00  0.00      PRO   
ATOM   1154  HA  PHE P  90     -13.993  -1.648   5.325  0.00  0.00      PRO   
ATOM   1155  CB  PHE P  90     -13.624  -3.882   5.045  0.00  0.00      PRO   
ATOM   1156  HB1 PHE P  90     -14.464  -4.198   5.700  0.00  0.00      PRO   
ATOM   1157  HB2 PHE P  90     -12.748  -4.505   5.325  0.00  0.00      PRO   
ATOM   1158  CG  PHE P  90     -14.043  -4.135   3.609  0.00  0.00      PRO   
ATOM   1159  CD1 PHE P  90     -13.483  -5.247   2.887  0.00  0.00      PRO   
ATOM   1160  HD1 PHE P  90     -12.661  -5.866   3.214  0.00  0.00      PRO   
ATOM   1161  CE1 PHE P  90     -13.932  -5.433   1.544  0.00  0.00      PRO   
ATOM   1162  HE1 PHE P  90     -13.450  -6.145   0.889  0.00  0.00      PRO   
ATOM   1163  CZ  PHE P  90     -14.868  -4.501   0.960  0.00  0.00      PRO   
ATOM   1164  HZ  PHE P  90     -15.247  -4.539  -0.050  0.00  0.00      PRO   
ATOM   1165  CD2 PHE P  90     -15.043  -3.338   3.068  0.00  0.00      PRO   
ATOM   1166  HD2 PHE P  90     -15.480  -2.554   3.668  0.00  0.00      PRO   
ATOM   1167  CE2 PHE P  90     -15.434  -3.490   1.754  0.00  0.00      PRO   
ATOM   1168  HE2 PHE P  90     -16.091  -2.803   1.242  0.00  0.00      PRO   
ATOM   1169  C   PHE P  90     -12.994  -2.365   6.935  0.00  0.00      PRO   
ATOM   1170  O   PHE P  90     -13.893  -2.107   7.709  0.00  0.00      PRO   
ATOM   1171  N   SER P  91     -11.748  -2.685   7.432  0.00  0.00      PRO   
ATOM   1172  HN  SER P  91     -11.051  -3.010   6.797  0.00  0.00      PRO   
ATOM   1173  CA  SER P  91     -11.438  -2.543   8.850  0.00  0.00      PRO   
ATOM   1174  HA  SER P  91     -12.157  -3.175   9.351  0.00  0.00      PRO   
ATOM   1175  CB  SER P  91      -9.977  -3.040   9.140  0.00  0.00      PRO   
ATOM   1176  HB1 SER P  91      -9.682  -2.813  10.187  0.00  0.00      PRO   
ATOM   1177  HB2 SER P  91      -9.223  -2.612   8.445  0.00  0.00      PRO   
ATOM   1178  OG  SER P  91     -10.002  -4.463   8.971  0.00  0.00      PRO   
ATOM   1179  HG1 SER P  91      -9.632  -4.678   8.111  0.00  0.00      PRO   
ATOM   1180  C   SER P  91     -11.535  -1.106   9.471  0.00  0.00      PRO   
ATOM   1181  O   SER P  91     -11.758  -1.016  10.678  0.00  0.00      PRO   
ATOM   1182  N   LEU P  92     -11.420  -0.033   8.665  0.00  0.00      PRO   
ATOM   1183  HN  LEU P  92     -11.517  -0.124   7.677  0.00  0.00      PRO   
ATOM   1184  CA  LEU P  92     -11.095   1.328   9.229  0.00  0.00      PRO   
ATOM   1185  HA  LEU P  92     -10.197   1.086   9.776  0.00  0.00      PRO   
ATOM   1186  CB  LEU P  92     -10.648   2.303   8.127  0.00  0.00      PRO   
ATOM   1187  HB1 LEU P  92     -10.357   3.239   8.651  0.00  0.00      PRO   
ATOM   1188  HB2 LEU P  92     -11.536   2.448   7.476  0.00  0.00      PRO   
ATOM   1189  CG  LEU P  92      -9.384   2.003   7.293  0.00  0.00      PRO   
ATOM   1190  HG  LEU P  92      -9.212   0.931   7.056  0.00  0.00      PRO   
ATOM   1191  CD1 LEU P  92      -9.287   2.784   5.888  0.00  0.00      PRO   
ATOM   1192 HD11 LEU P  92     -10.227   2.498   5.370  0.00  0.00      PRO   
ATOM   1193 HD12 LEU P  92      -9.152   3.884   5.961  0.00  0.00      PRO   
ATOM   1194 HD13 LEU P  92      -8.401   2.327   5.397  0.00  0.00      PRO   
ATOM   1195  CD2 LEU P  92      -8.127   2.255   8.065  0.00  0.00      PRO   
ATOM   1196 HD21 LEU P  92      -7.203   2.028   7.493  0.00  0.00      PRO   
ATOM   1197 HD22 LEU P  92      -8.098   3.306   8.425  0.00  0.00      PRO   
ATOM   1198 HD23 LEU P  92      -8.051   1.620   8.974  0.00  0.00      PRO   
ATOM   1199  C   LEU P  92     -12.094   1.966  10.190  0.00  0.00      PRO   
ATOM   1200  O   LEU P  92     -11.642   2.458  11.239  0.00  0.00      PRO   
ATOM   1201  N   PRO P  93     -13.461   2.091  10.011  0.00  0.00      PRO   
ATOM   1202  CD  PRO P  93     -14.198   1.578   8.834  0.00  0.00      PRO   
ATOM   1203  HD1 PRO P  93     -13.765   2.135   7.977  0.00  0.00      PRO   
ATOM   1204  HD2 PRO P  93     -14.019   0.483   8.769  0.00  0.00      PRO   
ATOM   1205  CA  PRO P  93     -14.302   2.950  10.811  0.00  0.00      PRO   
ATOM   1206  HA  PRO P  93     -13.777   3.883  10.957  0.00  0.00      PRO   
ATOM   1207  CB  PRO P  93     -15.607   3.112   9.911  0.00  0.00      PRO   
ATOM   1208  HB1 PRO P  93     -15.537   4.088   9.386  0.00  0.00      PRO   
ATOM   1209  HB2 PRO P  93     -16.540   3.111  10.514  0.00  0.00      PRO   
ATOM   1210  CG  PRO P  93     -15.671   1.915   9.013  0.00  0.00      PRO   
ATOM   1211  HG1 PRO P  93     -16.124   2.087   8.013  0.00  0.00      PRO   
ATOM   1212  HG2 PRO P  93     -16.228   1.050   9.433  0.00  0.00      PRO   
ATOM   1213  C   PRO P  93     -14.482   2.365  12.222  0.00  0.00      PRO   
ATOM   1214  O   PRO P  93     -14.431   3.096  13.216  0.00  0.00      PRO   
ATOM   1215  N   PHE P  94     -14.600   1.020  12.289  0.00  0.00      PRO   
ATOM   1216  HN  PHE P  94     -14.793   0.431  11.508  0.00  0.00      PRO   
ATOM   1217  CA  PHE P  94     -14.654   0.260  13.499  0.00  0.00      PRO   
ATOM   1218  HA  PHE P  94     -15.549   0.511  14.049  0.00  0.00      PRO   
ATOM   1219  CB  PHE P  94     -14.810  -1.284  13.129  0.00  0.00      PRO   
ATOM   1220  HB1 PHE P  94     -15.045  -1.819  14.074  0.00  0.00      PRO   
ATOM   1221  HB2 PHE P  94     -13.847  -1.658  12.721  0.00  0.00      PRO   
ATOM   1222  CG  PHE P  94     -15.785  -1.685  12.101  0.00  0.00      PRO   
ATOM   1223  CD1 PHE P  94     -15.495  -2.012  10.751  0.00  0.00      PRO   
ATOM   1224  HD1 PHE P  94     -14.448  -2.008  10.487  0.00  0.00      PRO   
ATOM   1225  CE1 PHE P  94     -16.495  -2.357   9.785  0.00  0.00      PRO   
ATOM   1226  HE1 PHE P  94     -16.338  -2.465   8.722  0.00  0.00      PRO   
ATOM   1227  CZ  PHE P  94     -17.798  -2.297  10.233  0.00  0.00      PRO   
ATOM   1228  HZ  PHE P  94     -18.573  -2.513   9.513  0.00  0.00      PRO   
ATOM   1229  CD2 PHE P  94     -17.136  -1.680  12.478  0.00  0.00      PRO   
ATOM   1230  HD2 PHE P  94     -17.378  -1.344  13.475  0.00  0.00      PRO   
ATOM   1231  CE2 PHE P  94     -18.135  -2.009  11.566  0.00  0.00      PRO   
ATOM   1232  HE2 PHE P  94     -19.181  -2.057  11.830  0.00  0.00      PRO   
ATOM   1233  C   PHE P  94     -13.431   0.458  14.507  0.00  0.00      PRO   
ATOM   1234  O   PHE P  94     -13.605   0.812  15.672  0.00  0.00      PRO   
ATOM   1235  N   TRP P  95     -12.195   0.404  13.963  0.00  0.00      PRO   
ATOM   1236  HN  TRP P  95     -12.039   0.134  13.016  0.00  0.00      PRO   
ATOM   1237  CA  TRP P  95     -10.928   0.620  14.657  0.00  0.00      PRO   
ATOM   1238  HA  TRP P  95     -11.015   0.127  15.614  0.00  0.00      PRO   
ATOM   1239  CB  TRP P  95      -9.796  -0.223  13.954  0.00  0.00      PRO   
ATOM   1240  HB1 TRP P  95      -9.742   0.253  12.951  0.00  0.00      PRO   
ATOM   1241  HB2 TRP P  95     -10.129  -1.283  13.942  0.00  0.00      PRO   
ATOM   1242  CG  TRP P  95      -8.373  -0.252  14.473  0.00  0.00      PRO   
ATOM   1243  CD1 TRP P  95      -7.802  -1.145  15.412  0.00  0.00      PRO   
ATOM   1244  HD1 TRP P  95      -8.388  -1.967  15.794  0.00  0.00      PRO   
ATOM   1245  NE1 TRP P  95      -6.582  -0.586  15.814  0.00  0.00      PRO   
ATOM   1246  HE1 TRP P  95      -5.974  -1.008  16.449  0.00  0.00      PRO   
ATOM   1247  CE2 TRP P  95      -6.369   0.569  15.152  0.00  0.00      PRO   
ATOM   1248  CD2 TRP P  95      -7.470   0.842  14.275  0.00  0.00      PRO   
ATOM   1249  CE3 TRP P  95      -7.510   2.035  13.545  0.00  0.00      PRO   
ATOM   1250  HE3 TRP P  95      -8.416   2.282  13.012  0.00  0.00      PRO   
ATOM   1251  CZ3 TRP P  95      -6.352   2.837  13.587  0.00  0.00      PRO   
ATOM   1252  HZ3 TRP P  95      -6.282   3.691  12.929  0.00  0.00      PRO   
ATOM   1253  CZ2 TRP P  95      -5.268   1.430  15.146  0.00  0.00      PRO   
ATOM   1254  HZ2 TRP P  95      -4.492   1.264  15.879  0.00  0.00      PRO   
ATOM   1255  CH2 TRP P  95      -5.248   2.560  14.352  0.00  0.00      PRO   
ATOM   1256  HH2 TRP P  95      -4.417   3.246  14.417  0.00  0.00      PRO   
ATOM   1257  C   TRP P  95     -10.437   2.032  14.855  0.00  0.00      PRO   
ATOM   1258  O   TRP P  95      -9.689   2.402  15.736  0.00  0.00      PRO   
ATOM   1259  N   GLY P  96     -11.102   2.923  14.061  0.00  0.00      PRO   
ATOM   1260  HN  GLY P  96     -11.747   2.570  13.387  0.00  0.00      PRO   
ATOM   1261  CA  GLY P  96     -11.108   4.351  14.153  0.00  0.00      PRO   
ATOM   1262  HA1 GLY P  96     -11.542   4.679  13.220  0.00  0.00      PRO   
ATOM   1263  HA2 GLY P  96     -10.061   4.610  14.099  0.00  0.00      PRO   
ATOM   1264  C   GLY P  96     -11.770   4.918  15.425  0.00  0.00      PRO   
ATOM   1265  O   GLY P  96     -11.300   5.891  16.032  0.00  0.00      PRO   
ATOM   1266  N   TYR P  97     -12.800   4.286  15.985  0.00  0.00      PRO   
ATOM   1267  HN  TYR P  97     -13.188   3.519  15.479  0.00  0.00      PRO   
ATOM   1268  CA  TYR P  97     -13.279   4.589  17.319  0.00  0.00      PRO   
ATOM   1269  HA  TYR P  97     -13.585   5.618  17.435  0.00  0.00      PRO   
ATOM   1270  CB  TYR P  97     -14.557   3.782  17.661  0.00  0.00      PRO   
ATOM   1271  HB1 TYR P  97     -14.779   3.985  18.730  0.00  0.00      PRO   
ATOM   1272  HB2 TYR P  97     -14.517   2.675  17.572  0.00  0.00      PRO   
ATOM   1273  CG  TYR P  97     -15.669   4.408  16.934  0.00  0.00      PRO   
ATOM   1274  CD1 TYR P  97     -16.504   5.426  17.509  0.00  0.00      PRO   
ATOM   1275  HD1 TYR P  97     -16.325   5.632  18.554  0.00  0.00      PRO   
ATOM   1276  CE1 TYR P  97     -17.593   5.948  16.794  0.00  0.00      PRO   
ATOM   1277  HE1 TYR P  97     -18.205   6.802  17.046  0.00  0.00      PRO   
ATOM   1278  CZ  TYR P  97     -17.859   5.407  15.540  0.00  0.00      PRO   
ATOM   1279  OH  TYR P  97     -18.950   5.974  14.776  0.00  0.00      PRO   
ATOM   1280  HH  TYR P  97     -18.890   5.721  13.852  0.00  0.00      PRO   
ATOM   1281  CD2 TYR P  97     -16.020   3.871  15.604  0.00  0.00      PRO   
ATOM   1282  HD2 TYR P  97     -15.423   3.100  15.140  0.00  0.00      PRO   
ATOM   1283  CE2 TYR P  97     -17.108   4.409  14.948  0.00  0.00      PRO   
ATOM   1284  HE2 TYR P  97     -17.402   4.120  13.950  0.00  0.00      PRO   
ATOM   1285  C   TYR P  97     -12.267   4.158  18.406  0.00  0.00      PRO   
ATOM   1286  O   TYR P  97     -12.043   4.776  19.439  0.00  0.00      PRO   
ATOM   1287  N   TYR P  98     -11.605   2.948  18.248  0.00  0.00      PRO   
ATOM   1288  HN  TYR P  98     -11.924   2.304  17.558  0.00  0.00      PRO   
ATOM   1289  CA  TYR P  98     -10.458   2.525  19.104  0.00  0.00      PRO   
ATOM   1290  HA  TYR P  98     -10.878   2.556  20.098  0.00  0.00      PRO   
ATOM   1291  CB  TYR P  98     -10.022   1.085  18.620  0.00  0.00      PRO   
ATOM   1292  HB1 TYR P  98      -9.119   0.745  19.171  0.00  0.00      PRO   
ATOM   1293  HB2 TYR P  98      -9.820   1.067  17.528  0.00  0.00      PRO   
ATOM   1294  CG  TYR P  98     -11.098   0.036  18.775  0.00  0.00      PRO   
ATOM   1295  CD1 TYR P  98     -12.470   0.238  18.958  0.00  0.00      PRO   
ATOM   1296  HD1 TYR P  98     -12.844   1.164  19.369  0.00  0.00      PRO   
ATOM   1297  CE1 TYR P  98     -13.445  -0.728  18.624  0.00  0.00      PRO   
ATOM   1298  HE1 TYR P  98     -14.499  -0.546  18.770  0.00  0.00      PRO   
ATOM   1299  CZ  TYR P  98     -13.089  -2.021  18.217  0.00  0.00      PRO   
ATOM   1300  OH  TYR P  98     -14.067  -2.971  18.026  0.00  0.00      PRO   
ATOM   1301  HH  TYR P  98     -14.761  -2.789  18.664  0.00  0.00      PRO   
ATOM   1302  CD2 TYR P  98     -10.781  -1.297  18.427  0.00  0.00      PRO   
ATOM   1303  HD2 TYR P  98      -9.791  -1.659  18.192  0.00  0.00      PRO   
ATOM   1304  CE2 TYR P  98     -11.727  -2.364  18.219  0.00  0.00      PRO   
ATOM   1305  HE2 TYR P  98     -11.425  -3.389  18.060  0.00  0.00      PRO   
ATOM   1306  C   TYR P  98      -9.289   3.472  19.111  0.00  0.00      PRO   
ATOM   1307  O   TYR P  98      -8.819   3.918  20.149  0.00  0.00      PRO   
ATOM   1308  N   ALA P  99      -8.906   3.967  17.956  0.00  0.00      PRO   
ATOM   1309  HN  ALA P  99      -9.085   3.554  17.066  0.00  0.00      PRO   
ATOM   1310  CA  ALA P  99      -7.939   4.981  17.729  0.00  0.00      PRO   
ATOM   1311  HA  ALA P  99      -7.041   4.432  17.973  0.00  0.00      PRO   
ATOM   1312  CB  ALA P  99      -7.891   5.455  16.263  0.00  0.00      PRO   
ATOM   1313  HB1 ALA P  99      -7.138   6.251  16.080  0.00  0.00      PRO   
ATOM   1314  HB2 ALA P  99      -7.764   4.546  15.637  0.00  0.00      PRO   
ATOM   1315  HB3 ALA P  99      -8.893   5.861  16.008  0.00  0.00      PRO   
ATOM   1316  C   ALA P  99      -8.007   6.224  18.573  0.00  0.00      PRO   
ATOM   1317  O   ALA P  99      -6.969   6.697  19.008  0.00  0.00      PRO   
ATOM   1318  N   ALA P 100      -9.176   6.791  18.839  0.00  0.00      PRO   
ATOM   1319  HN  ALA P 100      -9.991   6.470  18.362  0.00  0.00      PRO   
ATOM   1320  CA  ALA P 100      -9.293   7.906  19.749  0.00  0.00      PRO   
ATOM   1321  HA  ALA P 100      -8.445   8.554  19.917  0.00  0.00      PRO   
ATOM   1322  CB  ALA P 100     -10.385   8.808  19.178  0.00  0.00      PRO   
ATOM   1323  HB1 ALA P 100     -10.706   9.609  19.878  0.00  0.00      PRO   
ATOM   1324  HB2 ALA P 100      -9.978   9.262  18.249  0.00  0.00      PRO   
ATOM   1325  HB3 ALA P 100     -11.369   8.328  18.986  0.00  0.00      PRO   
ATOM   1326  C   ALA P 100      -9.710   7.443  21.105  0.00  0.00      PRO   
ATOM   1327  O   ALA P 100     -10.082   8.280  21.953  0.00  0.00      PRO   
ATOM   1328  N   ASP P 101      -9.579   6.159  21.460  0.00  0.00      PRO   
ATOM   1329  HN  ASP P 101      -9.239   5.462  20.833  0.00  0.00      PRO   
ATOM   1330  CA  ASP P 101      -9.786   5.691  22.852  0.00  0.00      PRO   
ATOM   1331  HA  ASP P 101      -9.612   4.653  22.611  0.00  0.00      PRO   
ATOM   1332  CB  ASP P 101      -8.812   6.223  23.838  0.00  0.00      PRO   
ATOM   1333  HB1 ASP P 101      -9.047   5.785  24.831  0.00  0.00      PRO   
ATOM   1334  HB2 ASP P 101      -8.823   7.332  23.895  0.00  0.00      PRO   
ATOM   1335  CG  ASP P 101      -7.321   5.835  23.819  0.00  0.00      PRO   
ATOM   1336  OD1 ASP P 101      -6.920   4.918  23.095  0.00  0.00      PRO   
ATOM   1337  OD2 ASP P 101      -6.648   6.495  24.645  0.00  0.00      PRO   
ATOM   1338  C   ASP P 101     -11.261   5.705  23.336  0.00  0.00      PRO   
ATOM   1339  O   ASP P 101     -11.567   5.821  24.559  0.00  0.00      PRO   
ATOM   1340  N   GLN P 102     -12.238   5.603  22.392  0.00  0.00      PRO   
ATOM   1341  HN  GLN P 102     -11.861   5.453  21.481  0.00  0.00      PRO   
ATOM   1342  CA  GLN P 102     -13.662   5.790  22.630  0.00  0.00      PRO   
ATOM   1343  HA  GLN P 102     -13.704   6.849  22.839  0.00  0.00      PRO   
ATOM   1344  CB  GLN P 102     -14.513   5.691  21.336  0.00  0.00      PRO   
ATOM   1345  HB1 GLN P 102     -15.598   5.724  21.573  0.00  0.00      PRO   
ATOM   1346  HB2 GLN P 102     -14.268   4.704  20.886  0.00  0.00      PRO   
ATOM   1347  CG  GLN P 102     -14.255   6.822  20.248  0.00  0.00      PRO   
ATOM   1348  HG1 GLN P 102     -14.463   6.361  19.259  0.00  0.00      PRO   
ATOM   1349  HG2 GLN P 102     -13.216   7.197  20.369  0.00  0.00      PRO   
ATOM   1350  CD  GLN P 102     -15.161   8.027  20.293  0.00  0.00      PRO   
ATOM   1351  OE1 GLN P 102     -16.195   8.134  19.614  0.00  0.00      PRO   
ATOM   1352  NE2 GLN P 102     -14.881   8.980  21.258  0.00  0.00      PRO   
ATOM   1353 HE21 GLN P 102     -14.174   8.924  21.963  0.00  0.00      PRO   
ATOM   1354 HE22 GLN P 102     -15.536   9.727  21.372  0.00  0.00      PRO   
ATOM   1355  C   GLN P 102     -14.385   4.785  23.603  0.00  0.00      PRO   
ATOM   1356  O   GLN P 102     -15.353   5.092  24.317  0.00  0.00      PRO   
ATOM   1357  N   TRP P 103     -13.829   3.536  23.801  0.00  0.00      PRO   
ATOM   1358  HN  TRP P 103     -13.065   3.268  23.219  0.00  0.00      PRO   
ATOM   1359  CA  TRP P 103     -14.255   2.472  24.729  0.00  0.00      PRO   
ATOM   1360  HA  TRP P 103     -14.419   2.888  25.712  0.00  0.00      PRO   
ATOM   1361  CB  TRP P 103     -15.596   1.814  24.342  0.00  0.00      PRO   
ATOM   1362  HB1 TRP P 103     -16.338   2.629  24.482  0.00  0.00      PRO   
ATOM   1363  HB2 TRP P 103     -15.906   1.033  25.069  0.00  0.00      PRO   
ATOM   1364  CG  TRP P 103     -15.753   1.254  22.919  0.00  0.00      PRO   
ATOM   1365  CD1 TRP P 103     -15.040   0.140  22.405  0.00  0.00      PRO   
ATOM   1366  HD1 TRP P 103     -14.538  -0.588  23.025  0.00  0.00      PRO   
ATOM   1367  NE1 TRP P 103     -15.319   0.042  21.177  0.00  0.00      PRO   
ATOM   1368  HE1 TRP P 103     -15.396  -0.790  20.672  0.00  0.00      PRO   
ATOM   1369  CE2 TRP P 103     -16.064   1.090  20.757  0.00  0.00      PRO   
ATOM   1370  CD2 TRP P 103     -16.187   1.972  21.829  0.00  0.00      PRO   
ATOM   1371  CE3 TRP P 103     -16.868   3.148  21.675  0.00  0.00      PRO   
ATOM   1372  HE3 TRP P 103     -17.014   3.674  22.607  0.00  0.00      PRO   
ATOM   1373  CZ3 TRP P 103     -17.360   3.508  20.428  0.00  0.00      PRO   
ATOM   1374  HZ3 TRP P 103     -18.013   4.366  20.358  0.00  0.00      PRO   
ATOM   1375  CZ2 TRP P 103     -16.541   1.450  19.422  0.00  0.00      PRO   
ATOM   1376  HZ2 TRP P 103     -16.137   0.919  18.572  0.00  0.00      PRO   
ATOM   1377  CH2 TRP P 103     -17.232   2.628  19.354  0.00  0.00      PRO   
ATOM   1378  HH2 TRP P 103     -17.566   2.939  18.375  0.00  0.00      PRO   
ATOM   1379  C   TRP P 103     -13.150   1.341  24.871  0.00  0.00      PRO   
ATOM   1380  O   TRP P 103     -12.294   1.215  24.017  0.00  0.00      PRO   
ATOM   1381  N   VAL P 104     -13.078   0.478  25.933  0.00  0.00      PRO   
ATOM   1382  HN  VAL P 104     -13.670   0.714  26.699  0.00  0.00      PRO   
ATOM   1383  CA  VAL P 104     -12.196  -0.638  25.950  0.00  0.00      PRO   
ATOM   1384  HA  VAL P 104     -11.275  -0.092  25.804  0.00  0.00      PRO   
ATOM   1385  CB  VAL P 104     -12.122  -1.413  27.262  0.00  0.00      PRO   
ATOM   1386  HB  VAL P 104     -13.151  -1.717  27.550  0.00  0.00      PRO   
ATOM   1387  CG1 VAL P 104     -11.287  -2.726  27.238  0.00  0.00      PRO   
ATOM   1388 HG11 VAL P 104     -11.758  -3.425  26.513  0.00  0.00      PRO   
ATOM   1389 HG12 VAL P 104     -10.262  -2.441  26.920  0.00  0.00      PRO   
ATOM   1390 HG13 VAL P 104     -11.333  -3.273  28.204  0.00  0.00      PRO   
ATOM   1391  CG2 VAL P 104     -11.556  -0.478  28.289  0.00  0.00      PRO   
ATOM   1392 HG21 VAL P 104     -10.511  -0.149  28.105  0.00  0.00      PRO   
ATOM   1393 HG22 VAL P 104     -12.117   0.464  28.466  0.00  0.00      PRO   
ATOM   1394 HG23 VAL P 104     -11.569  -1.053  29.240  0.00  0.00      PRO   
ATOM   1395  C   VAL P 104     -12.284  -1.605  24.742  0.00  0.00      PRO   
ATOM   1396  O   VAL P 104     -13.313  -2.177  24.405  0.00  0.00      PRO   
ATOM   1397  N   PHE P 105     -11.130  -1.887  24.084  0.00  0.00      PRO   
ATOM   1398  HN  PHE P 105     -10.286  -1.463  24.404  0.00  0.00      PRO   
ATOM   1399  CA  PHE P 105     -11.135  -2.813  22.953  0.00  0.00      PRO   
ATOM   1400  HA  PHE P 105     -12.137  -3.196  22.826  0.00  0.00      PRO   
ATOM   1401  CB  PHE P 105     -10.761  -2.091  21.599  0.00  0.00      PRO   
ATOM   1402  HB1 PHE P 105     -11.547  -1.369  21.289  0.00  0.00      PRO   
ATOM   1403  HB2 PHE P 105     -10.587  -2.839  20.796  0.00  0.00      PRO   
ATOM   1404  CG  PHE P 105      -9.570  -1.257  21.722  0.00  0.00      PRO   
ATOM   1405  CD1 PHE P 105      -8.308  -1.706  21.374  0.00  0.00      PRO   
ATOM   1406  HD1 PHE P 105      -8.079  -2.723  21.094  0.00  0.00      PRO   
ATOM   1407  CE1 PHE P 105      -7.271  -0.785  21.385  0.00  0.00      PRO   
ATOM   1408  HE1 PHE P 105      -6.279  -1.065  21.061  0.00  0.00      PRO   
ATOM   1409  CZ  PHE P 105      -7.492   0.534  21.811  0.00  0.00      PRO   
ATOM   1410  HZ  PHE P 105      -6.566   1.088  21.767  0.00  0.00      PRO   
ATOM   1411  CD2 PHE P 105      -9.808   0.118  22.046  0.00  0.00      PRO   
ATOM   1412  HD2 PHE P 105     -10.817   0.488  22.150  0.00  0.00      PRO   
ATOM   1413  CE2 PHE P 105      -8.750   1.007  22.005  0.00  0.00      PRO   
ATOM   1414  HE2 PHE P 105      -8.952   2.055  22.171  0.00  0.00      PRO   
ATOM   1415  C   PHE P 105     -10.018  -3.922  23.295  0.00  0.00      PRO   
ATOM   1416  O   PHE P 105      -9.108  -3.692  24.065  0.00  0.00      PRO   
ATOM   1417  N   GLY P 106     -10.112  -5.028  22.693  0.00  0.00      PRO   
ATOM   1418  HN  GLY P 106     -10.783  -5.270  21.997  0.00  0.00      PRO   
ATOM   1419  CA  GLY P 106      -9.219  -6.211  22.804  0.00  0.00      PRO   
ATOM   1420  HA1 GLY P 106      -9.948  -6.998  22.676  0.00  0.00      PRO   
ATOM   1421  HA2 GLY P 106      -8.754  -6.303  23.775  0.00  0.00      PRO   
ATOM   1422  C   GLY P 106      -8.252  -6.197  21.742  0.00  0.00      PRO   
ATOM   1423  O   GLY P 106      -7.794  -5.159  21.342  0.00  0.00      PRO   
ATOM   1424  N   LEU P 107      -7.775  -7.391  21.303  0.00  0.00      PRO   
ATOM   1425  HN  LEU P 107      -8.082  -8.182  21.827  0.00  0.00      PRO   
ATOM   1426  CA  LEU P 107      -6.652  -7.451  20.399  0.00  0.00      PRO   
ATOM   1427  HA  LEU P 107      -6.063  -6.546  20.360  0.00  0.00      PRO   
ATOM   1428  CB  LEU P 107      -5.616  -8.564  20.804  0.00  0.00      PRO   
ATOM   1429  HB1 LEU P 107      -4.818  -8.657  20.037  0.00  0.00      PRO   
ATOM   1430  HB2 LEU P 107      -6.132  -9.547  20.761  0.00  0.00      PRO   
ATOM   1431  CG  LEU P 107      -4.957  -8.376  22.202  0.00  0.00      PRO   
ATOM   1432  HG  LEU P 107      -5.755  -8.193  22.954  0.00  0.00      PRO   
ATOM   1433  CD1 LEU P 107      -4.104  -9.488  22.614  0.00  0.00      PRO   
ATOM   1434 HD11 LEU P 107      -4.677 -10.439  22.650  0.00  0.00      PRO   
ATOM   1435 HD12 LEU P 107      -3.239  -9.503  21.915  0.00  0.00      PRO   
ATOM   1436 HD13 LEU P 107      -3.853  -9.299  23.679  0.00  0.00      PRO   
ATOM   1437  CD2 LEU P 107      -4.021  -7.156  22.130  0.00  0.00      PRO   
ATOM   1438 HD21 LEU P 107      -3.299  -7.005  22.961  0.00  0.00      PRO   
ATOM   1439 HD22 LEU P 107      -3.413  -7.187  21.200  0.00  0.00      PRO   
ATOM   1440 HD23 LEU P 107      -4.659  -6.261  21.972  0.00  0.00      PRO   
ATOM   1441  C   LEU P 107      -7.057  -7.771  19.005  0.00  0.00      PRO   
ATOM   1442  O   LEU P 107      -6.244  -7.538  18.132  0.00  0.00      PRO   
ATOM   1443  N   GLY P 108      -8.313  -8.331  18.894  0.00  0.00      PRO   
ATOM   1444  HN  GLY P 108      -9.036  -8.482  19.563  0.00  0.00      PRO   
ATOM   1445  CA  GLY P 108      -8.705  -8.949  17.630  0.00  0.00      PRO   
ATOM   1446  HA1 GLY P 108      -9.684  -9.395  17.721  0.00  0.00      PRO   
ATOM   1447  HA2 GLY P 108      -8.019  -9.760  17.432  0.00  0.00      PRO   
ATOM   1448  C   GLY P 108      -8.645  -8.081  16.351  0.00  0.00      PRO   
ATOM   1449  O   GLY P 108      -8.097  -8.450  15.302  0.00  0.00      PRO   
ATOM   1450  N   LEU P 109      -9.197  -6.859  16.439  0.00  0.00      PRO   
ATOM   1451  HN  LEU P 109      -9.582  -6.585  17.316  0.00  0.00      PRO   
ATOM   1452  CA  LEU P 109      -9.332  -5.962  15.284  0.00  0.00      PRO   
ATOM   1453  HA  LEU P 109      -9.556  -6.619  14.457  0.00  0.00      PRO   
ATOM   1454  CB  LEU P 109     -10.458  -4.988  15.551  0.00  0.00      PRO   
ATOM   1455  HB1 LEU P 109     -10.247  -4.398  16.468  0.00  0.00      PRO   
ATOM   1456  HB2 LEU P 109     -11.415  -5.497  15.797  0.00  0.00      PRO   
ATOM   1457  CG  LEU P 109     -10.718  -3.970  14.400  0.00  0.00      PRO   
ATOM   1458  HG  LEU P 109      -9.754  -3.516  14.086  0.00  0.00      PRO   
ATOM   1459  CD1 LEU P 109     -11.260  -4.829  13.247  0.00  0.00      PRO   
ATOM   1460 HD11 LEU P 109     -10.601  -5.656  12.907  0.00  0.00      PRO   
ATOM   1461 HD12 LEU P 109     -12.229  -5.292  13.532  0.00  0.00      PRO   
ATOM   1462 HD13 LEU P 109     -11.541  -4.217  12.363  0.00  0.00      PRO   
ATOM   1463  CD2 LEU P 109     -11.774  -2.948  14.722  0.00  0.00      PRO   
ATOM   1464 HD21 LEU P 109     -11.984  -2.304  13.842  0.00  0.00      PRO   
ATOM   1465 HD22 LEU P 109     -12.759  -3.432  14.897  0.00  0.00      PRO   
ATOM   1466 HD23 LEU P 109     -11.468  -2.308  15.577  0.00  0.00      PRO   
ATOM   1467  C   LEU P 109      -8.010  -5.282  15.021  0.00  0.00      PRO   
ATOM   1468  O   LEU P 109      -7.650  -4.932  13.882  0.00  0.00      PRO   
ATOM   1469  N   CYS P 110      -7.227  -5.102  16.135  0.00  0.00      PRO   
ATOM   1470  HN  CYS P 110      -7.629  -5.261  17.033  0.00  0.00      PRO   
ATOM   1471  CA  CYS P 110      -5.879  -4.514  16.132  0.00  0.00      PRO   
ATOM   1472  HA  CYS P 110      -5.861  -3.573  15.602  0.00  0.00      PRO   
ATOM   1473  CB  CYS P 110      -5.253  -4.318  17.550  0.00  0.00      PRO   
ATOM   1474  HB1 CYS P 110      -4.245  -3.856  17.486  0.00  0.00      PRO   
ATOM   1475  HB2 CYS P 110      -5.092  -5.292  18.059  0.00  0.00      PRO   
ATOM   1476  SG  CYS P 110      -6.186  -3.259  18.569  0.00  0.00      PRO   
ATOM   1477  HG1 CYS P 110      -6.646  -4.112  19.473  0.00  0.00      PRO   
ATOM   1478  C   CYS P 110      -4.882  -5.406  15.273  0.00  0.00      PRO   
ATOM   1479  O   CYS P 110      -4.160  -4.979  14.370  0.00  0.00      PRO   
ATOM   1480  N   LYS P 111      -4.899  -6.721  15.576  0.00  0.00      PRO   
ATOM   1481  HN  LYS P 111      -5.392  -7.069  16.369  0.00  0.00      PRO   
ATOM   1482  CA  LYS P 111      -4.208  -7.720  14.787  0.00  0.00      PRO   
ATOM   1483  HA  LYS P 111      -3.206  -7.379  14.573  0.00  0.00      PRO   
ATOM   1484  CB  LYS P 111      -4.359  -9.084  15.462  0.00  0.00      PRO   
ATOM   1485  HB1 LYS P 111      -3.938  -9.905  14.843  0.00  0.00      PRO   
ATOM   1486  HB2 LYS P 111      -5.433  -9.262  15.683  0.00  0.00      PRO   
ATOM   1487  CG  LYS P 111      -3.668  -9.162  16.816  0.00  0.00      PRO   
ATOM   1488  HG1 LYS P 111      -3.991  -8.392  17.549  0.00  0.00      PRO   
ATOM   1489  HG2 LYS P 111      -2.571  -9.014  16.717  0.00  0.00      PRO   
ATOM   1490  CD  LYS P 111      -3.991 -10.450  17.502  0.00  0.00      PRO   
ATOM   1491  HD1 LYS P 111      -4.008 -11.248  16.728  0.00  0.00      PRO   
ATOM   1492  HD2 LYS P 111      -5.034 -10.311  17.857  0.00  0.00      PRO   
ATOM   1493  CE  LYS P 111      -2.971 -10.885  18.576  0.00  0.00      PRO   
ATOM   1494  HE1 LYS P 111      -3.027 -10.218  19.463  0.00  0.00      PRO   
ATOM   1495  HE2 LYS P 111      -1.966 -10.793  18.112  0.00  0.00      PRO   
ATOM   1496  NZ  LYS P 111      -3.406 -12.245  19.117  0.00  0.00      PRO   
ATOM   1497  HZ1 LYS P 111      -4.438 -12.201  19.239  0.00  0.00      PRO   
ATOM   1498  HZ2 LYS P 111      -3.232 -12.935  18.358  0.00  0.00      PRO   
ATOM   1499  HZ3 LYS P 111      -2.861 -12.504  19.964  0.00  0.00      PRO   
ATOM   1500  C   LYS P 111      -4.792  -7.766  13.364  0.00  0.00      PRO   
ATOM   1501  O   LYS P 111      -4.034  -7.801  12.361  0.00  0.00      PRO   
ATOM   1502  N   MET P 112      -6.130  -7.682  13.139  0.00  0.00      PRO   
ATOM   1503  HN  MET P 112      -6.712  -7.549  13.937  0.00  0.00      PRO   
ATOM   1504  CA  MET P 112      -6.773  -7.750  11.849  0.00  0.00      PRO   
ATOM   1505  HA  MET P 112      -6.386  -8.613  11.328  0.00  0.00      PRO   
ATOM   1506  CB  MET P 112      -8.272  -7.975  11.940  0.00  0.00      PRO   
ATOM   1507  HB1 MET P 112      -8.646  -7.112  12.531  0.00  0.00      PRO   
ATOM   1508  HB2 MET P 112      -8.490  -8.920  12.484  0.00  0.00      PRO   
ATOM   1509  CG  MET P 112      -9.118  -7.879  10.583  0.00  0.00      PRO   
ATOM   1510  HG1 MET P 112      -9.173  -6.831  10.219  0.00  0.00      PRO   
ATOM   1511  HG2 MET P 112     -10.138  -8.205  10.881  0.00  0.00      PRO   
ATOM   1512  SD  MET P 112      -8.364  -8.998   9.292  0.00  0.00      PRO   
ATOM   1513  CE  MET P 112      -9.420  -8.472   7.952  0.00  0.00      PRO   
ATOM   1514  HE1 MET P 112      -9.442  -7.363   7.888  0.00  0.00      PRO   
ATOM   1515  HE2 MET P 112      -9.145  -8.965   6.995  0.00  0.00      PRO   
ATOM   1516  HE3 MET P 112     -10.475  -8.722   8.193  0.00  0.00      PRO   
ATOM   1517  C   MET P 112      -6.355  -6.559  10.946  0.00  0.00      PRO   
ATOM   1518  O   MET P 112      -5.859  -6.781   9.829  0.00  0.00      PRO   
ATOM   1519  N   ILE P 113      -6.384  -5.276  11.453  0.00  0.00      PRO   
ATOM   1520  HN  ILE P 113      -6.813  -5.093  12.334  0.00  0.00      PRO   
ATOM   1521  CA  ILE P 113      -5.821  -4.119  10.861  0.00  0.00      PRO   
ATOM   1522  HA  ILE P 113      -6.186  -4.173   9.846  0.00  0.00      PRO   
ATOM   1523  CB  ILE P 113      -6.362  -2.807  11.492  0.00  0.00      PRO   
ATOM   1524  HB  ILE P 113      -7.340  -2.988  11.985  0.00  0.00      PRO   
ATOM   1525  CG2 ILE P 113      -5.468  -2.283  12.635  0.00  0.00      PRO   
ATOM   1526 HG21 ILE P 113      -5.940  -1.333  12.965  0.00  0.00      PRO   
ATOM   1527 HG22 ILE P 113      -5.389  -2.998  13.481  0.00  0.00      PRO   
ATOM   1528 HG23 ILE P 113      -4.452  -2.012  12.277  0.00  0.00      PRO   
ATOM   1529  CG1 ILE P 113      -6.654  -1.764  10.425  0.00  0.00      PRO   
ATOM   1530 HG11 ILE P 113      -7.437  -2.126   9.725  0.00  0.00      PRO   
ATOM   1531 HG12 ILE P 113      -5.841  -1.673   9.674  0.00  0.00      PRO   
ATOM   1532  CD  ILE P 113      -7.115  -0.371  10.941  0.00  0.00      PRO   
ATOM   1533  HD1 ILE P 113      -7.587   0.133  10.070  0.00  0.00      PRO   
ATOM   1534  HD2 ILE P 113      -7.897  -0.513  11.717  0.00  0.00      PRO   
ATOM   1535  HD3 ILE P 113      -6.254   0.189  11.364  0.00  0.00      PRO   
ATOM   1536  C   ILE P 113      -4.355  -4.098  10.542  0.00  0.00      PRO   
ATOM   1537  O   ILE P 113      -4.061  -3.740   9.451  0.00  0.00      PRO   
ATOM   1538  N   SER P 114      -3.493  -4.532  11.449  0.00  0.00      PRO   
ATOM   1539  HN  SER P 114      -3.868  -4.895  12.299  0.00  0.00      PRO   
ATOM   1540  CA  SER P 114      -2.104  -4.737  11.218  0.00  0.00      PRO   
ATOM   1541  HA  SER P 114      -1.796  -3.776  10.835  0.00  0.00      PRO   
ATOM   1542  CB  SER P 114      -1.484  -5.098  12.550  0.00  0.00      PRO   
ATOM   1543  HB1 SER P 114      -1.868  -6.093  12.861  0.00  0.00      PRO   
ATOM   1544  HB2 SER P 114      -1.828  -4.437  13.375  0.00  0.00      PRO   
ATOM   1545  OG  SER P 114      -0.050  -5.031  12.611  0.00  0.00      PRO   
ATOM   1546  HG1 SER P 114       0.253  -4.129  12.484  0.00  0.00      PRO   
ATOM   1547  C   SER P 114      -1.733  -5.748  10.176  0.00  0.00      PRO   
ATOM   1548  O   SER P 114      -0.838  -5.571   9.361  0.00  0.00      PRO   
ATOM   1549  N   TRP P 115      -2.440  -6.869  10.139  0.00  0.00      PRO   
ATOM   1550  HN  TRP P 115      -3.169  -6.974  10.811  0.00  0.00      PRO   
ATOM   1551  CA  TRP P 115      -2.350  -7.953   9.144  0.00  0.00      PRO   
ATOM   1552  HA  TRP P 115      -1.307  -8.227   9.074  0.00  0.00      PRO   
ATOM   1553  CB  TRP P 115      -3.347  -9.162   9.459  0.00  0.00      PRO   
ATOM   1554  HB1 TRP P 115      -4.243  -8.635   9.853  0.00  0.00      PRO   
ATOM   1555  HB2 TRP P 115      -3.018  -9.770  10.329  0.00  0.00      PRO   
ATOM   1556  CG  TRP P 115      -3.709 -10.104   8.342  0.00  0.00      PRO   
ATOM   1557  CD1 TRP P 115      -4.750 -10.104   7.509  0.00  0.00      PRO   
ATOM   1558  HD1 TRP P 115      -5.600  -9.468   7.707  0.00  0.00      PRO   
ATOM   1559  NE1 TRP P 115      -4.471 -11.161   6.577  0.00  0.00      PRO   
ATOM   1560  HE1 TRP P 115      -4.965 -11.411   5.773  0.00  0.00      PRO   
ATOM   1561  CE2 TRP P 115      -3.341 -11.865   6.965  0.00  0.00      PRO   
ATOM   1562  CD2 TRP P 115      -2.838 -11.273   8.105  0.00  0.00      PRO   
ATOM   1563  CE3 TRP P 115      -1.733 -11.900   8.717  0.00  0.00      PRO   
ATOM   1564  HE3 TRP P 115      -1.238 -11.611   9.633  0.00  0.00      PRO   
ATOM   1565  CZ3 TRP P 115      -1.276 -13.110   8.246  0.00  0.00      PRO   
ATOM   1566  HZ3 TRP P 115      -0.484 -13.688   8.698  0.00  0.00      PRO   
ATOM   1567  CZ2 TRP P 115      -2.870 -13.076   6.423  0.00  0.00      PRO   
ATOM   1568  HZ2 TRP P 115      -3.328 -13.551   5.567  0.00  0.00      PRO   
ATOM   1569  CH2 TRP P 115      -1.801 -13.679   7.084  0.00  0.00      PRO   
ATOM   1570  HH2 TRP P 115      -1.480 -14.647   6.728  0.00  0.00      PRO   
ATOM   1571  C   TRP P 115      -2.736  -7.399   7.770  0.00  0.00      PRO   
ATOM   1572  O   TRP P 115      -2.007  -7.491   6.794  0.00  0.00      PRO   
ATOM   1573  N   MET P 116      -3.850  -6.706   7.709  0.00  0.00      PRO   
ATOM   1574  HN  MET P 116      -4.553  -6.686   8.416  0.00  0.00      PRO   
ATOM   1575  CA  MET P 116      -4.226  -5.978   6.507  0.00  0.00      PRO   
ATOM   1576  HA  MET P 116      -4.319  -6.663   5.677  0.00  0.00      PRO   
ATOM   1577  CB  MET P 116      -5.679  -5.337   6.633  0.00  0.00      PRO   
ATOM   1578  HB1 MET P 116      -5.790  -4.379   6.082  0.00  0.00      PRO   
ATOM   1579  HB2 MET P 116      -5.838  -5.126   7.712  0.00  0.00      PRO   
ATOM   1580  CG  MET P 116      -6.738  -6.361   6.242  0.00  0.00      PRO   
ATOM   1581  HG1 MET P 116      -7.663  -6.005   6.743  0.00  0.00      PRO   
ATOM   1582  HG2 MET P 116      -6.520  -7.312   6.775  0.00  0.00      PRO   
ATOM   1583  SD  MET P 116      -7.109  -6.521   4.450  0.00  0.00      PRO   
ATOM   1584  CE  MET P 116      -7.148  -8.324   4.625  0.00  0.00      PRO   
ATOM   1585  HE1 MET P 116      -7.239  -8.912   3.687  0.00  0.00      PRO   
ATOM   1586  HE2 MET P 116      -6.240  -8.683   5.156  0.00  0.00      PRO   
ATOM   1587  HE3 MET P 116      -8.020  -8.582   5.264  0.00  0.00      PRO   
ATOM   1588  C   MET P 116      -3.321  -4.895   5.966  0.00  0.00      PRO   
ATOM   1589  O   MET P 116      -3.196  -4.729   4.750  0.00  0.00      PRO   
ATOM   1590  N   TYR P 117      -2.605  -4.094   6.861  0.00  0.00      PRO   
ATOM   1591  HN  TYR P 117      -2.825  -4.227   7.824  0.00  0.00      PRO   
ATOM   1592  CA  TYR P 117      -1.527  -3.267   6.541  0.00  0.00      PRO   
ATOM   1593  HA  TYR P 117      -1.924  -2.514   5.876  0.00  0.00      PRO   
ATOM   1594  CB  TYR P 117      -1.016  -2.517   7.808  0.00  0.00      PRO   
ATOM   1595  HB1 TYR P 117      -1.367  -3.043   8.722  0.00  0.00      PRO   
ATOM   1596  HB2 TYR P 117      -1.507  -1.520   7.805  0.00  0.00      PRO   
ATOM   1597  CG  TYR P 117       0.531  -2.406   7.876  0.00  0.00      PRO   
ATOM   1598  CD1 TYR P 117       1.076  -1.491   6.952  0.00  0.00      PRO   
ATOM   1599  HD1 TYR P 117       0.432  -0.925   6.296  0.00  0.00      PRO   
ATOM   1600  CE1 TYR P 117       2.411  -1.292   6.882  0.00  0.00      PRO   
ATOM   1601  HE1 TYR P 117       2.808  -0.698   6.072  0.00  0.00      PRO   
ATOM   1602  CZ  TYR P 117       3.276  -1.818   7.841  0.00  0.00      PRO   
ATOM   1603  OH  TYR P 117       4.640  -1.625   7.800  0.00  0.00      PRO   
ATOM   1604  HH  TYR P 117       4.836  -0.855   7.261  0.00  0.00      PRO   
ATOM   1605  CD2 TYR P 117       1.367  -2.997   8.829  0.00  0.00      PRO   
ATOM   1606  HD2 TYR P 117       0.999  -3.681   9.580  0.00  0.00      PRO   
ATOM   1607  CE2 TYR P 117       2.755  -2.672   8.766  0.00  0.00      PRO   
ATOM   1608  HE2 TYR P 117       3.451  -3.046   9.503  0.00  0.00      PRO   
ATOM   1609  C   TYR P 117      -0.489  -4.052   5.696  0.00  0.00      PRO   
ATOM   1610  O   TYR P 117      -0.161  -3.705   4.553  0.00  0.00      PRO   
ATOM   1611  N   LEU P 118      -0.006  -5.162   6.232  0.00  0.00      PRO   
ATOM   1612  HN  LEU P 118      -0.446  -5.445   7.080  0.00  0.00      PRO   
ATOM   1613  CA  LEU P 118       1.106  -5.963   5.630  0.00  0.00      PRO   
ATOM   1614  HA  LEU P 118       1.940  -5.288   5.513  0.00  0.00      PRO   
ATOM   1615  CB  LEU P 118       1.599  -7.100   6.597  0.00  0.00      PRO   
ATOM   1616  HB1 LEU P 118       2.407  -7.675   6.096  0.00  0.00      PRO   
ATOM   1617  HB2 LEU P 118       0.805  -7.816   6.900  0.00  0.00      PRO   
ATOM   1618  CG  LEU P 118       2.071  -6.592   7.962  0.00  0.00      PRO   
ATOM   1619  HG  LEU P 118       1.291  -5.878   8.305  0.00  0.00      PRO   
ATOM   1620  CD1 LEU P 118       2.012  -7.738   9.035  0.00  0.00      PRO   
ATOM   1621 HD11 LEU P 118       2.811  -8.487   8.846  0.00  0.00      PRO   
ATOM   1622 HD12 LEU P 118       2.100  -7.397  10.089  0.00  0.00      PRO   
ATOM   1623 HD13 LEU P 118       1.032  -8.255   8.959  0.00  0.00      PRO   
ATOM   1624  CD2 LEU P 118       3.453  -5.955   7.822  0.00  0.00      PRO   
ATOM   1625 HD21 LEU P 118       3.546  -5.369   6.883  0.00  0.00      PRO   
ATOM   1626 HD22 LEU P 118       3.689  -5.229   8.629  0.00  0.00      PRO   
ATOM   1627 HD23 LEU P 118       4.253  -6.727   7.845  0.00  0.00      PRO   
ATOM   1628  C   LEU P 118       0.731  -6.613   4.304  0.00  0.00      PRO   
ATOM   1629  O   LEU P 118       1.429  -6.489   3.251  0.00  0.00      PRO   
ATOM   1630  N   VAL P 119      -0.489  -7.191   4.253  0.00  0.00      PRO   
ATOM   1631  HN  VAL P 119      -0.945  -7.211   5.139  0.00  0.00      PRO   
ATOM   1632  CA  VAL P 119      -1.151  -7.646   3.078  0.00  0.00      PRO   
ATOM   1633  HA  VAL P 119      -0.621  -8.421   2.545  0.00  0.00      PRO   
ATOM   1634  CB  VAL P 119      -2.522  -8.232   3.577  0.00  0.00      PRO   
ATOM   1635  HB  VAL P 119      -2.950  -7.566   4.356  0.00  0.00      PRO   
ATOM   1636  CG1 VAL P 119      -3.504  -8.302   2.372  0.00  0.00      PRO   
ATOM   1637 HG11 VAL P 119      -4.330  -9.019   2.568  0.00  0.00      PRO   
ATOM   1638 HG12 VAL P 119      -3.831  -7.324   1.960  0.00  0.00      PRO   
ATOM   1639 HG13 VAL P 119      -2.964  -8.637   1.461  0.00  0.00      PRO   
ATOM   1640  CG2 VAL P 119      -2.494  -9.668   4.233  0.00  0.00      PRO   
ATOM   1641 HG21 VAL P 119      -3.509 -10.099   4.364  0.00  0.00      PRO   
ATOM   1642 HG22 VAL P 119      -1.947 -10.450   3.665  0.00  0.00      PRO   
ATOM   1643 HG23 VAL P 119      -1.999  -9.459   5.205  0.00  0.00      PRO   
ATOM   1644  C   VAL P 119      -1.299  -6.498   2.011  0.00  0.00      PRO   
ATOM   1645  O   VAL P 119      -0.905  -6.691   0.841  0.00  0.00      PRO   
ATOM   1646  N   GLY P 120      -1.801  -5.307   2.314  0.00  0.00      PRO   
ATOM   1647  HN  GLY P 120      -2.057  -5.086   3.252  0.00  0.00      PRO   
ATOM   1648  CA  GLY P 120      -1.961  -4.151   1.440  0.00  0.00      PRO   
ATOM   1649  HA1 GLY P 120      -2.487  -3.423   2.040  0.00  0.00      PRO   
ATOM   1650  HA2 GLY P 120      -2.418  -4.426   0.502  0.00  0.00      PRO   
ATOM   1651  C   GLY P 120      -0.702  -3.519   1.013  0.00  0.00      PRO   
ATOM   1652  O   GLY P 120      -0.503  -3.330  -0.191  0.00  0.00      PRO   
ATOM   1653  N   PHE P 121       0.237  -3.180   1.928  0.00  0.00      PRO   
ATOM   1654  HN  PHE P 121       0.062  -3.316   2.900  0.00  0.00      PRO   
ATOM   1655  CA  PHE P 121       1.544  -2.600   1.578  0.00  0.00      PRO   
ATOM   1656  HA  PHE P 121       1.384  -1.717   0.977  0.00  0.00      PRO   
ATOM   1657  CB  PHE P 121       2.328  -2.105   2.853  0.00  0.00      PRO   
ATOM   1658  HB1 PHE P 121       2.410  -2.986   3.526  0.00  0.00      PRO   
ATOM   1659  HB2 PHE P 121       1.677  -1.359   3.357  0.00  0.00      PRO   
ATOM   1660  CG  PHE P 121       3.767  -1.687   2.772  0.00  0.00      PRO   
ATOM   1661  CD1 PHE P 121       4.170  -0.746   1.817  0.00  0.00      PRO   
ATOM   1662  HD1 PHE P 121       3.346  -0.238   1.338  0.00  0.00      PRO   
ATOM   1663  CE1 PHE P 121       5.480  -0.393   1.576  0.00  0.00      PRO   
ATOM   1664  HE1 PHE P 121       5.755   0.372   0.865  0.00  0.00      PRO   
ATOM   1665  CZ  PHE P 121       6.479  -0.974   2.434  0.00  0.00      PRO   
ATOM   1666  HZ  PHE P 121       7.514  -0.684   2.335  0.00  0.00      PRO   
ATOM   1667  CD2 PHE P 121       4.759  -2.223   3.568  0.00  0.00      PRO   
ATOM   1668  HD2 PHE P 121       4.422  -2.831   4.394  0.00  0.00      PRO   
ATOM   1669  CE2 PHE P 121       6.133  -1.964   3.409  0.00  0.00      PRO   
ATOM   1670  HE2 PHE P 121       6.967  -2.408   3.931  0.00  0.00      PRO   
ATOM   1671  C   PHE P 121       2.385  -3.576   0.786  0.00  0.00      PRO   
ATOM   1672  O   PHE P 121       3.036  -3.128  -0.181  0.00  0.00      PRO   
ATOM   1673  N   TYR P 122       2.479  -4.854   1.192  0.00  0.00      PRO   
ATOM   1674  HN  TYR P 122       1.971  -5.215   1.970  0.00  0.00      PRO   
ATOM   1675  CA  TYR P 122       3.261  -5.833   0.444  0.00  0.00      PRO   
ATOM   1676  HA  TYR P 122       4.183  -5.326   0.200  0.00  0.00      PRO   
ATOM   1677  CB  TYR P 122       3.597  -7.137   1.157  0.00  0.00      PRO   
ATOM   1678  HB1 TYR P 122       4.312  -7.834   0.670  0.00  0.00      PRO   
ATOM   1679  HB2 TYR P 122       2.643  -7.664   1.375  0.00  0.00      PRO   
ATOM   1680  CG  TYR P 122       4.260  -6.937   2.487  0.00  0.00      PRO   
ATOM   1681  CD1 TYR P 122       5.164  -5.859   2.765  0.00  0.00      PRO   
ATOM   1682  HD1 TYR P 122       5.353  -5.117   2.004  0.00  0.00      PRO   
ATOM   1683  CE1 TYR P 122       5.857  -5.839   3.967  0.00  0.00      PRO   
ATOM   1684  HE1 TYR P 122       6.585  -5.069   4.178  0.00  0.00      PRO   
ATOM   1685  CZ  TYR P 122       5.572  -6.808   4.896  0.00  0.00      PRO   
ATOM   1686  OH  TYR P 122       6.346  -6.803   6.105  0.00  0.00      PRO   
ATOM   1687  HH  TYR P 122       6.247  -7.643   6.560  0.00  0.00      PRO   
ATOM   1688  CD2 TYR P 122       4.056  -7.911   3.512  0.00  0.00      PRO   
ATOM   1689  HD2 TYR P 122       3.368  -8.737   3.414  0.00  0.00      PRO   
ATOM   1690  CE2 TYR P 122       4.649  -7.865   4.751  0.00  0.00      PRO   
ATOM   1691  HE2 TYR P 122       4.380  -8.600   5.496  0.00  0.00      PRO   
ATOM   1692  C   TYR P 122       2.604  -6.061  -0.874  0.00  0.00      PRO   
ATOM   1693  O   TYR P 122       3.241  -6.092  -1.894  0.00  0.00      PRO   
ATOM   1694  N   SER P 123       1.259  -6.402  -0.900  0.00  0.00      PRO   
ATOM   1695  HN  SER P 123       0.653  -6.460  -0.110  0.00  0.00      PRO   
ATOM   1696  CA  SER P 123       0.570  -6.625  -2.196  0.00  0.00      PRO   
ATOM   1697  HA  SER P 123       1.030  -7.488  -2.655  0.00  0.00      PRO   
ATOM   1698  CB  SER P 123      -0.988  -6.939  -2.105  0.00  0.00      PRO   
ATOM   1699  HB1 SER P 123      -1.134  -7.891  -1.551  0.00  0.00      PRO   
ATOM   1700  HB2 SER P 123      -1.284  -7.106  -3.163  0.00  0.00      PRO   
ATOM   1701  OG  SER P 123      -1.806  -5.873  -1.537  0.00  0.00      PRO   
ATOM   1702  HG1 SER P 123      -1.585  -5.968  -0.608  0.00  0.00      PRO   
ATOM   1703  C   SER P 123       0.724  -5.418  -3.106  0.00  0.00      PRO   
ATOM   1704  O   SER P 123       0.874  -5.593  -4.335  0.00  0.00      PRO   
ATOM   1705  N   GLY P 124       0.670  -4.180  -2.615  0.00  0.00      PRO   
ATOM   1706  HN  GLY P 124       0.466  -4.010  -1.654  0.00  0.00      PRO   
ATOM   1707  CA  GLY P 124       0.628  -2.953  -3.440  0.00  0.00      PRO   
ATOM   1708  HA1 GLY P 124       0.497  -2.037  -2.882  0.00  0.00      PRO   
ATOM   1709  HA2 GLY P 124      -0.160  -3.220  -4.128  0.00  0.00      PRO   
ATOM   1710  C   GLY P 124       1.897  -2.819  -4.246  0.00  0.00      PRO   
ATOM   1711  O   GLY P 124       1.823  -2.773  -5.469  0.00  0.00      PRO   
ATOM   1712  N   ILE P 125       3.100  -2.825  -3.613  0.00  0.00      PRO   
ATOM   1713  HN  ILE P 125       3.174  -2.960  -2.628  0.00  0.00      PRO   
ATOM   1714  CA  ILE P 125       4.311  -2.691  -4.341  0.00  0.00      PRO   
ATOM   1715  HA  ILE P 125       4.264  -1.836  -5.000  0.00  0.00      PRO   
ATOM   1716  CB  ILE P 125       5.520  -2.456  -3.339  0.00  0.00      PRO   
ATOM   1717  HB  ILE P 125       5.194  -1.613  -2.694  0.00  0.00      PRO   
ATOM   1718  CG2 ILE P 125       5.813  -3.706  -2.471  0.00  0.00      PRO   
ATOM   1719 HG21 ILE P 125       4.986  -3.876  -1.749  0.00  0.00      PRO   
ATOM   1720 HG22 ILE P 125       6.012  -4.582  -3.125  0.00  0.00      PRO   
ATOM   1721 HG23 ILE P 125       6.664  -3.495  -1.789  0.00  0.00      PRO   
ATOM   1722  CG1 ILE P 125       6.838  -1.933  -3.946  0.00  0.00      PRO   
ATOM   1723 HG11 ILE P 125       7.524  -2.752  -4.252  0.00  0.00      PRO   
ATOM   1724 HG12 ILE P 125       7.386  -1.516  -3.074  0.00  0.00      PRO   
ATOM   1725  CD  ILE P 125       6.915  -0.917  -5.119  0.00  0.00      PRO   
ATOM   1726  HD1 ILE P 125       6.115  -0.160  -4.971  0.00  0.00      PRO   
ATOM   1727  HD2 ILE P 125       7.801  -0.252  -5.024  0.00  0.00      PRO   
ATOM   1728  HD3 ILE P 125       6.837  -1.393  -6.120  0.00  0.00      PRO   
ATOM   1729  C   ILE P 125       4.659  -3.968  -5.275  0.00  0.00      PRO   
ATOM   1730  O   ILE P 125       5.483  -3.821  -6.197  0.00  0.00      PRO   
ATOM   1731  N   PHE P 126       4.203  -5.172  -5.023  0.00  0.00      PRO   
ATOM   1732  HN  PHE P 126       3.619  -5.403  -4.249  0.00  0.00      PRO   
ATOM   1733  CA  PHE P 126       4.272  -6.254  -5.937  0.00  0.00      PRO   
ATOM   1734  HA  PHE P 126       5.301  -6.403  -6.228  0.00  0.00      PRO   
ATOM   1735  CB  PHE P 126       3.876  -7.597  -5.307  0.00  0.00      PRO   
ATOM   1736  HB1 PHE P 126       4.052  -8.458  -5.987  0.00  0.00      PRO   
ATOM   1737  HB2 PHE P 126       2.822  -7.528  -4.963  0.00  0.00      PRO   
ATOM   1738  CG  PHE P 126       4.746  -7.934  -4.035  0.00  0.00      PRO   
ATOM   1739  CD1 PHE P 126       6.058  -7.576  -3.880  0.00  0.00      PRO   
ATOM   1740  HD1 PHE P 126       6.492  -6.937  -4.635  0.00  0.00      PRO   
ATOM   1741  CE1 PHE P 126       6.876  -7.955  -2.823  0.00  0.00      PRO   
ATOM   1742  HE1 PHE P 126       7.915  -7.668  -2.753  0.00  0.00      PRO   
ATOM   1743  CZ  PHE P 126       6.269  -8.794  -1.832  0.00  0.00      PRO   
ATOM   1744  HZ  PHE P 126       6.950  -9.119  -1.060  0.00  0.00      PRO   
ATOM   1745  CD2 PHE P 126       4.189  -8.776  -3.048  0.00  0.00      PRO   
ATOM   1746  HD2 PHE P 126       3.186  -9.163  -3.152  0.00  0.00      PRO   
ATOM   1747  CE2 PHE P 126       4.975  -9.150  -1.906  0.00  0.00      PRO   
ATOM   1748  HE2 PHE P 126       4.563  -9.789  -1.139  0.00  0.00      PRO   
ATOM   1749  C   PHE P 126       3.522  -6.061  -7.219  0.00  0.00      PRO   
ATOM   1750  O   PHE P 126       4.099  -6.322  -8.235  0.00  0.00      PRO   
ATOM   1751  N   PHE P 127       2.196  -5.674  -7.106  0.00  0.00      PRO   
ATOM   1752  HN  PHE P 127       1.878  -5.478  -6.181  0.00  0.00      PRO   
ATOM   1753  CA  PHE P 127       1.382  -5.297  -8.290  0.00  0.00      PRO   
ATOM   1754  HA  PHE P 127       1.572  -6.068  -9.022  0.00  0.00      PRO   
ATOM   1755  CB  PHE P 127      -0.085  -5.063  -7.998  0.00  0.00      PRO   
ATOM   1756  HB1 PHE P 127      -0.613  -4.654  -8.886  0.00  0.00      PRO   
ATOM   1757  HB2 PHE P 127      -0.347  -4.390  -7.154  0.00  0.00      PRO   
ATOM   1758  CG  PHE P 127      -0.771  -6.415  -7.719  0.00  0.00      PRO   
ATOM   1759  CD1 PHE P 127      -0.711  -7.331  -8.781  0.00  0.00      PRO   
ATOM   1760  HD1 PHE P 127      -0.174  -7.148  -9.701  0.00  0.00      PRO   
ATOM   1761  CE1 PHE P 127      -1.152  -8.605  -8.638  0.00  0.00      PRO   
ATOM   1762  HE1 PHE P 127      -0.952  -9.264  -9.470  0.00  0.00      PRO   
ATOM   1763  CZ  PHE P 127      -1.879  -8.932  -7.482  0.00  0.00      PRO   
ATOM   1764  HZ  PHE P 127      -2.215  -9.954  -7.389  0.00  0.00      PRO   
ATOM   1765  CD2 PHE P 127      -1.438  -6.742  -6.529  0.00  0.00      PRO   
ATOM   1766  HD2 PHE P 127      -1.442  -5.984  -5.760  0.00  0.00      PRO   
ATOM   1767  CE2 PHE P 127      -1.956  -8.015  -6.376  0.00  0.00      PRO   
ATOM   1768  HE2 PHE P 127      -2.489  -8.236  -5.463  0.00  0.00      PRO   
ATOM   1769  C   PHE P 127       1.967  -4.089  -9.035  0.00  0.00      PRO   
ATOM   1770  O   PHE P 127       2.197  -4.153 -10.218  0.00  0.00      PRO   
ATOM   1771  N   VAL P 128       2.504  -3.089  -8.229  0.00  0.00      PRO   
ATOM   1772  HN  VAL P 128       2.370  -3.112  -7.241  0.00  0.00      PRO   
ATOM   1773  CA  VAL P 128       3.047  -1.852  -8.838  0.00  0.00      PRO   
ATOM   1774  HA  VAL P 128       2.301  -1.412  -9.483  0.00  0.00      PRO   
ATOM   1775  CB  VAL P 128       3.182  -0.783  -7.777  0.00  0.00      PRO   
ATOM   1776  HB  VAL P 128       3.528  -1.191  -6.803  0.00  0.00      PRO   
ATOM   1777  CG1 VAL P 128       4.213   0.369  -8.008  0.00  0.00      PRO   
ATOM   1778 HG11 VAL P 128       4.082   1.140  -7.219  0.00  0.00      PRO   
ATOM   1779 HG12 VAL P 128       5.271   0.029  -8.036  0.00  0.00      PRO   
ATOM   1780 HG13 VAL P 128       4.061   0.827  -9.009  0.00  0.00      PRO   
ATOM   1781  CG2 VAL P 128       1.778  -0.257  -7.391  0.00  0.00      PRO   
ATOM   1782 HG21 VAL P 128       1.391   0.372  -8.221  0.00  0.00      PRO   
ATOM   1783 HG22 VAL P 128       1.062  -1.081  -7.186  0.00  0.00      PRO   
ATOM   1784 HG23 VAL P 128       1.832   0.320  -6.443  0.00  0.00      PRO   
ATOM   1785  C   VAL P 128       4.346  -2.213  -9.606  0.00  0.00      PRO   
ATOM   1786  O   VAL P 128       4.547  -1.746 -10.769  0.00  0.00      PRO   
ATOM   1787  N   MET P 129       5.175  -3.093  -9.067  0.00  0.00      PRO   
ATOM   1788  HN  MET P 129       4.925  -3.560  -8.223  0.00  0.00      PRO   
ATOM   1789  CA  MET P 129       6.318  -3.615  -9.838  0.00  0.00      PRO   
ATOM   1790  HA  MET P 129       6.914  -2.763 -10.128  0.00  0.00      PRO   
ATOM   1791  CB  MET P 129       7.185  -4.632  -8.930  0.00  0.00      PRO   
ATOM   1792  HB1 MET P 129       6.565  -5.511  -8.651  0.00  0.00      PRO   
ATOM   1793  HB2 MET P 129       7.402  -4.161  -7.947  0.00  0.00      PRO   
ATOM   1794  CG  MET P 129       8.524  -5.046  -9.668  0.00  0.00      PRO   
ATOM   1795  HG1 MET P 129       9.058  -4.088  -9.849  0.00  0.00      PRO   
ATOM   1796  HG2 MET P 129       8.241  -5.563 -10.609  0.00  0.00      PRO   
ATOM   1797  SD  MET P 129       9.427  -6.238  -8.655  0.00  0.00      PRO   
ATOM   1798  CE  MET P 129       8.342  -7.687  -8.928  0.00  0.00      PRO   
ATOM   1799  HE1 MET P 129       7.403  -7.466  -9.480  0.00  0.00      PRO   
ATOM   1800  HE2 MET P 129       8.979  -8.450  -9.424  0.00  0.00      PRO   
ATOM   1801  HE3 MET P 129       8.000  -8.008  -7.921  0.00  0.00      PRO   
ATOM   1802  C   MET P 129       5.847  -4.343 -11.090  0.00  0.00      PRO   
ATOM   1803  O   MET P 129       6.472  -4.189 -12.173  0.00  0.00      PRO   
ATOM   1804  N   LEU P 130       4.849  -5.258 -11.026  0.00  0.00      PRO   
ATOM   1805  HN  LEU P 130       4.263  -5.236 -10.220  0.00  0.00      PRO   
ATOM   1806  CA  LEU P 130       4.305  -5.980 -12.181  0.00  0.00      PRO   
ATOM   1807  HA  LEU P 130       5.119  -6.462 -12.702  0.00  0.00      PRO   
ATOM   1808  CB  LEU P 130       3.380  -7.108 -11.717  0.00  0.00      PRO   
ATOM   1809  HB1 LEU P 130       2.934  -7.614 -12.600  0.00  0.00      PRO   
ATOM   1810  HB2 LEU P 130       2.581  -6.696 -11.064  0.00  0.00      PRO   
ATOM   1811  CG  LEU P 130       4.153  -8.207 -10.942  0.00  0.00      PRO   
ATOM   1812  HG  LEU P 130       4.669  -7.817 -10.040  0.00  0.00      PRO   
ATOM   1813  CD1 LEU P 130       3.278  -9.303 -10.388  0.00  0.00      PRO   
ATOM   1814 HD11 LEU P 130       3.914 -10.057  -9.876  0.00  0.00      PRO   
ATOM   1815 HD12 LEU P 130       2.592  -8.940  -9.593  0.00  0.00      PRO   
ATOM   1816 HD13 LEU P 130       2.644  -9.715 -11.202  0.00  0.00      PRO   
ATOM   1817  CD2 LEU P 130       5.348  -8.784 -11.761  0.00  0.00      PRO   
ATOM   1818 HD21 LEU P 130       5.821  -9.696 -11.338  0.00  0.00      PRO   
ATOM   1819 HD22 LEU P 130       4.979  -9.083 -12.765  0.00  0.00      PRO   
ATOM   1820 HD23 LEU P 130       6.142  -8.031 -11.952  0.00  0.00      PRO   
ATOM   1821  C   LEU P 130       3.708  -5.132 -13.293  0.00  0.00      PRO   
ATOM   1822  O   LEU P 130       3.891  -5.451 -14.450  0.00  0.00      PRO   
ATOM   1823  N   MET P 131       3.033  -4.007 -12.935  0.00  0.00      PRO   
ATOM   1824  HN  MET P 131       2.839  -3.815 -11.976  0.00  0.00      PRO   
ATOM   1825  CA  MET P 131       2.680  -3.053 -13.954  0.00  0.00      PRO   
ATOM   1826  HA  MET P 131       2.285  -3.667 -14.751  0.00  0.00      PRO   
ATOM   1827  CB  MET P 131       1.479  -2.192 -13.401  0.00  0.00      PRO   
ATOM   1828  HB1 MET P 131       0.729  -2.943 -13.072  0.00  0.00      PRO   
ATOM   1829  HB2 MET P 131       0.875  -1.842 -14.265  0.00  0.00      PRO   
ATOM   1830  CG  MET P 131       1.722  -1.125 -12.315  0.00  0.00      PRO   
ATOM   1831  HG1 MET P 131       2.599  -0.532 -12.652  0.00  0.00      PRO   
ATOM   1832  HG2 MET P 131       1.822  -1.664 -11.349  0.00  0.00      PRO   
ATOM   1833  SD  MET P 131       0.246  -0.066 -12.229  0.00  0.00      PRO   
ATOM   1834  CE  MET P 131       1.049   0.936 -10.934  0.00  0.00      PRO   
ATOM   1835  HE1 MET P 131       0.448   1.179 -10.032  0.00  0.00      PRO   
ATOM   1836  HE2 MET P 131       2.019   0.605 -10.504  0.00  0.00      PRO   
ATOM   1837  HE3 MET P 131       1.223   1.938 -11.381  0.00  0.00      PRO   
ATOM   1838  C   MET P 131       3.753  -2.164 -14.485  0.00  0.00      PRO   
ATOM   1839  O   MET P 131       3.811  -1.758 -15.620  0.00  0.00      PRO   
ATOM   1840  N   SER P 132       4.821  -1.806 -13.695  0.00  0.00      PRO   
ATOM   1841  HN  SER P 132       4.884  -2.033 -12.727  0.00  0.00      PRO   
ATOM   1842  CA  SER P 132       5.966  -1.112 -14.305  0.00  0.00      PRO   
ATOM   1843  HA  SER P 132       5.780  -0.137 -14.731  0.00  0.00      PRO   
ATOM   1844  CB  SER P 132       6.988  -0.937 -13.135  0.00  0.00      PRO   
ATOM   1845  HB1 SER P 132       7.972  -0.620 -13.543  0.00  0.00      PRO   
ATOM   1846  HB2 SER P 132       7.115  -1.925 -12.644  0.00  0.00      PRO   
ATOM   1847  OG  SER P 132       6.614   0.024 -12.156  0.00  0.00      PRO   
ATOM   1848  HG1 SER P 132       5.760  -0.198 -11.778  0.00  0.00      PRO   
ATOM   1849  C   SER P 132       6.717  -1.874 -15.391  0.00  0.00      PRO   
ATOM   1850  O   SER P 132       6.891  -1.311 -16.515  0.00  0.00      PRO   
ATOM   1851  N   ILE P 133       7.125  -3.171 -15.165  0.00  0.00      PRO   
ATOM   1852  HN  ILE P 133       6.920  -3.723 -14.360  0.00  0.00      PRO   
ATOM   1853  CA  ILE P 133       7.684  -3.992 -16.213  0.00  0.00      PRO   
ATOM   1854  HA  ILE P 133       8.674  -3.580 -16.341  0.00  0.00      PRO   
ATOM   1855  CB  ILE P 133       7.939  -5.431 -15.670  0.00  0.00      PRO   
ATOM   1856  HB  ILE P 133       6.974  -5.860 -15.325  0.00  0.00      PRO   
ATOM   1857  CG2 ILE P 133       8.396  -6.338 -16.874  0.00  0.00      PRO   
ATOM   1858 HG21 ILE P 133       9.225  -5.789 -17.369  0.00  0.00      PRO   
ATOM   1859 HG22 ILE P 133       8.828  -7.318 -16.574  0.00  0.00      PRO   
ATOM   1860 HG23 ILE P 133       7.523  -6.427 -17.554  0.00  0.00      PRO   
ATOM   1861  CG1 ILE P 133       8.921  -5.417 -14.504  0.00  0.00      PRO   
ATOM   1862 HG11 ILE P 133       8.708  -4.610 -13.770  0.00  0.00      PRO   
ATOM   1863 HG12 ILE P 133       9.896  -5.155 -14.968  0.00  0.00      PRO   
ATOM   1864  CD  ILE P 133       9.170  -6.703 -13.738  0.00  0.00      PRO   
ATOM   1865  HD1 ILE P 133       9.405  -7.463 -14.513  0.00  0.00      PRO   
ATOM   1866  HD2 ILE P 133       9.921  -6.689 -12.919  0.00  0.00      PRO   
ATOM   1867  HD3 ILE P 133       8.209  -7.106 -13.353  0.00  0.00      PRO   
ATOM   1868  C   ILE P 133       6.875  -4.070 -17.495  0.00  0.00      PRO   
ATOM   1869  O   ILE P 133       7.384  -3.924 -18.592  0.00  0.00      PRO   
ATOM   1870  N   ASP P 134       5.550  -4.293 -17.412  0.00  0.00      PRO   
ATOM   1871  HN  ASP P 134       5.113  -4.598 -16.569  0.00  0.00      PRO   
ATOM   1872  CA  ASP P 134       4.628  -4.262 -18.549  0.00  0.00      PRO   
ATOM   1873  HA  ASP P 134       4.967  -5.010 -19.250  0.00  0.00      PRO   
ATOM   1874  CB  ASP P 134       3.191  -4.439 -17.984  0.00  0.00      PRO   
ATOM   1875  HB1 ASP P 134       2.794  -3.595 -17.381  0.00  0.00      PRO   
ATOM   1876  HB2 ASP P 134       3.271  -5.394 -17.423  0.00  0.00      PRO   
ATOM   1877  CG  ASP P 134       2.246  -4.697 -19.182  0.00  0.00      PRO   
ATOM   1878  OD1 ASP P 134       1.228  -3.979 -19.268  0.00  0.00      PRO   
ATOM   1879  OD2 ASP P 134       2.586  -5.532 -20.020  0.00  0.00      PRO   
ATOM   1880  C   ASP P 134       4.697  -2.933 -19.272  0.00  0.00      PRO   
ATOM   1881  O   ASP P 134       4.857  -2.847 -20.497  0.00  0.00      PRO   
ATOM   1882  N   ARG P 135       4.497  -1.790 -18.596  0.00  0.00      PRO   
ATOM   1883  HN  ARG P 135       4.227  -1.896 -17.643  0.00  0.00      PRO   
ATOM   1884  CA  ARG P 135       4.710  -0.452 -19.129  0.00  0.00      PRO   
ATOM   1885  HA  ARG P 135       4.020  -0.246 -19.934  0.00  0.00      PRO   
ATOM   1886  CB  ARG P 135       4.172   0.718 -18.189  0.00  0.00      PRO   
ATOM   1887  HB1 ARG P 135       4.380   1.694 -18.677  0.00  0.00      PRO   
ATOM   1888  HB2 ARG P 135       4.810   0.639 -17.282  0.00  0.00      PRO   
ATOM   1889  CG  ARG P 135       2.690   0.546 -17.843  0.00  0.00      PRO   
ATOM   1890  HG1 ARG P 135       2.443   1.394 -17.170  0.00  0.00      PRO   
ATOM   1891  HG2 ARG P 135       2.475  -0.331 -17.196  0.00  0.00      PRO   
ATOM   1892  CD  ARG P 135       1.725   0.442 -18.957  0.00  0.00      PRO   
ATOM   1893  HD1 ARG P 135       0.719   0.270 -18.518  0.00  0.00      PRO   
ATOM   1894  HD2 ARG P 135       1.897  -0.462 -19.580  0.00  0.00      PRO   
ATOM   1895  NE  ARG P 135       1.802   1.601 -19.841  0.00  0.00      PRO   
ATOM   1896  HE  ARG P 135       2.026   2.508 -19.484  0.00  0.00      PRO   
ATOM   1897  CZ  ARG P 135       1.392   1.585 -21.089  0.00  0.00      PRO   
ATOM   1898  NH1 ARG P 135       0.763   0.505 -21.636  0.00  0.00      PRO   
ATOM   1899 HH11 ARG P 135       0.962  -0.368 -21.191  0.00  0.00      PRO   
ATOM   1900 HH12 ARG P 135       0.396   0.668 -22.552  0.00  0.00      PRO   
ATOM   1901  NH2 ARG P 135       1.430   2.680 -21.820  0.00  0.00      PRO   
ATOM   1902 HH21 ARG P 135       1.888   3.462 -21.397  0.00  0.00      PRO   
ATOM   1903 HH22 ARG P 135       1.236   2.666 -22.801  0.00  0.00      PRO   
ATOM   1904  C   ARG P 135       6.067  -0.117 -19.864  0.00  0.00      PRO   
ATOM   1905  O   ARG P 135       5.943   0.517 -20.913  0.00  0.00      PRO   
ATOM   1906  N   TYR P 136       7.243  -0.582 -19.332  0.00  0.00      PRO   
ATOM   1907  HN  TYR P 136       7.245  -0.982 -18.418  0.00  0.00      PRO   
ATOM   1908  CA  TYR P 136       8.613  -0.341 -19.758  0.00  0.00      PRO   
ATOM   1909  HA  TYR P 136       8.691   0.690 -20.071  0.00  0.00      PRO   
ATOM   1910  CB  TYR P 136       9.663  -0.859 -18.672  0.00  0.00      PRO   
ATOM   1911  HB1 TYR P 136       9.272  -1.808 -18.246  0.00  0.00      PRO   
ATOM   1912  HB2 TYR P 136       9.591  -0.154 -17.816  0.00  0.00      PRO   
ATOM   1913  CG  TYR P 136      11.109  -1.041 -19.012  0.00  0.00      PRO   
ATOM   1914  CD1 TYR P 136      11.734  -0.315 -20.011  0.00  0.00      PRO   
ATOM   1915  HD1 TYR P 136      11.249   0.423 -20.634  0.00  0.00      PRO   
ATOM   1916  CE1 TYR P 136      12.955  -0.647 -20.456  0.00  0.00      PRO   
ATOM   1917  HE1 TYR P 136      13.286  -0.141 -21.350  0.00  0.00      PRO   
ATOM   1918  CZ  TYR P 136      13.729  -1.660 -19.873  0.00  0.00      PRO   
ATOM   1919  OH  TYR P 136      14.943  -2.028 -20.447  0.00  0.00      PRO   
ATOM   1920  HH  TYR P 136      15.034  -1.711 -21.349  0.00  0.00      PRO   
ATOM   1921  CD2 TYR P 136      11.864  -1.983 -18.311  0.00  0.00      PRO   
ATOM   1922  HD2 TYR P 136      11.441  -2.363 -17.392  0.00  0.00      PRO   
ATOM   1923  CE2 TYR P 136      13.238  -2.299 -18.747  0.00  0.00      PRO   
ATOM   1924  HE2 TYR P 136      13.844  -3.042 -18.250  0.00  0.00      PRO   
ATOM   1925  C   TYR P 136       8.799  -0.911 -21.194  0.00  0.00      PRO   
ATOM   1926  O   TYR P 136       9.206  -0.317 -22.181  0.00  0.00      PRO   
ATOM   1927  N   LEU P 137       8.320  -2.207 -21.362  0.00  0.00      PRO   
ATOM   1928  HN  LEU P 137       8.009  -2.591 -20.497  0.00  0.00      PRO   
ATOM   1929  CA  LEU P 137       8.241  -2.960 -22.585  0.00  0.00      PRO   
ATOM   1930  HA  LEU P 137       9.191  -3.162 -23.057  0.00  0.00      PRO   
ATOM   1931  CB  LEU P 137       7.578  -4.350 -22.325  0.00  0.00      PRO   
ATOM   1932  HB1 LEU P 137       7.367  -4.851 -23.294  0.00  0.00      PRO   
ATOM   1933  HB2 LEU P 137       6.596  -4.093 -21.875  0.00  0.00      PRO   
ATOM   1934  CG  LEU P 137       8.426  -5.345 -21.515  0.00  0.00      PRO   
ATOM   1935  HG  LEU P 137       8.747  -4.885 -20.556  0.00  0.00      PRO   
ATOM   1936  CD1 LEU P 137       7.664  -6.679 -21.323  0.00  0.00      PRO   
ATOM   1937 HD11 LEU P 137       7.368  -7.155 -22.283  0.00  0.00      PRO   
ATOM   1938 HD12 LEU P 137       8.336  -7.394 -20.803  0.00  0.00      PRO   
ATOM   1939 HD13 LEU P 137       6.747  -6.737 -20.699  0.00  0.00      PRO   
ATOM   1940  CD2 LEU P 137       9.660  -5.708 -22.315  0.00  0.00      PRO   
ATOM   1941 HD21 LEU P 137      10.271  -4.782 -22.375  0.00  0.00      PRO   
ATOM   1942 HD22 LEU P 137      10.171  -6.606 -21.907  0.00  0.00      PRO   
ATOM   1943 HD23 LEU P 137       9.395  -5.900 -23.377  0.00  0.00      PRO   
ATOM   1944  C   LEU P 137       7.365  -2.280 -23.622  0.00  0.00      PRO   
ATOM   1945  O   LEU P 137       7.728  -2.124 -24.741  0.00  0.00      PRO   
ATOM   1946  N   ALA P 138       6.161  -1.740 -23.235  0.00  0.00      PRO   
ATOM   1947  HN  ALA P 138       5.995  -1.792 -22.254  0.00  0.00      PRO   
ATOM   1948  CA  ALA P 138       5.238  -1.092 -24.083  0.00  0.00      PRO   
ATOM   1949  HA  ALA P 138       5.264  -1.720 -24.961  0.00  0.00      PRO   
ATOM   1950  CB  ALA P 138       3.855  -1.038 -23.423  0.00  0.00      PRO   
ATOM   1951  HB1 ALA P 138       3.870  -0.529 -22.436  0.00  0.00      PRO   
ATOM   1952  HB2 ALA P 138       3.058  -0.632 -24.081  0.00  0.00      PRO   
ATOM   1953  HB3 ALA P 138       3.452  -2.037 -23.152  0.00  0.00      PRO   
ATOM   1954  C   ALA P 138       5.711   0.225 -24.661  0.00  0.00      PRO   
ATOM   1955  O   ALA P 138       5.324   0.603 -25.783  0.00  0.00      PRO   
ATOM   1956  N   ILE P 139       6.332   1.034 -23.851  0.00  0.00      PRO   
ATOM   1957  HN  ILE P 139       6.761   0.750 -22.997  0.00  0.00      PRO   
ATOM   1958  CA  ILE P 139       6.944   2.262 -24.263  0.00  0.00      PRO   
ATOM   1959  HA  ILE P 139       6.154   2.843 -24.715  0.00  0.00      PRO   
ATOM   1960  CB  ILE P 139       7.351   3.139 -23.001  0.00  0.00      PRO   
ATOM   1961  HB  ILE P 139       8.019   2.591 -22.303  0.00  0.00      PRO   
ATOM   1962  CG2 ILE P 139       8.108   4.353 -23.523  0.00  0.00      PRO   
ATOM   1963 HG21 ILE P 139       7.618   4.862 -24.381  0.00  0.00      PRO   
ATOM   1964 HG22 ILE P 139       8.348   5.181 -22.822  0.00  0.00      PRO   
ATOM   1965 HG23 ILE P 139       9.123   4.066 -23.872  0.00  0.00      PRO   
ATOM   1966  CG1 ILE P 139       6.105   3.569 -22.297  0.00  0.00      PRO   
ATOM   1967 HG11 ILE P 139       5.502   2.637 -22.258  0.00  0.00      PRO   
ATOM   1968 HG12 ILE P 139       5.529   4.175 -23.029  0.00  0.00      PRO   
ATOM   1969  CD  ILE P 139       6.267   4.318 -20.968  0.00  0.00      PRO   
ATOM   1970  HD1 ILE P 139       6.588   5.370 -21.125  0.00  0.00      PRO   
ATOM   1971  HD2 ILE P 139       5.295   4.389 -20.434  0.00  0.00      PRO   
ATOM   1972  HD3 ILE P 139       6.935   3.726 -20.306  0.00  0.00      PRO   
ATOM   1973  C   ILE P 139       8.067   2.132 -25.233  0.00  0.00      PRO   
ATOM   1974  O   ILE P 139       8.104   2.811 -26.265  0.00  0.00      PRO   
ATOM   1975  N   VAL P 140       9.027   1.175 -25.024  0.00  0.00      PRO   
ATOM   1976  HN  VAL P 140       9.026   0.460 -24.329  0.00  0.00      PRO   
ATOM   1977  CA  VAL P 140      10.127   1.107 -26.029  0.00  0.00      PRO   
ATOM   1978  HA  VAL P 140      10.519   2.079 -26.291  0.00  0.00      PRO   
ATOM   1979  CB  VAL P 140      11.350   0.355 -25.439  0.00  0.00      PRO   
ATOM   1980  HB  VAL P 140      11.025  -0.664 -25.140  0.00  0.00      PRO   
ATOM   1981  CG1 VAL P 140      12.438   0.095 -26.455  0.00  0.00      PRO   
ATOM   1982 HG11 VAL P 140      12.800   1.035 -26.922  0.00  0.00      PRO   
ATOM   1983 HG12 VAL P 140      13.362  -0.311 -25.991  0.00  0.00      PRO   
ATOM   1984 HG13 VAL P 140      12.108  -0.430 -27.377  0.00  0.00      PRO   
ATOM   1985  CG2 VAL P 140      11.722   1.184 -24.131  0.00  0.00      PRO   
ATOM   1986 HG21 VAL P 140      12.744   0.969 -23.753  0.00  0.00      PRO   
ATOM   1987 HG22 VAL P 140      11.704   2.293 -24.208  0.00  0.00      PRO   
ATOM   1988 HG23 VAL P 140      11.103   0.805 -23.290  0.00  0.00      PRO   
ATOM   1989  C   VAL P 140       9.673   0.420 -27.314  0.00  0.00      PRO   
ATOM   1990  O   VAL P 140      10.031   0.766 -28.407  0.00  0.00      PRO   
ATOM   1991  N   HSD P 141       8.720  -0.514 -27.161  0.00  0.00      PRO   
ATOM   1992  HN  HSD P 141       8.566  -0.832 -26.228  0.00  0.00      PRO   
ATOM   1993  CA  HSD P 141       8.371  -1.318 -28.304  0.00  0.00      PRO   
ATOM   1994  HA  HSD P 141       8.941  -1.054 -29.182  0.00  0.00      PRO   
ATOM   1995  CB  HSD P 141       8.621  -2.839 -27.999  0.00  0.00      PRO   
ATOM   1996  HB1 HSD P 141       8.664  -3.462 -28.918  0.00  0.00      PRO   
ATOM   1997  HB2 HSD P 141       7.971  -3.243 -27.194  0.00  0.00      PRO   
ATOM   1998  ND1 HSD P 141      11.218  -3.012 -28.303  0.00  0.00      PRO   
ATOM   1999  HD1 HSD P 141      11.369  -2.764 -29.260  0.00  0.00      PRO   
ATOM   2000  CG  HSD P 141      10.077  -3.030 -27.472  0.00  0.00      PRO   
ATOM   2001  CE1 HSD P 141      12.261  -3.400 -27.498  0.00  0.00      PRO   
ATOM   2002  HE1 HSD P 141      13.299  -3.521 -27.807  0.00  0.00      PRO   
ATOM   2003  NE2 HSD P 141      11.873  -3.583 -26.263  0.00  0.00      PRO   
ATOM   2004  CD2 HSD P 141      10.486  -3.405 -26.230  0.00  0.00      PRO   
ATOM   2005  HD2 HSD P 141      10.050  -3.401 -25.239  0.00  0.00      PRO   
ATOM   2006  C   HSD P 141       6.970  -1.261 -28.699  0.00  0.00      PRO   
ATOM   2007  O   HSD P 141       6.072  -1.492 -27.937  0.00  0.00      PRO   
ATOM   2008  N   ALA P 142       6.693  -0.929 -29.973  0.00  0.00      PRO   
ATOM   2009  HN  ALA P 142       7.425  -0.753 -30.626  0.00  0.00      PRO   
ATOM   2010  CA  ALA P 142       5.406  -0.793 -30.524  0.00  0.00      PRO   
ATOM   2011  HA  ALA P 142       4.948  -0.062 -29.874  0.00  0.00      PRO   
ATOM   2012  CB  ALA P 142       5.480  -0.322 -32.022  0.00  0.00      PRO   
ATOM   2013  HB1 ALA P 142       4.596   0.126 -32.525  0.00  0.00      PRO   
ATOM   2014  HB2 ALA P 142       6.179   0.530 -32.160  0.00  0.00      PRO   
ATOM   2015  HB3 ALA P 142       5.906  -1.151 -32.626  0.00  0.00      PRO   
ATOM   2016  C   ALA P 142       4.567  -2.053 -30.468  0.00  0.00      PRO   
ATOM   2017  O   ALA P 142       3.357  -1.986 -30.165  0.00  0.00      PRO   
ATOM   2018  N   VAL P 143       5.211  -3.256 -30.708  0.00  0.00      PRO   
ATOM   2019  HN  VAL P 143       6.116  -3.388 -31.104  0.00  0.00      PRO   
ATOM   2020  CA  VAL P 143       4.564  -4.501 -30.603  0.00  0.00      PRO   
ATOM   2021  HA  VAL P 143       3.703  -4.428 -31.252  0.00  0.00      PRO   
ATOM   2022  CB  VAL P 143       5.382  -5.685 -31.051  0.00  0.00      PRO   
ATOM   2023  HB  VAL P 143       5.659  -5.434 -32.097  0.00  0.00      PRO   
ATOM   2024  CG1 VAL P 143       6.796  -5.824 -30.306  0.00  0.00      PRO   
ATOM   2025 HG11 VAL P 143       6.696  -5.817 -29.199  0.00  0.00      PRO   
ATOM   2026 HG12 VAL P 143       7.257  -6.745 -30.721  0.00  0.00      PRO   
ATOM   2027 HG13 VAL P 143       7.457  -4.962 -30.538  0.00  0.00      PRO   
ATOM   2028  CG2 VAL P 143       4.560  -7.030 -31.015  0.00  0.00      PRO   
ATOM   2029 HG21 VAL P 143       4.272  -7.177 -29.952  0.00  0.00      PRO   
ATOM   2030 HG22 VAL P 143       3.715  -6.990 -31.736  0.00  0.00      PRO   
ATOM   2031 HG23 VAL P 143       5.177  -7.864 -31.413  0.00  0.00      PRO   
ATOM   2032  C   VAL P 143       4.092  -4.808 -29.198  0.00  0.00      PRO   
ATOM   2033  O   VAL P 143       2.999  -5.178 -28.887  0.00  0.00      PRO   
ATOM   2034  N   PHE P 144       4.920  -4.508 -28.121  0.00  0.00      PRO   
ATOM   2035  HN  PHE P 144       5.845  -4.229 -28.365  0.00  0.00      PRO   
ATOM   2036  CA  PHE P 144       4.582  -4.811 -26.748  0.00  0.00      PRO   
ATOM   2037  HA  PHE P 144       4.030  -5.737 -26.681  0.00  0.00      PRO   
ATOM   2038  CB  PHE P 144       5.900  -4.934 -25.954  0.00  0.00      PRO   
ATOM   2039  HB1 PHE P 144       5.626  -5.244 -24.923  0.00  0.00      PRO   
ATOM   2040  HB2 PHE P 144       6.407  -3.947 -25.901  0.00  0.00      PRO   
ATOM   2041  CG  PHE P 144       6.893  -5.932 -26.478  0.00  0.00      PRO   
ATOM   2042  CD1 PHE P 144       8.218  -5.744 -26.237  0.00  0.00      PRO   
ATOM   2043  HD1 PHE P 144       8.553  -4.840 -25.750  0.00  0.00      PRO   
ATOM   2044  CE1 PHE P 144       9.174  -6.667 -26.804  0.00  0.00      PRO   
ATOM   2045  HE1 PHE P 144      10.247  -6.544 -26.838  0.00  0.00      PRO   
ATOM   2046  CZ  PHE P 144       8.745  -7.889 -27.361  0.00  0.00      PRO   
ATOM   2047  HZ  PHE P 144       9.409  -8.637 -27.770  0.00  0.00      PRO   
ATOM   2048  CD2 PHE P 144       6.403  -7.109 -27.118  0.00  0.00      PRO   
ATOM   2049  HD2 PHE P 144       5.377  -7.404 -27.281  0.00  0.00      PRO   
ATOM   2050  CE2 PHE P 144       7.357  -8.070 -27.509  0.00  0.00      PRO   
ATOM   2051  HE2 PHE P 144       7.021  -9.017 -27.907  0.00  0.00      PRO   
ATOM   2052  C   PHE P 144       3.535  -3.813 -26.237  0.00  0.00      PRO   
ATOM   2053  O   PHE P 144       2.887  -4.158 -25.236  0.00  0.00      PRO   
ATOM   2054  N   SER P 145       3.334  -2.647 -26.862  0.00  0.00      PRO   
ATOM   2055  HN  SER P 145       3.918  -2.351 -27.613  0.00  0.00      PRO   
ATOM   2056  CA  SER P 145       2.191  -1.770 -26.598  0.00  0.00      PRO   
ATOM   2057  HA  SER P 145       1.957  -1.660 -25.550  0.00  0.00      PRO   
ATOM   2058  CB  SER P 145       2.408  -0.465 -27.346  0.00  0.00      PRO   
ATOM   2059  HB1 SER P 145       2.627  -0.518 -28.433  0.00  0.00      PRO   
ATOM   2060  HB2 SER P 145       3.244   0.091 -26.871  0.00  0.00      PRO   
ATOM   2061  OG  SER P 145       1.332   0.523 -27.259  0.00  0.00      PRO   
ATOM   2062  HG1 SER P 145       0.812   0.342 -28.045  0.00  0.00      PRO   
ATOM   2063  C   SER P 145       0.909  -2.331 -27.109  0.00  0.00      PRO   
ATOM   2064  O   SER P 145      -0.016  -2.394 -26.306  0.00  0.00      PRO   
ATOM   2065  N   LEU P 146       0.798  -2.894 -28.330  0.00  0.00      PRO   
ATOM   2066  HN  LEU P 146       1.610  -3.173 -28.838  0.00  0.00      PRO   
ATOM   2067  CA  LEU P 146      -0.408  -3.234 -28.998  0.00  0.00      PRO   
ATOM   2068  HA  LEU P 146      -1.132  -2.607 -28.500  0.00  0.00      PRO   
ATOM   2069  CB  LEU P 146      -0.243  -2.928 -30.534  0.00  0.00      PRO   
ATOM   2070  HB1 LEU P 146       0.639  -3.509 -30.876  0.00  0.00      PRO   
ATOM   2071  HB2 LEU P 146       0.007  -1.846 -30.513  0.00  0.00      PRO   
ATOM   2072  CG  LEU P 146      -1.441  -3.101 -31.462  0.00  0.00      PRO   
ATOM   2073  HG  LEU P 146      -1.829  -4.136 -31.346  0.00  0.00      PRO   
ATOM   2074  CD1 LEU P 146      -2.686  -2.201 -31.122  0.00  0.00      PRO   
ATOM   2075 HD11 LEU P 146      -3.415  -2.490 -31.909  0.00  0.00      PRO   
ATOM   2076 HD12 LEU P 146      -3.080  -2.404 -30.103  0.00  0.00      PRO   
ATOM   2077 HD13 LEU P 146      -2.469  -1.137 -31.354  0.00  0.00      PRO   
ATOM   2078  CD2 LEU P 146      -1.066  -2.806 -32.979  0.00  0.00      PRO   
ATOM   2079 HD21 LEU P 146      -1.813  -3.306 -33.632  0.00  0.00      PRO   
ATOM   2080 HD22 LEU P 146      -1.233  -1.719 -33.140  0.00  0.00      PRO   
ATOM   2081 HD23 LEU P 146      -0.027  -3.049 -33.289  0.00  0.00      PRO   
ATOM   2082  C   LEU P 146      -0.749  -4.672 -28.842  0.00  0.00      PRO   
ATOM   2083  O   LEU P 146      -1.909  -5.076 -28.791  0.00  0.00      PRO   
ATOM   2084  N   ARG P 147       0.268  -5.500 -28.599  0.00  0.00      PRO   
ATOM   2085  HN  ARG P 147       1.189  -5.119 -28.604  0.00  0.00      PRO   
ATOM   2086  CA  ARG P 147       0.018  -6.895 -28.237  0.00  0.00      PRO   
ATOM   2087  HA  ARG P 147      -1.034  -7.140 -28.227  0.00  0.00      PRO   
ATOM   2088  CB  ARG P 147       0.762  -7.795 -29.257  0.00  0.00      PRO   
ATOM   2089  HB1 ARG P 147       0.701  -8.887 -29.059  0.00  0.00      PRO   
ATOM   2090  HB2 ARG P 147       1.847  -7.610 -29.102  0.00  0.00      PRO   
ATOM   2091  CG  ARG P 147       0.279  -7.469 -30.698  0.00  0.00      PRO   
ATOM   2092  HG1 ARG P 147       0.871  -7.884 -31.542  0.00  0.00      PRO   
ATOM   2093  HG2 ARG P 147       0.500  -6.387 -30.818  0.00  0.00      PRO   
ATOM   2094  CD  ARG P 147      -1.244  -7.611 -30.946  0.00  0.00      PRO   
ATOM   2095  HD1 ARG P 147      -1.937  -7.198 -30.181  0.00  0.00      PRO   
ATOM   2096  HD2 ARG P 147      -1.382  -8.712 -31.000  0.00  0.00      PRO   
ATOM   2097  NE  ARG P 147      -1.565  -7.125 -32.395  0.00  0.00      PRO   
ATOM   2098  HE  ARG P 147      -0.838  -6.968 -33.064  0.00  0.00      PRO   
ATOM   2099  CZ  ARG P 147      -2.827  -6.915 -32.882  0.00  0.00      PRO   
ATOM   2100  NH1 ARG P 147      -3.921  -7.279 -32.323  0.00  0.00      PRO   
ATOM   2101 HH11 ARG P 147      -3.844  -7.856 -31.509  0.00  0.00      PRO   
ATOM   2102 HH12 ARG P 147      -4.816  -7.239 -32.767  0.00  0.00      PRO   
ATOM   2103  NH2 ARG P 147      -2.902  -6.335 -34.050  0.00  0.00      PRO   
ATOM   2104 HH21 ARG P 147      -2.134  -5.823 -34.434  0.00  0.00      PRO   
ATOM   2105 HH22 ARG P 147      -3.806  -6.032 -34.352  0.00  0.00      PRO   
ATOM   2106  C   ARG P 147       0.403  -7.158 -26.794  0.00  0.00      PRO   
ATOM   2107  O   ARG P 147       1.521  -7.341 -26.339  0.00  0.00      PRO   
ATOM   2108  N   ALA P 148      -0.646  -7.436 -25.916  0.00  0.00      PRO   
ATOM   2109  HN  ALA P 148      -1.589  -7.381 -26.236  0.00  0.00      PRO   
ATOM   2110  CA  ALA P 148      -0.571  -8.064 -24.618  0.00  0.00      PRO   
ATOM   2111  HA  ALA P 148       0.148  -7.429 -24.121  0.00  0.00      PRO   
ATOM   2112  CB  ALA P 148      -1.974  -8.058 -23.955  0.00  0.00      PRO   
ATOM   2113  HB1 ALA P 148      -2.193  -6.977 -23.817  0.00  0.00      PRO   
ATOM   2114  HB2 ALA P 148      -2.700  -8.579 -24.615  0.00  0.00      PRO   
ATOM   2115  HB3 ALA P 148      -1.919  -8.607 -22.991  0.00  0.00      PRO   
ATOM   2116  C   ALA P 148       0.008  -9.490 -24.606  0.00  0.00      PRO   
ATOM   2117  O   ALA P 148      -0.333 -10.362 -25.389  0.00  0.00      PRO   
ATOM   2118  N   ARG P 149       0.884  -9.832 -23.652  0.00  0.00      PRO   
ATOM   2119  HN  ARG P 149       1.284  -9.116 -23.085  0.00  0.00      PRO   
ATOM   2120  CA  ARG P 149       0.993 -11.180 -23.080  0.00  0.00      PRO   
ATOM   2121  HA  ARG P 149       1.552 -11.722 -23.829  0.00  0.00      PRO   
ATOM   2122  CB  ARG P 149       2.042 -11.161 -21.874  0.00  0.00      PRO   
ATOM   2123  HB1 ARG P 149       2.034 -12.189 -21.453  0.00  0.00      PRO   
ATOM   2124  HB2 ARG P 149       1.641 -10.469 -21.102  0.00  0.00      PRO   
ATOM   2125  CG  ARG P 149       3.443 -10.917 -22.366  0.00  0.00      PRO   
ATOM   2126  HG1 ARG P 149       3.599 -10.023 -23.008  0.00  0.00      PRO   
ATOM   2127  HG2 ARG P 149       3.689 -11.719 -23.094  0.00  0.00      PRO   
ATOM   2128  CD  ARG P 149       4.590 -10.884 -21.305  0.00  0.00      PRO   
ATOM   2129  HD1 ARG P 149       5.653 -10.830 -21.622  0.00  0.00      PRO   
ATOM   2130  HD2 ARG P 149       4.554 -11.796 -20.672  0.00  0.00      PRO   
ATOM   2131  NE  ARG P 149       4.257  -9.663 -20.508  0.00  0.00      PRO   
ATOM   2132  HE  ARG P 149       3.519  -9.139 -20.934  0.00  0.00      PRO   
ATOM   2133  CZ  ARG P 149       4.475  -9.402 -19.212  0.00  0.00      PRO   
ATOM   2134  NH1 ARG P 149       5.151 -10.158 -18.378  0.00  0.00      PRO   
ATOM   2135 HH11 ARG P 149       5.411 -11.080 -18.666  0.00  0.00      PRO   
ATOM   2136 HH12 ARG P 149       4.931 -10.201 -17.404  0.00  0.00      PRO   
ATOM   2137  NH2 ARG P 149       3.912  -8.329 -18.718  0.00  0.00      PRO   
ATOM   2138 HH21 ARG P 149       3.494  -7.720 -19.392  0.00  0.00      PRO   
ATOM   2139 HH22 ARG P 149       4.092  -8.094 -17.763  0.00  0.00      PRO   
ATOM   2140  C   ARG P 149      -0.328 -11.983 -22.721  0.00  0.00      PRO   
ATOM   2141  O   ARG P 149      -1.415 -11.585 -22.958  0.00  0.00      PRO   
ATOM   2142  N   THR P 150      -0.224 -13.296 -22.407  0.00  0.00      PRO   
ATOM   2143  HN  THR P 150       0.569 -13.896 -22.336  0.00  0.00      PRO   
ATOM   2144  CA  THR P 150      -1.419 -14.116 -22.120  0.00  0.00      PRO   
ATOM   2145  HA  THR P 150      -2.108 -13.982 -22.940  0.00  0.00      PRO   
ATOM   2146  CB  THR P 150      -1.058 -15.592 -21.915  0.00  0.00      PRO   
ATOM   2147  HB  THR P 150      -1.813 -16.216 -21.391  0.00  0.00      PRO   
ATOM   2148  OG1 THR P 150       0.190 -15.776 -21.272  0.00  0.00      PRO   
ATOM   2149  HG1 THR P 150       0.173 -16.671 -20.924  0.00  0.00      PRO   
ATOM   2150  CG2 THR P 150      -0.972 -16.267 -23.329  0.00  0.00      PRO   
ATOM   2151 HG21 THR P 150      -1.951 -16.337 -23.849  0.00  0.00      PRO   
ATOM   2152 HG22 THR P 150      -0.144 -15.866 -23.951  0.00  0.00      PRO   
ATOM   2153 HG23 THR P 150      -0.625 -17.310 -23.165  0.00  0.00      PRO   
ATOM   2154  C   THR P 150      -1.997 -13.538 -20.789  0.00  0.00      PRO   
ATOM   2155  O   THR P 150      -1.416 -13.787 -19.741  0.00  0.00      PRO   
ATOM   2156  N   LEU P 151      -3.207 -12.892 -20.836  0.00  0.00      PRO   
ATOM   2157  HN  LEU P 151      -3.691 -12.791 -21.702  0.00  0.00      PRO   
ATOM   2158  CA  LEU P 151      -3.964 -12.446 -19.750  0.00  0.00      PRO   
ATOM   2159  HA  LEU P 151      -3.386 -11.679 -19.254  0.00  0.00      PRO   
ATOM   2160  CB  LEU P 151      -5.205 -11.694 -20.370  0.00  0.00      PRO   
ATOM   2161  HB1 LEU P 151      -5.810 -11.261 -19.545  0.00  0.00      PRO   
ATOM   2162  HB2 LEU P 151      -5.730 -12.488 -20.942  0.00  0.00      PRO   
ATOM   2163  CG  LEU P 151      -4.805 -10.526 -21.234  0.00  0.00      PRO   
ATOM   2164  HG  LEU P 151      -4.022 -10.684 -22.006  0.00  0.00      PRO   
ATOM   2165  CD1 LEU P 151      -6.065  -9.952 -22.104  0.00  0.00      PRO   
ATOM   2166 HD11 LEU P 151      -6.800  -9.548 -21.375  0.00  0.00      PRO   
ATOM   2167 HD12 LEU P 151      -5.849  -9.333 -23.000  0.00  0.00      PRO   
ATOM   2168 HD13 LEU P 151      -6.599 -10.868 -22.435  0.00  0.00      PRO   
ATOM   2169  CD2 LEU P 151      -4.192  -9.348 -20.482  0.00  0.00      PRO   
ATOM   2170 HD21 LEU P 151      -4.199  -8.524 -21.227  0.00  0.00      PRO   
ATOM   2171 HD22 LEU P 151      -4.812  -8.997 -19.629  0.00  0.00      PRO   
ATOM   2172 HD23 LEU P 151      -3.179  -9.697 -20.185  0.00  0.00      PRO   
ATOM   2173  C   LEU P 151      -4.403 -13.498 -18.766  0.00  0.00      PRO   
ATOM   2174  O   LEU P 151      -4.510 -13.150 -17.587  0.00  0.00      PRO   
ATOM   2175  N   THR P 152      -4.593 -14.787 -19.203  0.00  0.00      PRO   
ATOM   2176  HN  THR P 152      -4.396 -15.164 -20.104  0.00  0.00      PRO   
ATOM   2177  CA  THR P 152      -4.623 -15.846 -18.224  0.00  0.00      PRO   
ATOM   2178  HA  THR P 152      -5.514 -15.702 -17.630  0.00  0.00      PRO   
ATOM   2179  CB  THR P 152      -4.887 -17.206 -18.904  0.00  0.00      PRO   
ATOM   2180  HB  THR P 152      -4.697 -18.040 -18.194  0.00  0.00      PRO   
ATOM   2181  OG1 THR P 152      -4.066 -17.226 -20.108  0.00  0.00      PRO   
ATOM   2182  HG1 THR P 152      -3.320 -17.800 -19.921  0.00  0.00      PRO   
ATOM   2183  CG2 THR P 152      -6.408 -17.286 -19.290  0.00  0.00      PRO   
ATOM   2184 HG21 THR P 152      -6.678 -18.272 -19.724  0.00  0.00      PRO   
ATOM   2185 HG22 THR P 152      -7.039 -16.956 -18.437  0.00  0.00      PRO   
ATOM   2186 HG23 THR P 152      -6.559 -16.540 -20.100  0.00  0.00      PRO   
ATOM   2187  C   THR P 152      -3.404 -15.992 -17.301  0.00  0.00      PRO   
ATOM   2188  O   THR P 152      -3.638 -16.130 -16.081  0.00  0.00      PRO   
ATOM   2189  N   TYR P 153      -2.133 -15.937 -17.826  0.00  0.00      PRO   
ATOM   2190  HN  TYR P 153      -1.921 -15.864 -18.798  0.00  0.00      PRO   
ATOM   2191  CA  TYR P 153      -0.950 -16.010 -16.990  0.00  0.00      PRO   
ATOM   2192  HA  TYR P 153      -0.935 -16.895 -16.371  0.00  0.00      PRO   
ATOM   2193  CB  TYR P 153       0.359 -15.982 -17.826  0.00  0.00      PRO   
ATOM   2194  HB1 TYR P 153       0.599 -14.986 -18.254  0.00  0.00      PRO   
ATOM   2195  HB2 TYR P 153       0.236 -16.672 -18.688  0.00  0.00      PRO   
ATOM   2196  CG  TYR P 153       1.544 -16.581 -17.027  0.00  0.00      PRO   
ATOM   2197  CD1 TYR P 153       1.629 -18.002 -16.778  0.00  0.00      PRO   
ATOM   2198  HD1 TYR P 153       0.793 -18.579 -17.146  0.00  0.00      PRO   
ATOM   2199  CE1 TYR P 153       2.540 -18.574 -15.836  0.00  0.00      PRO   
ATOM   2200  HE1 TYR P 153       2.532 -19.646 -15.710  0.00  0.00      PRO   
ATOM   2201  CZ  TYR P 153       3.426 -17.751 -15.232  0.00  0.00      PRO   
ATOM   2202  OH  TYR P 153       4.366 -18.391 -14.297  0.00  0.00      PRO   
ATOM   2203  HH  TYR P 153       4.137 -19.322 -14.247  0.00  0.00      PRO   
ATOM   2204  CD2 TYR P 153       2.534 -15.803 -16.374  0.00  0.00      PRO   
ATOM   2205  HD2 TYR P 153       2.579 -14.762 -16.657  0.00  0.00      PRO   
ATOM   2206  CE2 TYR P 153       3.444 -16.312 -15.446  0.00  0.00      PRO   
ATOM   2207  HE2 TYR P 153       4.119 -15.574 -15.040  0.00  0.00      PRO   
ATOM   2208  C   TYR P 153      -0.911 -14.790 -15.989  0.00  0.00      PRO   
ATOM   2209  O   TYR P 153      -0.431 -14.995 -14.859  0.00  0.00      PRO   
ATOM   2210  N   GLY P 154      -1.429 -13.609 -16.377  0.00  0.00      PRO   
ATOM   2211  HN  GLY P 154      -1.658 -13.542 -17.345  0.00  0.00      PRO   
ATOM   2212  CA  GLY P 154      -1.731 -12.396 -15.567  0.00  0.00      PRO   
ATOM   2213  HA1 GLY P 154      -2.296 -11.815 -16.281  0.00  0.00      PRO   
ATOM   2214  HA2 GLY P 154      -0.798 -11.930 -15.286  0.00  0.00      PRO   
ATOM   2215  C   GLY P 154      -2.505 -12.687 -14.260  0.00  0.00      PRO   
ATOM   2216  O   GLY P 154      -2.162 -12.102 -13.197  0.00  0.00      PRO   
ATOM   2217  N   VAL P 155      -3.558 -13.463 -14.318  0.00  0.00      PRO   
ATOM   2218  HN  VAL P 155      -3.912 -13.741 -15.207  0.00  0.00      PRO   
ATOM   2219  CA  VAL P 155      -4.398 -13.887 -13.186  0.00  0.00      PRO   
ATOM   2220  HA  VAL P 155      -4.595 -12.921 -12.745  0.00  0.00      PRO   
ATOM   2221  CB  VAL P 155      -5.702 -14.472 -13.697  0.00  0.00      PRO   
ATOM   2222  HB  VAL P 155      -5.361 -15.272 -14.388  0.00  0.00      PRO   
ATOM   2223  CG1 VAL P 155      -6.568 -15.098 -12.666  0.00  0.00      PRO   
ATOM   2224 HG11 VAL P 155      -5.971 -15.850 -12.107  0.00  0.00      PRO   
ATOM   2225 HG12 VAL P 155      -6.885 -14.318 -11.941  0.00  0.00      PRO   
ATOM   2226 HG13 VAL P 155      -7.429 -15.597 -13.159  0.00  0.00      PRO   
ATOM   2227  CG2 VAL P 155      -6.570 -13.478 -14.420  0.00  0.00      PRO   
ATOM   2228 HG21 VAL P 155      -7.597 -13.783 -14.717  0.00  0.00      PRO   
ATOM   2229 HG22 VAL P 155      -6.641 -12.511 -13.879  0.00  0.00      PRO   
ATOM   2230 HG23 VAL P 155      -6.087 -13.218 -15.386  0.00  0.00      PRO   
ATOM   2231  C   VAL P 155      -3.568 -14.758 -12.260  0.00  0.00      PRO   
ATOM   2232  O   VAL P 155      -3.492 -14.633 -11.028  0.00  0.00      PRO   
ATOM   2233  N   ILE P 156      -2.875 -15.778 -12.780  0.00  0.00      PRO   
ATOM   2234  HN  ILE P 156      -2.916 -15.899 -13.769  0.00  0.00      PRO   
ATOM   2235  CA  ILE P 156      -2.098 -16.775 -12.083  0.00  0.00      PRO   
ATOM   2236  HA  ILE P 156      -2.698 -17.278 -11.339  0.00  0.00      PRO   
ATOM   2237  CB  ILE P 156      -1.400 -17.837 -13.006  0.00  0.00      PRO   
ATOM   2238  HB  ILE P 156      -0.940 -17.253 -13.833  0.00  0.00      PRO   
ATOM   2239  CG2 ILE P 156      -0.306 -18.654 -12.237  0.00  0.00      PRO   
ATOM   2240 HG21 ILE P 156      -0.632 -19.153 -11.300  0.00  0.00      PRO   
ATOM   2241 HG22 ILE P 156       0.126 -19.359 -12.980  0.00  0.00      PRO   
ATOM   2242 HG23 ILE P 156       0.512 -17.962 -11.946  0.00  0.00      PRO   
ATOM   2243  CG1 ILE P 156      -2.374 -18.755 -13.690  0.00  0.00      PRO   
ATOM   2244 HG11 ILE P 156      -1.822 -19.589 -14.175  0.00  0.00      PRO   
ATOM   2245 HG12 ILE P 156      -2.881 -18.170 -14.487  0.00  0.00      PRO   
ATOM   2246  CD  ILE P 156      -3.347 -19.429 -12.662  0.00  0.00      PRO   
ATOM   2247  HD1 ILE P 156      -4.051 -18.738 -12.151  0.00  0.00      PRO   
ATOM   2248  HD2 ILE P 156      -4.022 -20.102 -13.232  0.00  0.00      PRO   
ATOM   2249  HD3 ILE P 156      -2.736 -20.137 -12.062  0.00  0.00      PRO   
ATOM   2250  C   ILE P 156      -1.015 -16.091 -11.344  0.00  0.00      PRO   
ATOM   2251  O   ILE P 156      -0.831 -16.195 -10.136  0.00  0.00      PRO   
ATOM   2252  N   THR P 157      -0.332 -15.151 -12.031  0.00  0.00      PRO   
ATOM   2253  HN  THR P 157      -0.489 -14.955 -12.996  0.00  0.00      PRO   
ATOM   2254  CA  THR P 157       0.612 -14.236 -11.359  0.00  0.00      PRO   
ATOM   2255  HA  THR P 157       1.389 -14.784 -10.847  0.00  0.00      PRO   
ATOM   2256  CB  THR P 157       1.534 -13.282 -12.142  0.00  0.00      PRO   
ATOM   2257  HB  THR P 157       1.917 -12.367 -11.640  0.00  0.00      PRO   
ATOM   2258  OG1 THR P 157       0.988 -12.806 -13.335  0.00  0.00      PRO   
ATOM   2259  HG1 THR P 157       0.439 -13.494 -13.720  0.00  0.00      PRO   
ATOM   2260  CG2 THR P 157       2.746 -14.174 -12.587  0.00  0.00      PRO   
ATOM   2261 HG21 THR P 157       2.478 -15.103 -13.134  0.00  0.00      PRO   
ATOM   2262 HG22 THR P 157       3.384 -13.719 -13.374  0.00  0.00      PRO   
ATOM   2263 HG23 THR P 157       3.359 -14.429 -11.697  0.00  0.00      PRO   
ATOM   2264  C   THR P 157       0.109 -13.317 -10.239  0.00  0.00      PRO   
ATOM   2265  O   THR P 157       0.823 -13.101  -9.255  0.00  0.00      PRO   
ATOM   2266  N   SER P 158      -1.115 -12.811 -10.399  0.00  0.00      PRO   
ATOM   2267  HN  SER P 158      -1.490 -12.843 -11.322  0.00  0.00      PRO   
ATOM   2268  CA  SER P 158      -1.848 -12.046  -9.361  0.00  0.00      PRO   
ATOM   2269  HA  SER P 158      -1.151 -11.312  -8.986  0.00  0.00      PRO   
ATOM   2270  CB  SER P 158      -3.161 -11.391  -9.866  0.00  0.00      PRO   
ATOM   2271  HB1 SER P 158      -3.719 -10.856  -9.069  0.00  0.00      PRO   
ATOM   2272  HB2 SER P 158      -3.856 -12.150 -10.283  0.00  0.00      PRO   
ATOM   2273  OG  SER P 158      -2.975 -10.432 -10.892  0.00  0.00      PRO   
ATOM   2274  HG1 SER P 158      -2.672 -10.883 -11.683  0.00  0.00      PRO   
ATOM   2275  C   SER P 158      -2.179 -12.860  -8.159  0.00  0.00      PRO   
ATOM   2276  O   SER P 158      -1.994 -12.513  -7.034  0.00  0.00      PRO   
ATOM   2277  N   LEU P 159      -2.665 -14.088  -8.442  0.00  0.00      PRO   
ATOM   2278  HN  LEU P 159      -2.706 -14.383  -9.394  0.00  0.00      PRO   
ATOM   2279  CA  LEU P 159      -3.033 -15.135  -7.489  0.00  0.00      PRO   
ATOM   2280  HA  LEU P 159      -3.630 -14.677  -6.714  0.00  0.00      PRO   
ATOM   2281  CB  LEU P 159      -3.647 -16.374  -8.163  0.00  0.00      PRO   
ATOM   2282  HB1 LEU P 159      -3.695 -17.304  -7.558  0.00  0.00      PRO   
ATOM   2283  HB2 LEU P 159      -3.150 -16.572  -9.137  0.00  0.00      PRO   
ATOM   2284  CG  LEU P 159      -5.106 -16.159  -8.690  0.00  0.00      PRO   
ATOM   2285  HG  LEU P 159      -5.296 -15.482  -9.550  0.00  0.00      PRO   
ATOM   2286  CD1 LEU P 159      -5.639 -17.514  -9.226  0.00  0.00      PRO   
ATOM   2287 HD11 LEU P 159      -5.672 -18.287  -8.429  0.00  0.00      PRO   
ATOM   2288 HD12 LEU P 159      -6.636 -17.371  -9.695  0.00  0.00      PRO   
ATOM   2289 HD13 LEU P 159      -4.875 -17.810  -9.976  0.00  0.00      PRO   
ATOM   2290  CD2 LEU P 159      -6.055 -15.672  -7.605  0.00  0.00      PRO   
ATOM   2291 HD21 LEU P 159      -5.704 -16.300  -6.759  0.00  0.00      PRO   
ATOM   2292 HD22 LEU P 159      -6.066 -14.575  -7.428  0.00  0.00      PRO   
ATOM   2293 HD23 LEU P 159      -7.110 -15.849  -7.903  0.00  0.00      PRO   
ATOM   2294  C   LEU P 159      -1.893 -15.616  -6.653  0.00  0.00      PRO   
ATOM   2295  O   LEU P 159      -1.938 -15.820  -5.448  0.00  0.00      PRO   
ATOM   2296  N   ALA P 160      -0.688 -15.795  -7.325  0.00  0.00      PRO   
ATOM   2297  HN  ALA P 160      -0.700 -15.579  -8.299  0.00  0.00      PRO   
ATOM   2298  CA  ALA P 160       0.659 -15.927  -6.796  0.00  0.00      PRO   
ATOM   2299  HA  ALA P 160       0.771 -16.848  -6.243  0.00  0.00      PRO   
ATOM   2300  CB  ALA P 160       1.763 -16.029  -7.933  0.00  0.00      PRO   
ATOM   2301  HB1 ALA P 160       1.763 -15.115  -8.565  0.00  0.00      PRO   
ATOM   2302  HB2 ALA P 160       2.741 -16.086  -7.410  0.00  0.00      PRO   
ATOM   2303  HB3 ALA P 160       1.571 -16.897  -8.599  0.00  0.00      PRO   
ATOM   2304  C   ALA P 160       1.132 -14.709  -5.963  0.00  0.00      PRO   
ATOM   2305  O   ALA P 160       1.649 -14.766  -4.859  0.00  0.00      PRO   
ATOM   2306  N   THR P 161       0.871 -13.459  -6.431  0.00  0.00      PRO   
ATOM   2307  HN  THR P 161       0.590 -13.367  -7.383  0.00  0.00      PRO   
ATOM   2308  CA  THR P 161       1.186 -12.239  -5.722  0.00  0.00      PRO   
ATOM   2309  HA  THR P 161       2.253 -12.172  -5.568  0.00  0.00      PRO   
ATOM   2310  CB  THR P 161       0.812 -10.971  -6.503  0.00  0.00      PRO   
ATOM   2311  HB  THR P 161      -0.236 -11.134  -6.835  0.00  0.00      PRO   
ATOM   2312  OG1 THR P 161       1.700 -10.840  -7.613  0.00  0.00      PRO   
ATOM   2313  HG1 THR P 161       1.546 -11.647  -8.111  0.00  0.00      PRO   
ATOM   2314  CG2 THR P 161       0.986  -9.673  -5.707  0.00  0.00      PRO   
ATOM   2315 HG21 THR P 161       0.332  -9.665  -4.808  0.00  0.00      PRO   
ATOM   2316 HG22 THR P 161       1.995  -9.542  -5.259  0.00  0.00      PRO   
ATOM   2317 HG23 THR P 161       0.773  -8.767  -6.312  0.00  0.00      PRO   
ATOM   2318  C   THR P 161       0.571 -12.120  -4.333  0.00  0.00      PRO   
ATOM   2319  O   THR P 161       1.263 -11.931  -3.324  0.00  0.00      PRO   
ATOM   2320  N   TRP P 162      -0.776 -12.367  -4.305  0.00  0.00      PRO   
ATOM   2321  HN  TRP P 162      -1.127 -12.552  -5.219  0.00  0.00      PRO   
ATOM   2322  CA  TRP P 162      -1.625 -12.434  -3.051  0.00  0.00      PRO   
ATOM   2323  HA  TRP P 162      -1.378 -11.501  -2.567  0.00  0.00      PRO   
ATOM   2324  CB  TRP P 162      -3.154 -12.699  -3.337  0.00  0.00      PRO   
ATOM   2325  HB1 TRP P 162      -3.744 -13.048  -2.462  0.00  0.00      PRO   
ATOM   2326  HB2 TRP P 162      -3.269 -13.565  -4.024  0.00  0.00      PRO   
ATOM   2327  CG  TRP P 162      -3.905 -11.506  -3.835  0.00  0.00      PRO   
ATOM   2328  CD1 TRP P 162      -4.425 -11.222  -5.132  0.00  0.00      PRO   
ATOM   2329  HD1 TRP P 162      -4.350 -11.900  -5.970  0.00  0.00      PRO   
ATOM   2330  NE1 TRP P 162      -5.090 -10.124  -5.064  0.00  0.00      PRO   
ATOM   2331  HE1 TRP P 162      -5.630  -9.865  -5.835  0.00  0.00      PRO   
ATOM   2332  CE2 TRP P 162      -5.056  -9.491  -3.837  0.00  0.00      PRO   
ATOM   2333  CD2 TRP P 162      -4.190 -10.361  -3.021  0.00  0.00      PRO   
ATOM   2334  CE3 TRP P 162      -3.970  -9.940  -1.696  0.00  0.00      PRO   
ATOM   2335  HE3 TRP P 162      -3.377 -10.563  -1.042  0.00  0.00      PRO   
ATOM   2336  CZ3 TRP P 162      -4.575  -8.774  -1.278  0.00  0.00      PRO   
ATOM   2337  HZ3 TRP P 162      -4.473  -8.452  -0.252  0.00  0.00      PRO   
ATOM   2338  CZ2 TRP P 162      -5.316  -8.166  -3.506  0.00  0.00      PRO   
ATOM   2339  HZ2 TRP P 162      -5.841  -7.509  -4.183  0.00  0.00      PRO   
ATOM   2340  CH2 TRP P 162      -5.210  -7.897  -2.174  0.00  0.00      PRO   
ATOM   2341  HH2 TRP P 162      -5.493  -7.027  -1.599  0.00  0.00      PRO   
ATOM   2342  C   TRP P 162      -1.031 -13.536  -2.105  0.00  0.00      PRO   
ATOM   2343  O   TRP P 162      -0.960 -13.431  -0.919  0.00  0.00      PRO   
ATOM   2344  N   SER P 163      -0.657 -14.725  -2.701  0.00  0.00      PRO   
ATOM   2345  HN  SER P 163      -0.983 -14.901  -3.627  0.00  0.00      PRO   
ATOM   2346  CA  SER P 163      -0.014 -15.753  -1.943  0.00  0.00      PRO   
ATOM   2347  HA  SER P 163      -0.683 -15.952  -1.118  0.00  0.00      PRO   
ATOM   2348  CB  SER P 163       0.259 -17.096  -2.661  0.00  0.00      PRO   
ATOM   2349  HB1 SER P 163       0.813 -17.851  -2.064  0.00  0.00      PRO   
ATOM   2350  HB2 SER P 163       0.945 -16.797  -3.482  0.00  0.00      PRO   
ATOM   2351  OG  SER P 163      -0.930 -17.669  -3.115  0.00  0.00      PRO   
ATOM   2352  HG1 SER P 163      -1.120 -17.323  -3.990  0.00  0.00      PRO   
ATOM   2353  C   SER P 163       1.240 -15.316  -1.246  0.00  0.00      PRO   
ATOM   2354  O   SER P 163       1.521 -15.745  -0.098  0.00  0.00      PRO   
ATOM   2355  N   VAL P 164       2.168 -14.517  -1.861  0.00  0.00      PRO   
ATOM   2356  HN  VAL P 164       1.996 -14.219  -2.797  0.00  0.00      PRO   
ATOM   2357  CA  VAL P 164       3.447 -14.007  -1.396  0.00  0.00      PRO   
ATOM   2358  HA  VAL P 164       4.045 -14.829  -1.032  0.00  0.00      PRO   
ATOM   2359  CB  VAL P 164       4.288 -13.491  -2.592  0.00  0.00      PRO   
ATOM   2360  HB  VAL P 164       3.714 -12.809  -3.255  0.00  0.00      PRO   
ATOM   2361  CG1 VAL P 164       5.468 -12.649  -2.133  0.00  0.00      PRO   
ATOM   2362 HG11 VAL P 164       6.074 -12.607  -3.063  0.00  0.00      PRO   
ATOM   2363 HG12 VAL P 164       5.145 -11.663  -1.736  0.00  0.00      PRO   
ATOM   2364 HG13 VAL P 164       6.095 -13.172  -1.379  0.00  0.00      PRO   
ATOM   2365  CG2 VAL P 164       4.719 -14.617  -3.491  0.00  0.00      PRO   
ATOM   2366 HG21 VAL P 164       5.391 -15.279  -2.905  0.00  0.00      PRO   
ATOM   2367 HG22 VAL P 164       3.813 -15.128  -3.882  0.00  0.00      PRO   
ATOM   2368 HG23 VAL P 164       5.226 -14.214  -4.393  0.00  0.00      PRO   
ATOM   2369  C   VAL P 164       3.144 -12.952  -0.314  0.00  0.00      PRO   
ATOM   2370  O   VAL P 164       3.809 -12.904   0.722  0.00  0.00      PRO   
ATOM   2371  N   ALA P 165       2.170 -12.020  -0.418  0.00  0.00      PRO   
ATOM   2372  HN  ALA P 165       1.881 -12.039  -1.372  0.00  0.00      PRO   
ATOM   2373  CA  ALA P 165       1.728 -10.987   0.537  0.00  0.00      PRO   
ATOM   2374  HA  ALA P 165       2.572 -10.315   0.588  0.00  0.00      PRO   
ATOM   2375  CB  ALA P 165       0.620 -10.176  -0.176  0.00  0.00      PRO   
ATOM   2376  HB1 ALA P 165       0.195  -9.231   0.225  0.00  0.00      PRO   
ATOM   2377  HB2 ALA P 165       0.927 -10.019  -1.233  0.00  0.00      PRO   
ATOM   2378  HB3 ALA P 165      -0.281 -10.826  -0.198  0.00  0.00      PRO   
ATOM   2379  C   ALA P 165       1.201 -11.585   1.893  0.00  0.00      PRO   
ATOM   2380  O   ALA P 165       1.422 -11.101   3.030  0.00  0.00      PRO   
ATOM   2381  N   VAL P 166       0.356 -12.651   1.825  0.00  0.00      PRO   
ATOM   2382  HN  VAL P 166       0.082 -13.023   0.942  0.00  0.00      PRO   
ATOM   2383  CA  VAL P 166      -0.074 -13.496   2.949  0.00  0.00      PRO   
ATOM   2384  HA  VAL P 166      -0.561 -13.056   3.807  0.00  0.00      PRO   
ATOM   2385  CB  VAL P 166      -1.062 -14.503   2.409  0.00  0.00      PRO   
ATOM   2386  HB  VAL P 166      -0.724 -14.994   1.471  0.00  0.00      PRO   
ATOM   2387  CG1 VAL P 166      -1.311 -15.541   3.478  0.00  0.00      PRO   
ATOM   2388 HG11 VAL P 166      -1.664 -15.010   4.387  0.00  0.00      PRO   
ATOM   2389 HG12 VAL P 166      -2.162 -16.169   3.138  0.00  0.00      PRO   
ATOM   2390 HG13 VAL P 166      -0.462 -16.249   3.593  0.00  0.00      PRO   
ATOM   2391  CG2 VAL P 166      -2.344 -13.757   2.028  0.00  0.00      PRO   
ATOM   2392 HG21 VAL P 166      -3.015 -14.466   1.498  0.00  0.00      PRO   
ATOM   2393 HG22 VAL P 166      -2.742 -13.328   2.973  0.00  0.00      PRO   
ATOM   2394 HG23 VAL P 166      -2.231 -12.848   1.400  0.00  0.00      PRO   
ATOM   2395  C   VAL P 166       1.108 -14.222   3.592  0.00  0.00      PRO   
ATOM   2396  O   VAL P 166       1.304 -14.091   4.773  0.00  0.00      PRO   
ATOM   2397  N   PHE P 167       2.030 -14.878   2.795  0.00  0.00      PRO   
ATOM   2398  HN  PHE P 167       1.933 -14.868   1.803  0.00  0.00      PRO   
ATOM   2399  CA  PHE P 167       3.208 -15.497   3.280  0.00  0.00      PRO   
ATOM   2400  HA  PHE P 167       2.952 -16.237   4.023  0.00  0.00      PRO   
ATOM   2401  CB  PHE P 167       3.950 -16.169   2.094  0.00  0.00      PRO   
ATOM   2402  HB1 PHE P 167       3.781 -15.483   1.236  0.00  0.00      PRO   
ATOM   2403  HB2 PHE P 167       3.330 -17.059   1.853  0.00  0.00      PRO   
ATOM   2404  CG  PHE P 167       5.410 -16.480   2.310  0.00  0.00      PRO   
ATOM   2405  CD1 PHE P 167       6.438 -15.568   1.981  0.00  0.00      PRO   
ATOM   2406  HD1 PHE P 167       6.254 -14.544   1.689  0.00  0.00      PRO   
ATOM   2407  CE1 PHE P 167       7.746 -15.919   2.051  0.00  0.00      PRO   
ATOM   2408  HE1 PHE P 167       8.555 -15.220   1.906  0.00  0.00      PRO   
ATOM   2409  CZ  PHE P 167       8.092 -17.204   2.468  0.00  0.00      PRO   
ATOM   2410  HZ  PHE P 167       9.102 -17.585   2.451  0.00  0.00      PRO   
ATOM   2411  CD2 PHE P 167       5.745 -17.778   2.650  0.00  0.00      PRO   
ATOM   2412  HD2 PHE P 167       4.957 -18.513   2.725  0.00  0.00      PRO   
ATOM   2413  CE2 PHE P 167       7.120 -18.124   2.843  0.00  0.00      PRO   
ATOM   2414  HE2 PHE P 167       7.472 -19.102   3.137  0.00  0.00      PRO   
ATOM   2415  C   PHE P 167       4.187 -14.492   4.023  0.00  0.00      PRO   
ATOM   2416  O   PHE P 167       4.906 -14.762   5.036  0.00  0.00      PRO   
ATOM   2417  N   ALA P 168       4.299 -13.208   3.565  0.00  0.00      PRO   
ATOM   2418  HN  ALA P 168       3.937 -13.118   2.640  0.00  0.00      PRO   
ATOM   2419  CA  ALA P 168       5.168 -12.213   4.112  0.00  0.00      PRO   
ATOM   2420  HA  ALA P 168       6.089 -12.668   4.447  0.00  0.00      PRO   
ATOM   2421  CB  ALA P 168       5.342 -11.071   3.063  0.00  0.00      PRO   
ATOM   2422  HB1 ALA P 168       4.353 -10.601   2.869  0.00  0.00      PRO   
ATOM   2423  HB2 ALA P 168       6.177 -10.401   3.362  0.00  0.00      PRO   
ATOM   2424  HB3 ALA P 168       5.746 -11.499   2.121  0.00  0.00      PRO   
ATOM   2425  C   ALA P 168       4.546 -11.579   5.373  0.00  0.00      PRO   
ATOM   2426  O   ALA P 168       5.198 -10.914   6.152  0.00  0.00      PRO   
ATOM   2427  N   SER P 169       3.257 -11.909   5.619  0.00  0.00      PRO   
ATOM   2428  HN  SER P 169       2.778 -12.447   4.929  0.00  0.00      PRO   
ATOM   2429  CA  SER P 169       2.520 -11.426   6.778  0.00  0.00      PRO   
ATOM   2430  HA  SER P 169       2.980 -10.582   7.271  0.00  0.00      PRO   
ATOM   2431  CB  SER P 169       1.181 -10.943   6.399  0.00  0.00      PRO   
ATOM   2432  HB1 SER P 169       0.765 -10.585   7.365  0.00  0.00      PRO   
ATOM   2433  HB2 SER P 169       0.608 -11.862   6.153  0.00  0.00      PRO   
ATOM   2434  OG  SER P 169       1.131  -9.940   5.433  0.00  0.00      PRO   
ATOM   2435  HG1 SER P 169       1.454 -10.307   4.607  0.00  0.00      PRO   
ATOM   2436  C   SER P 169       2.493 -12.426   7.949  0.00  0.00      PRO   
ATOM   2437  O   SER P 169       2.026 -12.077   9.063  0.00  0.00      PRO   
ATOM   2438  N   LEU P 170       3.093 -13.664   7.773  0.00  0.00      PRO   
ATOM   2439  HN  LEU P 170       3.498 -13.895   6.892  0.00  0.00      PRO   
ATOM   2440  CA  LEU P 170       2.991 -14.633   8.817  0.00  0.00      PRO   
ATOM   2441  HA  LEU P 170       1.969 -14.756   9.145  0.00  0.00      PRO   
ATOM   2442  CB  LEU P 170       3.462 -15.953   8.297  0.00  0.00      PRO   
ATOM   2443  HB1 LEU P 170       3.359 -16.757   9.056  0.00  0.00      PRO   
ATOM   2444  HB2 LEU P 170       4.452 -15.947   7.793  0.00  0.00      PRO   
ATOM   2445  CG  LEU P 170       2.562 -16.530   7.214  0.00  0.00      PRO   
ATOM   2446  HG  LEU P 170       2.597 -15.770   6.405  0.00  0.00      PRO   
ATOM   2447  CD1 LEU P 170       3.170 -17.851   6.502  0.00  0.00      PRO   
ATOM   2448 HD11 LEU P 170       4.247 -17.653   6.319  0.00  0.00      PRO   
ATOM   2449 HD12 LEU P 170       2.941 -18.644   7.246  0.00  0.00      PRO   
ATOM   2450 HD13 LEU P 170       2.583 -17.990   5.569  0.00  0.00      PRO   
ATOM   2451  CD2 LEU P 170       1.055 -16.679   7.592  0.00  0.00      PRO   
ATOM   2452 HD21 LEU P 170       0.568 -17.340   6.843  0.00  0.00      PRO   
ATOM   2453 HD22 LEU P 170       0.773 -17.004   8.616  0.00  0.00      PRO   
ATOM   2454 HD23 LEU P 170       0.608 -15.662   7.568  0.00  0.00      PRO   
ATOM   2455  C   LEU P 170       3.715 -14.469  10.139  0.00  0.00      PRO   
ATOM   2456  O   LEU P 170       3.184 -14.944  11.083  0.00  0.00      PRO   
ATOM   2457  N   PRO P 171       4.865 -13.770  10.322  0.00  0.00      PRO   
ATOM   2458  CD  PRO P 171       5.922 -13.620   9.311  0.00  0.00      PRO   
ATOM   2459  HD1 PRO P 171       6.127 -14.619   8.870  0.00  0.00      PRO   
ATOM   2460  HD2 PRO P 171       5.665 -12.931   8.479  0.00  0.00      PRO   
ATOM   2461  CA  PRO P 171       5.343 -13.298  11.628  0.00  0.00      PRO   
ATOM   2462  HA  PRO P 171       5.562 -14.292  11.988  0.00  0.00      PRO   
ATOM   2463  CB  PRO P 171       6.646 -12.484  11.437  0.00  0.00      PRO   
ATOM   2464  HB1 PRO P 171       7.316 -12.638  12.309  0.00  0.00      PRO   
ATOM   2465  HB2 PRO P 171       6.426 -11.427  11.175  0.00  0.00      PRO   
ATOM   2466  CG  PRO P 171       7.164 -13.166  10.160  0.00  0.00      PRO   
ATOM   2467  HG1 PRO P 171       7.782 -14.056  10.406  0.00  0.00      PRO   
ATOM   2468  HG2 PRO P 171       7.740 -12.363   9.651  0.00  0.00      PRO   
ATOM   2469  C   PRO P 171       4.384 -12.647  12.647  0.00  0.00      PRO   
ATOM   2470  O   PRO P 171       3.550 -11.838  12.216  0.00  0.00      PRO   
ATOM   2471  N   GLY P 172       4.452 -13.060  13.956  0.00  0.00      PRO   
ATOM   2472  HN  GLY P 172       5.070 -13.832  14.079  0.00  0.00      PRO   
ATOM   2473  CA  GLY P 172       3.726 -12.559  15.078  0.00  0.00      PRO   
ATOM   2474  HA1 GLY P 172       4.215 -12.878  15.987  0.00  0.00      PRO   
ATOM   2475  HA2 GLY P 172       2.681 -12.822  15.005  0.00  0.00      PRO   
ATOM   2476  C   GLY P 172       3.424 -11.129  15.269  0.00  0.00      PRO   
ATOM   2477  O   GLY P 172       4.201 -10.250  14.950  0.00  0.00      PRO   
ATOM   2478  N   PHE P 173       2.311 -10.820  15.982  0.00  0.00      PRO   
ATOM   2479  HN  PHE P 173       1.790 -11.604  16.311  0.00  0.00      PRO   
ATOM   2480  CA  PHE P 173       1.957  -9.394  16.290  0.00  0.00      PRO   
ATOM   2481  HA  PHE P 173       2.290  -8.851  15.418  0.00  0.00      PRO   
ATOM   2482  CB  PHE P 173       0.353  -9.222  16.223  0.00  0.00      PRO   
ATOM   2483  HB1 PHE P 173      -0.156 -10.037  16.781  0.00  0.00      PRO   
ATOM   2484  HB2 PHE P 173       0.007  -9.356  15.176  0.00  0.00      PRO   
ATOM   2485  CG  PHE P 173      -0.150  -7.916  16.866  0.00  0.00      PRO   
ATOM   2486  CD1 PHE P 173      -0.506  -7.836  18.202  0.00  0.00      PRO   
ATOM   2487  HD1 PHE P 173      -0.184  -8.538  18.957  0.00  0.00      PRO   
ATOM   2488  CE1 PHE P 173      -1.282  -6.808  18.721  0.00  0.00      PRO   
ATOM   2489  HE1 PHE P 173      -1.555  -6.713  19.761  0.00  0.00      PRO   
ATOM   2490  CZ  PHE P 173      -1.724  -5.837  17.780  0.00  0.00      PRO   
ATOM   2491  HZ  PHE P 173      -2.340  -4.985  18.027  0.00  0.00      PRO   
ATOM   2492  CD2 PHE P 173      -0.531  -6.904  15.984  0.00  0.00      PRO   
ATOM   2493  HD2 PHE P 173      -0.473  -7.148  14.934  0.00  0.00      PRO   
ATOM   2494  CE2 PHE P 173      -1.363  -5.868  16.452  0.00  0.00      PRO   
ATOM   2495  HE2 PHE P 173      -1.809  -5.139  15.792  0.00  0.00      PRO   
ATOM   2496  C   PHE P 173       2.648  -8.835  17.615  0.00  0.00      PRO   
ATOM   2497  O   PHE P 173       2.515  -9.437  18.663  0.00  0.00      PRO   
ATOM   2498  N   LEU P 174       3.433  -7.719  17.499  0.00  0.00      PRO   
ATOM   2499  HN  LEU P 174       3.471  -7.332  16.580  0.00  0.00      PRO   
ATOM   2500  CA  LEU P 174       4.073  -6.980  18.555  0.00  0.00      PRO   
ATOM   2501  HA  LEU P 174       4.730  -6.277  18.065  0.00  0.00      PRO   
ATOM   2502  CB  LEU P 174       2.939  -6.243  19.380  0.00  0.00      PRO   
ATOM   2503  HB1 LEU P 174       3.525  -5.594  20.064  0.00  0.00      PRO   
ATOM   2504  HB2 LEU P 174       2.251  -6.892  19.964  0.00  0.00      PRO   
ATOM   2505  CG  LEU P 174       2.057  -5.277  18.527  0.00  0.00      PRO   
ATOM   2506  HG  LEU P 174       1.502  -5.925  17.815  0.00  0.00      PRO   
ATOM   2507  CD1 LEU P 174       1.098  -4.443  19.416  0.00  0.00      PRO   
ATOM   2508 HD11 LEU P 174       1.713  -3.833  20.112  0.00  0.00      PRO   
ATOM   2509 HD12 LEU P 174       0.505  -3.689  18.854  0.00  0.00      PRO   
ATOM   2510 HD13 LEU P 174       0.364  -4.998  20.038  0.00  0.00      PRO   
ATOM   2511  CD2 LEU P 174       2.831  -4.336  17.593  0.00  0.00      PRO   
ATOM   2512 HD21 LEU P 174       2.843  -4.729  16.554  0.00  0.00      PRO   
ATOM   2513 HD22 LEU P 174       2.254  -3.394  17.475  0.00  0.00      PRO   
ATOM   2514 HD23 LEU P 174       3.842  -4.088  17.981  0.00  0.00      PRO   
ATOM   2515  C   LEU P 174       4.981  -7.724  19.496  0.00  0.00      PRO   
ATOM   2516  O   LEU P 174       4.924  -7.690  20.730  0.00  0.00      PRO   
ATOM   2517  N   PHE P 175       6.018  -8.428  18.974  0.00  0.00      PRO   
ATOM   2518  HN  PHE P 175       6.063  -8.553  17.986  0.00  0.00      PRO   
ATOM   2519  CA  PHE P 175       7.056  -8.974  19.815  0.00  0.00      PRO   
ATOM   2520  HA  PHE P 175       7.175  -8.353  20.690  0.00  0.00      PRO   
ATOM   2521  CB  PHE P 175       6.695 -10.461  20.239  0.00  0.00      PRO   
ATOM   2522  HB1 PHE P 175       6.453 -11.109  19.369  0.00  0.00      PRO   
ATOM   2523  HB2 PHE P 175       5.885 -10.424  20.998  0.00  0.00      PRO   
ATOM   2524  CG  PHE P 175       7.869 -11.186  21.012  0.00  0.00      PRO   
ATOM   2525  CD1 PHE P 175       8.397 -10.645  22.278  0.00  0.00      PRO   
ATOM   2526  HD1 PHE P 175       8.058  -9.700  22.676  0.00  0.00      PRO   
ATOM   2527  CE1 PHE P 175       9.474 -11.260  22.960  0.00  0.00      PRO   
ATOM   2528  HE1 PHE P 175       9.796 -10.911  23.931  0.00  0.00      PRO   
ATOM   2529  CZ  PHE P 175       9.916 -12.539  22.420  0.00  0.00      PRO   
ATOM   2530  HZ  PHE P 175      10.685 -13.077  22.954  0.00  0.00      PRO   
ATOM   2531  CD2 PHE P 175       8.386 -12.424  20.530  0.00  0.00      PRO   
ATOM   2532  HD2 PHE P 175       8.025 -12.965  19.668  0.00  0.00      PRO   
ATOM   2533  CE2 PHE P 175       9.431 -13.087  21.276  0.00  0.00      PRO   
ATOM   2534  HE2 PHE P 175       9.848 -14.018  20.922  0.00  0.00      PRO   
ATOM   2535  C   PHE P 175       8.485  -8.831  19.154  0.00  0.00      PRO   
ATOM   2536  O   PHE P 175       8.629  -9.167  18.007  0.00  0.00      PRO   
ATOM   2537  N   THR P 197       9.512  -8.368  19.915  0.00  0.00      PRO   
ATOM   2538  HN  THR P 197       9.482  -8.222  20.901  0.00  0.00      PRO   
ATOM   2539  CA  THR P 197      10.877  -8.173  19.361  0.00  0.00      PRO   
ATOM   2540  HA  THR P 197      10.983  -8.885  18.556  0.00  0.00      PRO   
ATOM   2541  CB  THR P 197      11.074  -6.766  18.881  0.00  0.00      PRO   
ATOM   2542  HB  THR P 197      10.880  -6.030  19.691  0.00  0.00      PRO   
ATOM   2543  OG1 THR P 197      10.328  -6.460  17.728  0.00  0.00      PRO   
ATOM   2544  HG1 THR P 197       9.436  -6.749  17.935  0.00  0.00      PRO   
ATOM   2545  CG2 THR P 197      12.507  -6.353  18.553  0.00  0.00      PRO   
ATOM   2546 HG21 THR P 197      12.499  -5.260  18.352  0.00  0.00      PRO   
ATOM   2547 HG22 THR P 197      13.177  -6.360  19.438  0.00  0.00      PRO   
ATOM   2548 HG23 THR P 197      13.039  -6.922  17.761  0.00  0.00      PRO   
ATOM   2549  C   THR P 197      11.978  -8.496  20.451  0.00  0.00      PRO   
ATOM   2550  O   THR P 197      11.930  -7.949  21.520  0.00  0.00      PRO   
ATOM   2551  N   TRP P 198      12.909  -9.352  20.143  0.00  0.00      PRO   
ATOM   2552  HN  TRP P 198      13.087  -9.686  19.220  0.00  0.00      PRO   
ATOM   2553  CA  TRP P 198      13.931  -9.676  21.097  0.00  0.00      PRO   
ATOM   2554  HA  TRP P 198      14.191  -8.794  21.663  0.00  0.00      PRO   
ATOM   2555  CB  TRP P 198      13.385 -10.680  22.135  0.00  0.00      PRO   
ATOM   2556  HB1 TRP P 198      12.764 -11.486  21.688  0.00  0.00      PRO   
ATOM   2557  HB2 TRP P 198      12.694 -10.086  22.772  0.00  0.00      PRO   
ATOM   2558  CG  TRP P 198      14.485 -11.239  23.000  0.00  0.00      PRO   
ATOM   2559  CD1 TRP P 198      15.000 -12.516  22.940  0.00  0.00      PRO   
ATOM   2560  HD1 TRP P 198      14.640 -13.282  22.268  0.00  0.00      PRO   
ATOM   2561  NE1 TRP P 198      16.010 -12.666  23.829  0.00  0.00      PRO   
ATOM   2562  HE1 TRP P 198      16.648 -13.404  23.809  0.00  0.00      PRO   
ATOM   2563  CE2 TRP P 198      16.150 -11.504  24.544  0.00  0.00      PRO   
ATOM   2564  CD2 TRP P 198      15.188 -10.572  24.073  0.00  0.00      PRO   
ATOM   2565  CE3 TRP P 198      15.052  -9.344  24.684  0.00  0.00      PRO   
ATOM   2566  HE3 TRP P 198      14.429  -8.503  24.418  0.00  0.00      PRO   
ATOM   2567  CZ3 TRP P 198      15.922  -9.074  25.719  0.00  0.00      PRO   
ATOM   2568  HZ3 TRP P 198      15.922  -8.110  26.206  0.00  0.00      PRO   
ATOM   2569  CZ2 TRP P 198      16.947 -11.165  25.617  0.00  0.00      PRO   
ATOM   2570  HZ2 TRP P 198      17.685 -11.889  25.931  0.00  0.00      PRO   
ATOM   2571  CH2 TRP P 198      16.903  -9.920  26.182  0.00  0.00      PRO   
ATOM   2572  HH2 TRP P 198      17.739  -9.670  26.818  0.00  0.00      PRO   
ATOM   2573  C   TRP P 198      15.116 -10.263  20.326  0.00  0.00      PRO   
ATOM   2574  O   TRP P 198      14.838 -11.144  19.534  0.00  0.00      PRO   
ATOM   2575  N   LYS P 199      16.339  -9.748  20.564  0.00  0.00      PRO   
ATOM   2576  HN  LYS P 199      16.499  -9.048  21.255  0.00  0.00      PRO   
ATOM   2577  CA  LYS P 199      17.523 -10.243  19.791  0.00  0.00      PRO   
ATOM   2578  HA  LYS P 199      17.508 -11.320  19.719  0.00  0.00      PRO   
ATOM   2579  CB  LYS P 199      18.815  -9.978  20.633  0.00  0.00      PRO   
ATOM   2580  HB1 LYS P 199      18.938  -8.897  20.860  0.00  0.00      PRO   
ATOM   2581  HB2 LYS P 199      19.708 -10.389  20.116  0.00  0.00      PRO   
ATOM   2582  CG  LYS P 199      18.940 -10.571  22.060  0.00  0.00      PRO   
ATOM   2583  HG1 LYS P 199      18.555 -11.612  22.020  0.00  0.00      PRO   
ATOM   2584  HG2 LYS P 199      18.337 -10.058  22.840  0.00  0.00      PRO   
ATOM   2585  CD  LYS P 199      20.304 -10.591  22.630  0.00  0.00      PRO   
ATOM   2586  HD1 LYS P 199      20.909  -9.696  22.370  0.00  0.00      PRO   
ATOM   2587  HD2 LYS P 199      20.787 -11.463  22.139  0.00  0.00      PRO   
ATOM   2588  CE  LYS P 199      20.373 -10.663  24.092  0.00  0.00      PRO   
ATOM   2589  HE1 LYS P 199      19.464 -11.152  24.503  0.00  0.00      PRO   
ATOM   2590  HE2 LYS P 199      20.271  -9.656  24.548  0.00  0.00      PRO   
ATOM   2591  NZ  LYS P 199      21.646 -11.230  24.553  0.00  0.00      PRO   
ATOM   2592  HZ1 LYS P 199      21.650 -12.247  24.334  0.00  0.00      PRO   
ATOM   2593  HZ2 LYS P 199      22.491 -10.842  24.087  0.00  0.00      PRO   
ATOM   2594  HZ3 LYS P 199      21.662 -11.221  25.593  0.00  0.00      PRO   
ATOM   2595  C   LYS P 199      17.695  -9.664  18.377  0.00  0.00      PRO   
ATOM   2596  O   LYS P 199      16.851  -9.814  17.481  0.00  0.00      PRO   
ATOM   2597  N   VAL P 200      18.851  -9.005  18.171  0.00  0.00      PRO   
ATOM   2598  HN  VAL P 200      19.471  -9.067  18.949  0.00  0.00      PRO   
ATOM   2599  CA  VAL P 200      19.186  -8.316  16.918  0.00  0.00      PRO   
ATOM   2600  HA  VAL P 200      18.419  -7.564  16.809  0.00  0.00      PRO   
ATOM   2601  CB  VAL P 200      20.621  -7.605  17.006  0.00  0.00      PRO   
ATOM   2602  HB  VAL P 200      21.349  -8.413  17.232  0.00  0.00      PRO   
ATOM   2603  CG1 VAL P 200      20.970  -6.990  15.638  0.00  0.00      PRO   
ATOM   2604 HG11 VAL P 200      21.138  -7.773  14.868  0.00  0.00      PRO   
ATOM   2605 HG12 VAL P 200      20.135  -6.350  15.281  0.00  0.00      PRO   
ATOM   2606 HG13 VAL P 200      21.948  -6.487  15.792  0.00  0.00      PRO   
ATOM   2607  CG2 VAL P 200      20.647  -6.611  18.162  0.00  0.00      PRO   
ATOM   2608 HG21 VAL P 200      20.249  -6.897  19.159  0.00  0.00      PRO   
ATOM   2609 HG22 VAL P 200      21.676  -6.297  18.439  0.00  0.00      PRO   
ATOM   2610 HG23 VAL P 200      20.194  -5.641  17.862  0.00  0.00      PRO   
ATOM   2611  C   VAL P 200      19.194  -9.162  15.647  0.00  0.00      PRO   
ATOM   2612  O   VAL P 200      18.569  -8.726  14.673  0.00  0.00      PRO   
ATOM   2613  N   LEU P 201      19.682 -10.397  15.686  0.00  0.00      PRO   
ATOM   2614  HN  LEU P 201      20.144 -10.725  16.506  0.00  0.00      PRO   
ATOM   2615  CA  LEU P 201      19.539 -11.350  14.584  0.00  0.00      PRO   
ATOM   2616  HA  LEU P 201      19.725 -10.858  13.641  0.00  0.00      PRO   
ATOM   2617  CB  LEU P 201      20.303 -12.657  14.862  0.00  0.00      PRO   
ATOM   2618  HB1 LEU P 201      19.934 -13.481  14.215  0.00  0.00      PRO   
ATOM   2619  HB2 LEU P 201      20.175 -12.955  15.925  0.00  0.00      PRO   
ATOM   2620  CG  LEU P 201      21.831 -12.476  14.708  0.00  0.00      PRO   
ATOM   2621  HG  LEU P 201      22.191 -11.520  15.144  0.00  0.00      PRO   
ATOM   2622  CD1 LEU P 201      22.651 -13.717  15.216  0.00  0.00      PRO   
ATOM   2623 HD11 LEU P 201      23.703 -13.569  14.891  0.00  0.00      PRO   
ATOM   2624 HD12 LEU P 201      22.658 -13.889  16.313  0.00  0.00      PRO   
ATOM   2625 HD13 LEU P 201      22.359 -14.705  14.800  0.00  0.00      PRO   
ATOM   2626  CD2 LEU P 201      22.068 -12.320  13.237  0.00  0.00      PRO   
ATOM   2627 HD21 LEU P 201      21.642 -11.353  12.891  0.00  0.00      PRO   
ATOM   2628 HD22 LEU P 201      23.136 -12.431  12.951  0.00  0.00      PRO   
ATOM   2629 HD23 LEU P 201      21.543 -13.113  12.662  0.00  0.00      PRO   
ATOM   2630  C   LEU P 201      18.108 -11.874  14.307  0.00  0.00      PRO   
ATOM   2631  O   LEU P 201      17.772 -12.089  13.173  0.00  0.00      PRO   
ATOM   2632  N   SER P 202      17.267 -12.072  15.351  0.00  0.00      PRO   
ATOM   2633  HN  SER P 202      17.637 -11.864  16.253  0.00  0.00      PRO   
ATOM   2634  CA  SER P 202      15.865 -12.374  15.098  0.00  0.00      PRO   
ATOM   2635  HA  SER P 202      15.790 -13.183  14.387  0.00  0.00      PRO   
ATOM   2636  CB  SER P 202      15.093 -12.758  16.363  0.00  0.00      PRO   
ATOM   2637  HB1 SER P 202      14.062 -13.008  16.034  0.00  0.00      PRO   
ATOM   2638  HB2 SER P 202      15.078 -11.983  17.160  0.00  0.00      PRO   
ATOM   2639  OG  SER P 202      15.624 -13.997  16.801  0.00  0.00      PRO   
ATOM   2640  HG1 SER P 202      16.517 -13.840  17.117  0.00  0.00      PRO   
ATOM   2641  C   SER P 202      15.177 -11.194  14.411  0.00  0.00      PRO   
ATOM   2642  O   SER P 202      14.414 -11.378  13.424  0.00  0.00      PRO   
ATOM   2643  N   SER P 203      15.503  -9.903  14.881  0.00  0.00      PRO   
ATOM   2644  HN  SER P 203      16.166  -9.877  15.626  0.00  0.00      PRO   
ATOM   2645  CA  SER P 203      15.012  -8.676  14.347  0.00  0.00      PRO   
ATOM   2646  HA  SER P 203      13.944  -8.794  14.239  0.00  0.00      PRO   
ATOM   2647  CB  SER P 203      15.303  -7.467  15.170  0.00  0.00      PRO   
ATOM   2648  HB1 SER P 203      16.381  -7.201  15.143  0.00  0.00      PRO   
ATOM   2649  HB2 SER P 203      14.981  -7.541  16.230  0.00  0.00      PRO   
ATOM   2650  OG  SER P 203      14.600  -6.368  14.607  0.00  0.00      PRO   
ATOM   2651  HG1 SER P 203      13.657  -6.534  14.675  0.00  0.00      PRO   
ATOM   2652  C   SER P 203      15.414  -8.359  12.874  0.00  0.00      PRO   
ATOM   2653  O   SER P 203      14.617  -7.991  12.023  0.00  0.00      PRO   
ATOM   2654  N   LEU P 204      16.723  -8.574  12.587  0.00  0.00      PRO   
ATOM   2655  HN  LEU P 204      17.262  -8.967  13.328  0.00  0.00      PRO   
ATOM   2656  CA  LEU P 204      17.322  -8.329  11.317  0.00  0.00      PRO   
ATOM   2657  HA  LEU P 204      17.413  -7.254  11.252  0.00  0.00      PRO   
ATOM   2658  CB  LEU P 204      18.820  -8.871  11.260  0.00  0.00      PRO   
ATOM   2659  HB1 LEU P 204      18.694  -9.924  11.591  0.00  0.00      PRO   
ATOM   2660  HB2 LEU P 204      19.471  -8.322  11.973  0.00  0.00      PRO   
ATOM   2661  CG  LEU P 204      19.522  -8.935   9.853  0.00  0.00      PRO   
ATOM   2662  HG  LEU P 204      19.020  -9.479   9.025  0.00  0.00      PRO   
ATOM   2663  CD1 LEU P 204      19.918  -7.506   9.366  0.00  0.00      PRO   
ATOM   2664 HD11 LEU P 204      19.097  -6.793   9.596  0.00  0.00      PRO   
ATOM   2665 HD12 LEU P 204      20.686  -6.992   9.983  0.00  0.00      PRO   
ATOM   2666 HD13 LEU P 204      20.182  -7.475   8.288  0.00  0.00      PRO   
ATOM   2667  CD2 LEU P 204      20.781  -9.845  10.024  0.00  0.00      PRO   
ATOM   2668 HD21 LEU P 204      20.506 -10.883  10.311  0.00  0.00      PRO   
ATOM   2669 HD22 LEU P 204      21.345  -9.975   9.075  0.00  0.00      PRO   
ATOM   2670 HD23 LEU P 204      21.456  -9.393  10.781  0.00  0.00      PRO   
ATOM   2671  C   LEU P 204      16.732  -8.865  10.025  0.00  0.00      PRO   
ATOM   2672  O   LEU P 204      16.688  -8.170   9.035  0.00  0.00      PRO   
ATOM   2673  N   GLU P 205      16.212 -10.106  10.109  0.00  0.00      PRO   
ATOM   2674  HN  GLU P 205      16.354 -10.583  10.972  0.00  0.00      PRO   
ATOM   2675  CA  GLU P 205      15.412 -10.838   9.028  0.00  0.00      PRO   
ATOM   2676  HA  GLU P 205      16.031 -10.979   8.154  0.00  0.00      PRO   
ATOM   2677  CB  GLU P 205      15.162 -12.325   9.439  0.00  0.00      PRO   
ATOM   2678  HB1 GLU P 205      14.286 -12.628   8.826  0.00  0.00      PRO   
ATOM   2679  HB2 GLU P 205      14.992 -12.269  10.536  0.00  0.00      PRO   
ATOM   2680  CG  GLU P 205      16.366 -13.288   9.237  0.00  0.00      PRO   
ATOM   2681  HG1 GLU P 205      17.192 -12.986   9.916  0.00  0.00      PRO   
ATOM   2682  HG2 GLU P 205      16.519 -13.411   8.144  0.00  0.00      PRO   
ATOM   2683  CD  GLU P 205      15.971 -14.683   9.785  0.00  0.00      PRO   
ATOM   2684  OE1 GLU P 205      16.234 -15.688   9.093  0.00  0.00      PRO   
ATOM   2685  OE2 GLU P 205      15.435 -14.709  10.958  0.00  0.00      PRO   
ATOM   2686  C   GLU P 205      14.134 -10.084   8.638  0.00  0.00      PRO   
ATOM   2687  O   GLU P 205      13.937  -9.819   7.501  0.00  0.00      PRO   
ATOM   2688  N   ILE P 206      13.371  -9.576   9.624  0.00  0.00      PRO   
ATOM   2689  HN  ILE P 206      13.726  -9.653  10.553  0.00  0.00      PRO   
ATOM   2690  CA  ILE P 206      12.185  -8.715   9.592  0.00  0.00      PRO   
ATOM   2691  HA  ILE P 206      11.530  -9.090   8.819  0.00  0.00      PRO   
ATOM   2692  CB  ILE P 206      11.573  -8.615  10.948  0.00  0.00      PRO   
ATOM   2693  HB  ILE P 206      12.303  -8.194  11.672  0.00  0.00      PRO   
ATOM   2694  CG2 ILE P 206      10.376  -7.644  10.991  0.00  0.00      PRO   
ATOM   2695 HG21 ILE P 206       9.832  -7.757  11.953  0.00  0.00      PRO   
ATOM   2696 HG22 ILE P 206      10.677  -6.579  10.892  0.00  0.00      PRO   
ATOM   2697 HG23 ILE P 206       9.635  -7.921  10.210  0.00  0.00      PRO   
ATOM   2698  CG1 ILE P 206      11.191 -10.033  11.462  0.00  0.00      PRO   
ATOM   2699 HG11 ILE P 206      10.894  -9.940  12.528  0.00  0.00      PRO   
ATOM   2700 HG12 ILE P 206      12.033 -10.758  11.456  0.00  0.00      PRO   
ATOM   2701  CD  ILE P 206      10.240 -10.846  10.571  0.00  0.00      PRO   
ATOM   2702  HD1 ILE P 206       9.315 -10.279  10.334  0.00  0.00      PRO   
ATOM   2703  HD2 ILE P 206      10.730 -11.136   9.617  0.00  0.00      PRO   
ATOM   2704  HD3 ILE P 206       9.968 -11.767  11.130  0.00  0.00      PRO   
ATOM   2705  C   ILE P 206      12.610  -7.343   9.098  0.00  0.00      PRO   
ATOM   2706  O   ILE P 206      11.883  -6.774   8.276  0.00  0.00      PRO   
ATOM   2707  N   ASN P 207      13.719  -6.755   9.490  0.00  0.00      PRO   
ATOM   2708  HN  ASN P 207      14.316  -7.184  10.163  0.00  0.00      PRO   
ATOM   2709  CA  ASN P 207      14.210  -5.575   8.751  0.00  0.00      PRO   
ATOM   2710  HA  ASN P 207      13.395  -4.867   8.782  0.00  0.00      PRO   
ATOM   2711  CB  ASN P 207      15.445  -4.960   9.448  0.00  0.00      PRO   
ATOM   2712  HB1 ASN P 207      15.950  -4.250   8.758  0.00  0.00      PRO   
ATOM   2713  HB2 ASN P 207      16.228  -5.712   9.683  0.00  0.00      PRO   
ATOM   2714  CG  ASN P 207      15.046  -4.141  10.616  0.00  0.00      PRO   
ATOM   2715  OD1 ASN P 207      14.240  -3.176  10.492  0.00  0.00      PRO   
ATOM   2716  ND2 ASN P 207      15.569  -4.408  11.832  0.00  0.00      PRO   
ATOM   2717 HD21 ASN P 207      16.087  -5.261  11.893  0.00  0.00      PRO   
ATOM   2718 HD22 ASN P 207      15.059  -4.164  12.657  0.00  0.00      PRO   
ATOM   2719  C   ASN P 207      14.476  -5.771   7.225  0.00  0.00      PRO   
ATOM   2720  O   ASN P 207      14.081  -4.973   6.375  0.00  0.00      PRO   
ATOM   2721  N   ILE P 208      15.189  -6.895   6.864  0.00  0.00      PRO   
ATOM   2722  HN  ILE P 208      15.511  -7.548   7.545  0.00  0.00      PRO   
ATOM   2723  CA  ILE P 208      15.482  -7.226   5.525  0.00  0.00      PRO   
ATOM   2724  HA  ILE P 208      15.918  -6.354   5.060  0.00  0.00      PRO   
ATOM   2725  CB  ILE P 208      16.527  -8.364   5.444  0.00  0.00      PRO   
ATOM   2726  HB  ILE P 208      16.182  -9.072   6.228  0.00  0.00      PRO   
ATOM   2727  CG2 ILE P 208      16.389  -9.117   4.105  0.00  0.00      PRO   
ATOM   2728 HG21 ILE P 208      15.313  -9.385   4.036  0.00  0.00      PRO   
ATOM   2729 HG22 ILE P 208      16.697  -8.412   3.304  0.00  0.00      PRO   
ATOM   2730 HG23 ILE P 208      17.010 -10.037   4.143  0.00  0.00      PRO   
ATOM   2731  CG1 ILE P 208      17.977  -7.855   5.746  0.00  0.00      PRO   
ATOM   2732 HG11 ILE P 208      17.896  -7.248   6.674  0.00  0.00      PRO   
ATOM   2733 HG12 ILE P 208      18.319  -7.191   4.923  0.00  0.00      PRO   
ATOM   2734  CD  ILE P 208      18.958  -8.969   5.919  0.00  0.00      PRO   
ATOM   2735  HD1 ILE P 208      18.644  -9.557   6.807  0.00  0.00      PRO   
ATOM   2736  HD2 ILE P 208      19.081  -9.788   5.178  0.00  0.00      PRO   
ATOM   2737  HD3 ILE P 208      19.963  -8.562   6.160  0.00  0.00      PRO   
ATOM   2738  C   ILE P 208      14.135  -7.468   4.739  0.00  0.00      PRO   
ATOM   2739  O   ILE P 208      13.902  -6.923   3.648  0.00  0.00      PRO   
ATOM   2740  N   LEU P 209      13.151  -8.252   5.295  0.00  0.00      PRO   
ATOM   2741  HN  LEU P 209      13.329  -8.571   6.223  0.00  0.00      PRO   
ATOM   2742  CA  LEU P 209      11.863  -8.560   4.823  0.00  0.00      PRO   
ATOM   2743  HA  LEU P 209      11.904  -9.153   3.922  0.00  0.00      PRO   
ATOM   2744  CB  LEU P 209      11.224  -9.450   5.908  0.00  0.00      PRO   
ATOM   2745  HB1 LEU P 209      11.441  -9.053   6.922  0.00  0.00      PRO   
ATOM   2746  HB2 LEU P 209      11.856 -10.351   5.750  0.00  0.00      PRO   
ATOM   2747  CG  LEU P 209       9.736  -9.695   5.784  0.00  0.00      PRO   
ATOM   2748  HG  LEU P 209       9.231  -8.803   6.212  0.00  0.00      PRO   
ATOM   2749  CD1 LEU P 209       9.238 -10.250   4.454  0.00  0.00      PRO   
ATOM   2750 HD11 LEU P 209       9.116  -9.406   3.742  0.00  0.00      PRO   
ATOM   2751 HD12 LEU P 209      10.031 -10.882   3.999  0.00  0.00      PRO   
ATOM   2752 HD13 LEU P 209       8.285 -10.813   4.549  0.00  0.00      PRO   
ATOM   2753  CD2 LEU P 209       9.356 -10.802   6.782  0.00  0.00      PRO   
ATOM   2754 HD21 LEU P 209       8.270 -10.999   6.651  0.00  0.00      PRO   
ATOM   2755 HD22 LEU P 209       9.984 -11.680   6.520  0.00  0.00      PRO   
ATOM   2756 HD23 LEU P 209       9.638 -10.485   7.809  0.00  0.00      PRO   
ATOM   2757  C   LEU P 209      10.892  -7.416   4.500  0.00  0.00      PRO   
ATOM   2758  O   LEU P 209      10.119  -7.385   3.494  0.00  0.00      PRO   
ATOM   2759  N   GLY P 210      10.829  -6.341   5.369  0.00  0.00      PRO   
ATOM   2760  HN  GLY P 210      11.270  -6.413   6.260  0.00  0.00      PRO   
ATOM   2761  CA  GLY P 210       9.924  -5.221   5.269  0.00  0.00      PRO   
ATOM   2762  HA1 GLY P 210       9.343  -5.354   6.170  0.00  0.00      PRO   
ATOM   2763  HA2 GLY P 210       9.373  -5.251   4.341  0.00  0.00      PRO   
ATOM   2764  C   GLY P 210      10.532  -3.896   5.322  0.00  0.00      PRO   
ATOM   2765  O   GLY P 210       9.919  -2.896   4.906  0.00  0.00      PRO   
ATOM   2766  N   LEU P 211      11.797  -3.756   5.676  0.00  0.00      PRO   
ATOM   2767  HN  LEU P 211      12.293  -4.572   5.962  0.00  0.00      PRO   
ATOM   2768  CA  LEU P 211      12.474  -2.500   5.489  0.00  0.00      PRO   
ATOM   2769  HA  LEU P 211      11.771  -1.691   5.358  0.00  0.00      PRO   
ATOM   2770  CB  LEU P 211      13.385  -2.216   6.756  0.00  0.00      PRO   
ATOM   2771  HB1 LEU P 211      14.319  -2.817   6.768  0.00  0.00      PRO   
ATOM   2772  HB2 LEU P 211      12.870  -2.612   7.657  0.00  0.00      PRO   
ATOM   2773  CG  LEU P 211      13.762  -0.677   6.758  0.00  0.00      PRO   
ATOM   2774  HG  LEU P 211      12.796  -0.149   6.610  0.00  0.00      PRO   
ATOM   2775  CD1 LEU P 211      14.294  -0.157   8.151  0.00  0.00      PRO   
ATOM   2776 HD11 LEU P 211      13.646  -0.454   9.003  0.00  0.00      PRO   
ATOM   2777 HD12 LEU P 211      15.256  -0.661   8.382  0.00  0.00      PRO   
ATOM   2778 HD13 LEU P 211      14.549   0.924   8.163  0.00  0.00      PRO   
ATOM   2779  CD2 LEU P 211      14.784  -0.275   5.739  0.00  0.00      PRO   
ATOM   2780 HD21 LEU P 211      15.761  -0.783   5.885  0.00  0.00      PRO   
ATOM   2781 HD22 LEU P 211      14.439  -0.366   4.687  0.00  0.00      PRO   
ATOM   2782 HD23 LEU P 211      14.939   0.817   5.874  0.00  0.00      PRO   
ATOM   2783  C   LEU P 211      13.134  -2.621   4.115  0.00  0.00      PRO   
ATOM   2784  O   LEU P 211      12.880  -1.859   3.141  0.00  0.00      PRO   
ATOM   2785  N   VAL P 212      14.066  -3.617   3.883  0.00  0.00      PRO   
ATOM   2786  HN  VAL P 212      14.108  -4.253   4.650  0.00  0.00      PRO   
ATOM   2787  CA  VAL P 212      15.048  -3.587   2.794  0.00  0.00      PRO   
ATOM   2788  HA  VAL P 212      15.283  -2.533   2.764  0.00  0.00      PRO   
ATOM   2789  CB  VAL P 212      16.377  -4.279   2.965  0.00  0.00      PRO   
ATOM   2790  HB  VAL P 212      16.423  -5.389   2.945  0.00  0.00      PRO   
ATOM   2791  CG1 VAL P 212      17.313  -3.691   1.897  0.00  0.00      PRO   
ATOM   2792 HG11 VAL P 212      18.366  -4.033   1.988  0.00  0.00      PRO   
ATOM   2793 HG12 VAL P 212      17.079  -4.084   0.885  0.00  0.00      PRO   
ATOM   2794 HG13 VAL P 212      17.228  -2.584   1.931  0.00  0.00      PRO   
ATOM   2795  CG2 VAL P 212      16.960  -3.906   4.328  0.00  0.00      PRO   
ATOM   2796 HG21 VAL P 212      16.961  -2.797   4.258  0.00  0.00      PRO   
ATOM   2797 HG22 VAL P 212      16.382  -4.149   5.245  0.00  0.00      PRO   
ATOM   2798 HG23 VAL P 212      17.983  -4.320   4.453  0.00  0.00      PRO   
ATOM   2799  C   VAL P 212      14.471  -3.943   1.390  0.00  0.00      PRO   
ATOM   2800  O   VAL P 212      14.686  -3.321   0.352  0.00  0.00      PRO   
ATOM   2801  N   ILE P 213      13.709  -5.057   1.483  0.00  0.00      PRO   
ATOM   2802  HN  ILE P 213      13.846  -5.679   2.251  0.00  0.00      PRO   
ATOM   2803  CA  ILE P 213      13.079  -5.635   0.277  0.00  0.00      PRO   
ATOM   2804  HA  ILE P 213      13.813  -5.581  -0.514  0.00  0.00      PRO   
ATOM   2805  CB  ILE P 213      12.664  -7.041   0.530  0.00  0.00      PRO   
ATOM   2806  HB  ILE P 213      12.282  -7.136   1.569  0.00  0.00      PRO   
ATOM   2807  CG2 ILE P 213      11.597  -7.489  -0.488  0.00  0.00      PRO   
ATOM   2808 HG21 ILE P 213      10.711  -6.847  -0.293  0.00  0.00      PRO   
ATOM   2809 HG22 ILE P 213      12.088  -7.391  -1.480  0.00  0.00      PRO   
ATOM   2810 HG23 ILE P 213      11.377  -8.553  -0.260  0.00  0.00      PRO   
ATOM   2811  CG1 ILE P 213      13.908  -8.006   0.410  0.00  0.00      PRO   
ATOM   2812 HG11 ILE P 213      14.792  -7.551   0.905  0.00  0.00      PRO   
ATOM   2813 HG12 ILE P 213      14.132  -8.261  -0.648  0.00  0.00      PRO   
ATOM   2814  CD  ILE P 213      13.505  -9.303   1.197  0.00  0.00      PRO   
ATOM   2815  HD1 ILE P 213      12.526  -9.721   0.877  0.00  0.00      PRO   
ATOM   2816  HD2 ILE P 213      14.301 -10.074   1.118  0.00  0.00      PRO   
ATOM   2817  HD3 ILE P 213      13.372  -9.001   2.258  0.00  0.00      PRO   
ATOM   2818  C   ILE P 213      12.023  -4.685  -0.255  0.00  0.00      PRO   
ATOM   2819  O   ILE P 213      12.065  -4.499  -1.481  0.00  0.00      PRO   
ATOM   2820  N   PRO P 214      11.070  -4.017   0.460  0.00  0.00      PRO   
ATOM   2821  CD  PRO P 214      10.454  -4.489   1.660  0.00  0.00      PRO   
ATOM   2822  HD1 PRO P 214      10.772  -5.537   1.844  0.00  0.00      PRO   
ATOM   2823  HD2 PRO P 214      10.801  -3.809   2.467  0.00  0.00      PRO   
ATOM   2824  CA  PRO P 214      10.138  -3.149  -0.212  0.00  0.00      PRO   
ATOM   2825  HA  PRO P 214       9.731  -3.663  -1.070  0.00  0.00      PRO   
ATOM   2826  CB  PRO P 214       9.015  -2.948   0.728  0.00  0.00      PRO   
ATOM   2827  HB1 PRO P 214       8.064  -2.632   0.249  0.00  0.00      PRO   
ATOM   2828  HB2 PRO P 214       9.293  -2.120   1.415  0.00  0.00      PRO   
ATOM   2829  CG  PRO P 214       8.940  -4.243   1.543  0.00  0.00      PRO   
ATOM   2830  HG1 PRO P 214       8.664  -4.988   0.767  0.00  0.00      PRO   
ATOM   2831  HG2 PRO P 214       8.279  -4.316   2.432  0.00  0.00      PRO   
ATOM   2832  C   PRO P 214      10.771  -1.879  -0.678  0.00  0.00      PRO   
ATOM   2833  O   PRO P 214      10.522  -1.420  -1.783  0.00  0.00      PRO   
ATOM   2834  N   LEU P 215      11.681  -1.237   0.131  0.00  0.00      PRO   
ATOM   2835  HN  LEU P 215      11.891  -1.554   1.053  0.00  0.00      PRO   
ATOM   2836  CA  LEU P 215      12.322  -0.023  -0.262  0.00  0.00      PRO   
ATOM   2837  HA  LEU P 215      11.628   0.799  -0.358  0.00  0.00      PRO   
ATOM   2838  CB  LEU P 215      13.250   0.436   0.965  0.00  0.00      PRO   
ATOM   2839  HB1 LEU P 215      13.998  -0.347   1.217  0.00  0.00      PRO   
ATOM   2840  HB2 LEU P 215      12.598   0.636   1.842  0.00  0.00      PRO   
ATOM   2841  CG  LEU P 215      14.062   1.787   0.764  0.00  0.00      PRO   
ATOM   2842  HG  LEU P 215      14.686   1.684  -0.149  0.00  0.00      PRO   
ATOM   2843  CD1 LEU P 215      13.212   3.064   0.585  0.00  0.00      PRO   
ATOM   2844 HD11 LEU P 215      12.419   3.091   1.362  0.00  0.00      PRO   
ATOM   2845 HD12 LEU P 215      13.873   3.957   0.565  0.00  0.00      PRO   
ATOM   2846 HD13 LEU P 215      12.725   3.049  -0.414  0.00  0.00      PRO   
ATOM   2847  CD2 LEU P 215      14.946   2.007   2.007  0.00  0.00      PRO   
ATOM   2848 HD21 LEU P 215      15.751   1.243   2.071  0.00  0.00      PRO   
ATOM   2849 HD22 LEU P 215      15.300   3.060   1.991  0.00  0.00      PRO   
ATOM   2850 HD23 LEU P 215      14.345   1.915   2.937  0.00  0.00      PRO   
ATOM   2851  C   LEU P 215      13.226  -0.182  -1.496  0.00  0.00      PRO   
ATOM   2852  O   LEU P 215      13.142   0.552  -2.434  0.00  0.00      PRO   
ATOM   2853  N   GLY P 216      13.993  -1.332  -1.610  0.00  0.00      PRO   
ATOM   2854  HN  GLY P 216      14.119  -1.918  -0.813  0.00  0.00      PRO   
ATOM   2855  CA  GLY P 216      14.817  -1.690  -2.779  0.00  0.00      PRO   
ATOM   2856  HA1 GLY P 216      15.375  -2.608  -2.672  0.00  0.00      PRO   
ATOM   2857  HA2 GLY P 216      15.447  -0.850  -3.032  0.00  0.00      PRO   
ATOM   2858  C   GLY P 216      13.977  -1.833  -4.073  0.00  0.00      PRO   
ATOM   2859  O   GLY P 216      14.364  -1.408  -5.187  0.00  0.00      PRO   
ATOM   2860  N   ILE P 217      12.803  -2.446  -3.968  0.00  0.00      PRO   
ATOM   2861  HN  ILE P 217      12.323  -2.344  -3.100  0.00  0.00      PRO   
ATOM   2862  CA  ILE P 217      11.836  -2.620  -5.135  0.00  0.00      PRO   
ATOM   2863  HA  ILE P 217      12.308  -3.049  -6.006  0.00  0.00      PRO   
ATOM   2864  CB  ILE P 217      10.661  -3.514  -4.808  0.00  0.00      PRO   
ATOM   2865  HB  ILE P 217      10.284  -3.254  -3.796  0.00  0.00      PRO   
ATOM   2866  CG2 ILE P 217       9.541  -3.435  -5.891  0.00  0.00      PRO   
ATOM   2867 HG21 ILE P 217      10.014  -3.638  -6.876  0.00  0.00      PRO   
ATOM   2868 HG22 ILE P 217       8.749  -4.195  -5.717  0.00  0.00      PRO   
ATOM   2869 HG23 ILE P 217       9.075  -2.427  -5.914  0.00  0.00      PRO   
ATOM   2870  CG1 ILE P 217      11.145  -4.948  -4.647  0.00  0.00      PRO   
ATOM   2871 HG11 ILE P 217      11.978  -5.066  -3.922  0.00  0.00      PRO   
ATOM   2872 HG12 ILE P 217      11.435  -5.190  -5.692  0.00  0.00      PRO   
ATOM   2873  CD  ILE P 217      10.088  -6.037  -4.200  0.00  0.00      PRO   
ATOM   2874  HD1 ILE P 217      10.612  -6.973  -3.912  0.00  0.00      PRO   
ATOM   2875  HD2 ILE P 217       9.638  -5.714  -3.237  0.00  0.00      PRO   
ATOM   2876  HD3 ILE P 217       9.284  -6.193  -4.951  0.00  0.00      PRO   
ATOM   2877  C   ILE P 217      11.385  -1.154  -5.623  0.00  0.00      PRO   
ATOM   2878  O   ILE P 217      11.240  -0.961  -6.843  0.00  0.00      PRO   
ATOM   2879  N   MET P 218      11.108  -0.223  -4.734  0.00  0.00      PRO   
ATOM   2880  HN  MET P 218      11.166  -0.447  -3.764  0.00  0.00      PRO   
ATOM   2881  CA  MET P 218      10.763   1.164  -5.119  0.00  0.00      PRO   
ATOM   2882  HA  MET P 218       9.842   1.133  -5.682  0.00  0.00      PRO   
ATOM   2883  CB  MET P 218      10.540   2.038  -3.885  0.00  0.00      PRO   
ATOM   2884  HB1 MET P 218      10.265   2.993  -4.382  0.00  0.00      PRO   
ATOM   2885  HB2 MET P 218      11.500   2.119  -3.331  0.00  0.00      PRO   
ATOM   2886  CG  MET P 218       9.343   1.634  -2.965  0.00  0.00      PRO   
ATOM   2887  HG1 MET P 218       9.761   0.926  -2.219  0.00  0.00      PRO   
ATOM   2888  HG2 MET P 218       8.632   1.087  -3.622  0.00  0.00      PRO   
ATOM   2889  SD  MET P 218       8.551   3.033  -2.122  0.00  0.00      PRO   
ATOM   2890  CE  MET P 218       9.312   2.799  -0.529  0.00  0.00      PRO   
ATOM   2891  HE1 MET P 218       8.711   3.394   0.192  0.00  0.00      PRO   
ATOM   2892  HE2 MET P 218       9.378   1.722  -0.262  0.00  0.00      PRO   
ATOM   2893  HE3 MET P 218      10.391   3.051  -0.609  0.00  0.00      PRO   
ATOM   2894  C   MET P 218      11.837   1.821  -5.924  0.00  0.00      PRO   
ATOM   2895  O   MET P 218      11.628   2.446  -6.971  0.00  0.00      PRO   
ATOM   2896  N   LEU P 219      13.114   1.566  -5.576  0.00  0.00      PRO   
ATOM   2897  HN  LEU P 219      13.284   0.918  -4.839  0.00  0.00      PRO   
ATOM   2898  CA  LEU P 219      14.234   1.945  -6.377  0.00  0.00      PRO   
ATOM   2899  HA  LEU P 219      14.157   2.989  -6.643  0.00  0.00      PRO   
ATOM   2900  CB  LEU P 219      15.532   1.744  -5.588  0.00  0.00      PRO   
ATOM   2901  HB1 LEU P 219      16.365   2.199  -6.165  0.00  0.00      PRO   
ATOM   2902  HB2 LEU P 219      15.733   0.656  -5.483  0.00  0.00      PRO   
ATOM   2903  CG  LEU P 219      15.595   2.347  -4.157  0.00  0.00      PRO   
ATOM   2904  HG  LEU P 219      15.159   1.632  -3.427  0.00  0.00      PRO   
ATOM   2905  CD1 LEU P 219      17.038   2.324  -3.847  0.00  0.00      PRO   
ATOM   2906 HD11 LEU P 219      17.161   2.679  -2.802  0.00  0.00      PRO   
ATOM   2907 HD12 LEU P 219      17.440   1.303  -4.021  0.00  0.00      PRO   
ATOM   2908 HD13 LEU P 219      17.503   3.035  -4.563  0.00  0.00      PRO   
ATOM   2909  CD2 LEU P 219      15.011   3.768  -4.038  0.00  0.00      PRO   
ATOM   2910 HD21 LEU P 219      15.327   4.278  -4.973  0.00  0.00      PRO   
ATOM   2911 HD22 LEU P 219      13.905   3.772  -3.936  0.00  0.00      PRO   
ATOM   2912 HD23 LEU P 219      15.426   4.205  -3.105  0.00  0.00      PRO   
ATOM   2913  C   LEU P 219      14.391   1.228  -7.712  0.00  0.00      PRO   
ATOM   2914  O   LEU P 219      14.834   1.790  -8.722  0.00  0.00      PRO   
ATOM   2915  N   PHE P 220      14.009  -0.062  -7.700  0.00  0.00      PRO   
ATOM   2916  HN  PHE P 220      13.762  -0.492  -6.835  0.00  0.00      PRO   
ATOM   2917  CA  PHE P 220      13.924  -0.930  -8.879  0.00  0.00      PRO   
ATOM   2918  HA  PHE P 220      14.857  -0.801  -9.407  0.00  0.00      PRO   
ATOM   2919  CB  PHE P 220      13.779  -2.609  -8.574  0.00  0.00      PRO   
ATOM   2920  HB1 PHE P 220      12.917  -2.762  -7.890  0.00  0.00      PRO   
ATOM   2921  HB2 PHE P 220      14.647  -2.906  -7.947  0.00  0.00      PRO   
ATOM   2922  CG  PHE P 220      13.800  -3.411  -9.828  0.00  0.00      PRO   
ATOM   2923  CD1 PHE P 220      14.833  -3.328 -10.761  0.00  0.00      PRO   
ATOM   2924  HD1 PHE P 220      15.699  -2.808 -10.379  0.00  0.00      PRO   
ATOM   2925  CE1 PHE P 220      14.757  -3.937 -12.056  0.00  0.00      PRO   
ATOM   2926  HE1 PHE P 220      15.494  -3.766 -12.827  0.00  0.00      PRO   
ATOM   2927  CZ  PHE P 220      13.566  -4.631 -12.334  0.00  0.00      PRO   
ATOM   2928  HZ  PHE P 220      13.360  -5.144 -13.262  0.00  0.00      PRO   
ATOM   2929  CD2 PHE P 220      12.645  -4.187 -10.145  0.00  0.00      PRO   
ATOM   2930  HD2 PHE P 220      11.746  -4.217  -9.548  0.00  0.00      PRO   
ATOM   2931  CE2 PHE P 220      12.579  -4.809 -11.400  0.00  0.00      PRO   
ATOM   2932  HE2 PHE P 220      11.716  -5.407 -11.653  0.00  0.00      PRO   
ATOM   2933  C   PHE P 220      12.900  -0.416  -9.903  0.00  0.00      PRO   
ATOM   2934  O   PHE P 220      13.047  -0.388 -11.138  0.00  0.00      PRO   
ATOM   2935  N   CYS P 221      11.760   0.014  -9.452  0.00  0.00      PRO   
ATOM   2936  HN  CYS P 221      11.672  -0.039  -8.460  0.00  0.00      PRO   
ATOM   2937  CA  CYS P 221      10.739   0.697 -10.221  0.00  0.00      PRO   
ATOM   2938  HA  CYS P 221      10.480   0.098 -11.081  0.00  0.00      PRO   
ATOM   2939  CB  CYS P 221       9.515   0.967  -9.353  0.00  0.00      PRO   
ATOM   2940  HB1 CYS P 221       8.760   1.545  -9.928  0.00  0.00      PRO   
ATOM   2941  HB2 CYS P 221       9.816   1.555  -8.459  0.00  0.00      PRO   
ATOM   2942  SG  CYS P 221       8.655  -0.552  -8.845  0.00  0.00      PRO   
ATOM   2943  HG1 CYS P 221       9.733  -0.938  -8.178  0.00  0.00      PRO   
ATOM   2944  C   CYS P 221      11.248   1.959 -10.906  0.00  0.00      PRO   
ATOM   2945  O   CYS P 221      11.077   2.120 -12.139  0.00  0.00      PRO   
ATOM   2946  N   TYR P 222      11.899   2.795 -10.066  0.00  0.00      PRO   
ATOM   2947  HN  TYR P 222      11.864   2.627  -9.084  0.00  0.00      PRO   
ATOM   2948  CA  TYR P 222      12.615   3.959 -10.607  0.00  0.00      PRO   
ATOM   2949  HA  TYR P 222      11.813   4.487 -11.102  0.00  0.00      PRO   
ATOM   2950  CB  TYR P 222      13.329   4.871  -9.600  0.00  0.00      PRO   
ATOM   2951  HB1 TYR P 222      13.946   5.694 -10.018  0.00  0.00      PRO   
ATOM   2952  HB2 TYR P 222      14.025   4.238  -9.008  0.00  0.00      PRO   
ATOM   2953  CG  TYR P 222      12.496   5.704  -8.642  0.00  0.00      PRO   
ATOM   2954  CD1 TYR P 222      12.870   5.900  -7.263  0.00  0.00      PRO   
ATOM   2955  HD1 TYR P 222      13.785   5.451  -6.907  0.00  0.00      PRO   
ATOM   2956  CE1 TYR P 222      11.993   6.662  -6.384  0.00  0.00      PRO   
ATOM   2957  HE1 TYR P 222      12.240   6.904  -5.361  0.00  0.00      PRO   
ATOM   2958  CZ  TYR P 222      10.885   7.229  -6.883  0.00  0.00      PRO   
ATOM   2959  OH  TYR P 222      10.006   7.972  -6.091  0.00  0.00      PRO   
ATOM   2960  HH  TYR P 222       9.240   7.420  -5.916  0.00  0.00      PRO   
ATOM   2961  CD2 TYR P 222      11.333   6.293  -9.074  0.00  0.00      PRO   
ATOM   2962  HD2 TYR P 222      11.022   6.131 -10.095  0.00  0.00      PRO   
ATOM   2963  CE2 TYR P 222      10.548   7.028  -8.171  0.00  0.00      PRO   
ATOM   2964  HE2 TYR P 222       9.589   7.302  -8.585  0.00  0.00      PRO   
ATOM   2965  C   TYR P 222      13.678   3.658 -11.682  0.00  0.00      PRO   
ATOM   2966  O   TYR P 222      13.769   4.369 -12.668  0.00  0.00      PRO   
ATOM   2967  N   SER P 223      14.419   2.503 -11.423  0.00  0.00      PRO   
ATOM   2968  HN  SER P 223      14.231   2.056 -10.553  0.00  0.00      PRO   
ATOM   2969  CA  SER P 223      15.545   2.110 -12.284  0.00  0.00      PRO   
ATOM   2970  HA  SER P 223      16.314   2.865 -12.352  0.00  0.00      PRO   
ATOM   2971  CB  SER P 223      16.202   0.831 -11.727  0.00  0.00      PRO   
ATOM   2972  HB1 SER P 223      16.982   0.427 -12.408  0.00  0.00      PRO   
ATOM   2973  HB2 SER P 223      15.521   0.008 -11.421  0.00  0.00      PRO   
ATOM   2974  OG  SER P 223      16.923   1.069 -10.541  0.00  0.00      PRO   
ATOM   2975  HG1 SER P 223      16.317   1.393  -9.871  0.00  0.00      PRO   
ATOM   2976  C   SER P 223      14.995   1.784 -13.673  0.00  0.00      PRO   
ATOM   2977  O   SER P 223      15.535   2.247 -14.672  0.00  0.00      PRO   
ATOM   2978  N   MET P 224      13.877   1.071 -13.705  0.00  0.00      PRO   
ATOM   2979  HN  MET P 224      13.448   0.646 -12.912  0.00  0.00      PRO   
ATOM   2980  CA  MET P 224      13.200   0.929 -15.019  0.00  0.00      PRO   
ATOM   2981  HA  MET P 224      13.954   0.491 -15.657  0.00  0.00      PRO   
ATOM   2982  CB  MET P 224      12.056  -0.088 -14.836  0.00  0.00      PRO   
ATOM   2983  HB1 MET P 224      11.722  -0.198 -15.890  0.00  0.00      PRO   
ATOM   2984  HB2 MET P 224      11.275   0.337 -14.171  0.00  0.00      PRO   
ATOM   2985  CG  MET P 224      12.472  -1.468 -14.366  0.00  0.00      PRO   
ATOM   2986  HG1 MET P 224      12.907  -1.278 -13.362  0.00  0.00      PRO   
ATOM   2987  HG2 MET P 224      13.296  -1.936 -14.946  0.00  0.00      PRO   
ATOM   2988  SD  MET P 224      11.212  -2.743 -14.475  0.00  0.00      PRO   
ATOM   2989  CE  MET P 224      10.385  -2.183 -12.990  0.00  0.00      PRO   
ATOM   2990  HE1 MET P 224      10.405  -1.079 -12.870  0.00  0.00      PRO   
ATOM   2991  HE2 MET P 224       9.312  -2.469 -13.032  0.00  0.00      PRO   
ATOM   2992  HE3 MET P 224      10.845  -2.704 -12.123  0.00  0.00      PRO   
ATOM   2993  C   MET P 224      12.726   2.188 -15.714  0.00  0.00      PRO   
ATOM   2994  O   MET P 224      12.861   2.242 -16.885  0.00  0.00      PRO   
ATOM   2995  N   ILE P 225      12.172   3.242 -15.031  0.00  0.00      PRO   
ATOM   2996  HN  ILE P 225      12.192   3.239 -14.034  0.00  0.00      PRO   
ATOM   2997  CA  ILE P 225      11.695   4.423 -15.720  0.00  0.00      PRO   
ATOM   2998  HA  ILE P 225      11.024   4.104 -16.505  0.00  0.00      PRO   
ATOM   2999  CB  ILE P 225      11.025   5.533 -14.804  0.00  0.00      PRO   
ATOM   3000  HB  ILE P 225      11.762   5.789 -14.013  0.00  0.00      PRO   
ATOM   3001  CG2 ILE P 225      10.727   6.861 -15.537  0.00  0.00      PRO   
ATOM   3002 HG21 ILE P 225      10.113   6.503 -16.391  0.00  0.00      PRO   
ATOM   3003 HG22 ILE P 225      10.234   7.567 -14.836  0.00  0.00      PRO   
ATOM   3004 HG23 ILE P 225      11.704   7.234 -15.913  0.00  0.00      PRO   
ATOM   3005  CG1 ILE P 225       9.796   4.968 -14.062  0.00  0.00      PRO   
ATOM   3006 HG11 ILE P 225       9.293   5.815 -13.548  0.00  0.00      PRO   
ATOM   3007 HG12 ILE P 225      10.140   4.201 -13.336  0.00  0.00      PRO   
ATOM   3008  CD  ILE P 225       8.764   4.271 -14.948  0.00  0.00      PRO   
ATOM   3009  HD1 ILE P 225       7.828   4.169 -14.359  0.00  0.00      PRO   
ATOM   3010  HD2 ILE P 225       8.544   4.732 -15.935  0.00  0.00      PRO   
ATOM   3011  HD3 ILE P 225       9.059   3.237 -15.225  0.00  0.00      PRO   
ATOM   3012  C   ILE P 225      12.864   5.030 -16.465  0.00  0.00      PRO   
ATOM   3013  O   ILE P 225      12.744   5.452 -17.596  0.00  0.00      PRO   
ATOM   3014  N   ILE P 226      14.084   5.088 -15.791  0.00  0.00      PRO   
ATOM   3015  HN  ILE P 226      14.246   4.923 -14.821  0.00  0.00      PRO   
ATOM   3016  CA  ILE P 226      15.235   5.648 -16.342  0.00  0.00      PRO   
ATOM   3017  HA  ILE P 226      14.940   6.601 -16.754  0.00  0.00      PRO   
ATOM   3018  CB  ILE P 226      16.420   5.801 -15.332  0.00  0.00      PRO   
ATOM   3019  HB  ILE P 226      16.808   4.839 -14.934  0.00  0.00      PRO   
ATOM   3020  CG2 ILE P 226      17.715   6.377 -16.008  0.00  0.00      PRO   
ATOM   3021 HG21 ILE P 226      17.489   7.229 -16.684  0.00  0.00      PRO   
ATOM   3022 HG22 ILE P 226      18.354   6.676 -15.150  0.00  0.00      PRO   
ATOM   3023 HG23 ILE P 226      18.308   5.588 -16.519  0.00  0.00      PRO   
ATOM   3024  CG1 ILE P 226      15.978   6.745 -14.170  0.00  0.00      PRO   
ATOM   3025 HG11 ILE P 226      16.891   6.831 -13.543  0.00  0.00      PRO   
ATOM   3026 HG12 ILE P 226      15.175   6.271 -13.566  0.00  0.00      PRO   
ATOM   3027  CD  ILE P 226      15.543   8.159 -14.459  0.00  0.00      PRO   
ATOM   3028  HD1 ILE P 226      15.178   8.832 -13.654  0.00  0.00      PRO   
ATOM   3029  HD2 ILE P 226      16.328   8.727 -15.003  0.00  0.00      PRO   
ATOM   3030  HD3 ILE P 226      14.781   8.298 -15.256  0.00  0.00      PRO   
ATOM   3031  C   ILE P 226      15.667   4.823 -17.573  0.00  0.00      PRO   
ATOM   3032  O   ILE P 226      15.784   5.449 -18.663  0.00  0.00      PRO   
ATOM   3033  N   ARG P 227      15.749   3.498 -17.520  0.00  0.00      PRO   
ATOM   3034  HN  ARG P 227      15.404   3.106 -16.671  0.00  0.00      PRO   
ATOM   3035  CA  ARG P 227      16.032   2.659 -18.702  0.00  0.00      PRO   
ATOM   3036  HA  ARG P 227      16.859   3.207 -19.129  0.00  0.00      PRO   
ATOM   3037  CB  ARG P 227      16.125   1.219 -18.364  0.00  0.00      PRO   
ATOM   3038  HB1 ARG P 227      16.393   0.579 -19.232  0.00  0.00      PRO   
ATOM   3039  HB2 ARG P 227      15.229   0.877 -17.804  0.00  0.00      PRO   
ATOM   3040  CG  ARG P 227      17.289   0.893 -17.253  0.00  0.00      PRO   
ATOM   3041  HG1 ARG P 227      17.420  -0.205 -17.364  0.00  0.00      PRO   
ATOM   3042  HG2 ARG P 227      16.962   0.948 -16.193  0.00  0.00      PRO   
ATOM   3043  CD  ARG P 227      18.673   1.592 -17.327  0.00  0.00      PRO   
ATOM   3044  HD1 ARG P 227      19.296   1.358 -16.438  0.00  0.00      PRO   
ATOM   3045  HD2 ARG P 227      18.477   2.685 -17.291  0.00  0.00      PRO   
ATOM   3046  NE  ARG P 227      19.282   1.103 -18.604  0.00  0.00      PRO   
ATOM   3047  HE  ARG P 227      18.895   0.295 -19.049  0.00  0.00      PRO   
ATOM   3048  CZ  ARG P 227      20.226   1.766 -19.206  0.00  0.00      PRO   
ATOM   3049  NH1 ARG P 227      20.817   2.881 -18.657  0.00  0.00      PRO   
ATOM   3050 HH11 ARG P 227      20.704   3.113 -17.691  0.00  0.00      PRO   
ATOM   3051 HH12 ARG P 227      21.437   3.361 -19.277  0.00  0.00      PRO   
ATOM   3052  NH2 ARG P 227      20.372   1.611 -20.539  0.00  0.00      PRO   
ATOM   3053 HH21 ARG P 227      19.655   1.111 -21.025  0.00  0.00      PRO   
ATOM   3054 HH22 ARG P 227      20.934   2.238 -21.078  0.00  0.00      PRO   
ATOM   3055  C   ARG P 227      14.884   2.821 -19.708  0.00  0.00      PRO   
ATOM   3056  O   ARG P 227      15.168   2.603 -20.888  0.00  0.00      PRO   
ATOM   3057  N   THR P 228      13.636   3.053 -19.318  0.00  0.00      PRO   
ATOM   3058  HN  THR P 228      13.551   3.119 -18.327  0.00  0.00      PRO   
ATOM   3059  CA  THR P 228      12.567   3.249 -20.267  0.00  0.00      PRO   
ATOM   3060  HA  THR P 228      12.597   2.397 -20.930  0.00  0.00      PRO   
ATOM   3061  CB  THR P 228      11.205   3.461 -19.578  0.00  0.00      PRO   
ATOM   3062  HB  THR P 228      11.148   4.365 -18.934  0.00  0.00      PRO   
ATOM   3063  OG1 THR P 228      10.871   2.372 -18.708  0.00  0.00      PRO   
ATOM   3064  HG1 THR P 228      11.612   2.196 -18.124  0.00  0.00      PRO   
ATOM   3065  CG2 THR P 228      10.139   3.478 -20.612  0.00  0.00      PRO   
ATOM   3066 HG21 THR P 228      10.072   2.476 -21.088  0.00  0.00      PRO   
ATOM   3067 HG22 THR P 228       9.169   3.671 -20.108  0.00  0.00      PRO   
ATOM   3068 HG23 THR P 228      10.221   4.207 -21.446  0.00  0.00      PRO   
ATOM   3069  C   THR P 228      12.838   4.482 -21.122  0.00  0.00      PRO   
ATOM   3070  O   THR P 228      12.804   4.439 -22.341  0.00  0.00      PRO   
ATOM   3071  N   LEU P 229      13.205   5.597 -20.468  0.00  0.00      PRO   
ATOM   3072  HN  LEU P 229      13.248   5.617 -19.472  0.00  0.00      PRO   
ATOM   3073  CA  LEU P 229      13.650   6.783 -21.173  0.00  0.00      PRO   
ATOM   3074  HA  LEU P 229      12.828   7.084 -21.805  0.00  0.00      PRO   
ATOM   3075  CB  LEU P 229      13.947   8.027 -20.263  0.00  0.00      PRO   
ATOM   3076  HB1 LEU P 229      14.486   8.767 -20.892  0.00  0.00      PRO   
ATOM   3077  HB2 LEU P 229      14.605   7.612 -19.469  0.00  0.00      PRO   
ATOM   3078  CG  LEU P 229      12.740   8.654 -19.610  0.00  0.00      PRO   
ATOM   3079  HG  LEU P 229      12.260   7.780 -19.120  0.00  0.00      PRO   
ATOM   3080  CD1 LEU P 229      13.039   9.642 -18.529  0.00  0.00      PRO   
ATOM   3081 HD11 LEU P 229      13.236  10.649 -18.957  0.00  0.00      PRO   
ATOM   3082 HD12 LEU P 229      12.264   9.802 -17.749  0.00  0.00      PRO   
ATOM   3083 HD13 LEU P 229      13.788   9.222 -17.825  0.00  0.00      PRO   
ATOM   3084  CD2 LEU P 229      11.687   9.229 -20.575  0.00  0.00      PRO   
ATOM   3085 HD21 LEU P 229      10.905   9.774 -20.005  0.00  0.00      PRO   
ATOM   3086 HD22 LEU P 229      12.156   9.978 -21.248  0.00  0.00      PRO   
ATOM   3087 HD23 LEU P 229      11.275   8.360 -21.132  0.00  0.00      PRO   
ATOM   3088  C   LEU P 229      14.864   6.484 -22.088  0.00  0.00      PRO   
ATOM   3089  O   LEU P 229      14.831   6.799 -23.268  0.00  0.00      PRO   
ATOM   3090  N   GLN P 230      15.907   5.842 -21.586  0.00  0.00      PRO   
ATOM   3091  HN  GLN P 230      15.938   5.576 -20.626  0.00  0.00      PRO   
ATOM   3092  CA  GLN P 230      17.196   5.610 -22.260  0.00  0.00      PRO   
ATOM   3093  HA  GLN P 230      17.525   6.567 -22.637  0.00  0.00      PRO   
ATOM   3094  CB  GLN P 230      18.377   5.002 -21.432  0.00  0.00      PRO   
ATOM   3095  HB1 GLN P 230      19.237   4.997 -22.135  0.00  0.00      PRO   
ATOM   3096  HB2 GLN P 230      18.343   3.924 -21.165  0.00  0.00      PRO   
ATOM   3097  CG  GLN P 230      18.839   5.802 -20.181  0.00  0.00      PRO   
ATOM   3098  HG1 GLN P 230      19.890   5.475 -20.028  0.00  0.00      PRO   
ATOM   3099  HG2 GLN P 230      18.211   5.685 -19.272  0.00  0.00      PRO   
ATOM   3100  CD  GLN P 230      18.768   7.264 -20.401  0.00  0.00      PRO   
ATOM   3101  OE1 GLN P 230      17.861   7.988 -19.964  0.00  0.00      PRO   
ATOM   3102  NE2 GLN P 230      19.776   7.752 -21.184  0.00  0.00      PRO   
ATOM   3103 HE21 GLN P 230      20.470   7.046 -21.325  0.00  0.00      PRO   
ATOM   3104 HE22 GLN P 230      20.012   8.715 -21.056  0.00  0.00      PRO   
ATOM   3105  C   GLN P 230      16.999   4.771 -23.515  0.00  0.00      PRO   
ATOM   3106  O   GLN P 230      17.327   5.152 -24.650  0.00  0.00      PRO   
ATOM   3107  N   HSD P 231      16.210   3.625 -23.379  0.00  0.00      PRO   
ATOM   3108  HN  HSD P 231      15.924   3.315 -22.476  0.00  0.00      PRO   
ATOM   3109  CA  HSD P 231      16.005   2.768 -24.560  0.00  0.00      PRO   
ATOM   3110  HA  HSD P 231      16.921   2.843 -25.128  0.00  0.00      PRO   
ATOM   3111  CB  HSD P 231      15.821   1.278 -24.164  0.00  0.00      PRO   
ATOM   3112  HB1 HSD P 231      15.786   0.650 -25.080  0.00  0.00      PRO   
ATOM   3113  HB2 HSD P 231      14.950   1.046 -23.516  0.00  0.00      PRO   
ATOM   3114  ND1 HSD P 231      18.304   0.718 -24.307  0.00  0.00      PRO   
ATOM   3115  HD1 HSD P 231      18.511   1.177 -25.171  0.00  0.00      PRO   
ATOM   3116  CG  HSD P 231      17.116   0.838 -23.605  0.00  0.00      PRO   
ATOM   3117  CE1 HSD P 231      19.183   0.241 -23.376  0.00  0.00      PRO   
ATOM   3118  HE1 HSD P 231      20.240   0.143 -23.622  0.00  0.00      PRO   
ATOM   3119  NE2 HSD P 231      18.649   0.096 -22.200  0.00  0.00      PRO   
ATOM   3120  CD2 HSD P 231      17.300   0.437 -22.292  0.00  0.00      PRO   
ATOM   3121  HD2 HSD P 231      16.656   0.455 -21.421  0.00  0.00      PRO   
ATOM   3122  C   HSD P 231      15.009   3.305 -25.611  0.00  0.00      PRO   
ATOM   3123  O   HSD P 231      15.023   2.911 -26.764  0.00  0.00      PRO   
ATOM   3124  N   CYS P 232      13.920   4.112 -25.238  0.00  0.00      PRO   
ATOM   3125  HN  CYS P 232      13.752   4.357 -24.286  0.00  0.00      PRO   
ATOM   3126  CA  CYS P 232      12.887   4.600 -26.097  0.00  0.00      PRO   
ATOM   3127  HA  CYS P 232      12.764   3.743 -26.742  0.00  0.00      PRO   
ATOM   3128  CB  CYS P 232      11.508   4.947 -25.392  0.00  0.00      PRO   
ATOM   3129  HB1 CYS P 232      11.590   5.600 -24.497  0.00  0.00      PRO   
ATOM   3130  HB2 CYS P 232      11.154   3.950 -25.053  0.00  0.00      PRO   
ATOM   3131  SG  CYS P 232      10.202   5.502 -26.499  0.00  0.00      PRO   
ATOM   3132  HG1 CYS P 232       9.930   4.277 -26.923  0.00  0.00      PRO   
ATOM   3133  C   CYS P 232      13.349   5.619 -27.088  0.00  0.00      PRO   
ATOM   3134  O   CYS P 232      13.847   6.661 -26.804  0.00  0.00      PRO   
ATOM   3135  N   LYS P 233      13.158   5.270 -28.405  0.00  0.00      PRO   
ATOM   3136  HN  LYS P 233      12.622   4.474 -28.675  0.00  0.00      PRO   
ATOM   3137  CA  LYS P 233      13.577   6.136 -29.509  0.00  0.00      PRO   
ATOM   3138  HA  LYS P 233      14.190   6.899 -29.054  0.00  0.00      PRO   
ATOM   3139  CB  LYS P 233      14.378   5.468 -30.662  0.00  0.00      PRO   
ATOM   3140  HB1 LYS P 233      14.679   6.264 -31.376  0.00  0.00      PRO   
ATOM   3141  HB2 LYS P 233      13.622   4.808 -31.138  0.00  0.00      PRO   
ATOM   3142  CG  LYS P 233      15.578   4.599 -30.133  0.00  0.00      PRO   
ATOM   3143  HG1 LYS P 233      16.147   4.262 -31.025  0.00  0.00      PRO   
ATOM   3144  HG2 LYS P 233      15.038   3.754 -29.654  0.00  0.00      PRO   
ATOM   3145  CD  LYS P 233      16.559   5.373 -29.211  0.00  0.00      PRO   
ATOM   3146  HD1 LYS P 233      16.065   5.774 -28.301  0.00  0.00      PRO   
ATOM   3147  HD2 LYS P 233      17.157   6.153 -29.729  0.00  0.00      PRO   
ATOM   3148  CE  LYS P 233      17.695   4.434 -28.618  0.00  0.00      PRO   
ATOM   3149  HE1 LYS P 233      18.331   4.019 -29.429  0.00  0.00      PRO   
ATOM   3150  HE2 LYS P 233      17.250   3.517 -28.175  0.00  0.00      PRO   
ATOM   3151  NZ  LYS P 233      18.446   5.077 -27.559  0.00  0.00      PRO   
ATOM   3152  HZ1 LYS P 233      19.128   5.654 -28.091  0.00  0.00      PRO   
ATOM   3153  HZ2 LYS P 233      17.841   5.678 -26.963  0.00  0.00      PRO   
ATOM   3154  HZ3 LYS P 233      18.964   4.385 -26.980  0.00  0.00      PRO   
ATOM   3155  C   LYS P 233      12.443   7.053 -30.050  0.00  0.00      PRO   
ATOM   3156  O   LYS P 233      12.570   7.780 -31.059  0.00  0.00      PRO   
ATOM   3157  N   ASN P 234      11.261   6.975 -29.400  0.00  0.00      PRO   
ATOM   3158  HN  ASN P 234      11.276   6.557 -28.495  0.00  0.00      PRO   
ATOM   3159  CA  ASN P 234      10.083   7.713 -29.858  0.00  0.00      PRO   
ATOM   3160  HA  ASN P 234      10.221   8.004 -30.889  0.00  0.00      PRO   
ATOM   3161  CB  ASN P 234       8.984   6.634 -29.814  0.00  0.00      PRO   
ATOM   3162  HB1 ASN P 234       8.713   6.412 -28.759  0.00  0.00      PRO   
ATOM   3163  HB2 ASN P 234       9.340   5.703 -30.304  0.00  0.00      PRO   
ATOM   3164  CG  ASN P 234       7.744   7.077 -30.687  0.00  0.00      PRO   
ATOM   3165  OD1 ASN P 234       7.857   7.940 -31.578  0.00  0.00      PRO   
ATOM   3166  ND2 ASN P 234       6.607   6.600 -30.223  0.00  0.00      PRO   
ATOM   3167 HD21 ASN P 234       6.588   5.922 -29.488  0.00  0.00      PRO   
ATOM   3168 HD22 ASN P 234       5.774   7.041 -30.557  0.00  0.00      PRO   
ATOM   3169  C   ASN P 234       9.672   8.947 -29.115  0.00  0.00      PRO   
ATOM   3170  O   ASN P 234       9.717   8.982 -27.841  0.00  0.00      PRO   
ATOM   3171  N   GLU P 235       9.309   9.987 -29.825  0.00  0.00      PRO   
ATOM   3172  HN  GLU P 235       9.154   9.936 -30.809  0.00  0.00      PRO   
ATOM   3173  CA  GLU P 235       9.323  11.371 -29.335  0.00  0.00      PRO   
ATOM   3174  HA  GLU P 235      10.180  11.535 -28.700  0.00  0.00      PRO   
ATOM   3175  CB  GLU P 235       9.474  12.359 -30.492  0.00  0.00      PRO   
ATOM   3176  HB1 GLU P 235       9.331  13.415 -30.178  0.00  0.00      PRO   
ATOM   3177  HB2 GLU P 235       8.681  12.145 -31.241  0.00  0.00      PRO   
ATOM   3178  CG  GLU P 235      10.855  12.217 -31.114  0.00  0.00      PRO   
ATOM   3179  HG1 GLU P 235      11.076  11.271 -31.653  0.00  0.00      PRO   
ATOM   3180  HG2 GLU P 235      11.541  12.109 -30.248  0.00  0.00      PRO   
ATOM   3181  CD  GLU P 235      11.299  13.315 -31.989  0.00  0.00      PRO   
ATOM   3182  OE1 GLU P 235      11.694  14.367 -31.457  0.00  0.00      PRO   
ATOM   3183  OE2 GLU P 235      11.331  13.105 -33.194  0.00  0.00      PRO   
ATOM   3184  C   GLU P 235       8.112  11.810 -28.406  0.00  0.00      PRO   
ATOM   3185  O   GLU P 235       7.755  12.981 -28.402  0.00  0.00      PRO   
ATOM   3186  N   LYS P 236       7.519  10.901 -27.660  0.00  0.00      PRO   
ATOM   3187  HN  LYS P 236       7.765   9.980 -27.953  0.00  0.00      PRO   
ATOM   3188  CA  LYS P 236       6.525  11.138 -26.582  0.00  0.00      PRO   
ATOM   3189  HA  LYS P 236       6.363  12.205 -26.547  0.00  0.00      PRO   
ATOM   3190  CB  LYS P 236       5.162  10.405 -27.099  0.00  0.00      PRO   
ATOM   3191  HB1 LYS P 236       4.333  10.479 -26.364  0.00  0.00      PRO   
ATOM   3192  HB2 LYS P 236       5.484   9.343 -27.042  0.00  0.00      PRO   
ATOM   3193  CG  LYS P 236       4.657  10.688 -28.482  0.00  0.00      PRO   
ATOM   3194  HG1 LYS P 236       3.840   9.961 -28.677  0.00  0.00      PRO   
ATOM   3195  HG2 LYS P 236       5.456  10.337 -29.169  0.00  0.00      PRO   
ATOM   3196  CD  LYS P 236       4.259  12.113 -28.681  0.00  0.00      PRO   
ATOM   3197  HD1 LYS P 236       4.949  12.864 -28.240  0.00  0.00      PRO   
ATOM   3198  HD2 LYS P 236       3.280  12.375 -28.227  0.00  0.00      PRO   
ATOM   3199  CE  LYS P 236       4.023  12.467 -30.139  0.00  0.00      PRO   
ATOM   3200  HE1 LYS P 236       4.999  12.375 -30.660  0.00  0.00      PRO   
ATOM   3201  HE2 LYS P 236       3.725  13.538 -30.160  0.00  0.00      PRO   
ATOM   3202  NZ  LYS P 236       3.012  11.686 -30.788  0.00  0.00      PRO   
ATOM   3203  HZ1 LYS P 236       3.393  10.776 -31.117  0.00  0.00      PRO   
ATOM   3204  HZ2 LYS P 236       2.169  11.627 -30.181  0.00  0.00      PRO   
ATOM   3205  HZ3 LYS P 236       2.645  12.222 -31.600  0.00  0.00      PRO   
ATOM   3206  C   LYS P 236       6.902  10.676 -25.268  0.00  0.00      PRO   
ATOM   3207  O   LYS P 236       6.089  10.456 -24.325  0.00  0.00      PRO   
ATOM   3208  N   LYS P 237       8.170  10.391 -25.054  0.00  0.00      PRO   
ATOM   3209  HN  LYS P 237       8.903  10.452 -25.728  0.00  0.00      PRO   
ATOM   3210  CA  LYS P 237       8.566   9.469 -23.992  0.00  0.00      PRO   
ATOM   3211  HA  LYS P 237       7.956   8.579 -23.924  0.00  0.00      PRO   
ATOM   3212  CB  LYS P 237       9.979   8.928 -24.311  0.00  0.00      PRO   
ATOM   3213  HB1 LYS P 237       9.850   8.005 -24.916  0.00  0.00      PRO   
ATOM   3214  HB2 LYS P 237      10.485   8.585 -23.383  0.00  0.00      PRO   
ATOM   3215  CG  LYS P 237      11.042   9.863 -24.921  0.00  0.00      PRO   
ATOM   3216  HG1 LYS P 237      11.266  10.697 -24.222  0.00  0.00      PRO   
ATOM   3217  HG2 LYS P 237      10.787  10.328 -25.896  0.00  0.00      PRO   
ATOM   3218  CD  LYS P 237      12.277   9.012 -25.206  0.00  0.00      PRO   
ATOM   3219  HD1 LYS P 237      12.032   8.135 -25.843  0.00  0.00      PRO   
ATOM   3220  HD2 LYS P 237      12.732   8.697 -24.243  0.00  0.00      PRO   
ATOM   3221  CE  LYS P 237      13.293   9.801 -26.070  0.00  0.00      PRO   
ATOM   3222  HE1 LYS P 237      13.294  10.832 -25.655  0.00  0.00      PRO   
ATOM   3223  HE2 LYS P 237      12.967   9.876 -27.130  0.00  0.00      PRO   
ATOM   3224  NZ  LYS P 237      14.640   9.135 -25.940  0.00  0.00      PRO   
ATOM   3225  HZ1 LYS P 237      14.578   8.099 -26.014  0.00  0.00      PRO   
ATOM   3226  HZ2 LYS P 237      15.208   9.507 -26.728  0.00  0.00      PRO   
ATOM   3227  HZ3 LYS P 237      14.999   9.425 -25.008  0.00  0.00      PRO   
ATOM   3228  C   LYS P 237       8.519  10.023 -22.597  0.00  0.00      PRO   
ATOM   3229  O   LYS P 237       8.198   9.297 -21.658  0.00  0.00      PRO   
ATOM   3230  N   ASN P 238       8.836  11.335 -22.417  0.00  0.00      PRO   
ATOM   3231  HN  ASN P 238       9.246  11.855 -23.162  0.00  0.00      PRO   
ATOM   3232  CA  ASN P 238       8.882  11.891 -21.030  0.00  0.00      PRO   
ATOM   3233  HA  ASN P 238       9.399  11.230 -20.350  0.00  0.00      PRO   
ATOM   3234  CB  ASN P 238       9.611  13.216 -20.940  0.00  0.00      PRO   
ATOM   3235  HB1 ASN P 238       9.538  13.640 -19.915  0.00  0.00      PRO   
ATOM   3236  HB2 ASN P 238       9.121  13.965 -21.598  0.00  0.00      PRO   
ATOM   3237  CG  ASN P 238      11.014  13.216 -21.517  0.00  0.00      PRO   
ATOM   3238  OD1 ASN P 238      11.369  12.402 -22.385  0.00  0.00      PRO   
ATOM   3239  ND2 ASN P 238      11.929  14.084 -21.056  0.00  0.00      PRO   
ATOM   3240 HD21 ASN P 238      11.726  14.578 -20.211  0.00  0.00      PRO   
ATOM   3241 HD22 ASN P 238      12.889  13.960 -21.310  0.00  0.00      PRO   
ATOM   3242  C   ASN P 238       7.545  12.058 -20.440  0.00  0.00      PRO   
ATOM   3243  O   ASN P 238       7.319  11.947 -19.205  0.00  0.00      PRO   
ATOM   3244  N   LYS P 239       6.560  12.240 -21.388  0.00  0.00      PRO   
ATOM   3245  HN  LYS P 239       6.859  12.377 -22.329  0.00  0.00      PRO   
ATOM   3246  CA  LYS P 239       5.204  12.326 -21.065  0.00  0.00      PRO   
ATOM   3247  HA  LYS P 239       5.030  12.969 -20.215  0.00  0.00      PRO   
ATOM   3248  CB  LYS P 239       4.606  12.830 -22.408  0.00  0.00      PRO   
ATOM   3249  HB1 LYS P 239       3.521  12.787 -22.174  0.00  0.00      PRO   
ATOM   3250  HB2 LYS P 239       4.889  12.257 -23.317  0.00  0.00      PRO   
ATOM   3251  CG  LYS P 239       4.927  14.176 -22.769  0.00  0.00      PRO   
ATOM   3252  HG1 LYS P 239       6.005  14.296 -23.009  0.00  0.00      PRO   
ATOM   3253  HG2 LYS P 239       4.693  14.939 -21.997  0.00  0.00      PRO   
ATOM   3254  CD  LYS P 239       4.205  14.520 -24.068  0.00  0.00      PRO   
ATOM   3255  HD1 LYS P 239       3.135  14.516 -23.769  0.00  0.00      PRO   
ATOM   3256  HD2 LYS P 239       4.347  13.806 -24.907  0.00  0.00      PRO   
ATOM   3257  CE  LYS P 239       4.520  15.998 -24.463  0.00  0.00      PRO   
ATOM   3258  HE1 LYS P 239       5.621  16.097 -24.576  0.00  0.00      PRO   
ATOM   3259  HE2 LYS P 239       4.292  16.715 -23.645  0.00  0.00      PRO   
ATOM   3260  NZ  LYS P 239       3.874  16.364 -25.755  0.00  0.00      PRO   
ATOM   3261  HZ1 LYS P 239       4.146  17.308 -26.096  0.00  0.00      PRO   
ATOM   3262  HZ2 LYS P 239       4.209  15.755 -26.528  0.00  0.00      PRO   
ATOM   3263  HZ3 LYS P 239       2.836  16.310 -25.723  0.00  0.00      PRO   
ATOM   3264  C   LYS P 239       4.578  11.008 -20.586  0.00  0.00      PRO   
ATOM   3265  O   LYS P 239       3.782  10.874 -19.676  0.00  0.00      PRO   
ATOM   3266  N   ALA P 240       4.822   9.933 -21.413  0.00  0.00      PRO   
ATOM   3267  HN  ALA P 240       5.298  10.002 -22.286  0.00  0.00      PRO   
ATOM   3268  CA  ALA P 240       4.506   8.596 -21.113  0.00  0.00      PRO   
ATOM   3269  HA  ALA P 240       3.482   8.372 -21.374  0.00  0.00      PRO   
ATOM   3270  CB  ALA P 240       5.096   7.689 -22.153  0.00  0.00      PRO   
ATOM   3271  HB1 ALA P 240       4.643   8.135 -23.064  0.00  0.00      PRO   
ATOM   3272  HB2 ALA P 240       6.205   7.734 -22.199  0.00  0.00      PRO   
ATOM   3273  HB3 ALA P 240       4.808   6.620 -22.061  0.00  0.00      PRO   
ATOM   3274  C   ALA P 240       4.914   8.040 -19.772  0.00  0.00      PRO   
ATOM   3275  O   ALA P 240       4.201   7.221 -19.223  0.00  0.00      PRO   
ATOM   3276  N   VAL P 241       5.982   8.598 -19.136  0.00  0.00      PRO   
ATOM   3277  HN  VAL P 241       6.522   9.398 -19.384  0.00  0.00      PRO   
ATOM   3278  CA  VAL P 241       6.457   7.939 -17.871  0.00  0.00      PRO   
ATOM   3279  HA  VAL P 241       5.929   6.997 -17.848  0.00  0.00      PRO   
ATOM   3280  CB  VAL P 241       7.992   7.820 -17.579  0.00  0.00      PRO   
ATOM   3281  HB  VAL P 241       8.073   7.523 -16.511  0.00  0.00      PRO   
ATOM   3282  CG1 VAL P 241       8.448   6.619 -18.378  0.00  0.00      PRO   
ATOM   3283 HG11 VAL P 241       8.058   6.719 -19.414  0.00  0.00      PRO   
ATOM   3284 HG12 VAL P 241       9.515   6.318 -18.317  0.00  0.00      PRO   
ATOM   3285 HG13 VAL P 241       7.842   5.745 -18.053  0.00  0.00      PRO   
ATOM   3286  CG2 VAL P 241       8.782   9.136 -17.875  0.00  0.00      PRO   
ATOM   3287 HG21 VAL P 241       8.959   9.222 -18.969  0.00  0.00      PRO   
ATOM   3288 HG22 VAL P 241       8.264  10.022 -17.450  0.00  0.00      PRO   
ATOM   3289 HG23 VAL P 241       9.766   8.947 -17.395  0.00  0.00      PRO   
ATOM   3290  C   VAL P 241       5.787   8.706 -16.700  0.00  0.00      PRO   
ATOM   3291  O   VAL P 241       5.908   8.293 -15.569  0.00  0.00      PRO   
ATOM   3292  N   LYS P 242       5.031   9.727 -16.932  0.00  0.00      PRO   
ATOM   3293  HN  LYS P 242       4.849   9.892 -17.898  0.00  0.00      PRO   
ATOM   3294  CA  LYS P 242       4.229  10.407 -15.839  0.00  0.00      PRO   
ATOM   3295  HA  LYS P 242       4.941  10.665 -15.069  0.00  0.00      PRO   
ATOM   3296  CB  LYS P 242       3.661  11.746 -16.386  0.00  0.00      PRO   
ATOM   3297  HB1 LYS P 242       3.001  12.198 -15.614  0.00  0.00      PRO   
ATOM   3298  HB2 LYS P 242       3.043  11.592 -17.296  0.00  0.00      PRO   
ATOM   3299  CG  LYS P 242       4.863  12.693 -16.632  0.00  0.00      PRO   
ATOM   3300  HG1 LYS P 242       5.660  12.184 -17.217  0.00  0.00      PRO   
ATOM   3301  HG2 LYS P 242       5.293  13.035 -15.667  0.00  0.00      PRO   
ATOM   3302  CD  LYS P 242       4.352  13.947 -17.428  0.00  0.00      PRO   
ATOM   3303  HD1 LYS P 242       3.597  14.305 -16.695  0.00  0.00      PRO   
ATOM   3304  HD2 LYS P 242       3.817  13.520 -18.303  0.00  0.00      PRO   
ATOM   3305  CE  LYS P 242       5.349  15.070 -17.782  0.00  0.00      PRO   
ATOM   3306  HE1 LYS P 242       5.986  14.648 -18.588  0.00  0.00      PRO   
ATOM   3307  HE2 LYS P 242       5.956  15.319 -16.885  0.00  0.00      PRO   
ATOM   3308  NZ  LYS P 242       4.613  16.170 -18.379  0.00  0.00      PRO   
ATOM   3309  HZ1 LYS P 242       4.159  16.747 -17.642  0.00  0.00      PRO   
ATOM   3310  HZ2 LYS P 242       5.356  16.753 -18.815  0.00  0.00      PRO   
ATOM   3311  HZ3 LYS P 242       3.943  15.798 -19.081  0.00  0.00      PRO   
ATOM   3312  C   LYS P 242       3.315   9.570 -15.029  0.00  0.00      PRO   
ATOM   3313  O   LYS P 242       3.198   9.856 -13.825  0.00  0.00      PRO   
ATOM   3314  N   MET P 243       2.547   8.598 -15.577  0.00  0.00      PRO   
ATOM   3315  HN  MET P 243       2.541   8.356 -16.544  0.00  0.00      PRO   
ATOM   3316  CA  MET P 243       1.773   7.775 -14.611  0.00  0.00      PRO   
ATOM   3317  HA  MET P 243       1.068   8.434 -14.126  0.00  0.00      PRO   
ATOM   3318  CB  MET P 243       0.817   6.803 -15.275  0.00  0.00      PRO   
ATOM   3319  HB1 MET P 243       0.120   6.361 -14.531  0.00  0.00      PRO   
ATOM   3320  HB2 MET P 243       1.401   6.141 -15.949  0.00  0.00      PRO   
ATOM   3321  CG  MET P 243      -0.162   7.615 -16.247  0.00  0.00      PRO   
ATOM   3322  HG1 MET P 243      -0.919   6.913 -16.660  0.00  0.00      PRO   
ATOM   3323  HG2 MET P 243       0.325   8.001 -17.168  0.00  0.00      PRO   
ATOM   3324  SD  MET P 243      -1.070   8.927 -15.318  0.00  0.00      PRO   
ATOM   3325  CE  MET P 243      -2.060   9.734 -16.590  0.00  0.00      PRO   
ATOM   3326  HE1 MET P 243      -1.414  10.281 -17.309  0.00  0.00      PRO   
ATOM   3327  HE2 MET P 243      -2.768   9.030 -17.077  0.00  0.00      PRO   
ATOM   3328  HE3 MET P 243      -2.661  10.538 -16.115  0.00  0.00      PRO   
ATOM   3329  C   MET P 243       2.444   6.934 -13.603  0.00  0.00      PRO   
ATOM   3330  O   MET P 243       2.167   7.076 -12.431  0.00  0.00      PRO   
ATOM   3331  N   ILE P 244       3.341   6.068 -14.082  0.00  0.00      PRO   
ATOM   3332  HN  ILE P 244       3.547   6.046 -15.058  0.00  0.00      PRO   
ATOM   3333  CA  ILE P 244       4.090   5.229 -13.159  0.00  0.00      PRO   
ATOM   3334  HA  ILE P 244       3.403   4.618 -12.591  0.00  0.00      PRO   
ATOM   3335  CB  ILE P 244       4.928   4.200 -13.822  0.00  0.00      PRO   
ATOM   3336  HB  ILE P 244       5.605   4.673 -14.566  0.00  0.00      PRO   
ATOM   3337  CG2 ILE P 244       5.845   3.466 -12.735  0.00  0.00      PRO   
ATOM   3338 HG21 ILE P 244       6.530   4.246 -12.341  0.00  0.00      PRO   
ATOM   3339 HG22 ILE P 244       5.543   2.893 -11.832  0.00  0.00      PRO   
ATOM   3340 HG23 ILE P 244       6.492   2.746 -13.280  0.00  0.00      PRO   
ATOM   3341  CG1 ILE P 244       4.069   3.093 -14.619  0.00  0.00      PRO   
ATOM   3342 HG11 ILE P 244       4.742   2.289 -14.986  0.00  0.00      PRO   
ATOM   3343 HG12 ILE P 244       3.553   3.573 -15.478  0.00  0.00      PRO   
ATOM   3344  CD  ILE P 244       3.010   2.253 -13.795  0.00  0.00      PRO   
ATOM   3345  HD1 ILE P 244       2.456   1.639 -14.537  0.00  0.00      PRO   
ATOM   3346  HD2 ILE P 244       3.569   1.594 -13.097  0.00  0.00      PRO   
ATOM   3347  HD3 ILE P 244       2.355   2.981 -13.269  0.00  0.00      PRO   
ATOM   3348  C   ILE P 244       4.950   6.165 -12.295  0.00  0.00      PRO   
ATOM   3349  O   ILE P 244       5.177   5.873 -11.098  0.00  0.00      PRO   
ATOM   3350  N   PHE P 245       5.523   7.267 -12.820  0.00  0.00      PRO   
ATOM   3351  HN  PHE P 245       5.335   7.494 -13.773  0.00  0.00      PRO   
ATOM   3352  CA  PHE P 245       6.284   8.251 -11.946  0.00  0.00      PRO   
ATOM   3353  HA  PHE P 245       7.029   7.594 -11.520  0.00  0.00      PRO   
ATOM   3354  CB  PHE P 245       7.016   9.335 -12.802  0.00  0.00      PRO   
ATOM   3355  HB1 PHE P 245       6.179   9.809 -13.357  0.00  0.00      PRO   
ATOM   3356  HB2 PHE P 245       7.653   8.716 -13.470  0.00  0.00      PRO   
ATOM   3357  CG  PHE P 245       7.820  10.412 -11.968  0.00  0.00      PRO   
ATOM   3358  CD1 PHE P 245       8.655   9.971 -10.996  0.00  0.00      PRO   
ATOM   3359  HD1 PHE P 245       8.696   8.900 -10.866  0.00  0.00      PRO   
ATOM   3360  CE1 PHE P 245       9.520  10.862 -10.304  0.00  0.00      PRO   
ATOM   3361  HE1 PHE P 245      10.289  10.493  -9.642  0.00  0.00      PRO   
ATOM   3362  CZ  PHE P 245       9.275  12.271 -10.413  0.00  0.00      PRO   
ATOM   3363  HZ  PHE P 245       9.880  12.969  -9.855  0.00  0.00      PRO   
ATOM   3364  CD2 PHE P 245       7.805  11.832 -12.169  0.00  0.00      PRO   
ATOM   3365  HD2 PHE P 245       7.090  12.275 -12.846  0.00  0.00      PRO   
ATOM   3366  CE2 PHE P 245       8.542  12.752 -11.443  0.00  0.00      PRO   
ATOM   3367  HE2 PHE P 245       8.409  13.809 -11.621  0.00  0.00      PRO   
ATOM   3368  C   PHE P 245       5.382   8.784 -10.829  0.00  0.00      PRO   
ATOM   3369  O   PHE P 245       5.837   8.943  -9.657  0.00  0.00      PRO   
ATOM   3370  N   ALA P 246       4.091   9.061 -11.097  0.00  0.00      PRO   
ATOM   3371  HN  ALA P 246       3.719   8.964 -12.017  0.00  0.00      PRO   
ATOM   3372  CA  ALA P 246       3.205   9.514 -10.099  0.00  0.00      PRO   
ATOM   3373  HA  ALA P 246       3.821  10.191  -9.526  0.00  0.00      PRO   
ATOM   3374  CB  ALA P 246       1.908  10.181 -10.629  0.00  0.00      PRO   
ATOM   3375  HB1 ALA P 246       1.265  10.452  -9.765  0.00  0.00      PRO   
ATOM   3376  HB2 ALA P 246       2.083  11.074 -11.266  0.00  0.00      PRO   
ATOM   3377  HB3 ALA P 246       1.283   9.432 -11.161  0.00  0.00      PRO   
ATOM   3378  C   ALA P 246       2.929   8.455  -8.944  0.00  0.00      PRO   
ATOM   3379  O   ALA P 246       3.075   8.811  -7.738  0.00  0.00      PRO   
ATOM   3380  N   VAL P 247       2.616   7.205  -9.361  0.00  0.00      PRO   
ATOM   3381  HN  VAL P 247       2.447   7.017 -10.326  0.00  0.00      PRO   
ATOM   3382  CA  VAL P 247       2.256   6.069  -8.450  0.00  0.00      PRO   
ATOM   3383  HA  VAL P 247       1.399   6.314  -7.840  0.00  0.00      PRO   
ATOM   3384  CB  VAL P 247       1.820   4.847  -9.241  0.00  0.00      PRO   
ATOM   3385  HB  VAL P 247       2.769   4.700  -9.800  0.00  0.00      PRO   
ATOM   3386  CG1 VAL P 247       1.547   3.619  -8.243  0.00  0.00      PRO   
ATOM   3387 HG11 VAL P 247       1.044   4.040  -7.346  0.00  0.00      PRO   
ATOM   3388 HG12 VAL P 247       0.862   2.923  -8.772  0.00  0.00      PRO   
ATOM   3389 HG13 VAL P 247       2.470   3.131  -7.864  0.00  0.00      PRO   
ATOM   3390  CG2 VAL P 247       0.543   5.169 -10.045  0.00  0.00      PRO   
ATOM   3391 HG21 VAL P 247       0.444   4.307 -10.739  0.00  0.00      PRO   
ATOM   3392 HG22 VAL P 247      -0.355   5.126  -9.393  0.00  0.00      PRO   
ATOM   3393 HG23 VAL P 247       0.557   6.101 -10.650  0.00  0.00      PRO   
ATOM   3394  C   VAL P 247       3.368   5.838  -7.474  0.00  0.00      PRO   
ATOM   3395  O   VAL P 247       3.173   5.668  -6.317  0.00  0.00      PRO   
ATOM   3396  N   VAL P 248       4.643   5.798  -7.984  0.00  0.00      PRO   
ATOM   3397  HN  VAL P 248       4.906   5.838  -8.945  0.00  0.00      PRO   
ATOM   3398  CA  VAL P 248       5.800   5.601  -7.099  0.00  0.00      PRO   
ATOM   3399  HA  VAL P 248       5.484   4.765  -6.493  0.00  0.00      PRO   
ATOM   3400  CB  VAL P 248       7.112   5.236  -7.861  0.00  0.00      PRO   
ATOM   3401  HB  VAL P 248       7.468   6.069  -8.505  0.00  0.00      PRO   
ATOM   3402  CG1 VAL P 248       8.272   4.943  -6.853  0.00  0.00      PRO   
ATOM   3403 HG11 VAL P 248       8.647   5.876  -6.380  0.00  0.00      PRO   
ATOM   3404 HG12 VAL P 248       7.800   4.252  -6.122  0.00  0.00      PRO   
ATOM   3405 HG13 VAL P 248       9.105   4.397  -7.345  0.00  0.00      PRO   
ATOM   3406  CG2 VAL P 248       6.724   3.985  -8.637  0.00  0.00      PRO   
ATOM   3407 HG21 VAL P 248       5.918   4.200  -9.371  0.00  0.00      PRO   
ATOM   3408 HG22 VAL P 248       7.561   3.666  -9.294  0.00  0.00      PRO   
ATOM   3409 HG23 VAL P 248       6.425   3.172  -7.941  0.00  0.00      PRO   
ATOM   3410  C   VAL P 248       5.974   6.794  -6.063  0.00  0.00      PRO   
ATOM   3411  O   VAL P 248       6.361   6.603  -4.950  0.00  0.00      PRO   
ATOM   3412  N   VAL P 249       5.697   8.007  -6.512  0.00  0.00      PRO   
ATOM   3413  HN  VAL P 249       5.343   8.185  -7.426  0.00  0.00      PRO   
ATOM   3414  CA  VAL P 249       5.997   9.170  -5.750  0.00  0.00      PRO   
ATOM   3415  HA  VAL P 249       6.963   9.031  -5.288  0.00  0.00      PRO   
ATOM   3416  CB  VAL P 249       6.089  10.506  -6.551  0.00  0.00      PRO   
ATOM   3417  HB  VAL P 249       5.301  10.552  -7.333  0.00  0.00      PRO   
ATOM   3418  CG1 VAL P 249       5.963  11.703  -5.684  0.00  0.00      PRO   
ATOM   3419 HG11 VAL P 249       4.883  11.927  -5.544  0.00  0.00      PRO   
ATOM   3420 HG12 VAL P 249       6.437  11.594  -4.685  0.00  0.00      PRO   
ATOM   3421 HG13 VAL P 249       6.346  12.596  -6.224  0.00  0.00      PRO   
ATOM   3422  CG2 VAL P 249       7.407  10.636  -7.403  0.00  0.00      PRO   
ATOM   3423 HG21 VAL P 249       8.311  10.613  -6.757  0.00  0.00      PRO   
ATOM   3424 HG22 VAL P 249       7.360   9.849  -8.186  0.00  0.00      PRO   
ATOM   3425 HG23 VAL P 249       7.422  11.504  -8.096  0.00  0.00      PRO   
ATOM   3426  C   VAL P 249       5.020   9.312  -4.490  0.00  0.00      PRO   
ATOM   3427  O   VAL P 249       5.475   9.481  -3.370  0.00  0.00      PRO   
ATOM   3428  N   LEU P 250       3.723   9.072  -4.785  0.00  0.00      PRO   
ATOM   3429  HN  LEU P 250       3.416   8.717  -5.664  0.00  0.00      PRO   
ATOM   3430  CA  LEU P 250       2.647   8.930  -3.823  0.00  0.00      PRO   
ATOM   3431  HA  LEU P 250       2.437   9.811  -3.235  0.00  0.00      PRO   
ATOM   3432  CB  LEU P 250       1.232   8.719  -4.510  0.00  0.00      PRO   
ATOM   3433  HB1 LEU P 250       0.447   8.557  -3.741  0.00  0.00      PRO   
ATOM   3434  HB2 LEU P 250       1.244   7.888  -5.247  0.00  0.00      PRO   
ATOM   3435  CG  LEU P 250       0.795   9.956  -5.313  0.00  0.00      PRO   
ATOM   3436  HG  LEU P 250       1.712  10.298  -5.839  0.00  0.00      PRO   
ATOM   3437  CD1 LEU P 250      -0.180   9.633  -6.401  0.00  0.00      PRO   
ATOM   3438 HD11 LEU P 250      -0.954   8.991  -5.930  0.00  0.00      PRO   
ATOM   3439 HD12 LEU P 250      -0.556  10.530  -6.938  0.00  0.00      PRO   
ATOM   3440 HD13 LEU P 250       0.362   8.936  -7.075  0.00  0.00      PRO   
ATOM   3441  CD2 LEU P 250       0.272  11.033  -4.383  0.00  0.00      PRO   
ATOM   3442 HD21 LEU P 250      -0.055  11.866  -5.041  0.00  0.00      PRO   
ATOM   3443 HD22 LEU P 250      -0.684  10.720  -3.910  0.00  0.00      PRO   
ATOM   3444 HD23 LEU P 250       0.954  11.306  -3.550  0.00  0.00      PRO   
ATOM   3445  C   LEU P 250       2.822   7.776  -2.889  0.00  0.00      PRO   
ATOM   3446  O   LEU P 250       2.690   7.997  -1.681  0.00  0.00      PRO   
ATOM   3447  N   PHE P 251       3.110   6.555  -3.423  0.00  0.00      PRO   
ATOM   3448  HN  PHE P 251       3.287   6.435  -4.396  0.00  0.00      PRO   
ATOM   3449  CA  PHE P 251       3.264   5.303  -2.639  0.00  0.00      PRO   
ATOM   3450  HA  PHE P 251       2.379   5.328  -2.021  0.00  0.00      PRO   
ATOM   3451  CB  PHE P 251       3.370   4.157  -3.670  0.00  0.00      PRO   
ATOM   3452  HB1 PHE P 251       4.158   4.392  -4.417  0.00  0.00      PRO   
ATOM   3453  HB2 PHE P 251       2.510   4.080  -4.369  0.00  0.00      PRO   
ATOM   3454  CG  PHE P 251       3.460   2.804  -2.997  0.00  0.00      PRO   
ATOM   3455  CD1 PHE P 251       4.640   2.235  -2.569  0.00  0.00      PRO   
ATOM   3456  HD1 PHE P 251       5.546   2.818  -2.631  0.00  0.00      PRO   
ATOM   3457  CE1 PHE P 251       4.733   0.989  -1.930  0.00  0.00      PRO   
ATOM   3458  HE1 PHE P 251       5.693   0.571  -1.667  0.00  0.00      PRO   
ATOM   3459  CZ  PHE P 251       3.562   0.269  -1.833  0.00  0.00      PRO   
ATOM   3460  HZ  PHE P 251       3.584  -0.702  -1.360  0.00  0.00      PRO   
ATOM   3461  CD2 PHE P 251       2.246   2.081  -2.881  0.00  0.00      PRO   
ATOM   3462  HD2 PHE P 251       1.311   2.379  -3.332  0.00  0.00      PRO   
ATOM   3463  CE2 PHE P 251       2.331   0.789  -2.233  0.00  0.00      PRO   
ATOM   3464  HE2 PHE P 251       1.450   0.187  -2.063  0.00  0.00      PRO   
ATOM   3465  C   PHE P 251       4.469   5.412  -1.750  0.00  0.00      PRO   
ATOM   3466  O   PHE P 251       4.285   5.131  -0.590  0.00  0.00      PRO   
ATOM   3467  N   LEU P 252       5.664   5.948  -2.250  0.00  0.00      PRO   
ATOM   3468  HN  LEU P 252       5.731   6.157  -3.222  0.00  0.00      PRO   
ATOM   3469  CA  LEU P 252       6.819   6.183  -1.420  0.00  0.00      PRO   
ATOM   3470  HA  LEU P 252       7.206   5.300  -0.933  0.00  0.00      PRO   
ATOM   3471  CB  LEU P 252       7.862   6.864  -2.401  0.00  0.00      PRO   
ATOM   3472  HB1 LEU P 252       7.466   7.778  -2.893  0.00  0.00      PRO   
ATOM   3473  HB2 LEU P 252       8.042   6.141  -3.225  0.00  0.00      PRO   
ATOM   3474  CG  LEU P 252       9.256   7.312  -1.827  0.00  0.00      PRO   
ATOM   3475  HG  LEU P 252       9.093   7.756  -0.822  0.00  0.00      PRO   
ATOM   3476  CD1 LEU P 252      10.169   6.113  -1.611  0.00  0.00      PRO   
ATOM   3477 HD11 LEU P 252      11.163   6.514  -1.320  0.00  0.00      PRO   
ATOM   3478 HD12 LEU P 252       9.723   5.512  -0.790  0.00  0.00      PRO   
ATOM   3479 HD13 LEU P 252      10.398   5.490  -2.503  0.00  0.00      PRO   
ATOM   3480  CD2 LEU P 252       9.941   8.151  -2.857  0.00  0.00      PRO   
ATOM   3481 HD21 LEU P 252      10.435   7.586  -3.676  0.00  0.00      PRO   
ATOM   3482 HD22 LEU P 252       9.255   8.924  -3.266  0.00  0.00      PRO   
ATOM   3483 HD23 LEU P 252      10.768   8.657  -2.314  0.00  0.00      PRO   
ATOM   3484  C   LEU P 252       6.543   7.127  -0.296  0.00  0.00      PRO   
ATOM   3485  O   LEU P 252       6.965   6.894   0.835  0.00  0.00      PRO   
ATOM   3486  N   GLY P 253       5.797   8.190  -0.559  0.00  0.00      PRO   
ATOM   3487  HN  GLY P 253       5.473   8.257  -1.499  0.00  0.00      PRO   
ATOM   3488  CA  GLY P 253       5.393   9.269   0.326  0.00  0.00      PRO   
ATOM   3489  HA1 GLY P 253       4.900   9.950  -0.352  0.00  0.00      PRO   
ATOM   3490  HA2 GLY P 253       6.302   9.708   0.709  0.00  0.00      PRO   
ATOM   3491  C   GLY P 253       4.493   8.883   1.426  0.00  0.00      PRO   
ATOM   3492  O   GLY P 253       4.707   9.262   2.558  0.00  0.00      PRO   
ATOM   3493  N   PHE P 254       3.405   8.177   1.078  0.00  0.00      PRO   
ATOM   3494  HN  PHE P 254       3.221   7.920   0.132  0.00  0.00      PRO   
ATOM   3495  CA  PHE P 254       2.481   7.783   2.074  0.00  0.00      PRO   
ATOM   3496  HA  PHE P 254       2.381   8.648   2.713  0.00  0.00      PRO   
ATOM   3497  CB  PHE P 254       1.060   7.468   1.627  0.00  0.00      PRO   
ATOM   3498  HB1 PHE P 254       0.347   6.921   2.281  0.00  0.00      PRO   
ATOM   3499  HB2 PHE P 254       1.080   6.992   0.623  0.00  0.00      PRO   
ATOM   3500  CG  PHE P 254       0.417   8.851   1.433  0.00  0.00      PRO   
ATOM   3501  CD1 PHE P 254      -0.367   9.380   2.521  0.00  0.00      PRO   
ATOM   3502  HD1 PHE P 254      -0.650   8.799   3.387  0.00  0.00      PRO   
ATOM   3503  CE1 PHE P 254      -0.883  10.661   2.483  0.00  0.00      PRO   
ATOM   3504  HE1 PHE P 254      -1.336  11.047   3.384  0.00  0.00      PRO   
ATOM   3505  CZ  PHE P 254      -0.744  11.407   1.321  0.00  0.00      PRO   
ATOM   3506  HZ  PHE P 254      -1.107  12.423   1.272  0.00  0.00      PRO   
ATOM   3507  CD2 PHE P 254       0.490   9.584   0.255  0.00  0.00      PRO   
ATOM   3508  HD2 PHE P 254       1.162   9.177  -0.487  0.00  0.00      PRO   
ATOM   3509  CE2 PHE P 254       0.000  10.888   0.219  0.00  0.00      PRO   
ATOM   3510  HE2 PHE P 254       0.009  11.444  -0.708  0.00  0.00      PRO   
ATOM   3511  C   PHE P 254       3.046   6.666   3.019  0.00  0.00      PRO   
ATOM   3512  O   PHE P 254       2.822   6.767   4.178  0.00  0.00      PRO   
ATOM   3513  N   TRP P 255       3.717   5.658   2.468  0.00  0.00      PRO   
ATOM   3514  HN  TRP P 255       3.958   5.474   1.518  0.00  0.00      PRO   
ATOM   3515  CA  TRP P 255       4.188   4.590   3.343  0.00  0.00      PRO   
ATOM   3516  HA  TRP P 255       3.433   4.492   4.109  0.00  0.00      PRO   
ATOM   3517  CB  TRP P 255       4.300   3.368   2.341  0.00  0.00      PRO   
ATOM   3518  HB1 TRP P 255       4.979   2.651   2.851  0.00  0.00      PRO   
ATOM   3519  HB2 TRP P 255       4.853   3.638   1.416  0.00  0.00      PRO   
ATOM   3520  CG  TRP P 255       2.958   2.684   2.108  0.00  0.00      PRO   
ATOM   3521  CD1 TRP P 255       2.450   2.622   0.849  0.00  0.00      PRO   
ATOM   3522  HD1 TRP P 255       2.927   3.010  -0.038  0.00  0.00      PRO   
ATOM   3523  NE1 TRP P 255       1.266   1.897   0.928  0.00  0.00      PRO   
ATOM   3524  HE1 TRP P 255       0.802   1.410   0.221  0.00  0.00      PRO   
ATOM   3525  CE2 TRP P 255       0.986   1.588   2.251  0.00  0.00      PRO   
ATOM   3526  CD2 TRP P 255       2.014   2.139   3.053  0.00  0.00      PRO   
ATOM   3527  CE3 TRP P 255       1.930   1.991   4.436  0.00  0.00      PRO   
ATOM   3528  HE3 TRP P 255       2.707   2.493   4.993  0.00  0.00      PRO   
ATOM   3529  CZ3 TRP P 255       0.791   1.396   5.023  0.00  0.00      PRO   
ATOM   3530  HZ3 TRP P 255       0.700   1.331   6.097  0.00  0.00      PRO   
ATOM   3531  CZ2 TRP P 255      -0.134   0.976   2.766  0.00  0.00      PRO   
ATOM   3532  HZ2 TRP P 255      -0.884   0.736   2.026  0.00  0.00      PRO   
ATOM   3533  CH2 TRP P 255      -0.217   0.933   4.195  0.00  0.00      PRO   
ATOM   3534  HH2 TRP P 255      -1.125   0.519   4.608  0.00  0.00      PRO   
ATOM   3535  C   TRP P 255       5.457   4.776   4.149  0.00  0.00      PRO   
ATOM   3536  O   TRP P 255       5.651   4.140   5.133  0.00  0.00      PRO   
ATOM   3537  N   THR P 256       6.394   5.701   3.731  0.00  0.00      PRO   
ATOM   3538  HN  THR P 256       6.230   6.182   2.874  0.00  0.00      PRO   
ATOM   3539  CA  THR P 256       7.626   5.763   4.379  0.00  0.00      PRO   
ATOM   3540  HA  THR P 256       7.894   4.717   4.398  0.00  0.00      PRO   
ATOM   3541  CB  THR P 256       8.755   6.421   3.579  0.00  0.00      PRO   
ATOM   3542  HB  THR P 256       8.389   7.459   3.430  0.00  0.00      PRO   
ATOM   3543  OG1 THR P 256       8.859   5.721   2.347  0.00  0.00      PRO   
ATOM   3544  HG1 THR P 256       8.063   5.954   1.863  0.00  0.00      PRO   
ATOM   3545  CG2 THR P 256      10.102   6.344   4.332  0.00  0.00      PRO   
ATOM   3546 HG21 THR P 256      10.139   7.075   5.168  0.00  0.00      PRO   
ATOM   3547 HG22 THR P 256      10.135   5.311   4.739  0.00  0.00      PRO   
ATOM   3548 HG23 THR P 256      10.962   6.577   3.667  0.00  0.00      PRO   
ATOM   3549  C   THR P 256       7.588   6.151   5.874  0.00  0.00      PRO   
ATOM   3550  O   THR P 256       8.184   5.508   6.705  0.00  0.00      PRO   
ATOM   3551  N   PRO P 257       6.828   7.142   6.275  0.00  0.00      PRO   
ATOM   3552  CD  PRO P 257       5.988   8.038   5.532  0.00  0.00      PRO   
ATOM   3553  HD1 PRO P 257       6.477   8.140   4.539  0.00  0.00      PRO   
ATOM   3554  HD2 PRO P 257       4.927   7.718   5.453  0.00  0.00      PRO   
ATOM   3555  CA  PRO P 257       6.917   7.686   7.568  0.00  0.00      PRO   
ATOM   3556  HA  PRO P 257       7.979   7.759   7.754  0.00  0.00      PRO   
ATOM   3557  CB  PRO P 257       6.122   9.065   7.638  0.00  0.00      PRO   
ATOM   3558  HB1 PRO P 257       6.607   9.801   8.313  0.00  0.00      PRO   
ATOM   3559  HB2 PRO P 257       5.088   8.909   8.014  0.00  0.00      PRO   
ATOM   3560  CG  PRO P 257       6.137   9.415   6.183  0.00  0.00      PRO   
ATOM   3561  HG1 PRO P 257       7.106   9.925   5.997  0.00  0.00      PRO   
ATOM   3562  HG2 PRO P 257       5.339  10.118   5.860  0.00  0.00      PRO   
ATOM   3563  C   PRO P 257       6.341   6.605   8.526  0.00  0.00      PRO   
ATOM   3564  O   PRO P 257       6.788   6.355   9.624  0.00  0.00      PRO   
ATOM   3565  N   TYR P 258       5.334   5.959   8.016  0.00  0.00      PRO   
ATOM   3566  HN  TYR P 258       4.959   6.154   7.112  0.00  0.00      PRO   
ATOM   3567  CA  TYR P 258       4.662   4.976   8.869  0.00  0.00      PRO   
ATOM   3568  HA  TYR P 258       4.523   5.366   9.866  0.00  0.00      PRO   
ATOM   3569  CB  TYR P 258       3.281   4.628   8.339  0.00  0.00      PRO   
ATOM   3570  HB1 TYR P 258       3.410   4.381   7.263  0.00  0.00      PRO   
ATOM   3571  HB2 TYR P 258       2.661   5.543   8.444  0.00  0.00      PRO   
ATOM   3572  CG  TYR P 258       2.483   3.473   9.086  0.00  0.00      PRO   
ATOM   3573  CD1 TYR P 258       1.728   3.693  10.293  0.00  0.00      PRO   
ATOM   3574  HD1 TYR P 258       1.660   4.645  10.799  0.00  0.00      PRO   
ATOM   3575  CE1 TYR P 258       0.952   2.727  10.892  0.00  0.00      PRO   
ATOM   3576  HE1 TYR P 258       0.367   2.890  11.785  0.00  0.00      PRO   
ATOM   3577  CZ  TYR P 258       0.942   1.468  10.383  0.00  0.00      PRO   
ATOM   3578  OH  TYR P 258       0.340   0.412  11.107  0.00  0.00      PRO   
ATOM   3579  HH  TYR P 258      -0.060   0.902  11.830  0.00  0.00      PRO   
ATOM   3580  CD2 TYR P 258       2.483   2.188   8.593  0.00  0.00      PRO   
ATOM   3581  HD2 TYR P 258       3.068   1.966   7.713  0.00  0.00      PRO   
ATOM   3582  CE2 TYR P 258       1.667   1.200   9.205  0.00  0.00      PRO   
ATOM   3583  HE2 TYR P 258       1.648   0.199   8.802  0.00  0.00      PRO   
ATOM   3584  C   TYR P 258       5.531   3.775   9.193  0.00  0.00      PRO   
ATOM   3585  O   TYR P 258       5.827   3.443  10.311  0.00  0.00      PRO   
ATOM   3586  N   ASN P 259       6.132   3.212   8.158  0.00  0.00      PRO   
ATOM   3587  HN  ASN P 259       6.044   3.702   7.294  0.00  0.00      PRO   
ATOM   3588  CA  ASN P 259       7.140   2.140   8.304  0.00  0.00      PRO   
ATOM   3589  HA  ASN P 259       6.718   1.345   8.902  0.00  0.00      PRO   
ATOM   3590  CB  ASN P 259       7.512   1.830   6.776  0.00  0.00      PRO   
ATOM   3591  HB1 ASN P 259       8.444   1.230   6.856  0.00  0.00      PRO   
ATOM   3592  HB2 ASN P 259       7.717   2.781   6.239  0.00  0.00      PRO   
ATOM   3593  CG  ASN P 259       6.425   1.051   6.038  0.00  0.00      PRO   
ATOM   3594  OD1 ASN P 259       5.367   0.677   6.532  0.00  0.00      PRO   
ATOM   3595  ND2 ASN P 259       6.658   0.766   4.735  0.00  0.00      PRO   
ATOM   3596 HD21 ASN P 259       7.457   1.061   4.209  0.00  0.00      PRO   
ATOM   3597 HD22 ASN P 259       5.892   0.390   4.214  0.00  0.00      PRO   
ATOM   3598  C   ASN P 259       8.385   2.577   9.175  0.00  0.00      PRO   
ATOM   3599  O   ASN P 259       8.725   1.883  10.110  0.00  0.00      PRO   
ATOM   3600  N   ILE P 260       8.968   3.766   8.945  0.00  0.00      PRO   
ATOM   3601  HN  ILE P 260       8.702   4.364   8.192  0.00  0.00      PRO   
ATOM   3602  CA  ILE P 260      10.055   4.285   9.721  0.00  0.00      PRO   
ATOM   3603  HA  ILE P 260      10.716   3.432   9.767  0.00  0.00      PRO   
ATOM   3604  CB  ILE P 260      10.652   5.459   8.989  0.00  0.00      PRO   
ATOM   3605  HB  ILE P 260       9.890   6.241   8.785  0.00  0.00      PRO   
ATOM   3606  CG2 ILE P 260      11.824   6.035   9.834  0.00  0.00      PRO   
ATOM   3607 HG21 ILE P 260      12.365   6.871   9.341  0.00  0.00      PRO   
ATOM   3608 HG22 ILE P 260      11.474   6.457  10.801  0.00  0.00      PRO   
ATOM   3609 HG23 ILE P 260      12.608   5.279  10.050  0.00  0.00      PRO   
ATOM   3610  CG1 ILE P 260      11.303   4.983   7.657  0.00  0.00      PRO   
ATOM   3611 HG11 ILE P 260      11.800   5.872   7.212  0.00  0.00      PRO   
ATOM   3612 HG12 ILE P 260      10.484   4.713   6.956  0.00  0.00      PRO   
ATOM   3613  CD  ILE P 260      12.303   3.824   7.791  0.00  0.00      PRO   
ATOM   3614  HD1 ILE P 260      13.207   4.202   8.315  0.00  0.00      PRO   
ATOM   3615  HD2 ILE P 260      11.895   2.914   8.281  0.00  0.00      PRO   
ATOM   3616  HD3 ILE P 260      12.791   3.632   6.811  0.00  0.00      PRO   
ATOM   3617  C   ILE P 260       9.665   4.467  11.179  0.00  0.00      PRO   
ATOM   3618  O   ILE P 260      10.465   4.166  12.039  0.00  0.00      PRO   
ATOM   3619  N   VAL P 261       8.380   4.903  11.487  0.00  0.00      PRO   
ATOM   3620  HN  VAL P 261       7.832   5.241  10.726  0.00  0.00      PRO   
ATOM   3621  CA  VAL P 261       7.875   4.916  12.850  0.00  0.00      PRO   
ATOM   3622  HA  VAL P 261       8.638   5.465  13.382  0.00  0.00      PRO   
ATOM   3623  CB  VAL P 261       6.591   5.756  12.942  0.00  0.00      PRO   
ATOM   3624  HB  VAL P 261       5.872   5.572  12.115  0.00  0.00      PRO   
ATOM   3625  CG1 VAL P 261       5.872   5.339  14.257  0.00  0.00      PRO   
ATOM   3626 HG11 VAL P 261       5.505   4.310  14.059  0.00  0.00      PRO   
ATOM   3627 HG12 VAL P 261       6.563   5.251  15.122  0.00  0.00      PRO   
ATOM   3628 HG13 VAL P 261       4.984   5.972  14.471  0.00  0.00      PRO   
ATOM   3629  CG2 VAL P 261       6.955   7.246  12.938  0.00  0.00      PRO   
ATOM   3630 HG21 VAL P 261       6.007   7.789  13.143  0.00  0.00      PRO   
ATOM   3631 HG22 VAL P 261       7.725   7.353  13.732  0.00  0.00      PRO   
ATOM   3632 HG23 VAL P 261       7.397   7.457  11.941  0.00  0.00      PRO   
ATOM   3633  C   VAL P 261       7.790   3.518  13.458  0.00  0.00      PRO   
ATOM   3634  O   VAL P 261       8.079   3.325  14.631  0.00  0.00      PRO   
ATOM   3635  N   LEU P 262       7.392   2.495  12.768  0.00  0.00      PRO   
ATOM   3636  HN  LEU P 262       7.020   2.656  11.858  0.00  0.00      PRO   
ATOM   3637  CA  LEU P 262       7.547   1.147  13.226  0.00  0.00      PRO   
ATOM   3638  HA  LEU P 262       7.058   1.090  14.188  0.00  0.00      PRO   
ATOM   3639  CB  LEU P 262       6.811   0.208  12.292  0.00  0.00      PRO   
ATOM   3640  HB1 LEU P 262       7.147   0.097  11.238  0.00  0.00      PRO   
ATOM   3641  HB2 LEU P 262       5.803   0.600  12.038  0.00  0.00      PRO   
ATOM   3642  CG  LEU P 262       6.600  -1.316  12.789  0.00  0.00      PRO   
ATOM   3643  HG  LEU P 262       7.639  -1.707  12.748  0.00  0.00      PRO   
ATOM   3644  CD1 LEU P 262       6.057  -1.376  14.212  0.00  0.00      PRO   
ATOM   3645 HD11 LEU P 262       5.202  -0.668  14.258  0.00  0.00      PRO   
ATOM   3646 HD12 LEU P 262       5.634  -2.340  14.566  0.00  0.00      PRO   
ATOM   3647 HD13 LEU P 262       6.822  -0.914  14.873  0.00  0.00      PRO   
ATOM   3648  CD2 LEU P 262       5.779  -2.123  11.778  0.00  0.00      PRO   
ATOM   3649 HD21 LEU P 262       5.607  -3.187  12.048  0.00  0.00      PRO   
ATOM   3650 HD22 LEU P 262       4.837  -1.537  11.718  0.00  0.00      PRO   
ATOM   3651 HD23 LEU P 262       6.256  -2.030  10.780  0.00  0.00      PRO   
ATOM   3652  C   LEU P 262       8.950   0.688  13.420  0.00  0.00      PRO   
ATOM   3653  O   LEU P 262       9.326   0.001  14.328  0.00  0.00      PRO   
ATOM   3654  N   PHE P 263       9.921   1.183  12.582  0.00  0.00      PRO   
ATOM   3655  HN  PHE P 263       9.734   1.775  11.802  0.00  0.00      PRO   
ATOM   3656  CA  PHE P 263      11.285   0.832  12.675  0.00  0.00      PRO   
ATOM   3657  HA  PHE P 263      11.274  -0.247  12.721  0.00  0.00      PRO   
ATOM   3658  CB  PHE P 263      12.146   1.309  11.364  0.00  0.00      PRO   
ATOM   3659  HB1 PHE P 263      11.879   2.314  10.974  0.00  0.00      PRO   
ATOM   3660  HB2 PHE P 263      11.905   0.595  10.548  0.00  0.00      PRO   
ATOM   3661  CG  PHE P 263      13.679   1.243  11.457  0.00  0.00      PRO   
ATOM   3662  CD1 PHE P 263      14.272   0.151  11.994  0.00  0.00      PRO   
ATOM   3663  HD1 PHE P 263      13.696  -0.754  12.122  0.00  0.00      PRO   
ATOM   3664  CE1 PHE P 263      15.708   0.047  12.101  0.00  0.00      PRO   
ATOM   3665  HE1 PHE P 263      16.053  -0.857  12.580  0.00  0.00      PRO   
ATOM   3666  CZ  PHE P 263      16.480   1.171  11.748  0.00  0.00      PRO   
ATOM   3667  HZ  PHE P 263      17.558   1.133  11.689  0.00  0.00      PRO   
ATOM   3668  CD2 PHE P 263      14.526   2.346  11.078  0.00  0.00      PRO   
ATOM   3669  HD2 PHE P 263      14.040   3.205  10.639  0.00  0.00      PRO   
ATOM   3670  CE2 PHE P 263      15.939   2.331  11.264  0.00  0.00      PRO   
ATOM   3671  HE2 PHE P 263      16.593   3.153  11.010  0.00  0.00      PRO   
ATOM   3672  C   PHE P 263      11.853   1.319  14.010  0.00  0.00      PRO   
ATOM   3673  O   PHE P 263      12.522   0.591  14.653  0.00  0.00      PRO   
ATOM   3674  N   LEU P 264      11.516   2.501  14.396  0.00  0.00      PRO   
ATOM   3675  HN  LEU P 264      11.007   3.020  13.714  0.00  0.00      PRO   
ATOM   3676  CA  LEU P 264      11.847   3.114  15.641  0.00  0.00      PRO   
ATOM   3677  HA  LEU P 264      12.918   2.994  15.699  0.00  0.00      PRO   
ATOM   3678  CB  LEU P 264      11.537   4.564  15.688  0.00  0.00      PRO   
ATOM   3679  HB1 LEU P 264      11.829   4.946  16.690  0.00  0.00      PRO   
ATOM   3680  HB2 LEU P 264      10.446   4.731  15.559  0.00  0.00      PRO   
ATOM   3681  CG  LEU P 264      12.245   5.481  14.533  0.00  0.00      PRO   
ATOM   3682  HG  LEU P 264      11.859   5.054  13.583  0.00  0.00      PRO   
ATOM   3683  CD1 LEU P 264      11.896   6.901  14.630  0.00  0.00      PRO   
ATOM   3684 HD11 LEU P 264      10.797   7.058  14.605  0.00  0.00      PRO   
ATOM   3685 HD12 LEU P 264      12.078   7.292  15.654  0.00  0.00      PRO   
ATOM   3686 HD13 LEU P 264      12.449   7.623  13.992  0.00  0.00      PRO   
ATOM   3687  CD2 LEU P 264      13.777   5.417  14.595  0.00  0.00      PRO   
ATOM   3688 HD21 LEU P 264      14.225   5.622  15.590  0.00  0.00      PRO   
ATOM   3689 HD22 LEU P 264      14.149   4.399  14.351  0.00  0.00      PRO   
ATOM   3690 HD23 LEU P 264      14.229   5.953  13.733  0.00  0.00      PRO   
ATOM   3691  C   LEU P 264      11.231   2.323  16.820  0.00  0.00      PRO   
ATOM   3692  O   LEU P 264      11.966   2.003  17.788  0.00  0.00      PRO   
ATOM   3693  N   GLU P 265       9.935   1.934  16.756  0.00  0.00      PRO   
ATOM   3694  HN  GLU P 265       9.442   2.329  15.985  0.00  0.00      PRO   
ATOM   3695  CA  GLU P 265       9.292   1.139  17.770  0.00  0.00      PRO   
ATOM   3696  HA  GLU P 265       9.345   1.787  18.632  0.00  0.00      PRO   
ATOM   3697  CB  GLU P 265       7.750   1.022  17.559  0.00  0.00      PRO   
ATOM   3698  HB1 GLU P 265       7.443   0.421  16.677  0.00  0.00      PRO   
ATOM   3699  HB2 GLU P 265       7.409   2.037  17.265  0.00  0.00      PRO   
ATOM   3700  CG  GLU P 265       6.982   0.640  18.826  0.00  0.00      PRO   
ATOM   3701  HG1 GLU P 265       7.105   1.436  19.590  0.00  0.00      PRO   
ATOM   3702  HG2 GLU P 265       7.241  -0.368  19.216  0.00  0.00      PRO   
ATOM   3703  CD  GLU P 265       5.457   0.416  18.675  0.00  0.00      PRO   
ATOM   3704  OE1 GLU P 265       5.091  -0.042  17.542  0.00  0.00      PRO   
ATOM   3705  OE2 GLU P 265       4.662   0.787  19.636  0.00  0.00      PRO   
ATOM   3706  C   GLU P 265       9.907  -0.199  18.011  0.00  0.00      PRO   
ATOM   3707  O   GLU P 265      10.024  -0.649  19.151  0.00  0.00      PRO   
ATOM   3708  N   THR P 266      10.535  -0.836  16.904  0.00  0.00      PRO   
ATOM   3709  HN  THR P 266      10.355  -0.390  16.030  0.00  0.00      PRO   
ATOM   3710  CA  THR P 266      11.195  -2.073  16.847  0.00  0.00      PRO   
ATOM   3711  HA  THR P 266      10.561  -2.810  17.317  0.00  0.00      PRO   
ATOM   3712  CB  THR P 266      11.518  -2.469  15.364  0.00  0.00      PRO   
ATOM   3713  HB  THR P 266      12.306  -1.837  14.902  0.00  0.00      PRO   
ATOM   3714  OG1 THR P 266      10.417  -2.542  14.498  0.00  0.00      PRO   
ATOM   3715  HG1 THR P 266       9.995  -1.680  14.485  0.00  0.00      PRO   
ATOM   3716  CG2 THR P 266      12.146  -3.841  15.316  0.00  0.00      PRO   
ATOM   3717 HG21 THR P 266      12.271  -4.143  14.254  0.00  0.00      PRO   
ATOM   3718 HG22 THR P 266      13.092  -3.933  15.890  0.00  0.00      PRO   
ATOM   3719 HG23 THR P 266      11.430  -4.544  15.793  0.00  0.00      PRO   
ATOM   3720  C   THR P 266      12.498  -1.906  17.643  0.00  0.00      PRO   
ATOM   3721  O   THR P 266      12.826  -2.770  18.460  0.00  0.00      PRO   
ATOM   3722  N   LEU P 267      13.275  -0.845  17.381  0.00  0.00      PRO   
ATOM   3723  HN  LEU P 267      12.996  -0.181  16.691  0.00  0.00      PRO   
ATOM   3724  CA  LEU P 267      14.471  -0.613  18.123  0.00  0.00      PRO   
ATOM   3725  HA  LEU P 267      15.133  -1.459  18.008  0.00  0.00      PRO   
ATOM   3726  CB  LEU P 267      15.341   0.503  17.547  0.00  0.00      PRO   
ATOM   3727  HB1 LEU P 267      16.348   0.464  18.014  0.00  0.00      PRO   
ATOM   3728  HB2 LEU P 267      14.724   1.415  17.699  0.00  0.00      PRO   
ATOM   3729  CG  LEU P 267      15.675   0.379  16.055  0.00  0.00      PRO   
ATOM   3730  HG  LEU P 267      14.789   0.600  15.422  0.00  0.00      PRO   
ATOM   3731  CD1 LEU P 267      16.806   1.302  15.798  0.00  0.00      PRO   
ATOM   3732 HD11 LEU P 267      17.625   1.069  16.512  0.00  0.00      PRO   
ATOM   3733 HD12 LEU P 267      17.219   1.366  14.768  0.00  0.00      PRO   
ATOM   3734 HD13 LEU P 267      16.445   2.326  16.036  0.00  0.00      PRO   
ATOM   3735  CD2 LEU P 267      16.202  -0.988  15.609  0.00  0.00      PRO   
ATOM   3736 HD21 LEU P 267      15.312  -1.652  15.558  0.00  0.00      PRO   
ATOM   3737 HD22 LEU P 267      16.602  -1.026  14.573  0.00  0.00      PRO   
ATOM   3738 HD23 LEU P 267      16.928  -1.421  16.330  0.00  0.00      PRO   
ATOM   3739  C   LEU P 267      14.348  -0.346  19.631  0.00  0.00      PRO   
ATOM   3740  O   LEU P 267      15.096  -0.961  20.411  0.00  0.00      PRO   
ATOM   3741  N   VAL P 268      13.304   0.401  20.065  0.00  0.00      PRO   
ATOM   3742  HN  VAL P 268      12.615   0.755  19.438  0.00  0.00      PRO   
ATOM   3743  CA  VAL P 268      13.141   0.517  21.494  0.00  0.00      PRO   
ATOM   3744  HA  VAL P 268      14.119   0.673  21.925  0.00  0.00      PRO   
ATOM   3745  CB  VAL P 268      12.303   1.683  21.877  0.00  0.00      PRO   
ATOM   3746  HB  VAL P 268      12.141   1.739  22.975  0.00  0.00      PRO   
ATOM   3747  CG1 VAL P 268      13.152   2.927  21.498  0.00  0.00      PRO   
ATOM   3748 HG11 VAL P 268      14.098   2.804  22.068  0.00  0.00      PRO   
ATOM   3749 HG12 VAL P 268      13.316   3.046  20.405  0.00  0.00      PRO   
ATOM   3750 HG13 VAL P 268      12.751   3.920  21.795  0.00  0.00      PRO   
ATOM   3751  CG2 VAL P 268      10.945   1.805  21.206  0.00  0.00      PRO   
ATOM   3752 HG21 VAL P 268      11.123   2.148  20.164  0.00  0.00      PRO   
ATOM   3753 HG22 VAL P 268      10.353   0.885  21.400  0.00  0.00      PRO   
ATOM   3754 HG23 VAL P 268      10.278   2.593  21.616  0.00  0.00      PRO   
ATOM   3755  C   VAL P 268      12.614  -0.713  22.097  0.00  0.00      PRO   
ATOM   3756  O   VAL P 268      12.790  -0.876  23.272  0.00  0.00      PRO   
ATOM   3757  N   GLU P 269      11.898  -1.646  21.414  0.00  0.00      PRO   
ATOM   3758  HN  GLU P 269      11.556  -1.396  20.511  0.00  0.00      PRO   
ATOM   3759  CA  GLU P 269      11.532  -2.957  21.933  0.00  0.00      PRO   
ATOM   3760  HA  GLU P 269      11.311  -2.911  22.990  0.00  0.00      PRO   
ATOM   3761  CB  GLU P 269      10.209  -3.375  21.272  0.00  0.00      PRO   
ATOM   3762  HB1 GLU P 269      10.087  -4.442  21.556  0.00  0.00      PRO   
ATOM   3763  HB2 GLU P 269      10.233  -3.256  20.168  0.00  0.00      PRO   
ATOM   3764  CG  GLU P 269       8.969  -2.703  21.857  0.00  0.00      PRO   
ATOM   3765  HG1 GLU P 269       8.132  -3.088  21.235  0.00  0.00      PRO   
ATOM   3766  HG2 GLU P 269       9.016  -1.635  21.557  0.00  0.00      PRO   
ATOM   3767  CD  GLU P 269       8.902  -2.889  23.323  0.00  0.00      PRO   
ATOM   3768  OE1 GLU P 269       9.091  -2.012  24.165  0.00  0.00      PRO   
ATOM   3769  OE2 GLU P 269       8.664  -4.043  23.697  0.00  0.00      PRO   
ATOM   3770  C   GLU P 269      12.623  -4.017  21.754  0.00  0.00      PRO   
ATOM   3771  O   GLU P 269      12.670  -4.967  22.495  0.00  0.00      PRO   
ATOM   3772  N   LEU P 270      13.555  -3.751  20.821  0.00  0.00      PRO   
ATOM   3773  HN  LEU P 270      13.468  -3.089  20.081  0.00  0.00      PRO   
ATOM   3774  CA  LEU P 270      14.848  -4.419  20.851  0.00  0.00      PRO   
ATOM   3775  HA  LEU P 270      14.557  -5.456  20.771  0.00  0.00      PRO   
ATOM   3776  CB  LEU P 270      15.612  -4.007  19.570  0.00  0.00      PRO   
ATOM   3777  HB1 LEU P 270      15.997  -2.980  19.749  0.00  0.00      PRO   
ATOM   3778  HB2 LEU P 270      14.864  -3.991  18.749  0.00  0.00      PRO   
ATOM   3779  CG  LEU P 270      16.753  -4.951  19.143  0.00  0.00      PRO   
ATOM   3780  HG  LEU P 270      17.537  -4.894  19.928  0.00  0.00      PRO   
ATOM   3781  CD1 LEU P 270      16.249  -6.422  19.173  0.00  0.00      PRO   
ATOM   3782 HD11 LEU P 270      17.053  -7.150  18.930  0.00  0.00      PRO   
ATOM   3783 HD12 LEU P 270      15.822  -6.750  20.145  0.00  0.00      PRO   
ATOM   3784 HD13 LEU P 270      15.459  -6.570  18.406  0.00  0.00      PRO   
ATOM   3785  CD2 LEU P 270      17.281  -4.649  17.722  0.00  0.00      PRO   
ATOM   3786 HD21 LEU P 270      17.740  -3.638  17.693  0.00  0.00      PRO   
ATOM   3787 HD22 LEU P 270      17.974  -5.480  17.475  0.00  0.00      PRO   
ATOM   3788 HD23 LEU P 270      16.424  -4.555  17.021  0.00  0.00      PRO   
ATOM   3789  C   LEU P 270      15.665  -4.208  22.110  0.00  0.00      PRO   
ATOM   3790  O   LEU P 270      16.070  -5.137  22.799  0.00  0.00      PRO   
ATOM   3791  N   GLU P 271      15.831  -2.932  22.505  0.00  0.00      PRO   
ATOM   3792  HN  GLU P 271      15.548  -2.195  21.896  0.00  0.00      PRO   
ATOM   3793  CA  GLU P 271      16.430  -2.576  23.725  0.00  0.00      PRO   
ATOM   3794  HA  GLU P 271      16.194  -3.333  24.458  0.00  0.00      PRO   
ATOM   3795  CB  GLU P 271      17.982  -2.528  23.497  0.00  0.00      PRO   
ATOM   3796  HB1 GLU P 271      18.271  -1.718  22.793  0.00  0.00      PRO   
ATOM   3797  HB2 GLU P 271      18.221  -3.521  23.058  0.00  0.00      PRO   
ATOM   3798  CG  GLU P 271      18.768  -2.335  24.804  0.00  0.00      PRO   
ATOM   3799  HG1 GLU P 271      18.512  -3.144  25.521  0.00  0.00      PRO   
ATOM   3800  HG2 GLU P 271      18.405  -1.402  25.287  0.00  0.00      PRO   
ATOM   3801  CD  GLU P 271      20.245  -2.205  24.595  0.00  0.00      PRO   
ATOM   3802  OE1 GLU P 271      20.806  -1.345  23.885  0.00  0.00      PRO   
ATOM   3803  OE2 GLU P 271      21.003  -3.056  25.166  0.00  0.00      PRO   
ATOM   3804  C   GLU P 271      15.944  -1.194  24.191  0.00  0.00      PRO   
ATOM   3805  O   GLU P 271      15.952  -0.230  23.403  0.00  0.00      PRO   
ATOM   3806  N   VAL P 272      15.597  -0.959  25.451  0.00  0.00      PRO   
ATOM   3807  HN  VAL P 272      15.340  -1.697  26.069  0.00  0.00      PRO   
ATOM   3808  CA  VAL P 272      15.256   0.298  25.996  0.00  0.00      PRO   
ATOM   3809  HA  VAL P 272      14.556   0.649  25.251  0.00  0.00      PRO   
ATOM   3810  CB  VAL P 272      14.545   0.143  27.378  0.00  0.00      PRO   
ATOM   3811  HB  VAL P 272      13.814  -0.691  27.315  0.00  0.00      PRO   
ATOM   3812  CG1 VAL P 272      15.649  -0.267  28.406  0.00  0.00      PRO   
ATOM   3813 HG11 VAL P 272      16.332   0.588  28.598  0.00  0.00      PRO   
ATOM   3814 HG12 VAL P 272      15.102  -0.467  29.352  0.00  0.00      PRO   
ATOM   3815 HG13 VAL P 272      16.260  -1.044  27.899  0.00  0.00      PRO   
ATOM   3816  CG2 VAL P 272      13.744   1.431  27.792  0.00  0.00      PRO   
ATOM   3817 HG21 VAL P 272      12.981   1.214  28.569  0.00  0.00      PRO   
ATOM   3818 HG22 VAL P 272      14.317   2.252  28.275  0.00  0.00      PRO   
ATOM   3819 HG23 VAL P 272      13.182   1.859  26.934  0.00  0.00      PRO   
ATOM   3820  C   VAL P 272      16.393   1.375  25.924  0.00  0.00      PRO   
ATOM   3821  O   VAL P 272      17.559   1.062  25.939  0.00  0.00      PRO   
ATOM   3822  N   LEU P 273      16.060   2.657  25.652  0.00  0.00      PRO   
ATOM   3823  HN  LEU P 273      15.128   2.978  25.506  0.00  0.00      PRO   
ATOM   3824  CA  LEU P 273      17.064   3.720  25.628  0.00  0.00      PRO   
ATOM   3825  HA  LEU P 273      18.016   3.256  25.835  0.00  0.00      PRO   
ATOM   3826  CB  LEU P 273      17.071   4.508  24.261  0.00  0.00      PRO   
ATOM   3827  HB1 LEU P 273      17.406   3.693  23.585  0.00  0.00      PRO   
ATOM   3828  HB2 LEU P 273      17.874   5.276  24.274  0.00  0.00      PRO   
ATOM   3829  CG  LEU P 273      15.838   5.138  23.685  0.00  0.00      PRO   
ATOM   3830  HG  LEU P 273      15.050   4.359  23.604  0.00  0.00      PRO   
ATOM   3831  CD1 LEU P 273      15.346   6.324  24.373  0.00  0.00      PRO   
ATOM   3832 HD11 LEU P 273      16.021   7.195  24.233  0.00  0.00      PRO   
ATOM   3833 HD12 LEU P 273      14.403   6.591  23.850  0.00  0.00      PRO   
ATOM   3834 HD13 LEU P 273      15.014   6.070  25.403  0.00  0.00      PRO   
ATOM   3835  CD2 LEU P 273      16.251   5.467  22.269  0.00  0.00      PRO   
ATOM   3836 HD21 LEU P 273      15.387   5.862  21.693  0.00  0.00      PRO   
ATOM   3837 HD22 LEU P 273      17.039   6.250  22.238  0.00  0.00      PRO   
ATOM   3838 HD23 LEU P 273      16.606   4.569  21.721  0.00  0.00      PRO   
ATOM   3839  C   LEU P 273      16.987   4.708  26.786  0.00  0.00      PRO   
ATOM   3840  O   LEU P 273      17.690   5.758  26.882  0.00  0.00      PRO   
ATOM   3841  N   GLN P 274      16.194   4.398  27.826  0.00  0.00      PRO   
ATOM   3842  HN  GLN P 274      15.616   3.587  27.783  0.00  0.00      PRO   
ATOM   3843  CA  GLN P 274      16.306   5.186  29.013  0.00  0.00      PRO   
ATOM   3844  HA  GLN P 274      15.654   4.625  29.666  0.00  0.00      PRO   
ATOM   3845  CB  GLN P 274      17.653   5.057  29.804  0.00  0.00      PRO   
ATOM   3846  HB1 GLN P 274      17.483   5.664  30.720  0.00  0.00      PRO   
ATOM   3847  HB2 GLN P 274      18.420   5.643  29.254  0.00  0.00      PRO   
ATOM   3848  CG  GLN P 274      18.006   3.659  30.167  0.00  0.00      PRO   
ATOM   3849  HG1 GLN P 274      18.988   3.435  30.634  0.00  0.00      PRO   
ATOM   3850  HG2 GLN P 274      18.012   2.975  29.291  0.00  0.00      PRO   
ATOM   3851  CD  GLN P 274      16.901   2.918  31.038  0.00  0.00      PRO   
ATOM   3852  OE1 GLN P 274      15.893   2.499  30.507  0.00  0.00      PRO   
ATOM   3853  NE2 GLN P 274      17.124   2.799  32.406  0.00  0.00      PRO   
ATOM   3854 HE21 GLN P 274      17.965   3.160  32.809  0.00  0.00      PRO   
ATOM   3855 HE22 GLN P 274      16.332   2.493  32.934  0.00  0.00      PRO   
ATOM   3856  C   GLN P 274      15.684   6.483  29.065  0.00  0.00      PRO   
ATOM   3857  O   GLN P 274      15.964   7.391  29.848  0.00  0.00      PRO   
ATOM   3858  N   ASP P 275      14.762   6.715  28.148  0.00  0.00      PRO   
ATOM   3859  HN  ASP P 275      14.459   6.032  27.487  0.00  0.00      PRO   
ATOM   3860  CA  ASP P 275      14.199   8.091  28.048  0.00  0.00      PRO   
ATOM   3861  HA  ASP P 275      14.338   8.643  28.966  0.00  0.00      PRO   
ATOM   3862  CB  ASP P 275      14.894   8.927  26.878  0.00  0.00      PRO   
ATOM   3863  HB1 ASP P 275      14.502   8.450  25.955  0.00  0.00      PRO   
ATOM   3864  HB2 ASP P 275      15.980   8.742  27.019  0.00  0.00      PRO   
ATOM   3865  CG  ASP P 275      14.679  10.392  26.962  0.00  0.00      PRO   
ATOM   3866  OD1 ASP P 275      14.053  10.913  27.918  0.00  0.00      PRO   
ATOM   3867  OD2 ASP P 275      15.167  11.037  26.017  0.00  0.00      PRO   
ATOM   3868  C   ASP P 275      12.768   7.919  27.821  0.00  0.00      PRO   
ATOM   3869  O   ASP P 275      12.274   7.226  26.871  0.00  0.00      PRO   
ATOM   3870  N   CYS P 276      11.871   8.646  28.570  0.00  0.00      PRO   
ATOM   3871  HN  CYS P 276      12.222   9.147  29.357  0.00  0.00      PRO   
ATOM   3872  CA  CYS P 276      10.486   8.849  28.274  0.00  0.00      PRO   
ATOM   3873  HA  CYS P 276      10.035   8.019  27.750  0.00  0.00      PRO   
ATOM   3874  CB  CYS P 276       9.794   8.968  29.645  0.00  0.00      PRO   
ATOM   3875  HB1 CYS P 276       8.862   9.546  29.467  0.00  0.00      PRO   
ATOM   3876  HB2 CYS P 276      10.432   9.543  30.350  0.00  0.00      PRO   
ATOM   3877  SG  CYS P 276       9.333   7.343  30.249  0.00  0.00      PRO   
ATOM   3878  HG1 CYS P 276       8.849   7.741  31.417  0.00  0.00      PRO   
ATOM   3879  C   CYS P 276      10.223  10.030  27.384  0.00  0.00      PRO   
ATOM   3880  O   CYS P 276       9.182  10.132  26.781  0.00  0.00      PRO   
ATOM   3881  N   THR P 277      11.202  10.967  27.243  0.00  0.00      PRO   
ATOM   3882  HN  THR P 277      12.122  11.024  27.622  0.00  0.00      PRO   
ATOM   3883  CA  THR P 277      11.082  12.147  26.325  0.00  0.00      PRO   
ATOM   3884  HA  THR P 277      10.125  12.627  26.464  0.00  0.00      PRO   
ATOM   3885  CB  THR P 277      12.115  13.230  26.618  0.00  0.00      PRO   
ATOM   3886  HB  THR P 277      13.002  13.038  25.977  0.00  0.00      PRO   
ATOM   3887  OG1 THR P 277      12.434  13.226  28.009  0.00  0.00      PRO   
ATOM   3888  HG1 THR P 277      13.054  12.505  28.144  0.00  0.00      PRO   
ATOM   3889  CG2 THR P 277      11.521  14.579  26.290  0.00  0.00      PRO   
ATOM   3890 HG21 THR P 277      11.338  14.579  25.194  0.00  0.00      PRO   
ATOM   3891 HG22 THR P 277      10.612  14.781  26.896  0.00  0.00      PRO   
ATOM   3892 HG23 THR P 277      12.333  15.334  26.354  0.00  0.00      PRO   
ATOM   3893  C   THR P 277      10.976  11.723  24.874  0.00  0.00      PRO   
ATOM   3894  O   THR P 277      10.174  12.215  24.062  0.00  0.00      PRO   
ATOM   3895  N   PHE P 278      11.847  10.739  24.468  0.00  0.00      PRO   
ATOM   3896  HN  PHE P 278      12.616  10.493  25.053  0.00  0.00      PRO   
ATOM   3897  CA  PHE P 278      11.879   9.997  23.193  0.00  0.00      PRO   
ATOM   3898  HA  PHE P 278      11.787  10.676  22.358  0.00  0.00      PRO   
ATOM   3899  CB  PHE P 278      13.159   9.076  23.076  0.00  0.00      PRO   
ATOM   3900  HB1 PHE P 278      13.333   8.403  23.943  0.00  0.00      PRO   
ATOM   3901  HB2 PHE P 278      14.065   9.720  23.096  0.00  0.00      PRO   
ATOM   3902  CG  PHE P 278      13.263   8.169  21.815  0.00  0.00      PRO   
ATOM   3903  CD1 PHE P 278      14.284   8.442  20.934  0.00  0.00      PRO   
ATOM   3904  HD1 PHE P 278      14.906   9.318  21.046  0.00  0.00      PRO   
ATOM   3905  CE1 PHE P 278      14.499   7.535  19.873  0.00  0.00      PRO   
ATOM   3906  HE1 PHE P 278      15.314   7.655  19.175  0.00  0.00      PRO   
ATOM   3907  CZ  PHE P 278      13.695   6.448  19.629  0.00  0.00      PRO   
ATOM   3908  HZ  PHE P 278      13.878   5.807  18.778  0.00  0.00      PRO   
ATOM   3909  CD2 PHE P 278      12.520   7.038  21.684  0.00  0.00      PRO   
ATOM   3910  HD2 PHE P 278      11.722   6.740  22.348  0.00  0.00      PRO   
ATOM   3911  CE2 PHE P 278      12.611   6.261  20.485  0.00  0.00      PRO   
ATOM   3912  HE2 PHE P 278      11.983   5.394  20.339  0.00  0.00      PRO   
ATOM   3913  C   PHE P 278      10.554   9.264  22.982  0.00  0.00      PRO   
ATOM   3914  O   PHE P 278       9.913   9.447  21.952  0.00  0.00      PRO   
ATOM   3915  N   GLU P 279      10.105   8.525  24.022  0.00  0.00      PRO   
ATOM   3916  HN  GLU P 279      10.676   8.376  24.826  0.00  0.00      PRO   
ATOM   3917  CA  GLU P 279       8.930   7.727  23.988  0.00  0.00      PRO   
ATOM   3918  HA  GLU P 279       8.978   7.174  23.062  0.00  0.00      PRO   
ATOM   3919  CB  GLU P 279       8.812   6.681  25.057  0.00  0.00      PRO   
ATOM   3920  HB1 GLU P 279       7.866   6.100  25.108  0.00  0.00      PRO   
ATOM   3921  HB2 GLU P 279       8.943   7.206  26.027  0.00  0.00      PRO   
ATOM   3922  CG  GLU P 279       9.899   5.482  25.002  0.00  0.00      PRO   
ATOM   3923  HG1 GLU P 279      10.947   5.847  24.942  0.00  0.00      PRO   
ATOM   3924  HG2 GLU P 279       9.609   4.824  24.154  0.00  0.00      PRO   
ATOM   3925  CD  GLU P 279       9.753   4.610  26.233  0.00  0.00      PRO   
ATOM   3926  OE1 GLU P 279       8.712   4.550  26.973  0.00  0.00      PRO   
ATOM   3927  OE2 GLU P 279      10.737   3.866  26.360  0.00  0.00      PRO   
ATOM   3928  C   GLU P 279       7.611   8.446  23.776  0.00  0.00      PRO   
ATOM   3929  O   GLU P 279       6.765   7.958  22.997  0.00  0.00      PRO   
ATOM   3930  N   ARG P 280       7.505   9.648  24.404  0.00  0.00      PRO   
ATOM   3931  HN  ARG P 280       8.231   9.860  25.054  0.00  0.00      PRO   
ATOM   3932  CA  ARG P 280       6.422  10.660  24.201  0.00  0.00      PRO   
ATOM   3933  HA  ARG P 280       5.528  10.074  24.356  0.00  0.00      PRO   
ATOM   3934  CB  ARG P 280       6.474  11.926  25.171  0.00  0.00      PRO   
ATOM   3935  HB1 ARG P 280       5.756  12.694  24.813  0.00  0.00      PRO   
ATOM   3936  HB2 ARG P 280       7.524  12.291  25.162  0.00  0.00      PRO   
ATOM   3937  CG  ARG P 280       6.149  11.438  26.642  0.00  0.00      PRO   
ATOM   3938  HG1 ARG P 280       6.719  10.525  26.916  0.00  0.00      PRO   
ATOM   3939  HG2 ARG P 280       5.054  11.283  26.751  0.00  0.00      PRO   
ATOM   3940  CD  ARG P 280       6.702  12.509  27.721  0.00  0.00      PRO   
ATOM   3941  HD1 ARG P 280       7.798  12.534  27.540  0.00  0.00      PRO   
ATOM   3942  HD2 ARG P 280       6.491  12.258  28.782  0.00  0.00      PRO   
ATOM   3943  NE  ARG P 280       6.109  13.838  27.446  0.00  0.00      PRO   
ATOM   3944  HE  ARG P 280       5.588  14.124  26.642  0.00  0.00      PRO   
ATOM   3945  CZ  ARG P 280       6.302  14.890  28.179  0.00  0.00      PRO   
ATOM   3946  NH1 ARG P 280       6.970  14.929  29.330  0.00  0.00      PRO   
ATOM   3947 HH11 ARG P 280       7.631  14.227  29.595  0.00  0.00      PRO   
ATOM   3948 HH12 ARG P 280       7.048  15.841  29.734  0.00  0.00      PRO   
ATOM   3949  NH2 ARG P 280       5.677  15.963  27.764  0.00  0.00      PRO   
ATOM   3950 HH21 ARG P 280       5.187  15.870  26.898  0.00  0.00      PRO   
ATOM   3951 HH22 ARG P 280       5.426  16.692  28.402  0.00  0.00      PRO   
ATOM   3952  C   ARG P 280       6.206  11.256  22.778  0.00  0.00      PRO   
ATOM   3953  O   ARG P 280       5.120  11.320  22.264  0.00  0.00      PRO   
ATOM   3954  N   TYR P 281       7.306  11.672  22.133  0.00  0.00      PRO   
ATOM   3955  HN  TYR P 281       8.216  11.539  22.518  0.00  0.00      PRO   
ATOM   3956  CA  TYR P 281       7.434  12.237  20.820  0.00  0.00      PRO   
ATOM   3957  HA  TYR P 281       6.578  12.886  20.717  0.00  0.00      PRO   
ATOM   3958  CB  TYR P 281       8.754  13.111  20.803  0.00  0.00      PRO   
ATOM   3959  HB1 TYR P 281       9.707  12.539  20.823  0.00  0.00      PRO   
ATOM   3960  HB2 TYR P 281       8.801  13.705  21.740  0.00  0.00      PRO   
ATOM   3961  CG  TYR P 281       8.741  14.029  19.662  0.00  0.00      PRO   
ATOM   3962  CD1 TYR P 281      10.009  14.566  19.392  0.00  0.00      PRO   
ATOM   3963  HD1 TYR P 281      10.767  14.146  20.037  0.00  0.00      PRO   
ATOM   3964  CE1 TYR P 281      10.260  15.379  18.250  0.00  0.00      PRO   
ATOM   3965  HE1 TYR P 281      11.228  15.827  18.076  0.00  0.00      PRO   
ATOM   3966  CZ  TYR P 281       9.225  15.622  17.312  0.00  0.00      PRO   
ATOM   3967  OH  TYR P 281       9.440  16.376  16.170  0.00  0.00      PRO   
ATOM   3968  HH  TYR P 281      10.359  16.653  16.149  0.00  0.00      PRO   
ATOM   3969  CD2 TYR P 281       7.666  14.356  18.817  0.00  0.00      PRO   
ATOM   3970  HD2 TYR P 281       6.649  13.997  18.874  0.00  0.00      PRO   
ATOM   3971  CE2 TYR P 281       7.969  15.125  17.640  0.00  0.00      PRO   
ATOM   3972  HE2 TYR P 281       7.285  15.314  16.825  0.00  0.00      PRO   
ATOM   3973  C   TYR P 281       7.357  11.182  19.800  0.00  0.00      PRO   
ATOM   3974  O   TYR P 281       6.850  11.406  18.677  0.00  0.00      PRO   
ATOM   3975  N   LEU P 282       7.677   9.917  20.158  0.00  0.00      PRO   
ATOM   3976  HN  LEU P 282       8.116   9.757  21.039  0.00  0.00      PRO   
ATOM   3977  CA  LEU P 282       7.262   8.733  19.399  0.00  0.00      PRO   
ATOM   3978  HA  LEU P 282       7.485   8.946  18.364  0.00  0.00      PRO   
ATOM   3979  CB  LEU P 282       8.005   7.545  19.904  0.00  0.00      PRO   
ATOM   3980  HB1 LEU P 282       7.606   7.272  20.905  0.00  0.00      PRO   
ATOM   3981  HB2 LEU P 282       9.031   7.913  20.120  0.00  0.00      PRO   
ATOM   3982  CG  LEU P 282       7.889   6.258  19.012  0.00  0.00      PRO   
ATOM   3983  HG  LEU P 282       6.836   5.983  18.793  0.00  0.00      PRO   
ATOM   3984  CD1 LEU P 282       8.762   6.415  17.712  0.00  0.00      PRO   
ATOM   3985 HD11 LEU P 282       8.217   7.193  17.136  0.00  0.00      PRO   
ATOM   3986 HD12 LEU P 282       9.829   6.636  17.926  0.00  0.00      PRO   
ATOM   3987 HD13 LEU P 282       8.740   5.486  17.104  0.00  0.00      PRO   
ATOM   3988  CD2 LEU P 282       8.467   5.070  19.744  0.00  0.00      PRO   
ATOM   3989 HD21 LEU P 282       7.839   4.914  20.647  0.00  0.00      PRO   
ATOM   3990 HD22 LEU P 282       8.554   4.138  19.146  0.00  0.00      PRO   
ATOM   3991 HD23 LEU P 282       9.507   5.210  20.109  0.00  0.00      PRO   
ATOM   3992  C   LEU P 282       5.786   8.457  19.454  0.00  0.00      PRO   
ATOM   3993  O   LEU P 282       5.224   8.322  18.346  0.00  0.00      PRO   
ATOM   3994  N   ASP P 283       5.013   8.438  20.612  0.00  0.00      PRO   
ATOM   3995  HN  ASP P 283       5.418   8.380  21.521  0.00  0.00      PRO   
ATOM   3996  CA  ASP P 283       3.583   8.308  20.661  0.00  0.00      PRO   
ATOM   3997  HA  ASP P 283       3.264   7.358  20.257  0.00  0.00      PRO   
ATOM   3998  CB  ASP P 283       3.136   8.222  22.110  0.00  0.00      PRO   
ATOM   3999  HB1 ASP P 283       2.044   8.048  22.220  0.00  0.00      PRO   
ATOM   4000  HB2 ASP P 283       3.601   9.134  22.542  0.00  0.00      PRO   
ATOM   4001  CG  ASP P 283       3.594   6.955  22.873  0.00  0.00      PRO   
ATOM   4002  OD1 ASP P 283       3.929   6.013  22.142  0.00  0.00      PRO   
ATOM   4003  OD2 ASP P 283       3.430   6.925  24.095  0.00  0.00      PRO   
ATOM   4004  C   ASP P 283       2.830   9.437  19.875  0.00  0.00      PRO   
ATOM   4005  O   ASP P 283       1.927   9.100  19.182  0.00  0.00      PRO   
ATOM   4006  N   TYR P 284       3.330  10.709  19.958  0.00  0.00      PRO   
ATOM   4007  HN  TYR P 284       3.997  10.898  20.674  0.00  0.00      PRO   
ATOM   4008  CA  TYR P 284       2.900  11.831  19.085  0.00  0.00      PRO   
ATOM   4009  HA  TYR P 284       1.853  11.923  19.334  0.00  0.00      PRO   
ATOM   4010  CB  TYR P 284       3.656  13.076  19.699  0.00  0.00      PRO   
ATOM   4011  HB1 TYR P 284       4.680  13.089  19.267  0.00  0.00      PRO   
ATOM   4012  HB2 TYR P 284       3.711  13.011  20.807  0.00  0.00      PRO   
ATOM   4013  CG  TYR P 284       3.059  14.319  19.267  0.00  0.00      PRO   
ATOM   4014  CD1 TYR P 284       3.532  14.979  18.136  0.00  0.00      PRO   
ATOM   4015  HD1 TYR P 284       4.367  14.591  17.572  0.00  0.00      PRO   
ATOM   4016  CE1 TYR P 284       2.904  16.138  17.708  0.00  0.00      PRO   
ATOM   4017  HE1 TYR P 284       3.139  16.663  16.793  0.00  0.00      PRO   
ATOM   4018  CZ  TYR P 284       1.800  16.640  18.407  0.00  0.00      PRO   
ATOM   4019  OH  TYR P 284       1.133  17.727  17.879  0.00  0.00      PRO   
ATOM   4020  HH  TYR P 284       0.221  17.672  18.172  0.00  0.00      PRO   
ATOM   4021  CD2 TYR P 284       1.913  14.783  19.973  0.00  0.00      PRO   
ATOM   4022  HD2 TYR P 284       1.602  14.355  20.914  0.00  0.00      PRO   
ATOM   4023  CE2 TYR P 284       1.196  15.913  19.499  0.00  0.00      PRO   
ATOM   4024  HE2 TYR P 284       0.204  16.201  19.814  0.00  0.00      PRO   
ATOM   4025  C   TYR P 284       3.099  11.534  17.599  0.00  0.00      PRO   
ATOM   4026  O   TYR P 284       2.266  11.845  16.769  0.00  0.00      PRO   
ATOM   4027  N   ALA P 285       4.207  10.833  17.224  0.00  0.00      PRO   
ATOM   4028  HN  ALA P 285       4.912  10.579  17.883  0.00  0.00      PRO   
ATOM   4029  CA  ALA P 285       4.510  10.534  15.839  0.00  0.00      PRO   
ATOM   4030  HA  ALA P 285       4.167  11.338  15.205  0.00  0.00      PRO   
ATOM   4031  CB  ALA P 285       5.984  10.141  15.646  0.00  0.00      PRO   
ATOM   4032  HB1 ALA P 285       6.541  11.085  15.827  0.00  0.00      PRO   
ATOM   4033  HB2 ALA P 285       6.368   9.250  16.188  0.00  0.00      PRO   
ATOM   4034  HB3 ALA P 285       6.294   9.941  14.598  0.00  0.00      PRO   
ATOM   4035  C   ALA P 285       3.696   9.247  15.445  0.00  0.00      PRO   
ATOM   4036  O   ALA P 285       3.312   9.101  14.292  0.00  0.00      PRO   
ATOM   4037  N   ILE P 286       3.367   8.265  16.420  0.00  0.00      PRO   
ATOM   4038  HN  ILE P 286       3.853   8.412  17.279  0.00  0.00      PRO   
ATOM   4039  CA  ILE P 286       2.555   7.088  16.086  0.00  0.00      PRO   
ATOM   4040  HA  ILE P 286       3.021   6.654  15.214  0.00  0.00      PRO   
ATOM   4041  CB  ILE P 286       2.620   6.032  17.214  0.00  0.00      PRO   
ATOM   4042  HB  ILE P 286       2.480   6.513  18.206  0.00  0.00      PRO   
ATOM   4043  CG2 ILE P 286       1.491   5.006  16.993  0.00  0.00      PRO   
ATOM   4044 HG21 ILE P 286       0.497   5.490  16.890  0.00  0.00      PRO   
ATOM   4045 HG22 ILE P 286       1.594   4.372  16.087  0.00  0.00      PRO   
ATOM   4046 HG23 ILE P 286       1.274   4.213  17.741  0.00  0.00      PRO   
ATOM   4047  CG1 ILE P 286       3.921   5.307  17.212  0.00  0.00      PRO   
ATOM   4048 HG11 ILE P 286       4.783   5.961  16.958  0.00  0.00      PRO   
ATOM   4049 HG12 ILE P 286       3.833   4.487  16.468  0.00  0.00      PRO   
ATOM   4050  CD  ILE P 286       4.304   4.731  18.552  0.00  0.00      PRO   
ATOM   4051  HD1 ILE P 286       3.539   4.162  19.122  0.00  0.00      PRO   
ATOM   4052  HD2 ILE P 286       5.275   4.194  18.493  0.00  0.00      PRO   
ATOM   4053  HD3 ILE P 286       4.566   5.534  19.274  0.00  0.00      PRO   
ATOM   4054  C   ILE P 286       1.147   7.503  15.724  0.00  0.00      PRO   
ATOM   4055  O   ILE P 286       0.632   7.096  14.656  0.00  0.00      PRO   
ATOM   4056  N   GLN P 287       0.477   8.455  16.509  0.00  0.00      PRO   
ATOM   4057  HN  GLN P 287       0.904   8.640  17.390  0.00  0.00      PRO   
ATOM   4058  CA  GLN P 287      -0.797   8.998  16.154  0.00  0.00      PRO   
ATOM   4059  HA  GLN P 287      -1.454   8.175  15.918  0.00  0.00      PRO   
ATOM   4060  CB  GLN P 287      -1.276  10.054  17.196  0.00  0.00      PRO   
ATOM   4061  HB1 GLN P 287      -2.071  10.715  16.790  0.00  0.00      PRO   
ATOM   4062  HB2 GLN P 287      -0.354  10.625  17.435  0.00  0.00      PRO   
ATOM   4063  CG  GLN P 287      -1.676   9.526  18.562  0.00  0.00      PRO   
ATOM   4064  HG1 GLN P 287      -0.808   9.050  19.067  0.00  0.00      PRO   
ATOM   4065  HG2 GLN P 287      -2.483   8.763  18.597  0.00  0.00      PRO   
ATOM   4066  CD  GLN P 287      -2.031  10.727  19.406  0.00  0.00      PRO   
ATOM   4067  OE1 GLN P 287      -1.137  11.365  19.902  0.00  0.00      PRO   
ATOM   4068  NE2 GLN P 287      -3.339  11.031  19.526  0.00  0.00      PRO   
ATOM   4069 HE21 GLN P 287      -3.992  10.580  18.917  0.00  0.00      PRO   
ATOM   4070 HE22 GLN P 287      -3.600  11.673  20.246  0.00  0.00      PRO   
ATOM   4071  C   GLN P 287      -0.822   9.772  14.819  0.00  0.00      PRO   
ATOM   4072  O   GLN P 287      -1.750   9.540  14.072  0.00  0.00      PRO   
ATOM   4073  N   ALA P 288       0.206  10.595  14.601  0.00  0.00      PRO   
ATOM   4074  HN  ALA P 288       0.953  10.766  15.239  0.00  0.00      PRO   
ATOM   4075  CA  ALA P 288       0.277  11.460  13.392  0.00  0.00      PRO   
ATOM   4076  HA  ALA P 288      -0.585  12.101  13.278  0.00  0.00      PRO   
ATOM   4077  CB  ALA P 288       1.344  12.515  13.695  0.00  0.00      PRO   
ATOM   4078  HB1 ALA P 288       1.219  13.236  12.859  0.00  0.00      PRO   
ATOM   4079  HB2 ALA P 288       1.120  13.105  14.609  0.00  0.00      PRO   
ATOM   4080  HB3 ALA P 288       2.350  12.096  13.911  0.00  0.00      PRO   
ATOM   4081  C   ALA P 288       0.512  10.691  12.067  0.00  0.00      PRO   
ATOM   4082  O   ALA P 288      -0.075  10.944  11.004  0.00  0.00      PRO   
ATOM   4083  N   THR P 289       1.390   9.670  12.185  0.00  0.00      PRO   
ATOM   4084  HN  THR P 289       1.813   9.374  13.037  0.00  0.00      PRO   
ATOM   4085  CA  THR P 289       1.543   8.657  11.112  0.00  0.00      PRO   
ATOM   4086  HA  THR P 289       1.572   9.137  10.145  0.00  0.00      PRO   
ATOM   4087  CB  THR P 289       2.772   7.675  11.231  0.00  0.00      PRO   
ATOM   4088  HB  THR P 289       2.717   6.977  10.369  0.00  0.00      PRO   
ATOM   4089  OG1 THR P 289       2.753   6.990  12.480  0.00  0.00      PRO   
ATOM   4090  HG1 THR P 289       2.600   7.590  13.213  0.00  0.00      PRO   
ATOM   4091  CG2 THR P 289       4.047   8.524  11.057  0.00  0.00      PRO   
ATOM   4092 HG21 THR P 289       3.978   9.066  10.089  0.00  0.00      PRO   
ATOM   4093 HG22 THR P 289       4.152   9.117  11.990  0.00  0.00      PRO   
ATOM   4094 HG23 THR P 289       4.926   7.850  11.142  0.00  0.00      PRO   
ATOM   4095  C   THR P 289       0.268   7.788  10.818  0.00  0.00      PRO   
ATOM   4096  O   THR P 289      -0.056   7.546   9.668  0.00  0.00      PRO   
ATOM   4097  N   GLU P 290      -0.398   7.276  11.914  0.00  0.00      PRO   
ATOM   4098  HN  GLU P 290      -0.073   7.427  12.844  0.00  0.00      PRO   
ATOM   4099  CA  GLU P 290      -1.607   6.514  11.790  0.00  0.00      PRO   
ATOM   4100  HA  GLU P 290      -1.421   5.650  11.169  0.00  0.00      PRO   
ATOM   4101  CB  GLU P 290      -2.153   6.051  13.164  0.00  0.00      PRO   
ATOM   4102  HB1 GLU P 290      -3.252   5.924  13.056  0.00  0.00      PRO   
ATOM   4103  HB2 GLU P 290      -1.967   6.742  14.014  0.00  0.00      PRO   
ATOM   4104  CG  GLU P 290      -1.580   4.663  13.680  0.00  0.00      PRO   
ATOM   4105  HG1 GLU P 290      -0.470   4.707  13.708  0.00  0.00      PRO   
ATOM   4106  HG2 GLU P 290      -1.726   3.910  12.877  0.00  0.00      PRO   
ATOM   4107  CD  GLU P 290      -2.011   4.219  15.082  0.00  0.00      PRO   
ATOM   4108  OE1 GLU P 290      -2.426   5.128  15.825  0.00  0.00      PRO   
ATOM   4109  OE2 GLU P 290      -1.937   2.989  15.364  0.00  0.00      PRO   
ATOM   4110  C   GLU P 290      -2.756   7.367  11.090  0.00  0.00      PRO   
ATOM   4111  O   GLU P 290      -3.407   6.954  10.173  0.00  0.00      PRO   
ATOM   4112  N   THR P 291      -2.985   8.628  11.578  0.00  0.00      PRO   
ATOM   4113  HN  THR P 291      -2.592   8.778  12.482  0.00  0.00      PRO   
ATOM   4114  CA  THR P 291      -3.754   9.648  10.917  0.00  0.00      PRO   
ATOM   4115  HA  THR P 291      -4.764   9.268  10.961  0.00  0.00      PRO   
ATOM   4116  CB  THR P 291      -3.716  11.020  11.613  0.00  0.00      PRO   
ATOM   4117  HB  THR P 291      -2.714  11.495  11.555  0.00  0.00      PRO   
ATOM   4118  OG1 THR P 291      -4.148  10.781  13.012  0.00  0.00      PRO   
ATOM   4119  HG1 THR P 291      -3.382  10.423  13.468  0.00  0.00      PRO   
ATOM   4120  CG2 THR P 291      -4.749  11.943  11.059  0.00  0.00      PRO   
ATOM   4121 HG21 THR P 291      -4.827  12.879  11.651  0.00  0.00      PRO   
ATOM   4122 HG22 THR P 291      -4.516  12.234  10.012  0.00  0.00      PRO   
ATOM   4123 HG23 THR P 291      -5.781  11.540  11.139  0.00  0.00      PRO   
ATOM   4124  C   THR P 291      -3.362   9.888   9.408  0.00  0.00      PRO   
ATOM   4125  O   THR P 291      -4.236   9.915   8.521  0.00  0.00      PRO   
ATOM   4126  N   LEU P 292      -2.044  10.098   9.074  0.00  0.00      PRO   
ATOM   4127  HN  LEU P 292      -1.289  10.236   9.711  0.00  0.00      PRO   
ATOM   4128  CA  LEU P 292      -1.578  10.120   7.735  0.00  0.00      PRO   
ATOM   4129  HA  LEU P 292      -2.185  10.857   7.231  0.00  0.00      PRO   
ATOM   4130  CB  LEU P 292      -0.070  10.485   7.752  0.00  0.00      PRO   
ATOM   4131  HB1 LEU P 292       0.477   9.549   7.996  0.00  0.00      PRO   
ATOM   4132  HB2 LEU P 292       0.176  11.331   8.430  0.00  0.00      PRO   
ATOM   4133  CG  LEU P 292       0.453  10.871   6.347  0.00  0.00      PRO   
ATOM   4134  HG  LEU P 292       0.144  10.108   5.600  0.00  0.00      PRO   
ATOM   4135  CD1 LEU P 292      -0.257  12.153   5.814  0.00  0.00      PRO   
ATOM   4136 HD11 LEU P 292       0.345  12.476   4.937  0.00  0.00      PRO   
ATOM   4137 HD12 LEU P 292      -1.297  11.935   5.490  0.00  0.00      PRO   
ATOM   4138 HD13 LEU P 292      -0.303  12.878   6.654  0.00  0.00      PRO   
ATOM   4139  CD2 LEU P 292       1.968  11.059   6.360  0.00  0.00      PRO   
ATOM   4140 HD21 LEU P 292       2.381  11.537   5.446  0.00  0.00      PRO   
ATOM   4141 HD22 LEU P 292       2.173  11.819   7.144  0.00  0.00      PRO   
ATOM   4142 HD23 LEU P 292       2.553  10.156   6.637  0.00  0.00      PRO   
ATOM   4143  C   LEU P 292      -1.765   8.882   6.862  0.00  0.00      PRO   
ATOM   4144  O   LEU P 292      -2.209   9.007   5.720  0.00  0.00      PRO   
ATOM   4145  N   ALA P 293      -1.414   7.700   7.271  0.00  0.00      PRO   
ATOM   4146  HN  ALA P 293      -1.241   7.451   8.221  0.00  0.00      PRO   
ATOM   4147  CA  ALA P 293      -0.885   6.731   6.364  0.00  0.00      PRO   
ATOM   4148  HA  ALA P 293      -0.404   7.081   5.463  0.00  0.00      PRO   
ATOM   4149  CB  ALA P 293      -0.053   5.544   7.100  0.00  0.00      PRO   
ATOM   4150  HB1 ALA P 293      -0.747   4.961   7.744  0.00  0.00      PRO   
ATOM   4151  HB2 ALA P 293       0.285   4.869   6.284  0.00  0.00      PRO   
ATOM   4152  HB3 ALA P 293       0.775   5.932   7.730  0.00  0.00      PRO   
ATOM   4153  C   ALA P 293      -2.032   5.965   5.724  0.00  0.00      PRO   
ATOM   4154  O   ALA P 293      -1.848   5.387   4.660  0.00  0.00      PRO   
ATOM   4155  N   PHE P 294      -3.221   6.028   6.329  0.00  0.00      PRO   
ATOM   4156  HN  PHE P 294      -3.342   6.652   7.097  0.00  0.00      PRO   
ATOM   4157  CA  PHE P 294      -4.339   5.151   5.835  0.00  0.00      PRO   
ATOM   4158  HA  PHE P 294      -3.942   4.297   5.306  0.00  0.00      PRO   
ATOM   4159  CB  PHE P 294      -5.138   4.669   7.074  0.00  0.00      PRO   
ATOM   4160  HB1 PHE P 294      -5.837   3.889   6.702  0.00  0.00      PRO   
ATOM   4161  HB2 PHE P 294      -5.750   5.436   7.595  0.00  0.00      PRO   
ATOM   4162  CG  PHE P 294      -4.211   4.009   8.090  0.00  0.00      PRO   
ATOM   4163  CD1 PHE P 294      -3.128   3.218   7.628  0.00  0.00      PRO   
ATOM   4164  HD1 PHE P 294      -2.877   3.124   6.582  0.00  0.00      PRO   
ATOM   4165  CE1 PHE P 294      -2.404   2.412   8.491  0.00  0.00      PRO   
ATOM   4166  HE1 PHE P 294      -1.659   1.747   8.081  0.00  0.00      PRO   
ATOM   4167  CZ  PHE P 294      -2.637   2.474   9.852  0.00  0.00      PRO   
ATOM   4168  HZ  PHE P 294      -2.119   1.898  10.605  0.00  0.00      PRO   
ATOM   4169  CD2 PHE P 294      -4.426   4.047   9.447  0.00  0.00      PRO   
ATOM   4170  HD2 PHE P 294      -5.248   4.668   9.772  0.00  0.00      PRO   
ATOM   4171  CE2 PHE P 294      -3.752   3.239  10.370  0.00  0.00      PRO   
ATOM   4172  HE2 PHE P 294      -4.027   3.179  11.413  0.00  0.00      PRO   
ATOM   4173  C   PHE P 294      -5.249   5.915   4.865  0.00  0.00      PRO   
ATOM   4174  O   PHE P 294      -6.387   5.506   4.600  0.00  0.00      PRO   
ATOM   4175  N   VAL P 295      -4.810   7.097   4.434  0.00  0.00      PRO   
ATOM   4176  HN  VAL P 295      -3.939   7.423   4.794  0.00  0.00      PRO   
ATOM   4177  CA  VAL P 295      -5.619   7.856   3.463  0.00  0.00      PRO   
ATOM   4178  HA  VAL P 295      -6.652   7.578   3.614  0.00  0.00      PRO   
ATOM   4179  CB  VAL P 295      -5.657   9.415   3.645  0.00  0.00      PRO   
ATOM   4180  HB  VAL P 295      -5.911   9.579   4.714  0.00  0.00      PRO   
ATOM   4181  CG1 VAL P 295      -4.341  10.084   3.237  0.00  0.00      PRO   
ATOM   4182 HG11 VAL P 295      -4.191  10.186   2.141  0.00  0.00      PRO   
ATOM   4183 HG12 VAL P 295      -4.250  11.101   3.677  0.00  0.00      PRO   
ATOM   4184 HG13 VAL P 295      -3.533   9.486   3.708  0.00  0.00      PRO   
ATOM   4185  CG2 VAL P 295      -6.734  10.047   2.738  0.00  0.00      PRO   
ATOM   4186 HG21 VAL P 295      -7.639   9.422   2.900  0.00  0.00      PRO   
ATOM   4187 HG22 VAL P 295      -6.946  11.107   2.993  0.00  0.00      PRO   
ATOM   4188 HG23 VAL P 295      -6.505   9.997   1.652  0.00  0.00      PRO   
ATOM   4189  C   VAL P 295      -5.319   7.449   2.040  0.00  0.00      PRO   
ATOM   4190  O   VAL P 295      -6.179   7.562   1.193  0.00  0.00      PRO   
ATOM   4191  N   HSD P 296      -4.145   6.832   1.770  0.00  0.00      PRO   
ATOM   4192  HN  HSD P 296      -3.527   6.643   2.529  0.00  0.00      PRO   
ATOM   4193  CA  HSD P 296      -3.594   6.583   0.442  0.00  0.00      PRO   
ATOM   4194  HA  HSD P 296      -3.575   7.509  -0.114  0.00  0.00      PRO   
ATOM   4195  CB  HSD P 296      -2.166   5.956   0.574  0.00  0.00      PRO   
ATOM   4196  HB1 HSD P 296      -2.124   5.320   1.484  0.00  0.00      PRO   
ATOM   4197  HB2 HSD P 296      -1.450   6.750   0.877  0.00  0.00      PRO   
ATOM   4198  ND1 HSD P 296      -1.762   3.713  -0.741  0.00  0.00      PRO   
ATOM   4199  HD1 HSD P 296      -2.495   3.161  -0.343  0.00  0.00      PRO   
ATOM   4200  CG  HSD P 296      -1.575   5.055  -0.525  0.00  0.00      PRO   
ATOM   4201  CE1 HSD P 296      -1.069   3.436  -1.869  0.00  0.00      PRO   
ATOM   4202  HE1 HSD P 296      -1.207   2.589  -2.542  0.00  0.00      PRO   
ATOM   4203  NE2 HSD P 296      -0.361   4.447  -2.265  0.00  0.00      PRO   
ATOM   4204  CD2 HSD P 296      -0.667   5.440  -1.434  0.00  0.00      PRO   
ATOM   4205  HD2 HSD P 296      -0.206   6.414  -1.540  0.00  0.00      PRO   
ATOM   4206  C   HSD P 296      -4.498   5.590  -0.377  0.00  0.00      PRO   
ATOM   4207  O   HSD P 296      -4.912   5.909  -1.457  0.00  0.00      PRO   
ATOM   4208  N   CYS P 297      -4.984   4.474   0.182  0.00  0.00      PRO   
ATOM   4209  HN  CYS P 297      -4.704   4.186   1.095  0.00  0.00      PRO   
ATOM   4210  CA  CYS P 297      -6.104   3.612  -0.350  0.00  0.00      PRO   
ATOM   4211  HA  CYS P 297      -5.788   3.020  -1.196  0.00  0.00      PRO   
ATOM   4212  CB  CYS P 297      -6.525   2.596   0.704  0.00  0.00      PRO   
ATOM   4213  HB1 CYS P 297      -5.685   1.922   0.975  0.00  0.00      PRO   
ATOM   4214  HB2 CYS P 297      -7.372   2.006   0.293  0.00  0.00      PRO   
ATOM   4215  SG  CYS P 297      -7.202   3.238   2.314  0.00  0.00      PRO   
ATOM   4216  HG1 CYS P 297      -6.141   3.893   2.762  0.00  0.00      PRO   
ATOM   4217  C   CYS P 297      -7.371   4.263  -0.931  0.00  0.00      PRO   
ATOM   4218  O   CYS P 297      -7.971   3.776  -1.871  0.00  0.00      PRO   
ATOM   4219  N   CYS P 298      -7.687   5.452  -0.443  0.00  0.00      PRO   
ATOM   4220  HN  CYS P 298      -7.146   5.809   0.315  0.00  0.00      PRO   
ATOM   4221  CA  CYS P 298      -8.878   6.143  -0.867  0.00  0.00      PRO   
ATOM   4222  HA  CYS P 298      -9.526   5.535  -1.481  0.00  0.00      PRO   
ATOM   4223  CB  CYS P 298      -9.487   6.515   0.474  0.00  0.00      PRO   
ATOM   4224  HB1 CYS P 298      -8.728   7.028   1.102  0.00  0.00      PRO   
ATOM   4225  HB2 CYS P 298      -9.810   5.607   1.026  0.00  0.00      PRO   
ATOM   4226  SG  CYS P 298     -10.925   7.702   0.331  0.00  0.00      PRO   
ATOM   4227  HG1 CYS P 298     -11.936   6.849   0.267  0.00  0.00      PRO   
ATOM   4228  C   CYS P 298      -8.452   7.332  -1.775  0.00  0.00      PRO   
ATOM   4229  O   CYS P 298      -9.259   7.913  -2.515  0.00  0.00      PRO   
ATOM   4230  N   LEU P 299      -7.204   7.753  -1.702  0.00  0.00      PRO   
ATOM   4231  HN  LEU P 299      -6.691   7.390  -0.927  0.00  0.00      PRO   
ATOM   4232  CA  LEU P 299      -6.625   8.812  -2.495  0.00  0.00      PRO   
ATOM   4233  HA  LEU P 299      -7.319   9.640  -2.471  0.00  0.00      PRO   
ATOM   4234  CB  LEU P 299      -5.371   9.391  -1.809  0.00  0.00      PRO   
ATOM   4235  HB1 LEU P 299      -4.513   8.702  -1.660  0.00  0.00      PRO   
ATOM   4236  HB2 LEU P 299      -5.692   9.802  -0.828  0.00  0.00      PRO   
ATOM   4237  CG  LEU P 299      -4.623  10.488  -2.565  0.00  0.00      PRO   
ATOM   4238  HG  LEU P 299      -4.220  10.162  -3.548  0.00  0.00      PRO   
ATOM   4239  CD1 LEU P 299      -5.496  11.730  -2.814  0.00  0.00      PRO   
ATOM   4240 HD11 LEU P 299      -4.888  12.611  -3.110  0.00  0.00      PRO   
ATOM   4241 HD12 LEU P 299      -6.150  11.505  -3.685  0.00  0.00      PRO   
ATOM   4242 HD13 LEU P 299      -6.148  11.941  -1.940  0.00  0.00      PRO   
ATOM   4243  CD2 LEU P 299      -3.449  10.995  -1.795  0.00  0.00      PRO   
ATOM   4244 HD21 LEU P 299      -3.679  11.424  -0.796  0.00  0.00      PRO   
ATOM   4245 HD22 LEU P 299      -2.797  10.138  -1.524  0.00  0.00      PRO   
ATOM   4246 HD23 LEU P 299      -2.882  11.721  -2.417  0.00  0.00      PRO   
ATOM   4247  C   LEU P 299      -6.429   8.414  -3.927  0.00  0.00      PRO   
ATOM   4248  O   LEU P 299      -6.794   9.197  -4.810  0.00  0.00      PRO   
ATOM   4249  N   ASN P 300      -5.904   7.225  -4.244  0.00  0.00      PRO   
ATOM   4250  HN  ASN P 300      -5.618   6.608  -3.515  0.00  0.00      PRO   
ATOM   4251  CA  ASN P 300      -5.619   6.744  -5.617  0.00  0.00      PRO   
ATOM   4252  HA  ASN P 300      -4.938   7.422  -6.112  0.00  0.00      PRO   
ATOM   4253  CB  ASN P 300      -4.967   5.286  -5.575  0.00  0.00      PRO   
ATOM   4254  HB1 ASN P 300      -4.821   5.026  -6.645  0.00  0.00      PRO   
ATOM   4255  HB2 ASN P 300      -5.688   4.577  -5.114  0.00  0.00      PRO   
ATOM   4256  CG  ASN P 300      -3.654   5.472  -4.757  0.00  0.00      PRO   
ATOM   4257  OD1 ASN P 300      -2.890   6.435  -4.929  0.00  0.00      PRO   
ATOM   4258  ND2 ASN P 300      -3.380   4.531  -3.855  0.00  0.00      PRO   
ATOM   4259 HD21 ASN P 300      -4.022   3.767  -3.796  0.00  0.00      PRO   
ATOM   4260 HD22 ASN P 300      -2.455   4.546  -3.475  0.00  0.00      PRO   
ATOM   4261  C   ASN P 300      -6.832   6.877  -6.599  0.00  0.00      PRO   
ATOM   4262  O   ASN P 300      -6.626   7.470  -7.653  0.00  0.00      PRO   
ATOM   4263  N   PRO P 301      -8.082   6.530  -6.400  0.00  0.00      PRO   
ATOM   4264  CD  PRO P 301      -8.460   5.596  -5.334  0.00  0.00      PRO   
ATOM   4265  HD1 PRO P 301      -7.666   4.825  -5.244  0.00  0.00      PRO   
ATOM   4266  HD2 PRO P 301      -8.525   6.172  -4.386  0.00  0.00      PRO   
ATOM   4267  CA  PRO P 301      -9.195   6.882  -7.310  0.00  0.00      PRO   
ATOM   4268  HA  PRO P 301      -8.929   6.471  -8.272  0.00  0.00      PRO   
ATOM   4269  CB  PRO P 301     -10.425   6.197  -6.672  0.00  0.00      PRO   
ATOM   4270  HB1 PRO P 301     -11.161   5.880  -7.442  0.00  0.00      PRO   
ATOM   4271  HB2 PRO P 301     -10.975   6.925  -6.038  0.00  0.00      PRO   
ATOM   4272  CG  PRO P 301      -9.825   5.009  -5.832  0.00  0.00      PRO   
ATOM   4273  HG1 PRO P 301      -9.548   4.168  -6.502  0.00  0.00      PRO   
ATOM   4274  HG2 PRO P 301     -10.413   4.606  -4.980  0.00  0.00      PRO   
ATOM   4275  C   PRO P 301      -9.321   8.396  -7.678  0.00  0.00      PRO   
ATOM   4276  O   PRO P 301      -9.560   8.796  -8.821  0.00  0.00      PRO   
ATOM   4277  N   ILE P 302      -9.208   9.291  -6.657  0.00  0.00      PRO   
ATOM   4278  HN  ILE P 302      -9.129   8.824  -5.780  0.00  0.00      PRO   
ATOM   4279  CA  ILE P 302      -9.160  10.732  -6.748  0.00  0.00      PRO   
ATOM   4280  HA  ILE P 302     -10.039  11.048  -7.290  0.00  0.00      PRO   
ATOM   4281  CB  ILE P 302      -9.221  11.486  -5.404  0.00  0.00      PRO   
ATOM   4282  HB  ILE P 302      -8.243  11.332  -4.900  0.00  0.00      PRO   
ATOM   4283  CG2 ILE P 302      -9.478  12.999  -5.641  0.00  0.00      PRO   
ATOM   4284 HG21 ILE P 302     -10.530  13.075  -5.991  0.00  0.00      PRO   
ATOM   4285 HG22 ILE P 302      -9.281  13.574  -4.711  0.00  0.00      PRO   
ATOM   4286 HG23 ILE P 302      -8.688  13.402  -6.310  0.00  0.00      PRO   
ATOM   4287  CG1 ILE P 302     -10.240  10.839  -4.473  0.00  0.00      PRO   
ATOM   4288 HG11 ILE P 302     -10.239   9.729  -4.425  0.00  0.00      PRO   
ATOM   4289 HG12 ILE P 302     -11.216  11.294  -4.749  0.00  0.00      PRO   
ATOM   4290  CD  ILE P 302     -10.029  11.295  -3.010  0.00  0.00      PRO   
ATOM   4291  HD1 ILE P 302     -10.112  12.395  -2.875  0.00  0.00      PRO   
ATOM   4292  HD2 ILE P 302     -10.694  10.670  -2.377  0.00  0.00      PRO   
ATOM   4293  HD3 ILE P 302      -9.048  11.023  -2.563  0.00  0.00      PRO   
ATOM   4294  C   ILE P 302      -8.011  11.250  -7.615  0.00  0.00      PRO   
ATOM   4295  O   ILE P 302      -8.269  11.865  -8.618  0.00  0.00      PRO   
ATOM   4296  N   ILE P 303      -6.741  10.747  -7.401  0.00  0.00      PRO   
ATOM   4297  HN  ILE P 303      -6.439  10.269  -6.580  0.00  0.00      PRO   
ATOM   4298  CA  ILE P 303      -5.607  10.960  -8.300  0.00  0.00      PRO   
ATOM   4299  HA  ILE P 303      -5.473  12.020  -8.454  0.00  0.00      PRO   
ATOM   4300  CB  ILE P 303      -4.298  10.179  -7.881  0.00  0.00      PRO   
ATOM   4301  HB  ILE P 303      -4.422   9.086  -8.043  0.00  0.00      PRO   
ATOM   4302  CG2 ILE P 303      -3.183  10.574  -8.872  0.00  0.00      PRO   
ATOM   4303 HG21 ILE P 303      -2.210  10.298  -8.412  0.00  0.00      PRO   
ATOM   4304 HG22 ILE P 303      -3.193  10.062  -9.858  0.00  0.00      PRO   
ATOM   4305 HG23 ILE P 303      -3.252  11.659  -9.100  0.00  0.00      PRO   
ATOM   4306  CG1 ILE P 303      -3.806  10.530  -6.419  0.00  0.00      PRO   
ATOM   4307 HG11 ILE P 303      -2.906   9.913  -6.211  0.00  0.00      PRO   
ATOM   4308 HG12 ILE P 303      -4.582  10.017  -5.810  0.00  0.00      PRO   
ATOM   4309  CD  ILE P 303      -3.621  12.017  -6.126  0.00  0.00      PRO   
ATOM   4310  HD1 ILE P 303      -2.904  12.098  -5.282  0.00  0.00      PRO   
ATOM   4311  HD2 ILE P 303      -3.018  12.477  -6.938  0.00  0.00      PRO   
ATOM   4312  HD3 ILE P 303      -4.603  12.492  -5.915  0.00  0.00      PRO   
ATOM   4313  C   ILE P 303      -5.914  10.527  -9.771  0.00  0.00      PRO   
ATOM   4314  O   ILE P 303      -5.624  11.277 -10.736  0.00  0.00      PRO   
ATOM   4315  N   TYR P 304      -6.569   9.379  -9.930  0.00  0.00      PRO   
ATOM   4316  HN  TYR P 304      -6.810   8.806  -9.151  0.00  0.00      PRO   
ATOM   4317  CA  TYR P 304      -6.933   8.927 -11.300  0.00  0.00      PRO   
ATOM   4318  HA  TYR P 304      -6.037   8.976 -11.900  0.00  0.00      PRO   
ATOM   4319  CB  TYR P 304      -7.405   7.417 -11.272  0.00  0.00      PRO   
ATOM   4320  HB1 TYR P 304      -7.744   7.041 -12.262  0.00  0.00      PRO   
ATOM   4321  HB2 TYR P 304      -8.316   7.312 -10.644  0.00  0.00      PRO   
ATOM   4322  CG  TYR P 304      -6.327   6.462 -10.715  0.00  0.00      PRO   
ATOM   4323  CD1 TYR P 304      -4.932   6.580 -10.990  0.00  0.00      PRO   
ATOM   4324  HD1 TYR P 304      -4.607   7.359 -11.665  0.00  0.00      PRO   
ATOM   4325  CE1 TYR P 304      -4.073   5.587 -10.406  0.00  0.00      PRO   
ATOM   4326  HE1 TYR P 304      -3.031   5.519 -10.682  0.00  0.00      PRO   
ATOM   4327  CZ  TYR P 304      -4.583   4.550  -9.592  0.00  0.00      PRO   
ATOM   4328  OH  TYR P 304      -3.703   3.614  -8.998  0.00  0.00      PRO   
ATOM   4329  HH  TYR P 304      -4.151   3.218  -8.246  0.00  0.00      PRO   
ATOM   4330  CD2 TYR P 304      -6.796   5.343 -10.007  0.00  0.00      PRO   
ATOM   4331  HD2 TYR P 304      -7.832   5.158  -9.765  0.00  0.00      PRO   
ATOM   4332  CE2 TYR P 304      -5.933   4.355  -9.494  0.00  0.00      PRO   
ATOM   4333  HE2 TYR P 304      -6.329   3.523  -8.931  0.00  0.00      PRO   
ATOM   4334  C   TYR P 304      -7.869   9.851 -12.020  0.00  0.00      PRO   
ATOM   4335  O   TYR P 304      -7.825   9.988 -13.248  0.00  0.00      PRO   
ATOM   4336  N   PHE P 305      -8.834  10.388 -11.253  0.00  0.00      PRO   
ATOM   4337  HN  PHE P 305      -8.934  10.088 -10.308  0.00  0.00      PRO   
ATOM   4338  CA  PHE P 305      -9.818  11.399 -11.697  0.00  0.00      PRO   
ATOM   4339  HA  PHE P 305     -10.166  11.000 -12.639  0.00  0.00      PRO   
ATOM   4340  CB  PHE P 305     -11.037  11.534 -10.714  0.00  0.00      PRO   
ATOM   4341  HB1 PHE P 305     -10.659  11.310  -9.693  0.00  0.00      PRO   
ATOM   4342  HB2 PHE P 305     -11.740  10.739 -11.042  0.00  0.00      PRO   
ATOM   4343  CG  PHE P 305     -11.856  12.801 -10.627  0.00  0.00      PRO   
ATOM   4344  CD1 PHE P 305     -12.223  13.255  -9.381  0.00  0.00      PRO   
ATOM   4345  HD1 PHE P 305     -12.025  12.699  -8.477  0.00  0.00      PRO   
ATOM   4346  CE1 PHE P 305     -13.007  14.393  -9.284  0.00  0.00      PRO   
ATOM   4347  HE1 PHE P 305     -13.123  14.828  -8.302  0.00  0.00      PRO   
ATOM   4348  CZ  PHE P 305     -13.265  15.195 -10.467  0.00  0.00      PRO   
ATOM   4349  HZ  PHE P 305     -13.827  16.117 -10.429  0.00  0.00      PRO   
ATOM   4350  CD2 PHE P 305     -12.197  13.556 -11.806  0.00  0.00      PRO   
ATOM   4351  HD2 PHE P 305     -11.936  13.175 -12.782  0.00  0.00      PRO   
ATOM   4352  CE2 PHE P 305     -12.946  14.696 -11.669  0.00  0.00      PRO   
ATOM   4353  HE2 PHE P 305     -13.308  15.156 -12.576  0.00  0.00      PRO   
ATOM   4354  C   PHE P 305      -9.261  12.716 -12.051  0.00  0.00      PRO   
ATOM   4355  O   PHE P 305      -9.412  13.274 -13.099  0.00  0.00      PRO   
ATOM   4356  N   PHE P 306      -8.322  13.206 -11.195  0.00  0.00      PRO   
ATOM   4357  HN  PHE P 306      -8.237  12.776 -10.299  0.00  0.00      PRO   
ATOM   4358  CA  PHE P 306      -7.500  14.401 -11.380  0.00  0.00      PRO   
ATOM   4359  HA  PHE P 306      -8.230  15.091 -11.777  0.00  0.00      PRO   
ATOM   4360  CB  PHE P 306      -6.818  14.924 -10.092  0.00  0.00      PRO   
ATOM   4361  HB1 PHE P 306      -6.649  13.957  -9.573  0.00  0.00      PRO   
ATOM   4362  HB2 PHE P 306      -7.552  15.555  -9.546  0.00  0.00      PRO   
ATOM   4363  CG  PHE P 306      -5.553  15.787 -10.330  0.00  0.00      PRO   
ATOM   4364  CD1 PHE P 306      -4.271  15.213 -10.269  0.00  0.00      PRO   
ATOM   4365  HD1 PHE P 306      -4.216  14.170  -9.993  0.00  0.00      PRO   
ATOM   4366  CE1 PHE P 306      -3.194  15.922 -10.664  0.00  0.00      PRO   
ATOM   4367  HE1 PHE P 306      -2.202  15.496 -10.653  0.00  0.00      PRO   
ATOM   4368  CZ  PHE P 306      -3.399  17.321 -11.030  0.00  0.00      PRO   
ATOM   4369  HZ  PHE P 306      -2.570  17.892 -11.422  0.00  0.00      PRO   
ATOM   4370  CD2 PHE P 306      -5.743  17.090 -10.816  0.00  0.00      PRO   
ATOM   4371  HD2 PHE P 306      -6.766  17.429 -10.880  0.00  0.00      PRO   
ATOM   4372  CE2 PHE P 306      -4.647  17.938 -11.114  0.00  0.00      PRO   
ATOM   4373  HE2 PHE P 306      -4.727  18.991 -11.342  0.00  0.00      PRO   
ATOM   4374  C   PHE P 306      -6.505  14.264 -12.558  0.00  0.00      PRO   
ATOM   4375  O   PHE P 306      -6.396  15.159 -13.394  0.00  0.00      PRO   
ATOM   4376  N   LEU P 307      -5.771  13.132 -12.749  0.00  0.00      PRO   
ATOM   4377  HN  LEU P 307      -5.900  12.374 -12.114  0.00  0.00      PRO   
ATOM   4378  CA  LEU P 307      -4.584  13.045 -13.557  0.00  0.00      PRO   
ATOM   4379  HA  LEU P 307      -4.130  14.024 -13.535  0.00  0.00      PRO   
ATOM   4380  CB  LEU P 307      -3.650  12.182 -12.700  0.00  0.00      PRO   
ATOM   4381  HB1 LEU P 307      -4.127  11.205 -12.472  0.00  0.00      PRO   
ATOM   4382  HB2 LEU P 307      -3.595  12.703 -11.721  0.00  0.00      PRO   
ATOM   4383  CG  LEU P 307      -2.187  12.027 -13.201  0.00  0.00      PRO   
ATOM   4384  HG  LEU P 307      -2.303  11.422 -14.126  0.00  0.00      PRO   
ATOM   4385  CD1 LEU P 307      -1.488  13.288 -13.636  0.00  0.00      PRO   
ATOM   4386 HD11 LEU P 307      -0.464  12.955 -13.910  0.00  0.00      PRO   
ATOM   4387 HD12 LEU P 307      -1.998  13.770 -14.497  0.00  0.00      PRO   
ATOM   4388 HD13 LEU P 307      -1.276  14.091 -12.898  0.00  0.00      PRO   
ATOM   4389  CD2 LEU P 307      -1.195  11.333 -12.246  0.00  0.00      PRO   
ATOM   4390 HD21 LEU P 307      -1.112  11.905 -11.298  0.00  0.00      PRO   
ATOM   4391 HD22 LEU P 307      -1.644  10.351 -11.983  0.00  0.00      PRO   
ATOM   4392 HD23 LEU P 307      -0.185  11.333 -12.710  0.00  0.00      PRO   
ATOM   4393  C   LEU P 307      -4.777  12.494 -14.958  0.00  0.00      PRO   
ATOM   4394  O   LEU P 307      -5.050  11.342 -15.209  0.00  0.00      PRO   
ATOM   4395  N   GLY P 308      -4.662  13.446 -15.894  0.00  0.00      PRO   
ATOM   4396  HN  GLY P 308      -4.435  14.405 -15.745  0.00  0.00      PRO   
ATOM   4397  CA  GLY P 308      -4.939  13.134 -17.276  0.00  0.00      PRO   
ATOM   4398  HA1 GLY P 308      -4.414  12.239 -17.576  0.00  0.00      PRO   
ATOM   4399  HA2 GLY P 308      -4.629  13.984 -17.866  0.00  0.00      PRO   
ATOM   4400  C   GLY P 308      -6.450  12.980 -17.520  0.00  0.00      PRO   
ATOM   4401  O   GLY P 308      -7.269  12.896 -16.650  0.00  0.00      PRO   
ATOM   4402  N   GLU P 309      -6.816  12.883 -18.810  0.00  0.00      PRO   
ATOM   4403  HN  GLU P 309      -6.083  12.908 -19.484  0.00  0.00      PRO   
ATOM   4404  CA  GLU P 309      -8.243  12.873 -19.225  0.00  0.00      PRO   
ATOM   4405  HA  GLU P 309      -8.898  13.263 -18.461  0.00  0.00      PRO   
ATOM   4406  CB  GLU P 309      -8.514  13.720 -20.522  0.00  0.00      PRO   
ATOM   4407  HB1 GLU P 309      -8.144  14.755 -20.360  0.00  0.00      PRO   
ATOM   4408  HB2 GLU P 309      -9.612  13.753 -20.691  0.00  0.00      PRO   
ATOM   4409  CG  GLU P 309      -7.767  13.194 -21.786  0.00  0.00      PRO   
ATOM   4410  HG1 GLU P 309      -7.986  12.114 -21.929  0.00  0.00      PRO   
ATOM   4411  HG2 GLU P 309      -6.676  13.387 -21.714  0.00  0.00      PRO   
ATOM   4412  CD  GLU P 309      -8.254  14.034 -22.940  0.00  0.00      PRO   
ATOM   4413  OE1 GLU P 309      -9.360  13.579 -23.504  0.00  0.00      PRO   
ATOM   4414  OE2 GLU P 309      -7.475  14.957 -23.373  0.00  0.00      PRO   
ATOM   4415  C   GLU P 309      -8.793  11.492 -19.483  0.00  0.00      PRO   
ATOM   4416  O   GLU P 309      -9.980  11.336 -19.674  0.00  0.00      PRO   
ATOM   4417  N   LYS P 310      -7.968  10.427 -19.640  0.00  0.00      PRO   
ATOM   4418  HN  LYS P 310      -7.002  10.495 -19.401  0.00  0.00      PRO   
ATOM   4419  CA  LYS P 310      -8.420   9.103 -20.213  0.00  0.00      PRO   
ATOM   4420  HA  LYS P 310      -8.998   9.339 -21.094  0.00  0.00      PRO   
ATOM   4421  CB  LYS P 310      -7.180   8.307 -20.690  0.00  0.00      PRO   
ATOM   4422  HB1 LYS P 310      -7.658   7.527 -21.321  0.00  0.00      PRO   
ATOM   4423  HB2 LYS P 310      -6.810   7.736 -19.813  0.00  0.00      PRO   
ATOM   4424  CG  LYS P 310      -5.971   8.911 -21.353  0.00  0.00      PRO   
ATOM   4425  HG1 LYS P 310      -5.245   8.093 -21.547  0.00  0.00      PRO   
ATOM   4426  HG2 LYS P 310      -5.574   9.680 -20.656  0.00  0.00      PRO   
ATOM   4427  CD  LYS P 310      -6.239   9.641 -22.662  0.00  0.00      PRO   
ATOM   4428  HD1 LYS P 310      -6.888  10.519 -22.456  0.00  0.00      PRO   
ATOM   4429  HD2 LYS P 310      -6.856   8.981 -23.308  0.00  0.00      PRO   
ATOM   4430  CE  LYS P 310      -4.951  10.122 -23.374  0.00  0.00      PRO   
ATOM   4431  HE1 LYS P 310      -4.372   9.243 -23.730  0.00  0.00      PRO   
ATOM   4432  HE2 LYS P 310      -4.330  10.732 -22.683  0.00  0.00      PRO   
ATOM   4433  NZ  LYS P 310      -5.228  10.741 -24.685  0.00  0.00      PRO   
ATOM   4434  HZ1 LYS P 310      -5.573   9.976 -25.299  0.00  0.00      PRO   
ATOM   4435  HZ2 LYS P 310      -5.905  11.530 -24.684  0.00  0.00      PRO   
ATOM   4436  HZ3 LYS P 310      -4.360  11.057 -25.163  0.00  0.00      PRO   
ATOM   4437  C   LYS P 310      -9.320   8.347 -19.396  0.00  0.00      PRO   
ATOM   4438  O   LYS P 310     -10.362   7.902 -19.768  0.00  0.00      PRO   
ATOM   4439  N   PHE P 311      -9.056   8.277 -17.999  0.00  0.00      PRO   
ATOM   4440  HN  PHE P 311      -8.166   8.587 -17.671  0.00  0.00      PRO   
ATOM   4441  CA  PHE P 311     -10.016   7.738 -17.057  0.00  0.00      PRO   
ATOM   4442  HA  PHE P 311     -10.429   6.797 -17.387  0.00  0.00      PRO   
ATOM   4443  CB  PHE P 311      -9.335   7.551 -15.684  0.00  0.00      PRO   
ATOM   4444  HB1 PHE P 311      -8.655   8.403 -15.469  0.00  0.00      PRO   
ATOM   4445  HB2 PHE P 311      -8.547   6.775 -15.789  0.00  0.00      PRO   
ATOM   4446  CG  PHE P 311     -10.126   7.255 -14.428  0.00  0.00      PRO   
ATOM   4447  CD1 PHE P 311     -10.549   8.298 -13.571  0.00  0.00      PRO   
ATOM   4448  HD1 PHE P 311     -10.476   9.321 -13.911  0.00  0.00      PRO   
ATOM   4449  CE1 PHE P 311     -11.196   7.926 -12.361  0.00  0.00      PRO   
ATOM   4450  HE1 PHE P 311     -11.530   8.633 -11.616  0.00  0.00      PRO   
ATOM   4451  CZ  PHE P 311     -11.352   6.590 -11.935  0.00  0.00      PRO   
ATOM   4452  HZ  PHE P 311     -11.889   6.466 -11.006  0.00  0.00      PRO   
ATOM   4453  CD2 PHE P 311     -10.216   5.881 -13.984  0.00  0.00      PRO   
ATOM   4454  HD2 PHE P 311      -9.694   5.145 -14.578  0.00  0.00      PRO   
ATOM   4455  CE2 PHE P 311     -10.819   5.573 -12.698  0.00  0.00      PRO   
ATOM   4456  HE2 PHE P 311     -11.119   4.554 -12.505  0.00  0.00      PRO   
ATOM   4457  C   PHE P 311     -11.351   8.565 -17.007  0.00  0.00      PRO   
ATOM   4458  O   PHE P 311     -12.450   8.039 -17.101  0.00  0.00      PRO   
ATOM   4459  N   ARG P 312     -11.294   9.941 -16.927  0.00  0.00      PRO   
ATOM   4460  HN  ARG P 312     -10.411  10.396 -16.847  0.00  0.00      PRO   
ATOM   4461  CA  ARG P 312     -12.374  10.886 -17.101  0.00  0.00      PRO   
ATOM   4462  HA  ARG P 312     -13.037  10.584 -16.305  0.00  0.00      PRO   
ATOM   4463  CB  ARG P 312     -11.884  12.332 -17.031  0.00  0.00      PRO   
ATOM   4464  HB1 ARG P 312     -12.734  12.907 -17.456  0.00  0.00      PRO   
ATOM   4465  HB2 ARG P 312     -10.921  12.536 -17.546  0.00  0.00      PRO   
ATOM   4466  CG  ARG P 312     -11.625  12.784 -15.592  0.00  0.00      PRO   
ATOM   4467  HG1 ARG P 312     -10.637  12.439 -15.217  0.00  0.00      PRO   
ATOM   4468  HG2 ARG P 312     -12.436  12.310 -14.999  0.00  0.00      PRO   
ATOM   4469  CD  ARG P 312     -11.762  14.366 -15.520  0.00  0.00      PRO   
ATOM   4470  HD1 ARG P 312     -11.600  14.573 -14.440  0.00  0.00      PRO   
ATOM   4471  HD2 ARG P 312     -12.772  14.732 -15.802  0.00  0.00      PRO   
ATOM   4472  NE  ARG P 312     -10.821  14.971 -16.401  0.00  0.00      PRO   
ATOM   4473  HE  ARG P 312     -11.014  14.936 -17.382  0.00  0.00      PRO   
ATOM   4474  CZ  ARG P 312      -9.559  15.272 -16.137  0.00  0.00      PRO   
ATOM   4475  NH1 ARG P 312      -8.930  14.996 -15.004  0.00  0.00      PRO   
ATOM   4476 HH11 ARG P 312      -9.266  14.271 -14.403  0.00  0.00      PRO   
ATOM   4477 HH12 ARG P 312      -7.941  15.145 -14.992  0.00  0.00      PRO   
ATOM   4478  NH2 ARG P 312      -8.956  15.892 -17.111  0.00  0.00      PRO   
ATOM   4479 HH21 ARG P 312      -9.563  16.067 -17.887  0.00  0.00      PRO   
ATOM   4480 HH22 ARG P 312      -7.992  16.140 -17.016  0.00  0.00      PRO   
ATOM   4481  C   ARG P 312     -13.310  10.600 -18.308  0.00  0.00      PRO   
ATOM   4482  O   ARG P 312     -14.552  10.518 -18.153  0.00  0.00      PRO   
ATOM   4483  N   LYS P 313     -12.742  10.446 -19.557  0.00  0.00      PRO   
ATOM   4484  HN  LYS P 313     -11.749  10.537 -19.580  0.00  0.00      PRO   
ATOM   4485  CA  LYS P 313     -13.373   9.918 -20.755  0.00  0.00      PRO   
ATOM   4486  HA  LYS P 313     -14.276  10.448 -21.020  0.00  0.00      PRO   
ATOM   4487  CB  LYS P 313     -12.483   9.930 -22.036  0.00  0.00      PRO   
ATOM   4488  HB1 LYS P 313     -13.121   9.553 -22.863  0.00  0.00      PRO   
ATOM   4489  HB2 LYS P 313     -11.635   9.227 -21.891  0.00  0.00      PRO   
ATOM   4490  CG  LYS P 313     -11.937  11.294 -22.542  0.00  0.00      PRO   
ATOM   4491  HG1 LYS P 313     -11.165  10.983 -23.278  0.00  0.00      PRO   
ATOM   4492  HG2 LYS P 313     -11.486  11.764 -21.642  0.00  0.00      PRO   
ATOM   4493  CD  LYS P 313     -13.104  12.207 -22.894  0.00  0.00      PRO   
ATOM   4494  HD1 LYS P 313     -13.415  12.684 -21.940  0.00  0.00      PRO   
ATOM   4495  HD2 LYS P 313     -13.946  11.661 -23.370  0.00  0.00      PRO   
ATOM   4496  CE  LYS P 313     -12.792  13.387 -23.876  0.00  0.00      PRO   
ATOM   4497  HE1 LYS P 313     -13.740  13.919 -24.105  0.00  0.00      PRO   
ATOM   4498  HE2 LYS P 313     -12.352  12.932 -24.789  0.00  0.00      PRO   
ATOM   4499  NZ  LYS P 313     -11.820  14.248 -23.313  0.00  0.00      PRO   
ATOM   4500  HZ1 LYS P 313     -12.052  14.462 -22.323  0.00  0.00      PRO   
ATOM   4501  HZ2 LYS P 313     -10.851  13.869 -23.326  0.00  0.00      PRO   
ATOM   4502  HZ3 LYS P 313     -11.810  15.139 -23.849  0.00  0.00      PRO   
ATOM   4503  C   LYS P 313     -13.964   8.514 -20.587  0.00  0.00      PRO   
ATOM   4504  O   LYS P 313     -15.048   8.337 -21.077  0.00  0.00      PRO   
ATOM   4505  N   TYR P 314     -13.272   7.470 -19.947  0.00  0.00      PRO   
ATOM   4506  HN  TYR P 314     -12.294   7.573 -19.781  0.00  0.00      PRO   
ATOM   4507  CA  TYR P 314     -13.859   6.171 -19.688  0.00  0.00      PRO   
ATOM   4508  HA  TYR P 314     -14.160   5.732 -20.628  0.00  0.00      PRO   
ATOM   4509  CB  TYR P 314     -12.764   5.187 -19.115  0.00  0.00      PRO   
ATOM   4510  HB1 TYR P 314     -13.267   4.200 -19.029  0.00  0.00      PRO   
ATOM   4511  HB2 TYR P 314     -12.410   5.534 -18.121  0.00  0.00      PRO   
ATOM   4512  CG  TYR P 314     -11.507   4.926 -20.010  0.00  0.00      PRO   
ATOM   4513  CD1 TYR P 314     -10.321   4.348 -19.428  0.00  0.00      PRO   
ATOM   4514  HD1 TYR P 314     -10.361   4.123 -18.373  0.00  0.00      PRO   
ATOM   4515  CE1 TYR P 314      -9.286   3.937 -20.244  0.00  0.00      PRO   
ATOM   4516  HE1 TYR P 314      -8.424   3.618 -19.676  0.00  0.00      PRO   
ATOM   4517  CZ  TYR P 314      -9.329   4.227 -21.577  0.00  0.00      PRO   
ATOM   4518  OH  TYR P 314      -8.191   4.031 -22.366  0.00  0.00      PRO   
ATOM   4519  HH  TYR P 314      -8.251   4.639 -23.107  0.00  0.00      PRO   
ATOM   4520  CD2 TYR P 314     -11.609   5.051 -21.388  0.00  0.00      PRO   
ATOM   4521  HD2 TYR P 314     -12.498   5.505 -21.800  0.00  0.00      PRO   
ATOM   4522  CE2 TYR P 314     -10.525   4.699 -22.207  0.00  0.00      PRO   
ATOM   4523  HE2 TYR P 314     -10.469   4.821 -23.278  0.00  0.00      PRO   
ATOM   4524  C   TYR P 314     -15.122   6.199 -18.777  0.00  0.00      PRO   
ATOM   4525  O   TYR P 314     -16.137   5.526 -19.029  0.00  0.00      PRO   
ATOM   4526  N   ILE P 315     -15.059   7.056 -17.732  0.00  0.00      PRO   
ATOM   4527  HN  ILE P 315     -14.171   7.458 -17.524  0.00  0.00      PRO   
ATOM   4528  CA  ILE P 315     -16.268   7.441 -16.971  0.00  0.00      PRO   
ATOM   4529  HA  ILE P 315     -16.661   6.516 -16.575  0.00  0.00      PRO   
ATOM   4530  CB  ILE P 315     -15.871   8.235 -15.730  0.00  0.00      PRO   
ATOM   4531  HB  ILE P 315     -15.079   8.950 -16.038  0.00  0.00      PRO   
ATOM   4532  CG2 ILE P 315     -17.063   8.878 -15.030  0.00  0.00      PRO   
ATOM   4533 HG21 ILE P 315     -17.844   8.088 -14.996  0.00  0.00      PRO   
ATOM   4534 HG22 ILE P 315     -16.925   9.130 -13.957  0.00  0.00      PRO   
ATOM   4535 HG23 ILE P 315     -17.600   9.637 -15.638  0.00  0.00      PRO   
ATOM   4536  CG1 ILE P 315     -15.117   7.322 -14.736  0.00  0.00      PRO   
ATOM   4537 HG11 ILE P 315     -14.499   6.555 -15.250  0.00  0.00      PRO   
ATOM   4538 HG12 ILE P 315     -15.917   6.787 -14.180  0.00  0.00      PRO   
ATOM   4539  CD  ILE P 315     -14.322   8.066 -13.587  0.00  0.00      PRO   
ATOM   4540  HD1 ILE P 315     -15.072   8.507 -12.896  0.00  0.00      PRO   
ATOM   4541  HD2 ILE P 315     -13.773   7.306 -12.990  0.00  0.00      PRO   
ATOM   4542  HD3 ILE P 315     -13.671   8.876 -13.978  0.00  0.00      PRO   
ATOM   4543  C   ILE P 315     -17.327   8.139 -17.841  0.00  0.00      PRO   
ATOM   4544  O   ILE P 315     -18.550   7.810 -17.797  0.00  0.00      PRO   
ATOM   4545  N   LEU P 316     -16.958   9.132 -18.717  0.00  0.00      PRO   
ATOM   4546  HN  LEU P 316     -16.040   9.522 -18.700  0.00  0.00      PRO   
ATOM   4547  CA  LEU P 316     -17.895   9.760 -19.589  0.00  0.00      PRO   
ATOM   4548  HA  LEU P 316     -18.756  10.127 -19.050  0.00  0.00      PRO   
ATOM   4549  CB  LEU P 316     -17.156  10.924 -20.293  0.00  0.00      PRO   
ATOM   4550  HB1 LEU P 316     -16.382  10.469 -20.947  0.00  0.00      PRO   
ATOM   4551  HB2 LEU P 316     -16.711  11.626 -19.555  0.00  0.00      PRO   
ATOM   4552  CG  LEU P 316     -17.962  11.744 -21.417  0.00  0.00      PRO   
ATOM   4553  HG  LEU P 316     -18.362  11.029 -22.166  0.00  0.00      PRO   
ATOM   4554  CD1 LEU P 316     -19.057  12.545 -20.723  0.00  0.00      PRO   
ATOM   4555 HD11 LEU P 316     -18.715  13.473 -20.218  0.00  0.00      PRO   
ATOM   4556 HD12 LEU P 316     -19.610  13.009 -21.568  0.00  0.00      PRO   
ATOM   4557 HD13 LEU P 316     -19.740  11.969 -20.062  0.00  0.00      PRO   
ATOM   4558  CD2 LEU P 316     -16.965  12.728 -22.111  0.00  0.00      PRO   
ATOM   4559 HD21 LEU P 316     -16.416  13.314 -21.344  0.00  0.00      PRO   
ATOM   4560 HD22 LEU P 316     -16.241  12.237 -22.796  0.00  0.00      PRO   
ATOM   4561 HD23 LEU P 316     -17.580  13.438 -22.704  0.00  0.00      PRO   
ATOM   4562  C   LEU P 316     -18.518   8.792 -20.627  0.00  0.00      PRO   
ATOM   4563  O   LEU P 316     -19.707   8.879 -21.002  0.00  0.00      PRO   
ATOM   4564  N   GLN P 317     -17.799   7.806 -21.188  0.00  0.00      PRO   
ATOM   4565  HN  GLN P 317     -16.829   7.713 -20.976  0.00  0.00      PRO   
ATOM   4566  CA  GLN P 317     -18.276   6.909 -22.224  0.00  0.00      PRO   
ATOM   4567  HA  GLN P 317     -18.998   7.374 -22.879  0.00  0.00      PRO   
ATOM   4568  CB  GLN P 317     -16.963   6.296 -22.967  0.00  0.00      PRO   
ATOM   4569  HB1 GLN P 317     -16.441   5.786 -22.129  0.00  0.00      PRO   
ATOM   4570  HB2 GLN P 317     -16.403   7.138 -23.429  0.00  0.00      PRO   
ATOM   4571  CG  GLN P 317     -17.407   5.221 -23.969  0.00  0.00      PRO   
ATOM   4572  HG1 GLN P 317     -17.726   4.289 -23.455  0.00  0.00      PRO   
ATOM   4573  HG2 GLN P 317     -16.494   4.920 -24.525  0.00  0.00      PRO   
ATOM   4574  CD  GLN P 317     -18.375   5.813 -24.970  0.00  0.00      PRO   
ATOM   4575  OE1 GLN P 317     -18.047   6.821 -25.624  0.00  0.00      PRO   
ATOM   4576  NE2 GLN P 317     -19.511   5.094 -25.141  0.00  0.00      PRO   
ATOM   4577 HE21 GLN P 317     -19.700   4.301 -24.563  0.00  0.00      PRO   
ATOM   4578 HE22 GLN P 317     -20.180   5.389 -25.823  0.00  0.00      PRO   
ATOM   4579  C   GLN P 317     -19.190   5.852 -21.643  0.00  0.00      PRO   
ATOM   4580  O   GLN P 317     -20.155   5.466 -22.332  0.00  0.00      PRO   
ATOM   4581  N   LEU P 318     -18.952   5.460 -20.373  0.00  0.00      PRO   
ATOM   4582  HN  LEU P 318     -18.084   5.651 -19.922  0.00  0.00      PRO   
ATOM   4583  CA  LEU P 318     -19.788   4.608 -19.563  0.00  0.00      PRO   
ATOM   4584  HA  LEU P 318     -20.035   3.718 -20.124  0.00  0.00      PRO   
ATOM   4585  CB  LEU P 318     -19.017   4.123 -18.294  0.00  0.00      PRO   
ATOM   4586  HB1 LEU P 318     -18.427   4.951 -17.847  0.00  0.00      PRO   
ATOM   4587  HB2 LEU P 318     -18.313   3.375 -18.717  0.00  0.00      PRO   
ATOM   4588  CG  LEU P 318     -19.789   3.570 -17.164  0.00  0.00      PRO   
ATOM   4589  HG  LEU P 318     -20.534   4.281 -16.746  0.00  0.00      PRO   
ATOM   4590  CD1 LEU P 318     -20.565   2.324 -17.495  0.00  0.00      PRO   
ATOM   4591 HD11 LEU P 318     -19.954   1.422 -17.714  0.00  0.00      PRO   
ATOM   4592 HD12 LEU P 318     -21.341   2.066 -16.744  0.00  0.00      PRO   
ATOM   4593 HD13 LEU P 318     -21.223   2.465 -18.379  0.00  0.00      PRO   
ATOM   4594  CD2 LEU P 318     -18.802   3.440 -15.960  0.00  0.00      PRO   
ATOM   4595 HD21 LEU P 318     -18.335   4.427 -15.755  0.00  0.00      PRO   
ATOM   4596 HD22 LEU P 318     -19.467   3.073 -15.149  0.00  0.00      PRO   
ATOM   4597 HD23 LEU P 318     -18.033   2.709 -16.288  0.00  0.00      PRO   
ATOM   4598  C   LEU P 318     -21.207   5.258 -19.394  0.00  0.00      PRO   
ATOM   4599  O   LEU P 318     -22.265   4.728 -19.743  0.00  0.00      PRO   
ATOM   4600  N   PHE P 319     -21.139   6.588 -19.195  0.00  0.00      PRO   
ATOM   4601  HN  PHE P 319     -20.300   7.020 -18.873  0.00  0.00      PRO   
ATOM   4602  CA  PHE P 319     -22.245   7.532 -19.055  0.00  0.00      PRO   
ATOM   4603  HA  PHE P 319     -22.941   6.929 -18.492  0.00  0.00      PRO   
ATOM   4604  CB  PHE P 319     -21.683   8.775 -18.403  0.00  0.00      PRO   
ATOM   4605  HB1 PHE P 319     -20.742   9.066 -18.917  0.00  0.00      PRO   
ATOM   4606  HB2 PHE P 319     -21.419   8.644 -17.332  0.00  0.00      PRO   
ATOM   4607  CG  PHE P 319     -22.579   9.908 -18.393  0.00  0.00      PRO   
ATOM   4608  CD1 PHE P 319     -23.527  10.111 -17.356  0.00  0.00      PRO   
ATOM   4609  HD1 PHE P 319     -23.733   9.304 -16.668  0.00  0.00      PRO   
ATOM   4610  CE1 PHE P 319     -24.204  11.338 -17.365  0.00  0.00      PRO   
ATOM   4611  HE1 PHE P 319     -24.964  11.475 -16.611  0.00  0.00      PRO   
ATOM   4612  CZ  PHE P 319     -24.013  12.346 -18.348  0.00  0.00      PRO   
ATOM   4613  HZ  PHE P 319     -24.651  13.217 -18.389  0.00  0.00      PRO   
ATOM   4614  CD2 PHE P 319     -22.405  10.921 -19.378  0.00  0.00      PRO   
ATOM   4615  HD2 PHE P 319     -21.679  10.833 -20.174  0.00  0.00      PRO   
ATOM   4616  CE2 PHE P 319     -23.127  12.116 -19.340  0.00  0.00      PRO   
ATOM   4617  HE2 PHE P 319     -22.835  12.852 -20.075  0.00  0.00      PRO   
ATOM   4618  C   PHE P 319     -23.054   7.800 -20.410  0.00  0.00      PRO   
ATOM   4619  O   PHE P 319     -24.298   7.881 -20.436  0.00  0.00      PRO   
ATOM   4620  N   LYS P 320     -22.326   7.943 -21.581  0.00  0.00      PRO   
ATOM   4621  HN  LYS P 320     -21.333   7.952 -21.664  0.00  0.00      PRO   
ATOM   4622  CA  LYS P 320     -22.928   8.066 -22.867  0.00  0.00      PRO   
ATOM   4623  HA  LYS P 320     -23.973   8.341 -22.879  0.00  0.00      PRO   
ATOM   4624  CB  LYS P 320     -22.047   9.133 -23.781  0.00  0.00      PRO   
ATOM   4625  HB1 LYS P 320     -22.352   8.998 -24.841  0.00  0.00      PRO   
ATOM   4626  HB2 LYS P 320     -20.950   8.959 -23.736  0.00  0.00      PRO   
ATOM   4627  CG  LYS P 320     -22.261  10.539 -23.397  0.00  0.00      PRO   
ATOM   4628  HG1 LYS P 320     -21.575  11.163 -24.010  0.00  0.00      PRO   
ATOM   4629  HG2 LYS P 320     -21.948  10.584 -22.332  0.00  0.00      PRO   
ATOM   4630  CD  LYS P 320     -23.646  11.115 -23.478  0.00  0.00      PRO   
ATOM   4631  HD1 LYS P 320     -23.562  12.185 -23.192  0.00  0.00      PRO   
ATOM   4632  HD2 LYS P 320     -24.343  10.703 -22.716  0.00  0.00      PRO   
ATOM   4633  CE  LYS P 320     -24.142  10.893 -24.872  0.00  0.00      PRO   
ATOM   4634  HE1 LYS P 320     -25.141  11.369 -24.964  0.00  0.00      PRO   
ATOM   4635  HE2 LYS P 320     -24.157   9.797 -25.054  0.00  0.00      PRO   
ATOM   4636  NZ  LYS P 320     -23.287  11.580 -25.850  0.00  0.00      PRO   
ATOM   4637  HZ1 LYS P 320     -22.915  12.441 -25.402  0.00  0.00      PRO   
ATOM   4638  HZ2 LYS P 320     -22.476  11.022 -26.183  0.00  0.00      PRO   
ATOM   4639  HZ3 LYS P 320     -23.913  11.824 -26.645  0.00  0.00      PRO   
ATOM   4640  C   LYS P 320     -23.171   6.773 -23.681  0.00  0.00      PRO   
ATOM   4641  O   LYS P 320     -23.361   6.681 -24.917  0.00  0.00      PRO   
ATOM   4642  NT  LYS P 320     -23.070   5.583 -23.043  0.00  0.00      PRO   
ATOM   4643  HNT LYS P 320     -22.760   5.535 -22.097  0.00  0.00      PRO   
ATOM   4644  CAT LYS P 320     -23.429   4.387 -23.688  0.00  0.00      PRO   
ATOM   4645  HT1 LYS P 320     -23.375   3.614 -22.892  0.00  0.00      PRO   
ATOM   4646  HT2 LYS P 320     -24.448   4.355 -24.131  0.00  0.00      PRO   
ATOM   4647  HT3 LYS P 320     -22.677   4.195 -24.483  0.00  0.00      PRO   
ATOM   4648  C1  NMS C   4      -6.615   4.661 -16.162  0.00  0.00      C1    
ATOM   4649  C2  NMS C   4      -6.526   4.742 -14.768  0.00  0.00      C1    
ATOM   4650  C3  NMS C   4      -7.265   3.789 -14.083  0.00  0.00      C1    
ATOM   4651  C4  NMS C   4      -7.964   2.992 -14.932  0.00  0.00      C1    
ATOM   4652  S1  NMS C   4      -7.560   3.344 -16.538  0.00  0.00      C1    
ATOM   4653  S2  NMS C   4      -5.642   5.541 -17.317  0.00  0.00      C1    
ATOM   4654  O1  NMS C   4      -6.420   6.736 -17.554  0.00  0.00      C1    
ATOM   4655  N1  NMS C   4      -4.418   6.178 -16.463  0.00  0.00      C1    
ATOM   4656  O2  NMS C   4      -5.190   4.623 -18.339  0.00  0.00      C1    
ATOM   4657  C5  NMS C   4      -3.430   5.347 -15.745  0.00  0.00      C1    
ATOM   4658  H1  NMS C   4      -5.957   5.474 -14.215  0.00  0.00      C1    
ATOM   4659  H2  NMS C   4      -7.271   3.660 -13.011  0.00  0.00      C1    
ATOM   4660  H3  NMS C   4      -8.684   2.224 -14.678  0.00  0.00      C1    
ATOM   4661  H4  NMS C   4      -4.919   6.878 -15.913  0.00  0.00      C1    
ATOM   4662  H5  NMS C   4      -2.604   4.926 -16.357  0.00  0.00      C1    
ATOM   4663  H6  NMS C   4      -3.862   4.616 -15.028  0.00  0.00      C1    
ATOM   4664  H7  NMS C   4      -2.888   5.958 -14.992  0.00  0.00      C1    
END
