# Supplementary material for: Exploring an Intracellular Allosteric Site of CC-Chemokine Receptor 4 from 3D Models, Probe Simulations, and Mutagenesis
Source: ACS Pharmacol Transl Sci. 2024 Jul 16;7(8):2516–26. doi: 10.1021/acsptsci.4c00330 (PMC11320731; doi:10.1021/acsptsci.4c00330)
Supplement: Supplementary file 2 — pt4c00330_si_002.zip [file pt4c00330_si_002.zip › NMS_CCR4-CCR9_2.pdb]

CRYST1   87.538   71.415  174.995  90.00  90.00  90.00 P 1           1
ATOM      1  CAY LEU P  21      -9.057  17.574  32.367  0.00  0.00      PRO   
ATOM      2  HY1 LEU P  21      -9.337  16.505  32.245  0.00  0.00      PRO   
ATOM      3  HY2 LEU P  21      -8.138  17.592  31.744  0.00  0.00      PRO   
ATOM      4  HY3 LEU P  21      -9.864  18.237  31.988  0.00  0.00      PRO   
ATOM      5  CY  LEU P  21      -8.939  17.909  33.779  0.00  0.00      PRO   
ATOM      6  OY  LEU P  21      -9.950  17.697  34.445  0.00  0.00      PRO   
ATOM      7  N   LEU P  21      -7.789  18.549  34.209  0.00  0.00      PRO   
ATOM      8  HN  LEU P  21      -7.038  18.812  33.609  0.00  0.00      PRO   
ATOM      9  CA  LEU P  21      -7.385  18.787  35.554  0.00  0.00      PRO   
ATOM     10  HA  LEU P  21      -6.317  18.754  35.396  0.00  0.00      PRO   
ATOM     11  CB  LEU P  21      -7.818  20.215  36.086  0.00  0.00      PRO   
ATOM     12  HB1 LEU P  21      -8.902  20.127  36.312  0.00  0.00      PRO   
ATOM     13  HB2 LEU P  21      -7.737  21.057  35.365  0.00  0.00      PRO   
ATOM     14  CG  LEU P  21      -6.972  20.681  37.211  0.00  0.00      PRO   
ATOM     15  HG  LEU P  21      -6.698  19.853  37.899  0.00  0.00      PRO   
ATOM     16  CD1 LEU P  21      -5.692  21.334  36.665  0.00  0.00      PRO   
ATOM     17 HD11 LEU P  21      -5.123  21.894  37.438  0.00  0.00      PRO   
ATOM     18 HD12 LEU P  21      -5.057  20.631  36.085  0.00  0.00      PRO   
ATOM     19 HD13 LEU P  21      -6.108  22.114  35.991  0.00  0.00      PRO   
ATOM     20  CD2 LEU P  21      -7.716  21.685  38.092  0.00  0.00      PRO   
ATOM     21 HD21 LEU P  21      -8.057  22.506  37.427  0.00  0.00      PRO   
ATOM     22 HD22 LEU P  21      -8.605  21.144  38.481  0.00  0.00      PRO   
ATOM     23 HD23 LEU P  21      -7.112  22.018  38.964  0.00  0.00      PRO   
ATOM     24  C   LEU P  21      -7.520  17.646  36.562  0.00  0.00      PRO   
ATOM     25  O   LEU P  21      -8.107  17.756  37.619  0.00  0.00      PRO   
ATOM     26  N   TYR P  22      -7.003  16.514  36.233  0.00  0.00      PRO   
ATOM     27  HN  TYR P  22      -6.380  16.408  35.462  0.00  0.00      PRO   
ATOM     28  CA  TYR P  22      -7.152  15.365  37.055  0.00  0.00      PRO   
ATOM     29  HA  TYR P  22      -8.118  15.321  37.538  0.00  0.00      PRO   
ATOM     30  CB  TYR P  22      -6.891  14.006  36.346  0.00  0.00      PRO   
ATOM     31  HB1 TYR P  22      -7.154  13.209  37.074  0.00  0.00      PRO   
ATOM     32  HB2 TYR P  22      -5.850  13.895  35.972  0.00  0.00      PRO   
ATOM     33  CG  TYR P  22      -7.818  13.828  35.180  0.00  0.00      PRO   
ATOM     34  CD1 TYR P  22      -9.192  13.729  35.442  0.00  0.00      PRO   
ATOM     35  HD1 TYR P  22      -9.602  13.815  36.437  0.00  0.00      PRO   
ATOM     36  CE1 TYR P  22     -10.094  13.555  34.369  0.00  0.00      PRO   
ATOM     37  HE1 TYR P  22     -11.167  13.604  34.474  0.00  0.00      PRO   
ATOM     38  CZ  TYR P  22      -9.655  13.379  33.119  0.00  0.00      PRO   
ATOM     39  OH  TYR P  22     -10.643  13.300  32.037  0.00  0.00      PRO   
ATOM     40  HH  TYR P  22     -11.501  13.510  32.414  0.00  0.00      PRO   
ATOM     41  CD2 TYR P  22      -7.352  13.596  33.822  0.00  0.00      PRO   
ATOM     42  HD2 TYR P  22      -6.300  13.523  33.589  0.00  0.00      PRO   
ATOM     43  CE2 TYR P  22      -8.244  13.314  32.818  0.00  0.00      PRO   
ATOM     44  HE2 TYR P  22      -7.936  13.009  31.829  0.00  0.00      PRO   
ATOM     45  C   TYR P  22      -6.118  15.326  38.226  0.00  0.00      PRO   
ATOM     46  O   TYR P  22      -4.921  15.531  37.972  0.00  0.00      PRO   
ATOM     47  N   GLU P  23      -6.571  15.035  39.438  0.00  0.00      PRO   
ATOM     48  HN  GLU P  23      -7.546  14.840  39.511  0.00  0.00      PRO   
ATOM     49  CA  GLU P  23      -5.763  14.872  40.648  0.00  0.00      PRO   
ATOM     50  HA  GLU P  23      -5.156  15.756  40.776  0.00  0.00      PRO   
ATOM     51  CB  GLU P  23      -6.678  14.756  41.883  0.00  0.00      PRO   
ATOM     52  HB1 GLU P  23      -6.009  14.538  42.743  0.00  0.00      PRO   
ATOM     53  HB2 GLU P  23      -7.310  13.873  41.649  0.00  0.00      PRO   
ATOM     54  CG  GLU P  23      -7.684  15.911  42.214  0.00  0.00      PRO   
ATOM     55  HG1 GLU P  23      -8.126  16.333  41.286  0.00  0.00      PRO   
ATOM     56  HG2 GLU P  23      -7.130  16.725  42.728  0.00  0.00      PRO   
ATOM     57  CD  GLU P  23      -8.864  15.449  43.067  0.00  0.00      PRO   
ATOM     58  OE1 GLU P  23      -8.650  15.188  44.256  0.00  0.00      PRO   
ATOM     59  OE2 GLU P  23      -9.995  15.319  42.478  0.00  0.00      PRO   
ATOM     60  C   GLU P  23      -4.792  13.685  40.684  0.00  0.00      PRO   
ATOM     61  O   GLU P  23      -3.658  13.754  41.195  0.00  0.00      PRO   
ATOM     62  N   SER P  24      -5.212  12.532  40.096  0.00  0.00      PRO   
ATOM     63  HN  SER P  24      -6.175  12.533  39.839  0.00  0.00      PRO   
ATOM     64  CA  SER P  24      -4.389  11.314  39.868  0.00  0.00      PRO   
ATOM     65  HA  SER P  24      -3.666  11.121  40.647  0.00  0.00      PRO   
ATOM     66  CB  SER P  24      -5.208   9.969  39.961  0.00  0.00      PRO   
ATOM     67  HB1 SER P  24      -5.891   9.934  39.085  0.00  0.00      PRO   
ATOM     68  HB2 SER P  24      -5.769  10.073  40.915  0.00  0.00      PRO   
ATOM     69  OG  SER P  24      -4.390   8.914  40.012  0.00  0.00      PRO   
ATOM     70  HG1 SER P  24      -4.255   8.810  40.957  0.00  0.00      PRO   
ATOM     71  C   SER P  24      -3.655  11.409  38.573  0.00  0.00      PRO   
ATOM     72  O   SER P  24      -4.278  11.365  37.595  0.00  0.00      PRO   
ATOM     73  N   ILE P  25      -2.341  11.488  38.622  0.00  0.00      PRO   
ATOM     74  HN  ILE P  25      -1.798  11.767  39.411  0.00  0.00      PRO   
ATOM     75  CA  ILE P  25      -1.578  11.451  37.427  0.00  0.00      PRO   
ATOM     76  HA  ILE P  25      -1.988  12.127  36.691  0.00  0.00      PRO   
ATOM     77  CB  ILE P  25      -0.153  11.806  37.771  0.00  0.00      PRO   
ATOM     78  HB  ILE P  25       0.168  11.025  38.493  0.00  0.00      PRO   
ATOM     79  CG2 ILE P  25       0.643  11.912  36.486  0.00  0.00      PRO   
ATOM     80 HG21 ILE P  25       0.294  12.789  35.901  0.00  0.00      PRO   
ATOM     81 HG22 ILE P  25       1.722  11.994  36.738  0.00  0.00      PRO   
ATOM     82 HG23 ILE P  25       0.658  10.979  35.884  0.00  0.00      PRO   
ATOM     83  CG1 ILE P  25      -0.040  13.137  38.667  0.00  0.00      PRO   
ATOM     84 HG11 ILE P  25       0.955  13.270  39.142  0.00  0.00      PRO   
ATOM     85 HG12 ILE P  25      -0.784  13.120  39.492  0.00  0.00      PRO   
ATOM     86  CD  ILE P  25      -0.426  14.442  37.952  0.00  0.00      PRO   
ATOM     87  HD1 ILE P  25      -1.517  14.346  37.760  0.00  0.00      PRO   
ATOM     88  HD2 ILE P  25      -0.177  15.343  38.552  0.00  0.00      PRO   
ATOM     89  HD3 ILE P  25       0.069  14.524  36.961  0.00  0.00      PRO   
ATOM     90  C   ILE P  25      -1.678  10.097  36.703  0.00  0.00      PRO   
ATOM     91  O   ILE P  25      -1.920  10.074  35.486  0.00  0.00      PRO   
ATOM     92  N   PRO P  26      -1.609   8.872  37.364  0.00  0.00      PRO   
ATOM     93  CD  PRO P  26      -1.000   8.606  38.698  0.00  0.00      PRO   
ATOM     94  HD1 PRO P  26       0.044   8.980  38.634  0.00  0.00      PRO   
ATOM     95  HD2 PRO P  26      -1.476   9.107  39.568  0.00  0.00      PRO   
ATOM     96  CA  PRO P  26      -1.319   7.680  36.522  0.00  0.00      PRO   
ATOM     97  HA  PRO P  26      -0.742   8.133  35.730  0.00  0.00      PRO   
ATOM     98  CB  PRO P  26      -0.525   6.667  37.406  0.00  0.00      PRO   
ATOM     99  HB1 PRO P  26       0.549   6.856  37.193  0.00  0.00      PRO   
ATOM    100  HB2 PRO P  26      -0.786   5.601  37.231  0.00  0.00      PRO   
ATOM    101  CG  PRO P  26      -0.746   7.106  38.845  0.00  0.00      PRO   
ATOM    102  HG1 PRO P  26       0.143   6.829  39.451  0.00  0.00      PRO   
ATOM    103  HG2 PRO P  26      -1.688   6.668  39.238  0.00  0.00      PRO   
ATOM    104  C   PRO P  26      -2.537   7.136  35.931  0.00  0.00      PRO   
ATOM    105  O   PRO P  26      -2.521   6.520  34.856  0.00  0.00      PRO   
ATOM    106  N   LYS P  27      -3.605   7.208  36.746  0.00  0.00      PRO   
ATOM    107  HN  LYS P  27      -3.493   7.630  37.642  0.00  0.00      PRO   
ATOM    108  CA  LYS P  27      -4.856   6.505  36.452  0.00  0.00      PRO   
ATOM    109  HA  LYS P  27      -4.527   5.485  36.317  0.00  0.00      PRO   
ATOM    110  CB  LYS P  27      -5.705   6.491  37.818  0.00  0.00      PRO   
ATOM    111  HB1 LYS P  27      -6.699   6.089  37.529  0.00  0.00      PRO   
ATOM    112  HB2 LYS P  27      -5.741   7.539  38.187  0.00  0.00      PRO   
ATOM    113  CG  LYS P  27      -5.298   5.494  38.848  0.00  0.00      PRO   
ATOM    114  HG1 LYS P  27      -4.282   5.851  39.122  0.00  0.00      PRO   
ATOM    115  HG2 LYS P  27      -5.222   4.456  38.461  0.00  0.00      PRO   
ATOM    116  CD  LYS P  27      -6.263   5.537  40.006  0.00  0.00      PRO   
ATOM    117  HD1 LYS P  27      -7.195   5.033  39.670  0.00  0.00      PRO   
ATOM    118  HD2 LYS P  27      -6.574   6.577  40.242  0.00  0.00      PRO   
ATOM    119  CE  LYS P  27      -5.755   4.678  41.185  0.00  0.00      PRO   
ATOM    120  HE1 LYS P  27      -5.386   3.707  40.792  0.00  0.00      PRO   
ATOM    121  HE2 LYS P  27      -6.539   4.280  41.864  0.00  0.00      PRO   
ATOM    122  NZ  LYS P  27      -4.601   5.288  41.872  0.00  0.00      PRO   
ATOM    123  HZ1 LYS P  27      -4.182   4.865  42.726  0.00  0.00      PRO   
ATOM    124  HZ2 LYS P  27      -3.816   5.167  41.201  0.00  0.00      PRO   
ATOM    125  HZ3 LYS P  27      -4.773   6.305  42.005  0.00  0.00      PRO   
ATOM    126  C   LYS P  27      -5.726   6.744  35.242  0.00  0.00      PRO   
ATOM    127  O   LYS P  27      -6.178   5.767  34.722  0.00  0.00      PRO   
ATOM    128  N   PRO P  28      -6.016   8.028  34.812  0.00  0.00      PRO   
ATOM    129  CD  PRO P  28      -5.805   9.165  35.679  0.00  0.00      PRO   
ATOM    130  HD1 PRO P  28      -6.229   9.117  36.705  0.00  0.00      PRO   
ATOM    131  HD2 PRO P  28      -4.704   9.315  35.676  0.00  0.00      PRO   
ATOM    132  CA  PRO P  28      -6.639   8.393  33.535  0.00  0.00      PRO   
ATOM    133  HA  PRO P  28      -7.658   8.056  33.658  0.00  0.00      PRO   
ATOM    134  CB  PRO P  28      -6.461   9.883  33.416  0.00  0.00      PRO   
ATOM    135  HB1 PRO P  28      -7.276  10.319  32.799  0.00  0.00      PRO   
ATOM    136  HB2 PRO P  28      -5.415  10.073  33.095  0.00  0.00      PRO   
ATOM    137  CG  PRO P  28      -6.539  10.318  34.936  0.00  0.00      PRO   
ATOM    138  HG1 PRO P  28      -7.644  10.310  35.046  0.00  0.00      PRO   
ATOM    139  HG2 PRO P  28      -6.087  11.327  35.034  0.00  0.00      PRO   
ATOM    140  C   PRO P  28      -6.106   7.620  32.386  0.00  0.00      PRO   
ATOM    141  O   PRO P  28      -4.921   7.425  32.256  0.00  0.00      PRO   
ATOM    142  N   CYS P  29      -7.084   7.164  31.566  0.00  0.00      PRO   
ATOM    143  HN  CYS P  29      -8.048   7.261  31.799  0.00  0.00      PRO   
ATOM    144  CA  CYS P  29      -6.642   6.414  30.355  0.00  0.00      PRO   
ATOM    145  HA  CYS P  29      -5.844   5.768  30.692  0.00  0.00      PRO   
ATOM    146  CB  CYS P  29      -7.770   5.520  29.891  0.00  0.00      PRO   
ATOM    147  HB1 CYS P  29      -8.573   6.244  29.639  0.00  0.00      PRO   
ATOM    148  HB2 CYS P  29      -8.197   5.031  30.793  0.00  0.00      PRO   
ATOM    149  SG  CYS P  29      -7.378   4.126  28.700  0.00  0.00      PRO   
ATOM    150  HG1 CYS P  29      -8.176   4.366  27.670  0.00  0.00      PRO   
ATOM    151  C   CYS P  29      -5.993   7.223  29.232  0.00  0.00      PRO   
ATOM    152  O   CYS P  29      -5.261   6.705  28.414  0.00  0.00      PRO   
ATOM    153  N   THR P  30      -6.369   8.546  29.054  0.00  0.00      PRO   
ATOM    154  HN  THR P  30      -6.999   8.879  29.750  0.00  0.00      PRO   
ATOM    155  CA  THR P  30      -6.087   9.303  27.924  0.00  0.00      PRO   
ATOM    156  HA  THR P  30      -6.160   8.602  27.106  0.00  0.00      PRO   
ATOM    157  CB  THR P  30      -7.031  10.483  27.696  0.00  0.00      PRO   
ATOM    158  HB  THR P  30      -6.982  11.236  28.511  0.00  0.00      PRO   
ATOM    159  OG1 THR P  30      -8.316   9.941  27.668  0.00  0.00      PRO   
ATOM    160  HG1 THR P  30      -8.190   9.171  28.227  0.00  0.00      PRO   
ATOM    161  CG2 THR P  30      -6.760  11.145  26.349  0.00  0.00      PRO   
ATOM    162 HG21 THR P  30      -5.727  11.549  26.416  0.00  0.00      PRO   
ATOM    163 HG22 THR P  30      -6.823  10.494  25.451  0.00  0.00      PRO   
ATOM    164 HG23 THR P  30      -7.401  12.017  26.096  0.00  0.00      PRO   
ATOM    165  C   THR P  30      -4.680   9.823  27.951  0.00  0.00      PRO   
ATOM    166  O   THR P  30      -4.345  10.451  28.969  0.00  0.00      PRO   
ATOM    167  N   LYS P  31      -3.904   9.619  26.874  0.00  0.00      PRO   
ATOM    168  HN  LYS P  31      -4.234   9.106  26.085  0.00  0.00      PRO   
ATOM    169  CA  LYS P  31      -2.532  10.159  26.689  0.00  0.00      PRO   
ATOM    170  HA  LYS P  31      -1.958   9.830  27.543  0.00  0.00      PRO   
ATOM    171  CB  LYS P  31      -1.849   9.618  25.399  0.00  0.00      PRO   
ATOM    172  HB1 LYS P  31      -1.128  10.297  24.894  0.00  0.00      PRO   
ATOM    173  HB2 LYS P  31      -2.631   9.332  24.663  0.00  0.00      PRO   
ATOM    174  CG  LYS P  31      -1.138   8.319  25.733  0.00  0.00      PRO   
ATOM    175  HG1 LYS P  31      -0.489   8.398  26.631  0.00  0.00      PRO   
ATOM    176  HG2 LYS P  31      -0.368   8.061  24.975  0.00  0.00      PRO   
ATOM    177  CD  LYS P  31      -2.087   7.102  26.004  0.00  0.00      PRO   
ATOM    178  HD1 LYS P  31      -2.912   7.185  25.265  0.00  0.00      PRO   
ATOM    179  HD2 LYS P  31      -2.534   7.171  27.019  0.00  0.00      PRO   
ATOM    180  CE  LYS P  31      -1.342   5.713  25.929  0.00  0.00      PRO   
ATOM    181  HE1 LYS P  31      -0.935   5.588  24.903  0.00  0.00      PRO   
ATOM    182  HE2 LYS P  31      -2.092   4.906  26.072  0.00  0.00      PRO   
ATOM    183  NZ  LYS P  31      -0.253   5.697  26.922  0.00  0.00      PRO   
ATOM    184  HZ1 LYS P  31       0.384   6.504  26.763  0.00  0.00      PRO   
ATOM    185  HZ2 LYS P  31      -0.589   5.913  27.882  0.00  0.00      PRO   
ATOM    186  HZ3 LYS P  31       0.239   4.781  26.893  0.00  0.00      PRO   
ATOM    187  C   LYS P  31      -2.509  11.697  26.743  0.00  0.00      PRO   
ATOM    188  O   LYS P  31      -3.443  12.355  26.343  0.00  0.00      PRO   
ATOM    189  N   GLU P  32      -1.392  12.327  27.201  0.00  0.00      PRO   
ATOM    190  HN  GLU P  32      -0.635  11.707  27.390  0.00  0.00      PRO   
ATOM    191  CA  GLU P  32      -1.215  13.771  27.265  0.00  0.00      PRO   
ATOM    192  HA  GLU P  32      -2.134  14.167  27.673  0.00  0.00      PRO   
ATOM    193  CB  GLU P  32      -0.053  14.313  28.200  0.00  0.00      PRO   
ATOM    194  HB1 GLU P  32      -0.033  15.416  28.068  0.00  0.00      PRO   
ATOM    195  HB2 GLU P  32       0.915  13.865  27.887  0.00  0.00      PRO   
ATOM    196  CG  GLU P  32      -0.370  13.962  29.633  0.00  0.00      PRO   
ATOM    197  HG1 GLU P  32      -0.537  12.874  29.787  0.00  0.00      PRO   
ATOM    198  HG2 GLU P  32      -1.250  14.432  30.123  0.00  0.00      PRO   
ATOM    199  CD  GLU P  32       0.777  14.545  30.415  0.00  0.00      PRO   
ATOM    200  OE1 GLU P  32       0.594  15.561  31.102  0.00  0.00      PRO   
ATOM    201  OE2 GLU P  32       1.869  13.888  30.412  0.00  0.00      PRO   
ATOM    202  C   GLU P  32      -1.083  14.286  25.820  0.00  0.00      PRO   
ATOM    203  O   GLU P  32      -0.667  13.651  24.867  0.00  0.00      PRO   
ATOM    204  N   GLY P  33      -1.519  15.496  25.552  0.00  0.00      PRO   
ATOM    205  HN  GLY P  33      -1.046  15.940  24.794  0.00  0.00      PRO   
ATOM    206  CA  GLY P  33      -2.610  16.247  26.150  0.00  0.00      PRO   
ATOM    207  HA1 GLY P  33      -2.459  17.287  25.903  0.00  0.00      PRO   
ATOM    208  HA2 GLY P  33      -2.552  16.183  27.226  0.00  0.00      PRO   
ATOM    209  C   GLY P  33      -3.911  15.731  25.786  0.00  0.00      PRO   
ATOM    210  O   GLY P  33      -4.134  14.747  25.044  0.00  0.00      PRO   
ATOM    211  N   ILE P  34      -4.910  16.552  26.155  0.00  0.00      PRO   
ATOM    212  HN  ILE P  34      -4.626  17.386  26.620  0.00  0.00      PRO   
ATOM    213  CA  ILE P  34      -6.309  16.368  25.916  0.00  0.00      PRO   
ATOM    214  HA  ILE P  34      -6.452  15.467  26.494  0.00  0.00      PRO   
ATOM    215  CB  ILE P  34      -7.183  17.577  26.344  0.00  0.00      PRO   
ATOM    216  HB  ILE P  34      -6.878  18.524  25.850  0.00  0.00      PRO   
ATOM    217  CG2 ILE P  34      -8.669  17.427  25.857  0.00  0.00      PRO   
ATOM    218 HG21 ILE P  34      -9.185  18.276  26.355  0.00  0.00      PRO   
ATOM    219 HG22 ILE P  34      -8.878  17.661  24.791  0.00  0.00      PRO   
ATOM    220 HG23 ILE P  34      -9.096  16.429  26.092  0.00  0.00      PRO   
ATOM    221  CG1 ILE P  34      -7.157  17.711  27.913  0.00  0.00      PRO   
ATOM    222 HG11 ILE P  34      -7.758  18.576  28.265  0.00  0.00      PRO   
ATOM    223 HG12 ILE P  34      -6.153  17.988  28.300  0.00  0.00      PRO   
ATOM    224  CD  ILE P  34      -7.597  16.507  28.697  0.00  0.00      PRO   
ATOM    225  HD1 ILE P  34      -8.698  16.389  28.611  0.00  0.00      PRO   
ATOM    226  HD2 ILE P  34      -7.082  15.648  28.217  0.00  0.00      PRO   
ATOM    227  HD3 ILE P  34      -7.218  16.530  29.741  0.00  0.00      PRO   
ATOM    228  C   ILE P  34      -6.670  16.028  24.451  0.00  0.00      PRO   
ATOM    229  O   ILE P  34      -6.328  16.772  23.503  0.00  0.00      PRO   
ATOM    230  N   LYS P  35      -7.484  14.990  24.218  0.00  0.00      PRO   
ATOM    231  HN  LYS P  35      -8.012  14.644  24.990  0.00  0.00      PRO   
ATOM    232  CA  LYS P  35      -7.713  14.339  22.954  0.00  0.00      PRO   
ATOM    233  HA  LYS P  35      -7.036  14.735  22.213  0.00  0.00      PRO   
ATOM    234  CB  LYS P  35      -7.433  12.814  22.963  0.00  0.00      PRO   
ATOM    235  HB1 LYS P  35      -7.783  12.385  22.000  0.00  0.00      PRO   
ATOM    236  HB2 LYS P  35      -8.018  12.366  23.794  0.00  0.00      PRO   
ATOM    237  CG  LYS P  35      -6.021  12.290  23.222  0.00  0.00      PRO   
ATOM    238  HG1 LYS P  35      -6.035  11.184  23.319  0.00  0.00      PRO   
ATOM    239  HG2 LYS P  35      -5.727  12.771  24.180  0.00  0.00      PRO   
ATOM    240  CD  LYS P  35      -4.958  12.510  22.082  0.00  0.00      PRO   
ATOM    241  HD1 LYS P  35      -4.958  13.619  22.022  0.00  0.00      PRO   
ATOM    242  HD2 LYS P  35      -5.452  12.122  21.165  0.00  0.00      PRO   
ATOM    243  CE  LYS P  35      -3.568  12.020  22.423  0.00  0.00      PRO   
ATOM    244  HE1 LYS P  35      -2.995  11.796  21.498  0.00  0.00      PRO   
ATOM    245  HE2 LYS P  35      -3.643  11.166  23.130  0.00  0.00      PRO   
ATOM    246  NZ  LYS P  35      -2.860  13.060  23.120  0.00  0.00      PRO   
ATOM    247  HZ1 LYS P  35      -2.882  13.989  22.654  0.00  0.00      PRO   
ATOM    248  HZ2 LYS P  35      -3.081  13.216  24.124  0.00  0.00      PRO   
ATOM    249  HZ3 LYS P  35      -1.865  12.763  23.065  0.00  0.00      PRO   
ATOM    250  C   LYS P  35      -9.157  14.614  22.436  0.00  0.00      PRO   
ATOM    251  O   LYS P  35      -9.633  13.952  21.542  0.00  0.00      PRO   
ATOM    252  N   ALA P  36      -9.805  15.704  22.905  0.00  0.00      PRO   
ATOM    253  HN  ALA P  36      -9.388  16.199  23.663  0.00  0.00      PRO   
ATOM    254  CA  ALA P  36     -11.131  16.056  22.560  0.00  0.00      PRO   
ATOM    255  HA  ALA P  36     -11.803  15.261  22.848  0.00  0.00      PRO   
ATOM    256  CB  ALA P  36     -11.477  17.280  23.496  0.00  0.00      PRO   
ATOM    257  HB1 ALA P  36     -11.482  17.086  24.590  0.00  0.00      PRO   
ATOM    258  HB2 ALA P  36     -11.003  18.242  23.207  0.00  0.00      PRO   
ATOM    259  HB3 ALA P  36     -12.569  17.398  23.328  0.00  0.00      PRO   
ATOM    260  C   ALA P  36     -11.375  16.439  21.081  0.00  0.00      PRO   
ATOM    261  O   ALA P  36     -12.379  16.108  20.477  0.00  0.00      PRO   
ATOM    262  N   PHE P  37     -10.397  17.035  20.465  0.00  0.00      PRO   
ATOM    263  HN  PHE P  37      -9.538  17.242  20.927  0.00  0.00      PRO   
ATOM    264  CA  PHE P  37     -10.460  17.326  18.998  0.00  0.00      PRO   
ATOM    265  HA  PHE P  37     -11.332  17.942  18.838  0.00  0.00      PRO   
ATOM    266  CB  PHE P  37      -9.234  18.278  18.645  0.00  0.00      PRO   
ATOM    267  HB1 PHE P  37      -8.261  17.909  19.034  0.00  0.00      PRO   
ATOM    268  HB2 PHE P  37      -9.460  19.256  19.123  0.00  0.00      PRO   
ATOM    269  CG  PHE P  37      -9.198  18.501  17.156  0.00  0.00      PRO   
ATOM    270  CD1 PHE P  37      -8.211  17.925  16.373  0.00  0.00      PRO   
ATOM    271  HD1 PHE P  37      -7.677  17.047  16.705  0.00  0.00      PRO   
ATOM    272  CE1 PHE P  37      -8.232  18.173  14.951  0.00  0.00      PRO   
ATOM    273  HE1 PHE P  37      -7.558  17.714  14.243  0.00  0.00      PRO   
ATOM    274  CZ  PHE P  37      -9.212  18.915  14.355  0.00  0.00      PRO   
ATOM    275  HZ  PHE P  37      -9.277  19.079  13.290  0.00  0.00      PRO   
ATOM    276  CD2 PHE P  37     -10.229  19.234  16.528  0.00  0.00      PRO   
ATOM    277  HD2 PHE P  37     -11.027  19.596  17.161  0.00  0.00      PRO   
ATOM    278  CE2 PHE P  37     -10.252  19.383  15.154  0.00  0.00      PRO   
ATOM    279  HE2 PHE P  37     -10.989  20.046  14.726  0.00  0.00      PRO   
ATOM    280  C   PHE P  37     -10.579  16.059  18.108  0.00  0.00      PRO   
ATOM    281  O   PHE P  37     -11.282  15.987  17.149  0.00  0.00      PRO   
ATOM    282  N   GLY P  38      -9.859  14.957  18.338  0.00  0.00      PRO   
ATOM    283  HN  GLY P  38      -9.146  15.014  19.033  0.00  0.00      PRO   
ATOM    284  CA  GLY P  38      -9.798  13.704  17.577  0.00  0.00      PRO   
ATOM    285  HA1 GLY P  38      -9.110  13.045  18.087  0.00  0.00      PRO   
ATOM    286  HA2 GLY P  38      -9.548  13.908  16.547  0.00  0.00      PRO   
ATOM    287  C   GLY P  38     -11.150  13.091  17.612  0.00  0.00      PRO   
ATOM    288  O   GLY P  38     -11.603  12.531  16.599  0.00  0.00      PRO   
ATOM    289  N   GLU P  39     -11.916  13.189  18.726  0.00  0.00      PRO   
ATOM    290  HN  GLU P  39     -11.407  13.540  19.508  0.00  0.00      PRO   
ATOM    291  CA  GLU P  39     -13.301  12.631  18.863  0.00  0.00      PRO   
ATOM    292  HA  GLU P  39     -13.167  11.571  18.703  0.00  0.00      PRO   
ATOM    293  CB  GLU P  39     -13.821  12.993  20.230  0.00  0.00      PRO   
ATOM    294  HB1 GLU P  39     -14.791  12.463  20.347  0.00  0.00      PRO   
ATOM    295  HB2 GLU P  39     -14.009  14.075  20.396  0.00  0.00      PRO   
ATOM    296  CG  GLU P  39     -12.834  12.581  21.537  0.00  0.00      PRO   
ATOM    297  HG1 GLU P  39     -12.067  13.380  21.457  0.00  0.00      PRO   
ATOM    298  HG2 GLU P  39     -12.446  11.544  21.440  0.00  0.00      PRO   
ATOM    299  CD  GLU P  39     -13.394  12.712  22.933  0.00  0.00      PRO   
ATOM    300  OE1 GLU P  39     -14.127  13.738  23.160  0.00  0.00      PRO   
ATOM    301  OE2 GLU P  39     -13.273  11.848  23.826  0.00  0.00      PRO   
ATOM    302  C   GLU P  39     -14.201  13.096  17.739  0.00  0.00      PRO   
ATOM    303  O   GLU P  39     -15.037  12.342  17.202  0.00  0.00      PRO   
ATOM    304  N   LEU P  40     -14.068  14.374  17.348  0.00  0.00      PRO   
ATOM    305  HN  LEU P  40     -13.306  14.848  17.783  0.00  0.00      PRO   
ATOM    306  CA  LEU P  40     -15.033  15.034  16.456  0.00  0.00      PRO   
ATOM    307  HA  LEU P  40     -15.951  14.497  16.268  0.00  0.00      PRO   
ATOM    308  CB  LEU P  40     -15.540  16.368  16.967  0.00  0.00      PRO   
ATOM    309  HB1 LEU P  40     -16.474  16.617  16.419  0.00  0.00      PRO   
ATOM    310  HB2 LEU P  40     -14.745  17.144  16.969  0.00  0.00      PRO   
ATOM    311  CG  LEU P  40     -16.105  16.169  18.410  0.00  0.00      PRO   
ATOM    312  HG  LEU P  40     -15.244  15.765  18.986  0.00  0.00      PRO   
ATOM    313  CD1 LEU P  40     -16.455  17.508  18.981  0.00  0.00      PRO   
ATOM    314 HD11 LEU P  40     -15.524  18.113  18.969  0.00  0.00      PRO   
ATOM    315 HD12 LEU P  40     -17.180  17.936  18.256  0.00  0.00      PRO   
ATOM    316 HD13 LEU P  40     -16.939  17.435  19.979  0.00  0.00      PRO   
ATOM    317  CD2 LEU P  40     -17.317  15.279  18.549  0.00  0.00      PRO   
ATOM    318 HD21 LEU P  40     -17.177  14.229  18.884  0.00  0.00      PRO   
ATOM    319 HD22 LEU P  40     -18.085  15.705  19.231  0.00  0.00      PRO   
ATOM    320 HD23 LEU P  40     -17.938  15.330  17.629  0.00  0.00      PRO   
ATOM    321  C   LEU P  40     -14.480  15.256  15.090  0.00  0.00      PRO   
ATOM    322  O   LEU P  40     -15.096  15.882  14.232  0.00  0.00      PRO   
ATOM    323  N   PHE P  41     -13.267  14.782  14.840  0.00  0.00      PRO   
ATOM    324  HN  PHE P  41     -12.881  14.285  15.613  0.00  0.00      PRO   
ATOM    325  CA  PHE P  41     -12.501  14.956  13.600  0.00  0.00      PRO   
ATOM    326  HA  PHE P  41     -13.002  15.621  12.911  0.00  0.00      PRO   
ATOM    327  CB  PHE P  41     -11.054  15.567  13.909  0.00  0.00      PRO   
ATOM    328  HB1 PHE P  41     -10.728  15.048  14.836  0.00  0.00      PRO   
ATOM    329  HB2 PHE P  41     -11.154  16.635  14.195  0.00  0.00      PRO   
ATOM    330  CG  PHE P  41     -10.012  15.657  12.829  0.00  0.00      PRO   
ATOM    331  CD1 PHE P  41     -10.358  16.254  11.584  0.00  0.00      PRO   
ATOM    332  HD1 PHE P  41     -11.308  16.714  11.354  0.00  0.00      PRO   
ATOM    333  CE1 PHE P  41      -9.403  16.344  10.567  0.00  0.00      PRO   
ATOM    334  HE1 PHE P  41      -9.662  16.883   9.668  0.00  0.00      PRO   
ATOM    335  CZ  PHE P  41      -8.079  15.931  10.781  0.00  0.00      PRO   
ATOM    336  HZ  PHE P  41      -7.292  16.089  10.058  0.00  0.00      PRO   
ATOM    337  CD2 PHE P  41      -8.652  15.215  12.988  0.00  0.00      PRO   
ATOM    338  HD2 PHE P  41      -8.348  14.868  13.964  0.00  0.00      PRO   
ATOM    339  CE2 PHE P  41      -7.685  15.382  12.023  0.00  0.00      PRO   
ATOM    340  HE2 PHE P  41      -6.647  15.095  12.096  0.00  0.00      PRO   
ATOM    341  C   PHE P  41     -12.241  13.683  12.859  0.00  0.00      PRO   
ATOM    342  O   PHE P  41     -12.507  13.571  11.682  0.00  0.00      PRO   
ATOM    343  N   LEU P  42     -11.632  12.749  13.623  0.00  0.00      PRO   
ATOM    344  HN  LEU P  42     -11.517  12.952  14.592  0.00  0.00      PRO   
ATOM    345  CA  LEU P  42     -11.193  11.458  13.151  0.00  0.00      PRO   
ATOM    346  HA  LEU P  42     -10.673  11.627  12.220  0.00  0.00      PRO   
ATOM    347  CB  LEU P  42     -10.156  10.738  14.060  0.00  0.00      PRO   
ATOM    348  HB1 LEU P  42     -10.174   9.711  13.636  0.00  0.00      PRO   
ATOM    349  HB2 LEU P  42     -10.686  10.822  15.033  0.00  0.00      PRO   
ATOM    350  CG  LEU P  42      -8.739  11.246  14.058  0.00  0.00      PRO   
ATOM    351  HG  LEU P  42      -8.807  12.350  14.164  0.00  0.00      PRO   
ATOM    352  CD1 LEU P  42      -7.938  10.808  15.344  0.00  0.00      PRO   
ATOM    353 HD11 LEU P  42      -6.867  11.102  15.329  0.00  0.00      PRO   
ATOM    354 HD12 LEU P  42      -8.520  10.991  16.273  0.00  0.00      PRO   
ATOM    355 HD13 LEU P  42      -7.914   9.705  15.216  0.00  0.00      PRO   
ATOM    356  CD2 LEU P  42      -7.881  10.853  12.893  0.00  0.00      PRO   
ATOM    357 HD21 LEU P  42      -6.859  11.275  12.999  0.00  0.00      PRO   
ATOM    358 HD22 LEU P  42      -7.861   9.742  12.902  0.00  0.00      PRO   
ATOM    359 HD23 LEU P  42      -8.254  11.247  11.923  0.00  0.00      PRO   
ATOM    360  C   LEU P  42     -12.288  10.452  12.679  0.00  0.00      PRO   
ATOM    361  O   LEU P  42     -12.128   9.918  11.638  0.00  0.00      PRO   
ATOM    362  N   PRO P  43     -13.372  10.206  13.387  0.00  0.00      PRO   
ATOM    363  CD  PRO P  43     -13.514  10.447  14.835  0.00  0.00      PRO   
ATOM    364  HD1 PRO P  43     -12.598  10.461  15.463  0.00  0.00      PRO   
ATOM    365  HD2 PRO P  43     -13.980  11.453  14.902  0.00  0.00      PRO   
ATOM    366  CA  PRO P  43     -14.484   9.385  12.871  0.00  0.00      PRO   
ATOM    367  HA  PRO P  43     -13.964   8.482  12.589  0.00  0.00      PRO   
ATOM    368  CB  PRO P  43     -15.457   9.234  14.100  0.00  0.00      PRO   
ATOM    369  HB1 PRO P  43     -16.084   8.321  14.017  0.00  0.00      PRO   
ATOM    370  HB2 PRO P  43     -16.156  10.058  14.356  0.00  0.00      PRO   
ATOM    371  CG  PRO P  43     -14.447   9.345  15.343  0.00  0.00      PRO   
ATOM    372  HG1 PRO P  43     -13.810   8.439  15.439  0.00  0.00      PRO   
ATOM    373  HG2 PRO P  43     -14.970   9.487  16.312  0.00  0.00      PRO   
ATOM    374  C   PRO P  43     -15.135   9.965  11.683  0.00  0.00      PRO   
ATOM    375  O   PRO P  43     -15.570   9.167  10.875  0.00  0.00      PRO   
ATOM    376  N   PRO P  44     -15.265  11.278  11.463  0.00  0.00      PRO   
ATOM    377  CD  PRO P  44     -15.689  12.217  12.476  0.00  0.00      PRO   
ATOM    378  HD1 PRO P  44     -16.338  11.844  13.298  0.00  0.00      PRO   
ATOM    379  HD2 PRO P  44     -14.708  12.569  12.860  0.00  0.00      PRO   
ATOM    380  CA  PRO P  44     -15.662  11.757  10.142  0.00  0.00      PRO   
ATOM    381  HA  PRO P  44     -16.521  11.192   9.813  0.00  0.00      PRO   
ATOM    382  CB  PRO P  44     -16.048  13.171  10.368  0.00  0.00      PRO   
ATOM    383  HB1 PRO P  44     -16.841  13.280   9.598  0.00  0.00      PRO   
ATOM    384  HB2 PRO P  44     -15.220  13.905  10.265  0.00  0.00      PRO   
ATOM    385  CG  PRO P  44     -16.559  13.324  11.806  0.00  0.00      PRO   
ATOM    386  HG1 PRO P  44     -17.644  13.165  11.985  0.00  0.00      PRO   
ATOM    387  HG2 PRO P  44     -16.265  14.324  12.191  0.00  0.00      PRO   
ATOM    388  C   PRO P  44     -14.590  11.520   9.079  0.00  0.00      PRO   
ATOM    389  O   PRO P  44     -14.961  10.820   8.091  0.00  0.00      PRO   
ATOM    390  N   LEU P  45     -13.306  11.902   9.264  0.00  0.00      PRO   
ATOM    391  HN  LEU P  45     -13.008  12.501  10.003  0.00  0.00      PRO   
ATOM    392  CA  LEU P  45     -12.216  11.640   8.326  0.00  0.00      PRO   
ATOM    393  HA  LEU P  45     -12.515  12.143   7.419  0.00  0.00      PRO   
ATOM    394  CB  LEU P  45     -10.794  12.060   8.933  0.00  0.00      PRO   
ATOM    395  HB1 LEU P  45     -10.656  11.520   9.894  0.00  0.00      PRO   
ATOM    396  HB2 LEU P  45     -10.944  13.153   9.064  0.00  0.00      PRO   
ATOM    397  CG  LEU P  45      -9.567  11.884   7.982  0.00  0.00      PRO   
ATOM    398  HG  LEU P  45      -9.405  10.802   7.788  0.00  0.00      PRO   
ATOM    399  CD1 LEU P  45      -9.596  12.494   6.634  0.00  0.00      PRO   
ATOM    400 HD11 LEU P  45     -10.558  12.246   6.137  0.00  0.00      PRO   
ATOM    401 HD12 LEU P  45      -9.619  13.602   6.555  0.00  0.00      PRO   
ATOM    402 HD13 LEU P  45      -8.770  12.270   5.925  0.00  0.00      PRO   
ATOM    403  CD2 LEU P  45      -8.282  12.356   8.792  0.00  0.00      PRO   
ATOM    404 HD21 LEU P  45      -8.303  13.455   8.952  0.00  0.00      PRO   
ATOM    405 HD22 LEU P  45      -8.316  11.818   9.764  0.00  0.00      PRO   
ATOM    406 HD23 LEU P  45      -7.343  12.047   8.284  0.00  0.00      PRO   
ATOM    407  C   LEU P  45     -12.000  10.198   8.000  0.00  0.00      PRO   
ATOM    408  O   LEU P  45     -11.830   9.807   6.863  0.00  0.00      PRO   
ATOM    409  N   TYR P  46     -12.116   9.267   9.020  0.00  0.00      PRO   
ATOM    410  HN  TYR P  46     -12.270   9.618   9.940  0.00  0.00      PRO   
ATOM    411  CA  TYR P  46     -12.165   7.804   8.832  0.00  0.00      PRO   
ATOM    412  HA  TYR P  46     -11.304   7.523   8.243  0.00  0.00      PRO   
ATOM    413  CB  TYR P  46     -12.200   7.033  10.159  0.00  0.00      PRO   
ATOM    414  HB1 TYR P  46     -12.554   5.980  10.160  0.00  0.00      PRO   
ATOM    415  HB2 TYR P  46     -12.939   7.667  10.692  0.00  0.00      PRO   
ATOM    416  CG  TYR P  46     -10.971   6.939  10.879  0.00  0.00      PRO   
ATOM    417  CD1 TYR P  46     -10.929   7.018  12.320  0.00  0.00      PRO   
ATOM    418  HD1 TYR P  46     -11.831   7.224  12.877  0.00  0.00      PRO   
ATOM    419  CE1 TYR P  46      -9.658   7.002  12.941  0.00  0.00      PRO   
ATOM    420  HE1 TYR P  46      -9.682   7.133  14.013  0.00  0.00      PRO   
ATOM    421  CZ  TYR P  46      -8.497   6.815  12.169  0.00  0.00      PRO   
ATOM    422  OH  TYR P  46      -7.258   6.624  12.812  0.00  0.00      PRO   
ATOM    423  HH  TYR P  46      -6.610   6.189  12.253  0.00  0.00      PRO   
ATOM    424  CD2 TYR P  46      -9.759   6.773  10.142  0.00  0.00      PRO   
ATOM    425  HD2 TYR P  46      -9.761   6.584   9.079  0.00  0.00      PRO   
ATOM    426  CE2 TYR P  46      -8.549   6.645  10.797  0.00  0.00      PRO   
ATOM    427  HE2 TYR P  46      -7.602   6.520  10.293  0.00  0.00      PRO   
ATOM    428  C   TYR P  46     -13.328   7.290   8.031  0.00  0.00      PRO   
ATOM    429  O   TYR P  46     -13.256   6.411   7.159  0.00  0.00      PRO   
ATOM    430  N   SER P  47     -14.568   7.798   8.329  0.00  0.00      PRO   
ATOM    431  HN  SER P  47     -14.706   8.402   9.109  0.00  0.00      PRO   
ATOM    432  CA  SER P  47     -15.737   7.410   7.579  0.00  0.00      PRO   
ATOM    433  HA  SER P  47     -15.744   6.338   7.447  0.00  0.00      PRO   
ATOM    434  CB  SER P  47     -17.042   7.664   8.300  0.00  0.00      PRO   
ATOM    435  HB1 SER P  47     -17.827   6.994   7.889  0.00  0.00      PRO   
ATOM    436  HB2 SER P  47     -17.459   8.688   8.414  0.00  0.00      PRO   
ATOM    437  OG  SER P  47     -17.017   7.281   9.684  0.00  0.00      PRO   
ATOM    438  HG1 SER P  47     -16.450   7.948  10.078  0.00  0.00      PRO   
ATOM    439  C   SER P  47     -15.681   7.977   6.185  0.00  0.00      PRO   
ATOM    440  O   SER P  47     -16.190   7.324   5.316  0.00  0.00      PRO   
ATOM    441  N   LEU P  48     -15.084   9.192   6.012  0.00  0.00      PRO   
ATOM    442  HN  LEU P  48     -14.980   9.824   6.776  0.00  0.00      PRO   
ATOM    443  CA  LEU P  48     -14.720   9.744   4.719  0.00  0.00      PRO   
ATOM    444  HA  LEU P  48     -15.620   9.732   4.122  0.00  0.00      PRO   
ATOM    445  CB  LEU P  48     -14.270  11.197   5.020  0.00  0.00      PRO   
ATOM    446  HB1 LEU P  48     -13.657  11.146   5.945  0.00  0.00      PRO   
ATOM    447  HB2 LEU P  48     -15.221  11.730   5.237  0.00  0.00      PRO   
ATOM    448  CG  LEU P  48     -13.485  11.937   3.935  0.00  0.00      PRO   
ATOM    449  HG  LEU P  48     -12.458  11.555   3.751  0.00  0.00      PRO   
ATOM    450  CD1 LEU P  48     -14.244  11.927   2.560  0.00  0.00      PRO   
ATOM    451 HD11 LEU P  48     -14.342  10.957   2.028  0.00  0.00      PRO   
ATOM    452 HD12 LEU P  48     -15.235  12.430   2.586  0.00  0.00      PRO   
ATOM    453 HD13 LEU P  48     -13.732  12.670   1.911  0.00  0.00      PRO   
ATOM    454  CD2 LEU P  48     -13.341  13.461   4.357  0.00  0.00      PRO   
ATOM    455 HD21 LEU P  48     -12.797  13.969   3.532  0.00  0.00      PRO   
ATOM    456 HD22 LEU P  48     -14.353  13.872   4.559  0.00  0.00      PRO   
ATOM    457 HD23 LEU P  48     -12.797  13.627   5.311  0.00  0.00      PRO   
ATOM    458  C   LEU P  48     -13.765   8.975   3.897  0.00  0.00      PRO   
ATOM    459  O   LEU P  48     -14.042   8.703   2.718  0.00  0.00      PRO   
ATOM    460  N   VAL P  49     -12.620   8.519   4.430  0.00  0.00      PRO   
ATOM    461  HN  VAL P  49     -12.454   8.718   5.392  0.00  0.00      PRO   
ATOM    462  CA  VAL P  49     -11.655   7.706   3.799  0.00  0.00      PRO   
ATOM    463  HA  VAL P  49     -11.398   8.214   2.882  0.00  0.00      PRO   
ATOM    464  CB  VAL P  49     -10.342   7.493   4.599  0.00  0.00      PRO   
ATOM    465  HB  VAL P  49     -10.507   7.149   5.643  0.00  0.00      PRO   
ATOM    466  CG1 VAL P  49      -9.429   6.298   3.985  0.00  0.00      PRO   
ATOM    467 HG11 VAL P  49      -9.826   5.261   3.935  0.00  0.00      PRO   
ATOM    468 HG12 VAL P  49      -9.209   6.491   2.914  0.00  0.00      PRO   
ATOM    469 HG13 VAL P  49      -8.448   6.184   4.494  0.00  0.00      PRO   
ATOM    470  CG2 VAL P  49      -9.504   8.784   4.589  0.00  0.00      PRO   
ATOM    471 HG21 VAL P  49      -9.949   9.432   5.374  0.00  0.00      PRO   
ATOM    472 HG22 VAL P  49      -8.469   8.486   4.860  0.00  0.00      PRO   
ATOM    473 HG23 VAL P  49      -9.428   9.291   3.603  0.00  0.00      PRO   
ATOM    474  C   VAL P  49     -12.291   6.396   3.255  0.00  0.00      PRO   
ATOM    475  O   VAL P  49     -11.973   6.032   2.120  0.00  0.00      PRO   
ATOM    476  N   PHE P  50     -13.220   5.808   4.041  0.00  0.00      PRO   
ATOM    477  HN  PHE P  50     -13.443   6.196   4.932  0.00  0.00      PRO   
ATOM    478  CA  PHE P  50     -14.045   4.660   3.676  0.00  0.00      PRO   
ATOM    479  HA  PHE P  50     -13.454   3.858   3.258  0.00  0.00      PRO   
ATOM    480  CB  PHE P  50     -14.896   4.121   4.851  0.00  0.00      PRO   
ATOM    481  HB1 PHE P  50     -15.423   4.917   5.418  0.00  0.00      PRO   
ATOM    482  HB2 PHE P  50     -14.183   3.512   5.447  0.00  0.00      PRO   
ATOM    483  CG  PHE P  50     -16.052   3.199   4.455  0.00  0.00      PRO   
ATOM    484  CD1 PHE P  50     -15.768   1.843   4.210  0.00  0.00      PRO   
ATOM    485  HD1 PHE P  50     -14.777   1.416   4.242  0.00  0.00      PRO   
ATOM    486  CE1 PHE P  50     -16.840   0.916   4.156  0.00  0.00      PRO   
ATOM    487  HE1 PHE P  50     -16.650  -0.126   3.946  0.00  0.00      PRO   
ATOM    488  CZ  PHE P  50     -18.164   1.384   4.189  0.00  0.00      PRO   
ATOM    489  HZ  PHE P  50     -19.044   0.819   3.920  0.00  0.00      PRO   
ATOM    490  CD2 PHE P  50     -17.390   3.629   4.460  0.00  0.00      PRO   
ATOM    491  HD2 PHE P  50     -17.607   4.684   4.548  0.00  0.00      PRO   
ATOM    492  CE2 PHE P  50     -18.399   2.739   4.244  0.00  0.00      PRO   
ATOM    493  HE2 PHE P  50     -19.420   3.050   4.082  0.00  0.00      PRO   
ATOM    494  C   PHE P  50     -14.959   4.945   2.458  0.00  0.00      PRO   
ATOM    495  O   PHE P  50     -14.930   4.126   1.485  0.00  0.00      PRO   
ATOM    496  N   VAL P  51     -15.671   6.075   2.509  0.00  0.00      PRO   
ATOM    497  HN  VAL P  51     -15.697   6.689   3.295  0.00  0.00      PRO   
ATOM    498  CA  VAL P  51     -16.645   6.371   1.365  0.00  0.00      PRO   
ATOM    499  HA  VAL P  51     -17.263   5.491   1.262  0.00  0.00      PRO   
ATOM    500  CB  VAL P  51     -17.541   7.660   1.680  0.00  0.00      PRO   
ATOM    501  HB  VAL P  51     -16.923   8.564   1.865  0.00  0.00      PRO   
ATOM    502  CG1 VAL P  51     -18.463   8.012   0.498  0.00  0.00      PRO   
ATOM    503 HG11 VAL P  51     -18.011   8.445  -0.420  0.00  0.00      PRO   
ATOM    504 HG12 VAL P  51     -19.066   7.126   0.206  0.00  0.00      PRO   
ATOM    505 HG13 VAL P  51     -19.266   8.734   0.759  0.00  0.00      PRO   
ATOM    506  CG2 VAL P  51     -18.415   7.334   2.962  0.00  0.00      PRO   
ATOM    507 HG21 VAL P  51     -18.943   8.224   3.366  0.00  0.00      PRO   
ATOM    508 HG22 VAL P  51     -19.288   6.730   2.635  0.00  0.00      PRO   
ATOM    509 HG23 VAL P  51     -17.758   6.929   3.761  0.00  0.00      PRO   
ATOM    510  C   VAL P  51     -16.025   6.500   0.052  0.00  0.00      PRO   
ATOM    511  O   VAL P  51     -16.454   5.834  -0.865  0.00  0.00      PRO   
ATOM    512  N   PHE P  52     -14.933   7.266  -0.061  0.00  0.00      PRO   
ATOM    513  HN  PHE P  52     -14.702   7.876   0.692  0.00  0.00      PRO   
ATOM    514  CA  PHE P  52     -14.103   7.488  -1.224  0.00  0.00      PRO   
ATOM    515  HA  PHE P  52     -14.697   7.431  -2.125  0.00  0.00      PRO   
ATOM    516  CB  PHE P  52     -13.146   8.697  -1.208  0.00  0.00      PRO   
ATOM    517  HB1 PHE P  52     -12.488   8.722  -2.103  0.00  0.00      PRO   
ATOM    518  HB2 PHE P  52     -12.393   8.644  -0.393  0.00  0.00      PRO   
ATOM    519  CG  PHE P  52     -13.807  10.089  -1.205  0.00  0.00      PRO   
ATOM    520  CD1 PHE P  52     -13.099  11.209  -0.850  0.00  0.00      PRO   
ATOM    521  HD1 PHE P  52     -12.026  11.125  -0.770  0.00  0.00      PRO   
ATOM    522  CE1 PHE P  52     -13.695  12.484  -0.763  0.00  0.00      PRO   
ATOM    523  HE1 PHE P  52     -13.047  13.317  -0.533  0.00  0.00      PRO   
ATOM    524  CZ  PHE P  52     -15.052  12.664  -1.066  0.00  0.00      PRO   
ATOM    525  HZ  PHE P  52     -15.471  13.651  -1.194  0.00  0.00      PRO   
ATOM    526  CD2 PHE P  52     -15.202  10.269  -1.411  0.00  0.00      PRO   
ATOM    527  HD2 PHE P  52     -15.758   9.344  -1.465  0.00  0.00      PRO   
ATOM    528  CE2 PHE P  52     -15.856  11.488  -1.286  0.00  0.00      PRO   
ATOM    529  HE2 PHE P  52     -16.906  11.568  -1.529  0.00  0.00      PRO   
ATOM    530  C   PHE P  52     -13.316   6.247  -1.680  0.00  0.00      PRO   
ATOM    531  O   PHE P  52     -13.160   5.993  -2.882  0.00  0.00      PRO   
ATOM    532  N   GLY P  53     -12.852   5.454  -0.695  0.00  0.00      PRO   
ATOM    533  HN  GLY P  53     -12.967   5.643   0.277  0.00  0.00      PRO   
ATOM    534  CA  GLY P  53     -12.277   4.167  -1.056  0.00  0.00      PRO   
ATOM    535  HA1 GLY P  53     -11.839   3.707  -0.183  0.00  0.00      PRO   
ATOM    536  HA2 GLY P  53     -11.451   4.335  -1.731  0.00  0.00      PRO   
ATOM    537  C   GLY P  53     -13.258   3.103  -1.632  0.00  0.00      PRO   
ATOM    538  O   GLY P  53     -13.119   2.626  -2.746  0.00  0.00      PRO   
ATOM    539  N   LEU P  54     -14.400   2.954  -0.974  0.00  0.00      PRO   
ATOM    540  HN  LEU P  54     -14.584   3.477  -0.145  0.00  0.00      PRO   
ATOM    541  CA  LEU P  54     -15.343   1.955  -1.351  0.00  0.00      PRO   
ATOM    542  HA  LEU P  54     -14.760   1.046  -1.377  0.00  0.00      PRO   
ATOM    543  CB  LEU P  54     -16.430   1.841  -0.255  0.00  0.00      PRO   
ATOM    544  HB1 LEU P  54     -16.866   2.862  -0.216  0.00  0.00      PRO   
ATOM    545  HB2 LEU P  54     -15.856   1.715   0.688  0.00  0.00      PRO   
ATOM    546  CG  LEU P  54     -17.414   0.674  -0.370  0.00  0.00      PRO   
ATOM    547  HG  LEU P  54     -17.894   0.662  -1.371  0.00  0.00      PRO   
ATOM    548  CD1 LEU P  54     -16.718  -0.713  -0.228  0.00  0.00      PRO   
ATOM    549 HD11 LEU P  54     -15.866  -0.835  -0.931  0.00  0.00      PRO   
ATOM    550 HD12 LEU P  54     -16.228  -0.869   0.757  0.00  0.00      PRO   
ATOM    551 HD13 LEU P  54     -17.400  -1.567  -0.425  0.00  0.00      PRO   
ATOM    552  CD2 LEU P  54     -18.561   0.677   0.694  0.00  0.00      PRO   
ATOM    553 HD21 LEU P  54     -19.207   1.482   0.282  0.00  0.00      PRO   
ATOM    554 HD22 LEU P  54     -19.081  -0.304   0.735  0.00  0.00      PRO   
ATOM    555 HD23 LEU P  54     -18.166   0.978   1.688  0.00  0.00      PRO   
ATOM    556  C   LEU P  54     -16.013   2.200  -2.734  0.00  0.00      PRO   
ATOM    557  O   LEU P  54     -15.829   1.422  -3.694  0.00  0.00      PRO   
ATOM    558  N   LEU P  55     -16.672   3.296  -2.889  0.00  0.00      PRO   
ATOM    559  HN  LEU P  55     -16.927   3.902  -2.139  0.00  0.00      PRO   
ATOM    560  CA  LEU P  55     -17.259   3.620  -4.199  0.00  0.00      PRO   
ATOM    561  HA  LEU P  55     -17.888   2.810  -4.538  0.00  0.00      PRO   
ATOM    562  CB  LEU P  55     -18.151   4.869  -4.071  0.00  0.00      PRO   
ATOM    563  HB1 LEU P  55     -18.620   5.000  -5.070  0.00  0.00      PRO   
ATOM    564  HB2 LEU P  55     -17.535   5.761  -3.828  0.00  0.00      PRO   
ATOM    565  CG  LEU P  55     -19.170   4.804  -2.946  0.00  0.00      PRO   
ATOM    566  HG  LEU P  55     -18.649   4.718  -1.969  0.00  0.00      PRO   
ATOM    567  CD1 LEU P  55     -19.920   6.114  -2.804  0.00  0.00      PRO   
ATOM    568 HD11 LEU P  55     -20.659   6.270  -1.989  0.00  0.00      PRO   
ATOM    569 HD12 LEU P  55     -19.166   6.901  -2.586  0.00  0.00      PRO   
ATOM    570 HD13 LEU P  55     -20.579   6.282  -3.682  0.00  0.00      PRO   
ATOM    571  CD2 LEU P  55     -20.116   3.618  -3.059  0.00  0.00      PRO   
ATOM    572 HD21 LEU P  55     -19.651   2.609  -3.060  0.00  0.00      PRO   
ATOM    573 HD22 LEU P  55     -20.814   3.648  -2.195  0.00  0.00      PRO   
ATOM    574 HD23 LEU P  55     -20.795   3.701  -3.935  0.00  0.00      PRO   
ATOM    575  C   LEU P  55     -16.288   3.897  -5.377  0.00  0.00      PRO   
ATOM    576  O   LEU P  55     -16.580   3.497  -6.541  0.00  0.00      PRO   
ATOM    577  N   GLY P  56     -15.098   4.491  -5.021  0.00  0.00      PRO   
ATOM    578  HN  GLY P  56     -14.926   4.718  -4.066  0.00  0.00      PRO   
ATOM    579  CA  GLY P  56     -14.069   4.707  -6.088  0.00  0.00      PRO   
ATOM    580  HA1 GLY P  56     -13.257   5.268  -5.650  0.00  0.00      PRO   
ATOM    581  HA2 GLY P  56     -14.498   5.264  -6.907  0.00  0.00      PRO   
ATOM    582  C   GLY P  56     -13.420   3.452  -6.633  0.00  0.00      PRO   
ATOM    583  O   GLY P  56     -13.328   3.223  -7.811  0.00  0.00      PRO   
ATOM    584  N   ASN P  57     -12.935   2.553  -5.805  0.00  0.00      PRO   
ATOM    585  HN  ASN P  57     -12.956   2.661  -4.814  0.00  0.00      PRO   
ATOM    586  CA  ASN P  57     -12.256   1.369  -6.297  0.00  0.00      PRO   
ATOM    587  HA  ASN P  57     -11.742   1.530  -7.234  0.00  0.00      PRO   
ATOM    588  CB  ASN P  57     -11.418   0.788  -5.126  0.00  0.00      PRO   
ATOM    589  HB1 ASN P  57     -11.045  -0.152  -5.587  0.00  0.00      PRO   
ATOM    590  HB2 ASN P  57     -12.067   0.545  -4.258  0.00  0.00      PRO   
ATOM    591  CG  ASN P  57     -10.255   1.747  -4.883  0.00  0.00      PRO   
ATOM    592  OD1 ASN P  57      -9.347   1.967  -5.730  0.00  0.00      PRO   
ATOM    593  ND2 ASN P  57     -10.267   2.343  -3.654  0.00  0.00      PRO   
ATOM    594 HD21 ASN P  57     -11.027   2.057  -3.069  0.00  0.00      PRO   
ATOM    595 HD22 ASN P  57      -9.487   2.899  -3.368  0.00  0.00      PRO   
ATOM    596  C   ASN P  57     -13.300   0.339  -6.827  0.00  0.00      PRO   
ATOM    597  O   ASN P  57     -13.055  -0.556  -7.625  0.00  0.00      PRO   
ATOM    598  N   SER P  58     -14.589   0.446  -6.426  0.00  0.00      PRO   
ATOM    599  HN  SER P  58     -14.848   1.159  -5.778  0.00  0.00      PRO   
ATOM    600  CA  SER P  58     -15.685  -0.337  -7.028  0.00  0.00      PRO   
ATOM    601  HA  SER P  58     -15.477  -1.389  -7.152  0.00  0.00      PRO   
ATOM    602  CB  SER P  58     -16.902  -0.345  -6.148  0.00  0.00      PRO   
ATOM    603  HB1 SER P  58     -17.699  -0.848  -6.736  0.00  0.00      PRO   
ATOM    604  HB2 SER P  58     -17.074   0.712  -5.852  0.00  0.00      PRO   
ATOM    605  OG  SER P  58     -16.720  -1.058  -4.987  0.00  0.00      PRO   
ATOM    606  HG1 SER P  58     -16.672  -0.378  -4.311  0.00  0.00      PRO   
ATOM    607  C   SER P  58     -15.951   0.203  -8.410  0.00  0.00      PRO   
ATOM    608  O   SER P  58     -16.279  -0.618  -9.286  0.00  0.00      PRO   
ATOM    609  N   VAL P  59     -15.775   1.551  -8.746  0.00  0.00      PRO   
ATOM    610  HN  VAL P  59     -15.604   2.097  -7.930  0.00  0.00      PRO   
ATOM    611  CA  VAL P  59     -15.923   2.024 -10.141  0.00  0.00      PRO   
ATOM    612  HA  VAL P  59     -16.773   1.515 -10.570  0.00  0.00      PRO   
ATOM    613  CB  VAL P  59     -16.121   3.511 -10.288  0.00  0.00      PRO   
ATOM    614  HB  VAL P  59     -15.453   4.102  -9.625  0.00  0.00      PRO   
ATOM    615  CG1 VAL P  59     -15.946   4.117 -11.717  0.00  0.00      PRO   
ATOM    616 HG11 VAL P  59     -16.472   3.408 -12.392  0.00  0.00      PRO   
ATOM    617 HG12 VAL P  59     -16.415   5.124 -11.720  0.00  0.00      PRO   
ATOM    618 HG13 VAL P  59     -14.841   4.151 -11.831  0.00  0.00      PRO   
ATOM    619  CG2 VAL P  59     -17.534   3.794  -9.781  0.00  0.00      PRO   
ATOM    620 HG21 VAL P  59     -17.837   3.319  -8.823  0.00  0.00      PRO   
ATOM    621 HG22 VAL P  59     -17.780   4.849  -9.536  0.00  0.00      PRO   
ATOM    622 HG23 VAL P  59     -18.190   3.439 -10.605  0.00  0.00      PRO   
ATOM    623  C   VAL P  59     -14.717   1.585 -10.974  0.00  0.00      PRO   
ATOM    624  O   VAL P  59     -14.777   1.317 -12.167  0.00  0.00      PRO   
ATOM    625  N   VAL P  60     -13.525   1.561 -10.372  0.00  0.00      PRO   
ATOM    626  HN  VAL P  60     -13.555   1.960  -9.459  0.00  0.00      PRO   
ATOM    627  CA  VAL P  60     -12.339   0.933 -10.990  0.00  0.00      PRO   
ATOM    628  HA  VAL P  60     -12.252   1.391 -11.965  0.00  0.00      PRO   
ATOM    629  CB  VAL P  60     -11.007   0.952 -10.183  0.00  0.00      PRO   
ATOM    630  HB  VAL P  60     -11.093   0.331  -9.266  0.00  0.00      PRO   
ATOM    631  CG1 VAL P  60      -9.892   0.473 -11.108  0.00  0.00      PRO   
ATOM    632 HG11 VAL P  60      -8.928   0.738 -10.623  0.00  0.00      PRO   
ATOM    633 HG12 VAL P  60      -9.931  -0.627 -11.257  0.00  0.00      PRO   
ATOM    634 HG13 VAL P  60      -9.823   0.999 -12.084  0.00  0.00      PRO   
ATOM    635  CG2 VAL P  60     -10.657   2.363  -9.869  0.00  0.00      PRO   
ATOM    636 HG21 VAL P  60      -9.823   2.343  -9.135  0.00  0.00      PRO   
ATOM    637 HG22 VAL P  60     -10.254   2.919 -10.743  0.00  0.00      PRO   
ATOM    638 HG23 VAL P  60     -11.573   2.885  -9.519  0.00  0.00      PRO   
ATOM    639  C   VAL P  60     -12.561  -0.572 -11.346  0.00  0.00      PRO   
ATOM    640  O   VAL P  60     -12.286  -0.977 -12.505  0.00  0.00      PRO   
ATOM    641  N   VAL P  61     -13.076  -1.364 -10.394  0.00  0.00      PRO   
ATOM    642  HN  VAL P  61     -13.140  -1.044  -9.452  0.00  0.00      PRO   
ATOM    643  CA  VAL P  61     -13.467  -2.756 -10.660  0.00  0.00      PRO   
ATOM    644  HA  VAL P  61     -12.595  -3.323 -10.948  0.00  0.00      PRO   
ATOM    645  CB  VAL P  61     -14.023  -3.491  -9.368  0.00  0.00      PRO   
ATOM    646  HB  VAL P  61     -14.738  -2.853  -8.807  0.00  0.00      PRO   
ATOM    647  CG1 VAL P  61     -14.721  -4.782  -9.720  0.00  0.00      PRO   
ATOM    648 HG11 VAL P  61     -15.683  -4.598 -10.243  0.00  0.00      PRO   
ATOM    649 HG12 VAL P  61     -14.011  -5.250 -10.435  0.00  0.00      PRO   
ATOM    650 HG13 VAL P  61     -14.963  -5.398  -8.828  0.00  0.00      PRO   
ATOM    651  CG2 VAL P  61     -12.883  -3.797  -8.414  0.00  0.00      PRO   
ATOM    652 HG21 VAL P  61     -12.572  -2.893  -7.848  0.00  0.00      PRO   
ATOM    653 HG22 VAL P  61     -13.138  -4.494  -7.588  0.00  0.00      PRO   
ATOM    654 HG23 VAL P  61     -11.987  -4.272  -8.867  0.00  0.00      PRO   
ATOM    655  C   VAL P  61     -14.524  -2.927 -11.788  0.00  0.00      PRO   
ATOM    656  O   VAL P  61     -14.376  -3.726 -12.681  0.00  0.00      PRO   
ATOM    657  N   LEU P  62     -15.607  -2.077 -11.693  0.00  0.00      PRO   
ATOM    658  HN  LEU P  62     -15.774  -1.365 -11.016  0.00  0.00      PRO   
ATOM    659  CA  LEU P  62     -16.556  -1.929 -12.734  0.00  0.00      PRO   
ATOM    660  HA  LEU P  62     -17.126  -2.846 -12.749  0.00  0.00      PRO   
ATOM    661  CB  LEU P  62     -17.561  -0.819 -12.230  0.00  0.00      PRO   
ATOM    662  HB1 LEU P  62     -17.000   0.118 -12.028  0.00  0.00      PRO   
ATOM    663  HB2 LEU P  62     -17.892  -1.118 -11.212  0.00  0.00      PRO   
ATOM    664  CG  LEU P  62     -18.914  -0.509 -13.025  0.00  0.00      PRO   
ATOM    665  HG  LEU P  62     -18.644   0.102 -13.912  0.00  0.00      PRO   
ATOM    666  CD1 LEU P  62     -19.704  -1.764 -13.452  0.00  0.00      PRO   
ATOM    667 HD11 LEU P  62     -20.455  -1.465 -14.215  0.00  0.00      PRO   
ATOM    668 HD12 LEU P  62     -19.013  -2.454 -13.983  0.00  0.00      PRO   
ATOM    669 HD13 LEU P  62     -20.311  -2.404 -12.777  0.00  0.00      PRO   
ATOM    670  CD2 LEU P  62     -19.834   0.393 -12.093  0.00  0.00      PRO   
ATOM    671 HD21 LEU P  62     -20.728   0.600 -12.719  0.00  0.00      PRO   
ATOM    672 HD22 LEU P  62     -20.210  -0.233 -11.255  0.00  0.00      PRO   
ATOM    673 HD23 LEU P  62     -19.401   1.307 -11.634  0.00  0.00      PRO   
ATOM    674  C   LEU P  62     -15.976  -1.570 -14.086  0.00  0.00      PRO   
ATOM    675  O   LEU P  62     -16.297  -2.205 -15.096  0.00  0.00      PRO   
ATOM    676  N   VAL P  63     -14.998  -0.574 -14.209  0.00  0.00      PRO   
ATOM    677  HN  VAL P  63     -14.792  -0.011 -13.412  0.00  0.00      PRO   
ATOM    678  CA  VAL P  63     -14.249  -0.150 -15.442  0.00  0.00      PRO   
ATOM    679  HA  VAL P  63     -14.942   0.271 -16.157  0.00  0.00      PRO   
ATOM    680  CB  VAL P  63     -13.430   1.145 -15.321  0.00  0.00      PRO   
ATOM    681  HB  VAL P  63     -12.879   0.973 -14.372  0.00  0.00      PRO   
ATOM    682  CG1 VAL P  63     -12.375   1.288 -16.446  0.00  0.00      PRO   
ATOM    683 HG11 VAL P  63     -11.634   0.461 -16.442  0.00  0.00      PRO   
ATOM    684 HG12 VAL P  63     -12.851   1.275 -17.450  0.00  0.00      PRO   
ATOM    685 HG13 VAL P  63     -11.733   2.181 -16.294  0.00  0.00      PRO   
ATOM    686  CG2 VAL P  63     -14.255   2.392 -15.166  0.00  0.00      PRO   
ATOM    687 HG21 VAL P  63     -15.053   2.410 -15.938  0.00  0.00      PRO   
ATOM    688 HG22 VAL P  63     -14.780   2.334 -14.188  0.00  0.00      PRO   
ATOM    689 HG23 VAL P  63     -13.662   3.330 -15.223  0.00  0.00      PRO   
ATOM    690  C   VAL P  63     -13.484  -1.252 -16.189  0.00  0.00      PRO   
ATOM    691  O   VAL P  63     -13.548  -1.603 -17.364  0.00  0.00      PRO   
ATOM    692  N   LEU P  64     -12.789  -2.071 -15.362  0.00  0.00      PRO   
ATOM    693  HN  LEU P  64     -12.683  -1.772 -14.417  0.00  0.00      PRO   
ATOM    694  CA  LEU P  64     -12.052  -3.195 -15.895  0.00  0.00      PRO   
ATOM    695  HA  LEU P  64     -11.452  -2.872 -16.733  0.00  0.00      PRO   
ATOM    696  CB  LEU P  64     -10.993  -3.585 -14.912  0.00  0.00      PRO   
ATOM    697  HB1 LEU P  64     -10.513  -4.483 -15.356  0.00  0.00      PRO   
ATOM    698  HB2 LEU P  64     -11.439  -3.892 -13.942  0.00  0.00      PRO   
ATOM    699  CG  LEU P  64     -10.034  -2.562 -14.488  0.00  0.00      PRO   
ATOM    700  HG  LEU P  64     -10.509  -1.685 -13.999  0.00  0.00      PRO   
ATOM    701  CD1 LEU P  64      -9.033  -3.057 -13.467  0.00  0.00      PRO   
ATOM    702 HD11 LEU P  64      -8.366  -2.255 -13.086  0.00  0.00      PRO   
ATOM    703 HD12 LEU P  64      -9.616  -3.456 -12.609  0.00  0.00      PRO   
ATOM    704 HD13 LEU P  64      -8.462  -3.940 -13.825  0.00  0.00      PRO   
ATOM    705  CD2 LEU P  64      -9.330  -1.873 -15.667  0.00  0.00      PRO   
ATOM    706 HD21 LEU P  64      -8.522  -1.236 -15.247  0.00  0.00      PRO   
ATOM    707 HD22 LEU P  64      -8.826  -2.497 -16.435  0.00  0.00      PRO   
ATOM    708 HD23 LEU P  64     -10.014  -1.246 -16.279  0.00  0.00      PRO   
ATOM    709  C   LEU P  64     -12.903  -4.351 -16.459  0.00  0.00      PRO   
ATOM    710  O   LEU P  64     -12.553  -5.033 -17.425  0.00  0.00      PRO   
ATOM    711  N   PHE P  65     -14.103  -4.528 -15.963  0.00  0.00      PRO   
ATOM    712  HN  PHE P  65     -14.438  -3.957 -15.217  0.00  0.00      PRO   
ATOM    713  CA  PHE P  65     -15.207  -5.291 -16.616  0.00  0.00      PRO   
ATOM    714  HA  PHE P  65     -14.809  -6.225 -16.985  0.00  0.00      PRO   
ATOM    715  CB  PHE P  65     -16.335  -5.623 -15.644  0.00  0.00      PRO   
ATOM    716  HB1 PHE P  65     -16.935  -4.806 -15.191  0.00  0.00      PRO   
ATOM    717  HB2 PHE P  65     -15.914  -6.148 -14.760  0.00  0.00      PRO   
ATOM    718  CG  PHE P  65     -17.270  -6.715 -16.095  0.00  0.00      PRO   
ATOM    719  CD1 PHE P  65     -18.701  -6.410 -16.212  0.00  0.00      PRO   
ATOM    720  HD1 PHE P  65     -19.175  -5.636 -15.628  0.00  0.00      PRO   
ATOM    721  CE1 PHE P  65     -19.568  -7.316 -16.790  0.00  0.00      PRO   
ATOM    722  HE1 PHE P  65     -20.579  -6.952 -16.900  0.00  0.00      PRO   
ATOM    723  CZ  PHE P  65     -19.066  -8.493 -17.374  0.00  0.00      PRO   
ATOM    724  HZ  PHE P  65     -19.637  -9.150 -18.013  0.00  0.00      PRO   
ATOM    725  CD2 PHE P  65     -16.804  -7.936 -16.608  0.00  0.00      PRO   
ATOM    726  HD2 PHE P  65     -15.749  -8.160 -16.557  0.00  0.00      PRO   
ATOM    727  CE2 PHE P  65     -17.708  -8.855 -17.224  0.00  0.00      PRO   
ATOM    728  HE2 PHE P  65     -17.375  -9.776 -17.678  0.00  0.00      PRO   
ATOM    729  C   PHE P  65     -15.691  -4.622 -17.890  0.00  0.00      PRO   
ATOM    730  O   PHE P  65     -15.991  -5.345 -18.820  0.00  0.00      PRO   
ATOM    731  N   LYS P  66     -15.847  -3.291 -17.923  0.00  0.00      PRO   
ATOM    732  HN  LYS P  66     -15.519  -2.686 -17.201  0.00  0.00      PRO   
ATOM    733  CA  LYS P  66     -16.626  -2.531 -18.921  0.00  0.00      PRO   
ATOM    734  HA  LYS P  66     -17.249  -3.183 -19.515  0.00  0.00      PRO   
ATOM    735  CB  LYS P  66     -17.702  -1.642 -18.197  0.00  0.00      PRO   
ATOM    736  HB1 LYS P  66     -18.315  -0.999 -18.866  0.00  0.00      PRO   
ATOM    737  HB2 LYS P  66     -17.188  -1.086 -17.385  0.00  0.00      PRO   
ATOM    738  CG  LYS P  66     -18.790  -2.462 -17.446  0.00  0.00      PRO   
ATOM    739  HG1 LYS P  66     -19.573  -1.803 -17.013  0.00  0.00      PRO   
ATOM    740  HG2 LYS P  66     -18.274  -2.955 -16.595  0.00  0.00      PRO   
ATOM    741  CD  LYS P  66     -19.408  -3.593 -18.210  0.00  0.00      PRO   
ATOM    742  HD1 LYS P  66     -20.284  -4.022 -17.679  0.00  0.00      PRO   
ATOM    743  HD2 LYS P  66     -18.712  -4.415 -18.483  0.00  0.00      PRO   
ATOM    744  CE  LYS P  66     -20.076  -3.015 -19.520  0.00  0.00      PRO   
ATOM    745  HE1 LYS P  66     -19.492  -2.198 -19.995  0.00  0.00      PRO   
ATOM    746  HE2 LYS P  66     -21.053  -2.530 -19.310  0.00  0.00      PRO   
ATOM    747  NZ  LYS P  66     -20.473  -4.028 -20.510  0.00  0.00      PRO   
ATOM    748  HZ1 LYS P  66     -20.908  -3.578 -21.341  0.00  0.00      PRO   
ATOM    749  HZ2 LYS P  66     -19.762  -4.712 -20.839  0.00  0.00      PRO   
ATOM    750  HZ3 LYS P  66     -21.236  -4.635 -20.149  0.00  0.00      PRO   
ATOM    751  C   LYS P  66     -15.894  -1.703 -19.861  0.00  0.00      PRO   
ATOM    752  O   LYS P  66     -16.476  -0.787 -20.464  0.00  0.00      PRO   
ATOM    753  N   TYR P  67     -14.569  -1.928 -20.061  0.00  0.00      PRO   
ATOM    754  HN  TYR P  67     -14.081  -2.611 -19.523  0.00  0.00      PRO   
ATOM    755  CA  TYR P  67     -13.793  -1.012 -20.935  0.00  0.00      PRO   
ATOM    756  HA  TYR P  67     -14.196  -0.037 -20.704  0.00  0.00      PRO   
ATOM    757  CB  TYR P  67     -12.311  -0.990 -20.589  0.00  0.00      PRO   
ATOM    758  HB1 TYR P  67     -12.288  -0.397 -19.650  0.00  0.00      PRO   
ATOM    759  HB2 TYR P  67     -11.794  -0.322 -21.311  0.00  0.00      PRO   
ATOM    760  CG  TYR P  67     -11.539  -2.274 -20.363  0.00  0.00      PRO   
ATOM    761  CD1 TYR P  67     -10.546  -2.226 -19.351  0.00  0.00      PRO   
ATOM    762  HD1 TYR P  67     -10.441  -1.346 -18.733  0.00  0.00      PRO   
ATOM    763  CE1 TYR P  67      -9.761  -3.391 -19.178  0.00  0.00      PRO   
ATOM    764  HE1 TYR P  67      -8.923  -3.395 -18.497  0.00  0.00      PRO   
ATOM    765  CZ  TYR P  67      -9.822  -4.534 -20.026  0.00  0.00      PRO   
ATOM    766  OH  TYR P  67      -8.910  -5.564 -20.140  0.00  0.00      PRO   
ATOM    767  HH  TYR P  67      -8.001  -5.281 -20.019  0.00  0.00      PRO   
ATOM    768  CD2 TYR P  67     -11.742  -3.407 -21.139  0.00  0.00      PRO   
ATOM    769  HD2 TYR P  67     -12.451  -3.463 -21.952  0.00  0.00      PRO   
ATOM    770  CE2 TYR P  67     -10.923  -4.567 -20.940  0.00  0.00      PRO   
ATOM    771  HE2 TYR P  67     -11.091  -5.450 -21.539  0.00  0.00      PRO   
ATOM    772  C   TYR P  67     -14.013  -1.149 -22.453  0.00  0.00      PRO   
ATOM    773  O   TYR P  67     -13.785  -0.223 -23.172  0.00  0.00      PRO   
ATOM    774  N   LYS P  68     -14.542  -2.272 -22.907  0.00  0.00      PRO   
ATOM    775  HN  LYS P  68     -14.745  -3.079 -22.357  0.00  0.00      PRO   
ATOM    776  CA  LYS P  68     -14.694  -2.530 -24.319  0.00  0.00      PRO   
ATOM    777  HA  LYS P  68     -14.952  -3.579 -24.321  0.00  0.00      PRO   
ATOM    778  CB  LYS P  68     -15.786  -1.668 -24.951  0.00  0.00      PRO   
ATOM    779  HB1 LYS P  68     -15.949  -2.050 -25.981  0.00  0.00      PRO   
ATOM    780  HB2 LYS P  68     -15.416  -0.623 -25.021  0.00  0.00      PRO   
ATOM    781  CG  LYS P  68     -17.193  -1.669 -24.363  0.00  0.00      PRO   
ATOM    782  HG1 LYS P  68     -17.734  -0.916 -24.976  0.00  0.00      PRO   
ATOM    783  HG2 LYS P  68     -17.235  -1.326 -23.307  0.00  0.00      PRO   
ATOM    784  CD  LYS P  68     -17.731  -3.066 -24.373  0.00  0.00      PRO   
ATOM    785  HD1 LYS P  68     -18.747  -2.945 -23.940  0.00  0.00      PRO   
ATOM    786  HD2 LYS P  68     -17.095  -3.690 -23.708  0.00  0.00      PRO   
ATOM    787  CE  LYS P  68     -18.019  -3.752 -25.791  0.00  0.00      PRO   
ATOM    788  HE1 LYS P  68     -17.223  -3.562 -26.543  0.00  0.00      PRO   
ATOM    789  HE2 LYS P  68     -18.946  -3.406 -26.295  0.00  0.00      PRO   
ATOM    790  NZ  LYS P  68     -18.216  -5.218 -25.763  0.00  0.00      PRO   
ATOM    791  HZ1 LYS P  68     -18.824  -5.449 -24.951  0.00  0.00      PRO   
ATOM    792  HZ2 LYS P  68     -18.622  -5.531 -26.668  0.00  0.00      PRO   
ATOM    793  HZ3 LYS P  68     -17.332  -5.699 -25.502  0.00  0.00      PRO   
ATOM    794  C   LYS P  68     -13.369  -2.361 -25.184  0.00  0.00      PRO   
ATOM    795  O   LYS P  68     -13.422  -1.822 -26.310  0.00  0.00      PRO   
ATOM    796  N   ARG P  69     -12.188  -2.915 -24.734  0.00  0.00      PRO   
ATOM    797  HN  ARG P  69     -12.155  -3.192 -23.777  0.00  0.00      PRO   
ATOM    798  CA  ARG P  69     -11.021  -2.930 -25.552  0.00  0.00      PRO   
ATOM    799  HA  ARG P  69     -11.283  -3.076 -26.589  0.00  0.00      PRO   
ATOM    800  CB  ARG P  69     -10.117  -1.663 -25.284  0.00  0.00      PRO   
ATOM    801  HB1 ARG P  69     -10.616  -0.692 -25.492  0.00  0.00      PRO   
ATOM    802  HB2 ARG P  69      -9.240  -1.716 -25.963  0.00  0.00      PRO   
ATOM    803  CG  ARG P  69      -9.576  -1.495 -23.872  0.00  0.00      PRO   
ATOM    804  HG1 ARG P  69      -9.677  -2.433 -23.285  0.00  0.00      PRO   
ATOM    805  HG2 ARG P  69     -10.283  -0.853 -23.304  0.00  0.00      PRO   
ATOM    806  CD  ARG P  69      -8.118  -0.865 -23.753  0.00  0.00      PRO   
ATOM    807  HD1 ARG P  69      -8.183   0.169 -24.154  0.00  0.00      PRO   
ATOM    808  HD2 ARG P  69      -7.243  -1.365 -24.221  0.00  0.00      PRO   
ATOM    809  NE  ARG P  69      -7.800  -0.691 -22.305  0.00  0.00      PRO   
ATOM    810  HE  ARG P  69      -8.114   0.152 -21.867  0.00  0.00      PRO   
ATOM    811  CZ  ARG P  69      -7.400  -1.624 -21.474  0.00  0.00      PRO   
ATOM    812  NH1 ARG P  69      -7.269  -2.902 -21.773  0.00  0.00      PRO   
ATOM    813 HH11 ARG P  69      -7.506  -3.138 -22.716  0.00  0.00      PRO   
ATOM    814 HH12 ARG P  69      -6.799  -3.544 -21.168  0.00  0.00      PRO   
ATOM    815  NH2 ARG P  69      -6.980  -1.318 -20.251  0.00  0.00      PRO   
ATOM    816 HH21 ARG P  69      -6.747  -0.384 -19.983  0.00  0.00      PRO   
ATOM    817 HH22 ARG P  69      -6.729  -2.046 -19.613  0.00  0.00      PRO   
ATOM    818  C   ARG P  69     -10.170  -4.186 -25.231  0.00  0.00      PRO   
ATOM    819  O   ARG P  69     -10.258  -4.923 -24.254  0.00  0.00      PRO   
ATOM    820  N   LEU P  70      -9.293  -4.483 -26.194  0.00  0.00      PRO   
ATOM    821  HN  LEU P  70      -9.319  -3.793 -26.913  0.00  0.00      PRO   
ATOM    822  CA  LEU P  70      -8.246  -5.481 -26.201  0.00  0.00      PRO   
ATOM    823  HA  LEU P  70      -8.675  -6.451 -26.404  0.00  0.00      PRO   
ATOM    824  CB  LEU P  70      -7.156  -5.160 -27.246  0.00  0.00      PRO   
ATOM    825  HB1 LEU P  70      -6.629  -4.220 -26.976  0.00  0.00      PRO   
ATOM    826  HB2 LEU P  70      -7.720  -4.806 -28.135  0.00  0.00      PRO   
ATOM    827  CG  LEU P  70      -6.201  -6.265 -27.664  0.00  0.00      PRO   
ATOM    828  HG  LEU P  70      -5.585  -6.542 -26.781  0.00  0.00      PRO   
ATOM    829  CD1 LEU P  70      -6.849  -7.470 -28.270  0.00  0.00      PRO   
ATOM    830 HD11 LEU P  70      -7.278  -8.162 -27.515  0.00  0.00      PRO   
ATOM    831 HD12 LEU P  70      -7.616  -7.332 -29.062  0.00  0.00      PRO   
ATOM    832 HD13 LEU P  70      -6.025  -8.135 -28.608  0.00  0.00      PRO   
ATOM    833  CD2 LEU P  70      -5.331  -5.584 -28.709  0.00  0.00      PRO   
ATOM    834 HD21 LEU P  70      -4.939  -4.705 -28.154  0.00  0.00      PRO   
ATOM    835 HD22 LEU P  70      -4.458  -6.209 -28.993  0.00  0.00      PRO   
ATOM    836 HD23 LEU P  70      -5.921  -5.230 -29.582  0.00  0.00      PRO   
ATOM    837  C   LEU P  70      -7.447  -5.490 -24.800  0.00  0.00      PRO   
ATOM    838  O   LEU P  70      -7.182  -4.447 -24.224  0.00  0.00      PRO   
ATOM    839  N   ARG P  71      -7.139  -6.731 -24.262  0.00  0.00      PRO   
ATOM    840  HN  ARG P  71      -7.406  -7.552 -24.761  0.00  0.00      PRO   
ATOM    841  CA  ARG P  71      -6.743  -6.865 -22.893  0.00  0.00      PRO   
ATOM    842  HA  ARG P  71      -7.016  -5.985 -22.329  0.00  0.00      PRO   
ATOM    843  CB  ARG P  71      -7.363  -8.168 -22.343  0.00  0.00      PRO   
ATOM    844  HB1 ARG P  71      -7.047  -8.416 -21.307  0.00  0.00      PRO   
ATOM    845  HB2 ARG P  71      -7.173  -9.114 -22.894  0.00  0.00      PRO   
ATOM    846  CG  ARG P  71      -8.880  -8.219 -22.242  0.00  0.00      PRO   
ATOM    847  HG1 ARG P  71      -9.419  -7.317 -21.881  0.00  0.00      PRO   
ATOM    848  HG2 ARG P  71      -9.169  -8.969 -21.475  0.00  0.00      PRO   
ATOM    849  CD  ARG P  71      -9.615  -8.549 -23.558  0.00  0.00      PRO   
ATOM    850  HD1 ARG P  71      -9.155  -9.495 -23.916  0.00  0.00      PRO   
ATOM    851  HD2 ARG P  71      -9.511  -7.687 -24.250  0.00  0.00      PRO   
ATOM    852  NE  ARG P  71     -11.046  -8.846 -23.288  0.00  0.00      PRO   
ATOM    853  HE  ARG P  71     -11.230  -9.648 -22.718  0.00  0.00      PRO   
ATOM    854  CZ  ARG P  71     -12.145  -8.133 -23.602  0.00  0.00      PRO   
ATOM    855  NH1 ARG P  71     -12.111  -6.914 -24.085  0.00  0.00      PRO   
ATOM    856 HH11 ARG P  71     -11.186  -6.562 -24.230  0.00  0.00      PRO   
ATOM    857 HH12 ARG P  71     -12.993  -6.466 -24.232  0.00  0.00      PRO   
ATOM    858  NH2 ARG P  71     -13.334  -8.584 -23.340  0.00  0.00      PRO   
ATOM    859 HH21 ARG P  71     -13.368  -9.491 -22.920  0.00  0.00      PRO   
ATOM    860 HH22 ARG P  71     -14.108  -8.162 -23.812  0.00  0.00      PRO   
ATOM    861  C   ARG P  71      -5.246  -7.047 -22.747  0.00  0.00      PRO   
ATOM    862  O   ARG P  71      -4.527  -7.488 -23.653  0.00  0.00      PRO   
ATOM    863  N   SER P  72      -4.793  -6.654 -21.519  0.00  0.00      PRO   
ATOM    864  HN  SER P  72      -5.372  -6.506 -20.721  0.00  0.00      PRO   
ATOM    865  CA  SER P  72      -3.360  -6.560 -21.176  0.00  0.00      PRO   
ATOM    866  HA  SER P  72      -2.850  -7.113 -21.951  0.00  0.00      PRO   
ATOM    867  CB  SER P  72      -2.907  -5.076 -21.128  0.00  0.00      PRO   
ATOM    868  HB1 SER P  72      -3.196  -4.654 -22.114  0.00  0.00      PRO   
ATOM    869  HB2 SER P  72      -1.806  -5.028 -20.991  0.00  0.00      PRO   
ATOM    870  OG  SER P  72      -3.510  -4.213 -20.154  0.00  0.00      PRO   
ATOM    871  HG1 SER P  72      -4.455  -4.193 -20.318  0.00  0.00      PRO   
ATOM    872  C   SER P  72      -3.025  -7.083 -19.822  0.00  0.00      PRO   
ATOM    873  O   SER P  72      -3.930  -7.170 -18.987  0.00  0.00      PRO   
ATOM    874  N   MET P  73      -1.713  -7.370 -19.569  0.00  0.00      PRO   
ATOM    875  HN  MET P  73      -0.888  -7.127 -20.073  0.00  0.00      PRO   
ATOM    876  CA  MET P  73      -1.355  -7.889 -18.220  0.00  0.00      PRO   
ATOM    877  HA  MET P  73      -1.991  -8.736 -18.010  0.00  0.00      PRO   
ATOM    878  CB  MET P  73       0.147  -8.342 -18.075  0.00  0.00      PRO   
ATOM    879  HB1 MET P  73       0.204  -8.715 -17.030  0.00  0.00      PRO   
ATOM    880  HB2 MET P  73       0.833  -7.469 -18.087  0.00  0.00      PRO   
ATOM    881  CG  MET P  73       0.557  -9.424 -19.151  0.00  0.00      PRO   
ATOM    882  HG1 MET P  73       1.659  -9.536 -19.232  0.00  0.00      PRO   
ATOM    883  HG2 MET P  73       0.255  -9.054 -20.154  0.00  0.00      PRO   
ATOM    884  SD  MET P  73      -0.395 -10.955 -18.846  0.00  0.00      PRO   
ATOM    885  CE  MET P  73       0.467 -12.152 -19.854  0.00  0.00      PRO   
ATOM    886  HE1 MET P  73       1.545 -12.321 -19.648  0.00  0.00      PRO   
ATOM    887  HE2 MET P  73       0.058 -13.166 -19.655  0.00  0.00      PRO   
ATOM    888  HE3 MET P  73       0.417 -11.954 -20.946  0.00  0.00      PRO   
ATOM    889  C   MET P  73      -1.646  -6.814 -17.155  0.00  0.00      PRO   
ATOM    890  O   MET P  73      -2.198  -7.214 -16.105  0.00  0.00      PRO   
ATOM    891  N   THR P  74      -1.398  -5.521 -17.405  0.00  0.00      PRO   
ATOM    892  HN  THR P  74      -0.978  -5.324 -18.288  0.00  0.00      PRO   
ATOM    893  CA  THR P  74      -1.741  -4.407 -16.506  0.00  0.00      PRO   
ATOM    894  HA  THR P  74      -1.155  -4.540 -15.609  0.00  0.00      PRO   
ATOM    895  CB  THR P  74      -1.403  -3.093 -17.201  0.00  0.00      PRO   
ATOM    896  HB  THR P  74      -1.652  -3.161 -18.282  0.00  0.00      PRO   
ATOM    897  OG1 THR P  74      -0.051  -2.798 -17.105  0.00  0.00      PRO   
ATOM    898  HG1 THR P  74       0.273  -3.369 -17.805  0.00  0.00      PRO   
ATOM    899  CG2 THR P  74      -2.107  -1.923 -16.550  0.00  0.00      PRO   
ATOM    900 HG21 THR P  74      -1.924  -1.621 -15.496  0.00  0.00      PRO   
ATOM    901 HG22 THR P  74      -1.886  -0.958 -17.054  0.00  0.00      PRO   
ATOM    902 HG23 THR P  74      -3.209  -2.060 -16.547  0.00  0.00      PRO   
ATOM    903  C   THR P  74      -3.121  -4.386 -15.954  0.00  0.00      PRO   
ATOM    904  O   THR P  74      -3.332  -4.108 -14.759  0.00  0.00      PRO   
ATOM    905  N   ASP P  75      -4.175  -4.768 -16.735  0.00  0.00      PRO   
ATOM    906  HN  ASP P  75      -3.928  -5.069 -17.653  0.00  0.00      PRO   
ATOM    907  CA  ASP P  75      -5.504  -4.865 -16.376  0.00  0.00      PRO   
ATOM    908  HA  ASP P  75      -5.888  -3.913 -16.039  0.00  0.00      PRO   
ATOM    909  CB  ASP P  75      -6.346  -5.246 -17.642  0.00  0.00      PRO   
ATOM    910  HB1 ASP P  75      -7.411  -5.303 -17.332  0.00  0.00      PRO   
ATOM    911  HB2 ASP P  75      -6.174  -6.289 -17.983  0.00  0.00      PRO   
ATOM    912  CG  ASP P  75      -6.293  -4.194 -18.775  0.00  0.00      PRO   
ATOM    913  OD1 ASP P  75      -6.414  -4.677 -19.900  0.00  0.00      PRO   
ATOM    914  OD2 ASP P  75      -6.302  -2.999 -18.451  0.00  0.00      PRO   
ATOM    915  C   ASP P  75      -5.831  -5.868 -15.267  0.00  0.00      PRO   
ATOM    916  O   ASP P  75      -6.593  -5.446 -14.360  0.00  0.00      PRO   
ATOM    917  N   VAL P  76      -5.209  -7.026 -15.252  0.00  0.00      PRO   
ATOM    918  HN  VAL P  76      -4.500  -7.110 -15.947  0.00  0.00      PRO   
ATOM    919  CA  VAL P  76      -5.423  -8.077 -14.204  0.00  0.00      PRO   
ATOM    920  HA  VAL P  76      -6.463  -8.079 -13.915  0.00  0.00      PRO   
ATOM    921  CB  VAL P  76      -5.306  -9.590 -14.625  0.00  0.00      PRO   
ATOM    922  HB  VAL P  76      -5.524 -10.144 -13.687  0.00  0.00      PRO   
ATOM    923  CG1 VAL P  76      -6.302 -10.086 -15.763  0.00  0.00      PRO   
ATOM    924 HG11 VAL P  76      -6.332  -9.346 -16.592  0.00  0.00      PRO   
ATOM    925 HG12 VAL P  76      -6.041 -11.017 -16.311  0.00  0.00      PRO   
ATOM    926 HG13 VAL P  76      -7.345 -10.237 -15.412  0.00  0.00      PRO   
ATOM    927  CG2 VAL P  76      -3.787  -9.960 -14.987  0.00  0.00      PRO   
ATOM    928 HG21 VAL P  76      -3.632 -11.015 -14.677  0.00  0.00      PRO   
ATOM    929 HG22 VAL P  76      -3.473  -9.908 -16.051  0.00  0.00      PRO   
ATOM    930 HG23 VAL P  76      -3.082  -9.269 -14.477  0.00  0.00      PRO   
ATOM    931  C   VAL P  76      -4.515  -7.724 -12.974  0.00  0.00      PRO   
ATOM    932  O   VAL P  76      -4.876  -7.987 -11.845  0.00  0.00      PRO   
ATOM    933  N   TYR P  77      -3.512  -6.844 -13.166  0.00  0.00      PRO   
ATOM    934  HN  TYR P  77      -3.194  -6.662 -14.093  0.00  0.00      PRO   
ATOM    935  CA  TYR P  77      -2.820  -6.357 -11.973  0.00  0.00      PRO   
ATOM    936  HA  TYR P  77      -2.815  -7.183 -11.278  0.00  0.00      PRO   
ATOM    937  CB  TYR P  77      -1.433  -5.887 -12.428  0.00  0.00      PRO   
ATOM    938  HB1 TYR P  77      -0.969  -5.560 -11.473  0.00  0.00      PRO   
ATOM    939  HB2 TYR P  77      -1.592  -5.141 -13.235  0.00  0.00      PRO   
ATOM    940  CG  TYR P  77      -0.570  -7.040 -12.967  0.00  0.00      PRO   
ATOM    941  CD1 TYR P  77      -0.609  -8.421 -12.698  0.00  0.00      PRO   
ATOM    942  HD1 TYR P  77      -1.310  -8.882 -12.018  0.00  0.00      PRO   
ATOM    943  CE1 TYR P  77       0.100  -9.310 -13.560  0.00  0.00      PRO   
ATOM    944  HE1 TYR P  77       0.037 -10.372 -13.374  0.00  0.00      PRO   
ATOM    945  CZ  TYR P  77       1.017  -8.853 -14.502  0.00  0.00      PRO   
ATOM    946  OH  TYR P  77       1.851  -9.761 -15.186  0.00  0.00      PRO   
ATOM    947  HH  TYR P  77       2.292  -9.269 -15.882  0.00  0.00      PRO   
ATOM    948  CD2 TYR P  77       0.453  -6.618 -13.894  0.00  0.00      PRO   
ATOM    949  HD2 TYR P  77       0.527  -5.549 -14.031  0.00  0.00      PRO   
ATOM    950  CE2 TYR P  77       1.192  -7.463 -14.670  0.00  0.00      PRO   
ATOM    951  HE2 TYR P  77       1.930  -7.148 -15.393  0.00  0.00      PRO   
ATOM    952  C   TYR P  77      -3.527  -5.233 -11.276  0.00  0.00      PRO   
ATOM    953  O   TYR P  77      -3.642  -5.284 -10.014  0.00  0.00      PRO   
ATOM    954  N   LEU P  78      -4.038  -4.214 -11.947  0.00  0.00      PRO   
ATOM    955  HN  LEU P  78      -3.924  -4.204 -12.938  0.00  0.00      PRO   
ATOM    956  CA  LEU P  78      -4.855  -3.191 -11.406  0.00  0.00      PRO   
ATOM    957  HA  LEU P  78      -4.342  -2.652 -10.623  0.00  0.00      PRO   
ATOM    958  CB  LEU P  78      -5.271  -2.200 -12.472  0.00  0.00      PRO   
ATOM    959  HB1 LEU P  78      -6.018  -2.654 -13.157  0.00  0.00      PRO   
ATOM    960  HB2 LEU P  78      -4.360  -1.993 -13.072  0.00  0.00      PRO   
ATOM    961  CG  LEU P  78      -5.855  -0.908 -11.946  0.00  0.00      PRO   
ATOM    962  HG  LEU P  78      -6.738  -1.059 -11.289  0.00  0.00      PRO   
ATOM    963  CD1 LEU P  78      -4.806  -0.176 -10.992  0.00  0.00      PRO   
ATOM    964 HD11 LEU P  78      -3.814  -0.193 -11.492  0.00  0.00      PRO   
ATOM    965 HD12 LEU P  78      -5.238   0.809 -10.713  0.00  0.00      PRO   
ATOM    966 HD13 LEU P  78      -4.853  -0.776 -10.058  0.00  0.00      PRO   
ATOM    967  CD2 LEU P  78      -6.242   0.029 -13.131  0.00  0.00      PRO   
ATOM    968 HD21 LEU P  78      -7.238  -0.348 -13.450  0.00  0.00      PRO   
ATOM    969 HD22 LEU P  78      -6.218   1.115 -12.895  0.00  0.00      PRO   
ATOM    970 HD23 LEU P  78      -5.532   0.012 -13.985  0.00  0.00      PRO   
ATOM    971  C   LEU P  78      -6.200  -3.689 -10.756  0.00  0.00      PRO   
ATOM    972  O   LEU P  78      -6.509  -3.244  -9.673  0.00  0.00      PRO   
ATOM    973  N   LEU P  79      -6.913  -4.680 -11.355  0.00  0.00      PRO   
ATOM    974  HN  LEU P  79      -6.704  -4.966 -12.286  0.00  0.00      PRO   
ATOM    975  CA  LEU P  79      -8.094  -5.353 -10.890  0.00  0.00      PRO   
ATOM    976  HA  LEU P  79      -8.818  -4.552 -10.908  0.00  0.00      PRO   
ATOM    977  CB  LEU P  79      -8.633  -6.432 -11.867  0.00  0.00      PRO   
ATOM    978  HB1 LEU P  79      -7.978  -7.307 -11.670  0.00  0.00      PRO   
ATOM    979  HB2 LEU P  79      -8.541  -6.078 -12.917  0.00  0.00      PRO   
ATOM    980  CG  LEU P  79     -10.088  -7.000 -11.611  0.00  0.00      PRO   
ATOM    981  HG  LEU P  79     -10.235  -7.131 -10.517  0.00  0.00      PRO   
ATOM    982  CD1 LEU P  79     -11.194  -6.022 -11.965  0.00  0.00      PRO   
ATOM    983 HD11 LEU P  79     -11.362  -5.154 -11.291  0.00  0.00      PRO   
ATOM    984 HD12 LEU P  79     -10.901  -5.675 -12.979  0.00  0.00      PRO   
ATOM    985 HD13 LEU P  79     -12.187  -6.516 -12.030  0.00  0.00      PRO   
ATOM    986  CD2 LEU P  79     -10.203  -8.395 -12.272  0.00  0.00      PRO   
ATOM    987 HD21 LEU P  79     -11.227  -8.752 -12.029  0.00  0.00      PRO   
ATOM    988 HD22 LEU P  79     -10.083  -8.444 -13.376  0.00  0.00      PRO   
ATOM    989 HD23 LEU P  79      -9.432  -9.042 -11.804  0.00  0.00      PRO   
ATOM    990  C   LEU P  79      -7.829  -5.843  -9.499  0.00  0.00      PRO   
ATOM    991  O   LEU P  79      -8.622  -5.506  -8.629  0.00  0.00      PRO   
ATOM    992  N   ASN P  80      -6.738  -6.637  -9.302  0.00  0.00      PRO   
ATOM    993  HN  ASN P  80      -6.058  -6.836 -10.004  0.00  0.00      PRO   
ATOM    994  CA  ASN P  80      -6.398  -7.177  -8.034  0.00  0.00      PRO   
ATOM    995  HA  ASN P  80      -7.363  -7.488  -7.663  0.00  0.00      PRO   
ATOM    996  CB  ASN P  80      -5.427  -8.370  -8.257  0.00  0.00      PRO   
ATOM    997  HB1 ASN P  80      -4.940  -8.775  -7.344  0.00  0.00      PRO   
ATOM    998  HB2 ASN P  80      -4.639  -8.187  -9.018  0.00  0.00      PRO   
ATOM    999  CG  ASN P  80      -6.289  -9.541  -8.680  0.00  0.00      PRO   
ATOM   1000  OD1 ASN P  80      -7.222  -9.921  -7.996  0.00  0.00      PRO   
ATOM   1001  ND2 ASN P  80      -6.117 -10.000  -9.923  0.00  0.00      PRO   
ATOM   1002 HD21 ASN P  80      -5.482  -9.646 -10.610  0.00  0.00      PRO   
ATOM   1003 HD22 ASN P  80      -6.878 -10.547 -10.270  0.00  0.00      PRO   
ATOM   1004  C   ASN P  80      -5.922  -6.193  -7.035  0.00  0.00      PRO   
ATOM   1005  O   ASN P  80      -6.182  -6.325  -5.846  0.00  0.00      PRO   
ATOM   1006  N   LEU P  81      -5.179  -5.165  -7.486  0.00  0.00      PRO   
ATOM   1007  HN  LEU P  81      -4.973  -5.001  -8.448  0.00  0.00      PRO   
ATOM   1008  CA  LEU P  81      -4.772  -4.138  -6.563  0.00  0.00      PRO   
ATOM   1009  HA  LEU P  81      -4.313  -4.601  -5.703  0.00  0.00      PRO   
ATOM   1010  CB  LEU P  81      -3.716  -3.207  -7.217  0.00  0.00      PRO   
ATOM   1011  HB1 LEU P  81      -4.172  -2.485  -7.927  0.00  0.00      PRO   
ATOM   1012  HB2 LEU P  81      -3.001  -3.893  -7.718  0.00  0.00      PRO   
ATOM   1013  CG  LEU P  81      -2.917  -2.272  -6.231  0.00  0.00      PRO   
ATOM   1014  HG  LEU P  81      -3.570  -1.504  -5.764  0.00  0.00      PRO   
ATOM   1015  CD1 LEU P  81      -2.260  -3.044  -4.994  0.00  0.00      PRO   
ATOM   1016 HD11 LEU P  81      -1.471  -3.671  -5.462  0.00  0.00      PRO   
ATOM   1017 HD12 LEU P  81      -1.745  -2.373  -4.274  0.00  0.00      PRO   
ATOM   1018 HD13 LEU P  81      -3.022  -3.523  -4.343  0.00  0.00      PRO   
ATOM   1019  CD2 LEU P  81      -1.878  -1.502  -7.086  0.00  0.00      PRO   
ATOM   1020 HD21 LEU P  81      -1.149  -2.213  -7.533  0.00  0.00      PRO   
ATOM   1021 HD22 LEU P  81      -2.299  -0.899  -7.919  0.00  0.00      PRO   
ATOM   1022 HD23 LEU P  81      -1.292  -0.848  -6.406  0.00  0.00      PRO   
ATOM   1023  C   LEU P  81      -5.901  -3.272  -6.009  0.00  0.00      PRO   
ATOM   1024  O   LEU P  81      -5.963  -3.069  -4.811  0.00  0.00      PRO   
ATOM   1025  N   ALA P  82      -6.911  -2.853  -6.874  0.00  0.00      PRO   
ATOM   1026  HN  ALA P  82      -6.762  -3.010  -7.847  0.00  0.00      PRO   
ATOM   1027  CA  ALA P  82      -8.134  -2.211  -6.452  0.00  0.00      PRO   
ATOM   1028  HA  ALA P  82      -7.774  -1.296  -6.006  0.00  0.00      PRO   
ATOM   1029  CB  ALA P  82      -9.008  -1.802  -7.700  0.00  0.00      PRO   
ATOM   1030  HB1 ALA P  82      -9.154  -2.594  -8.464  0.00  0.00      PRO   
ATOM   1031  HB2 ALA P  82      -9.962  -1.384  -7.313  0.00  0.00      PRO   
ATOM   1032  HB3 ALA P  82      -8.501  -1.029  -8.317  0.00  0.00      PRO   
ATOM   1033  C   ALA P  82      -8.923  -3.076  -5.444  0.00  0.00      PRO   
ATOM   1034  O   ALA P  82      -9.318  -2.502  -4.401  0.00  0.00      PRO   
ATOM   1035  N   ILE P  83      -8.993  -4.404  -5.715  0.00  0.00      PRO   
ATOM   1036  HN  ILE P  83      -8.513  -4.726  -6.527  0.00  0.00      PRO   
ATOM   1037  CA  ILE P  83      -9.458  -5.363  -4.778  0.00  0.00      PRO   
ATOM   1038  HA  ILE P  83     -10.406  -4.966  -4.444  0.00  0.00      PRO   
ATOM   1039  CB  ILE P  83      -9.679  -6.685  -5.496  0.00  0.00      PRO   
ATOM   1040  HB  ILE P  83      -8.768  -6.761  -6.126  0.00  0.00      PRO   
ATOM   1041  CG2 ILE P  83      -9.634  -7.780  -4.412  0.00  0.00      PRO   
ATOM   1042 HG21 ILE P  83     -10.503  -7.660  -3.729  0.00  0.00      PRO   
ATOM   1043 HG22 ILE P  83      -9.727  -8.783  -4.880  0.00  0.00      PRO   
ATOM   1044 HG23 ILE P  83      -8.667  -7.764  -3.866  0.00  0.00      PRO   
ATOM   1045  CG1 ILE P  83     -10.929  -6.680  -6.415  0.00  0.00      PRO   
ATOM   1046 HG11 ILE P  83     -10.808  -7.549  -7.096  0.00  0.00      PRO   
ATOM   1047 HG12 ILE P  83     -11.039  -5.727  -6.975  0.00  0.00      PRO   
ATOM   1048  CD  ILE P  83     -12.166  -7.005  -5.546  0.00  0.00      PRO   
ATOM   1049  HD1 ILE P  83     -12.137  -8.050  -5.170  0.00  0.00      PRO   
ATOM   1050  HD2 ILE P  83     -12.393  -6.286  -4.730  0.00  0.00      PRO   
ATOM   1051  HD3 ILE P  83     -13.040  -6.894  -6.222  0.00  0.00      PRO   
ATOM   1052  C   ILE P  83      -8.666  -5.380  -3.463  0.00  0.00      PRO   
ATOM   1053  O   ILE P  83      -9.220  -5.398  -2.309  0.00  0.00      PRO   
ATOM   1054  N   SER P  84      -7.306  -5.364  -3.457  0.00  0.00      PRO   
ATOM   1055  HN  SER P  84      -6.752  -5.465  -4.280  0.00  0.00      PRO   
ATOM   1056  CA  SER P  84      -6.572  -5.141  -2.206  0.00  0.00      PRO   
ATOM   1057  HA  SER P  84      -6.770  -5.995  -1.575  0.00  0.00      PRO   
ATOM   1058  CB  SER P  84      -5.114  -5.268  -2.460  0.00  0.00      PRO   
ATOM   1059  HB1 SER P  84      -4.847  -4.392  -3.088  0.00  0.00      PRO   
ATOM   1060  HB2 SER P  84      -5.000  -6.149  -3.128  0.00  0.00      PRO   
ATOM   1061  OG  SER P  84      -4.316  -5.352  -1.298  0.00  0.00      PRO   
ATOM   1062  HG1 SER P  84      -4.223  -4.463  -0.948  0.00  0.00      PRO   
ATOM   1063  C   SER P  84      -6.855  -3.864  -1.432  0.00  0.00      PRO   
ATOM   1064  O   SER P  84      -6.990  -3.848  -0.225  0.00  0.00      PRO   
ATOM   1065  N   ASP P  85      -7.054  -2.723  -2.148  0.00  0.00      PRO   
ATOM   1066  HN  ASP P  85      -6.998  -2.723  -3.143  0.00  0.00      PRO   
ATOM   1067  CA  ASP P  85      -7.589  -1.514  -1.488  0.00  0.00      PRO   
ATOM   1068  HA  ASP P  85      -6.950  -1.409  -0.624  0.00  0.00      PRO   
ATOM   1069  CB  ASP P  85      -7.445  -0.284  -2.362  0.00  0.00      PRO   
ATOM   1070  HB1 ASP P  85      -8.013   0.536  -1.871  0.00  0.00      PRO   
ATOM   1071  HB2 ASP P  85      -7.917  -0.413  -3.360  0.00  0.00      PRO   
ATOM   1072  CG  ASP P  85      -6.094   0.301  -2.525  0.00  0.00      PRO   
ATOM   1073  OD1 ASP P  85      -5.984   1.173  -3.381  0.00  0.00      PRO   
ATOM   1074  OD2 ASP P  85      -5.117  -0.113  -1.904  0.00  0.00      PRO   
ATOM   1075  C   ASP P  85      -8.951  -1.742  -0.819  0.00  0.00      PRO   
ATOM   1076  O   ASP P  85      -9.243  -1.238   0.261  0.00  0.00      PRO   
ATOM   1077  N   LEU P  86      -9.891  -2.399  -1.548  0.00  0.00      PRO   
ATOM   1078  HN  LEU P  86      -9.782  -2.741  -2.479  0.00  0.00      PRO   
ATOM   1079  CA  LEU P  86     -11.212  -2.639  -0.924  0.00  0.00      PRO   
ATOM   1080  HA  LEU P  86     -11.630  -1.697  -0.601  0.00  0.00      PRO   
ATOM   1081  CB  LEU P  86     -12.086  -3.253  -1.989  0.00  0.00      PRO   
ATOM   1082  HB1 LEU P  86     -12.840  -3.930  -1.534  0.00  0.00      PRO   
ATOM   1083  HB2 LEU P  86     -11.460  -3.991  -2.536  0.00  0.00      PRO   
ATOM   1084  CG  LEU P  86     -12.631  -2.246  -3.107  0.00  0.00      PRO   
ATOM   1085  HG  LEU P  86     -11.806  -1.548  -3.365  0.00  0.00      PRO   
ATOM   1086  CD1 LEU P  86     -12.937  -2.975  -4.446  0.00  0.00      PRO   
ATOM   1087 HD11 LEU P  86     -13.559  -2.267  -5.035  0.00  0.00      PRO   
ATOM   1088 HD12 LEU P  86     -11.983  -3.002  -5.015  0.00  0.00      PRO   
ATOM   1089 HD13 LEU P  86     -13.445  -3.927  -4.181  0.00  0.00      PRO   
ATOM   1090  CD2 LEU P  86     -13.904  -1.449  -2.705  0.00  0.00      PRO   
ATOM   1091 HD21 LEU P  86     -14.840  -2.048  -2.699  0.00  0.00      PRO   
ATOM   1092 HD22 LEU P  86     -13.772  -0.885  -1.757  0.00  0.00      PRO   
ATOM   1093 HD23 LEU P  86     -14.052  -0.600  -3.407  0.00  0.00      PRO   
ATOM   1094  C   LEU P  86     -11.150  -3.481   0.328  0.00  0.00      PRO   
ATOM   1095  O   LEU P  86     -11.779  -3.222   1.369  0.00  0.00      PRO   
ATOM   1096  N   LEU P  87     -10.385  -4.552   0.252  0.00  0.00      PRO   
ATOM   1097  HN  LEU P  87      -9.964  -4.848  -0.602  0.00  0.00      PRO   
ATOM   1098  CA  LEU P  87     -10.120  -5.364   1.459  0.00  0.00      PRO   
ATOM   1099  HA  LEU P  87     -11.057  -5.783   1.795  0.00  0.00      PRO   
ATOM   1100  CB  LEU P  87      -9.130  -6.540   1.181  0.00  0.00      PRO   
ATOM   1101  HB1 LEU P  87      -8.775  -7.144   2.044  0.00  0.00      PRO   
ATOM   1102  HB2 LEU P  87      -8.238  -6.120   0.668  0.00  0.00      PRO   
ATOM   1103  CG  LEU P  87      -9.733  -7.561   0.290  0.00  0.00      PRO   
ATOM   1104  HG  LEU P  87     -10.157  -7.082  -0.618  0.00  0.00      PRO   
ATOM   1105  CD1 LEU P  87      -8.702  -8.442  -0.340  0.00  0.00      PRO   
ATOM   1106 HD11 LEU P  87      -8.040  -7.886  -1.038  0.00  0.00      PRO   
ATOM   1107 HD12 LEU P  87      -7.944  -8.880   0.343  0.00  0.00      PRO   
ATOM   1108 HD13 LEU P  87      -9.211  -9.329  -0.773  0.00  0.00      PRO   
ATOM   1109  CD2 LEU P  87     -10.674  -8.474   1.128  0.00  0.00      PRO   
ATOM   1110 HD21 LEU P  87     -10.086  -8.906   1.966  0.00  0.00      PRO   
ATOM   1111 HD22 LEU P  87     -11.618  -7.983   1.450  0.00  0.00      PRO   
ATOM   1112 HD23 LEU P  87     -11.072  -9.382   0.627  0.00  0.00      PRO   
ATOM   1113  C   LEU P  87      -9.534  -4.669   2.647  0.00  0.00      PRO   
ATOM   1114  O   LEU P  87      -9.851  -4.969   3.821  0.00  0.00      PRO   
ATOM   1115  N   PHE P  88      -8.670  -3.698   2.331  0.00  0.00      PRO   
ATOM   1116  HN  PHE P  88      -8.534  -3.488   1.365  0.00  0.00      PRO   
ATOM   1117  CA  PHE P  88      -8.102  -2.822   3.338  0.00  0.00      PRO   
ATOM   1118  HA  PHE P  88      -7.694  -3.425   4.136  0.00  0.00      PRO   
ATOM   1119  CB  PHE P  88      -6.958  -1.958   2.763  0.00  0.00      PRO   
ATOM   1120  HB1 PHE P  88      -7.320  -1.240   1.996  0.00  0.00      PRO   
ATOM   1121  HB2 PHE P  88      -6.128  -2.580   2.366  0.00  0.00      PRO   
ATOM   1122  CG  PHE P  88      -6.319  -1.033   3.796  0.00  0.00      PRO   
ATOM   1123  CD1 PHE P  88      -6.836   0.209   4.143  0.00  0.00      PRO   
ATOM   1124  HD1 PHE P  88      -7.680   0.569   3.573  0.00  0.00      PRO   
ATOM   1125  CE1 PHE P  88      -6.148   1.073   5.033  0.00  0.00      PRO   
ATOM   1126  HE1 PHE P  88      -6.471   2.096   5.155  0.00  0.00      PRO   
ATOM   1127  CZ  PHE P  88      -4.943   0.588   5.591  0.00  0.00      PRO   
ATOM   1128  HZ  PHE P  88      -4.485   1.268   6.294  0.00  0.00      PRO   
ATOM   1129  CD2 PHE P  88      -5.170  -1.507   4.403  0.00  0.00      PRO   
ATOM   1130  HD2 PHE P  88      -4.836  -2.483   4.083  0.00  0.00      PRO   
ATOM   1131  CE2 PHE P  88      -4.511  -0.732   5.314  0.00  0.00      PRO   
ATOM   1132  HE2 PHE P  88      -3.723  -1.172   5.907  0.00  0.00      PRO   
ATOM   1133  C   PHE P  88      -9.216  -1.992   3.979  0.00  0.00      PRO   
ATOM   1134  O   PHE P  88      -9.376  -1.985   5.202  0.00  0.00      PRO   
ATOM   1135  N   VAL P  89     -10.109  -1.400   3.174  0.00  0.00      PRO   
ATOM   1136  HN  VAL P  89      -9.946  -1.616   2.214  0.00  0.00      PRO   
ATOM   1137  CA  VAL P  89     -11.045  -0.369   3.608  0.00  0.00      PRO   
ATOM   1138  HA  VAL P  89     -10.577   0.123   4.447  0.00  0.00      PRO   
ATOM   1139  CB  VAL P  89     -11.292   0.620   2.476  0.00  0.00      PRO   
ATOM   1140  HB  VAL P  89     -10.446   0.637   1.756  0.00  0.00      PRO   
ATOM   1141  CG1 VAL P  89     -12.547   0.284   1.677  0.00  0.00      PRO   
ATOM   1142 HG11 VAL P  89     -12.674   0.976   0.817  0.00  0.00      PRO   
ATOM   1143 HG12 VAL P  89     -12.496  -0.763   1.309  0.00  0.00      PRO   
ATOM   1144 HG13 VAL P  89     -13.467   0.301   2.300  0.00  0.00      PRO   
ATOM   1145  CG2 VAL P  89     -11.404   2.057   3.042  0.00  0.00      PRO   
ATOM   1146 HG21 VAL P  89     -10.352   2.415   3.010  0.00  0.00      PRO   
ATOM   1147 HG22 VAL P  89     -11.968   2.754   2.386  0.00  0.00      PRO   
ATOM   1148 HG23 VAL P  89     -11.831   2.130   4.065  0.00  0.00      PRO   
ATOM   1149  C   VAL P  89     -12.333  -0.854   4.241  0.00  0.00      PRO   
ATOM   1150  O   VAL P  89     -12.979  -0.125   4.994  0.00  0.00      PRO   
ATOM   1151  N   PHE P  90     -12.648  -2.201   4.055  0.00  0.00      PRO   
ATOM   1152  HN  PHE P  90     -12.270  -2.679   3.266  0.00  0.00      PRO   
ATOM   1153  CA  PHE P  90     -13.821  -2.908   4.691  0.00  0.00      PRO   
ATOM   1154  HA  PHE P  90     -14.744  -2.461   4.353  0.00  0.00      PRO   
ATOM   1155  CB  PHE P  90     -13.833  -4.476   4.324  0.00  0.00      PRO   
ATOM   1156  HB1 PHE P  90     -14.627  -4.942   4.946  0.00  0.00      PRO   
ATOM   1157  HB2 PHE P  90     -12.821  -4.914   4.462  0.00  0.00      PRO   
ATOM   1158  CG  PHE P  90     -14.275  -4.748   2.869  0.00  0.00      PRO   
ATOM   1159  CD1 PHE P  90     -13.819  -5.888   2.209  0.00  0.00      PRO   
ATOM   1160  HD1 PHE P  90     -13.222  -6.576   2.788  0.00  0.00      PRO   
ATOM   1161  CE1 PHE P  90     -14.125  -6.216   0.890  0.00  0.00      PRO   
ATOM   1162  HE1 PHE P  90     -13.538  -7.050   0.532  0.00  0.00      PRO   
ATOM   1163  CZ  PHE P  90     -14.940  -5.358   0.088  0.00  0.00      PRO   
ATOM   1164  HZ  PHE P  90     -15.088  -5.613  -0.951  0.00  0.00      PRO   
ATOM   1165  CD2 PHE P  90     -15.016  -3.811   2.097  0.00  0.00      PRO   
ATOM   1166  HD2 PHE P  90     -15.407  -2.862   2.432  0.00  0.00      PRO   
ATOM   1167  CE2 PHE P  90     -15.375  -4.169   0.756  0.00  0.00      PRO   
ATOM   1168  HE2 PHE P  90     -16.024  -3.569   0.135  0.00  0.00      PRO   
ATOM   1169  C   PHE P  90     -13.984  -2.631   6.122  0.00  0.00      PRO   
ATOM   1170  O   PHE P  90     -15.028  -2.153   6.535  0.00  0.00      PRO   
ATOM   1171  N   SER P  91     -13.014  -2.995   7.009  0.00  0.00      PRO   
ATOM   1172  HN  SER P  91     -12.261  -3.571   6.701  0.00  0.00      PRO   
ATOM   1173  CA  SER P  91     -13.054  -2.925   8.491  0.00  0.00      PRO   
ATOM   1174  HA  SER P  91     -14.073  -3.145   8.773  0.00  0.00      PRO   
ATOM   1175  CB  SER P  91     -12.091  -3.901   9.244  0.00  0.00      PRO   
ATOM   1176  HB1 SER P  91     -12.568  -3.958  10.246  0.00  0.00      PRO   
ATOM   1177  HB2 SER P  91     -11.059  -3.510   9.366  0.00  0.00      PRO   
ATOM   1178  OG  SER P  91     -12.017  -5.180   8.703  0.00  0.00      PRO   
ATOM   1179  HG1 SER P  91     -11.554  -5.243   7.865  0.00  0.00      PRO   
ATOM   1180  C   SER P  91     -12.588  -1.534   8.928  0.00  0.00      PRO   
ATOM   1181  O   SER P  91     -12.629  -1.263  10.107  0.00  0.00      PRO   
ATOM   1182  N   LEU P  92     -12.124  -0.642   8.068  0.00  0.00      PRO   
ATOM   1183  HN  LEU P  92     -12.163  -0.970   7.128  0.00  0.00      PRO   
ATOM   1184  CA  LEU P  92     -11.443   0.521   8.406  0.00  0.00      PRO   
ATOM   1185  HA  LEU P  92     -10.465   0.341   8.827  0.00  0.00      PRO   
ATOM   1186  CB  LEU P  92     -10.957   1.245   7.033  0.00  0.00      PRO   
ATOM   1187  HB1 LEU P  92     -11.897   1.512   6.506  0.00  0.00      PRO   
ATOM   1188  HB2 LEU P  92     -10.391   0.478   6.461  0.00  0.00      PRO   
ATOM   1189  CG  LEU P  92     -10.188   2.530   7.241  0.00  0.00      PRO   
ATOM   1190  HG  LEU P  92      -9.978   2.548   8.332  0.00  0.00      PRO   
ATOM   1191  CD1 LEU P  92      -8.825   2.546   6.592  0.00  0.00      PRO   
ATOM   1192 HD11 LEU P  92      -8.222   3.455   6.801  0.00  0.00      PRO   
ATOM   1193 HD12 LEU P  92      -8.216   1.663   6.882  0.00  0.00      PRO   
ATOM   1194 HD13 LEU P  92      -8.896   2.495   5.484  0.00  0.00      PRO   
ATOM   1195  CD2 LEU P  92     -11.058   3.786   6.973  0.00  0.00      PRO   
ATOM   1196 HD21 LEU P  92     -12.038   3.700   7.490  0.00  0.00      PRO   
ATOM   1197 HD22 LEU P  92     -10.488   4.671   7.328  0.00  0.00      PRO   
ATOM   1198 HD23 LEU P  92     -11.273   4.030   5.911  0.00  0.00      PRO   
ATOM   1199  C   LEU P  92     -12.264   1.535   9.240  0.00  0.00      PRO   
ATOM   1200  O   LEU P  92     -11.754   2.097  10.206  0.00  0.00      PRO   
ATOM   1201  N   PRO P  93     -13.607   1.896   9.083  0.00  0.00      PRO   
ATOM   1202  CD  PRO P  93     -14.361   1.504   7.927  0.00  0.00      PRO   
ATOM   1203  HD1 PRO P  93     -13.838   1.809   6.995  0.00  0.00      PRO   
ATOM   1204  HD2 PRO P  93     -14.381   0.398   7.826  0.00  0.00      PRO   
ATOM   1205  CA  PRO P  93     -14.283   2.930   9.819  0.00  0.00      PRO   
ATOM   1206  HA  PRO P  93     -13.673   3.818   9.894  0.00  0.00      PRO   
ATOM   1207  CB  PRO P  93     -15.499   3.272   8.920  0.00  0.00      PRO   
ATOM   1208  HB1 PRO P  93     -15.265   4.070   8.183  0.00  0.00      PRO   
ATOM   1209  HB2 PRO P  93     -16.375   3.600   9.519  0.00  0.00      PRO   
ATOM   1210  CG  PRO P  93     -15.844   2.036   8.043  0.00  0.00      PRO   
ATOM   1211  HG1 PRO P  93     -16.180   2.307   7.019  0.00  0.00      PRO   
ATOM   1212  HG2 PRO P  93     -16.542   1.335   8.549  0.00  0.00      PRO   
ATOM   1213  C   PRO P  93     -14.661   2.342  11.163  0.00  0.00      PRO   
ATOM   1214  O   PRO P  93     -14.690   3.025  12.185  0.00  0.00      PRO   
ATOM   1215  N   PHE P  94     -14.952   1.027  11.238  0.00  0.00      PRO   
ATOM   1216  HN  PHE P  94     -15.011   0.463  10.419  0.00  0.00      PRO   
ATOM   1217  CA  PHE P  94     -15.350   0.367  12.482  0.00  0.00      PRO   
ATOM   1218  HA  PHE P  94     -16.111   0.985  12.936  0.00  0.00      PRO   
ATOM   1219  CB  PHE P  94     -15.963  -1.132  12.155  0.00  0.00      PRO   
ATOM   1220  HB1 PHE P  94     -16.324  -1.665  13.061  0.00  0.00      PRO   
ATOM   1221  HB2 PHE P  94     -15.261  -1.828  11.648  0.00  0.00      PRO   
ATOM   1222  CG  PHE P  94     -17.146  -0.904  11.247  0.00  0.00      PRO   
ATOM   1223  CD1 PHE P  94     -17.115  -1.297   9.919  0.00  0.00      PRO   
ATOM   1224  HD1 PHE P  94     -16.239  -1.802   9.540  0.00  0.00      PRO   
ATOM   1225  CE1 PHE P  94     -18.264  -1.178   9.146  0.00  0.00      PRO   
ATOM   1226  HE1 PHE P  94     -18.284  -1.664   8.181  0.00  0.00      PRO   
ATOM   1227  CZ  PHE P  94     -19.396  -0.552   9.636  0.00  0.00      PRO   
ATOM   1228  HZ  PHE P  94     -20.230  -0.277   9.007  0.00  0.00      PRO   
ATOM   1229  CD2 PHE P  94     -18.333  -0.263  11.786  0.00  0.00      PRO   
ATOM   1230  HD2 PHE P  94     -18.396   0.126  12.791  0.00  0.00      PRO   
ATOM   1231  CE2 PHE P  94     -19.449  -0.035  10.925  0.00  0.00      PRO   
ATOM   1232  HE2 PHE P  94     -20.370   0.342  11.345  0.00  0.00      PRO   
ATOM   1233  C   PHE P  94     -14.203   0.230  13.435  0.00  0.00      PRO   
ATOM   1234  O   PHE P  94     -14.323   0.387  14.649  0.00  0.00      PRO   
ATOM   1235  N   TRP P  95     -12.999   0.087  12.775  0.00  0.00      PRO   
ATOM   1236  HN  TRP P  95     -12.994   0.039  11.779  0.00  0.00      PRO   
ATOM   1237  CA  TRP P  95     -11.698   0.180  13.435  0.00  0.00      PRO   
ATOM   1238  HA  TRP P  95     -11.677  -0.577  14.205  0.00  0.00      PRO   
ATOM   1239  CB  TRP P  95     -10.525  -0.187  12.474  0.00  0.00      PRO   
ATOM   1240  HB1 TRP P  95     -10.623   0.380  11.524  0.00  0.00      PRO   
ATOM   1241  HB2 TRP P  95     -10.628  -1.239  12.132  0.00  0.00      PRO   
ATOM   1242  CG  TRP P  95      -9.049  -0.084  12.810  0.00  0.00      PRO   
ATOM   1243  CD1 TRP P  95      -8.219  -1.057  13.385  0.00  0.00      PRO   
ATOM   1244  HD1 TRP P  95      -8.459  -2.047  13.744  0.00  0.00      PRO   
ATOM   1245  NE1 TRP P  95      -6.994  -0.477  13.802  0.00  0.00      PRO   
ATOM   1246  HE1 TRP P  95      -6.154  -0.941  13.980  0.00  0.00      PRO   
ATOM   1247  CE2 TRP P  95      -7.044   0.835  13.326  0.00  0.00      PRO   
ATOM   1248  CD2 TRP P  95      -8.304   1.111  12.770  0.00  0.00      PRO   
ATOM   1249  CE3 TRP P  95      -8.590   2.392  12.261  0.00  0.00      PRO   
ATOM   1250  HE3 TRP P  95      -9.501   2.788  11.837  0.00  0.00      PRO   
ATOM   1251  CZ3 TRP P  95      -7.502   3.310  12.294  0.00  0.00      PRO   
ATOM   1252  HZ3 TRP P  95      -7.587   4.282  11.832  0.00  0.00      PRO   
ATOM   1253  CZ2 TRP P  95      -6.095   1.806  13.572  0.00  0.00      PRO   
ATOM   1254  HZ2 TRP P  95      -5.173   1.692  14.123  0.00  0.00      PRO   
ATOM   1255  CH2 TRP P  95      -6.262   3.005  12.955  0.00  0.00      PRO   
ATOM   1256  HH2 TRP P  95      -5.586   3.791  13.257  0.00  0.00      PRO   
ATOM   1257  C   TRP P  95     -11.451   1.596  14.013  0.00  0.00      PRO   
ATOM   1258  O   TRP P  95     -10.954   1.701  15.073  0.00  0.00      PRO   
ATOM   1259  N   GLY P  96     -11.794   2.696  13.279  0.00  0.00      PRO   
ATOM   1260  HN  GLY P  96     -12.299   2.524  12.437  0.00  0.00      PRO   
ATOM   1261  CA  GLY P  96     -11.599   4.069  13.652  0.00  0.00      PRO   
ATOM   1262  HA1 GLY P  96     -11.999   4.700  12.872  0.00  0.00      PRO   
ATOM   1263  HA2 GLY P  96     -10.527   4.196  13.698  0.00  0.00      PRO   
ATOM   1264  C   GLY P  96     -12.160   4.612  14.974  0.00  0.00      PRO   
ATOM   1265  O   GLY P  96     -11.648   5.547  15.598  0.00  0.00      PRO   
ATOM   1266  N   TYR P  97     -13.264   4.003  15.370  0.00  0.00      PRO   
ATOM   1267  HN  TYR P  97     -13.793   3.364  14.817  0.00  0.00      PRO   
ATOM   1268  CA  TYR P  97     -13.945   4.382  16.551  0.00  0.00      PRO   
ATOM   1269  HA  TYR P  97     -14.190   5.433  16.557  0.00  0.00      PRO   
ATOM   1270  CB  TYR P  97     -15.275   3.601  16.745  0.00  0.00      PRO   
ATOM   1271  HB1 TYR P  97     -15.775   3.788  17.719  0.00  0.00      PRO   
ATOM   1272  HB2 TYR P  97     -15.025   2.525  16.618  0.00  0.00      PRO   
ATOM   1273  CG  TYR P  97     -16.257   3.980  15.624  0.00  0.00      PRO   
ATOM   1274  CD1 TYR P  97     -16.746   5.315  15.553  0.00  0.00      PRO   
ATOM   1275  HD1 TYR P  97     -16.394   5.970  16.336  0.00  0.00      PRO   
ATOM   1276  CE1 TYR P  97     -17.680   5.679  14.586  0.00  0.00      PRO   
ATOM   1277  HE1 TYR P  97     -18.189   6.631  14.545  0.00  0.00      PRO   
ATOM   1278  CZ  TYR P  97     -18.152   4.713  13.657  0.00  0.00      PRO   
ATOM   1279  OH  TYR P  97     -19.261   4.896  12.783  0.00  0.00      PRO   
ATOM   1280  HH  TYR P  97     -19.274   5.802  12.465  0.00  0.00      PRO   
ATOM   1281  CD2 TYR P  97     -16.787   3.008  14.740  0.00  0.00      PRO   
ATOM   1282  HD2 TYR P  97     -16.517   1.995  14.998  0.00  0.00      PRO   
ATOM   1283  CE2 TYR P  97     -17.723   3.361  13.683  0.00  0.00      PRO   
ATOM   1284  HE2 TYR P  97     -17.962   2.592  12.964  0.00  0.00      PRO   
ATOM   1285  C   TYR P  97     -13.058   3.874  17.762  0.00  0.00      PRO   
ATOM   1286  O   TYR P  97     -12.938   4.617  18.729  0.00  0.00      PRO   
ATOM   1287  N   TYR P  98     -12.437   2.698  17.652  0.00  0.00      PRO   
ATOM   1288  HN  TYR P  98     -12.616   2.145  16.841  0.00  0.00      PRO   
ATOM   1289  CA  TYR P  98     -11.445   2.260  18.645  0.00  0.00      PRO   
ATOM   1290  HA  TYR P  98     -11.858   2.325  19.641  0.00  0.00      PRO   
ATOM   1291  CB  TYR P  98     -11.022   0.817  18.394  0.00  0.00      PRO   
ATOM   1292  HB1 TYR P  98     -10.275   0.411  19.110  0.00  0.00      PRO   
ATOM   1293  HB2 TYR P  98     -10.613   0.675  17.371  0.00  0.00      PRO   
ATOM   1294  CG  TYR P  98     -12.254  -0.059  18.554  0.00  0.00      PRO   
ATOM   1295  CD1 TYR P  98     -12.473  -0.536  19.793  0.00  0.00      PRO   
ATOM   1296  HD1 TYR P  98     -11.768  -0.293  20.574  0.00  0.00      PRO   
ATOM   1297  CE1 TYR P  98     -13.649  -1.377  19.987  0.00  0.00      PRO   
ATOM   1298  HE1 TYR P  98     -13.846  -1.884  20.920  0.00  0.00      PRO   
ATOM   1299  CZ  TYR P  98     -14.396  -1.785  18.862  0.00  0.00      PRO   
ATOM   1300  OH  TYR P  98     -15.465  -2.609  19.097  0.00  0.00      PRO   
ATOM   1301  HH  TYR P  98     -16.005  -2.837  18.337  0.00  0.00      PRO   
ATOM   1302  CD2 TYR P  98     -13.022  -0.416  17.472  0.00  0.00      PRO   
ATOM   1303  HD2 TYR P  98     -12.865   0.012  16.492  0.00  0.00      PRO   
ATOM   1304  CE2 TYR P  98     -14.118  -1.233  17.649  0.00  0.00      PRO   
ATOM   1305  HE2 TYR P  98     -14.693  -1.702  16.865  0.00  0.00      PRO   
ATOM   1306  C   TYR P  98     -10.213   3.146  18.706  0.00  0.00      PRO   
ATOM   1307  O   TYR P  98      -9.787   3.509  19.785  0.00  0.00      PRO   
ATOM   1308  N   ALA P  99      -9.758   3.490  17.557  0.00  0.00      PRO   
ATOM   1309  HN  ALA P  99     -10.260   3.142  16.769  0.00  0.00      PRO   
ATOM   1310  CA  ALA P  99      -8.588   4.276  17.347  0.00  0.00      PRO   
ATOM   1311  HA  ALA P  99      -7.761   3.802  17.854  0.00  0.00      PRO   
ATOM   1312  CB  ALA P  99      -8.229   4.263  15.844  0.00  0.00      PRO   
ATOM   1313  HB1 ALA P  99      -7.134   4.360  15.687  0.00  0.00      PRO   
ATOM   1314  HB2 ALA P  99      -8.394   3.205  15.549  0.00  0.00      PRO   
ATOM   1315  HB3 ALA P  99      -8.822   4.853  15.114  0.00  0.00      PRO   
ATOM   1316  C   ALA P  99      -8.674   5.736  17.785  0.00  0.00      PRO   
ATOM   1317  O   ALA P  99      -7.630   6.263  18.145  0.00  0.00      PRO   
ATOM   1318  N   ALA P 100      -9.795   6.364  17.787  0.00  0.00      PRO   
ATOM   1319  HN  ALA P 100     -10.623   5.992  17.375  0.00  0.00      PRO   
ATOM   1320  CA  ALA P 100     -10.036   7.743  18.109  0.00  0.00      PRO   
ATOM   1321  HA  ALA P 100      -9.088   8.256  18.171  0.00  0.00      PRO   
ATOM   1322  CB  ALA P 100     -10.918   8.397  17.077  0.00  0.00      PRO   
ATOM   1323  HB1 ALA P 100     -10.347   8.284  16.131  0.00  0.00      PRO   
ATOM   1324  HB2 ALA P 100     -11.869   7.822  17.055  0.00  0.00      PRO   
ATOM   1325  HB3 ALA P 100     -11.104   9.466  17.315  0.00  0.00      PRO   
ATOM   1326  C   ALA P 100     -10.779   7.772  19.500  0.00  0.00      PRO   
ATOM   1327  O   ALA P 100     -11.350   8.871  19.871  0.00  0.00      PRO   
ATOM   1328  N   ASP P 101     -10.733   6.706  20.312  0.00  0.00      PRO   
ATOM   1329  HN  ASP P 101     -10.277   5.844  20.104  0.00  0.00      PRO   
ATOM   1330  CA  ASP P 101     -11.321   6.647  21.672  0.00  0.00      PRO   
ATOM   1331  HA  ASP P 101     -11.249   5.571  21.728  0.00  0.00      PRO   
ATOM   1332  CB  ASP P 101     -10.357   7.461  22.557  0.00  0.00      PRO   
ATOM   1333  HB1 ASP P 101     -10.899   8.396  22.812  0.00  0.00      PRO   
ATOM   1334  HB2 ASP P 101      -9.521   7.883  21.959  0.00  0.00      PRO   
ATOM   1335  CG  ASP P 101      -9.966   6.817  23.906  0.00  0.00      PRO   
ATOM   1336  OD1 ASP P 101     -10.409   5.692  24.135  0.00  0.00      PRO   
ATOM   1337  OD2 ASP P 101      -9.148   7.347  24.665  0.00  0.00      PRO   
ATOM   1338  C   ASP P 101     -12.791   6.887  21.871  0.00  0.00      PRO   
ATOM   1339  O   ASP P 101     -13.287   7.662  22.649  0.00  0.00      PRO   
ATOM   1340  N   GLN P 102     -13.545   6.221  20.982  0.00  0.00      PRO   
ATOM   1341  HN  GLN P 102     -13.119   5.669  20.270  0.00  0.00      PRO   
ATOM   1342  CA  GLN P 102     -14.996   6.282  20.965  0.00  0.00      PRO   
ATOM   1343  HA  GLN P 102     -15.433   6.975  21.669  0.00  0.00      PRO   
ATOM   1344  CB  GLN P 102     -15.588   6.693  19.592  0.00  0.00      PRO   
ATOM   1345  HB1 GLN P 102     -16.695   6.786  19.607  0.00  0.00      PRO   
ATOM   1346  HB2 GLN P 102     -15.297   5.971  18.799  0.00  0.00      PRO   
ATOM   1347  CG  GLN P 102     -15.048   8.061  19.140  0.00  0.00      PRO   
ATOM   1348  HG1 GLN P 102     -15.670   8.194  18.230  0.00  0.00      PRO   
ATOM   1349  HG2 GLN P 102     -13.998   8.032  18.778  0.00  0.00      PRO   
ATOM   1350  CD  GLN P 102     -15.265   9.123  20.200  0.00  0.00      PRO   
ATOM   1351  OE1 GLN P 102     -16.379   9.463  20.651  0.00  0.00      PRO   
ATOM   1352  NE2 GLN P 102     -14.131   9.649  20.780  0.00  0.00      PRO   
ATOM   1353 HE21 GLN P 102     -13.240   9.313  20.473  0.00  0.00      PRO   
ATOM   1354 HE22 GLN P 102     -14.082  10.405  21.433  0.00  0.00      PRO   
ATOM   1355  C   GLN P 102     -15.583   4.934  21.308  0.00  0.00      PRO   
ATOM   1356  O   GLN P 102     -16.785   4.671  21.242  0.00  0.00      PRO   
ATOM   1357  N   TRP P 103     -14.680   4.003  21.690  0.00  0.00      PRO   
ATOM   1358  HN  TRP P 103     -13.714   4.141  21.486  0.00  0.00      PRO   
ATOM   1359  CA  TRP P 103     -14.875   2.516  22.147  0.00  0.00      PRO   
ATOM   1360  HA  TRP P 103     -15.541   2.618  22.991  0.00  0.00      PRO   
ATOM   1361  CB  TRP P 103     -15.389   1.464  21.084  0.00  0.00      PRO   
ATOM   1362  HB1 TRP P 103     -15.471   0.481  21.596  0.00  0.00      PRO   
ATOM   1363  HB2 TRP P 103     -14.601   1.458  20.300  0.00  0.00      PRO   
ATOM   1364  CG  TRP P 103     -16.692   1.696  20.437  0.00  0.00      PRO   
ATOM   1365  CD1 TRP P 103     -16.870   1.860  19.085  0.00  0.00      PRO   
ATOM   1366  HD1 TRP P 103     -16.111   1.829  18.317  0.00  0.00      PRO   
ATOM   1367  NE1 TRP P 103     -18.167   1.710  18.813  0.00  0.00      PRO   
ATOM   1368  HE1 TRP P 103     -18.555   1.806  17.923  0.00  0.00      PRO   
ATOM   1369  CE2 TRP P 103     -18.903   1.661  19.919  0.00  0.00      PRO   
ATOM   1370  CD2 TRP P 103     -18.001   1.628  21.006  0.00  0.00      PRO   
ATOM   1371  CE3 TRP P 103     -18.462   1.592  22.334  0.00  0.00      PRO   
ATOM   1372  HE3 TRP P 103     -17.767   1.567  23.160  0.00  0.00      PRO   
ATOM   1373  CZ3 TRP P 103     -19.774   1.442  22.553  0.00  0.00      PRO   
ATOM   1374  HZ3 TRP P 103     -20.147   1.493  23.566  0.00  0.00      PRO   
ATOM   1375  CZ2 TRP P 103     -20.271   1.457  20.149  0.00  0.00      PRO   
ATOM   1376  HZ2 TRP P 103     -21.002   1.540  19.358  0.00  0.00      PRO   
ATOM   1377  CH2 TRP P 103     -20.724   1.309  21.492  0.00  0.00      PRO   
ATOM   1378  HH2 TRP P 103     -21.769   1.295  21.766  0.00  0.00      PRO   
ATOM   1379  C   TRP P 103     -13.486   1.965  22.615  0.00  0.00      PRO   
ATOM   1380  O   TRP P 103     -12.526   2.649  22.497  0.00  0.00      PRO   
ATOM   1381  N   VAL P 104     -13.363   0.768  23.214  0.00  0.00      PRO   
ATOM   1382  HN  VAL P 104     -14.217   0.272  23.350  0.00  0.00      PRO   
ATOM   1383  CA  VAL P 104     -12.055   0.251  23.692  0.00  0.00      PRO   
ATOM   1384  HA  VAL P 104     -11.263   0.637  23.068  0.00  0.00      PRO   
ATOM   1385  CB  VAL P 104     -11.686   0.796  25.156  0.00  0.00      PRO   
ATOM   1386  HB  VAL P 104     -11.854   1.894  25.132  0.00  0.00      PRO   
ATOM   1387  CG1 VAL P 104     -12.639   0.297  26.298  0.00  0.00      PRO   
ATOM   1388 HG11 VAL P 104     -13.685   0.133  25.963  0.00  0.00      PRO   
ATOM   1389 HG12 VAL P 104     -12.168  -0.685  26.517  0.00  0.00      PRO   
ATOM   1390 HG13 VAL P 104     -12.589   0.994  27.162  0.00  0.00      PRO   
ATOM   1391  CG2 VAL P 104     -10.197   0.599  25.403  0.00  0.00      PRO   
ATOM   1392 HG21 VAL P 104      -9.854   1.081  26.343  0.00  0.00      PRO   
ATOM   1393 HG22 VAL P 104     -10.092  -0.459  25.726  0.00  0.00      PRO   
ATOM   1394 HG23 VAL P 104      -9.519   0.911  24.580  0.00  0.00      PRO   
ATOM   1395  C   VAL P 104     -12.097  -1.270  23.707  0.00  0.00      PRO   
ATOM   1396  O   VAL P 104     -13.201  -1.776  23.807  0.00  0.00      PRO   
ATOM   1397  N   PHE P 105     -10.939  -1.935  23.441  0.00  0.00      PRO   
ATOM   1398  HN  PHE P 105     -10.088  -1.416  23.416  0.00  0.00      PRO   
ATOM   1399  CA  PHE P 105     -10.847  -3.396  23.183  0.00  0.00      PRO   
ATOM   1400  HA  PHE P 105      -9.798  -3.648  23.208  0.00  0.00      PRO   
ATOM   1401  CB  PHE P 105     -11.591  -4.274  24.223  0.00  0.00      PRO   
ATOM   1402  HB1 PHE P 105     -11.327  -5.348  24.117  0.00  0.00      PRO   
ATOM   1403  HB2 PHE P 105     -12.699  -4.211  24.165  0.00  0.00      PRO   
ATOM   1404  CG  PHE P 105     -11.238  -3.893  25.626  0.00  0.00      PRO   
ATOM   1405  CD1 PHE P 105     -12.120  -3.358  26.581  0.00  0.00      PRO   
ATOM   1406  HD1 PHE P 105     -13.109  -3.092  26.238  0.00  0.00      PRO   
ATOM   1407  CE1 PHE P 105     -11.800  -3.062  27.875  0.00  0.00      PRO   
ATOM   1408  HE1 PHE P 105     -12.667  -2.861  28.486  0.00  0.00      PRO   
ATOM   1409  CZ  PHE P 105     -10.477  -3.137  28.309  0.00  0.00      PRO   
ATOM   1410  HZ  PHE P 105     -10.232  -2.892  29.332  0.00  0.00      PRO   
ATOM   1411  CD2 PHE P 105      -9.863  -3.937  26.086  0.00  0.00      PRO   
ATOM   1412  HD2 PHE P 105      -9.069  -4.330  25.469  0.00  0.00      PRO   
ATOM   1413  CE2 PHE P 105      -9.570  -3.628  27.401  0.00  0.00      PRO   
ATOM   1414  HE2 PHE P 105      -8.556  -3.718  27.760  0.00  0.00      PRO   
ATOM   1415  C   PHE P 105     -11.281  -3.811  21.774  0.00  0.00      PRO   
ATOM   1416  O   PHE P 105     -12.118  -4.719  21.549  0.00  0.00      PRO   
ATOM   1417  N   GLY P 106     -10.755  -3.100  20.736  0.00  0.00      PRO   
ATOM   1418  HN  GLY P 106     -10.067  -2.396  20.895  0.00  0.00      PRO   
ATOM   1419  CA  GLY P 106     -11.208  -3.378  19.356  0.00  0.00      PRO   
ATOM   1420  HA1 GLY P 106     -11.088  -2.500  18.740  0.00  0.00      PRO   
ATOM   1421  HA2 GLY P 106     -12.221  -3.752  19.397  0.00  0.00      PRO   
ATOM   1422  C   GLY P 106     -10.338  -4.455  18.761  0.00  0.00      PRO   
ATOM   1423  O   GLY P 106      -9.884  -4.249  17.608  0.00  0.00      PRO   
ATOM   1424  N   LEU P 107     -10.046  -5.571  19.558  0.00  0.00      PRO   
ATOM   1425  HN  LEU P 107     -10.587  -5.763  20.374  0.00  0.00      PRO   
ATOM   1426  CA  LEU P 107      -8.930  -6.453  19.337  0.00  0.00      PRO   
ATOM   1427  HA  LEU P 107      -8.042  -5.843  19.402  0.00  0.00      PRO   
ATOM   1428  CB  LEU P 107      -8.937  -7.427  20.612  0.00  0.00      PRO   
ATOM   1429  HB1 LEU P 107      -8.052  -8.097  20.577  0.00  0.00      PRO   
ATOM   1430  HB2 LEU P 107      -9.797  -8.130  20.650  0.00  0.00      PRO   
ATOM   1431  CG  LEU P 107      -8.872  -6.670  21.966  0.00  0.00      PRO   
ATOM   1432  HG  LEU P 107      -9.760  -6.004  22.021  0.00  0.00      PRO   
ATOM   1433  CD1 LEU P 107      -8.999  -7.679  23.167  0.00  0.00      PRO   
ATOM   1434 HD11 LEU P 107      -8.935  -7.217  24.176  0.00  0.00      PRO   
ATOM   1435 HD12 LEU P 107      -9.847  -8.392  23.084  0.00  0.00      PRO   
ATOM   1436 HD13 LEU P 107      -8.086  -8.311  23.166  0.00  0.00      PRO   
ATOM   1437  CD2 LEU P 107      -7.554  -5.914  22.103  0.00  0.00      PRO   
ATOM   1438 HD21 LEU P 107      -7.506  -4.978  21.506  0.00  0.00      PRO   
ATOM   1439 HD22 LEU P 107      -7.458  -5.606  23.166  0.00  0.00      PRO   
ATOM   1440 HD23 LEU P 107      -6.648  -6.526  21.906  0.00  0.00      PRO   
ATOM   1441  C   LEU P 107      -8.796  -7.207  18.075  0.00  0.00      PRO   
ATOM   1442  O   LEU P 107      -7.706  -7.200  17.477  0.00  0.00      PRO   
ATOM   1443  N   GLY P 108     -10.014  -7.694  17.531  0.00  0.00      PRO   
ATOM   1444  HN  GLY P 108     -10.785  -7.567  18.151  0.00  0.00      PRO   
ATOM   1445  CA  GLY P 108     -10.263  -8.324  16.295  0.00  0.00      PRO   
ATOM   1446  HA1 GLY P 108     -11.260  -8.725  16.403  0.00  0.00      PRO   
ATOM   1447  HA2 GLY P 108      -9.470  -9.011  16.039  0.00  0.00      PRO   
ATOM   1448  C   GLY P 108     -10.227  -7.350  15.209  0.00  0.00      PRO   
ATOM   1449  O   GLY P 108      -9.681  -7.626  14.124  0.00  0.00      PRO   
ATOM   1450  N   LEU P 109     -10.611  -6.109  15.416  0.00  0.00      PRO   
ATOM   1451  HN  LEU P 109     -10.967  -5.846  16.310  0.00  0.00      PRO   
ATOM   1452  CA  LEU P 109     -10.385  -5.049  14.467  0.00  0.00      PRO   
ATOM   1453  HA  LEU P 109     -10.792  -5.509  13.579  0.00  0.00      PRO   
ATOM   1454  CB  LEU P 109     -11.203  -3.710  14.485  0.00  0.00      PRO   
ATOM   1455  HB1 LEU P 109     -10.718  -3.107  13.687  0.00  0.00      PRO   
ATOM   1456  HB2 LEU P 109     -11.119  -3.274  15.503  0.00  0.00      PRO   
ATOM   1457  CG  LEU P 109     -12.791  -3.861  14.237  0.00  0.00      PRO   
ATOM   1458  HG  LEU P 109     -13.246  -2.864  14.052  0.00  0.00      PRO   
ATOM   1459  CD1 LEU P 109     -13.061  -4.840  13.058  0.00  0.00      PRO   
ATOM   1460 HD11 LEU P 109     -12.389  -4.711  12.183  0.00  0.00      PRO   
ATOM   1461 HD12 LEU P 109     -12.753  -5.806  13.514  0.00  0.00      PRO   
ATOM   1462 HD13 LEU P 109     -14.144  -5.008  12.878  0.00  0.00      PRO   
ATOM   1463  CD2 LEU P 109     -13.488  -4.292  15.523  0.00  0.00      PRO   
ATOM   1464 HD21 LEU P 109     -13.092  -3.713  16.384  0.00  0.00      PRO   
ATOM   1465 HD22 LEU P 109     -14.587  -4.139  15.572  0.00  0.00      PRO   
ATOM   1466 HD23 LEU P 109     -13.319  -5.376  15.699  0.00  0.00      PRO   
ATOM   1467  C   LEU P 109      -8.972  -4.733  14.248  0.00  0.00      PRO   
ATOM   1468  O   LEU P 109      -8.595  -4.451  13.105  0.00  0.00      PRO   
ATOM   1469  N   CYS P 110      -8.100  -4.617  15.293  0.00  0.00      PRO   
ATOM   1470  HN  CYS P 110      -8.443  -4.735  16.221  0.00  0.00      PRO   
ATOM   1471  CA  CYS P 110      -6.699  -4.221  15.222  0.00  0.00      PRO   
ATOM   1472  HA  CYS P 110      -6.511  -3.391  14.557  0.00  0.00      PRO   
ATOM   1473  CB  CYS P 110      -6.196  -3.897  16.591  0.00  0.00      PRO   
ATOM   1474  HB1 CYS P 110      -5.165  -3.484  16.585  0.00  0.00      PRO   
ATOM   1475  HB2 CYS P 110      -6.047  -4.741  17.298  0.00  0.00      PRO   
ATOM   1476  SG  CYS P 110      -7.101  -2.515  17.363  0.00  0.00      PRO   
ATOM   1477  HG1 CYS P 110      -8.143  -3.201  17.811  0.00  0.00      PRO   
ATOM   1478  C   CYS P 110      -5.896  -5.382  14.621  0.00  0.00      PRO   
ATOM   1479  O   CYS P 110      -4.947  -5.227  13.816  0.00  0.00      PRO   
ATOM   1480  N   LYS P 111      -6.388  -6.606  14.963  0.00  0.00      PRO   
ATOM   1481  HN  LYS P 111      -7.057  -6.731  15.691  0.00  0.00      PRO   
ATOM   1482  CA  LYS P 111      -5.820  -7.801  14.391  0.00  0.00      PRO   
ATOM   1483  HA  LYS P 111      -4.743  -7.739  14.340  0.00  0.00      PRO   
ATOM   1484  CB  LYS P 111      -6.113  -9.087  15.264  0.00  0.00      PRO   
ATOM   1485  HB1 LYS P 111      -6.115  -9.999  14.631  0.00  0.00      PRO   
ATOM   1486  HB2 LYS P 111      -7.199  -9.021  15.488  0.00  0.00      PRO   
ATOM   1487  CG  LYS P 111      -5.348  -9.232  16.591  0.00  0.00      PRO   
ATOM   1488  HG1 LYS P 111      -6.152  -9.336  17.350  0.00  0.00      PRO   
ATOM   1489  HG2 LYS P 111      -4.941  -8.224  16.821  0.00  0.00      PRO   
ATOM   1490  CD  LYS P 111      -4.301 -10.373  16.517  0.00  0.00      PRO   
ATOM   1491  HD1 LYS P 111      -3.700 -10.376  15.582  0.00  0.00      PRO   
ATOM   1492  HD2 LYS P 111      -4.913 -11.294  16.407  0.00  0.00      PRO   
ATOM   1493  CE  LYS P 111      -3.323 -10.358  17.688  0.00  0.00      PRO   
ATOM   1494  HE1 LYS P 111      -3.962 -10.338  18.596  0.00  0.00      PRO   
ATOM   1495  HE2 LYS P 111      -2.847  -9.374  17.886  0.00  0.00      PRO   
ATOM   1496  NZ  LYS P 111      -2.302 -11.373  17.792  0.00  0.00      PRO   
ATOM   1497  HZ1 LYS P 111      -1.723 -11.366  18.656  0.00  0.00      PRO   
ATOM   1498  HZ2 LYS P 111      -2.791 -12.283  17.679  0.00  0.00      PRO   
ATOM   1499  HZ3 LYS P 111      -1.639 -11.381  16.990  0.00  0.00      PRO   
ATOM   1500  C   LYS P 111      -6.254  -8.077  12.910  0.00  0.00      PRO   
ATOM   1501  O   LYS P 111      -5.421  -8.686  12.205  0.00  0.00      PRO   
ATOM   1502  N   MET P 112      -7.383  -7.622  12.419  0.00  0.00      PRO   
ATOM   1503  HN  MET P 112      -8.116  -7.290  13.008  0.00  0.00      PRO   
ATOM   1504  CA  MET P 112      -7.630  -7.550  10.971  0.00  0.00      PRO   
ATOM   1505  HA  MET P 112      -7.319  -8.476  10.509  0.00  0.00      PRO   
ATOM   1506  CB  MET P 112      -9.135  -7.749  10.864  0.00  0.00      PRO   
ATOM   1507  HB1 MET P 112      -9.649  -6.979  11.478  0.00  0.00      PRO   
ATOM   1508  HB2 MET P 112      -9.280  -8.728  11.370  0.00  0.00      PRO   
ATOM   1509  CG  MET P 112      -9.811  -7.615   9.569  0.00  0.00      PRO   
ATOM   1510  HG1 MET P 112      -9.898  -6.527   9.363  0.00  0.00      PRO   
ATOM   1511  HG2 MET P 112     -10.879  -7.810   9.806  0.00  0.00      PRO   
ATOM   1512  SD  MET P 112      -9.050  -8.601   8.180  0.00  0.00      PRO   
ATOM   1513  CE  MET P 112      -9.937  -8.042   6.691  0.00  0.00      PRO   
ATOM   1514  HE1 MET P 112      -9.865  -6.933   6.686  0.00  0.00      PRO   
ATOM   1515  HE2 MET P 112      -9.447  -8.407   5.763  0.00  0.00      PRO   
ATOM   1516  HE3 MET P 112     -11.044  -8.134   6.701  0.00  0.00      PRO   
ATOM   1517  C   MET P 112      -6.957  -6.459  10.244  0.00  0.00      PRO   
ATOM   1518  O   MET P 112      -6.427  -6.672   9.139  0.00  0.00      PRO   
ATOM   1519  N   ILE P 113      -7.104  -5.257  10.764  0.00  0.00      PRO   
ATOM   1520  HN  ILE P 113      -7.487  -5.083  11.667  0.00  0.00      PRO   
ATOM   1521  CA  ILE P 113      -6.475  -4.078  10.085  0.00  0.00      PRO   
ATOM   1522  HA  ILE P 113      -6.710  -4.239   9.043  0.00  0.00      PRO   
ATOM   1523  CB  ILE P 113      -7.026  -2.687  10.575  0.00  0.00      PRO   
ATOM   1524  HB  ILE P 113      -7.032  -2.713  11.686  0.00  0.00      PRO   
ATOM   1525  CG2 ILE P 113      -6.210  -1.506  10.088  0.00  0.00      PRO   
ATOM   1526 HG21 ILE P 113      -6.060  -1.462   8.988  0.00  0.00      PRO   
ATOM   1527 HG22 ILE P 113      -6.718  -0.532  10.253  0.00  0.00      PRO   
ATOM   1528 HG23 ILE P 113      -5.235  -1.399  10.610  0.00  0.00      PRO   
ATOM   1529  CG1 ILE P 113      -8.515  -2.543  10.121  0.00  0.00      PRO   
ATOM   1530 HG11 ILE P 113      -8.892  -1.642  10.651  0.00  0.00      PRO   
ATOM   1531 HG12 ILE P 113      -9.076  -3.426  10.494  0.00  0.00      PRO   
ATOM   1532  CD  ILE P 113      -8.719  -2.587   8.606  0.00  0.00      PRO   
ATOM   1533  HD1 ILE P 113      -8.545  -3.641   8.301  0.00  0.00      PRO   
ATOM   1534  HD2 ILE P 113      -9.742  -2.344   8.246  0.00  0.00      PRO   
ATOM   1535  HD3 ILE P 113      -8.004  -1.867   8.154  0.00  0.00      PRO   
ATOM   1536  C   ILE P 113      -4.904  -4.039  10.086  0.00  0.00      PRO   
ATOM   1537  O   ILE P 113      -4.364  -3.773   9.009  0.00  0.00      PRO   
ATOM   1538  N   SER P 114      -4.209  -4.503  11.088  0.00  0.00      PRO   
ATOM   1539  HN  SER P 114      -4.615  -4.437  11.996  0.00  0.00      PRO   
ATOM   1540  CA  SER P 114      -2.788  -4.846  11.013  0.00  0.00      PRO   
ATOM   1541  HA  SER P 114      -2.281  -4.020  10.537  0.00  0.00      PRO   
ATOM   1542  CB  SER P 114      -2.224  -5.116  12.506  0.00  0.00      PRO   
ATOM   1543  HB1 SER P 114      -1.143  -5.329  12.360  0.00  0.00      PRO   
ATOM   1544  HB2 SER P 114      -2.847  -5.946  12.902  0.00  0.00      PRO   
ATOM   1545  OG  SER P 114      -2.544  -3.941  13.265  0.00  0.00      PRO   
ATOM   1546  HG1 SER P 114      -3.366  -4.271  13.634  0.00  0.00      PRO   
ATOM   1547  C   SER P 114      -2.404  -6.013  10.005  0.00  0.00      PRO   
ATOM   1548  O   SER P 114      -1.410  -5.887   9.343  0.00  0.00      PRO   
ATOM   1549  N   TRP P 115      -3.209  -7.072   9.890  0.00  0.00      PRO   
ATOM   1550  HN  TRP P 115      -3.973  -7.209  10.515  0.00  0.00      PRO   
ATOM   1551  CA  TRP P 115      -3.091  -8.099   8.949  0.00  0.00      PRO   
ATOM   1552  HA  TRP P 115      -2.043  -8.347   8.868  0.00  0.00      PRO   
ATOM   1553  CB  TRP P 115      -3.950  -9.348   9.276  0.00  0.00      PRO   
ATOM   1554  HB1 TRP P 115      -4.955  -8.938   9.513  0.00  0.00      PRO   
ATOM   1555  HB2 TRP P 115      -3.536  -9.780  10.212  0.00  0.00      PRO   
ATOM   1556  CG  TRP P 115      -4.211 -10.378   8.192  0.00  0.00      PRO   
ATOM   1557  CD1 TRP P 115      -5.274 -10.375   7.432  0.00  0.00      PRO   
ATOM   1558  HD1 TRP P 115      -6.144  -9.755   7.590  0.00  0.00      PRO   
ATOM   1559  NE1 TRP P 115      -5.036 -11.259   6.338  0.00  0.00      PRO   
ATOM   1560  HE1 TRP P 115      -5.674 -11.570   5.668  0.00  0.00      PRO   
ATOM   1561  CE2 TRP P 115      -3.898 -11.973   6.548  0.00  0.00      PRO   
ATOM   1562  CD2 TRP P 115      -3.307 -11.486   7.756  0.00  0.00      PRO   
ATOM   1563  CE3 TRP P 115      -2.048 -11.963   8.158  0.00  0.00      PRO   
ATOM   1564  HE3 TRP P 115      -1.531 -11.603   9.034  0.00  0.00      PRO   
ATOM   1565  CZ3 TRP P 115      -1.463 -12.969   7.389  0.00  0.00      PRO   
ATOM   1566  HZ3 TRP P 115      -0.536 -13.394   7.744  0.00  0.00      PRO   
ATOM   1567  CZ2 TRP P 115      -3.275 -12.991   5.752  0.00  0.00      PRO   
ATOM   1568  HZ2 TRP P 115      -3.688 -13.478   4.881  0.00  0.00      PRO   
ATOM   1569  CH2 TRP P 115      -2.031 -13.400   6.238  0.00  0.00      PRO   
ATOM   1570  HH2 TRP P 115      -1.459 -14.163   5.732  0.00  0.00      PRO   
ATOM   1571  C   TRP P 115      -3.253  -7.496   7.495  0.00  0.00      PRO   
ATOM   1572  O   TRP P 115      -2.456  -7.641   6.588  0.00  0.00      PRO   
ATOM   1573  N   MET P 116      -4.281  -6.627   7.320  0.00  0.00      PRO   
ATOM   1574  HN  MET P 116      -5.053  -6.519   7.942  0.00  0.00      PRO   
ATOM   1575  CA  MET P 116      -4.442  -5.810   6.122  0.00  0.00      PRO   
ATOM   1576  HA  MET P 116      -4.417  -6.606   5.392  0.00  0.00      PRO   
ATOM   1577  CB  MET P 116      -5.857  -5.107   6.166  0.00  0.00      PRO   
ATOM   1578  HB1 MET P 116      -5.943  -4.283   5.425  0.00  0.00      PRO   
ATOM   1579  HB2 MET P 116      -5.836  -4.608   7.158  0.00  0.00      PRO   
ATOM   1580  CG  MET P 116      -7.098  -6.021   5.939  0.00  0.00      PRO   
ATOM   1581  HG1 MET P 116      -7.990  -5.370   6.058  0.00  0.00      PRO   
ATOM   1582  HG2 MET P 116      -7.164  -6.891   6.626  0.00  0.00      PRO   
ATOM   1583  SD  MET P 116      -6.915  -6.908   4.307  0.00  0.00      PRO   
ATOM   1584  CE  MET P 116      -5.912  -5.805   3.179  0.00  0.00      PRO   
ATOM   1585  HE1 MET P 116      -6.323  -5.911   2.152  0.00  0.00      PRO   
ATOM   1586  HE2 MET P 116      -5.916  -4.728   3.452  0.00  0.00      PRO   
ATOM   1587  HE3 MET P 116      -4.859  -6.142   3.075  0.00  0.00      PRO   
ATOM   1588  C   MET P 116      -3.402  -4.804   5.729  0.00  0.00      PRO   
ATOM   1589  O   MET P 116      -3.069  -4.641   4.577  0.00  0.00      PRO   
ATOM   1590  N   TYR P 117      -2.787  -4.113   6.664  0.00  0.00      PRO   
ATOM   1591  HN  TYR P 117      -3.255  -4.052   7.543  0.00  0.00      PRO   
ATOM   1592  CA  TYR P 117      -1.556  -3.402   6.496  0.00  0.00      PRO   
ATOM   1593  HA  TYR P 117      -1.742  -2.546   5.864  0.00  0.00      PRO   
ATOM   1594  CB  TYR P 117      -1.134  -2.718   7.905  0.00  0.00      PRO   
ATOM   1595  HB1 TYR P 117      -1.064  -3.499   8.693  0.00  0.00      PRO   
ATOM   1596  HB2 TYR P 117      -1.730  -1.792   8.054  0.00  0.00      PRO   
ATOM   1597  CG  TYR P 117       0.288  -2.242   7.940  0.00  0.00      PRO   
ATOM   1598  CD1 TYR P 117       0.847  -1.524   6.852  0.00  0.00      PRO   
ATOM   1599  HD1 TYR P 117       0.250  -1.471   5.954  0.00  0.00      PRO   
ATOM   1600  CE1 TYR P 117       2.012  -0.904   6.949  0.00  0.00      PRO   
ATOM   1601  HE1 TYR P 117       2.474  -0.407   6.108  0.00  0.00      PRO   
ATOM   1602  CZ  TYR P 117       2.837  -1.156   8.041  0.00  0.00      PRO   
ATOM   1603  OH  TYR P 117       4.116  -0.659   8.193  0.00  0.00      PRO   
ATOM   1604  HH  TYR P 117       4.143   0.086   7.588  0.00  0.00      PRO   
ATOM   1605  CD2 TYR P 117       1.099  -2.505   9.027  0.00  0.00      PRO   
ATOM   1606  HD2 TYR P 117       0.729  -3.114   9.839  0.00  0.00      PRO   
ATOM   1607  CE2 TYR P 117       2.414  -1.992   9.064  0.00  0.00      PRO   
ATOM   1608  HE2 TYR P 117       2.992  -2.339   9.908  0.00  0.00      PRO   
ATOM   1609  C   TYR P 117      -0.486  -4.155   5.798  0.00  0.00      PRO   
ATOM   1610  O   TYR P 117       0.032  -3.785   4.770  0.00  0.00      PRO   
ATOM   1611  N   LEU P 118      -0.149  -5.307   6.378  0.00  0.00      PRO   
ATOM   1612  HN  LEU P 118      -0.595  -5.657   7.197  0.00  0.00      PRO   
ATOM   1613  CA  LEU P 118       0.865  -6.069   5.753  0.00  0.00      PRO   
ATOM   1614  HA  LEU P 118       1.785  -5.534   5.569  0.00  0.00      PRO   
ATOM   1615  CB  LEU P 118       1.257  -7.297   6.729  0.00  0.00      PRO   
ATOM   1616  HB1 LEU P 118       2.154  -7.849   6.378  0.00  0.00      PRO   
ATOM   1617  HB2 LEU P 118       0.298  -7.857   6.773  0.00  0.00      PRO   
ATOM   1618  CG  LEU P 118       1.608  -6.834   8.157  0.00  0.00      PRO   
ATOM   1619  HG  LEU P 118       0.890  -6.062   8.508  0.00  0.00      PRO   
ATOM   1620  CD1 LEU P 118       1.590  -7.962   9.190  0.00  0.00      PRO   
ATOM   1621 HD11 LEU P 118       2.416  -8.689   9.039  0.00  0.00      PRO   
ATOM   1622 HD12 LEU P 118       1.818  -7.564  10.202  0.00  0.00      PRO   
ATOM   1623 HD13 LEU P 118       0.630  -8.512   9.301  0.00  0.00      PRO   
ATOM   1624  CD2 LEU P 118       3.034  -6.223   8.178  0.00  0.00      PRO   
ATOM   1625 HD21 LEU P 118       3.482  -5.798   9.101  0.00  0.00      PRO   
ATOM   1626 HD22 LEU P 118       3.650  -7.098   7.881  0.00  0.00      PRO   
ATOM   1627 HD23 LEU P 118       3.163  -5.461   7.379  0.00  0.00      PRO   
ATOM   1628  C   LEU P 118       0.407  -6.710   4.391  0.00  0.00      PRO   
ATOM   1629  O   LEU P 118       1.030  -6.524   3.349  0.00  0.00      PRO   
ATOM   1630  N   VAL P 119      -0.811  -7.330   4.304  0.00  0.00      PRO   
ATOM   1631  HN  VAL P 119      -1.402  -7.312   5.106  0.00  0.00      PRO   
ATOM   1632  CA  VAL P 119      -1.167  -8.008   3.029  0.00  0.00      PRO   
ATOM   1633  HA  VAL P 119      -0.318  -8.666   2.916  0.00  0.00      PRO   
ATOM   1634  CB  VAL P 119      -2.433  -8.771   3.297  0.00  0.00      PRO   
ATOM   1635  HB  VAL P 119      -3.175  -8.049   3.699  0.00  0.00      PRO   
ATOM   1636  CG1 VAL P 119      -3.089  -9.414   2.079  0.00  0.00      PRO   
ATOM   1637 HG11 VAL P 119      -3.742 -10.239   2.435  0.00  0.00      PRO   
ATOM   1638 HG12 VAL P 119      -3.650  -8.702   1.438  0.00  0.00      PRO   
ATOM   1639 HG13 VAL P 119      -2.321  -9.921   1.457  0.00  0.00      PRO   
ATOM   1640  CG2 VAL P 119      -2.178  -9.821   4.402  0.00  0.00      PRO   
ATOM   1641 HG21 VAL P 119      -3.148 -10.113   4.859  0.00  0.00      PRO   
ATOM   1642 HG22 VAL P 119      -1.657 -10.681   3.930  0.00  0.00      PRO   
ATOM   1643 HG23 VAL P 119      -1.551  -9.456   5.243  0.00  0.00      PRO   
ATOM   1644  C   VAL P 119      -1.319  -7.078   1.825  0.00  0.00      PRO   
ATOM   1645  O   VAL P 119      -0.825  -7.392   0.774  0.00  0.00      PRO   
ATOM   1646  N   GLY P 120      -1.979  -5.877   2.083  0.00  0.00      PRO   
ATOM   1647  HN  GLY P 120      -2.451  -5.869   2.961  0.00  0.00      PRO   
ATOM   1648  CA  GLY P 120      -2.158  -4.690   1.232  0.00  0.00      PRO   
ATOM   1649  HA1 GLY P 120      -2.623  -3.912   1.818  0.00  0.00      PRO   
ATOM   1650  HA2 GLY P 120      -2.518  -5.185   0.342  0.00  0.00      PRO   
ATOM   1651  C   GLY P 120      -0.863  -4.125   0.854  0.00  0.00      PRO   
ATOM   1652  O   GLY P 120      -0.592  -3.890  -0.335  0.00  0.00      PRO   
ATOM   1653  N   PHE P 121       0.072  -3.860   1.806  0.00  0.00      PRO   
ATOM   1654  HN  PHE P 121       0.019  -3.923   2.799  0.00  0.00      PRO   
ATOM   1655  CA  PHE P 121       1.361  -3.311   1.457  0.00  0.00      PRO   
ATOM   1656  HA  PHE P 121       1.148  -2.385   0.942  0.00  0.00      PRO   
ATOM   1657  CB  PHE P 121       2.269  -2.947   2.668  0.00  0.00      PRO   
ATOM   1658  HB1 PHE P 121       2.364  -3.912   3.209  0.00  0.00      PRO   
ATOM   1659  HB2 PHE P 121       1.823  -2.112   3.251  0.00  0.00      PRO   
ATOM   1660  CG  PHE P 121       3.672  -2.433   2.357  0.00  0.00      PRO   
ATOM   1661  CD1 PHE P 121       3.829  -1.195   1.664  0.00  0.00      PRO   
ATOM   1662  HD1 PHE P 121       2.969  -0.645   1.313  0.00  0.00      PRO   
ATOM   1663  CE1 PHE P 121       5.160  -0.651   1.605  0.00  0.00      PRO   
ATOM   1664  HE1 PHE P 121       5.315   0.189   0.945  0.00  0.00      PRO   
ATOM   1665  CZ  PHE P 121       6.227  -1.279   2.272  0.00  0.00      PRO   
ATOM   1666  HZ  PHE P 121       7.199  -0.809   2.276  0.00  0.00      PRO   
ATOM   1667  CD2 PHE P 121       4.769  -3.071   2.899  0.00  0.00      PRO   
ATOM   1668  HD2 PHE P 121       4.457  -3.981   3.391  0.00  0.00      PRO   
ATOM   1669  CE2 PHE P 121       6.017  -2.482   2.932  0.00  0.00      PRO   
ATOM   1670  HE2 PHE P 121       6.865  -3.036   3.308  0.00  0.00      PRO   
ATOM   1671  C   PHE P 121       2.130  -4.260   0.558  0.00  0.00      PRO   
ATOM   1672  O   PHE P 121       2.569  -3.811  -0.524  0.00  0.00      PRO   
ATOM   1673  N   TYR P 122       2.306  -5.529   0.956  0.00  0.00      PRO   
ATOM   1674  HN  TYR P 122       1.966  -5.860   1.833  0.00  0.00      PRO   
ATOM   1675  CA  TYR P 122       2.978  -6.536   0.228  0.00  0.00      PRO   
ATOM   1676  HA  TYR P 122       3.986  -6.191   0.055  0.00  0.00      PRO   
ATOM   1677  CB  TYR P 122       3.030  -7.880   0.946  0.00  0.00      PRO   
ATOM   1678  HB1 TYR P 122       3.402  -8.610   0.196  0.00  0.00      PRO   
ATOM   1679  HB2 TYR P 122       2.054  -8.321   1.240  0.00  0.00      PRO   
ATOM   1680  CG  TYR P 122       3.834  -7.741   2.223  0.00  0.00      PRO   
ATOM   1681  CD1 TYR P 122       5.025  -7.023   2.275  0.00  0.00      PRO   
ATOM   1682  HD1 TYR P 122       5.448  -6.596   1.379  0.00  0.00      PRO   
ATOM   1683  CE1 TYR P 122       5.657  -6.861   3.483  0.00  0.00      PRO   
ATOM   1684  HE1 TYR P 122       6.550  -6.257   3.548  0.00  0.00      PRO   
ATOM   1685  CZ  TYR P 122       5.234  -7.524   4.584  0.00  0.00      PRO   
ATOM   1686  OH  TYR P 122       5.798  -7.213   5.823  0.00  0.00      PRO   
ATOM   1687  HH  TYR P 122       6.014  -6.280   5.757  0.00  0.00      PRO   
ATOM   1688  CD2 TYR P 122       3.426  -8.469   3.326  0.00  0.00      PRO   
ATOM   1689  HD2 TYR P 122       2.477  -8.973   3.220  0.00  0.00      PRO   
ATOM   1690  CE2 TYR P 122       4.031  -8.224   4.534  0.00  0.00      PRO   
ATOM   1691  HE2 TYR P 122       3.647  -8.852   5.324  0.00  0.00      PRO   
ATOM   1692  C   TYR P 122       2.383  -6.787  -1.181  0.00  0.00      PRO   
ATOM   1693  O   TYR P 122       3.084  -6.809  -2.185  0.00  0.00      PRO   
ATOM   1694  N   SER P 123       1.050  -6.842  -1.247  0.00  0.00      PRO   
ATOM   1695  HN  SER P 123       0.559  -6.726  -0.386  0.00  0.00      PRO   
ATOM   1696  CA  SER P 123       0.331  -6.911  -2.523  0.00  0.00      PRO   
ATOM   1697  HA  SER P 123       0.679  -7.807  -3.014  0.00  0.00      PRO   
ATOM   1698  CB  SER P 123      -1.219  -6.999  -2.223  0.00  0.00      PRO   
ATOM   1699  HB1 SER P 123      -1.525  -6.275  -1.438  0.00  0.00      PRO   
ATOM   1700  HB2 SER P 123      -1.383  -8.012  -1.796  0.00  0.00      PRO   
ATOM   1701  OG  SER P 123      -2.117  -6.852  -3.316  0.00  0.00      PRO   
ATOM   1702  HG1 SER P 123      -2.971  -6.848  -2.880  0.00  0.00      PRO   
ATOM   1703  C   SER P 123       0.508  -5.677  -3.430  0.00  0.00      PRO   
ATOM   1704  O   SER P 123       0.802  -5.801  -4.610  0.00  0.00      PRO   
ATOM   1705  N   GLY P 124       0.474  -4.490  -2.880  0.00  0.00      PRO   
ATOM   1706  HN  GLY P 124       0.229  -4.322  -1.929  0.00  0.00      PRO   
ATOM   1707  CA  GLY P 124       0.926  -3.280  -3.558  0.00  0.00      PRO   
ATOM   1708  HA1 GLY P 124       0.634  -2.496  -2.875  0.00  0.00      PRO   
ATOM   1709  HA2 GLY P 124       0.407  -3.196  -4.502  0.00  0.00      PRO   
ATOM   1710  C   GLY P 124       2.321  -3.139  -3.979  0.00  0.00      PRO   
ATOM   1711  O   GLY P 124       2.577  -2.651  -5.072  0.00  0.00      PRO   
ATOM   1712  N   ILE P 125       3.316  -3.508  -3.111  0.00  0.00      PRO   
ATOM   1713  HN  ILE P 125       3.181  -3.898  -2.203  0.00  0.00      PRO   
ATOM   1714  CA  ILE P 125       4.720  -3.637  -3.536  0.00  0.00      PRO   
ATOM   1715  HA  ILE P 125       5.014  -2.707  -4.001  0.00  0.00      PRO   
ATOM   1716  CB  ILE P 125       5.701  -3.916  -2.388  0.00  0.00      PRO   
ATOM   1717  HB  ILE P 125       5.192  -4.609  -1.685  0.00  0.00      PRO   
ATOM   1718  CG2 ILE P 125       7.088  -4.496  -2.821  0.00  0.00      PRO   
ATOM   1719 HG21 ILE P 125       7.596  -4.640  -1.843  0.00  0.00      PRO   
ATOM   1720 HG22 ILE P 125       6.981  -5.453  -3.375  0.00  0.00      PRO   
ATOM   1721 HG23 ILE P 125       7.630  -3.743  -3.432  0.00  0.00      PRO   
ATOM   1722  CG1 ILE P 125       5.829  -2.696  -1.429  0.00  0.00      PRO   
ATOM   1723 HG11 ILE P 125       6.128  -3.192  -0.481  0.00  0.00      PRO   
ATOM   1724 HG12 ILE P 125       4.808  -2.299  -1.243  0.00  0.00      PRO   
ATOM   1725  CD  ILE P 125       6.828  -1.530  -1.749  0.00  0.00      PRO   
ATOM   1726  HD1 ILE P 125       6.352  -0.674  -2.273  0.00  0.00      PRO   
ATOM   1727  HD2 ILE P 125       7.103  -1.065  -0.779  0.00  0.00      PRO   
ATOM   1728  HD3 ILE P 125       7.758  -1.818  -2.285  0.00  0.00      PRO   
ATOM   1729  C   ILE P 125       4.941  -4.576  -4.687  0.00  0.00      PRO   
ATOM   1730  O   ILE P 125       5.574  -4.290  -5.676  0.00  0.00      PRO   
ATOM   1731  N   PHE P 126       4.227  -5.732  -4.671  0.00  0.00      PRO   
ATOM   1732  HN  PHE P 126       3.731  -5.941  -3.832  0.00  0.00      PRO   
ATOM   1733  CA  PHE P 126       4.350  -6.707  -5.727  0.00  0.00      PRO   
ATOM   1734  HA  PHE P 126       5.367  -6.647  -6.086  0.00  0.00      PRO   
ATOM   1735  CB  PHE P 126       4.011  -8.075  -5.146  0.00  0.00      PRO   
ATOM   1736  HB1 PHE P 126       4.071  -8.928  -5.854  0.00  0.00      PRO   
ATOM   1737  HB2 PHE P 126       2.929  -7.972  -4.915  0.00  0.00      PRO   
ATOM   1738  CG  PHE P 126       4.823  -8.508  -3.898  0.00  0.00      PRO   
ATOM   1739  CD1 PHE P 126       4.255  -9.608  -3.205  0.00  0.00      PRO   
ATOM   1740  HD1 PHE P 126       3.288  -9.957  -3.535  0.00  0.00      PRO   
ATOM   1741  CE1 PHE P 126       4.769  -9.877  -1.916  0.00  0.00      PRO   
ATOM   1742  HE1 PHE P 126       4.228 -10.563  -1.281  0.00  0.00      PRO   
ATOM   1743  CZ  PHE P 126       6.034  -9.403  -1.542  0.00  0.00      PRO   
ATOM   1744  HZ  PHE P 126       6.505  -9.687  -0.613  0.00  0.00      PRO   
ATOM   1745  CD2 PHE P 126       6.109  -8.022  -3.498  0.00  0.00      PRO   
ATOM   1746  HD2 PHE P 126       6.587  -7.302  -4.146  0.00  0.00      PRO   
ATOM   1747  CE2 PHE P 126       6.741  -8.455  -2.312  0.00  0.00      PRO   
ATOM   1748  HE2 PHE P 126       7.687  -8.009  -2.046  0.00  0.00      PRO   
ATOM   1749  C   PHE P 126       3.522  -6.361  -6.976  0.00  0.00      PRO   
ATOM   1750  O   PHE P 126       4.108  -6.563  -8.058  0.00  0.00      PRO   
ATOM   1751  N   PHE P 127       2.268  -5.956  -6.930  0.00  0.00      PRO   
ATOM   1752  HN  PHE P 127       1.762  -5.851  -6.078  0.00  0.00      PRO   
ATOM   1753  CA  PHE P 127       1.609  -5.358  -8.169  0.00  0.00      PRO   
ATOM   1754  HA  PHE P 127       1.507  -6.171  -8.873  0.00  0.00      PRO   
ATOM   1755  CB  PHE P 127       0.161  -4.935  -7.888  0.00  0.00      PRO   
ATOM   1756  HB1 PHE P 127      -0.228  -4.336  -8.738  0.00  0.00      PRO   
ATOM   1757  HB2 PHE P 127       0.067  -4.315  -6.971  0.00  0.00      PRO   
ATOM   1758  CG  PHE P 127      -0.761  -6.193  -7.754  0.00  0.00      PRO   
ATOM   1759  CD1 PHE P 127      -0.886  -7.087  -8.913  0.00  0.00      PRO   
ATOM   1760  HD1 PHE P 127      -0.466  -6.862  -9.882  0.00  0.00      PRO   
ATOM   1761  CE1 PHE P 127      -1.578  -8.278  -8.803  0.00  0.00      PRO   
ATOM   1762  HE1 PHE P 127      -1.744  -8.854  -9.701  0.00  0.00      PRO   
ATOM   1763  CZ  PHE P 127      -2.237  -8.643  -7.671  0.00  0.00      PRO   
ATOM   1764  HZ  PHE P 127      -2.872  -9.514  -7.611  0.00  0.00      PRO   
ATOM   1765  CD2 PHE P 127      -1.537  -6.494  -6.690  0.00  0.00      PRO   
ATOM   1766  HD2 PHE P 127      -1.518  -6.012  -5.724  0.00  0.00      PRO   
ATOM   1767  CE2 PHE P 127      -2.248  -7.690  -6.626  0.00  0.00      PRO   
ATOM   1768  HE2 PHE P 127      -2.591  -8.010  -5.653  0.00  0.00      PRO   
ATOM   1769  C   PHE P 127       2.408  -4.265  -8.883  0.00  0.00      PRO   
ATOM   1770  O   PHE P 127       2.408  -4.195 -10.111  0.00  0.00      PRO   
ATOM   1771  N   VAL P 128       2.915  -3.252  -8.100  0.00  0.00      PRO   
ATOM   1772  HN  VAL P 128       2.914  -3.421  -7.118  0.00  0.00      PRO   
ATOM   1773  CA  VAL P 128       3.583  -2.049  -8.573  0.00  0.00      PRO   
ATOM   1774  HA  VAL P 128       2.931  -1.619  -9.318  0.00  0.00      PRO   
ATOM   1775  CB  VAL P 128       3.839  -1.011  -7.485  0.00  0.00      PRO   
ATOM   1776  HB  VAL P 128       4.152  -1.488  -6.531  0.00  0.00      PRO   
ATOM   1777  CG1 VAL P 128       4.991  -0.007  -7.764  0.00  0.00      PRO   
ATOM   1778 HG11 VAL P 128       5.927  -0.589  -7.906  0.00  0.00      PRO   
ATOM   1779 HG12 VAL P 128       4.777   0.537  -8.709  0.00  0.00      PRO   
ATOM   1780 HG13 VAL P 128       5.142   0.709  -6.929  0.00  0.00      PRO   
ATOM   1781  CG2 VAL P 128       2.515  -0.275  -7.153  0.00  0.00      PRO   
ATOM   1782 HG21 VAL P 128       2.146  -0.137  -8.192  0.00  0.00      PRO   
ATOM   1783 HG22 VAL P 128       1.788  -0.839  -6.531  0.00  0.00      PRO   
ATOM   1784 HG23 VAL P 128       2.601   0.670  -6.577  0.00  0.00      PRO   
ATOM   1785  C   VAL P 128       4.820  -2.466  -9.254  0.00  0.00      PRO   
ATOM   1786  O   VAL P 128       5.252  -1.833 -10.281  0.00  0.00      PRO   
ATOM   1787  N   MET P 129       5.524  -3.513  -8.760  0.00  0.00      PRO   
ATOM   1788  HN  MET P 129       5.460  -3.792  -7.805  0.00  0.00      PRO   
ATOM   1789  CA  MET P 129       6.528  -4.103  -9.570  0.00  0.00      PRO   
ATOM   1790  HA  MET P 129       7.274  -3.350  -9.777  0.00  0.00      PRO   
ATOM   1791  CB  MET P 129       7.325  -5.213  -8.825  0.00  0.00      PRO   
ATOM   1792  HB1 MET P 129       6.731  -5.797  -8.091  0.00  0.00      PRO   
ATOM   1793  HB2 MET P 129       8.009  -4.637  -8.166  0.00  0.00      PRO   
ATOM   1794  CG  MET P 129       8.040  -6.424  -9.584  0.00  0.00      PRO   
ATOM   1795  HG1 MET P 129       8.661  -5.937 -10.366  0.00  0.00      PRO   
ATOM   1796  HG2 MET P 129       7.306  -7.178  -9.941  0.00  0.00      PRO   
ATOM   1797  SD  MET P 129       9.271  -7.328  -8.555  0.00  0.00      PRO   
ATOM   1798  CE  MET P 129       8.046  -8.231  -7.678  0.00  0.00      PRO   
ATOM   1799  HE1 MET P 129       7.332  -8.764  -8.342  0.00  0.00      PRO   
ATOM   1800  HE2 MET P 129       8.432  -8.959  -6.933  0.00  0.00      PRO   
ATOM   1801  HE3 MET P 129       7.465  -7.535  -7.035  0.00  0.00      PRO   
ATOM   1802  C   MET P 129       6.032  -4.607 -10.958  0.00  0.00      PRO   
ATOM   1803  O   MET P 129       6.492  -4.186 -12.011  0.00  0.00      PRO   
ATOM   1804  N   LEU P 130       5.131  -5.543 -10.945  0.00  0.00      PRO   
ATOM   1805  HN  LEU P 130       4.698  -5.888 -10.117  0.00  0.00      PRO   
ATOM   1806  CA  LEU P 130       4.621  -6.153 -12.180  0.00  0.00      PRO   
ATOM   1807  HA  LEU P 130       5.484  -6.561 -12.685  0.00  0.00      PRO   
ATOM   1808  CB  LEU P 130       3.556  -7.246 -11.848  0.00  0.00      PRO   
ATOM   1809  HB1 LEU P 130       3.120  -7.571 -12.817  0.00  0.00      PRO   
ATOM   1810  HB2 LEU P 130       2.734  -6.788 -11.258  0.00  0.00      PRO   
ATOM   1811  CG  LEU P 130       4.011  -8.510 -11.038  0.00  0.00      PRO   
ATOM   1812  HG  LEU P 130       4.339  -8.102 -10.059  0.00  0.00      PRO   
ATOM   1813  CD1 LEU P 130       2.860  -9.450 -10.647  0.00  0.00      PRO   
ATOM   1814 HD11 LEU P 130       2.131  -8.894 -10.021  0.00  0.00      PRO   
ATOM   1815 HD12 LEU P 130       2.424  -9.801 -11.607  0.00  0.00      PRO   
ATOM   1816 HD13 LEU P 130       3.236 -10.336 -10.092  0.00  0.00      PRO   
ATOM   1817  CD2 LEU P 130       5.187  -9.315 -11.680  0.00  0.00      PRO   
ATOM   1818 HD21 LEU P 130       5.362 -10.332 -11.269  0.00  0.00      PRO   
ATOM   1819 HD22 LEU P 130       4.862  -9.419 -12.737  0.00  0.00      PRO   
ATOM   1820 HD23 LEU P 130       6.049  -8.624 -11.560  0.00  0.00      PRO   
ATOM   1821  C   LEU P 130       4.143  -5.189 -13.311  0.00  0.00      PRO   
ATOM   1822  O   LEU P 130       4.623  -5.306 -14.437  0.00  0.00      PRO   
ATOM   1823  N   MET P 131       3.251  -4.242 -12.944  0.00  0.00      PRO   
ATOM   1824  HN  MET P 131       2.920  -4.207 -12.004  0.00  0.00      PRO   
ATOM   1825  CA  MET P 131       2.916  -3.147 -13.835  0.00  0.00      PRO   
ATOM   1826  HA  MET P 131       2.447  -3.509 -14.738  0.00  0.00      PRO   
ATOM   1827  CB  MET P 131       1.844  -2.324 -13.227  0.00  0.00      PRO   
ATOM   1828  HB1 MET P 131       1.852  -1.333 -13.728  0.00  0.00      PRO   
ATOM   1829  HB2 MET P 131       2.172  -2.150 -12.180  0.00  0.00      PRO   
ATOM   1830  CG  MET P 131       0.406  -2.940 -13.280  0.00  0.00      PRO   
ATOM   1831  HG1 MET P 131       0.430  -3.918 -12.754  0.00  0.00      PRO   
ATOM   1832  HG2 MET P 131       0.122  -3.192 -14.324  0.00  0.00      PRO   
ATOM   1833  SD  MET P 131      -0.840  -1.880 -12.657  0.00  0.00      PRO   
ATOM   1834  CE  MET P 131      -0.351  -2.318 -10.962  0.00  0.00      PRO   
ATOM   1835  HE1 MET P 131       0.112  -3.317 -10.816  0.00  0.00      PRO   
ATOM   1836  HE2 MET P 131       0.477  -1.624 -10.701  0.00  0.00      PRO   
ATOM   1837  HE3 MET P 131      -1.146  -2.234 -10.191  0.00  0.00      PRO   
ATOM   1838  C   MET P 131       4.063  -2.347 -14.308  0.00  0.00      PRO   
ATOM   1839  O   MET P 131       4.105  -2.071 -15.493  0.00  0.00      PRO   
ATOM   1840  N   SER P 132       5.091  -2.090 -13.471  0.00  0.00      PRO   
ATOM   1841  HN  SER P 132       5.140  -2.454 -12.545  0.00  0.00      PRO   
ATOM   1842  CA  SER P 132       6.323  -1.422 -13.897  0.00  0.00      PRO   
ATOM   1843  HA  SER P 132       5.945  -0.636 -14.533  0.00  0.00      PRO   
ATOM   1844  CB  SER P 132       7.180  -0.834 -12.707  0.00  0.00      PRO   
ATOM   1845  HB1 SER P 132       7.960  -0.207 -13.188  0.00  0.00      PRO   
ATOM   1846  HB2 SER P 132       7.663  -1.533 -11.991  0.00  0.00      PRO   
ATOM   1847  OG  SER P 132       6.411   0.071 -11.921  0.00  0.00      PRO   
ATOM   1848  HG1 SER P 132       6.002  -0.359 -11.167  0.00  0.00      PRO   
ATOM   1849  C   SER P 132       7.160  -2.097 -14.973  0.00  0.00      PRO   
ATOM   1850  O   SER P 132       7.531  -1.416 -15.879  0.00  0.00      PRO   
ATOM   1851  N   ILE P 133       7.379  -3.416 -14.857  0.00  0.00      PRO   
ATOM   1852  HN  ILE P 133       7.052  -3.902 -14.050  0.00  0.00      PRO   
ATOM   1853  CA  ILE P 133       7.878  -4.270 -15.953  0.00  0.00      PRO   
ATOM   1854  HA  ILE P 133       8.826  -3.868 -16.281  0.00  0.00      PRO   
ATOM   1855  CB  ILE P 133       8.082  -5.729 -15.504  0.00  0.00      PRO   
ATOM   1856  HB  ILE P 133       7.096  -6.103 -15.154  0.00  0.00      PRO   
ATOM   1857  CG2 ILE P 133       8.624  -6.712 -16.586  0.00  0.00      PRO   
ATOM   1858 HG21 ILE P 133       9.686  -6.462 -16.791  0.00  0.00      PRO   
ATOM   1859 HG22 ILE P 133       8.550  -7.706 -16.094  0.00  0.00      PRO   
ATOM   1860 HG23 ILE P 133       8.045  -6.871 -17.521  0.00  0.00      PRO   
ATOM   1861  CG1 ILE P 133       9.024  -5.837 -14.233  0.00  0.00      PRO   
ATOM   1862 HG11 ILE P 133       8.521  -5.240 -13.442  0.00  0.00      PRO   
ATOM   1863 HG12 ILE P 133       9.999  -5.327 -14.387  0.00  0.00      PRO   
ATOM   1864  CD  ILE P 133       9.207  -7.274 -13.580  0.00  0.00      PRO   
ATOM   1865  HD1 ILE P 133       8.248  -7.832 -13.627  0.00  0.00      PRO   
ATOM   1866  HD2 ILE P 133       9.910  -7.833 -14.234  0.00  0.00      PRO   
ATOM   1867  HD3 ILE P 133       9.555  -7.257 -12.525  0.00  0.00      PRO   
ATOM   1868  C   ILE P 133       7.136  -4.210 -17.239  0.00  0.00      PRO   
ATOM   1869  O   ILE P 133       7.668  -3.946 -18.294  0.00  0.00      PRO   
ATOM   1870  N   ASP P 134       5.796  -4.285 -17.101  0.00  0.00      PRO   
ATOM   1871  HN  ASP P 134       5.436  -4.350 -16.173  0.00  0.00      PRO   
ATOM   1872  CA  ASP P 134       4.732  -4.277 -18.165  0.00  0.00      PRO   
ATOM   1873  HA  ASP P 134       4.988  -5.117 -18.794  0.00  0.00      PRO   
ATOM   1874  CB  ASP P 134       3.335  -4.585 -17.558  0.00  0.00      PRO   
ATOM   1875  HB1 ASP P 134       2.866  -3.724 -17.034  0.00  0.00      PRO   
ATOM   1876  HB2 ASP P 134       3.579  -5.422 -16.870  0.00  0.00      PRO   
ATOM   1877  CG  ASP P 134       2.384  -5.221 -18.622  0.00  0.00      PRO   
ATOM   1878  OD1 ASP P 134       2.831  -6.033 -19.397  0.00  0.00      PRO   
ATOM   1879  OD2 ASP P 134       1.157  -4.861 -18.644  0.00  0.00      PRO   
ATOM   1880  C   ASP P 134       4.754  -2.924 -18.910  0.00  0.00      PRO   
ATOM   1881  O   ASP P 134       4.916  -2.981 -20.098  0.00  0.00      PRO   
ATOM   1882  N   ARG P 135       4.621  -1.760 -18.251  0.00  0.00      PRO   
ATOM   1883  HN  ARG P 135       4.374  -1.842 -17.289  0.00  0.00      PRO   
ATOM   1884  CA  ARG P 135       4.628  -0.454 -18.837  0.00  0.00      PRO   
ATOM   1885  HA  ARG P 135       3.930  -0.364 -19.656  0.00  0.00      PRO   
ATOM   1886  CB  ARG P 135       4.218   0.667 -17.850  0.00  0.00      PRO   
ATOM   1887  HB1 ARG P 135       4.177   1.627 -18.409  0.00  0.00      PRO   
ATOM   1888  HB2 ARG P 135       4.948   0.698 -17.014  0.00  0.00      PRO   
ATOM   1889  CG  ARG P 135       2.780   0.566 -17.288  0.00  0.00      PRO   
ATOM   1890  HG1 ARG P 135       2.720   1.533 -16.743  0.00  0.00      PRO   
ATOM   1891  HG2 ARG P 135       2.776  -0.267 -16.553  0.00  0.00      PRO   
ATOM   1892  CD  ARG P 135       1.739   0.203 -18.288  0.00  0.00      PRO   
ATOM   1893  HD1 ARG P 135       0.691   0.043 -17.955  0.00  0.00      PRO   
ATOM   1894  HD2 ARG P 135       2.019  -0.730 -18.821  0.00  0.00      PRO   
ATOM   1895  NE  ARG P 135       1.572   1.381 -19.252  0.00  0.00      PRO   
ATOM   1896  HE  ARG P 135       1.502   2.259 -18.777  0.00  0.00      PRO   
ATOM   1897  CZ  ARG P 135       1.130   1.228 -20.509  0.00  0.00      PRO   
ATOM   1898  NH1 ARG P 135       0.969   0.045 -21.036  0.00  0.00      PRO   
ATOM   1899 HH11 ARG P 135       1.128  -0.710 -20.400  0.00  0.00      PRO   
ATOM   1900 HH12 ARG P 135       0.318   0.084 -21.794  0.00  0.00      PRO   
ATOM   1901  NH2 ARG P 135       0.885   2.262 -21.220  0.00  0.00      PRO   
ATOM   1902 HH21 ARG P 135       1.251   3.154 -20.955  0.00  0.00      PRO   
ATOM   1903 HH22 ARG P 135       0.806   2.221 -22.216  0.00  0.00      PRO   
ATOM   1904  C   ARG P 135       6.036  -0.130 -19.448  0.00  0.00      PRO   
ATOM   1905  O   ARG P 135       6.110   0.384 -20.556  0.00  0.00      PRO   
ATOM   1906  N   TYR P 136       7.182  -0.555 -18.851  0.00  0.00      PRO   
ATOM   1907  HN  TYR P 136       7.167  -0.965 -17.942  0.00  0.00      PRO   
ATOM   1908  CA  TYR P 136       8.504  -0.625 -19.536  0.00  0.00      PRO   
ATOM   1909  HA  TYR P 136       8.847   0.390 -19.666  0.00  0.00      PRO   
ATOM   1910  CB  TYR P 136       9.558  -1.258 -18.556  0.00  0.00      PRO   
ATOM   1911  HB1 TYR P 136       9.145  -2.118 -17.987  0.00  0.00      PRO   
ATOM   1912  HB2 TYR P 136       9.823  -0.565 -17.728  0.00  0.00      PRO   
ATOM   1913  CG  TYR P 136      10.915  -1.687 -19.220  0.00  0.00      PRO   
ATOM   1914  CD1 TYR P 136      11.646  -0.843 -20.065  0.00  0.00      PRO   
ATOM   1915  HD1 TYR P 136      11.310   0.173 -20.204  0.00  0.00      PRO   
ATOM   1916  CE1 TYR P 136      12.824  -1.288 -20.700  0.00  0.00      PRO   
ATOM   1917  HE1 TYR P 136      13.386  -0.648 -21.365  0.00  0.00      PRO   
ATOM   1918  CZ  TYR P 136      13.282  -2.671 -20.447  0.00  0.00      PRO   
ATOM   1919  OH  TYR P 136      14.379  -3.154 -21.077  0.00  0.00      PRO   
ATOM   1920  HH  TYR P 136      14.624  -4.052 -20.844  0.00  0.00      PRO   
ATOM   1921  CD2 TYR P 136      11.442  -2.985 -19.012  0.00  0.00      PRO   
ATOM   1922  HD2 TYR P 136      10.826  -3.650 -18.425  0.00  0.00      PRO   
ATOM   1923  CE2 TYR P 136      12.611  -3.537 -19.573  0.00  0.00      PRO   
ATOM   1924  HE2 TYR P 136      12.945  -4.556 -19.450  0.00  0.00      PRO   
ATOM   1925  C   TYR P 136       8.534  -1.253 -20.908  0.00  0.00      PRO   
ATOM   1926  O   TYR P 136       8.745  -0.636 -21.931  0.00  0.00      PRO   
ATOM   1927  N   LEU P 137       8.170  -2.521 -21.079  0.00  0.00      PRO   
ATOM   1928  HN  LEU P 137       7.935  -3.060 -20.274  0.00  0.00      PRO   
ATOM   1929  CA  LEU P 137       8.204  -3.165 -22.405  0.00  0.00      PRO   
ATOM   1930  HA  LEU P 137       9.188  -2.913 -22.773  0.00  0.00      PRO   
ATOM   1931  CB  LEU P 137       7.815  -4.617 -22.259  0.00  0.00      PRO   
ATOM   1932  HB1 LEU P 137       7.910  -5.206 -23.196  0.00  0.00      PRO   
ATOM   1933  HB2 LEU P 137       6.756  -4.619 -21.923  0.00  0.00      PRO   
ATOM   1934  CG  LEU P 137       8.560  -5.538 -21.253  0.00  0.00      PRO   
ATOM   1935  HG  LEU P 137       8.440  -5.020 -20.278  0.00  0.00      PRO   
ATOM   1936  CD1 LEU P 137       7.916  -6.935 -21.317  0.00  0.00      PRO   
ATOM   1937 HD11 LEU P 137       8.486  -7.534 -20.575  0.00  0.00      PRO   
ATOM   1938 HD12 LEU P 137       6.824  -6.981 -21.117  0.00  0.00      PRO   
ATOM   1939 HD13 LEU P 137       8.082  -7.256 -22.368  0.00  0.00      PRO   
ATOM   1940  CD2 LEU P 137      10.098  -5.615 -21.396  0.00  0.00      PRO   
ATOM   1941 HD21 LEU P 137      10.370  -6.227 -22.282  0.00  0.00      PRO   
ATOM   1942 HD22 LEU P 137      10.601  -4.641 -21.576  0.00  0.00      PRO   
ATOM   1943 HD23 LEU P 137      10.594  -6.157 -20.563  0.00  0.00      PRO   
ATOM   1944  C   LEU P 137       7.271  -2.540 -23.342  0.00  0.00      PRO   
ATOM   1945  O   LEU P 137       7.484  -2.445 -24.543  0.00  0.00      PRO   
ATOM   1946  N   ALA P 138       6.038  -2.087 -22.840  0.00  0.00      PRO   
ATOM   1947  HN  ALA P 138       5.773  -2.119 -21.880  0.00  0.00      PRO   
ATOM   1948  CA  ALA P 138       4.865  -1.491 -23.594  0.00  0.00      PRO   
ATOM   1949  HA  ALA P 138       4.656  -2.135 -24.436  0.00  0.00      PRO   
ATOM   1950  CB  ALA P 138       3.592  -1.455 -22.678  0.00  0.00      PRO   
ATOM   1951  HB1 ALA P 138       3.614  -0.673 -21.888  0.00  0.00      PRO   
ATOM   1952  HB2 ALA P 138       2.663  -1.487 -23.286  0.00  0.00      PRO   
ATOM   1953  HB3 ALA P 138       3.607  -2.402 -22.097  0.00  0.00      PRO   
ATOM   1954  C   ALA P 138       5.121  -0.177 -24.282  0.00  0.00      PRO   
ATOM   1955  O   ALA P 138       4.658   0.071 -25.402  0.00  0.00      PRO   
ATOM   1956  N   ILE P 139       5.867   0.674 -23.514  0.00  0.00      PRO   
ATOM   1957  HN  ILE P 139       6.211   0.405 -22.617  0.00  0.00      PRO   
ATOM   1958  CA  ILE P 139       6.431   1.996 -23.955  0.00  0.00      PRO   
ATOM   1959  HA  ILE P 139       5.644   2.554 -24.440  0.00  0.00      PRO   
ATOM   1960  CB  ILE P 139       6.768   2.788 -22.721  0.00  0.00      PRO   
ATOM   1961  HB  ILE P 139       7.523   2.193 -22.165  0.00  0.00      PRO   
ATOM   1962  CG2 ILE P 139       7.600   4.077 -23.078  0.00  0.00      PRO   
ATOM   1963 HG21 ILE P 139       8.665   3.849 -23.300  0.00  0.00      PRO   
ATOM   1964 HG22 ILE P 139       7.025   4.600 -23.871  0.00  0.00      PRO   
ATOM   1965 HG23 ILE P 139       7.526   4.796 -22.234  0.00  0.00      PRO   
ATOM   1966  CG1 ILE P 139       5.413   3.132 -22.098  0.00  0.00      PRO   
ATOM   1967 HG11 ILE P 139       4.646   2.331 -22.024  0.00  0.00      PRO   
ATOM   1968 HG12 ILE P 139       4.859   3.922 -22.649  0.00  0.00      PRO   
ATOM   1969  CD  ILE P 139       5.666   3.621 -20.664  0.00  0.00      PRO   
ATOM   1970  HD1 ILE P 139       4.669   3.702 -20.181  0.00  0.00      PRO   
ATOM   1971  HD2 ILE P 139       6.249   2.838 -20.133  0.00  0.00      PRO   
ATOM   1972  HD3 ILE P 139       6.212   4.584 -20.569  0.00  0.00      PRO   
ATOM   1973  C   ILE P 139       7.575   1.837 -24.920  0.00  0.00      PRO   
ATOM   1974  O   ILE P 139       7.797   2.567 -25.856  0.00  0.00      PRO   
ATOM   1975  N   VAL P 140       8.499   0.899 -24.660  0.00  0.00      PRO   
ATOM   1976  HN  VAL P 140       8.468   0.281 -23.877  0.00  0.00      PRO   
ATOM   1977  CA  VAL P 140       9.723   0.680 -25.452  0.00  0.00      PRO   
ATOM   1978  HA  VAL P 140      10.253   1.605 -25.627  0.00  0.00      PRO   
ATOM   1979  CB  VAL P 140      10.728  -0.117 -24.595  0.00  0.00      PRO   
ATOM   1980  HB  VAL P 140      10.183  -0.967 -24.133  0.00  0.00      PRO   
ATOM   1981  CG1 VAL P 140      11.929  -0.617 -25.387  0.00  0.00      PRO   
ATOM   1982 HG11 VAL P 140      12.276   0.088 -26.173  0.00  0.00      PRO   
ATOM   1983 HG12 VAL P 140      12.725  -0.816 -24.639  0.00  0.00      PRO   
ATOM   1984 HG13 VAL P 140      11.725  -1.602 -25.858  0.00  0.00      PRO   
ATOM   1985  CG2 VAL P 140      11.166   0.854 -23.480  0.00  0.00      PRO   
ATOM   1986 HG21 VAL P 140      11.416   1.877 -23.832  0.00  0.00      PRO   
ATOM   1987 HG22 VAL P 140      10.259   0.994 -22.854  0.00  0.00      PRO   
ATOM   1988 HG23 VAL P 140      11.841   0.361 -22.749  0.00  0.00      PRO   
ATOM   1989  C   VAL P 140       9.448   0.058 -26.814  0.00  0.00      PRO   
ATOM   1990  O   VAL P 140      10.112   0.461 -27.798  0.00  0.00      PRO   
ATOM   1991  N   HSD P 141       8.448  -0.897 -26.796  0.00  0.00      PRO   
ATOM   1992  HN  HSD P 141       7.913  -1.058 -25.970  0.00  0.00      PRO   
ATOM   1993  CA  HSD P 141       8.205  -1.691 -27.987  0.00  0.00      PRO   
ATOM   1994  HA  HSD P 141       8.119  -0.934 -28.752  0.00  0.00      PRO   
ATOM   1995  CB  HSD P 141       9.339  -2.636 -28.356  0.00  0.00      PRO   
ATOM   1996  HB1 HSD P 141       9.959  -1.986 -29.010  0.00  0.00      PRO   
ATOM   1997  HB2 HSD P 141       8.894  -3.416 -29.010  0.00  0.00      PRO   
ATOM   1998  ND1 HSD P 141       9.764  -3.704 -26.144  0.00  0.00      PRO   
ATOM   1999  HD1 HSD P 141       8.838  -3.620 -25.776  0.00  0.00      PRO   
ATOM   2000  CG  HSD P 141      10.190  -3.264 -27.362  0.00  0.00      PRO   
ATOM   2001  CE1 HSD P 141      10.850  -4.285 -25.566  0.00  0.00      PRO   
ATOM   2002  HE1 HSD P 141      10.801  -4.657 -24.543  0.00  0.00      PRO   
ATOM   2003  NE2 HSD P 141      11.875  -4.400 -26.422  0.00  0.00      PRO   
ATOM   2004  CD2 HSD P 141      11.507  -3.661 -27.533  0.00  0.00      PRO   
ATOM   2005  HD2 HSD P 141      12.127  -3.465 -28.399  0.00  0.00      PRO   
ATOM   2006  C   HSD P 141       6.825  -2.344 -27.862  0.00  0.00      PRO   
ATOM   2007  O   HSD P 141       6.684  -3.567 -27.690  0.00  0.00      PRO   
ATOM   2008  N   ALA P 142       5.832  -1.551 -28.017  0.00  0.00      PRO   
ATOM   2009  HN  ALA P 142       6.093  -0.636 -28.314  0.00  0.00      PRO   
ATOM   2010  CA  ALA P 142       4.380  -1.837 -28.114  0.00  0.00      PRO   
ATOM   2011  HA  ALA P 142       4.034  -2.003 -27.104  0.00  0.00      PRO   
ATOM   2012  CB  ALA P 142       3.707  -0.693 -28.907  0.00  0.00      PRO   
ATOM   2013  HB1 ALA P 142       4.251  -0.513 -29.859  0.00  0.00      PRO   
ATOM   2014  HB2 ALA P 142       2.657  -1.026 -29.055  0.00  0.00      PRO   
ATOM   2015  HB3 ALA P 142       3.647   0.171 -28.212  0.00  0.00      PRO   
ATOM   2016  C   ALA P 142       4.068  -3.168 -28.866  0.00  0.00      PRO   
ATOM   2017  O   ALA P 142       3.322  -3.957 -28.414  0.00  0.00      PRO   
ATOM   2018  N   VAL P 143       4.618  -3.381 -30.067  0.00  0.00      PRO   
ATOM   2019  HN  VAL P 143       5.146  -2.638 -30.472  0.00  0.00      PRO   
ATOM   2020  CA  VAL P 143       4.420  -4.545 -30.909  0.00  0.00      PRO   
ATOM   2021  HA  VAL P 143       3.341  -4.556 -30.900  0.00  0.00      PRO   
ATOM   2022  CB  VAL P 143       5.000  -4.479 -32.317  0.00  0.00      PRO   
ATOM   2023  HB  VAL P 143       6.092  -4.319 -32.195  0.00  0.00      PRO   
ATOM   2024  CG1 VAL P 143       4.641  -5.736 -33.144  0.00  0.00      PRO   
ATOM   2025 HG11 VAL P 143       4.901  -6.680 -32.621  0.00  0.00      PRO   
ATOM   2026 HG12 VAL P 143       3.538  -5.703 -33.269  0.00  0.00      PRO   
ATOM   2027 HG13 VAL P 143       4.999  -5.608 -34.188  0.00  0.00      PRO   
ATOM   2028  CG2 VAL P 143       4.299  -3.229 -32.934  0.00  0.00      PRO   
ATOM   2029 HG21 VAL P 143       3.210  -3.450 -32.931  0.00  0.00      PRO   
ATOM   2030 HG22 VAL P 143       4.521  -2.338 -32.308  0.00  0.00      PRO   
ATOM   2031 HG23 VAL P 143       4.702  -3.050 -33.954  0.00  0.00      PRO   
ATOM   2032  C   VAL P 143       4.964  -5.885 -30.230  0.00  0.00      PRO   
ATOM   2033  O   VAL P 143       4.347  -6.983 -30.310  0.00  0.00      PRO   
ATOM   2034  N   PHE P 144       6.114  -5.764 -29.508  0.00  0.00      PRO   
ATOM   2035  HN  PHE P 144       6.565  -4.877 -29.569  0.00  0.00      PRO   
ATOM   2036  CA  PHE P 144       6.881  -6.754 -28.758  0.00  0.00      PRO   
ATOM   2037  HA  PHE P 144       6.772  -7.735 -29.196  0.00  0.00      PRO   
ATOM   2038  CB  PHE P 144       8.332  -6.361 -28.611  0.00  0.00      PRO   
ATOM   2039  HB1 PHE P 144       8.530  -5.337 -28.227  0.00  0.00      PRO   
ATOM   2040  HB2 PHE P 144       8.848  -6.290 -29.592  0.00  0.00      PRO   
ATOM   2041  CG  PHE P 144       9.117  -7.417 -27.831  0.00  0.00      PRO   
ATOM   2042  CD1 PHE P 144       9.319  -7.232 -26.437  0.00  0.00      PRO   
ATOM   2043  HD1 PHE P 144       8.920  -6.327 -26.004  0.00  0.00      PRO   
ATOM   2044  CE1 PHE P 144       9.830  -8.302 -25.712  0.00  0.00      PRO   
ATOM   2045  HE1 PHE P 144       9.898  -8.285 -24.635  0.00  0.00      PRO   
ATOM   2046  CZ  PHE P 144      10.406  -9.445 -26.419  0.00  0.00      PRO   
ATOM   2047  HZ  PHE P 144      10.851 -10.243 -25.844  0.00  0.00      PRO   
ATOM   2048  CD2 PHE P 144       9.700  -8.393 -28.510  0.00  0.00      PRO   
ATOM   2049  HD2 PHE P 144       9.739  -8.451 -29.587  0.00  0.00      PRO   
ATOM   2050  CE2 PHE P 144      10.363  -9.455 -27.834  0.00  0.00      PRO   
ATOM   2051  HE2 PHE P 144      10.909 -10.135 -28.470  0.00  0.00      PRO   
ATOM   2052  C   PHE P 144       6.092  -7.029 -27.435  0.00  0.00      PRO   
ATOM   2053  O   PHE P 144       6.005  -8.211 -27.054  0.00  0.00      PRO   
ATOM   2054  N   SER P 145       5.513  -6.079 -26.773  0.00  0.00      PRO   
ATOM   2055  HN  SER P 145       5.726  -5.143 -27.041  0.00  0.00      PRO   
ATOM   2056  CA  SER P 145       4.659  -6.328 -25.634  0.00  0.00      PRO   
ATOM   2057  HA  SER P 145       5.181  -6.877 -24.864  0.00  0.00      PRO   
ATOM   2058  CB  SER P 145       4.359  -4.875 -25.061  0.00  0.00      PRO   
ATOM   2059  HB1 SER P 145       4.015  -4.283 -25.936  0.00  0.00      PRO   
ATOM   2060  HB2 SER P 145       5.271  -4.426 -24.611  0.00  0.00      PRO   
ATOM   2061  OG  SER P 145       3.378  -4.819 -24.025  0.00  0.00      PRO   
ATOM   2062  HG1 SER P 145       3.630  -5.320 -23.246  0.00  0.00      PRO   
ATOM   2063  C   SER P 145       3.411  -7.060 -26.053  0.00  0.00      PRO   
ATOM   2064  O   SER P 145       3.074  -8.085 -25.454  0.00  0.00      PRO   
ATOM   2065  N   LEU P 146       2.779  -6.613 -27.194  0.00  0.00      PRO   
ATOM   2066  HN  LEU P 146       3.117  -5.841 -27.728  0.00  0.00      PRO   
ATOM   2067  CA  LEU P 146       1.698  -7.281 -27.864  0.00  0.00      PRO   
ATOM   2068  HA  LEU P 146       0.968  -7.415 -27.079  0.00  0.00      PRO   
ATOM   2069  CB  LEU P 146       1.099  -6.393 -28.925  0.00  0.00      PRO   
ATOM   2070  HB1 LEU P 146       1.981  -6.201 -29.573  0.00  0.00      PRO   
ATOM   2071  HB2 LEU P 146       0.801  -5.436 -28.446  0.00  0.00      PRO   
ATOM   2072  CG  LEU P 146       0.048  -7.043 -29.803  0.00  0.00      PRO   
ATOM   2073  HG  LEU P 146       0.299  -8.067 -30.153  0.00  0.00      PRO   
ATOM   2074  CD1 LEU P 146      -1.278  -7.165 -29.073  0.00  0.00      PRO   
ATOM   2075 HD11 LEU P 146      -1.512  -6.340 -28.367  0.00  0.00      PRO   
ATOM   2076 HD12 LEU P 146      -2.023  -7.293 -29.887  0.00  0.00      PRO   
ATOM   2077 HD13 LEU P 146      -1.143  -8.089 -28.472  0.00  0.00      PRO   
ATOM   2078  CD2 LEU P 146      -0.111  -6.168 -31.086  0.00  0.00      PRO   
ATOM   2079 HD21 LEU P 146      -0.138  -5.079 -30.864  0.00  0.00      PRO   
ATOM   2080 HD22 LEU P 146       0.700  -6.382 -31.814  0.00  0.00      PRO   
ATOM   2081 HD23 LEU P 146      -1.116  -6.347 -31.526  0.00  0.00      PRO   
ATOM   2082  C   LEU P 146       1.895  -8.728 -28.339  0.00  0.00      PRO   
ATOM   2083  O   LEU P 146       1.018  -9.555 -28.077  0.00  0.00      PRO   
ATOM   2084  N   ARG P 147       2.920  -9.117 -28.920  0.00  0.00      PRO   
ATOM   2085  HN  ARG P 147       3.616  -8.409 -29.011  0.00  0.00      PRO   
ATOM   2086  CA  ARG P 147       3.330 -10.426 -29.384  0.00  0.00      PRO   
ATOM   2087  HA  ARG P 147       2.448 -10.998 -29.628  0.00  0.00      PRO   
ATOM   2088  CB  ARG P 147       4.308 -10.274 -30.630  0.00  0.00      PRO   
ATOM   2089  HB1 ARG P 147       4.767 -11.285 -30.668  0.00  0.00      PRO   
ATOM   2090  HB2 ARG P 147       5.092  -9.548 -30.326  0.00  0.00      PRO   
ATOM   2091  CG  ARG P 147       3.558  -9.745 -31.865  0.00  0.00      PRO   
ATOM   2092  HG1 ARG P 147       4.287  -9.387 -32.623  0.00  0.00      PRO   
ATOM   2093  HG2 ARG P 147       3.147  -8.772 -31.520  0.00  0.00      PRO   
ATOM   2094  CD  ARG P 147       2.316 -10.586 -32.225  0.00  0.00      PRO   
ATOM   2095  HD1 ARG P 147       1.587 -10.803 -31.416  0.00  0.00      PRO   
ATOM   2096  HD2 ARG P 147       2.648 -11.546 -32.676  0.00  0.00      PRO   
ATOM   2097  NE  ARG P 147       1.673  -9.753 -33.294  0.00  0.00      PRO   
ATOM   2098  HE  ARG P 147       2.155  -9.755 -34.170  0.00  0.00      PRO   
ATOM   2099  CZ  ARG P 147       0.387  -9.371 -33.437  0.00  0.00      PRO   
ATOM   2100  NH1 ARG P 147      -0.566  -9.428 -32.546  0.00  0.00      PRO   
ATOM   2101 HH11 ARG P 147      -0.397  -9.702 -31.599  0.00  0.00      PRO   
ATOM   2102 HH12 ARG P 147      -1.428  -8.987 -32.797  0.00  0.00      PRO   
ATOM   2103  NH2 ARG P 147       0.029  -8.856 -34.610  0.00  0.00      PRO   
ATOM   2104 HH21 ARG P 147       0.691  -8.715 -35.346  0.00  0.00      PRO   
ATOM   2105 HH22 ARG P 147      -0.894  -8.524 -34.801  0.00  0.00      PRO   
ATOM   2106  C   ARG P 147       4.016 -11.213 -28.304  0.00  0.00      PRO   
ATOM   2107  O   ARG P 147       4.538 -12.271 -28.520  0.00  0.00      PRO   
ATOM   2108  N   ALA P 148       3.986 -10.789 -27.031  0.00  0.00      PRO   
ATOM   2109  HN  ALA P 148       3.752  -9.855 -26.771  0.00  0.00      PRO   
ATOM   2110  CA  ALA P 148       4.246 -11.647 -25.861  0.00  0.00      PRO   
ATOM   2111  HA  ALA P 148       5.073 -12.236 -26.229  0.00  0.00      PRO   
ATOM   2112  CB  ALA P 148       4.524 -10.765 -24.645  0.00  0.00      PRO   
ATOM   2113  HB1 ALA P 148       4.863 -11.429 -23.821  0.00  0.00      PRO   
ATOM   2114  HB2 ALA P 148       5.265  -9.982 -24.914  0.00  0.00      PRO   
ATOM   2115  HB3 ALA P 148       3.568 -10.282 -24.351  0.00  0.00      PRO   
ATOM   2116  C   ALA P 148       3.131 -12.686 -25.671  0.00  0.00      PRO   
ATOM   2117  O   ALA P 148       2.056 -12.773 -26.350  0.00  0.00      PRO   
ATOM   2118  N   ARG P 149       3.423 -13.607 -24.701  0.00  0.00      PRO   
ATOM   2119  HN  ARG P 149       4.328 -13.613 -24.281  0.00  0.00      PRO   
ATOM   2120  CA  ARG P 149       2.473 -14.647 -24.354  0.00  0.00      PRO   
ATOM   2121  HA  ARG P 149       2.031 -14.971 -25.285  0.00  0.00      PRO   
ATOM   2122  CB  ARG P 149       3.057 -15.911 -23.587  0.00  0.00      PRO   
ATOM   2123  HB1 ARG P 149       2.255 -16.629 -23.313  0.00  0.00      PRO   
ATOM   2124  HB2 ARG P 149       3.406 -15.504 -22.614  0.00  0.00      PRO   
ATOM   2125  CG  ARG P 149       4.127 -16.674 -24.337  0.00  0.00      PRO   
ATOM   2126  HG1 ARG P 149       5.071 -16.089 -24.337  0.00  0.00      PRO   
ATOM   2127  HG2 ARG P 149       3.839 -16.814 -25.401  0.00  0.00      PRO   
ATOM   2128  CD  ARG P 149       4.487 -18.052 -23.685  0.00  0.00      PRO   
ATOM   2129  HD1 ARG P 149       3.592 -18.707 -23.619  0.00  0.00      PRO   
ATOM   2130  HD2 ARG P 149       4.907 -17.825 -22.682  0.00  0.00      PRO   
ATOM   2131  NE  ARG P 149       5.442 -18.690 -24.634  0.00  0.00      PRO   
ATOM   2132  HE  ARG P 149       6.316 -18.249 -24.836  0.00  0.00      PRO   
ATOM   2133  CZ  ARG P 149       5.238 -19.774 -25.330  0.00  0.00      PRO   
ATOM   2134  NH1 ARG P 149       4.160 -20.537 -25.499  0.00  0.00      PRO   
ATOM   2135 HH11 ARG P 149       3.239 -20.242 -25.245  0.00  0.00      PRO   
ATOM   2136 HH12 ARG P 149       4.293 -21.405 -25.976  0.00  0.00      PRO   
ATOM   2137  NH2 ARG P 149       6.294 -20.173 -26.013  0.00  0.00      PRO   
ATOM   2138 HH21 ARG P 149       7.151 -19.661 -25.958  0.00  0.00      PRO   
ATOM   2139 HH22 ARG P 149       6.209 -21.056 -26.476  0.00  0.00      PRO   
ATOM   2140  C   ARG P 149       1.110 -14.191 -23.796  0.00  0.00      PRO   
ATOM   2141  O   ARG P 149       1.160 -13.289 -22.934  0.00  0.00      PRO   
ATOM   2142  N   THR P 150       0.025 -14.883 -24.203  0.00  0.00      PRO   
ATOM   2143  HN  THR P 150       0.223 -15.456 -24.994  0.00  0.00      PRO   
ATOM   2144  CA  THR P 150      -1.427 -14.864 -23.819  0.00  0.00      PRO   
ATOM   2145  HA  THR P 150      -1.864 -14.173 -24.524  0.00  0.00      PRO   
ATOM   2146  CB  THR P 150      -2.099 -16.173 -24.188  0.00  0.00      PRO   
ATOM   2147  HB  THR P 150      -1.934 -16.607 -25.197  0.00  0.00      PRO   
ATOM   2148  OG1 THR P 150      -3.501 -16.082 -24.305  0.00  0.00      PRO   
ATOM   2149  HG1 THR P 150      -3.913 -16.300 -23.466  0.00  0.00      PRO   
ATOM   2150  CG2 THR P 150      -1.748 -17.295 -23.185  0.00  0.00      PRO   
ATOM   2151 HG21 THR P 150      -2.135 -17.101 -22.161  0.00  0.00      PRO   
ATOM   2152 HG22 THR P 150      -2.211 -18.256 -23.493  0.00  0.00      PRO   
ATOM   2153 HG23 THR P 150      -0.641 -17.376 -23.132  0.00  0.00      PRO   
ATOM   2154  C   THR P 150      -1.797 -14.406 -22.423  0.00  0.00      PRO   
ATOM   2155  O   THR P 150      -1.015 -14.697 -21.493  0.00  0.00      PRO   
ATOM   2156  N   LEU P 151      -2.885 -13.651 -22.132  0.00  0.00      PRO   
ATOM   2157  HN  LEU P 151      -3.471 -13.368 -22.887  0.00  0.00      PRO   
ATOM   2158  CA  LEU P 151      -3.188 -13.129 -20.803  0.00  0.00      PRO   
ATOM   2159  HA  LEU P 151      -2.292 -12.580 -20.553  0.00  0.00      PRO   
ATOM   2160  CB  LEU P 151      -4.308 -12.098 -20.923  0.00  0.00      PRO   
ATOM   2161  HB1 LEU P 151      -5.090 -12.607 -21.525  0.00  0.00      PRO   
ATOM   2162  HB2 LEU P 151      -4.029 -11.332 -21.678  0.00  0.00      PRO   
ATOM   2163  CG  LEU P 151      -4.942 -11.469 -19.679  0.00  0.00      PRO   
ATOM   2164  HG  LEU P 151      -5.243 -12.273 -18.975  0.00  0.00      PRO   
ATOM   2165  CD1 LEU P 151      -4.050 -10.473 -18.922  0.00  0.00      PRO   
ATOM   2166 HD11 LEU P 151      -3.270 -10.994 -18.326  0.00  0.00      PRO   
ATOM   2167 HD12 LEU P 151      -3.440  -9.795 -19.558  0.00  0.00      PRO   
ATOM   2168 HD13 LEU P 151      -4.513  -9.838 -18.137  0.00  0.00      PRO   
ATOM   2169  CD2 LEU P 151      -6.292 -10.746 -20.103  0.00  0.00      PRO   
ATOM   2170 HD21 LEU P 151      -6.955 -11.546 -20.498  0.00  0.00      PRO   
ATOM   2171 HD22 LEU P 151      -6.803 -10.272 -19.237  0.00  0.00      PRO   
ATOM   2172 HD23 LEU P 151      -6.097 -10.040 -20.938  0.00  0.00      PRO   
ATOM   2173  C   LEU P 151      -3.428 -14.212 -19.748  0.00  0.00      PRO   
ATOM   2174  O   LEU P 151      -3.479 -13.907 -18.572  0.00  0.00      PRO   
ATOM   2175  N   THR P 152      -3.535 -15.549 -20.121  0.00  0.00      PRO   
ATOM   2176  HN  THR P 152      -3.405 -15.782 -21.081  0.00  0.00      PRO   
ATOM   2177  CA  THR P 152      -3.757 -16.562 -19.062  0.00  0.00      PRO   
ATOM   2178  HA  THR P 152      -4.641 -16.289 -18.505  0.00  0.00      PRO   
ATOM   2179  CB  THR P 152      -4.055 -17.988 -19.648  0.00  0.00      PRO   
ATOM   2180  HB  THR P 152      -3.522 -18.381 -20.540  0.00  0.00      PRO   
ATOM   2181  OG1 THR P 152      -5.398 -17.931 -20.106  0.00  0.00      PRO   
ATOM   2182  HG1 THR P 152      -5.329 -17.229 -20.757  0.00  0.00      PRO   
ATOM   2183  CG2 THR P 152      -3.978 -19.120 -18.580  0.00  0.00      PRO   
ATOM   2184 HG21 THR P 152      -4.414 -18.880 -17.587  0.00  0.00      PRO   
ATOM   2185 HG22 THR P 152      -4.624 -19.923 -18.995  0.00  0.00      PRO   
ATOM   2186 HG23 THR P 152      -2.896 -19.324 -18.431  0.00  0.00      PRO   
ATOM   2187  C   THR P 152      -2.655 -16.615 -18.067  0.00  0.00      PRO   
ATOM   2188  O   THR P 152      -2.925 -16.558 -16.848  0.00  0.00      PRO   
ATOM   2189  N   TYR P 153      -1.395 -16.583 -18.530  0.00  0.00      PRO   
ATOM   2190  HN  TYR P 153      -1.267 -16.400 -19.501  0.00  0.00      PRO   
ATOM   2191  CA  TYR P 153      -0.199 -16.362 -17.829  0.00  0.00      PRO   
ATOM   2192  HA  TYR P 153       0.090 -17.295 -17.367  0.00  0.00      PRO   
ATOM   2193  CB  TYR P 153       0.991 -15.933 -18.709  0.00  0.00      PRO   
ATOM   2194  HB1 TYR P 153       1.869 -15.508 -18.178  0.00  0.00      PRO   
ATOM   2195  HB2 TYR P 153       0.789 -15.200 -19.519  0.00  0.00      PRO   
ATOM   2196  CG  TYR P 153       1.640 -17.145 -19.386  0.00  0.00      PRO   
ATOM   2197  CD1 TYR P 153       1.160 -17.429 -20.705  0.00  0.00      PRO   
ATOM   2198  HD1 TYR P 153       0.405 -16.767 -21.103  0.00  0.00      PRO   
ATOM   2199  CE1 TYR P 153       1.603 -18.583 -21.328  0.00  0.00      PRO   
ATOM   2200  HE1 TYR P 153       1.089 -18.908 -22.220  0.00  0.00      PRO   
ATOM   2201  CZ  TYR P 153       2.578 -19.405 -20.764  0.00  0.00      PRO   
ATOM   2202  OH  TYR P 153       2.961 -20.652 -21.204  0.00  0.00      PRO   
ATOM   2203  HH  TYR P 153       2.248 -20.934 -21.782  0.00  0.00      PRO   
ATOM   2204  CD2 TYR P 153       2.696 -17.862 -18.835  0.00  0.00      PRO   
ATOM   2205  HD2 TYR P 153       3.097 -17.659 -17.853  0.00  0.00      PRO   
ATOM   2206  CE2 TYR P 153       3.168 -18.959 -19.583  0.00  0.00      PRO   
ATOM   2207  HE2 TYR P 153       3.961 -19.507 -19.096  0.00  0.00      PRO   
ATOM   2208  C   TYR P 153      -0.293 -15.350 -16.645  0.00  0.00      PRO   
ATOM   2209  O   TYR P 153       0.070 -15.659 -15.531  0.00  0.00      PRO   
ATOM   2210  N   GLY P 154      -0.971 -14.195 -16.907  0.00  0.00      PRO   
ATOM   2211  HN  GLY P 154      -1.125 -14.038 -17.879  0.00  0.00      PRO   
ATOM   2212  CA  GLY P 154      -1.212 -13.155 -15.942  0.00  0.00      PRO   
ATOM   2213  HA1 GLY P 154      -1.716 -12.319 -16.405  0.00  0.00      PRO   
ATOM   2214  HA2 GLY P 154      -0.223 -12.787 -15.712  0.00  0.00      PRO   
ATOM   2215  C   GLY P 154      -2.111 -13.446 -14.745  0.00  0.00      PRO   
ATOM   2216  O   GLY P 154      -1.883 -12.892 -13.703  0.00  0.00      PRO   
ATOM   2217  N   VAL P 155      -3.161 -14.263 -14.993  0.00  0.00      PRO   
ATOM   2218  HN  VAL P 155      -3.271 -14.661 -15.901  0.00  0.00      PRO   
ATOM   2219  CA  VAL P 155      -4.055 -14.604 -13.919  0.00  0.00      PRO   
ATOM   2220  HA  VAL P 155      -4.362 -13.721 -13.378  0.00  0.00      PRO   
ATOM   2221  CB  VAL P 155      -5.263 -15.314 -14.419  0.00  0.00      PRO   
ATOM   2222  HB  VAL P 155      -4.993 -16.184 -15.055  0.00  0.00      PRO   
ATOM   2223  CG1 VAL P 155      -6.118 -16.085 -13.364  0.00  0.00      PRO   
ATOM   2224 HG11 VAL P 155      -7.127 -16.356 -13.742  0.00  0.00      PRO   
ATOM   2225 HG12 VAL P 155      -5.697 -17.055 -13.023  0.00  0.00      PRO   
ATOM   2226 HG13 VAL P 155      -6.265 -15.431 -12.478  0.00  0.00      PRO   
ATOM   2227  CG2 VAL P 155      -5.929 -14.318 -15.294  0.00  0.00      PRO   
ATOM   2228 HG21 VAL P 155      -5.546 -14.495 -16.321  0.00  0.00      PRO   
ATOM   2229 HG22 VAL P 155      -7.033 -14.439 -15.253  0.00  0.00      PRO   
ATOM   2230 HG23 VAL P 155      -5.730 -13.265 -15.000  0.00  0.00      PRO   
ATOM   2231  C   VAL P 155      -3.261 -15.555 -12.921  0.00  0.00      PRO   
ATOM   2232  O   VAL P 155      -3.285 -15.399 -11.706  0.00  0.00      PRO   
ATOM   2233  N   ILE P 156      -2.429 -16.496 -13.471  0.00  0.00      PRO   
ATOM   2234  HN  ILE P 156      -2.252 -16.501 -14.452  0.00  0.00      PRO   
ATOM   2235  CA  ILE P 156      -1.605 -17.431 -12.621  0.00  0.00      PRO   
ATOM   2236  HA  ILE P 156      -2.183 -17.798 -11.786  0.00  0.00      PRO   
ATOM   2237  CB  ILE P 156      -0.939 -18.544 -13.479  0.00  0.00      PRO   
ATOM   2238  HB  ILE P 156      -0.202 -18.056 -14.152  0.00  0.00      PRO   
ATOM   2239  CG2 ILE P 156      -0.095 -19.519 -12.592  0.00  0.00      PRO   
ATOM   2240 HG21 ILE P 156      -0.768 -19.954 -11.823  0.00  0.00      PRO   
ATOM   2241 HG22 ILE P 156       0.402 -20.376 -13.095  0.00  0.00      PRO   
ATOM   2242 HG23 ILE P 156       0.714 -19.000 -12.035  0.00  0.00      PRO   
ATOM   2243  CG1 ILE P 156      -2.017 -19.244 -14.434  0.00  0.00      PRO   
ATOM   2244 HG11 ILE P 156      -1.512 -20.054 -15.003  0.00  0.00      PRO   
ATOM   2245 HG12 ILE P 156      -2.291 -18.527 -15.236  0.00  0.00      PRO   
ATOM   2246  CD  ILE P 156      -3.284 -19.874 -13.842  0.00  0.00      PRO   
ATOM   2247  HD1 ILE P 156      -3.824 -20.636 -14.444  0.00  0.00      PRO   
ATOM   2248  HD2 ILE P 156      -3.013 -20.383 -12.893  0.00  0.00      PRO   
ATOM   2249  HD3 ILE P 156      -3.961 -19.011 -13.664  0.00  0.00      PRO   
ATOM   2250  C   ILE P 156      -0.450 -16.649 -11.998  0.00  0.00      PRO   
ATOM   2251  O   ILE P 156      -0.005 -16.936 -10.865  0.00  0.00      PRO   
ATOM   2252  N   THR P 157       0.105 -15.596 -12.714  0.00  0.00      PRO   
ATOM   2253  HN  THR P 157      -0.010 -15.447 -13.693  0.00  0.00      PRO   
ATOM   2254  CA  THR P 157       1.090 -14.745 -12.029  0.00  0.00      PRO   
ATOM   2255  HA  THR P 157       1.833 -15.417 -11.626  0.00  0.00      PRO   
ATOM   2256  CB  THR P 157       1.701 -13.748 -13.041  0.00  0.00      PRO   
ATOM   2257  HB  THR P 157       0.892 -13.198 -13.568  0.00  0.00      PRO   
ATOM   2258  OG1 THR P 157       2.470 -14.373 -14.031  0.00  0.00      PRO   
ATOM   2259  HG1 THR P 157       1.886 -14.982 -14.489  0.00  0.00      PRO   
ATOM   2260  CG2 THR P 157       2.639 -12.772 -12.295  0.00  0.00      PRO   
ATOM   2261 HG21 THR P 157       2.146 -12.223 -11.464  0.00  0.00      PRO   
ATOM   2262 HG22 THR P 157       3.477 -13.268 -11.760  0.00  0.00      PRO   
ATOM   2263 HG23 THR P 157       3.074 -12.036 -13.005  0.00  0.00      PRO   
ATOM   2264  C   THR P 157       0.359 -14.029 -10.863  0.00  0.00      PRO   
ATOM   2265  O   THR P 157       0.981 -13.914  -9.800  0.00  0.00      PRO   
ATOM   2266  N   SER P 158      -0.860 -13.479 -10.988  0.00  0.00      PRO   
ATOM   2267  HN  SER P 158      -1.423 -13.608 -11.801  0.00  0.00      PRO   
ATOM   2268  CA  SER P 158      -1.635 -12.747 -10.031  0.00  0.00      PRO   
ATOM   2269  HA  SER P 158      -0.967 -11.968  -9.696  0.00  0.00      PRO   
ATOM   2270  CB  SER P 158      -2.966 -12.187 -10.649  0.00  0.00      PRO   
ATOM   2271  HB1 SER P 158      -3.552 -11.573  -9.931  0.00  0.00      PRO   
ATOM   2272  HB2 SER P 158      -3.629 -13.024 -10.958  0.00  0.00      PRO   
ATOM   2273  OG  SER P 158      -2.717 -11.328 -11.750  0.00  0.00      PRO   
ATOM   2274  HG1 SER P 158      -2.373 -11.839 -12.486  0.00  0.00      PRO   
ATOM   2275  C   SER P 158      -2.053 -13.506  -8.824  0.00  0.00      PRO   
ATOM   2276  O   SER P 158      -1.963 -12.981  -7.724  0.00  0.00      PRO   
ATOM   2277  N   LEU P 159      -2.463 -14.782  -8.986  0.00  0.00      PRO   
ATOM   2278  HN  LEU P 159      -2.655 -15.165  -9.886  0.00  0.00      PRO   
ATOM   2279  CA  LEU P 159      -2.721 -15.747  -7.956  0.00  0.00      PRO   
ATOM   2280  HA  LEU P 159      -3.454 -15.423  -7.231  0.00  0.00      PRO   
ATOM   2281  CB  LEU P 159      -3.285 -17.052  -8.580  0.00  0.00      PRO   
ATOM   2282  HB1 LEU P 159      -3.281 -17.783  -7.743  0.00  0.00      PRO   
ATOM   2283  HB2 LEU P 159      -2.620 -17.318  -9.430  0.00  0.00      PRO   
ATOM   2284  CG  LEU P 159      -4.782 -16.941  -9.029  0.00  0.00      PRO   
ATOM   2285  HG  LEU P 159      -4.816 -16.231  -9.883  0.00  0.00      PRO   
ATOM   2286  CD1 LEU P 159      -5.248 -18.258  -9.656  0.00  0.00      PRO   
ATOM   2287 HD11 LEU P 159      -5.224 -19.012  -8.840  0.00  0.00      PRO   
ATOM   2288 HD12 LEU P 159      -6.277 -18.078 -10.032  0.00  0.00      PRO   
ATOM   2289 HD13 LEU P 159      -4.488 -18.567 -10.405  0.00  0.00      PRO   
ATOM   2290  CD2 LEU P 159      -5.739 -16.483  -7.937  0.00  0.00      PRO   
ATOM   2291 HD21 LEU P 159      -5.390 -16.762  -6.920  0.00  0.00      PRO   
ATOM   2292 HD22 LEU P 159      -5.832 -15.378  -7.863  0.00  0.00      PRO   
ATOM   2293 HD23 LEU P 159      -6.724 -16.962  -8.123  0.00  0.00      PRO   
ATOM   2294  C   LEU P 159      -1.483 -16.104  -7.085  0.00  0.00      PRO   
ATOM   2295  O   LEU P 159      -1.568 -16.131  -5.865  0.00  0.00      PRO   
ATOM   2296  N   ALA P 160      -0.274 -16.226  -7.761  0.00  0.00      PRO   
ATOM   2297  HN  ALA P 160      -0.413 -16.374  -8.737  0.00  0.00      PRO   
ATOM   2298  CA  ALA P 160       1.063 -16.264  -7.175  0.00  0.00      PRO   
ATOM   2299  HA  ALA P 160       1.100 -17.073  -6.461  0.00  0.00      PRO   
ATOM   2300  CB  ALA P 160       2.083 -16.759  -8.204  0.00  0.00      PRO   
ATOM   2301  HB1 ALA P 160       3.071 -16.974  -7.744  0.00  0.00      PRO   
ATOM   2302  HB2 ALA P 160       1.689 -17.749  -8.521  0.00  0.00      PRO   
ATOM   2303  HB3 ALA P 160       2.125 -16.190  -9.157  0.00  0.00      PRO   
ATOM   2304  C   ALA P 160       1.469 -15.013  -6.363  0.00  0.00      PRO   
ATOM   2305  O   ALA P 160       1.928 -15.196  -5.252  0.00  0.00      PRO   
ATOM   2306  N   THR P 161       1.243 -13.830  -6.926  0.00  0.00      PRO   
ATOM   2307  HN  THR P 161       0.923 -13.771  -7.868  0.00  0.00      PRO   
ATOM   2308  CA  THR P 161       1.377 -12.572  -6.263  0.00  0.00      PRO   
ATOM   2309  HA  THR P 161       2.436 -12.421  -6.109  0.00  0.00      PRO   
ATOM   2310  CB  THR P 161       0.901 -11.403  -7.033  0.00  0.00      PRO   
ATOM   2311  HB  THR P 161      -0.195 -11.307  -7.187  0.00  0.00      PRO   
ATOM   2312  OG1 THR P 161       1.397 -11.519  -8.345  0.00  0.00      PRO   
ATOM   2313  HG1 THR P 161       1.157 -12.368  -8.724  0.00  0.00      PRO   
ATOM   2314  CG2 THR P 161       1.509 -10.103  -6.551  0.00  0.00      PRO   
ATOM   2315 HG21 THR P 161       1.261  -9.195  -7.141  0.00  0.00      PRO   
ATOM   2316 HG22 THR P 161       1.440  -9.835  -5.475  0.00  0.00      PRO   
ATOM   2317 HG23 THR P 161       2.597 -10.262  -6.709  0.00  0.00      PRO   
ATOM   2318  C   THR P 161       0.680 -12.473  -4.863  0.00  0.00      PRO   
ATOM   2319  O   THR P 161       1.359 -12.189  -3.869  0.00  0.00      PRO   
ATOM   2320  N   TRP P 162      -0.635 -12.815  -4.868  0.00  0.00      PRO   
ATOM   2321  HN  TRP P 162      -1.120 -12.959  -5.727  0.00  0.00      PRO   
ATOM   2322  CA  TRP P 162      -1.466 -12.868  -3.644  0.00  0.00      PRO   
ATOM   2323  HA  TRP P 162      -1.462 -11.905  -3.154  0.00  0.00      PRO   
ATOM   2324  CB  TRP P 162      -2.923 -13.304  -4.066  0.00  0.00      PRO   
ATOM   2325  HB1 TRP P 162      -3.432 -13.780  -3.202  0.00  0.00      PRO   
ATOM   2326  HB2 TRP P 162      -2.827 -14.114  -4.820  0.00  0.00      PRO   
ATOM   2327  CG  TRP P 162      -3.829 -12.103  -4.455  0.00  0.00      PRO   
ATOM   2328  CD1 TRP P 162      -4.400 -11.839  -5.678  0.00  0.00      PRO   
ATOM   2329  HD1 TRP P 162      -4.208 -12.393  -6.584  0.00  0.00      PRO   
ATOM   2330  NE1 TRP P 162      -5.245 -10.757  -5.575  0.00  0.00      PRO   
ATOM   2331  HE1 TRP P 162      -5.911 -10.347  -6.159  0.00  0.00      PRO   
ATOM   2332  CE2 TRP P 162      -5.157 -10.282  -4.328  0.00  0.00      PRO   
ATOM   2333  CD2 TRP P 162      -4.252 -11.055  -3.631  0.00  0.00      PRO   
ATOM   2334  CE3 TRP P 162      -3.838 -10.742  -2.280  0.00  0.00      PRO   
ATOM   2335  HE3 TRP P 162      -3.054 -11.243  -1.730  0.00  0.00      PRO   
ATOM   2336  CZ3 TRP P 162      -4.541  -9.689  -1.726  0.00  0.00      PRO   
ATOM   2337  HZ3 TRP P 162      -4.216  -9.404  -0.736  0.00  0.00      PRO   
ATOM   2338  CZ2 TRP P 162      -5.701  -9.154  -3.770  0.00  0.00      PRO   
ATOM   2339  HZ2 TRP P 162      -6.303  -8.483  -4.364  0.00  0.00      PRO   
ATOM   2340  CH2 TRP P 162      -5.382  -8.894  -2.438  0.00  0.00      PRO   
ATOM   2341  HH2 TRP P 162      -5.902  -8.029  -2.053  0.00  0.00      PRO   
ATOM   2342  C   TRP P 162      -1.000 -13.861  -2.600  0.00  0.00      PRO   
ATOM   2343  O   TRP P 162      -0.824 -13.522  -1.450  0.00  0.00      PRO   
ATOM   2344  N   SER P 163      -0.614 -15.071  -3.021  0.00  0.00      PRO   
ATOM   2345  HN  SER P 163      -0.511 -15.122  -4.011  0.00  0.00      PRO   
ATOM   2346  CA  SER P 163       0.007 -16.095  -2.182  0.00  0.00      PRO   
ATOM   2347  HA  SER P 163      -0.749 -16.346  -1.453  0.00  0.00      PRO   
ATOM   2348  CB  SER P 163       0.383 -17.447  -2.952  0.00  0.00      PRO   
ATOM   2349  HB1 SER P 163       0.862 -18.122  -2.211  0.00  0.00      PRO   
ATOM   2350  HB2 SER P 163       1.156 -17.250  -3.725  0.00  0.00      PRO   
ATOM   2351  OG  SER P 163      -0.742 -18.081  -3.598  0.00  0.00      PRO   
ATOM   2352  HG1 SER P 163      -1.112 -17.527  -4.289  0.00  0.00      PRO   
ATOM   2353  C   SER P 163       1.290 -15.701  -1.572  0.00  0.00      PRO   
ATOM   2354  O   SER P 163       1.628 -16.008  -0.479  0.00  0.00      PRO   
ATOM   2355  N   VAL P 164       2.173 -15.003  -2.327  0.00  0.00      PRO   
ATOM   2356  HN  VAL P 164       1.878 -14.874  -3.270  0.00  0.00      PRO   
ATOM   2357  CA  VAL P 164       3.396 -14.419  -1.763  0.00  0.00      PRO   
ATOM   2358  HA  VAL P 164       3.939 -15.167  -1.205  0.00  0.00      PRO   
ATOM   2359  CB  VAL P 164       4.339 -13.985  -2.905  0.00  0.00      PRO   
ATOM   2360  HB  VAL P 164       3.820 -13.200  -3.495  0.00  0.00      PRO   
ATOM   2361  CG1 VAL P 164       5.676 -13.394  -2.279  0.00  0.00      PRO   
ATOM   2362 HG11 VAL P 164       6.389 -14.155  -1.895  0.00  0.00      PRO   
ATOM   2363 HG12 VAL P 164       6.158 -12.833  -3.109  0.00  0.00      PRO   
ATOM   2364 HG13 VAL P 164       5.456 -12.683  -1.455  0.00  0.00      PRO   
ATOM   2365  CG2 VAL P 164       4.704 -15.241  -3.718  0.00  0.00      PRO   
ATOM   2366 HG21 VAL P 164       5.348 -14.885  -4.550  0.00  0.00      PRO   
ATOM   2367 HG22 VAL P 164       5.108 -16.048  -3.070  0.00  0.00      PRO   
ATOM   2368 HG23 VAL P 164       3.854 -15.595  -4.340  0.00  0.00      PRO   
ATOM   2369  C   VAL P 164       3.094 -13.252  -0.718  0.00  0.00      PRO   
ATOM   2370  O   VAL P 164       3.731 -13.254   0.353  0.00  0.00      PRO   
ATOM   2371  N   ALA P 165       2.113 -12.381  -0.972  0.00  0.00      PRO   
ATOM   2372  HN  ALA P 165       1.660 -12.678  -1.810  0.00  0.00      PRO   
ATOM   2373  CA  ALA P 165       1.673 -11.305  -0.049  0.00  0.00      PRO   
ATOM   2374  HA  ALA P 165       2.499 -10.650   0.189  0.00  0.00      PRO   
ATOM   2375  CB  ALA P 165       0.713 -10.457  -0.744  0.00  0.00      PRO   
ATOM   2376  HB1 ALA P 165       0.226  -9.733  -0.056  0.00  0.00      PRO   
ATOM   2377  HB2 ALA P 165       1.111  -9.921  -1.632  0.00  0.00      PRO   
ATOM   2378  HB3 ALA P 165      -0.174 -11.012  -1.117  0.00  0.00      PRO   
ATOM   2379  C   ALA P 165       1.123 -11.894   1.257  0.00  0.00      PRO   
ATOM   2380  O   ALA P 165       1.534 -11.382   2.302  0.00  0.00      PRO   
ATOM   2381  N   VAL P 166       0.263 -12.939   1.234  0.00  0.00      PRO   
ATOM   2382  HN  VAL P 166      -0.188 -13.299   0.421  0.00  0.00      PRO   
ATOM   2383  CA  VAL P 166      -0.161 -13.654   2.420  0.00  0.00      PRO   
ATOM   2384  HA  VAL P 166      -0.443 -12.857   3.093  0.00  0.00      PRO   
ATOM   2385  CB  VAL P 166      -1.322 -14.548   2.047  0.00  0.00      PRO   
ATOM   2386  HB  VAL P 166      -1.160 -15.008   1.049  0.00  0.00      PRO   
ATOM   2387  CG1 VAL P 166      -1.604 -15.711   3.018  0.00  0.00      PRO   
ATOM   2388 HG11 VAL P 166      -2.555 -16.240   2.791  0.00  0.00      PRO   
ATOM   2389 HG12 VAL P 166      -0.789 -16.463   3.066  0.00  0.00      PRO   
ATOM   2390 HG13 VAL P 166      -1.731 -15.233   4.013  0.00  0.00      PRO   
ATOM   2391  CG2 VAL P 166      -2.592 -13.641   1.803  0.00  0.00      PRO   
ATOM   2392 HG21 VAL P 166      -2.585 -12.835   2.568  0.00  0.00      PRO   
ATOM   2393 HG22 VAL P 166      -2.757 -13.406   0.730  0.00  0.00      PRO   
ATOM   2394 HG23 VAL P 166      -3.504 -14.184   2.130  0.00  0.00      PRO   
ATOM   2395  C   VAL P 166       1.086 -14.337   3.087  0.00  0.00      PRO   
ATOM   2396  O   VAL P 166       1.180 -14.343   4.280  0.00  0.00      PRO   
ATOM   2397  N   PHE P 167       1.989 -14.949   2.317  0.00  0.00      PRO   
ATOM   2398  HN  PHE P 167       1.955 -14.989   1.321  0.00  0.00      PRO   
ATOM   2399  CA  PHE P 167       3.221 -15.540   2.867  0.00  0.00      PRO   
ATOM   2400  HA  PHE P 167       2.844 -16.327   3.504  0.00  0.00      PRO   
ATOM   2401  CB  PHE P 167       3.957 -16.334   1.769  0.00  0.00      PRO   
ATOM   2402  HB1 PHE P 167       4.321 -15.627   0.994  0.00  0.00      PRO   
ATOM   2403  HB2 PHE P 167       3.247 -17.120   1.433  0.00  0.00      PRO   
ATOM   2404  CG  PHE P 167       5.205 -17.116   2.255  0.00  0.00      PRO   
ATOM   2405  CD1 PHE P 167       5.171 -18.407   2.706  0.00  0.00      PRO   
ATOM   2406  HD1 PHE P 167       4.181 -18.833   2.767  0.00  0.00      PRO   
ATOM   2407  CE1 PHE P 167       6.267 -19.074   3.261  0.00  0.00      PRO   
ATOM   2408  HE1 PHE P 167       6.087 -20.074   3.626  0.00  0.00      PRO   
ATOM   2409  CZ  PHE P 167       7.488 -18.437   3.256  0.00  0.00      PRO   
ATOM   2410  HZ  PHE P 167       8.343 -18.905   3.720  0.00  0.00      PRO   
ATOM   2411  CD2 PHE P 167       6.474 -16.484   2.219  0.00  0.00      PRO   
ATOM   2412  HD2 PHE P 167       6.669 -15.507   1.802  0.00  0.00      PRO   
ATOM   2413  CE2 PHE P 167       7.671 -17.149   2.698  0.00  0.00      PRO   
ATOM   2414  HE2 PHE P 167       8.575 -16.569   2.817  0.00  0.00      PRO   
ATOM   2415  C   PHE P 167       4.163 -14.631   3.637  0.00  0.00      PRO   
ATOM   2416  O   PHE P 167       4.491 -14.950   4.760  0.00  0.00      PRO   
ATOM   2417  N   ALA P 168       4.491 -13.513   3.027  0.00  0.00      PRO   
ATOM   2418  HN  ALA P 168       4.334 -13.309   2.063  0.00  0.00      PRO   
ATOM   2419  CA  ALA P 168       5.259 -12.465   3.632  0.00  0.00      PRO   
ATOM   2420  HA  ALA P 168       6.248 -12.870   3.785  0.00  0.00      PRO   
ATOM   2421  CB  ALA P 168       5.361 -11.240   2.628  0.00  0.00      PRO   
ATOM   2422  HB1 ALA P 168       5.858 -11.615   1.709  0.00  0.00      PRO   
ATOM   2423  HB2 ALA P 168       4.324 -10.930   2.377  0.00  0.00      PRO   
ATOM   2424  HB3 ALA P 168       5.867 -10.345   3.051  0.00  0.00      PRO   
ATOM   2425  C   ALA P 168       4.590 -11.916   5.007  0.00  0.00      PRO   
ATOM   2426  O   ALA P 168       5.349 -11.639   5.957  0.00  0.00      PRO   
ATOM   2427  N   SER P 169       3.280 -11.898   5.097  0.00  0.00      PRO   
ATOM   2428  HN  SER P 169       2.765 -12.237   4.314  0.00  0.00      PRO   
ATOM   2429  CA  SER P 169       2.579 -11.286   6.180  0.00  0.00      PRO   
ATOM   2430  HA  SER P 169       2.953 -10.277   6.271  0.00  0.00      PRO   
ATOM   2431  CB  SER P 169       1.073 -11.061   5.895  0.00  0.00      PRO   
ATOM   2432  HB1 SER P 169       0.578 -10.511   6.723  0.00  0.00      PRO   
ATOM   2433  HB2 SER P 169       0.512 -11.985   5.638  0.00  0.00      PRO   
ATOM   2434  OG  SER P 169       1.029 -10.366   4.682  0.00  0.00      PRO   
ATOM   2435  HG1 SER P 169       1.265 -10.886   3.910  0.00  0.00      PRO   
ATOM   2436  C   SER P 169       2.613 -12.013   7.459  0.00  0.00      PRO   
ATOM   2437  O   SER P 169       2.314 -11.404   8.478  0.00  0.00      PRO   
ATOM   2438  N   LEU P 170       2.828 -13.337   7.384  0.00  0.00      PRO   
ATOM   2439  HN  LEU P 170       3.095 -13.729   6.507  0.00  0.00      PRO   
ATOM   2440  CA  LEU P 170       2.631 -14.374   8.339  0.00  0.00      PRO   
ATOM   2441  HA  LEU P 170       1.683 -14.130   8.796  0.00  0.00      PRO   
ATOM   2442  CB  LEU P 170       2.611 -15.771   7.665  0.00  0.00      PRO   
ATOM   2443  HB1 LEU P 170       3.528 -15.972   7.071  0.00  0.00      PRO   
ATOM   2444  HB2 LEU P 170       1.905 -15.765   6.807  0.00  0.00      PRO   
ATOM   2445  CG  LEU P 170       2.576 -16.967   8.639  0.00  0.00      PRO   
ATOM   2446  HG  LEU P 170       3.437 -17.103   9.328  0.00  0.00      PRO   
ATOM   2447  CD1 LEU P 170       1.280 -17.112   9.401  0.00  0.00      PRO   
ATOM   2448 HD11 LEU P 170       0.439 -17.030   8.680  0.00  0.00      PRO   
ATOM   2449 HD12 LEU P 170       1.381 -17.995  10.068  0.00  0.00      PRO   
ATOM   2450 HD13 LEU P 170       1.245 -16.180  10.005  0.00  0.00      PRO   
ATOM   2451  CD2 LEU P 170       2.572 -18.233   7.754  0.00  0.00      PRO   
ATOM   2452 HD21 LEU P 170       3.551 -18.253   7.230  0.00  0.00      PRO   
ATOM   2453 HD22 LEU P 170       2.376 -19.200   8.263  0.00  0.00      PRO   
ATOM   2454 HD23 LEU P 170       1.858 -18.059   6.921  0.00  0.00      PRO   
ATOM   2455  C   LEU P 170       3.533 -14.161   9.591  0.00  0.00      PRO   
ATOM   2456  O   LEU P 170       2.988 -14.328  10.693  0.00  0.00      PRO   
ATOM   2457  N   PRO P 171       4.824 -13.779   9.608  0.00  0.00      PRO   
ATOM   2458  CD  PRO P 171       5.641 -14.118   8.524  0.00  0.00      PRO   
ATOM   2459  HD1 PRO P 171       5.626 -15.204   8.291  0.00  0.00      PRO   
ATOM   2460  HD2 PRO P 171       5.522 -13.506   7.605  0.00  0.00      PRO   
ATOM   2461  CA  PRO P 171       5.560 -13.794  10.917  0.00  0.00      PRO   
ATOM   2462  HA  PRO P 171       5.063 -14.404  11.656  0.00  0.00      PRO   
ATOM   2463  CB  PRO P 171       6.984 -14.105  10.501  0.00  0.00      PRO   
ATOM   2464  HB1 PRO P 171       7.246 -15.179  10.614  0.00  0.00      PRO   
ATOM   2465  HB2 PRO P 171       7.703 -13.533  11.125  0.00  0.00      PRO   
ATOM   2466  CG  PRO P 171       7.059 -13.716   9.044  0.00  0.00      PRO   
ATOM   2467  HG1 PRO P 171       7.752 -14.266   8.372  0.00  0.00      PRO   
ATOM   2468  HG2 PRO P 171       7.186 -12.619   8.923  0.00  0.00      PRO   
ATOM   2469  C   PRO P 171       5.530 -12.309  11.427  0.00  0.00      PRO   
ATOM   2470  O   PRO P 171       6.031 -12.073  12.505  0.00  0.00      PRO   
ATOM   2471  N   GLY P 172       4.914 -11.332  10.646  0.00  0.00      PRO   
ATOM   2472  HN  GLY P 172       4.530 -11.655   9.785  0.00  0.00      PRO   
ATOM   2473  CA  GLY P 172       4.672  -9.955  11.212  0.00  0.00      PRO   
ATOM   2474  HA1 GLY P 172       4.417  -9.237  10.447  0.00  0.00      PRO   
ATOM   2475  HA2 GLY P 172       5.628  -9.644  11.606  0.00  0.00      PRO   
ATOM   2476  C   GLY P 172       3.650  -9.797  12.258  0.00  0.00      PRO   
ATOM   2477  O   GLY P 172       2.867 -10.700  12.616  0.00  0.00      PRO   
ATOM   2478  N   PHE P 173       3.670  -8.548  12.809  0.00  0.00      PRO   
ATOM   2479  HN  PHE P 173       4.443  -7.972  12.554  0.00  0.00      PRO   
ATOM   2480  CA  PHE P 173       2.764  -8.083  13.828  0.00  0.00      PRO   
ATOM   2481  HA  PHE P 173       3.220  -7.147  14.113  0.00  0.00      PRO   
ATOM   2482  CB  PHE P 173       1.390  -7.746  13.288  0.00  0.00      PRO   
ATOM   2483  HB1 PHE P 173       0.820  -8.698  13.221  0.00  0.00      PRO   
ATOM   2484  HB2 PHE P 173       1.442  -7.290  12.276  0.00  0.00      PRO   
ATOM   2485  CG  PHE P 173       0.539  -6.861  14.282  0.00  0.00      PRO   
ATOM   2486  CD1 PHE P 173      -0.699  -7.293  14.818  0.00  0.00      PRO   
ATOM   2487  HD1 PHE P 173      -1.018  -8.313  14.663  0.00  0.00      PRO   
ATOM   2488  CE1 PHE P 173      -1.419  -6.533  15.770  0.00  0.00      PRO   
ATOM   2489  HE1 PHE P 173      -2.394  -6.862  16.097  0.00  0.00      PRO   
ATOM   2490  CZ  PHE P 173      -0.874  -5.246  16.189  0.00  0.00      PRO   
ATOM   2491  HZ  PHE P 173      -1.328  -4.624  16.947  0.00  0.00      PRO   
ATOM   2492  CD2 PHE P 173       1.087  -5.616  14.706  0.00  0.00      PRO   
ATOM   2493  HD2 PHE P 173       1.998  -5.199  14.305  0.00  0.00      PRO   
ATOM   2494  CE2 PHE P 173       0.356  -4.895  15.645  0.00  0.00      PRO   
ATOM   2495  HE2 PHE P 173       0.668  -3.902  15.935  0.00  0.00      PRO   
ATOM   2496  C   PHE P 173       2.865  -8.848  15.118  0.00  0.00      PRO   
ATOM   2497  O   PHE P 173       1.891  -9.092  15.763  0.00  0.00      PRO   
ATOM   2498  N   LEU P 174       4.070  -9.159  15.529  0.00  0.00      PRO   
ATOM   2499  HN  LEU P 174       4.878  -9.077  14.951  0.00  0.00      PRO   
ATOM   2500  CA  LEU P 174       4.301  -9.617  16.884  0.00  0.00      PRO   
ATOM   2501  HA  LEU P 174       3.393  -9.588  17.469  0.00  0.00      PRO   
ATOM   2502  CB  LEU P 174       4.792 -11.127  16.929  0.00  0.00      PRO   
ATOM   2503  HB1 LEU P 174       5.145 -11.479  17.922  0.00  0.00      PRO   
ATOM   2504  HB2 LEU P 174       5.723 -11.119  16.324  0.00  0.00      PRO   
ATOM   2505  CG  LEU P 174       3.858 -12.210  16.390  0.00  0.00      PRO   
ATOM   2506  HG  LEU P 174       3.631 -12.012  15.321  0.00  0.00      PRO   
ATOM   2507  CD1 LEU P 174       4.483 -13.589  16.275  0.00  0.00      PRO   
ATOM   2508 HD11 LEU P 174       5.404 -13.479  15.664  0.00  0.00      PRO   
ATOM   2509 HD12 LEU P 174       4.857 -13.930  17.264  0.00  0.00      PRO   
ATOM   2510 HD13 LEU P 174       3.837 -14.330  15.756  0.00  0.00      PRO   
ATOM   2511  CD2 LEU P 174       2.566 -12.263  17.262  0.00  0.00      PRO   
ATOM   2512 HD21 LEU P 174       2.798 -12.321  18.347  0.00  0.00      PRO   
ATOM   2513 HD22 LEU P 174       1.961 -11.340  17.138  0.00  0.00      PRO   
ATOM   2514 HD23 LEU P 174       1.827 -13.071  17.073  0.00  0.00      PRO   
ATOM   2515  C   LEU P 174       5.328  -8.768  17.717  0.00  0.00      PRO   
ATOM   2516  O   LEU P 174       6.148  -8.119  17.075  0.00  0.00      PRO   
ATOM   2517  N   PHE P 175       5.131  -8.756  19.017  0.00  0.00      PRO   
ATOM   2518  HN  PHE P 175       4.346  -9.199  19.444  0.00  0.00      PRO   
ATOM   2519  CA  PHE P 175       6.122  -8.261  20.001  0.00  0.00      PRO   
ATOM   2520  HA  PHE P 175       5.957  -7.194  19.991  0.00  0.00      PRO   
ATOM   2521  CB  PHE P 175       5.666  -8.803  21.387  0.00  0.00      PRO   
ATOM   2522  HB1 PHE P 175       5.600  -9.912  21.356  0.00  0.00      PRO   
ATOM   2523  HB2 PHE P 175       4.680  -8.329  21.581  0.00  0.00      PRO   
ATOM   2524  CG  PHE P 175       6.609  -8.324  22.424  0.00  0.00      PRO   
ATOM   2525  CD1 PHE P 175       6.633  -6.994  22.809  0.00  0.00      PRO   
ATOM   2526  HD1 PHE P 175       5.871  -6.337  22.417  0.00  0.00      PRO   
ATOM   2527  CE1 PHE P 175       7.558  -6.489  23.667  0.00  0.00      PRO   
ATOM   2528  HE1 PHE P 175       7.495  -5.442  23.923  0.00  0.00      PRO   
ATOM   2529  CZ  PHE P 175       8.463  -7.414  24.293  0.00  0.00      PRO   
ATOM   2530  HZ  PHE P 175       9.142  -7.000  25.024  0.00  0.00      PRO   
ATOM   2531  CD2 PHE P 175       7.561  -9.187  22.977  0.00  0.00      PRO   
ATOM   2532  HD2 PHE P 175       7.608 -10.246  22.769  0.00  0.00      PRO   
ATOM   2533  CE2 PHE P 175       8.411  -8.731  23.918  0.00  0.00      PRO   
ATOM   2534  HE2 PHE P 175       9.162  -9.388  24.331  0.00  0.00      PRO   
ATOM   2535  C   PHE P 175       7.566  -8.541  19.714  0.00  0.00      PRO   
ATOM   2536  O   PHE P 175       7.978  -9.746  19.544  0.00  0.00      PRO   
ATOM   2537  N   THR P 197       8.348  -7.482  19.634  0.00  0.00      PRO   
ATOM   2538  HN  THR P 197       8.001  -6.560  19.786  0.00  0.00      PRO   
ATOM   2539  CA  THR P 197       9.784  -7.516  19.241  0.00  0.00      PRO   
ATOM   2540  HA  THR P 197       9.854  -8.256  18.458  0.00  0.00      PRO   
ATOM   2541  CB  THR P 197      10.411  -6.214  18.867  0.00  0.00      PRO   
ATOM   2542  HB  THR P 197      10.842  -5.661  19.730  0.00  0.00      PRO   
ATOM   2543  OG1 THR P 197       9.558  -5.270  18.252  0.00  0.00      PRO   
ATOM   2544  HG1 THR P 197       8.865  -5.159  18.908  0.00  0.00      PRO   
ATOM   2545  CG2 THR P 197      11.528  -6.567  17.851  0.00  0.00      PRO   
ATOM   2546 HG21 THR P 197      12.004  -5.586  17.640  0.00  0.00      PRO   
ATOM   2547 HG22 THR P 197      12.275  -7.295  18.234  0.00  0.00      PRO   
ATOM   2548 HG23 THR P 197      11.148  -6.995  16.898  0.00  0.00      PRO   
ATOM   2549  C   THR P 197      10.636  -8.117  20.381  0.00  0.00      PRO   
ATOM   2550  O   THR P 197      10.816  -7.587  21.450  0.00  0.00      PRO   
ATOM   2551  N   TRP P 198      11.151  -9.358  20.202  0.00  0.00      PRO   
ATOM   2552  HN  TRP P 198      10.917  -9.822  19.351  0.00  0.00      PRO   
ATOM   2553  CA  TRP P 198      11.966 -10.074  21.160  0.00  0.00      PRO   
ATOM   2554  HA  TRP P 198      12.389  -9.432  21.918  0.00  0.00      PRO   
ATOM   2555  CB  TRP P 198      11.100 -11.103  21.952  0.00  0.00      PRO   
ATOM   2556  HB1 TRP P 198      10.521 -11.605  21.147  0.00  0.00      PRO   
ATOM   2557  HB2 TRP P 198      10.295 -10.526  22.456  0.00  0.00      PRO   
ATOM   2558  CG  TRP P 198      11.623 -12.053  22.935  0.00  0.00      PRO   
ATOM   2559  CD1 TRP P 198      11.588 -13.404  22.846  0.00  0.00      PRO   
ATOM   2560  HD1 TRP P 198      10.848 -13.973  22.303  0.00  0.00      PRO   
ATOM   2561  NE1 TRP P 198      12.302 -13.881  23.936  0.00  0.00      PRO   
ATOM   2562  HE1 TRP P 198      12.536 -14.801  24.161  0.00  0.00      PRO   
ATOM   2563  CE2 TRP P 198      12.806 -12.882  24.692  0.00  0.00      PRO   
ATOM   2564  CD2 TRP P 198      12.417 -11.698  24.089  0.00  0.00      PRO   
ATOM   2565  CE3 TRP P 198      12.897 -10.532  24.532  0.00  0.00      PRO   
ATOM   2566  HE3 TRP P 198      12.628  -9.600  24.057  0.00  0.00      PRO   
ATOM   2567  CZ3 TRP P 198      13.761 -10.529  25.682  0.00  0.00      PRO   
ATOM   2568  HZ3 TRP P 198      14.261  -9.625  25.998  0.00  0.00      PRO   
ATOM   2569  CZ2 TRP P 198      13.552 -12.923  25.810  0.00  0.00      PRO   
ATOM   2570  HZ2 TRP P 198      13.691 -13.861  26.328  0.00  0.00      PRO   
ATOM   2571  CH2 TRP P 198      14.070 -11.773  26.346  0.00  0.00      PRO   
ATOM   2572  HH2 TRP P 198      14.500 -11.846  27.334  0.00  0.00      PRO   
ATOM   2573  C   TRP P 198      13.160 -10.786  20.528  0.00  0.00      PRO   
ATOM   2574  O   TRP P 198      13.017 -11.770  19.726  0.00  0.00      PRO   
ATOM   2575  N   LYS P 199      14.355 -10.313  20.819  0.00  0.00      PRO   
ATOM   2576  HN  LYS P 199      14.377  -9.600  21.515  0.00  0.00      PRO   
ATOM   2577  CA  LYS P 199      15.641 -10.709  20.367  0.00  0.00      PRO   
ATOM   2578  HA  LYS P 199      15.586 -11.697  19.936  0.00  0.00      PRO   
ATOM   2579  CB  LYS P 199      16.671 -10.654  21.493  0.00  0.00      PRO   
ATOM   2580  HB1 LYS P 199      16.784  -9.665  21.988  0.00  0.00      PRO   
ATOM   2581  HB2 LYS P 199      17.701 -10.920  21.171  0.00  0.00      PRO   
ATOM   2582  CG  LYS P 199      16.431 -11.657  22.637  0.00  0.00      PRO   
ATOM   2583  HG1 LYS P 199      15.386 -11.540  22.994  0.00  0.00      PRO   
ATOM   2584  HG2 LYS P 199      17.189 -11.490  23.433  0.00  0.00      PRO   
ATOM   2585  CD  LYS P 199      16.601 -13.082  22.152  0.00  0.00      PRO   
ATOM   2586  HD1 LYS P 199      17.579 -13.237  21.648  0.00  0.00      PRO   
ATOM   2587  HD2 LYS P 199      15.780 -13.265  21.426  0.00  0.00      PRO   
ATOM   2588  CE  LYS P 199      16.516 -14.022  23.379  0.00  0.00      PRO   
ATOM   2589  HE1 LYS P 199      15.800 -13.683  24.158  0.00  0.00      PRO   
ATOM   2590  HE2 LYS P 199      17.582 -13.990  23.690  0.00  0.00      PRO   
ATOM   2591  NZ  LYS P 199      16.230 -15.374  22.989  0.00  0.00      PRO   
ATOM   2592  HZ1 LYS P 199      16.197 -16.037  23.790  0.00  0.00      PRO   
ATOM   2593  HZ2 LYS P 199      15.337 -15.479  22.467  0.00  0.00      PRO   
ATOM   2594  HZ3 LYS P 199      17.016 -15.730  22.409  0.00  0.00      PRO   
ATOM   2595  C   LYS P 199      16.084  -9.836  19.148  0.00  0.00      PRO   
ATOM   2596  O   LYS P 199      15.367  -9.872  18.193  0.00  0.00      PRO   
ATOM   2597  N   VAL P 200      17.256  -9.145  19.211  0.00  0.00      PRO   
ATOM   2598  HN  VAL P 200      17.782  -9.165  20.057  0.00  0.00      PRO   
ATOM   2599  CA  VAL P 200      17.893  -8.363  18.095  0.00  0.00      PRO   
ATOM   2600  HA  VAL P 200      17.296  -7.512  17.802  0.00  0.00      PRO   
ATOM   2601  CB  VAL P 200      19.233  -7.788  18.396  0.00  0.00      PRO   
ATOM   2602  HB  VAL P 200      19.885  -8.656  18.632  0.00  0.00      PRO   
ATOM   2603  CG1 VAL P 200      19.807  -6.944  17.248  0.00  0.00      PRO   
ATOM   2604 HG11 VAL P 200      20.067  -7.527  16.339  0.00  0.00      PRO   
ATOM   2605 HG12 VAL P 200      19.066  -6.181  16.926  0.00  0.00      PRO   
ATOM   2606 HG13 VAL P 200      20.771  -6.428  17.445  0.00  0.00      PRO   
ATOM   2607  CG2 VAL P 200      19.096  -6.993  19.619  0.00  0.00      PRO   
ATOM   2608 HG21 VAL P 200      18.840  -7.700  20.438  0.00  0.00      PRO   
ATOM   2609 HG22 VAL P 200      20.035  -6.456  19.874  0.00  0.00      PRO   
ATOM   2610 HG23 VAL P 200      18.315  -6.215  19.487  0.00  0.00      PRO   
ATOM   2611  C   VAL P 200      18.075  -9.183  16.850  0.00  0.00      PRO   
ATOM   2612  O   VAL P 200      17.576  -8.823  15.798  0.00  0.00      PRO   
ATOM   2613  N   LEU P 201      18.652 -10.490  16.927  0.00  0.00      PRO   
ATOM   2614  HN  LEU P 201      19.204 -10.736  17.720  0.00  0.00      PRO   
ATOM   2615  CA  LEU P 201      18.874 -11.251  15.682  0.00  0.00      PRO   
ATOM   2616  HA  LEU P 201      19.202 -10.539  14.940  0.00  0.00      PRO   
ATOM   2617  CB  LEU P 201      19.851 -12.461  16.073  0.00  0.00      PRO   
ATOM   2618  HB1 LEU P 201      19.923 -12.972  15.089  0.00  0.00      PRO   
ATOM   2619  HB2 LEU P 201      19.374 -13.198  16.754  0.00  0.00      PRO   
ATOM   2620  CG  LEU P 201      21.206 -11.939  16.600  0.00  0.00      PRO   
ATOM   2621  HG  LEU P 201      21.007 -11.283  17.474  0.00  0.00      PRO   
ATOM   2622  CD1 LEU P 201      22.067 -13.157  17.053  0.00  0.00      PRO   
ATOM   2623 HD11 LEU P 201      21.579 -13.687  17.898  0.00  0.00      PRO   
ATOM   2624 HD12 LEU P 201      22.351 -13.773  16.172  0.00  0.00      PRO   
ATOM   2625 HD13 LEU P 201      23.138 -12.908  17.209  0.00  0.00      PRO   
ATOM   2626  CD2 LEU P 201      21.919 -11.004  15.569  0.00  0.00      PRO   
ATOM   2627 HD21 LEU P 201      23.008 -10.957  15.782  0.00  0.00      PRO   
ATOM   2628 HD22 LEU P 201      21.761 -11.332  14.519  0.00  0.00      PRO   
ATOM   2629 HD23 LEU P 201      21.575  -9.947  15.564  0.00  0.00      PRO   
ATOM   2630  C   LEU P 201      17.702 -11.927  15.007  0.00  0.00      PRO   
ATOM   2631  O   LEU P 201      17.680 -12.123  13.762  0.00  0.00      PRO   
ATOM   2632  N   SER P 202      16.637 -12.131  15.819  0.00  0.00      PRO   
ATOM   2633  HN  SER P 202      16.775 -12.056  16.804  0.00  0.00      PRO   
ATOM   2634  CA  SER P 202      15.304 -12.525  15.267  0.00  0.00      PRO   
ATOM   2635  HA  SER P 202      15.473 -13.381  14.630  0.00  0.00      PRO   
ATOM   2636  CB  SER P 202      14.245 -12.987  16.259  0.00  0.00      PRO   
ATOM   2637  HB1 SER P 202      13.396 -13.523  15.783  0.00  0.00      PRO   
ATOM   2638  HB2 SER P 202      13.775 -12.149  16.817  0.00  0.00      PRO   
ATOM   2639  OG  SER P 202      14.900 -13.962  17.087  0.00  0.00      PRO   
ATOM   2640  HG1 SER P 202      15.708 -13.610  17.467  0.00  0.00      PRO   
ATOM   2641  C   SER P 202      14.736 -11.279  14.557  0.00  0.00      PRO   
ATOM   2642  O   SER P 202      14.203 -11.448  13.454  0.00  0.00      PRO   
ATOM   2643  N   SER P 203      14.803 -10.013  15.094  0.00  0.00      PRO   
ATOM   2644  HN  SER P 203      15.282  -9.857  15.954  0.00  0.00      PRO   
ATOM   2645  CA  SER P 203      14.115  -8.899  14.466  0.00  0.00      PRO   
ATOM   2646  HA  SER P 203      13.093  -9.230  14.355  0.00  0.00      PRO   
ATOM   2647  CB  SER P 203      14.325  -7.621  15.276  0.00  0.00      PRO   
ATOM   2648  HB1 SER P 203      15.394  -7.367  15.436  0.00  0.00      PRO   
ATOM   2649  HB2 SER P 203      13.936  -8.079  16.211  0.00  0.00      PRO   
ATOM   2650  OG  SER P 203      13.476  -6.519  15.014  0.00  0.00      PRO   
ATOM   2651  HG1 SER P 203      13.746  -6.104  14.192  0.00  0.00      PRO   
ATOM   2652  C   SER P 203      14.659  -8.566  13.115  0.00  0.00      PRO   
ATOM   2653  O   SER P 203      13.808  -8.378  12.257  0.00  0.00      PRO   
ATOM   2654  N   LEU P 204      15.936  -8.657  13.005  0.00  0.00      PRO   
ATOM   2655  HN  LEU P 204      16.400  -8.944  13.839  0.00  0.00      PRO   
ATOM   2656  CA  LEU P 204      16.762  -8.457  11.795  0.00  0.00      PRO   
ATOM   2657  HA  LEU P 204      16.821  -7.415  11.520  0.00  0.00      PRO   
ATOM   2658  CB  LEU P 204      18.265  -8.725  12.228  0.00  0.00      PRO   
ATOM   2659  HB1 LEU P 204      18.250  -9.645  12.850  0.00  0.00      PRO   
ATOM   2660  HB2 LEU P 204      18.688  -7.859  12.781  0.00  0.00      PRO   
ATOM   2661  CG  LEU P 204      19.311  -9.023  11.160  0.00  0.00      PRO   
ATOM   2662  HG  LEU P 204      18.956  -9.869  10.534  0.00  0.00      PRO   
ATOM   2663  CD1 LEU P 204      19.448  -7.849  10.165  0.00  0.00      PRO   
ATOM   2664 HD11 LEU P 204      19.934  -6.972  10.644  0.00  0.00      PRO   
ATOM   2665 HD12 LEU P 204      19.950  -8.185   9.233  0.00  0.00      PRO   
ATOM   2666 HD13 LEU P 204      18.501  -7.336   9.895  0.00  0.00      PRO   
ATOM   2667  CD2 LEU P 204      20.625  -9.432  11.893  0.00  0.00      PRO   
ATOM   2668 HD21 LEU P 204      20.933 -10.357  11.360  0.00  0.00      PRO   
ATOM   2669 HD22 LEU P 204      21.420  -8.656  11.851  0.00  0.00      PRO   
ATOM   2670 HD23 LEU P 204      20.513  -9.859  12.912  0.00  0.00      PRO   
ATOM   2671  C   LEU P 204      16.335  -9.239  10.583  0.00  0.00      PRO   
ATOM   2672  O   LEU P 204      16.274  -8.608   9.486  0.00  0.00      PRO   
ATOM   2673  N   GLU P 205      15.922 -10.481  10.763  0.00  0.00      PRO   
ATOM   2674  HN  GLU P 205      15.998 -10.882  11.673  0.00  0.00      PRO   
ATOM   2675  CA  GLU P 205      15.399 -11.250   9.698  0.00  0.00      PRO   
ATOM   2676  HA  GLU P 205      16.126 -11.341   8.905  0.00  0.00      PRO   
ATOM   2677  CB  GLU P 205      14.945 -12.722  10.065  0.00  0.00      PRO   
ATOM   2678  HB1 GLU P 205      14.556 -13.228   9.155  0.00  0.00      PRO   
ATOM   2679  HB2 GLU P 205      14.061 -12.713  10.738  0.00  0.00      PRO   
ATOM   2680  CG  GLU P 205      16.040 -13.757  10.575  0.00  0.00      PRO   
ATOM   2681  HG1 GLU P 205      16.375 -13.413  11.577  0.00  0.00      PRO   
ATOM   2682  HG2 GLU P 205      16.954 -13.712   9.944  0.00  0.00      PRO   
ATOM   2683  CD  GLU P 205      15.599 -15.187  10.691  0.00  0.00      PRO   
ATOM   2684  OE1 GLU P 205      15.859 -15.973   9.743  0.00  0.00      PRO   
ATOM   2685  OE2 GLU P 205      14.867 -15.538  11.650  0.00  0.00      PRO   
ATOM   2686  C   GLU P 205      14.185 -10.536   9.100  0.00  0.00      PRO   
ATOM   2687  O   GLU P 205      14.082 -10.260   7.854  0.00  0.00      PRO   
ATOM   2688  N   ILE P 206      13.321 -10.148   9.950  0.00  0.00      PRO   
ATOM   2689  HN  ILE P 206      13.492 -10.135  10.932  0.00  0.00      PRO   
ATOM   2690  CA  ILE P 206      11.989  -9.647   9.582  0.00  0.00      PRO   
ATOM   2691  HA  ILE P 206      11.504 -10.222   8.807  0.00  0.00      PRO   
ATOM   2692  CB  ILE P 206      11.014  -9.743  10.760  0.00  0.00      PRO   
ATOM   2693  HB  ILE P 206      11.402  -9.089  11.570  0.00  0.00      PRO   
ATOM   2694  CG2 ILE P 206       9.653  -9.224  10.302  0.00  0.00      PRO   
ATOM   2695 HG21 ILE P 206       9.530  -8.134  10.126  0.00  0.00      PRO   
ATOM   2696 HG22 ILE P 206       9.377  -9.793   9.388  0.00  0.00      PRO   
ATOM   2697 HG23 ILE P 206       8.917  -9.459  11.099  0.00  0.00      PRO   
ATOM   2698  CG1 ILE P 206      10.834 -11.100  11.404  0.00  0.00      PRO   
ATOM   2699 HG11 ILE P 206      10.077 -11.064  12.216  0.00  0.00      PRO   
ATOM   2700 HG12 ILE P 206      11.807 -11.351  11.878  0.00  0.00      PRO   
ATOM   2701  CD  ILE P 206      10.486 -12.160  10.342  0.00  0.00      PRO   
ATOM   2702  HD1 ILE P 206       9.552 -11.805   9.856  0.00  0.00      PRO   
ATOM   2703  HD2 ILE P 206      11.247 -12.375   9.561  0.00  0.00      PRO   
ATOM   2704  HD3 ILE P 206      10.266 -13.133  10.832  0.00  0.00      PRO   
ATOM   2705  C   ILE P 206      12.141  -8.288   8.969  0.00  0.00      PRO   
ATOM   2706  O   ILE P 206      11.515  -7.861   8.019  0.00  0.00      PRO   
ATOM   2707  N   ASN P 207      13.005  -7.488   9.591  0.00  0.00      PRO   
ATOM   2708  HN  ASN P 207      13.599  -7.827  10.316  0.00  0.00      PRO   
ATOM   2709  CA  ASN P 207      13.355  -6.158   9.110  0.00  0.00      PRO   
ATOM   2710  HA  ASN P 207      12.467  -5.545   9.143  0.00  0.00      PRO   
ATOM   2711  CB  ASN P 207      14.272  -5.495  10.215  0.00  0.00      PRO   
ATOM   2712  HB1 ASN P 207      14.533  -4.444   9.966  0.00  0.00      PRO   
ATOM   2713  HB2 ASN P 207      15.170  -6.131  10.366  0.00  0.00      PRO   
ATOM   2714  CG  ASN P 207      13.629  -5.283  11.550  0.00  0.00      PRO   
ATOM   2715  OD1 ASN P 207      14.191  -5.427  12.641  0.00  0.00      PRO   
ATOM   2716  ND2 ASN P 207      12.334  -4.968  11.618  0.00  0.00      PRO   
ATOM   2717 HD21 ASN P 207      11.852  -5.271  12.440  0.00  0.00      PRO   
ATOM   2718 HD22 ASN P 207      11.863  -4.818  10.749  0.00  0.00      PRO   
ATOM   2719  C   ASN P 207      13.830  -6.046   7.703  0.00  0.00      PRO   
ATOM   2720  O   ASN P 207      13.421  -5.232   6.923  0.00  0.00      PRO   
ATOM   2721  N   ILE P 208      14.771  -6.927   7.267  0.00  0.00      PRO   
ATOM   2722  HN  ILE P 208      15.201  -7.564   7.902  0.00  0.00      PRO   
ATOM   2723  CA  ILE P 208      15.244  -7.067   5.891  0.00  0.00      PRO   
ATOM   2724  HA  ILE P 208      15.544  -6.066   5.622  0.00  0.00      PRO   
ATOM   2725  CB  ILE P 208      16.391  -7.968   5.695  0.00  0.00      PRO   
ATOM   2726  HB  ILE P 208      16.055  -9.020   5.818  0.00  0.00      PRO   
ATOM   2727  CG2 ILE P 208      16.768  -8.020   4.151  0.00  0.00      PRO   
ATOM   2728 HG21 ILE P 208      16.603  -6.999   3.747  0.00  0.00      PRO   
ATOM   2729 HG22 ILE P 208      17.807  -8.395   4.038  0.00  0.00      PRO   
ATOM   2730 HG23 ILE P 208      16.100  -8.721   3.606  0.00  0.00      PRO   
ATOM   2731  CG1 ILE P 208      17.765  -7.716   6.388  0.00  0.00      PRO   
ATOM   2732 HG11 ILE P 208      18.326  -8.636   6.116  0.00  0.00      PRO   
ATOM   2733 HG12 ILE P 208      17.458  -7.730   7.456  0.00  0.00      PRO   
ATOM   2734  CD  ILE P 208      18.347  -6.301   6.167  0.00  0.00      PRO   
ATOM   2735  HD1 ILE P 208      18.964  -6.054   7.058  0.00  0.00      PRO   
ATOM   2736  HD2 ILE P 208      18.920  -6.231   5.218  0.00  0.00      PRO   
ATOM   2737  HD3 ILE P 208      17.552  -5.525   6.159  0.00  0.00      PRO   
ATOM   2738  C   ILE P 208      14.066  -7.457   4.959  0.00  0.00      PRO   
ATOM   2739  O   ILE P 208      13.661  -6.782   4.035  0.00  0.00      PRO   
ATOM   2740  N   LEU P 209      13.334  -8.507   5.315  0.00  0.00      PRO   
ATOM   2741  HN  LEU P 209      13.656  -9.037   6.096  0.00  0.00      PRO   
ATOM   2742  CA  LEU P 209      12.095  -8.977   4.658  0.00  0.00      PRO   
ATOM   2743  HA  LEU P 209      12.314  -9.265   3.641  0.00  0.00      PRO   
ATOM   2744  CB  LEU P 209      11.529 -10.189   5.361  0.00  0.00      PRO   
ATOM   2745  HB1 LEU P 209      10.555 -10.495   4.922  0.00  0.00      PRO   
ATOM   2746  HB2 LEU P 209      11.528  -9.796   6.400  0.00  0.00      PRO   
ATOM   2747  CG  LEU P 209      12.463 -11.468   5.252  0.00  0.00      PRO   
ATOM   2748  HG  LEU P 209      13.523 -11.191   5.436  0.00  0.00      PRO   
ATOM   2749  CD1 LEU P 209      12.085 -12.491   6.352  0.00  0.00      PRO   
ATOM   2750 HD11 LEU P 209      12.844 -13.277   6.551  0.00  0.00      PRO   
ATOM   2751 HD12 LEU P 209      12.115 -11.982   7.340  0.00  0.00      PRO   
ATOM   2752 HD13 LEU P 209      11.191 -13.115   6.136  0.00  0.00      PRO   
ATOM   2753  CD2 LEU P 209      12.487 -12.151   3.839  0.00  0.00      PRO   
ATOM   2754 HD21 LEU P 209      11.485 -12.398   3.427  0.00  0.00      PRO   
ATOM   2755 HD22 LEU P 209      12.854 -11.385   3.123  0.00  0.00      PRO   
ATOM   2756 HD23 LEU P 209      13.115 -13.061   3.725  0.00  0.00      PRO   
ATOM   2757  C   LEU P 209      10.910  -8.080   4.492  0.00  0.00      PRO   
ATOM   2758  O   LEU P 209      10.229  -8.056   3.446  0.00  0.00      PRO   
ATOM   2759  N   GLY P 210      10.523  -7.216   5.467  0.00  0.00      PRO   
ATOM   2760  HN  GLY P 210      10.970  -7.355   6.348  0.00  0.00      PRO   
ATOM   2761  CA  GLY P 210       9.354  -6.376   5.382  0.00  0.00      PRO   
ATOM   2762  HA1 GLY P 210       8.871  -6.312   6.345  0.00  0.00      PRO   
ATOM   2763  HA2 GLY P 210       8.617  -6.714   4.668  0.00  0.00      PRO   
ATOM   2764  C   GLY P 210       9.599  -4.916   5.115  0.00  0.00      PRO   
ATOM   2765  O   GLY P 210       8.690  -4.229   4.751  0.00  0.00      PRO   
ATOM   2766  N   LEU P 211      10.863  -4.448   5.270  0.00  0.00      PRO   
ATOM   2767  HN  LEU P 211      11.520  -5.065   5.696  0.00  0.00      PRO   
ATOM   2768  CA  LEU P 211      11.324  -3.132   4.839  0.00  0.00      PRO   
ATOM   2769  HA  LEU P 211      10.464  -2.504   4.661  0.00  0.00      PRO   
ATOM   2770  CB  LEU P 211      11.957  -2.321   6.071  0.00  0.00      PRO   
ATOM   2771  HB1 LEU P 211      11.939  -1.239   5.819  0.00  0.00      PRO   
ATOM   2772  HB2 LEU P 211      13.039  -2.573   6.072  0.00  0.00      PRO   
ATOM   2773  CG  LEU P 211      11.265  -2.534   7.413  0.00  0.00      PRO   
ATOM   2774  HG  LEU P 211      11.048  -3.594   7.668  0.00  0.00      PRO   
ATOM   2775  CD1 LEU P 211      12.187  -2.120   8.606  0.00  0.00      PRO   
ATOM   2776 HD11 LEU P 211      12.694  -1.140   8.474  0.00  0.00      PRO   
ATOM   2777 HD12 LEU P 211      11.537  -2.097   9.507  0.00  0.00      PRO   
ATOM   2778 HD13 LEU P 211      13.042  -2.818   8.732  0.00  0.00      PRO   
ATOM   2779  CD2 LEU P 211       9.931  -1.768   7.411  0.00  0.00      PRO   
ATOM   2780 HD21 LEU P 211      10.072  -0.668   7.343  0.00  0.00      PRO   
ATOM   2781 HD22 LEU P 211       9.218  -2.102   6.627  0.00  0.00      PRO   
ATOM   2782 HD23 LEU P 211       9.462  -1.940   8.403  0.00  0.00      PRO   
ATOM   2783  C   LEU P 211      12.391  -3.165   3.740  0.00  0.00      PRO   
ATOM   2784  O   LEU P 211      12.175  -2.594   2.701  0.00  0.00      PRO   
ATOM   2785  N   VAL P 212      13.554  -3.731   3.969  0.00  0.00      PRO   
ATOM   2786  HN  VAL P 212      13.755  -4.121   4.864  0.00  0.00      PRO   
ATOM   2787  CA  VAL P 212      14.699  -3.435   3.057  0.00  0.00      PRO   
ATOM   2788  HA  VAL P 212      14.773  -2.363   2.942  0.00  0.00      PRO   
ATOM   2789  CB  VAL P 212      16.052  -3.849   3.665  0.00  0.00      PRO   
ATOM   2790  HB  VAL P 212      16.023  -4.934   3.901  0.00  0.00      PRO   
ATOM   2791  CG1 VAL P 212      17.196  -3.707   2.552  0.00  0.00      PRO   
ATOM   2792 HG11 VAL P 212      18.160  -3.626   3.098  0.00  0.00      PRO   
ATOM   2793 HG12 VAL P 212      17.036  -4.469   1.760  0.00  0.00      PRO   
ATOM   2794 HG13 VAL P 212      17.043  -2.711   2.085  0.00  0.00      PRO   
ATOM   2795  CG2 VAL P 212      16.379  -2.935   4.801  0.00  0.00      PRO   
ATOM   2796 HG21 VAL P 212      17.375  -3.241   5.187  0.00  0.00      PRO   
ATOM   2797 HG22 VAL P 212      16.428  -1.874   4.475  0.00  0.00      PRO   
ATOM   2798 HG23 VAL P 212      15.618  -2.965   5.610  0.00  0.00      PRO   
ATOM   2799  C   VAL P 212      14.481  -3.941   1.628  0.00  0.00      PRO   
ATOM   2800  O   VAL P 212      14.681  -3.200   0.661  0.00  0.00      PRO   
ATOM   2801  N   ILE P 213      13.956  -5.150   1.570  0.00  0.00      PRO   
ATOM   2802  HN  ILE P 213      13.677  -5.689   2.361  0.00  0.00      PRO   
ATOM   2803  CA  ILE P 213      13.484  -5.778   0.304  0.00  0.00      PRO   
ATOM   2804  HA  ILE P 213      14.303  -5.574  -0.370  0.00  0.00      PRO   
ATOM   2805  CB  ILE P 213      13.409  -7.364   0.358  0.00  0.00      PRO   
ATOM   2806  HB  ILE P 213      12.654  -7.717   1.092  0.00  0.00      PRO   
ATOM   2807  CG2 ILE P 213      12.937  -7.830  -1.006  0.00  0.00      PRO   
ATOM   2808 HG21 ILE P 213      13.404  -7.374  -1.906  0.00  0.00      PRO   
ATOM   2809 HG22 ILE P 213      12.989  -8.934  -1.126  0.00  0.00      PRO   
ATOM   2810 HG23 ILE P 213      11.862  -7.611  -1.176  0.00  0.00      PRO   
ATOM   2811  CG1 ILE P 213      14.690  -8.021   0.849  0.00  0.00      PRO   
ATOM   2812 HG11 ILE P 213      14.491  -9.030   1.269  0.00  0.00      PRO   
ATOM   2813 HG12 ILE P 213      15.176  -7.448   1.668  0.00  0.00      PRO   
ATOM   2814  CD  ILE P 213      15.783  -8.101  -0.257  0.00  0.00      PRO   
ATOM   2815  HD1 ILE P 213      15.704  -7.208  -0.913  0.00  0.00      PRO   
ATOM   2816  HD2 ILE P 213      16.851  -8.131   0.047  0.00  0.00      PRO   
ATOM   2817  HD3 ILE P 213      15.531  -9.003  -0.855  0.00  0.00      PRO   
ATOM   2818  C   ILE P 213      12.227  -5.122  -0.395  0.00  0.00      PRO   
ATOM   2819  O   ILE P 213      12.311  -4.807  -1.580  0.00  0.00      PRO   
ATOM   2820  N   PRO P 214      11.123  -4.709   0.179  0.00  0.00      PRO   
ATOM   2821  CD  PRO P 214      10.568  -5.494   1.220  0.00  0.00      PRO   
ATOM   2822  HD1 PRO P 214      10.375  -6.491   0.771  0.00  0.00      PRO   
ATOM   2823  HD2 PRO P 214      11.176  -5.438   2.148  0.00  0.00      PRO   
ATOM   2824  CA  PRO P 214      10.185  -3.681  -0.312  0.00  0.00      PRO   
ATOM   2825  HA  PRO P 214       9.600  -4.064  -1.135  0.00  0.00      PRO   
ATOM   2826  CB  PRO P 214       9.247  -3.592   0.896  0.00  0.00      PRO   
ATOM   2827  HB1 PRO P 214       8.253  -3.283   0.505  0.00  0.00      PRO   
ATOM   2828  HB2 PRO P 214       9.588  -3.018   1.783  0.00  0.00      PRO   
ATOM   2829  CG  PRO P 214       9.145  -5.004   1.384  0.00  0.00      PRO   
ATOM   2830  HG1 PRO P 214       8.318  -5.495   0.827  0.00  0.00      PRO   
ATOM   2831  HG2 PRO P 214       8.851  -5.081   2.452  0.00  0.00      PRO   
ATOM   2832  C   PRO P 214      10.765  -2.427  -0.816  0.00  0.00      PRO   
ATOM   2833  O   PRO P 214      10.291  -2.025  -1.861  0.00  0.00      PRO   
ATOM   2834  N   LEU P 215      11.743  -1.758  -0.067  0.00  0.00      PRO   
ATOM   2835  HN  LEU P 215      12.053  -2.146   0.798  0.00  0.00      PRO   
ATOM   2836  CA  LEU P 215      12.438  -0.554  -0.437  0.00  0.00      PRO   
ATOM   2837  HA  LEU P 215      11.650   0.119  -0.740  0.00  0.00      PRO   
ATOM   2838  CB  LEU P 215      13.296   0.031   0.700  0.00  0.00      PRO   
ATOM   2839  HB1 LEU P 215      14.113  -0.644   1.034  0.00  0.00      PRO   
ATOM   2840  HB2 LEU P 215      12.543   0.133   1.510  0.00  0.00      PRO   
ATOM   2841  CG  LEU P 215      14.014   1.423   0.465  0.00  0.00      PRO   
ATOM   2842  HG  LEU P 215      14.769   1.151  -0.304  0.00  0.00      PRO   
ATOM   2843  CD1 LEU P 215      12.970   2.424  -0.005  0.00  0.00      PRO   
ATOM   2844 HD11 LEU P 215      12.441   2.005  -0.887  0.00  0.00      PRO   
ATOM   2845 HD12 LEU P 215      12.268   2.608   0.836  0.00  0.00      PRO   
ATOM   2846 HD13 LEU P 215      13.480   3.392  -0.202  0.00  0.00      PRO   
ATOM   2847  CD2 LEU P 215      14.580   1.999   1.774  0.00  0.00      PRO   
ATOM   2848 HD21 LEU P 215      13.958   1.805   2.674  0.00  0.00      PRO   
ATOM   2849 HD22 LEU P 215      15.525   1.468   2.017  0.00  0.00      PRO   
ATOM   2850 HD23 LEU P 215      14.964   3.036   1.671  0.00  0.00      PRO   
ATOM   2851  C   LEU P 215      13.222  -0.797  -1.738  0.00  0.00      PRO   
ATOM   2852  O   LEU P 215      13.297   0.073  -2.599  0.00  0.00      PRO   
ATOM   2853  N   GLY P 216      13.934  -1.973  -1.765  0.00  0.00      PRO   
ATOM   2854  HN  GLY P 216      13.901  -2.627  -1.012  0.00  0.00      PRO   
ATOM   2855  CA  GLY P 216      14.703  -2.521  -2.926  0.00  0.00      PRO   
ATOM   2856  HA1 GLY P 216      14.944  -3.520  -2.596  0.00  0.00      PRO   
ATOM   2857  HA2 GLY P 216      15.544  -1.856  -3.054  0.00  0.00      PRO   
ATOM   2858  C   GLY P 216      13.928  -2.721  -4.141  0.00  0.00      PRO   
ATOM   2859  O   GLY P 216      14.431  -2.541  -5.244  0.00  0.00      PRO   
ATOM   2860  N   ILE P 217      12.628  -3.100  -4.051  0.00  0.00      PRO   
ATOM   2861  HN  ILE P 217      12.311  -3.366  -3.144  0.00  0.00      PRO   
ATOM   2862  CA  ILE P 217      11.690  -3.033  -5.186  0.00  0.00      PRO   
ATOM   2863  HA  ILE P 217      12.148  -3.492  -6.049  0.00  0.00      PRO   
ATOM   2864  CB  ILE P 217      10.368  -3.919  -4.949  0.00  0.00      PRO   
ATOM   2865  HB  ILE P 217       9.818  -3.415  -4.125  0.00  0.00      PRO   
ATOM   2866  CG2 ILE P 217       9.449  -3.895  -6.177  0.00  0.00      PRO   
ATOM   2867 HG21 ILE P 217       8.513  -4.440  -5.931  0.00  0.00      PRO   
ATOM   2868 HG22 ILE P 217       9.111  -2.852  -6.357  0.00  0.00      PRO   
ATOM   2869 HG23 ILE P 217       9.910  -4.421  -7.041  0.00  0.00      PRO   
ATOM   2870  CG1 ILE P 217      10.846  -5.413  -4.662  0.00  0.00      PRO   
ATOM   2871 HG11 ILE P 217      11.784  -5.299  -4.077  0.00  0.00      PRO   
ATOM   2872 HG12 ILE P 217      11.124  -5.957  -5.589  0.00  0.00      PRO   
ATOM   2873  CD  ILE P 217       9.889  -6.150  -3.862  0.00  0.00      PRO   
ATOM   2874  HD1 ILE P 217       9.108  -6.511  -4.564  0.00  0.00      PRO   
ATOM   2875  HD2 ILE P 217      10.455  -6.974  -3.375  0.00  0.00      PRO   
ATOM   2876  HD3 ILE P 217       9.444  -5.623  -2.991  0.00  0.00      PRO   
ATOM   2877  C   ILE P 217      11.353  -1.654  -5.653  0.00  0.00      PRO   
ATOM   2878  O   ILE P 217      11.417  -1.407  -6.836  0.00  0.00      PRO   
ATOM   2879  N   MET P 218      11.076  -0.709  -4.698  0.00  0.00      PRO   
ATOM   2880  HN  MET P 218      10.913  -0.999  -3.758  0.00  0.00      PRO   
ATOM   2881  CA  MET P 218      10.960   0.704  -5.137  0.00  0.00      PRO   
ATOM   2882  HA  MET P 218      10.151   0.690  -5.852  0.00  0.00      PRO   
ATOM   2883  CB  MET P 218      10.584   1.604  -3.904  0.00  0.00      PRO   
ATOM   2884  HB1 MET P 218      10.546   2.679  -4.181  0.00  0.00      PRO   
ATOM   2885  HB2 MET P 218      11.457   1.533  -3.222  0.00  0.00      PRO   
ATOM   2886  CG  MET P 218       9.364   1.310  -3.036  0.00  0.00      PRO   
ATOM   2887  HG1 MET P 218       9.509   1.502  -1.951  0.00  0.00      PRO   
ATOM   2888  HG2 MET P 218       9.449   0.202  -3.007  0.00  0.00      PRO   
ATOM   2889  SD  MET P 218       7.804   1.819  -3.626  0.00  0.00      PRO   
ATOM   2890  CE  MET P 218       7.234   0.624  -4.884  0.00  0.00      PRO   
ATOM   2891  HE1 MET P 218       7.926  -0.245  -4.847  0.00  0.00      PRO   
ATOM   2892  HE2 MET P 218       6.165   0.327  -4.826  0.00  0.00      PRO   
ATOM   2893  HE3 MET P 218       7.335   1.101  -5.882  0.00  0.00      PRO   
ATOM   2894  C   MET P 218      12.127   1.284  -5.860  0.00  0.00      PRO   
ATOM   2895  O   MET P 218      11.925   1.999  -6.760  0.00  0.00      PRO   
ATOM   2896  N   LEU P 219      13.371   0.988  -5.561  0.00  0.00      PRO   
ATOM   2897  HN  LEU P 219      13.344   0.259  -4.881  0.00  0.00      PRO   
ATOM   2898  CA  LEU P 219      14.503   1.522  -6.318  0.00  0.00      PRO   
ATOM   2899  HA  LEU P 219      14.344   2.577  -6.486  0.00  0.00      PRO   
ATOM   2900  CB  LEU P 219      15.808   1.419  -5.496  0.00  0.00      PRO   
ATOM   2901  HB1 LEU P 219      16.663   1.816  -6.084  0.00  0.00      PRO   
ATOM   2902  HB2 LEU P 219      15.883   0.324  -5.329  0.00  0.00      PRO   
ATOM   2903  CG  LEU P 219      15.823   1.932  -4.065  0.00  0.00      PRO   
ATOM   2904  HG  LEU P 219      15.420   1.179  -3.353  0.00  0.00      PRO   
ATOM   2905  CD1 LEU P 219      17.290   1.921  -3.692  0.00  0.00      PRO   
ATOM   2906 HD11 LEU P 219      17.807   1.012  -4.069  0.00  0.00      PRO   
ATOM   2907 HD12 LEU P 219      17.767   2.692  -4.333  0.00  0.00      PRO   
ATOM   2908 HD13 LEU P 219      17.486   2.009  -2.602  0.00  0.00      PRO   
ATOM   2909  CD2 LEU P 219      15.025   3.259  -3.603  0.00  0.00      PRO   
ATOM   2910 HD21 LEU P 219      13.966   3.264  -3.938  0.00  0.00      PRO   
ATOM   2911 HD22 LEU P 219      15.144   3.510  -2.527  0.00  0.00      PRO   
ATOM   2912 HD23 LEU P 219      15.533   4.121  -4.087  0.00  0.00      PRO   
ATOM   2913  C   LEU P 219      14.675   0.914  -7.718  0.00  0.00      PRO   
ATOM   2914  O   LEU P 219      15.220   1.514  -8.633  0.00  0.00      PRO   
ATOM   2915  N   PHE P 220      14.192  -0.355  -7.880  0.00  0.00      PRO   
ATOM   2916  HN  PHE P 220      13.775  -0.815  -7.100  0.00  0.00      PRO   
ATOM   2917  CA  PHE P 220      14.177  -1.052  -9.181  0.00  0.00      PRO   
ATOM   2918  HA  PHE P 220      15.172  -0.909  -9.575  0.00  0.00      PRO   
ATOM   2919  CB  PHE P 220      13.929  -2.531  -8.905  0.00  0.00      PRO   
ATOM   2920  HB1 PHE P 220      12.851  -2.608  -8.651  0.00  0.00      PRO   
ATOM   2921  HB2 PHE P 220      14.564  -2.875  -8.060  0.00  0.00      PRO   
ATOM   2922  CG  PHE P 220      14.079  -3.396 -10.087  0.00  0.00      PRO   
ATOM   2923  CD1 PHE P 220      13.295  -4.587 -10.171  0.00  0.00      PRO   
ATOM   2924  HD1 PHE P 220      12.502  -4.809  -9.471  0.00  0.00      PRO   
ATOM   2925  CE1 PHE P 220      13.538  -5.415 -11.247  0.00  0.00      PRO   
ATOM   2926  HE1 PHE P 220      12.863  -6.235 -11.441  0.00  0.00      PRO   
ATOM   2927  CZ  PHE P 220      14.546  -5.085 -12.240  0.00  0.00      PRO   
ATOM   2928  HZ  PHE P 220      14.812  -5.788 -13.016  0.00  0.00      PRO   
ATOM   2929  CD2 PHE P 220      15.173  -3.211 -10.967  0.00  0.00      PRO   
ATOM   2930  HD2 PHE P 220      15.970  -2.519 -10.735  0.00  0.00      PRO   
ATOM   2931  CE2 PHE P 220      15.384  -4.066 -12.074  0.00  0.00      PRO   
ATOM   2932  HE2 PHE P 220      16.260  -3.902 -12.684  0.00  0.00      PRO   
ATOM   2933  C   PHE P 220      13.048  -0.477 -10.004  0.00  0.00      PRO   
ATOM   2934  O   PHE P 220      13.169  -0.402 -11.197  0.00  0.00      PRO   
ATOM   2935  N   CYS P 221      11.902  -0.103  -9.393  0.00  0.00      PRO   
ATOM   2936  HN  CYS P 221      11.714  -0.347  -8.445  0.00  0.00      PRO   
ATOM   2937  CA  CYS P 221      10.826   0.613 -10.084  0.00  0.00      PRO   
ATOM   2938  HA  CYS P 221      10.587   0.163 -11.036  0.00  0.00      PRO   
ATOM   2939  CB  CYS P 221       9.509   0.744  -9.248  0.00  0.00      PRO   
ATOM   2940  HB1 CYS P 221       8.842   1.409  -9.837  0.00  0.00      PRO   
ATOM   2941  HB2 CYS P 221       9.797   1.392  -8.393  0.00  0.00      PRO   
ATOM   2942  SG  CYS P 221       8.773  -0.759  -8.664  0.00  0.00      PRO   
ATOM   2943  HG1 CYS P 221       9.583  -0.977  -7.639  0.00  0.00      PRO   
ATOM   2944  C   CYS P 221      11.195   1.975 -10.611  0.00  0.00      PRO   
ATOM   2945  O   CYS P 221      11.005   2.262 -11.767  0.00  0.00      PRO   
ATOM   2946  N   TYR P 222      11.896   2.805  -9.805  0.00  0.00      PRO   
ATOM   2947  HN  TYR P 222      12.098   2.645  -8.842  0.00  0.00      PRO   
ATOM   2948  CA  TYR P 222      12.654   3.903 -10.358  0.00  0.00      PRO   
ATOM   2949  HA  TYR P 222      11.894   4.548 -10.772  0.00  0.00      PRO   
ATOM   2950  CB  TYR P 222      13.537   4.694  -9.330  0.00  0.00      PRO   
ATOM   2951  HB1 TYR P 222      14.198   5.480  -9.753  0.00  0.00      PRO   
ATOM   2952  HB2 TYR P 222      14.077   3.944  -8.715  0.00  0.00      PRO   
ATOM   2953  CG  TYR P 222      12.615   5.513  -8.391  0.00  0.00      PRO   
ATOM   2954  CD1 TYR P 222      11.576   6.315  -8.888  0.00  0.00      PRO   
ATOM   2955  HD1 TYR P 222      11.434   6.364  -9.958  0.00  0.00      PRO   
ATOM   2956  CE1 TYR P 222      10.722   6.874  -8.000  0.00  0.00      PRO   
ATOM   2957  HE1 TYR P 222       9.944   7.525  -8.371  0.00  0.00      PRO   
ATOM   2958  CZ  TYR P 222      10.917   6.693  -6.608  0.00  0.00      PRO   
ATOM   2959  OH  TYR P 222      10.120   7.265  -5.708  0.00  0.00      PRO   
ATOM   2960  HH  TYR P 222       9.334   7.525  -6.193  0.00  0.00      PRO   
ATOM   2961  CD2 TYR P 222      12.857   5.428  -7.008  0.00  0.00      PRO   
ATOM   2962  HD2 TYR P 222      13.635   4.797  -6.603  0.00  0.00      PRO   
ATOM   2963  CE2 TYR P 222      11.970   5.961  -6.111  0.00  0.00      PRO   
ATOM   2964  HE2 TYR P 222      11.953   5.877  -5.034  0.00  0.00      PRO   
ATOM   2965  C   TYR P 222      13.615   3.535 -11.464  0.00  0.00      PRO   
ATOM   2966  O   TYR P 222      13.670   4.135 -12.548  0.00  0.00      PRO   
ATOM   2967  N   SER P 223      14.482   2.557 -11.306  0.00  0.00      PRO   
ATOM   2968  HN  SER P 223      14.683   2.173 -10.408  0.00  0.00      PRO   
ATOM   2969  CA  SER P 223      15.317   2.027 -12.385  0.00  0.00      PRO   
ATOM   2970  HA  SER P 223      15.954   2.810 -12.771  0.00  0.00      PRO   
ATOM   2971  CB  SER P 223      16.161   0.779 -12.015  0.00  0.00      PRO   
ATOM   2972  HB1 SER P 223      15.569  -0.084 -11.642  0.00  0.00      PRO   
ATOM   2973  HB2 SER P 223      16.836   1.131 -11.206  0.00  0.00      PRO   
ATOM   2974  OG  SER P 223      17.000   0.233 -13.075  0.00  0.00      PRO   
ATOM   2975  HG1 SER P 223      17.668   0.915 -13.180  0.00  0.00      PRO   
ATOM   2976  C   SER P 223      14.455   1.595 -13.615  0.00  0.00      PRO   
ATOM   2977  O   SER P 223      14.774   1.893 -14.756  0.00  0.00      PRO   
ATOM   2978  N   MET P 224      13.313   0.970 -13.561  0.00  0.00      PRO   
ATOM   2979  HN  MET P 224      13.022   0.557 -12.701  0.00  0.00      PRO   
ATOM   2980  CA  MET P 224      12.395   0.680 -14.648  0.00  0.00      PRO   
ATOM   2981  HA  MET P 224      12.913   0.077 -15.378  0.00  0.00      PRO   
ATOM   2982  CB  MET P 224      11.163  -0.249 -14.167  0.00  0.00      PRO   
ATOM   2983  HB1 MET P 224      10.353  -0.300 -14.926  0.00  0.00      PRO   
ATOM   2984  HB2 MET P 224      10.791   0.067 -13.169  0.00  0.00      PRO   
ATOM   2985  CG  MET P 224      11.733  -1.691 -14.024  0.00  0.00      PRO   
ATOM   2986  HG1 MET P 224      10.952  -2.332 -13.562  0.00  0.00      PRO   
ATOM   2987  HG2 MET P 224      12.671  -1.830 -13.444  0.00  0.00      PRO   
ATOM   2988  SD  MET P 224      11.976  -2.539 -15.610  0.00  0.00      PRO   
ATOM   2989  CE  MET P 224      12.860  -3.939 -14.776  0.00  0.00      PRO   
ATOM   2990  HE1 MET P 224      12.196  -4.340 -13.981  0.00  0.00      PRO   
ATOM   2991  HE2 MET P 224      13.092  -4.719 -15.532  0.00  0.00      PRO   
ATOM   2992  HE3 MET P 224      13.828  -3.617 -14.335  0.00  0.00      PRO   
ATOM   2993  C   MET P 224      11.859   1.956 -15.386  0.00  0.00      PRO   
ATOM   2994  O   MET P 224      11.651   1.943 -16.608  0.00  0.00      PRO   
ATOM   2995  N   ILE P 225      11.572   3.062 -14.704  0.00  0.00      PRO   
ATOM   2996  HN  ILE P 225      11.645   3.136 -13.712  0.00  0.00      PRO   
ATOM   2997  CA  ILE P 225      11.232   4.353 -15.392  0.00  0.00      PRO   
ATOM   2998  HA  ILE P 225      10.521   4.150 -16.180  0.00  0.00      PRO   
ATOM   2999  CB  ILE P 225      10.621   5.401 -14.467  0.00  0.00      PRO   
ATOM   3000  HB  ILE P 225      11.433   5.607 -13.737  0.00  0.00      PRO   
ATOM   3001  CG2 ILE P 225      10.420   6.779 -15.271  0.00  0.00      PRO   
ATOM   3002 HG21 ILE P 225      10.091   6.601 -16.316  0.00  0.00      PRO   
ATOM   3003 HG22 ILE P 225       9.716   7.519 -14.834  0.00  0.00      PRO   
ATOM   3004 HG23 ILE P 225      11.380   7.327 -15.388  0.00  0.00      PRO   
ATOM   3005  CG1 ILE P 225       9.290   4.973 -13.790  0.00  0.00      PRO   
ATOM   3006 HG11 ILE P 225       8.810   5.877 -13.358  0.00  0.00      PRO   
ATOM   3007 HG12 ILE P 225       9.615   4.361 -12.922  0.00  0.00      PRO   
ATOM   3008  CD  ILE P 225       8.220   4.345 -14.722  0.00  0.00      PRO   
ATOM   3009  HD1 ILE P 225       7.392   3.954 -14.094  0.00  0.00      PRO   
ATOM   3010  HD2 ILE P 225       7.841   5.158 -15.378  0.00  0.00      PRO   
ATOM   3011  HD3 ILE P 225       8.746   3.642 -15.403  0.00  0.00      PRO   
ATOM   3012  C   ILE P 225      12.448   4.946 -16.141  0.00  0.00      PRO   
ATOM   3013  O   ILE P 225      12.316   5.327 -17.303  0.00  0.00      PRO   
ATOM   3014  N   ILE P 226      13.702   4.885 -15.548  0.00  0.00      PRO   
ATOM   3015  HN  ILE P 226      13.835   4.681 -14.581  0.00  0.00      PRO   
ATOM   3016  CA  ILE P 226      14.931   5.162 -16.228  0.00  0.00      PRO   
ATOM   3017  HA  ILE P 226      14.733   6.120 -16.685  0.00  0.00      PRO   
ATOM   3018  CB  ILE P 226      16.116   5.161 -15.197  0.00  0.00      PRO   
ATOM   3019  HB  ILE P 226      16.225   4.127 -14.804  0.00  0.00      PRO   
ATOM   3020  CG2 ILE P 226      17.463   5.349 -15.973  0.00  0.00      PRO   
ATOM   3021 HG21 ILE P 226      17.748   4.391 -16.457  0.00  0.00      PRO   
ATOM   3022 HG22 ILE P 226      17.471   6.057 -16.830  0.00  0.00      PRO   
ATOM   3023 HG23 ILE P 226      18.325   5.545 -15.300  0.00  0.00      PRO   
ATOM   3024  CG1 ILE P 226      15.975   6.244 -14.029  0.00  0.00      PRO   
ATOM   3025 HG11 ILE P 226      15.022   6.042 -13.495  0.00  0.00      PRO   
ATOM   3026 HG12 ILE P 226      16.021   7.301 -14.368  0.00  0.00      PRO   
ATOM   3027  CD  ILE P 226      17.061   5.894 -12.867  0.00  0.00      PRO   
ATOM   3028  HD1 ILE P 226      16.884   6.430 -11.910  0.00  0.00      PRO   
ATOM   3029  HD2 ILE P 226      17.048   4.799 -12.679  0.00  0.00      PRO   
ATOM   3030  HD3 ILE P 226      18.115   6.054 -13.182  0.00  0.00      PRO   
ATOM   3031  C   ILE P 226      15.175   4.274 -17.466  0.00  0.00      PRO   
ATOM   3032  O   ILE P 226      15.376   4.725 -18.606  0.00  0.00      PRO   
ATOM   3033  N   ARG P 227      14.926   2.948 -17.355  0.00  0.00      PRO   
ATOM   3034  HN  ARG P 227      14.529   2.561 -16.526  0.00  0.00      PRO   
ATOM   3035  CA  ARG P 227      15.155   1.977 -18.480  0.00  0.00      PRO   
ATOM   3036  HA  ARG P 227      16.128   2.161 -18.910  0.00  0.00      PRO   
ATOM   3037  CB  ARG P 227      14.945   0.506 -17.976  0.00  0.00      PRO   
ATOM   3038  HB1 ARG P 227      14.851  -0.149 -18.869  0.00  0.00      PRO   
ATOM   3039  HB2 ARG P 227      13.979   0.408 -17.436  0.00  0.00      PRO   
ATOM   3040  CG  ARG P 227      16.121  -0.074 -17.155  0.00  0.00      PRO   
ATOM   3041  HG1 ARG P 227      16.302   0.641 -16.325  0.00  0.00      PRO   
ATOM   3042  HG2 ARG P 227      17.127   0.020 -17.617  0.00  0.00      PRO   
ATOM   3043  CD  ARG P 227      15.734  -1.415 -16.521  0.00  0.00      PRO   
ATOM   3044  HD1 ARG P 227      15.430  -2.233 -17.210  0.00  0.00      PRO   
ATOM   3045  HD2 ARG P 227      14.925  -1.226 -15.784  0.00  0.00      PRO   
ATOM   3046  NE  ARG P 227      16.943  -1.862 -15.724  0.00  0.00      PRO   
ATOM   3047  HE  ARG P 227      17.633  -1.154 -15.574  0.00  0.00      PRO   
ATOM   3048  CZ  ARG P 227      17.286  -3.071 -15.302  0.00  0.00      PRO   
ATOM   3049  NH1 ARG P 227      16.606  -4.167 -15.608  0.00  0.00      PRO   
ATOM   3050 HH11 ARG P 227      15.980  -4.186 -16.388  0.00  0.00      PRO   
ATOM   3051 HH12 ARG P 227      17.118  -5.024 -15.551  0.00  0.00      PRO   
ATOM   3052  NH2 ARG P 227      18.299  -3.263 -14.518  0.00  0.00      PRO   
ATOM   3053 HH21 ARG P 227      18.823  -2.455 -14.252  0.00  0.00      PRO   
ATOM   3054 HH22 ARG P 227      18.545  -4.190 -14.232  0.00  0.00      PRO   
ATOM   3055  C   ARG P 227      14.290   2.284 -19.703  0.00  0.00      PRO   
ATOM   3056  O   ARG P 227      14.737   2.351 -20.816  0.00  0.00      PRO   
ATOM   3057  N   THR P 228      13.027   2.595 -19.356  0.00  0.00      PRO   
ATOM   3058  HN  THR P 228      12.798   2.553 -18.387  0.00  0.00      PRO   
ATOM   3059  CA  THR P 228      11.994   3.161 -20.215  0.00  0.00      PRO   
ATOM   3060  HA  THR P 228      11.924   2.460 -21.033  0.00  0.00      PRO   
ATOM   3061  CB  THR P 228      10.623   3.395 -19.631  0.00  0.00      PRO   
ATOM   3062  HB  THR P 228      10.535   4.256 -18.934  0.00  0.00      PRO   
ATOM   3063  OG1 THR P 228      10.211   2.240 -18.867  0.00  0.00      PRO   
ATOM   3064  HG1 THR P 228      10.555   2.159 -17.975  0.00  0.00      PRO   
ATOM   3065  CG2 THR P 228       9.592   3.543 -20.759  0.00  0.00      PRO   
ATOM   3066 HG21 THR P 228       8.561   3.411 -20.367  0.00  0.00      PRO   
ATOM   3067 HG22 THR P 228       9.678   4.546 -21.229  0.00  0.00      PRO   
ATOM   3068 HG23 THR P 228       9.750   2.762 -21.534  0.00  0.00      PRO   
ATOM   3069  C   THR P 228      12.314   4.469 -20.933  0.00  0.00      PRO   
ATOM   3070  O   THR P 228      12.031   4.713 -22.120  0.00  0.00      PRO   
ATOM   3071  N   LEU P 229      12.972   5.315 -20.190  0.00  0.00      PRO   
ATOM   3072  HN  LEU P 229      13.206   5.144 -19.236  0.00  0.00      PRO   
ATOM   3073  CA  LEU P 229      13.477   6.561 -20.859  0.00  0.00      PRO   
ATOM   3074  HA  LEU P 229      12.672   6.970 -21.453  0.00  0.00      PRO   
ATOM   3075  CB  LEU P 229      13.823   7.619 -19.835  0.00  0.00      PRO   
ATOM   3076  HB1 LEU P 229      14.284   8.505 -20.323  0.00  0.00      PRO   
ATOM   3077  HB2 LEU P 229      14.535   7.266 -19.058  0.00  0.00      PRO   
ATOM   3078  CG  LEU P 229      12.570   8.193 -19.026  0.00  0.00      PRO   
ATOM   3079  HG  LEU P 229      11.998   7.380 -18.530  0.00  0.00      PRO   
ATOM   3080  CD1 LEU P 229      13.071   9.078 -17.875  0.00  0.00      PRO   
ATOM   3081 HD11 LEU P 229      13.800   8.458 -17.311  0.00  0.00      PRO   
ATOM   3082 HD12 LEU P 229      13.504  10.019 -18.276  0.00  0.00      PRO   
ATOM   3083 HD13 LEU P 229      12.248   9.328 -17.171  0.00  0.00      PRO   
ATOM   3084  CD2 LEU P 229      11.589   8.946 -19.929  0.00  0.00      PRO   
ATOM   3085 HD21 LEU P 229      12.121   9.781 -20.433  0.00  0.00      PRO   
ATOM   3086 HD22 LEU P 229      11.048   8.192 -20.540  0.00  0.00      PRO   
ATOM   3087 HD23 LEU P 229      10.894   9.549 -19.306  0.00  0.00      PRO   
ATOM   3088  C   LEU P 229      14.633   6.342 -21.834  0.00  0.00      PRO   
ATOM   3089  O   LEU P 229      14.701   6.810 -22.958  0.00  0.00      PRO   
ATOM   3090  N   GLN P 230      15.560   5.484 -21.445  0.00  0.00      PRO   
ATOM   3091  HN  GLN P 230      15.418   4.970 -20.602  0.00  0.00      PRO   
ATOM   3092  CA  GLN P 230      16.782   5.095 -22.179  0.00  0.00      PRO   
ATOM   3093  HA  GLN P 230      17.223   6.028 -22.498  0.00  0.00      PRO   
ATOM   3094  CB  GLN P 230      17.779   4.321 -21.239  0.00  0.00      PRO   
ATOM   3095  HB1 GLN P 230      17.584   3.233 -21.130  0.00  0.00      PRO   
ATOM   3096  HB2 GLN P 230      17.847   4.877 -20.280  0.00  0.00      PRO   
ATOM   3097  CG  GLN P 230      19.251   4.208 -21.794  0.00  0.00      PRO   
ATOM   3098  HG1 GLN P 230      19.281   3.674 -22.768  0.00  0.00      PRO   
ATOM   3099  HG2 GLN P 230      19.845   3.631 -21.052  0.00  0.00      PRO   
ATOM   3100  CD  GLN P 230      19.956   5.479 -21.933  0.00  0.00      PRO   
ATOM   3101  OE1 GLN P 230      20.084   6.029 -23.095  0.00  0.00      PRO   
ATOM   3102  NE2 GLN P 230      20.402   6.104 -20.783  0.00  0.00      PRO   
ATOM   3103 HE21 GLN P 230      20.232   5.771 -19.855  0.00  0.00      PRO   
ATOM   3104 HE22 GLN P 230      21.047   6.867 -20.822  0.00  0.00      PRO   
ATOM   3105  C   GLN P 230      16.491   4.265 -23.384  0.00  0.00      PRO   
ATOM   3106  O   GLN P 230      17.080   4.450 -24.500  0.00  0.00      PRO   
ATOM   3107  N   HSD P 231      15.488   3.319 -23.275  0.00  0.00      PRO   
ATOM   3108  HN  HSD P 231      15.018   3.040 -22.441  0.00  0.00      PRO   
ATOM   3109  CA  HSD P 231      15.230   2.336 -24.305  0.00  0.00      PRO   
ATOM   3110  HA  HSD P 231      16.063   2.168 -24.972  0.00  0.00      PRO   
ATOM   3111  CB  HSD P 231      14.960   0.882 -23.816  0.00  0.00      PRO   
ATOM   3112  HB1 HSD P 231      14.812   0.225 -24.699  0.00  0.00      PRO   
ATOM   3113  HB2 HSD P 231      14.120   0.857 -23.089  0.00  0.00      PRO   
ATOM   3114  ND1 HSD P 231      16.071  -1.129 -22.671  0.00  0.00      PRO   
ATOM   3115  HD1 HSD P 231      15.231  -1.661 -22.779  0.00  0.00      PRO   
ATOM   3116  CG  HSD P 231      16.113   0.183 -23.139  0.00  0.00      PRO   
ATOM   3117  CE1 HSD P 231      17.343  -1.412 -22.242  0.00  0.00      PRO   
ATOM   3118  HE1 HSD P 231      17.603  -2.352 -21.756  0.00  0.00      PRO   
ATOM   3119  NE2 HSD P 231      18.167  -0.391 -22.317  0.00  0.00      PRO   
ATOM   3120  CD2 HSD P 231      17.405   0.640 -22.887  0.00  0.00      PRO   
ATOM   3121  HD2 HSD P 231      17.899   1.588 -23.059  0.00  0.00      PRO   
ATOM   3122  C   HSD P 231      14.115   2.707 -25.229  0.00  0.00      PRO   
ATOM   3123  O   HSD P 231      13.848   2.038 -26.259  0.00  0.00      PRO   
ATOM   3124  N   CYS P 232      13.475   3.907 -25.083  0.00  0.00      PRO   
ATOM   3125  HN  CYS P 232      13.657   4.474 -24.284  0.00  0.00      PRO   
ATOM   3126  CA  CYS P 232      12.515   4.507 -25.953  0.00  0.00      PRO   
ATOM   3127  HA  CYS P 232      12.392   3.892 -26.832  0.00  0.00      PRO   
ATOM   3128  CB  CYS P 232      11.243   4.803 -25.129  0.00  0.00      PRO   
ATOM   3129  HB1 CYS P 232      11.514   5.497 -24.305  0.00  0.00      PRO   
ATOM   3130  HB2 CYS P 232      10.881   3.897 -24.598  0.00  0.00      PRO   
ATOM   3131  SG  CYS P 232       9.804   5.572 -26.126  0.00  0.00      PRO   
ATOM   3132  HG1 CYS P 232       9.403   4.389 -26.568  0.00  0.00      PRO   
ATOM   3133  C   CYS P 232      13.186   5.703 -26.474  0.00  0.00      PRO   
ATOM   3134  O   CYS P 232      13.829   6.513 -25.767  0.00  0.00      PRO   
ATOM   3135  N   LYS P 233      13.140   5.856 -27.815  0.00  0.00      PRO   
ATOM   3136  HN  LYS P 233      12.668   5.161 -28.351  0.00  0.00      PRO   
ATOM   3137  CA  LYS P 233      13.766   6.966 -28.578  0.00  0.00      PRO   
ATOM   3138  HA  LYS P 233      14.368   7.572 -27.917  0.00  0.00      PRO   
ATOM   3139  CB  LYS P 233      14.598   6.383 -29.758  0.00  0.00      PRO   
ATOM   3140  HB1 LYS P 233      15.164   7.177 -30.290  0.00  0.00      PRO   
ATOM   3141  HB2 LYS P 233      13.862   5.978 -30.486  0.00  0.00      PRO   
ATOM   3142  CG  LYS P 233      15.771   5.441 -29.286  0.00  0.00      PRO   
ATOM   3143  HG1 LYS P 233      16.488   5.141 -30.080  0.00  0.00      PRO   
ATOM   3144  HG2 LYS P 233      15.343   4.536 -28.805  0.00  0.00      PRO   
ATOM   3145  CD  LYS P 233      16.604   6.195 -28.258  0.00  0.00      PRO   
ATOM   3146  HD1 LYS P 233      15.971   6.402 -27.369  0.00  0.00      PRO   
ATOM   3147  HD2 LYS P 233      16.831   7.154 -28.771  0.00  0.00      PRO   
ATOM   3148  CE  LYS P 233      17.813   5.481 -27.736  0.00  0.00      PRO   
ATOM   3149  HE1 LYS P 233      18.551   5.067 -28.456  0.00  0.00      PRO   
ATOM   3150  HE2 LYS P 233      17.492   4.598 -27.144  0.00  0.00      PRO   
ATOM   3151  NZ  LYS P 233      18.537   6.333 -26.823  0.00  0.00      PRO   
ATOM   3152  HZ1 LYS P 233      17.813   6.596 -26.124  0.00  0.00      PRO   
ATOM   3153  HZ2 LYS P 233      19.273   5.816 -26.301  0.00  0.00      PRO   
ATOM   3154  HZ3 LYS P 233      18.893   7.143 -27.368  0.00  0.00      PRO   
ATOM   3155  C   LYS P 233      12.775   7.979 -28.996  0.00  0.00      PRO   
ATOM   3156  O   LYS P 233      12.983   9.156 -29.075  0.00  0.00      PRO   
ATOM   3157  N   ASN P 234      11.469   7.489 -29.106  0.00  0.00      PRO   
ATOM   3158  HN  ASN P 234      11.373   6.498 -29.164  0.00  0.00      PRO   
ATOM   3159  CA  ASN P 234      10.338   8.239 -29.558  0.00  0.00      PRO   
ATOM   3160  HA  ASN P 234      10.503   8.531 -30.585  0.00  0.00      PRO   
ATOM   3161  CB  ASN P 234       8.961   7.507 -29.527  0.00  0.00      PRO   
ATOM   3162  HB1 ASN P 234       8.167   7.982 -30.141  0.00  0.00      PRO   
ATOM   3163  HB2 ASN P 234       8.519   7.222 -28.548  0.00  0.00      PRO   
ATOM   3164  CG  ASN P 234       9.221   6.081 -30.140  0.00  0.00      PRO   
ATOM   3165  OD1 ASN P 234       9.202   5.101 -29.367  0.00  0.00      PRO   
ATOM   3166  ND2 ASN P 234       9.333   6.004 -31.461  0.00  0.00      PRO   
ATOM   3167 HD21 ASN P 234       9.178   6.808 -32.036  0.00  0.00      PRO   
ATOM   3168 HD22 ASN P 234       9.725   5.179 -31.867  0.00  0.00      PRO   
ATOM   3169  C   ASN P 234      10.086   9.500 -28.753  0.00  0.00      PRO   
ATOM   3170  O   ASN P 234      10.352   9.606 -27.559  0.00  0.00      PRO   
ATOM   3171  N   GLU P 235       9.487  10.448 -29.482  0.00  0.00      PRO   
ATOM   3172  HN  GLU P 235       9.337  10.272 -30.452  0.00  0.00      PRO   
ATOM   3173  CA  GLU P 235       9.095  11.790 -29.064  0.00  0.00      PRO   
ATOM   3174  HA  GLU P 235      10.000  12.346 -28.870  0.00  0.00      PRO   
ATOM   3175  CB  GLU P 235       8.431  12.448 -30.263  0.00  0.00      PRO   
ATOM   3176  HB1 GLU P 235       7.701  13.271 -30.110  0.00  0.00      PRO   
ATOM   3177  HB2 GLU P 235       7.846  11.700 -30.840  0.00  0.00      PRO   
ATOM   3178  CG  GLU P 235       9.461  13.022 -31.274  0.00  0.00      PRO   
ATOM   3179  HG1 GLU P 235       9.921  12.218 -31.887  0.00  0.00      PRO   
ATOM   3180  HG2 GLU P 235      10.264  13.600 -30.768  0.00  0.00      PRO   
ATOM   3181  CD  GLU P 235       8.850  13.974 -32.327  0.00  0.00      PRO   
ATOM   3182  OE1 GLU P 235       9.434  15.055 -32.432  0.00  0.00      PRO   
ATOM   3183  OE2 GLU P 235       7.838  13.532 -32.952  0.00  0.00      PRO   
ATOM   3184  C   GLU P 235       8.161  11.953 -27.908  0.00  0.00      PRO   
ATOM   3185  O   GLU P 235       8.120  12.984 -27.262  0.00  0.00      PRO   
ATOM   3186  N   LYS P 236       7.360  10.936 -27.611  0.00  0.00      PRO   
ATOM   3187  HN  LYS P 236       7.297  10.209 -28.290  0.00  0.00      PRO   
ATOM   3188  CA  LYS P 236       6.402  10.925 -26.572  0.00  0.00      PRO   
ATOM   3189  HA  LYS P 236       6.047  11.897 -26.261  0.00  0.00      PRO   
ATOM   3190  CB  LYS P 236       5.087  10.257 -26.997  0.00  0.00      PRO   
ATOM   3191  HB1 LYS P 236       4.315  10.103 -26.214  0.00  0.00      PRO   
ATOM   3192  HB2 LYS P 236       5.442   9.333 -27.502  0.00  0.00      PRO   
ATOM   3193  CG  LYS P 236       4.364  11.122 -28.116  0.00  0.00      PRO   
ATOM   3194  HG1 LYS P 236       4.784  10.644 -29.027  0.00  0.00      PRO   
ATOM   3195  HG2 LYS P 236       4.658  12.192 -28.185  0.00  0.00      PRO   
ATOM   3196  CD  LYS P 236       2.792  10.967 -28.002  0.00  0.00      PRO   
ATOM   3197  HD1 LYS P 236       2.512  10.365 -27.111  0.00  0.00      PRO   
ATOM   3198  HD2 LYS P 236       2.636  10.314 -28.887  0.00  0.00      PRO   
ATOM   3199  CE  LYS P 236       1.821  12.126 -28.261  0.00  0.00      PRO   
ATOM   3200  HE1 LYS P 236       0.911  11.526 -28.473  0.00  0.00      PRO   
ATOM   3201  HE2 LYS P 236       2.024  12.689 -29.197  0.00  0.00      PRO   
ATOM   3202  NZ  LYS P 236       1.812  13.055 -27.133  0.00  0.00      PRO   
ATOM   3203  HZ1 LYS P 236       1.105  13.773 -27.391  0.00  0.00      PRO   
ATOM   3204  HZ2 LYS P 236       1.457  12.584 -26.276  0.00  0.00      PRO   
ATOM   3205  HZ3 LYS P 236       2.736  13.506 -26.975  0.00  0.00      PRO   
ATOM   3206  C   LYS P 236       6.853  10.258 -25.264  0.00  0.00      PRO   
ATOM   3207  O   LYS P 236       5.977  10.015 -24.416  0.00  0.00      PRO   
ATOM   3208  N   LYS P 237       8.148   9.990 -25.011  0.00  0.00      PRO   
ATOM   3209  HN  LYS P 237       8.724   9.986 -25.825  0.00  0.00      PRO   
ATOM   3210  CA  LYS P 237       8.622   9.248 -23.878  0.00  0.00      PRO   
ATOM   3211  HA  LYS P 237       8.149   8.277 -23.883  0.00  0.00      PRO   
ATOM   3212  CB  LYS P 237      10.169   8.928 -23.929  0.00  0.00      PRO   
ATOM   3213  HB1 LYS P 237      10.372   8.344 -24.852  0.00  0.00      PRO   
ATOM   3214  HB2 LYS P 237      10.446   8.291 -23.061  0.00  0.00      PRO   
ATOM   3215  CG  LYS P 237      11.221  10.105 -23.969  0.00  0.00      PRO   
ATOM   3216  HG1 LYS P 237      11.089  10.670 -23.021  0.00  0.00      PRO   
ATOM   3217  HG2 LYS P 237      10.829  10.703 -24.819  0.00  0.00      PRO   
ATOM   3218  CD  LYS P 237      12.690   9.726 -24.039  0.00  0.00      PRO   
ATOM   3219  HD1 LYS P 237      12.895   8.821 -23.427  0.00  0.00      PRO   
ATOM   3220  HD2 LYS P 237      13.284  10.579 -23.645  0.00  0.00      PRO   
ATOM   3221  CE  LYS P 237      13.078   9.450 -25.555  0.00  0.00      PRO   
ATOM   3222  HE1 LYS P 237      12.784  10.345 -26.144  0.00  0.00      PRO   
ATOM   3223  HE2 LYS P 237      12.437   8.661 -26.001  0.00  0.00      PRO   
ATOM   3224  NZ  LYS P 237      14.491   9.201 -25.848  0.00  0.00      PRO   
ATOM   3225  HZ1 LYS P 237      14.955  10.047 -25.459  0.00  0.00      PRO   
ATOM   3226  HZ2 LYS P 237      14.818   8.278 -25.498  0.00  0.00      PRO   
ATOM   3227  HZ3 LYS P 237      14.558   9.362 -26.874  0.00  0.00      PRO   
ATOM   3228  C   LYS P 237       8.281   9.894 -22.481  0.00  0.00      PRO   
ATOM   3229  O   LYS P 237       7.824   9.225 -21.569  0.00  0.00      PRO   
ATOM   3230  N   ASN P 238       8.450  11.263 -22.360  0.00  0.00      PRO   
ATOM   3231  HN  ASN P 238       8.679  11.819 -23.155  0.00  0.00      PRO   
ATOM   3232  CA  ASN P 238       8.240  11.982 -21.030  0.00  0.00      PRO   
ATOM   3233  HA  ASN P 238       8.711  11.457 -20.212  0.00  0.00      PRO   
ATOM   3234  CB  ASN P 238       8.655  13.550 -21.001  0.00  0.00      PRO   
ATOM   3235  HB1 ASN P 238       8.580  14.086 -20.031  0.00  0.00      PRO   
ATOM   3236  HB2 ASN P 238       8.124  14.092 -21.813  0.00  0.00      PRO   
ATOM   3237  CG  ASN P 238      10.142  13.648 -21.449  0.00  0.00      PRO   
ATOM   3238  OD1 ASN P 238      10.387  13.365 -22.631  0.00  0.00      PRO   
ATOM   3239  ND2 ASN P 238      11.067  14.050 -20.636  0.00  0.00      PRO   
ATOM   3240 HD21 ASN P 238      10.731  14.354 -19.745  0.00  0.00      PRO   
ATOM   3241 HD22 ASN P 238      12.004  14.330 -20.843  0.00  0.00      PRO   
ATOM   3242  C   ASN P 238       6.712  12.037 -20.670  0.00  0.00      PRO   
ATOM   3243  O   ASN P 238       6.427  12.252 -19.517  0.00  0.00      PRO   
ATOM   3244  N   LYS P 239       5.705  12.090 -21.647  0.00  0.00      PRO   
ATOM   3245  HN  LYS P 239       5.970  12.102 -22.608  0.00  0.00      PRO   
ATOM   3246  CA  LYS P 239       4.297  11.845 -21.379  0.00  0.00      PRO   
ATOM   3247  HA  LYS P 239       4.110  12.350 -20.443  0.00  0.00      PRO   
ATOM   3248  CB  LYS P 239       3.286  12.384 -22.435  0.00  0.00      PRO   
ATOM   3249  HB1 LYS P 239       2.221  12.237 -22.155  0.00  0.00      PRO   
ATOM   3250  HB2 LYS P 239       3.530  11.934 -23.421  0.00  0.00      PRO   
ATOM   3251  CG  LYS P 239       3.196  13.933 -22.336  0.00  0.00      PRO   
ATOM   3252  HG1 LYS P 239       3.462  14.199 -21.290  0.00  0.00      PRO   
ATOM   3253  HG2 LYS P 239       2.166  14.307 -22.516  0.00  0.00      PRO   
ATOM   3254  CD  LYS P 239       4.244  14.737 -23.177  0.00  0.00      PRO   
ATOM   3255  HD1 LYS P 239       4.660  14.145 -24.020  0.00  0.00      PRO   
ATOM   3256  HD2 LYS P 239       5.047  14.939 -22.436  0.00  0.00      PRO   
ATOM   3257  CE  LYS P 239       3.821  16.080 -23.650  0.00  0.00      PRO   
ATOM   3258  HE1 LYS P 239       3.345  16.681 -22.846  0.00  0.00      PRO   
ATOM   3259  HE2 LYS P 239       3.058  15.995 -24.453  0.00  0.00      PRO   
ATOM   3260  NZ  LYS P 239       5.037  16.756 -24.231  0.00  0.00      PRO   
ATOM   3261  HZ1 LYS P 239       5.484  17.259 -23.438  0.00  0.00      PRO   
ATOM   3262  HZ2 LYS P 239       5.738  16.085 -24.605  0.00  0.00      PRO   
ATOM   3263  HZ3 LYS P 239       4.787  17.373 -25.030  0.00  0.00      PRO   
ATOM   3264  C   LYS P 239       3.909  10.412 -21.084  0.00  0.00      PRO   
ATOM   3265  O   LYS P 239       3.096  10.090 -20.202  0.00  0.00      PRO   
ATOM   3266  N   ALA P 240       4.513   9.419 -21.832  0.00  0.00      PRO   
ATOM   3267  HN  ALA P 240       5.183   9.633 -22.538  0.00  0.00      PRO   
ATOM   3268  CA  ALA P 240       4.259   8.030 -21.565  0.00  0.00      PRO   
ATOM   3269  HA  ALA P 240       3.254   7.793 -21.882  0.00  0.00      PRO   
ATOM   3270  CB  ALA P 240       5.196   7.320 -22.586  0.00  0.00      PRO   
ATOM   3271  HB1 ALA P 240       5.042   7.969 -23.475  0.00  0.00      PRO   
ATOM   3272  HB2 ALA P 240       6.289   7.439 -22.427  0.00  0.00      PRO   
ATOM   3273  HB3 ALA P 240       4.808   6.319 -22.869  0.00  0.00      PRO   
ATOM   3274  C   ALA P 240       4.564   7.498 -20.106  0.00  0.00      PRO   
ATOM   3275  O   ALA P 240       3.821   6.740 -19.479  0.00  0.00      PRO   
ATOM   3276  N   VAL P 241       5.635   7.907 -19.467  0.00  0.00      PRO   
ATOM   3277  HN  VAL P 241       6.310   8.239 -20.120  0.00  0.00      PRO   
ATOM   3278  CA  VAL P 241       6.057   7.330 -18.261  0.00  0.00      PRO   
ATOM   3279  HA  VAL P 241       5.782   6.287 -18.227  0.00  0.00      PRO   
ATOM   3280  CB  VAL P 241       7.564   7.353 -18.147  0.00  0.00      PRO   
ATOM   3281  HB  VAL P 241       7.823   6.781 -17.231  0.00  0.00      PRO   
ATOM   3282  CG1 VAL P 241       8.215   6.604 -19.299  0.00  0.00      PRO   
ATOM   3283 HG11 VAL P 241       8.054   7.041 -20.308  0.00  0.00      PRO   
ATOM   3284 HG12 VAL P 241       9.326   6.611 -19.301  0.00  0.00      PRO   
ATOM   3285 HG13 VAL P 241       7.704   5.619 -19.344  0.00  0.00      PRO   
ATOM   3286  CG2 VAL P 241       8.141   8.812 -18.096  0.00  0.00      PRO   
ATOM   3287 HG21 VAL P 241       7.972   9.281 -19.089  0.00  0.00      PRO   
ATOM   3288 HG22 VAL P 241       7.637   9.471 -17.356  0.00  0.00      PRO   
ATOM   3289 HG23 VAL P 241       9.225   8.715 -17.875  0.00  0.00      PRO   
ATOM   3290  C   VAL P 241       5.439   8.017 -17.086  0.00  0.00      PRO   
ATOM   3291  O   VAL P 241       5.552   7.486 -15.977  0.00  0.00      PRO   
ATOM   3292  N   LYS P 242       4.900   9.239 -17.272  0.00  0.00      PRO   
ATOM   3293  HN  LYS P 242       4.798   9.622 -18.187  0.00  0.00      PRO   
ATOM   3294  CA  LYS P 242       4.575  10.097 -16.131  0.00  0.00      PRO   
ATOM   3295  HA  LYS P 242       5.501  10.082 -15.576  0.00  0.00      PRO   
ATOM   3296  CB  LYS P 242       4.297  11.583 -16.438  0.00  0.00      PRO   
ATOM   3297  HB1 LYS P 242       5.162  12.017 -16.982  0.00  0.00      PRO   
ATOM   3298  HB2 LYS P 242       4.207  12.262 -15.563  0.00  0.00      PRO   
ATOM   3299  CG  LYS P 242       3.064  11.752 -17.336  0.00  0.00      PRO   
ATOM   3300  HG1 LYS P 242       2.178  11.280 -16.861  0.00  0.00      PRO   
ATOM   3301  HG2 LYS P 242       3.185  11.339 -18.360  0.00  0.00      PRO   
ATOM   3302  CD  LYS P 242       2.639  13.251 -17.462  0.00  0.00      PRO   
ATOM   3303  HD1 LYS P 242       3.588  13.626 -17.902  0.00  0.00      PRO   
ATOM   3304  HD2 LYS P 242       2.488  13.836 -16.530  0.00  0.00      PRO   
ATOM   3305  CE  LYS P 242       1.425  13.420 -18.346  0.00  0.00      PRO   
ATOM   3306  HE1 LYS P 242       0.629  12.977 -17.711  0.00  0.00      PRO   
ATOM   3307  HE2 LYS P 242       1.579  12.822 -19.270  0.00  0.00      PRO   
ATOM   3308  NZ  LYS P 242       0.996  14.818 -18.544  0.00  0.00      PRO   
ATOM   3309  HZ1 LYS P 242       0.050  14.812 -18.976  0.00  0.00      PRO   
ATOM   3310  HZ2 LYS P 242       0.728  15.214 -17.621  0.00  0.00      PRO   
ATOM   3311  HZ3 LYS P 242       1.768  15.322 -19.026  0.00  0.00      PRO   
ATOM   3312  C   LYS P 242       3.579   9.502 -15.131  0.00  0.00      PRO   
ATOM   3313  O   LYS P 242       3.719   9.671 -13.912  0.00  0.00      PRO   
ATOM   3314  N   MET P 243       2.481   8.832 -15.537  0.00  0.00      PRO   
ATOM   3315  HN  MET P 243       2.305   8.613 -16.494  0.00  0.00      PRO   
ATOM   3316  CA  MET P 243       1.396   8.405 -14.715  0.00  0.00      PRO   
ATOM   3317  HA  MET P 243       1.095   9.273 -14.148  0.00  0.00      PRO   
ATOM   3318  CB  MET P 243       0.088   8.085 -15.483  0.00  0.00      PRO   
ATOM   3319  HB1 MET P 243       0.233   7.242 -16.192  0.00  0.00      PRO   
ATOM   3320  HB2 MET P 243      -0.128   9.002 -16.072  0.00  0.00      PRO   
ATOM   3321  CG  MET P 243      -1.091   7.707 -14.569  0.00  0.00      PRO   
ATOM   3322  HG1 MET P 243      -1.961   7.851 -15.244  0.00  0.00      PRO   
ATOM   3323  HG2 MET P 243      -1.070   8.426 -13.722  0.00  0.00      PRO   
ATOM   3324  SD  MET P 243      -1.319   6.096 -13.842  0.00  0.00      PRO   
ATOM   3325  CE  MET P 243      -2.942   6.507 -13.029  0.00  0.00      PRO   
ATOM   3326  HE1 MET P 243      -3.436   5.562 -12.717  0.00  0.00      PRO   
ATOM   3327  HE2 MET P 243      -2.848   7.265 -12.222  0.00  0.00      PRO   
ATOM   3328  HE3 MET P 243      -3.610   7.010 -13.760  0.00  0.00      PRO   
ATOM   3329  C   MET P 243       1.822   7.352 -13.706  0.00  0.00      PRO   
ATOM   3330  O   MET P 243       1.580   7.390 -12.502  0.00  0.00      PRO   
ATOM   3331  N   ILE P 244       2.627   6.382 -14.269  0.00  0.00      PRO   
ATOM   3332  HN  ILE P 244       2.643   6.391 -15.265  0.00  0.00      PRO   
ATOM   3333  CA  ILE P 244       3.098   5.288 -13.449  0.00  0.00      PRO   
ATOM   3334  HA  ILE P 244       2.315   5.094 -12.732  0.00  0.00      PRO   
ATOM   3335  CB  ILE P 244       3.389   3.962 -14.200  0.00  0.00      PRO   
ATOM   3336  HB  ILE P 244       2.457   3.758 -14.769  0.00  0.00      PRO   
ATOM   3337  CG2 ILE P 244       4.518   3.930 -15.242  0.00  0.00      PRO   
ATOM   3338 HG21 ILE P 244       4.427   4.821 -15.899  0.00  0.00      PRO   
ATOM   3339 HG22 ILE P 244       5.536   3.815 -14.812  0.00  0.00      PRO   
ATOM   3340 HG23 ILE P 244       4.420   3.063 -15.930  0.00  0.00      PRO   
ATOM   3341  CG1 ILE P 244       3.736   2.775 -13.248  0.00  0.00      PRO   
ATOM   3342 HG11 ILE P 244       2.813   2.823 -12.631  0.00  0.00      PRO   
ATOM   3343 HG12 ILE P 244       4.626   2.987 -12.618  0.00  0.00      PRO   
ATOM   3344  CD  ILE P 244       3.626   1.310 -13.758  0.00  0.00      PRO   
ATOM   3345  HD1 ILE P 244       4.417   0.950 -14.451  0.00  0.00      PRO   
ATOM   3346  HD2 ILE P 244       3.583   0.632 -12.880  0.00  0.00      PRO   
ATOM   3347  HD3 ILE P 244       2.590   1.135 -14.119  0.00  0.00      PRO   
ATOM   3348  C   ILE P 244       4.300   5.716 -12.698  0.00  0.00      PRO   
ATOM   3349  O   ILE P 244       4.621   5.292 -11.625  0.00  0.00      PRO   
ATOM   3350  N   PHE P 245       5.093   6.767 -13.108  0.00  0.00      PRO   
ATOM   3351  HN  PHE P 245       5.052   7.171 -14.018  0.00  0.00      PRO   
ATOM   3352  CA  PHE P 245       6.067   7.436 -12.224  0.00  0.00      PRO   
ATOM   3353  HA  PHE P 245       6.631   6.641 -11.759  0.00  0.00      PRO   
ATOM   3354  CB  PHE P 245       6.854   8.359 -13.289  0.00  0.00      PRO   
ATOM   3355  HB1 PHE P 245       6.120   9.140 -13.584  0.00  0.00      PRO   
ATOM   3356  HB2 PHE P 245       7.152   7.672 -14.109  0.00  0.00      PRO   
ATOM   3357  CG  PHE P 245       8.184   8.983 -12.846  0.00  0.00      PRO   
ATOM   3358  CD1 PHE P 245       8.673  10.086 -13.601  0.00  0.00      PRO   
ATOM   3359  HD1 PHE P 245       8.172  10.436 -14.491  0.00  0.00      PRO   
ATOM   3360  CE1 PHE P 245       9.844  10.778 -13.150  0.00  0.00      PRO   
ATOM   3361  HE1 PHE P 245      10.224  11.521 -13.836  0.00  0.00      PRO   
ATOM   3362  CZ  PHE P 245      10.535  10.390 -12.060  0.00  0.00      PRO   
ATOM   3363  HZ  PHE P 245      11.462  10.846 -11.744  0.00  0.00      PRO   
ATOM   3364  CD2 PHE P 245       8.858   8.641 -11.718  0.00  0.00      PRO   
ATOM   3365  HD2 PHE P 245       8.442   7.864 -11.095  0.00  0.00      PRO   
ATOM   3366  CE2 PHE P 245      10.072   9.236 -11.292  0.00  0.00      PRO   
ATOM   3367  HE2 PHE P 245      10.601   8.801 -10.457  0.00  0.00      PRO   
ATOM   3368  C   PHE P 245       5.512   8.193 -11.039  0.00  0.00      PRO   
ATOM   3369  O   PHE P 245       5.995   8.029  -9.923  0.00  0.00      PRO   
ATOM   3370  N   ALA P 246       4.458   8.971 -11.244  0.00  0.00      PRO   
ATOM   3371  HN  ALA P 246       4.030   9.028 -12.143  0.00  0.00      PRO   
ATOM   3372  CA  ALA P 246       3.708   9.576 -10.160  0.00  0.00      PRO   
ATOM   3373  HA  ALA P 246       4.452  10.176  -9.658  0.00  0.00      PRO   
ATOM   3374  CB  ALA P 246       2.578  10.503 -10.640  0.00  0.00      PRO   
ATOM   3375  HB1 ALA P 246       1.908  10.128 -11.443  0.00  0.00      PRO   
ATOM   3376  HB2 ALA P 246       1.948  10.843  -9.790  0.00  0.00      PRO   
ATOM   3377  HB3 ALA P 246       3.021  11.390 -11.142  0.00  0.00      PRO   
ATOM   3378  C   ALA P 246       3.127   8.571  -9.147  0.00  0.00      PRO   
ATOM   3379  O   ALA P 246       3.175   8.843  -7.974  0.00  0.00      PRO   
ATOM   3380  N   VAL P 247       2.610   7.378  -9.596  0.00  0.00      PRO   
ATOM   3381  HN  VAL P 247       2.569   7.264 -10.586  0.00  0.00      PRO   
ATOM   3382  CA  VAL P 247       2.142   6.338  -8.801  0.00  0.00      PRO   
ATOM   3383  HA  VAL P 247       1.441   6.761  -8.098  0.00  0.00      PRO   
ATOM   3384  CB  VAL P 247       1.507   5.139  -9.464  0.00  0.00      PRO   
ATOM   3385  HB  VAL P 247       2.042   4.680 -10.322  0.00  0.00      PRO   
ATOM   3386  CG1 VAL P 247       1.198   3.930  -8.474  0.00  0.00      PRO   
ATOM   3387 HG11 VAL P 247       0.448   3.277  -8.969  0.00  0.00      PRO   
ATOM   3388 HG12 VAL P 247       2.001   3.278  -8.067  0.00  0.00      PRO   
ATOM   3389 HG13 VAL P 247       0.644   4.370  -7.617  0.00  0.00      PRO   
ATOM   3390  CG2 VAL P 247       0.072   5.571  -9.981  0.00  0.00      PRO   
ATOM   3391 HG21 VAL P 247      -0.537   4.679 -10.240  0.00  0.00      PRO   
ATOM   3392 HG22 VAL P 247      -0.401   6.315  -9.306  0.00  0.00      PRO   
ATOM   3393 HG23 VAL P 247       0.224   6.166 -10.906  0.00  0.00      PRO   
ATOM   3394  C   VAL P 247       3.266   5.778  -7.829  0.00  0.00      PRO   
ATOM   3395  O   VAL P 247       3.075   5.727  -6.645  0.00  0.00      PRO   
ATOM   3396  N   VAL P 248       4.468   5.485  -8.354  0.00  0.00      PRO   
ATOM   3397  HN  VAL P 248       4.669   5.404  -9.327  0.00  0.00      PRO   
ATOM   3398  CA  VAL P 248       5.625   4.981  -7.530  0.00  0.00      PRO   
ATOM   3399  HA  VAL P 248       5.216   4.138  -6.993  0.00  0.00      PRO   
ATOM   3400  CB  VAL P 248       6.950   4.567  -8.330  0.00  0.00      PRO   
ATOM   3401  HB  VAL P 248       7.267   5.487  -8.867  0.00  0.00      PRO   
ATOM   3402  CG1 VAL P 248       8.109   4.084  -7.374  0.00  0.00      PRO   
ATOM   3403 HG11 VAL P 248       9.010   3.742  -7.926  0.00  0.00      PRO   
ATOM   3404 HG12 VAL P 248       8.259   4.906  -6.642  0.00  0.00      PRO   
ATOM   3405 HG13 VAL P 248       7.748   3.166  -6.861  0.00  0.00      PRO   
ATOM   3406  CG2 VAL P 248       6.526   3.446  -9.353  0.00  0.00      PRO   
ATOM   3407 HG21 VAL P 248       5.532   3.643  -9.809  0.00  0.00      PRO   
ATOM   3408 HG22 VAL P 248       7.297   3.503 -10.151  0.00  0.00      PRO   
ATOM   3409 HG23 VAL P 248       6.632   2.448  -8.875  0.00  0.00      PRO   
ATOM   3410  C   VAL P 248       5.917   5.954  -6.423  0.00  0.00      PRO   
ATOM   3411  O   VAL P 248       6.076   5.551  -5.279  0.00  0.00      PRO   
ATOM   3412  N   VAL P 249       6.030   7.280  -6.811  0.00  0.00      PRO   
ATOM   3413  HN  VAL P 249       5.785   7.540  -7.741  0.00  0.00      PRO   
ATOM   3414  CA  VAL P 249       6.290   8.384  -5.854  0.00  0.00      PRO   
ATOM   3415  HA  VAL P 249       7.069   8.160  -5.140  0.00  0.00      PRO   
ATOM   3416  CB  VAL P 249       6.689   9.589  -6.733  0.00  0.00      PRO   
ATOM   3417  HB  VAL P 249       5.999   9.561  -7.603  0.00  0.00      PRO   
ATOM   3418  CG1 VAL P 249       6.468  10.910  -5.980  0.00  0.00      PRO   
ATOM   3419 HG11 VAL P 249       5.379  11.126  -5.940  0.00  0.00      PRO   
ATOM   3420 HG12 VAL P 249       6.708  10.943  -4.896  0.00  0.00      PRO   
ATOM   3421 HG13 VAL P 249       6.952  11.657  -6.645  0.00  0.00      PRO   
ATOM   3422  CG2 VAL P 249       8.162   9.501  -7.163  0.00  0.00      PRO   
ATOM   3423 HG21 VAL P 249       8.862   9.631  -6.311  0.00  0.00      PRO   
ATOM   3424 HG22 VAL P 249       8.313   8.490  -7.598  0.00  0.00      PRO   
ATOM   3425 HG23 VAL P 249       8.380  10.335  -7.864  0.00  0.00      PRO   
ATOM   3426  C   VAL P 249       5.141   8.585  -4.858  0.00  0.00      PRO   
ATOM   3427  O   VAL P 249       5.345   8.774  -3.670  0.00  0.00      PRO   
ATOM   3428  N   LEU P 250       3.852   8.468  -5.309  0.00  0.00      PRO   
ATOM   3429  HN  LEU P 250       3.711   8.301  -6.282  0.00  0.00      PRO   
ATOM   3430  CA  LEU P 250       2.721   8.639  -4.462  0.00  0.00      PRO   
ATOM   3431  HA  LEU P 250       2.937   9.588  -3.993  0.00  0.00      PRO   
ATOM   3432  CB  LEU P 250       1.414   8.680  -5.344  0.00  0.00      PRO   
ATOM   3433  HB1 LEU P 250       1.286   7.731  -5.907  0.00  0.00      PRO   
ATOM   3434  HB2 LEU P 250       1.768   9.447  -6.066  0.00  0.00      PRO   
ATOM   3435  CG  LEU P 250       0.223   8.985  -4.467  0.00  0.00      PRO   
ATOM   3436  HG  LEU P 250       0.188   8.251  -3.633  0.00  0.00      PRO   
ATOM   3437  CD1 LEU P 250       0.238  10.353  -3.857  0.00  0.00      PRO   
ATOM   3438 HD11 LEU P 250       0.392  11.151  -4.614  0.00  0.00      PRO   
ATOM   3439 HD12 LEU P 250      -0.669  10.508  -3.234  0.00  0.00      PRO   
ATOM   3440 HD13 LEU P 250       1.148  10.391  -3.221  0.00  0.00      PRO   
ATOM   3441  CD2 LEU P 250      -1.040   8.916  -5.301  0.00  0.00      PRO   
ATOM   3442 HD21 LEU P 250      -1.034   9.557  -6.209  0.00  0.00      PRO   
ATOM   3443 HD22 LEU P 250      -1.278   7.851  -5.510  0.00  0.00      PRO   
ATOM   3444 HD23 LEU P 250      -1.820   9.237  -4.578  0.00  0.00      PRO   
ATOM   3445  C   LEU P 250       2.597   7.531  -3.423  0.00  0.00      PRO   
ATOM   3446  O   LEU P 250       2.391   7.767  -2.224  0.00  0.00      PRO   
ATOM   3447  N   PHE P 251       2.846   6.288  -3.846  0.00  0.00      PRO   
ATOM   3448  HN  PHE P 251       2.958   6.128  -4.824  0.00  0.00      PRO   
ATOM   3449  CA  PHE P 251       2.898   5.114  -2.970  0.00  0.00      PRO   
ATOM   3450  HA  PHE P 251       1.942   5.158  -2.469  0.00  0.00      PRO   
ATOM   3451  CB  PHE P 251       3.089   3.878  -3.882  0.00  0.00      PRO   
ATOM   3452  HB1 PHE P 251       4.025   3.892  -4.480  0.00  0.00      PRO   
ATOM   3453  HB2 PHE P 251       2.304   4.150  -4.620  0.00  0.00      PRO   
ATOM   3454  CG  PHE P 251       2.986   2.558  -3.117  0.00  0.00      PRO   
ATOM   3455  CD1 PHE P 251       4.033   1.898  -2.452  0.00  0.00      PRO   
ATOM   3456  HD1 PHE P 251       5.008   2.353  -2.362  0.00  0.00      PRO   
ATOM   3457  CE1 PHE P 251       3.856   0.672  -1.829  0.00  0.00      PRO   
ATOM   3458  HE1 PHE P 251       4.670   0.281  -1.235  0.00  0.00      PRO   
ATOM   3459  CZ  PHE P 251       2.635   0.008  -1.753  0.00  0.00      PRO   
ATOM   3460  HZ  PHE P 251       2.448  -0.986  -1.374  0.00  0.00      PRO   
ATOM   3461  CD2 PHE P 251       1.810   1.867  -3.084  0.00  0.00      PRO   
ATOM   3462  HD2 PHE P 251       0.895   2.297  -3.464  0.00  0.00      PRO   
ATOM   3463  CE2 PHE P 251       1.579   0.663  -2.420  0.00  0.00      PRO   
ATOM   3464  HE2 PHE P 251       0.646   0.125  -2.498  0.00  0.00      PRO   
ATOM   3465  C   PHE P 251       4.139   5.215  -1.972  0.00  0.00      PRO   
ATOM   3466  O   PHE P 251       4.080   4.914  -0.807  0.00  0.00      PRO   
ATOM   3467  N   LEU P 252       5.354   5.661  -2.382  0.00  0.00      PRO   
ATOM   3468  HN  LEU P 252       5.422   5.807  -3.366  0.00  0.00      PRO   
ATOM   3469  CA  LEU P 252       6.590   5.827  -1.662  0.00  0.00      PRO   
ATOM   3470  HA  LEU P 252       6.713   4.897  -1.126  0.00  0.00      PRO   
ATOM   3471  CB  LEU P 252       7.765   6.136  -2.605  0.00  0.00      PRO   
ATOM   3472  HB1 LEU P 252       7.647   7.184  -2.954  0.00  0.00      PRO   
ATOM   3473  HB2 LEU P 252       7.700   5.447  -3.475  0.00  0.00      PRO   
ATOM   3474  CG  LEU P 252       9.095   5.843  -1.923  0.00  0.00      PRO   
ATOM   3475  HG  LEU P 252       8.977   4.972  -1.244  0.00  0.00      PRO   
ATOM   3476  CD1 LEU P 252      10.090   5.325  -3.008  0.00  0.00      PRO   
ATOM   3477 HD11 LEU P 252      10.762   6.132  -3.371  0.00  0.00      PRO   
ATOM   3478 HD12 LEU P 252      10.833   4.624  -2.572  0.00  0.00      PRO   
ATOM   3479 HD13 LEU P 252       9.519   4.840  -3.828  0.00  0.00      PRO   
ATOM   3480  CD2 LEU P 252       9.797   7.038  -1.227  0.00  0.00      PRO   
ATOM   3481 HD21 LEU P 252      10.800   6.701  -0.890  0.00  0.00      PRO   
ATOM   3482 HD22 LEU P 252       9.915   7.927  -1.883  0.00  0.00      PRO   
ATOM   3483 HD23 LEU P 252       9.282   7.231  -0.262  0.00  0.00      PRO   
ATOM   3484  C   LEU P 252       6.556   6.922  -0.594  0.00  0.00      PRO   
ATOM   3485  O   LEU P 252       6.950   6.738   0.535  0.00  0.00      PRO   
ATOM   3486  N   GLY P 253       5.914   8.053  -0.974  0.00  0.00      PRO   
ATOM   3487  HN  GLY P 253       5.433   8.052  -1.848  0.00  0.00      PRO   
ATOM   3488  CA  GLY P 253       5.668   9.230  -0.146  0.00  0.00      PRO   
ATOM   3489  HA1 GLY P 253       5.254  10.099  -0.637  0.00  0.00      PRO   
ATOM   3490  HA2 GLY P 253       6.586   9.618   0.270  0.00  0.00      PRO   
ATOM   3491  C   GLY P 253       4.718   8.875   0.923  0.00  0.00      PRO   
ATOM   3492  O   GLY P 253       4.780   9.521   1.958  0.00  0.00      PRO   
ATOM   3493  N   PHE P 254       3.533   8.238   0.550  0.00  0.00      PRO   
ATOM   3494  HN  PHE P 254       3.300   7.954  -0.376  0.00  0.00      PRO   
ATOM   3495  CA  PHE P 254       2.596   7.921   1.632  0.00  0.00      PRO   
ATOM   3496  HA  PHE P 254       2.332   8.812   2.182  0.00  0.00      PRO   
ATOM   3497  CB  PHE P 254       1.192   7.580   1.072  0.00  0.00      PRO   
ATOM   3498  HB1 PHE P 254       0.687   6.794   1.675  0.00  0.00      PRO   
ATOM   3499  HB2 PHE P 254       1.272   7.033   0.109  0.00  0.00      PRO   
ATOM   3500  CG  PHE P 254       0.286   8.790   0.884  0.00  0.00      PRO   
ATOM   3501  CD1 PHE P 254      -0.753   8.994   1.798  0.00  0.00      PRO   
ATOM   3502  HD1 PHE P 254      -0.882   8.251   2.571  0.00  0.00      PRO   
ATOM   3503  CE1 PHE P 254      -1.605  10.126   1.689  0.00  0.00      PRO   
ATOM   3504  HE1 PHE P 254      -2.384  10.278   2.422  0.00  0.00      PRO   
ATOM   3505  CZ  PHE P 254      -1.345  11.089   0.768  0.00  0.00      PRO   
ATOM   3506  HZ  PHE P 254      -1.819  12.059   0.769  0.00  0.00      PRO   
ATOM   3507  CD2 PHE P 254       0.529   9.769  -0.155  0.00  0.00      PRO   
ATOM   3508  HD2 PHE P 254       1.283   9.593  -0.908  0.00  0.00      PRO   
ATOM   3509  CE2 PHE P 254      -0.302  10.885  -0.180  0.00  0.00      PRO   
ATOM   3510  HE2 PHE P 254      -0.032  11.732  -0.793  0.00  0.00      PRO   
ATOM   3511  C   PHE P 254       3.014   6.814   2.610  0.00  0.00      PRO   
ATOM   3512  O   PHE P 254       2.885   6.926   3.818  0.00  0.00      PRO   
ATOM   3513  N   TRP P 255       3.644   5.691   2.120  0.00  0.00      PRO   
ATOM   3514  HN  TRP P 255       3.775   5.530   1.145  0.00  0.00      PRO   
ATOM   3515  CA  TRP P 255       4.026   4.595   3.003  0.00  0.00      PRO   
ATOM   3516  HA  TRP P 255       3.353   4.551   3.846  0.00  0.00      PRO   
ATOM   3517  CB  TRP P 255       3.961   3.225   2.279  0.00  0.00      PRO   
ATOM   3518  HB1 TRP P 255       4.385   2.439   2.940  0.00  0.00      PRO   
ATOM   3519  HB2 TRP P 255       4.601   3.146   1.374  0.00  0.00      PRO   
ATOM   3520  CG  TRP P 255       2.612   2.707   1.797  0.00  0.00      PRO   
ATOM   3521  CD1 TRP P 255       2.012   2.783   0.487  0.00  0.00      PRO   
ATOM   3522  HD1 TRP P 255       2.469   3.344  -0.315  0.00  0.00      PRO   
ATOM   3523  NE1 TRP P 255       0.835   2.130   0.508  0.00  0.00      PRO   
ATOM   3524  HE1 TRP P 255       0.216   2.089  -0.245  0.00  0.00      PRO   
ATOM   3525  CE2 TRP P 255       0.557   1.701   1.829  0.00  0.00      PRO   
ATOM   3526  CD2 TRP P 255       1.660   2.063   2.632  0.00  0.00      PRO   
ATOM   3527  CE3 TRP P 255       1.687   1.740   4.004  0.00  0.00      PRO   
ATOM   3528  HE3 TRP P 255       2.471   2.019   4.693  0.00  0.00      PRO   
ATOM   3529  CZ3 TRP P 255       0.495   1.115   4.526  0.00  0.00      PRO   
ATOM   3530  HZ3 TRP P 255       0.515   0.791   5.556  0.00  0.00      PRO   
ATOM   3531  CZ2 TRP P 255      -0.437   0.933   2.314  0.00  0.00      PRO   
ATOM   3532  HZ2 TRP P 255      -1.206   0.539   1.666  0.00  0.00      PRO   
ATOM   3533  CH2 TRP P 255      -0.564   0.655   3.685  0.00  0.00      PRO   
ATOM   3534  HH2 TRP P 255      -1.286  -0.028   4.108  0.00  0.00      PRO   
ATOM   3535  C   TRP P 255       5.394   4.653   3.672  0.00  0.00      PRO   
ATOM   3536  O   TRP P 255       5.666   4.050   4.710  0.00  0.00      PRO   
ATOM   3537  N   THR P 256       6.483   5.224   3.140  0.00  0.00      PRO   
ATOM   3538  HN  THR P 256       6.438   5.619   2.226  0.00  0.00      PRO   
ATOM   3539  CA  THR P 256       7.718   5.300   3.890  0.00  0.00      PRO   
ATOM   3540  HA  THR P 256       7.842   4.247   4.097  0.00  0.00      PRO   
ATOM   3541  CB  THR P 256       8.952   5.638   3.030  0.00  0.00      PRO   
ATOM   3542  HB  THR P 256       9.882   5.622   3.639  0.00  0.00      PRO   
ATOM   3543  OG1 THR P 256       8.879   6.965   2.571  0.00  0.00      PRO   
ATOM   3544  HG1 THR P 256       8.177   7.038   1.920  0.00  0.00      PRO   
ATOM   3545  CG2 THR P 256       9.130   4.768   1.800  0.00  0.00      PRO   
ATOM   3546 HG21 THR P 256       8.953   3.720   2.125  0.00  0.00      PRO   
ATOM   3547 HG22 THR P 256       8.410   4.997   0.986  0.00  0.00      PRO   
ATOM   3548 HG23 THR P 256      10.152   4.863   1.375  0.00  0.00      PRO   
ATOM   3549  C   THR P 256       7.714   5.977   5.236  0.00  0.00      PRO   
ATOM   3550  O   THR P 256       8.282   5.483   6.198  0.00  0.00      PRO   
ATOM   3551  N   PRO P 257       7.024   7.169   5.490  0.00  0.00      PRO   
ATOM   3552  CD  PRO P 257       6.307   8.034   4.522  0.00  0.00      PRO   
ATOM   3553  HD1 PRO P 257       7.121   8.456   3.895  0.00  0.00      PRO   
ATOM   3554  HD2 PRO P 257       5.647   7.464   3.833  0.00  0.00      PRO   
ATOM   3555  CA  PRO P 257       7.184   7.844   6.752  0.00  0.00      PRO   
ATOM   3556  HA  PRO P 257       8.183   8.104   7.070  0.00  0.00      PRO   
ATOM   3557  CB  PRO P 257       6.453   9.164   6.545  0.00  0.00      PRO   
ATOM   3558  HB1 PRO P 257       6.995  10.016   6.083  0.00  0.00      PRO   
ATOM   3559  HB2 PRO P 257       5.979   9.532   7.480  0.00  0.00      PRO   
ATOM   3560  CG  PRO P 257       5.490   8.928   5.420  0.00  0.00      PRO   
ATOM   3561  HG1 PRO P 257       5.204   9.879   4.921  0.00  0.00      PRO   
ATOM   3562  HG2 PRO P 257       4.614   8.447   5.904  0.00  0.00      PRO   
ATOM   3563  C   PRO P 257       6.537   7.067   7.906  0.00  0.00      PRO   
ATOM   3564  O   PRO P 257       7.090   6.987   8.982  0.00  0.00      PRO   
ATOM   3565  N   TYR P 258       5.350   6.488   7.663  0.00  0.00      PRO   
ATOM   3566  HN  TYR P 258       5.037   6.547   6.717  0.00  0.00      PRO   
ATOM   3567  CA  TYR P 258       4.716   5.646   8.604  0.00  0.00      PRO   
ATOM   3568  HA  TYR P 258       4.584   6.270   9.476  0.00  0.00      PRO   
ATOM   3569  CB  TYR P 258       3.367   5.160   8.007  0.00  0.00      PRO   
ATOM   3570  HB1 TYR P 258       3.511   4.628   7.042  0.00  0.00      PRO   
ATOM   3571  HB2 TYR P 258       2.800   6.042   7.637  0.00  0.00      PRO   
ATOM   3572  CG  TYR P 258       2.524   4.342   8.927  0.00  0.00      PRO   
ATOM   3573  CD1 TYR P 258       2.405   4.604  10.287  0.00  0.00      PRO   
ATOM   3574  HD1 TYR P 258       2.919   5.431  10.755  0.00  0.00      PRO   
ATOM   3575  CE1 TYR P 258       1.466   3.923  11.068  0.00  0.00      PRO   
ATOM   3576  HE1 TYR P 258       1.330   4.179  12.109  0.00  0.00      PRO   
ATOM   3577  CZ  TYR P 258       0.722   2.927  10.452  0.00  0.00      PRO   
ATOM   3578  OH  TYR P 258      -0.322   2.387  11.139  0.00  0.00      PRO   
ATOM   3579  HH  TYR P 258      -0.407   2.831  11.986  0.00  0.00      PRO   
ATOM   3580  CD2 TYR P 258       1.697   3.346   8.369  0.00  0.00      PRO   
ATOM   3581  HD2 TYR P 258       1.862   2.983   7.366  0.00  0.00      PRO   
ATOM   3582  CE2 TYR P 258       0.769   2.666   9.103  0.00  0.00      PRO   
ATOM   3583  HE2 TYR P 258       0.177   1.891   8.641  0.00  0.00      PRO   
ATOM   3584  C   TYR P 258       5.561   4.386   9.045  0.00  0.00      PRO   
ATOM   3585  O   TYR P 258       5.731   4.027  10.203  0.00  0.00      PRO   
ATOM   3586  N   ASN P 259       6.160   3.696   8.019  0.00  0.00      PRO   
ATOM   3587  HN  ASN P 259       6.008   4.026   7.090  0.00  0.00      PRO   
ATOM   3588  CA  ASN P 259       6.942   2.493   8.244  0.00  0.00      PRO   
ATOM   3589  HA  ASN P 259       6.363   1.904   8.940  0.00  0.00      PRO   
ATOM   3590  CB  ASN P 259       7.111   1.726   6.945  0.00  0.00      PRO   
ATOM   3591  HB1 ASN P 259       7.860   0.907   7.002  0.00  0.00      PRO   
ATOM   3592  HB2 ASN P 259       7.584   2.345   6.152  0.00  0.00      PRO   
ATOM   3593  CG  ASN P 259       5.794   1.188   6.426  0.00  0.00      PRO   
ATOM   3594  OD1 ASN P 259       4.634   1.569   6.804  0.00  0.00      PRO   
ATOM   3595  ND2 ASN P 259       5.828   0.247   5.504  0.00  0.00      PRO   
ATOM   3596 HD21 ASN P 259       6.644  -0.295   5.303  0.00  0.00      PRO   
ATOM   3597 HD22 ASN P 259       5.011  -0.036   5.002  0.00  0.00      PRO   
ATOM   3598  C   ASN P 259       8.271   2.807   8.907  0.00  0.00      PRO   
ATOM   3599  O   ASN P 259       8.815   2.028   9.699  0.00  0.00      PRO   
ATOM   3600  N   ILE P 260       8.828   3.950   8.564  0.00  0.00      PRO   
ATOM   3601  HN  ILE P 260       8.534   4.572   7.843  0.00  0.00      PRO   
ATOM   3602  CA  ILE P 260       9.963   4.420   9.269  0.00  0.00      PRO   
ATOM   3603  HA  ILE P 260      10.749   3.680   9.257  0.00  0.00      PRO   
ATOM   3604  CB  ILE P 260      10.602   5.562   8.480  0.00  0.00      PRO   
ATOM   3605  HB  ILE P 260       9.804   6.284   8.203  0.00  0.00      PRO   
ATOM   3606  CG2 ILE P 260      11.630   6.319   9.380  0.00  0.00      PRO   
ATOM   3607 HG21 ILE P 260      12.030   7.153   8.764  0.00  0.00      PRO   
ATOM   3608 HG22 ILE P 260      11.167   6.806  10.265  0.00  0.00      PRO   
ATOM   3609 HG23 ILE P 260      12.450   5.626   9.665  0.00  0.00      PRO   
ATOM   3610  CG1 ILE P 260      11.190   4.985   7.178  0.00  0.00      PRO   
ATOM   3611 HG11 ILE P 260      10.375   4.368   6.744  0.00  0.00      PRO   
ATOM   3612 HG12 ILE P 260      12.061   4.360   7.470  0.00  0.00      PRO   
ATOM   3613  CD  ILE P 260      11.548   5.999   6.092  0.00  0.00      PRO   
ATOM   3614  HD1 ILE P 260      12.083   5.348   5.367  0.00  0.00      PRO   
ATOM   3615  HD2 ILE P 260      10.818   6.666   5.585  0.00  0.00      PRO   
ATOM   3616  HD3 ILE P 260      12.341   6.658   6.507  0.00  0.00      PRO   
ATOM   3617  C   ILE P 260       9.667   4.688  10.756  0.00  0.00      PRO   
ATOM   3618  O   ILE P 260      10.339   4.148  11.643  0.00  0.00      PRO   
ATOM   3619  N   VAL P 261       8.611   5.435  11.045  0.00  0.00      PRO   
ATOM   3620  HN  VAL P 261       7.983   5.633  10.296  0.00  0.00      PRO   
ATOM   3621  CA  VAL P 261       8.220   5.673  12.416  0.00  0.00      PRO   
ATOM   3622  HA  VAL P 261       9.102   6.135  12.836  0.00  0.00      PRO   
ATOM   3623  CB  VAL P 261       7.135   6.861  12.539  0.00  0.00      PRO   
ATOM   3624  HB  VAL P 261       6.296   6.604  11.858  0.00  0.00      PRO   
ATOM   3625  CG1 VAL P 261       6.507   6.997  13.934  0.00  0.00      PRO   
ATOM   3626 HG11 VAL P 261       5.810   6.169  14.188  0.00  0.00      PRO   
ATOM   3627 HG12 VAL P 261       7.284   7.068  14.724  0.00  0.00      PRO   
ATOM   3628 HG13 VAL P 261       5.963   7.966  13.909  0.00  0.00      PRO   
ATOM   3629  CG2 VAL P 261       7.696   8.210  12.077  0.00  0.00      PRO   
ATOM   3630 HG21 VAL P 261       8.032   8.089  11.025  0.00  0.00      PRO   
ATOM   3631 HG22 VAL P 261       6.905   8.990  12.090  0.00  0.00      PRO   
ATOM   3632 HG23 VAL P 261       8.624   8.583  12.562  0.00  0.00      PRO   
ATOM   3633  C   VAL P 261       7.858   4.422  13.254  0.00  0.00      PRO   
ATOM   3634  O   VAL P 261       8.226   4.229  14.408  0.00  0.00      PRO   
ATOM   3635  N   LEU P 262       7.284   3.364  12.593  0.00  0.00      PRO   
ATOM   3636  HN  LEU P 262       7.103   3.403  11.613  0.00  0.00      PRO   
ATOM   3637  CA  LEU P 262       6.956   2.145  13.296  0.00  0.00      PRO   
ATOM   3638  HA  LEU P 262       6.365   2.441  14.150  0.00  0.00      PRO   
ATOM   3639  CB  LEU P 262       6.077   1.254  12.354  0.00  0.00      PRO   
ATOM   3640  HB1 LEU P 262       6.111   0.226  12.773  0.00  0.00      PRO   
ATOM   3641  HB2 LEU P 262       6.495   1.253  11.325  0.00  0.00      PRO   
ATOM   3642  CG  LEU P 262       4.599   1.639  12.241  0.00  0.00      PRO   
ATOM   3643  HG  LEU P 262       4.381   2.553  11.648  0.00  0.00      PRO   
ATOM   3644  CD1 LEU P 262       3.832   0.625  11.551  0.00  0.00      PRO   
ATOM   3645 HD11 LEU P 262       2.750   0.872  11.564  0.00  0.00      PRO   
ATOM   3646 HD12 LEU P 262       4.212   0.468  10.518  0.00  0.00      PRO   
ATOM   3647 HD13 LEU P 262       3.917  -0.356  12.065  0.00  0.00      PRO   
ATOM   3648  CD2 LEU P 262       3.949   1.930  13.578  0.00  0.00      PRO   
ATOM   3649 HD21 LEU P 262       4.215   2.855  14.132  0.00  0.00      PRO   
ATOM   3650 HD22 LEU P 262       2.863   2.106  13.422  0.00  0.00      PRO   
ATOM   3651 HD23 LEU P 262       4.009   1.085  14.298  0.00  0.00      PRO   
ATOM   3652  C   LEU P 262       8.188   1.380  13.635  0.00  0.00      PRO   
ATOM   3653  O   LEU P 262       8.210   0.749  14.718  0.00  0.00      PRO   
ATOM   3654  N   PHE P 263       9.330   1.490  12.916  0.00  0.00      PRO   
ATOM   3655  HN  PHE P 263       9.314   2.079  12.112  0.00  0.00      PRO   
ATOM   3656  CA  PHE P 263      10.669   1.058  13.387  0.00  0.00      PRO   
ATOM   3657  HA  PHE P 263      10.458   0.031  13.645  0.00  0.00      PRO   
ATOM   3658  CB  PHE P 263      11.612   1.005  12.073  0.00  0.00      PRO   
ATOM   3659  HB1 PHE P 263      11.777   2.036  11.692  0.00  0.00      PRO   
ATOM   3660  HB2 PHE P 263      11.236   0.347  11.261  0.00  0.00      PRO   
ATOM   3661  CG  PHE P 263      13.070   0.513  12.376  0.00  0.00      PRO   
ATOM   3662  CD1 PHE P 263      13.391  -0.812  12.471  0.00  0.00      PRO   
ATOM   3663  HD1 PHE P 263      12.644  -1.588  12.407  0.00  0.00      PRO   
ATOM   3664  CE1 PHE P 263      14.726  -1.259  12.712  0.00  0.00      PRO   
ATOM   3665  HE1 PHE P 263      14.909  -2.323  12.746  0.00  0.00      PRO   
ATOM   3666  CZ  PHE P 263      15.761  -0.302  12.859  0.00  0.00      PRO   
ATOM   3667  HZ  PHE P 263      16.766  -0.606  13.114  0.00  0.00      PRO   
ATOM   3668  CD2 PHE P 263      14.068   1.468  12.423  0.00  0.00      PRO   
ATOM   3669  HD2 PHE P 263      13.781   2.509  12.442  0.00  0.00      PRO   
ATOM   3670  CE2 PHE P 263      15.430   1.052  12.661  0.00  0.00      PRO   
ATOM   3671  HE2 PHE P 263      16.112   1.888  12.615  0.00  0.00      PRO   
ATOM   3672  C   PHE P 263      11.210   1.766  14.671  0.00  0.00      PRO   
ATOM   3673  O   PHE P 263      11.961   1.216  15.423  0.00  0.00      PRO   
ATOM   3674  N   LEU P 264      10.847   3.037  14.984  0.00  0.00      PRO   
ATOM   3675  HN  LEU P 264      10.177   3.555  14.457  0.00  0.00      PRO   
ATOM   3676  CA  LEU P 264      11.240   3.629  16.207  0.00  0.00      PRO   
ATOM   3677  HA  LEU P 264      12.300   3.502  16.368  0.00  0.00      PRO   
ATOM   3678  CB  LEU P 264      10.962   5.202  16.342  0.00  0.00      PRO   
ATOM   3679  HB1 LEU P 264      11.128   5.419  17.419  0.00  0.00      PRO   
ATOM   3680  HB2 LEU P 264       9.899   5.101  16.033  0.00  0.00      PRO   
ATOM   3681  CG  LEU P 264      11.764   6.104  15.419  0.00  0.00      PRO   
ATOM   3682  HG  LEU P 264      11.637   5.703  14.390  0.00  0.00      PRO   
ATOM   3683  CD1 LEU P 264      11.172   7.470  15.455  0.00  0.00      PRO   
ATOM   3684 HD11 LEU P 264      11.357   7.969  14.480  0.00  0.00      PRO   
ATOM   3685 HD12 LEU P 264      10.091   7.363  15.688  0.00  0.00      PRO   
ATOM   3686 HD13 LEU P 264      11.729   8.002  16.256  0.00  0.00      PRO   
ATOM   3687  CD2 LEU P 264      13.217   6.157  15.871  0.00  0.00      PRO   
ATOM   3688 HD21 LEU P 264      13.153   6.470  16.935  0.00  0.00      PRO   
ATOM   3689 HD22 LEU P 264      13.777   5.198  15.871  0.00  0.00      PRO   
ATOM   3690 HD23 LEU P 264      13.711   6.929  15.242  0.00  0.00      PRO   
ATOM   3691  C   LEU P 264      10.574   2.975  17.314  0.00  0.00      PRO   
ATOM   3692  O   LEU P 264      11.196   2.598  18.384  0.00  0.00      PRO   
ATOM   3693  N   GLU P 265       9.268   2.579  17.102  0.00  0.00      PRO   
ATOM   3694  HN  GLU P 265       8.816   2.796  16.240  0.00  0.00      PRO   
ATOM   3695  CA  GLU P 265       8.588   1.729  18.106  0.00  0.00      PRO   
ATOM   3696  HA  GLU P 265       8.681   2.131  19.104  0.00  0.00      PRO   
ATOM   3697  CB  GLU P 265       7.063   1.648  17.741  0.00  0.00      PRO   
ATOM   3698  HB1 GLU P 265       6.929   1.371  16.673  0.00  0.00      PRO   
ATOM   3699  HB2 GLU P 265       6.509   2.589  17.944  0.00  0.00      PRO   
ATOM   3700  CG  GLU P 265       6.393   0.461  18.581  0.00  0.00      PRO   
ATOM   3701  HG1 GLU P 265       6.694   0.515  19.649  0.00  0.00      PRO   
ATOM   3702  HG2 GLU P 265       6.778  -0.533  18.271  0.00  0.00      PRO   
ATOM   3703  CD  GLU P 265       4.920   0.439  18.387  0.00  0.00      PRO   
ATOM   3704  OE1 GLU P 265       4.481  -0.152  17.368  0.00  0.00      PRO   
ATOM   3705  OE2 GLU P 265       4.149   0.965  19.224  0.00  0.00      PRO   
ATOM   3706  C   GLU P 265       9.247   0.391  18.276  0.00  0.00      PRO   
ATOM   3707  O   GLU P 265       9.548   0.012  19.415  0.00  0.00      PRO   
ATOM   3708  N   THR P 266       9.618  -0.280  17.136  0.00  0.00      PRO   
ATOM   3709  HN  THR P 266       9.381   0.040  16.222  0.00  0.00      PRO   
ATOM   3710  CA  THR P 266      10.455  -1.476  17.118  0.00  0.00      PRO   
ATOM   3711  HA  THR P 266      10.012  -2.254  17.722  0.00  0.00      PRO   
ATOM   3712  CB  THR P 266      10.750  -1.922  15.676  0.00  0.00      PRO   
ATOM   3713  HB  THR P 266      11.443  -1.130  15.322  0.00  0.00      PRO   
ATOM   3714  OG1 THR P 266       9.547  -1.948  14.942  0.00  0.00      PRO   
ATOM   3715  HG1 THR P 266       9.758  -1.560  14.090  0.00  0.00      PRO   
ATOM   3716  CG2 THR P 266      11.537  -3.318  15.538  0.00  0.00      PRO   
ATOM   3717 HG21 THR P 266      12.516  -3.195  16.049  0.00  0.00      PRO   
ATOM   3718 HG22 THR P 266      10.995  -4.097  16.116  0.00  0.00      PRO   
ATOM   3719 HG23 THR P 266      11.699  -3.500  14.454  0.00  0.00      PRO   
ATOM   3720  C   THR P 266      11.717  -1.324  17.922  0.00  0.00      PRO   
ATOM   3721  O   THR P 266      11.880  -2.095  18.854  0.00  0.00      PRO   
ATOM   3722  N   LEU P 267      12.557  -0.239  17.838  0.00  0.00      PRO   
ATOM   3723  HN  LEU P 267      12.374   0.445  17.136  0.00  0.00      PRO   
ATOM   3724  CA  LEU P 267      13.725  -0.063  18.663  0.00  0.00      PRO   
ATOM   3725  HA  LEU P 267      14.256  -1.004  18.656  0.00  0.00      PRO   
ATOM   3726  CB  LEU P 267      14.570   1.102  18.115  0.00  0.00      PRO   
ATOM   3727  HB1 LEU P 267      15.383   1.461  18.782  0.00  0.00      PRO   
ATOM   3728  HB2 LEU P 267      13.906   1.990  18.060  0.00  0.00      PRO   
ATOM   3729  CG  LEU P 267      15.123   0.902  16.730  0.00  0.00      PRO   
ATOM   3730  HG  LEU P 267      14.472   0.235  16.126  0.00  0.00      PRO   
ATOM   3731  CD1 LEU P 267      15.470   2.250  16.119  0.00  0.00      PRO   
ATOM   3732 HD11 LEU P 267      14.594   2.920  15.978  0.00  0.00      PRO   
ATOM   3733 HD12 LEU P 267      16.279   2.698  16.734  0.00  0.00      PRO   
ATOM   3734 HD13 LEU P 267      15.822   1.840  15.148  0.00  0.00      PRO   
ATOM   3735  CD2 LEU P 267      16.423   0.055  16.967  0.00  0.00      PRO   
ATOM   3736 HD21 LEU P 267      16.969   0.475  17.839  0.00  0.00      PRO   
ATOM   3737 HD22 LEU P 267      16.288  -0.986  17.332  0.00  0.00      PRO   
ATOM   3738 HD23 LEU P 267      17.108   0.018  16.093  0.00  0.00      PRO   
ATOM   3739  C   LEU P 267      13.422   0.126  20.132  0.00  0.00      PRO   
ATOM   3740  O   LEU P 267      14.132  -0.455  20.936  0.00  0.00      PRO   
ATOM   3741  N   VAL P 268      12.379   0.926  20.434  0.00  0.00      PRO   
ATOM   3742  HN  VAL P 268      11.914   1.457  19.730  0.00  0.00      PRO   
ATOM   3743  CA  VAL P 268      11.916   0.882  21.888  0.00  0.00      PRO   
ATOM   3744  HA  VAL P 268      12.678   1.316  22.518  0.00  0.00      PRO   
ATOM   3745  CB  VAL P 268      10.720   1.868  22.000  0.00  0.00      PRO   
ATOM   3746  HB  VAL P 268       9.954   1.557  21.258  0.00  0.00      PRO   
ATOM   3747  CG1 VAL P 268       9.966   1.796  23.380  0.00  0.00      PRO   
ATOM   3748 HG11 VAL P 268       9.138   2.535  23.321  0.00  0.00      PRO   
ATOM   3749 HG12 VAL P 268       9.498   0.794  23.492  0.00  0.00      PRO   
ATOM   3750 HG13 VAL P 268      10.540   2.143  24.265  0.00  0.00      PRO   
ATOM   3751  CG2 VAL P 268      11.165   3.344  21.734  0.00  0.00      PRO   
ATOM   3752 HG21 VAL P 268      10.338   4.080  21.652  0.00  0.00      PRO   
ATOM   3753 HG22 VAL P 268      11.751   3.760  22.580  0.00  0.00      PRO   
ATOM   3754 HG23 VAL P 268      11.780   3.420  20.811  0.00  0.00      PRO   
ATOM   3755  C   VAL P 268      11.499  -0.450  22.457  0.00  0.00      PRO   
ATOM   3756  O   VAL P 268      11.954  -0.847  23.528  0.00  0.00      PRO   
ATOM   3757  N   GLU P 269      10.786  -1.337  21.727  0.00  0.00      PRO   
ATOM   3758  HN  GLU P 269      10.223  -0.991  20.980  0.00  0.00      PRO   
ATOM   3759  CA  GLU P 269      10.676  -2.752  22.053  0.00  0.00      PRO   
ATOM   3760  HA  GLU P 269      10.249  -2.762  23.044  0.00  0.00      PRO   
ATOM   3761  CB  GLU P 269       9.707  -3.466  21.117  0.00  0.00      PRO   
ATOM   3762  HB1 GLU P 269       9.837  -4.561  21.255  0.00  0.00      PRO   
ATOM   3763  HB2 GLU P 269      10.009  -3.117  20.107  0.00  0.00      PRO   
ATOM   3764  CG  GLU P 269       8.236  -3.129  21.486  0.00  0.00      PRO   
ATOM   3765  HG1 GLU P 269       7.992  -2.056  21.332  0.00  0.00      PRO   
ATOM   3766  HG2 GLU P 269       7.987  -3.384  22.538  0.00  0.00      PRO   
ATOM   3767  CD  GLU P 269       7.187  -3.841  20.616  0.00  0.00      PRO   
ATOM   3768  OE1 GLU P 269       6.038  -3.298  20.687  0.00  0.00      PRO   
ATOM   3769  OE2 GLU P 269       7.478  -4.937  20.095  0.00  0.00      PRO   
ATOM   3770  C   GLU P 269      11.954  -3.538  22.198  0.00  0.00      PRO   
ATOM   3771  O   GLU P 269      12.169  -4.114  23.222  0.00  0.00      PRO   
ATOM   3772  N   LEU P 270      12.955  -3.447  21.222  0.00  0.00      PRO   
ATOM   3773  HN  LEU P 270      12.756  -2.870  20.434  0.00  0.00      PRO   
ATOM   3774  CA  LEU P 270      14.293  -3.910  21.440  0.00  0.00      PRO   
ATOM   3775  HA  LEU P 270      14.245  -4.946  21.739  0.00  0.00      PRO   
ATOM   3776  CB  LEU P 270      15.112  -3.828  20.204  0.00  0.00      PRO   
ATOM   3777  HB1 LEU P 270      16.184  -3.982  20.454  0.00  0.00      PRO   
ATOM   3778  HB2 LEU P 270      15.111  -2.798  19.787  0.00  0.00      PRO   
ATOM   3779  CG  LEU P 270      14.738  -4.771  19.044  0.00  0.00      PRO   
ATOM   3780  HG  LEU P 270      13.636  -4.777  18.906  0.00  0.00      PRO   
ATOM   3781  CD1 LEU P 270      15.534  -4.378  17.772  0.00  0.00      PRO   
ATOM   3782 HD11 LEU P 270      15.216  -3.368  17.434  0.00  0.00      PRO   
ATOM   3783 HD12 LEU P 270      16.579  -4.393  18.149  0.00  0.00      PRO   
ATOM   3784 HD13 LEU P 270      15.370  -5.120  16.962  0.00  0.00      PRO   
ATOM   3785  CD2 LEU P 270      15.025  -6.221  19.447  0.00  0.00      PRO   
ATOM   3786 HD21 LEU P 270      16.119  -6.402  19.515  0.00  0.00      PRO   
ATOM   3787 HD22 LEU P 270      14.436  -6.544  20.332  0.00  0.00      PRO   
ATOM   3788 HD23 LEU P 270      14.744  -6.866  18.588  0.00  0.00      PRO   
ATOM   3789  C   LEU P 270      15.114  -3.340  22.662  0.00  0.00      PRO   
ATOM   3790  O   LEU P 270      15.682  -4.111  23.452  0.00  0.00      PRO   
ATOM   3791  N   GLU P 271      15.059  -2.016  22.839  0.00  0.00      PRO   
ATOM   3792  HN  GLU P 271      14.510  -1.572  22.136  0.00  0.00      PRO   
ATOM   3793  CA  GLU P 271      15.726  -1.304  23.895  0.00  0.00      PRO   
ATOM   3794  HA  GLU P 271      15.726  -1.954  24.757  0.00  0.00      PRO   
ATOM   3795  CB  GLU P 271      17.211  -0.886  23.604  0.00  0.00      PRO   
ATOM   3796  HB1 GLU P 271      17.191  -0.123  22.796  0.00  0.00      PRO   
ATOM   3797  HB2 GLU P 271      17.782  -1.703  23.112  0.00  0.00      PRO   
ATOM   3798  CG  GLU P 271      18.120  -0.367  24.791  0.00  0.00      PRO   
ATOM   3799  HG1 GLU P 271      17.557   0.487  25.224  0.00  0.00      PRO   
ATOM   3800  HG2 GLU P 271      19.106  -0.023  24.410  0.00  0.00      PRO   
ATOM   3801  CD  GLU P 271      18.298  -1.491  25.857  0.00  0.00      PRO   
ATOM   3802  OE1 GLU P 271      19.342  -2.154  25.616  0.00  0.00      PRO   
ATOM   3803  OE2 GLU P 271      17.435  -1.797  26.692  0.00  0.00      PRO   
ATOM   3804  C   GLU P 271      15.013  -0.014  24.286  0.00  0.00      PRO   
ATOM   3805  O   GLU P 271      15.096   1.031  23.564  0.00  0.00      PRO   
ATOM   3806  N   VAL P 272      14.375  -0.072  25.427  0.00  0.00      PRO   
ATOM   3807  HN  VAL P 272      14.673  -0.810  26.028  0.00  0.00      PRO   
ATOM   3808  CA  VAL P 272      13.591   0.984  25.959  0.00  0.00      PRO   
ATOM   3809  HA  VAL P 272      12.795   1.112  25.241  0.00  0.00      PRO   
ATOM   3810  CB  VAL P 272      12.967   0.757  27.358  0.00  0.00      PRO   
ATOM   3811  HB  VAL P 272      12.454   1.689  27.679  0.00  0.00      PRO   
ATOM   3812  CG1 VAL P 272      11.913  -0.347  27.380  0.00  0.00      PRO   
ATOM   3813 HG11 VAL P 272      12.335  -1.218  26.836  0.00  0.00      PRO   
ATOM   3814 HG12 VAL P 272      11.688  -0.661  28.422  0.00  0.00      PRO   
ATOM   3815 HG13 VAL P 272      10.954  -0.022  26.922  0.00  0.00      PRO   
ATOM   3816  CG2 VAL P 272      13.974   0.422  28.459  0.00  0.00      PRO   
ATOM   3817 HG21 VAL P 272      13.398   0.348  29.407  0.00  0.00      PRO   
ATOM   3818 HG22 VAL P 272      14.441  -0.572  28.291  0.00  0.00      PRO   
ATOM   3819 HG23 VAL P 272      14.729   1.236  28.491  0.00  0.00      PRO   
ATOM   3820  C   VAL P 272      14.093   2.395  25.996  0.00  0.00      PRO   
ATOM   3821  O   VAL P 272      15.308   2.551  25.917  0.00  0.00      PRO   
ATOM   3822  N   LEU P 273      13.263   3.456  26.114  0.00  0.00      PRO   
ATOM   3823  HN  LEU P 273      12.340   3.258  26.435  0.00  0.00      PRO   
ATOM   3824  CA  LEU P 273      13.787   4.798  26.314  0.00  0.00      PRO   
ATOM   3825  HA  LEU P 273      14.377   5.040  25.443  0.00  0.00      PRO   
ATOM   3826  CB  LEU P 273      12.674   5.826  26.207  0.00  0.00      PRO   
ATOM   3827  HB1 LEU P 273      13.092   6.855  26.215  0.00  0.00      PRO   
ATOM   3828  HB2 LEU P 273      12.078   5.701  27.137  0.00  0.00      PRO   
ATOM   3829  CG  LEU P 273      11.818   5.836  24.925  0.00  0.00      PRO   
ATOM   3830  HG  LEU P 273      11.600   4.790  24.623  0.00  0.00      PRO   
ATOM   3831  CD1 LEU P 273      10.474   6.514  25.185  0.00  0.00      PRO   
ATOM   3832 HD11 LEU P 273       9.947   5.959  25.991  0.00  0.00      PRO   
ATOM   3833 HD12 LEU P 273      10.510   7.572  25.521  0.00  0.00      PRO   
ATOM   3834 HD13 LEU P 273       9.868   6.581  24.257  0.00  0.00      PRO   
ATOM   3835  CD2 LEU P 273      12.451   6.620  23.665  0.00  0.00      PRO   
ATOM   3836 HD21 LEU P 273      12.629   7.688  23.913  0.00  0.00      PRO   
ATOM   3837 HD22 LEU P 273      13.360   6.064  23.351  0.00  0.00      PRO   
ATOM   3838 HD23 LEU P 273      11.822   6.493  22.758  0.00  0.00      PRO   
ATOM   3839  C   LEU P 273      14.576   4.967  27.570  0.00  0.00      PRO   
ATOM   3840  O   LEU P 273      14.493   4.153  28.472  0.00  0.00      PRO   
ATOM   3841  N   GLN P 274      15.499   5.954  27.549  0.00  0.00      PRO   
ATOM   3842  HN  GLN P 274      15.325   6.679  26.888  0.00  0.00      PRO   
ATOM   3843  CA  GLN P 274      16.600   6.148  28.518  0.00  0.00      PRO   
ATOM   3844  HA  GLN P 274      16.592   5.484  29.370  0.00  0.00      PRO   
ATOM   3845  CB  GLN P 274      17.951   6.003  27.855  0.00  0.00      PRO   
ATOM   3846  HB1 GLN P 274      18.708   6.273  28.622  0.00  0.00      PRO   
ATOM   3847  HB2 GLN P 274      18.005   6.784  27.066  0.00  0.00      PRO   
ATOM   3848  CG  GLN P 274      18.262   4.639  27.255  0.00  0.00      PRO   
ATOM   3849  HG1 GLN P 274      19.331   4.639  26.950  0.00  0.00      PRO   
ATOM   3850  HG2 GLN P 274      17.671   4.502  26.324  0.00  0.00      PRO   
ATOM   3851  CD  GLN P 274      18.142   3.439  28.186  0.00  0.00      PRO   
ATOM   3852  OE1 GLN P 274      18.775   3.474  29.276  0.00  0.00      PRO   
ATOM   3853  NE2 GLN P 274      17.499   2.328  27.782  0.00  0.00      PRO   
ATOM   3854 HE21 GLN P 274      16.995   2.310  26.918  0.00  0.00      PRO   
ATOM   3855 HE22 GLN P 274      17.572   1.445  28.246  0.00  0.00      PRO   
ATOM   3856  C   GLN P 274      16.393   7.549  29.122  0.00  0.00      PRO   
ATOM   3857  O   GLN P 274      16.125   7.706  30.333  0.00  0.00      PRO   
ATOM   3858  N   ASP P 275      16.547   8.577  28.362  0.00  0.00      PRO   
ATOM   3859  HN  ASP P 275      16.990   8.447  27.479  0.00  0.00      PRO   
ATOM   3860  CA  ASP P 275      16.292   9.984  28.683  0.00  0.00      PRO   
ATOM   3861  HA  ASP P 275      16.595  10.129  29.710  0.00  0.00      PRO   
ATOM   3862  CB  ASP P 275      17.202  10.820  27.778  0.00  0.00      PRO   
ATOM   3863  HB1 ASP P 275      18.282  10.703  28.011  0.00  0.00      PRO   
ATOM   3864  HB2 ASP P 275      17.105  11.875  28.111  0.00  0.00      PRO   
ATOM   3865  CG  ASP P 275      16.965  10.484  26.313  0.00  0.00      PRO   
ATOM   3866  OD1 ASP P 275      17.471   9.515  25.749  0.00  0.00      PRO   
ATOM   3867  OD2 ASP P 275      16.011  11.135  25.757  0.00  0.00      PRO   
ATOM   3868  C   ASP P 275      14.841  10.352  28.616  0.00  0.00      PRO   
ATOM   3869  O   ASP P 275      14.356  11.175  29.361  0.00  0.00      PRO   
ATOM   3870  N   CYS P 276      14.123   9.594  27.748  0.00  0.00      PRO   
ATOM   3871  HN  CYS P 276      14.554   8.747  27.447  0.00  0.00      PRO   
ATOM   3872  CA  CYS P 276      12.751   9.666  27.369  0.00  0.00      PRO   
ATOM   3873  HA  CYS P 276      12.608   9.130  26.442  0.00  0.00      PRO   
ATOM   3874  CB  CYS P 276      11.713   9.007  28.338  0.00  0.00      PRO   
ATOM   3875  HB1 CYS P 276      10.690   8.924  27.913  0.00  0.00      PRO   
ATOM   3876  HB2 CYS P 276      11.580   9.732  29.169  0.00  0.00      PRO   
ATOM   3877  SG  CYS P 276      12.277   7.547  29.306  0.00  0.00      PRO   
ATOM   3878  HG1 CYS P 276      11.206   7.487  30.084  0.00  0.00      PRO   
ATOM   3879  C   CYS P 276      12.261  11.074  26.999  0.00  0.00      PRO   
ATOM   3880  O   CYS P 276      11.030  11.359  27.079  0.00  0.00      PRO   
ATOM   3881  N   THR P 277      13.235  11.893  26.545  0.00  0.00      PRO   
ATOM   3882  HN  THR P 277      14.162  11.552  26.412  0.00  0.00      PRO   
ATOM   3883  CA  THR P 277      13.037  13.323  26.217  0.00  0.00      PRO   
ATOM   3884  HA  THR P 277      12.587  13.851  27.045  0.00  0.00      PRO   
ATOM   3885  CB  THR P 277      14.394  14.069  25.798  0.00  0.00      PRO   
ATOM   3886  HB  THR P 277      14.624  13.891  24.726  0.00  0.00      PRO   
ATOM   3887  OG1 THR P 277      15.488  13.752  26.694  0.00  0.00      PRO   
ATOM   3888  HG1 THR P 277      15.740  12.877  26.391  0.00  0.00      PRO   
ATOM   3889  CG2 THR P 277      14.255  15.578  25.886  0.00  0.00      PRO   
ATOM   3890 HG21 THR P 277      13.274  15.890  25.469  0.00  0.00      PRO   
ATOM   3891 HG22 THR P 277      14.366  15.998  26.908  0.00  0.00      PRO   
ATOM   3892 HG23 THR P 277      14.938  16.134  25.207  0.00  0.00      PRO   
ATOM   3893  C   THR P 277      12.005  13.568  25.115  0.00  0.00      PRO   
ATOM   3894  O   THR P 277      11.129  14.433  25.245  0.00  0.00      PRO   
ATOM   3895  N   PHE P 278      12.064  12.745  24.117  0.00  0.00      PRO   
ATOM   3896  HN  PHE P 278      12.739  12.015  24.045  0.00  0.00      PRO   
ATOM   3897  CA  PHE P 278      11.270  12.910  22.912  0.00  0.00      PRO   
ATOM   3898  HA  PHE P 278      10.851  13.905  22.870  0.00  0.00      PRO   
ATOM   3899  CB  PHE P 278      12.186  12.748  21.670  0.00  0.00      PRO   
ATOM   3900  HB1 PHE P 278      11.596  12.820  20.731  0.00  0.00      PRO   
ATOM   3901  HB2 PHE P 278      12.669  11.755  21.793  0.00  0.00      PRO   
ATOM   3902  CG  PHE P 278      13.289  13.760  21.742  0.00  0.00      PRO   
ATOM   3903  CD1 PHE P 278      12.978  15.119  21.936  0.00  0.00      PRO   
ATOM   3904  HD1 PHE P 278      11.923  15.328  22.027  0.00  0.00      PRO   
ATOM   3905  CE1 PHE P 278      13.964  16.087  22.137  0.00  0.00      PRO   
ATOM   3906  HE1 PHE P 278      13.593  17.058  22.430  0.00  0.00      PRO   
ATOM   3907  CZ  PHE P 278      15.296  15.607  22.150  0.00  0.00      PRO   
ATOM   3908  HZ  PHE P 278      16.085  16.297  22.412  0.00  0.00      PRO   
ATOM   3909  CD2 PHE P 278      14.668  13.399  21.590  0.00  0.00      PRO   
ATOM   3910  HD2 PHE P 278      14.950  12.378  21.381  0.00  0.00      PRO   
ATOM   3911  CE2 PHE P 278      15.716  14.313  21.716  0.00  0.00      PRO   
ATOM   3912  HE2 PHE P 278      16.746  14.009  21.601  0.00  0.00      PRO   
ATOM   3913  C   PHE P 278      10.005  12.098  22.825  0.00  0.00      PRO   
ATOM   3914  O   PHE P 278       9.367  11.896  21.805  0.00  0.00      PRO   
ATOM   3915  N   GLU P 279       9.627  11.470  23.944  0.00  0.00      PRO   
ATOM   3916  HN  GLU P 279      10.049  11.745  24.805  0.00  0.00      PRO   
ATOM   3917  CA  GLU P 279       8.609  10.407  24.131  0.00  0.00      PRO   
ATOM   3918  HA  GLU P 279       8.744   9.504  23.555  0.00  0.00      PRO   
ATOM   3919  CB  GLU P 279       8.566  10.178  25.653  0.00  0.00      PRO   
ATOM   3920  HB1 GLU P 279       8.155  10.966  26.319  0.00  0.00      PRO   
ATOM   3921  HB2 GLU P 279       9.631  10.019  25.925  0.00  0.00      PRO   
ATOM   3922  CG  GLU P 279       7.918   8.902  26.073  0.00  0.00      PRO   
ATOM   3923  HG1 GLU P 279       8.346   8.594  27.051  0.00  0.00      PRO   
ATOM   3924  HG2 GLU P 279       8.067   8.095  25.324  0.00  0.00      PRO   
ATOM   3925  CD  GLU P 279       6.468   9.015  26.516  0.00  0.00      PRO   
ATOM   3926  OE1 GLU P 279       5.657   8.378  25.808  0.00  0.00      PRO   
ATOM   3927  OE2 GLU P 279       6.108   9.698  27.494  0.00  0.00      PRO   
ATOM   3928  C   GLU P 279       7.182  10.900  23.681  0.00  0.00      PRO   
ATOM   3929  O   GLU P 279       6.517  10.178  22.922  0.00  0.00      PRO   
ATOM   3930  N   ARG P 280       6.715  12.077  24.020  0.00  0.00      PRO   
ATOM   3931  HN  ARG P 280       7.187  12.549  24.760  0.00  0.00      PRO   
ATOM   3932  CA  ARG P 280       5.524  12.688  23.581  0.00  0.00      PRO   
ATOM   3933  HA  ARG P 280       4.706  11.987  23.654  0.00  0.00      PRO   
ATOM   3934  CB  ARG P 280       5.234  13.880  24.545  0.00  0.00      PRO   
ATOM   3935  HB1 ARG P 280       4.385  14.509  24.203  0.00  0.00      PRO   
ATOM   3936  HB2 ARG P 280       6.090  14.580  24.431  0.00  0.00      PRO   
ATOM   3937  CG  ARG P 280       5.140  13.441  26.065  0.00  0.00      PRO   
ATOM   3938  HG1 ARG P 280       5.366  14.363  26.642  0.00  0.00      PRO   
ATOM   3939  HG2 ARG P 280       5.973  12.798  26.420  0.00  0.00      PRO   
ATOM   3940  CD  ARG P 280       3.876  12.742  26.570  0.00  0.00      PRO   
ATOM   3941  HD1 ARG P 280       2.998  13.181  26.051  0.00  0.00      PRO   
ATOM   3942  HD2 ARG P 280       3.831  13.029  27.643  0.00  0.00      PRO   
ATOM   3943  NE  ARG P 280       3.971  11.228  26.299  0.00  0.00      PRO   
ATOM   3944  HE  ARG P 280       4.837  10.754  26.458  0.00  0.00      PRO   
ATOM   3945  CZ  ARG P 280       3.072  10.575  25.584  0.00  0.00      PRO   
ATOM   3946  NH1 ARG P 280       2.056  11.185  25.047  0.00  0.00      PRO   
ATOM   3947 HH11 ARG P 280       2.255  12.147  24.856  0.00  0.00      PRO   
ATOM   3948 HH12 ARG P 280       1.492  10.641  24.427  0.00  0.00      PRO   
ATOM   3949  NH2 ARG P 280       3.308   9.303  25.255  0.00  0.00      PRO   
ATOM   3950 HH21 ARG P 280       4.233   8.978  25.451  0.00  0.00      PRO   
ATOM   3951 HH22 ARG P 280       2.481   8.751  25.147  0.00  0.00      PRO   
ATOM   3952  C   ARG P 280       5.639  13.126  22.116  0.00  0.00      PRO   
ATOM   3953  O   ARG P 280       4.631  13.071  21.387  0.00  0.00      PRO   
ATOM   3954  N   TYR P 281       6.892  13.453  21.538  0.00  0.00      PRO   
ATOM   3955  HN  TYR P 281       7.653  13.526  22.179  0.00  0.00      PRO   
ATOM   3956  CA  TYR P 281       7.060  13.643  20.132  0.00  0.00      PRO   
ATOM   3957  HA  TYR P 281       6.349  14.373  19.776  0.00  0.00      PRO   
ATOM   3958  CB  TYR P 281       8.533  14.134  19.709  0.00  0.00      PRO   
ATOM   3959  HB1 TYR P 281       8.560  14.174  18.599  0.00  0.00      PRO   
ATOM   3960  HB2 TYR P 281       9.307  13.398  20.015  0.00  0.00      PRO   
ATOM   3961  CG  TYR P 281       8.813  15.457  20.183  0.00  0.00      PRO   
ATOM   3962  CD1 TYR P 281       7.785  16.385  20.639  0.00  0.00      PRO   
ATOM   3963  HD1 TYR P 281       6.734  16.164  20.754  0.00  0.00      PRO   
ATOM   3964  CE1 TYR P 281       8.144  17.753  20.883  0.00  0.00      PRO   
ATOM   3965  HE1 TYR P 281       7.301  18.336  21.224  0.00  0.00      PRO   
ATOM   3966  CZ  TYR P 281       9.510  18.148  20.629  0.00  0.00      PRO   
ATOM   3967  OH  TYR P 281       9.829  19.509  20.996  0.00  0.00      PRO   
ATOM   3968  HH  TYR P 281       9.063  19.891  21.430  0.00  0.00      PRO   
ATOM   3969  CD2 TYR P 281      10.133  15.862  20.103  0.00  0.00      PRO   
ATOM   3970  HD2 TYR P 281      10.934  15.182  19.854  0.00  0.00      PRO   
ATOM   3971  CE2 TYR P 281      10.491  17.219  20.309  0.00  0.00      PRO   
ATOM   3972  HE2 TYR P 281      11.466  17.636  20.104  0.00  0.00      PRO   
ATOM   3973  C   TYR P 281       6.895  12.347  19.423  0.00  0.00      PRO   
ATOM   3974  O   TYR P 281       6.280  12.355  18.333  0.00  0.00      PRO   
ATOM   3975  N   LEU P 282       7.376  11.227  19.880  0.00  0.00      PRO   
ATOM   3976  HN  LEU P 282       7.972  11.215  20.679  0.00  0.00      PRO   
ATOM   3977  CA  LEU P 282       7.136   9.892  19.318  0.00  0.00      PRO   
ATOM   3978  HA  LEU P 282       7.265   9.946  18.247  0.00  0.00      PRO   
ATOM   3979  CB  LEU P 282       8.143   8.958  20.056  0.00  0.00      PRO   
ATOM   3980  HB1 LEU P 282       7.900   8.920  21.139  0.00  0.00      PRO   
ATOM   3981  HB2 LEU P 282       9.174   9.370  20.023  0.00  0.00      PRO   
ATOM   3982  CG  LEU P 282       8.155   7.498  19.527  0.00  0.00      PRO   
ATOM   3983  HG  LEU P 282       7.161   7.004  19.565  0.00  0.00      PRO   
ATOM   3984  CD1 LEU P 282       8.572   7.389  18.080  0.00  0.00      PRO   
ATOM   3985 HD11 LEU P 282       8.480   6.341  17.724  0.00  0.00      PRO   
ATOM   3986 HD12 LEU P 282       7.905   7.893  17.348  0.00  0.00      PRO   
ATOM   3987 HD13 LEU P 282       9.598   7.778  17.901  0.00  0.00      PRO   
ATOM   3988  CD2 LEU P 282       8.985   6.617  20.497  0.00  0.00      PRO   
ATOM   3989 HD21 LEU P 282      10.049   6.931  20.569  0.00  0.00      PRO   
ATOM   3990 HD22 LEU P 282       8.544   6.769  21.505  0.00  0.00      PRO   
ATOM   3991 HD23 LEU P 282       8.934   5.574  20.117  0.00  0.00      PRO   
ATOM   3992  C   LEU P 282       5.658   9.365  19.391  0.00  0.00      PRO   
ATOM   3993  O   LEU P 282       5.117   9.087  18.309  0.00  0.00      PRO   
ATOM   3994  N   ASP P 283       4.948   9.491  20.475  0.00  0.00      PRO   
ATOM   3995  HN  ASP P 283       5.405   9.780  21.313  0.00  0.00      PRO   
ATOM   3996  CA  ASP P 283       3.523   9.345  20.529  0.00  0.00      PRO   
ATOM   3997  HA  ASP P 283       3.331   8.309  20.291  0.00  0.00      PRO   
ATOM   3998  CB  ASP P 283       3.163   9.806  21.952  0.00  0.00      PRO   
ATOM   3999  HB1 ASP P 283       2.999  10.891  22.123  0.00  0.00      PRO   
ATOM   4000  HB2 ASP P 283       3.978   9.415  22.597  0.00  0.00      PRO   
ATOM   4001  CG  ASP P 283       1.961   9.030  22.518  0.00  0.00      PRO   
ATOM   4002  OD1 ASP P 283       0.954   9.651  22.946  0.00  0.00      PRO   
ATOM   4003  OD2 ASP P 283       2.024   7.706  22.543  0.00  0.00      PRO   
ATOM   4004  C   ASP P 283       2.757  10.252  19.545  0.00  0.00      PRO   
ATOM   4005  O   ASP P 283       1.854   9.798  18.830  0.00  0.00      PRO   
ATOM   4006  N   TYR P 284       3.198  11.494  19.376  0.00  0.00      PRO   
ATOM   4007  HN  TYR P 284       3.953  11.865  19.910  0.00  0.00      PRO   
ATOM   4008  CA  TYR P 284       2.705  12.324  18.309  0.00  0.00      PRO   
ATOM   4009  HA  TYR P 284       1.626  12.323  18.365  0.00  0.00      PRO   
ATOM   4010  CB  TYR P 284       3.121  13.837  18.577  0.00  0.00      PRO   
ATOM   4011  HB1 TYR P 284       4.232  13.829  18.597  0.00  0.00      PRO   
ATOM   4012  HB2 TYR P 284       2.701  14.131  19.563  0.00  0.00      PRO   
ATOM   4013  CG  TYR P 284       2.664  14.944  17.694  0.00  0.00      PRO   
ATOM   4014  CD1 TYR P 284       1.505  15.001  16.893  0.00  0.00      PRO   
ATOM   4015  HD1 TYR P 284       0.904  14.113  17.019  0.00  0.00      PRO   
ATOM   4016  CE1 TYR P 284       1.183  16.140  16.036  0.00  0.00      PRO   
ATOM   4017  HE1 TYR P 284       0.205  16.157  15.576  0.00  0.00      PRO   
ATOM   4018  CZ  TYR P 284       2.174  17.065  15.857  0.00  0.00      PRO   
ATOM   4019  OH  TYR P 284       2.102  18.048  14.860  0.00  0.00      PRO   
ATOM   4020  HH  TYR P 284       2.538  18.827  15.211  0.00  0.00      PRO   
ATOM   4021  CD2 TYR P 284       3.639  15.942  17.486  0.00  0.00      PRO   
ATOM   4022  HD2 TYR P 284       4.624  16.010  17.923  0.00  0.00      PRO   
ATOM   4023  CE2 TYR P 284       3.403  16.972  16.579  0.00  0.00      PRO   
ATOM   4024  HE2 TYR P 284       4.190  17.668  16.326  0.00  0.00      PRO   
ATOM   4025  C   TYR P 284       2.992  11.905  16.829  0.00  0.00      PRO   
ATOM   4026  O   TYR P 284       2.146  11.990  15.943  0.00  0.00      PRO   
ATOM   4027  N   ALA P 285       4.240  11.470  16.584  0.00  0.00      PRO   
ATOM   4028  HN  ALA P 285       4.813  11.301  17.382  0.00  0.00      PRO   
ATOM   4029  CA  ALA P 285       4.753  11.142  15.307  0.00  0.00      PRO   
ATOM   4030  HA  ALA P 285       4.477  11.961  14.659  0.00  0.00      PRO   
ATOM   4031  CB  ALA P 285       6.272  11.150  15.271  0.00  0.00      PRO   
ATOM   4032  HB1 ALA P 285       6.558  12.088  15.792  0.00  0.00      PRO   
ATOM   4033  HB2 ALA P 285       6.635  10.325  15.921  0.00  0.00      PRO   
ATOM   4034  HB3 ALA P 285       6.621  11.093  14.218  0.00  0.00      PRO   
ATOM   4035  C   ALA P 285       4.108   9.866  14.768  0.00  0.00      PRO   
ATOM   4036  O   ALA P 285       3.925   9.815  13.518  0.00  0.00      PRO   
ATOM   4037  N   ILE P 286       3.810   8.779  15.515  0.00  0.00      PRO   
ATOM   4038  HN  ILE P 286       4.029   8.853  16.484  0.00  0.00      PRO   
ATOM   4039  CA  ILE P 286       3.107   7.536  15.121  0.00  0.00      PRO   
ATOM   4040  HA  ILE P 286       3.622   6.985  14.349  0.00  0.00      PRO   
ATOM   4041  CB  ILE P 286       3.013   6.447  16.228  0.00  0.00      PRO   
ATOM   4042  HB  ILE P 286       2.436   6.791  17.113  0.00  0.00      PRO   
ATOM   4043  CG2 ILE P 286       2.454   5.243  15.524  0.00  0.00      PRO   
ATOM   4044 HG21 ILE P 286       2.493   4.339  16.169  0.00  0.00      PRO   
ATOM   4045 HG22 ILE P 286       1.423   5.488  15.188  0.00  0.00      PRO   
ATOM   4046 HG23 ILE P 286       3.187   5.030  14.718  0.00  0.00      PRO   
ATOM   4047  CG1 ILE P 286       4.338   6.053  16.798  0.00  0.00      PRO   
ATOM   4048 HG11 ILE P 286       5.041   6.913  16.807  0.00  0.00      PRO   
ATOM   4049 HG12 ILE P 286       4.846   5.323  16.133  0.00  0.00      PRO   
ATOM   4050  CD  ILE P 286       4.238   5.467  18.260  0.00  0.00      PRO   
ATOM   4051  HD1 ILE P 286       3.987   6.318  18.929  0.00  0.00      PRO   
ATOM   4052  HD2 ILE P 286       3.373   4.771  18.310  0.00  0.00      PRO   
ATOM   4053  HD3 ILE P 286       5.231   5.061  18.547  0.00  0.00      PRO   
ATOM   4054  C   ILE P 286       1.618   7.883  14.713  0.00  0.00      PRO   
ATOM   4055  O   ILE P 286       1.139   7.518  13.676  0.00  0.00      PRO   
ATOM   4056  N   GLN P 287       0.859   8.725  15.550  0.00  0.00      PRO   
ATOM   4057  HN  GLN P 287       1.251   9.227  16.317  0.00  0.00      PRO   
ATOM   4058  CA  GLN P 287      -0.449   9.192  15.194  0.00  0.00      PRO   
ATOM   4059  HA  GLN P 287      -1.052   8.308  15.047  0.00  0.00      PRO   
ATOM   4060  CB  GLN P 287      -1.045  10.021  16.429  0.00  0.00      PRO   
ATOM   4061  HB1 GLN P 287      -1.873  10.636  16.015  0.00  0.00      PRO   
ATOM   4062  HB2 GLN P 287      -0.247  10.685  16.824  0.00  0.00      PRO   
ATOM   4063  CG  GLN P 287      -1.575   9.077  17.474  0.00  0.00      PRO   
ATOM   4064  HG1 GLN P 287      -0.901   8.295  17.884  0.00  0.00      PRO   
ATOM   4065  HG2 GLN P 287      -2.486   8.538  17.135  0.00  0.00      PRO   
ATOM   4066  CD  GLN P 287      -2.010   9.860  18.698  0.00  0.00      PRO   
ATOM   4067  OE1 GLN P 287      -3.171   9.927  19.010  0.00  0.00      PRO   
ATOM   4068  NE2 GLN P 287      -1.058  10.571  19.253  0.00  0.00      PRO   
ATOM   4069 HE21 GLN P 287      -0.083  10.495  19.045  0.00  0.00      PRO   
ATOM   4070 HE22 GLN P 287      -1.384  11.197  19.961  0.00  0.00      PRO   
ATOM   4071  C   GLN P 287      -0.624  10.077  13.922  0.00  0.00      PRO   
ATOM   4072  O   GLN P 287      -1.575   9.816  13.199  0.00  0.00      PRO   
ATOM   4073  N   ALA P 288       0.322  10.992  13.665  0.00  0.00      PRO   
ATOM   4074  HN  ALA P 288       0.925  11.240  14.420  0.00  0.00      PRO   
ATOM   4075  CA  ALA P 288       0.396  11.791  12.519  0.00  0.00      PRO   
ATOM   4076  HA  ALA P 288      -0.607  12.168  12.385  0.00  0.00      PRO   
ATOM   4077  CB  ALA P 288       1.482  12.893  12.607  0.00  0.00      PRO   
ATOM   4078  HB1 ALA P 288       1.400  13.509  13.528  0.00  0.00      PRO   
ATOM   4079  HB2 ALA P 288       2.463  12.402  12.785  0.00  0.00      PRO   
ATOM   4080  HB3 ALA P 288       1.422  13.566  11.725  0.00  0.00      PRO   
ATOM   4081  C   ALA P 288       0.765  10.979  11.252  0.00  0.00      PRO   
ATOM   4082  O   ALA P 288       0.269  11.149  10.168  0.00  0.00      PRO   
ATOM   4083  N   THR P 289       1.678   9.958  11.463  0.00  0.00      PRO   
ATOM   4084  HN  THR P 289       2.276   9.853  12.253  0.00  0.00      PRO   
ATOM   4085  CA  THR P 289       1.861   9.030  10.355  0.00  0.00      PRO   
ATOM   4086  HA  THR P 289       1.833   9.606   9.442  0.00  0.00      PRO   
ATOM   4087  CB  THR P 289       3.280   8.313  10.473  0.00  0.00      PRO   
ATOM   4088  HB  THR P 289       3.208   7.583   9.639  0.00  0.00      PRO   
ATOM   4089  OG1 THR P 289       3.465   7.664  11.728  0.00  0.00      PRO   
ATOM   4090  HG1 THR P 289       3.502   8.333  12.415  0.00  0.00      PRO   
ATOM   4091  CG2 THR P 289       4.521   9.195  10.281  0.00  0.00      PRO   
ATOM   4092 HG21 THR P 289       5.380   8.511  10.106  0.00  0.00      PRO   
ATOM   4093 HG22 THR P 289       4.376   9.999   9.529  0.00  0.00      PRO   
ATOM   4094 HG23 THR P 289       4.795   9.687  11.239  0.00  0.00      PRO   
ATOM   4095  C   THR P 289       0.795   7.996  10.164  0.00  0.00      PRO   
ATOM   4096  O   THR P 289       0.461   7.768   9.024  0.00  0.00      PRO   
ATOM   4097  N   GLU P 290       0.143   7.452  11.234  0.00  0.00      PRO   
ATOM   4098  HN  GLU P 290       0.569   7.631  12.118  0.00  0.00      PRO   
ATOM   4099  CA  GLU P 290      -0.954   6.450  11.109  0.00  0.00      PRO   
ATOM   4100  HA  GLU P 290      -0.692   5.670  10.410  0.00  0.00      PRO   
ATOM   4101  CB  GLU P 290      -1.300   5.840  12.439  0.00  0.00      PRO   
ATOM   4102  HB1 GLU P 290      -1.576   6.677  13.115  0.00  0.00      PRO   
ATOM   4103  HB2 GLU P 290      -0.302   5.608  12.870  0.00  0.00      PRO   
ATOM   4104  CG  GLU P 290      -2.526   4.832  12.683  0.00  0.00      PRO   
ATOM   4105  HG1 GLU P 290      -2.826   4.251  11.785  0.00  0.00      PRO   
ATOM   4106  HG2 GLU P 290      -3.389   5.425  13.054  0.00  0.00      PRO   
ATOM   4107  CD  GLU P 290      -2.091   3.798  13.670  0.00  0.00      PRO   
ATOM   4108  OE1 GLU P 290      -2.578   3.863  14.873  0.00  0.00      PRO   
ATOM   4109  OE2 GLU P 290      -1.090   3.032  13.446  0.00  0.00      PRO   
ATOM   4110  C   GLU P 290      -2.165   7.188  10.519  0.00  0.00      PRO   
ATOM   4111  O   GLU P 290      -2.992   6.610   9.806  0.00  0.00      PRO   
ATOM   4112  N   THR P 291      -2.322   8.561  10.769  0.00  0.00      PRO   
ATOM   4113  HN  THR P 291      -1.674   9.026  11.367  0.00  0.00      PRO   
ATOM   4114  CA  THR P 291      -3.310   9.426  10.089  0.00  0.00      PRO   
ATOM   4115  HA  THR P 291      -4.266   8.959  10.276  0.00  0.00      PRO   
ATOM   4116  CB  THR P 291      -3.382  10.820  10.641  0.00  0.00      PRO   
ATOM   4117  HB  THR P 291      -2.483  11.430  10.408  0.00  0.00      PRO   
ATOM   4118  OG1 THR P 291      -3.742  10.712  11.981  0.00  0.00      PRO   
ATOM   4119  HG1 THR P 291      -2.960  10.495  12.494  0.00  0.00      PRO   
ATOM   4120  CG2 THR P 291      -4.558  11.483   9.889  0.00  0.00      PRO   
ATOM   4121 HG21 THR P 291      -4.469  11.473   8.781  0.00  0.00      PRO   
ATOM   4122 HG22 THR P 291      -5.515  11.006  10.190  0.00  0.00      PRO   
ATOM   4123 HG23 THR P 291      -4.585  12.546  10.211  0.00  0.00      PRO   
ATOM   4124  C   THR P 291      -3.106   9.455   8.573  0.00  0.00      PRO   
ATOM   4125  O   THR P 291      -4.010   9.476   7.764  0.00  0.00      PRO   
ATOM   4126  N   LEU P 292      -1.802   9.697   8.210  0.00  0.00      PRO   
ATOM   4127  HN  LEU P 292      -0.975   9.704   8.768  0.00  0.00      PRO   
ATOM   4128  CA  LEU P 292      -1.382   9.944   6.815  0.00  0.00      PRO   
ATOM   4129  HA  LEU P 292      -1.987  10.697   6.331  0.00  0.00      PRO   
ATOM   4130  CB  LEU P 292       0.134  10.234   6.841  0.00  0.00      PRO   
ATOM   4131  HB1 LEU P 292       0.701   9.428   7.354  0.00  0.00      PRO   
ATOM   4132  HB2 LEU P 292       0.232  11.058   7.580  0.00  0.00      PRO   
ATOM   4133  CG  LEU P 292       0.674  10.477   5.414  0.00  0.00      PRO   
ATOM   4134  HG  LEU P 292       0.272   9.702   4.727  0.00  0.00      PRO   
ATOM   4135  CD1 LEU P 292       0.200  11.859   4.847  0.00  0.00      PRO   
ATOM   4136 HD11 LEU P 292       0.440  12.612   5.627  0.00  0.00      PRO   
ATOM   4137 HD12 LEU P 292       0.708  12.105   3.890  0.00  0.00      PRO   
ATOM   4138 HD13 LEU P 292      -0.881  11.939   4.600  0.00  0.00      PRO   
ATOM   4139  CD2 LEU P 292       2.190  10.311   5.431  0.00  0.00      PRO   
ATOM   4140 HD21 LEU P 292       2.601   9.349   5.804  0.00  0.00      PRO   
ATOM   4141 HD22 LEU P 292       2.592  10.544   4.422  0.00  0.00      PRO   
ATOM   4142 HD23 LEU P 292       2.629  11.053   6.132  0.00  0.00      PRO   
ATOM   4143  C   LEU P 292      -1.595   8.707   5.984  0.00  0.00      PRO   
ATOM   4144  O   LEU P 292      -2.410   8.699   5.091  0.00  0.00      PRO   
ATOM   4145  N   ALA P 293      -1.013   7.568   6.375  0.00  0.00      PRO   
ATOM   4146  HN  ALA P 293      -0.608   7.577   7.286  0.00  0.00      PRO   
ATOM   4147  CA  ALA P 293      -0.818   6.338   5.621  0.00  0.00      PRO   
ATOM   4148  HA  ALA P 293      -0.218   6.548   4.748  0.00  0.00      PRO   
ATOM   4149  CB  ALA P 293      -0.120   5.313   6.569  0.00  0.00      PRO   
ATOM   4150  HB1 ALA P 293      -0.775   5.167   7.454  0.00  0.00      PRO   
ATOM   4151  HB2 ALA P 293       0.116   4.339   6.091  0.00  0.00      PRO   
ATOM   4152  HB3 ALA P 293       0.826   5.773   6.927  0.00  0.00      PRO   
ATOM   4153  C   ALA P 293      -2.105   5.763   5.210  0.00  0.00      PRO   
ATOM   4154  O   ALA P 293      -2.295   5.271   4.136  0.00  0.00      PRO   
ATOM   4155  N   PHE P 294      -3.191   5.966   6.121  0.00  0.00      PRO   
ATOM   4156  HN  PHE P 294      -2.974   6.382   7.001  0.00  0.00      PRO   
ATOM   4157  CA  PHE P 294      -4.441   5.260   5.918  0.00  0.00      PRO   
ATOM   4158  HA  PHE P 294      -4.255   4.275   5.516  0.00  0.00      PRO   
ATOM   4159  CB  PHE P 294      -5.164   5.259   7.272  0.00  0.00      PRO   
ATOM   4160  HB1 PHE P 294      -6.242   5.496   7.148  0.00  0.00      PRO   
ATOM   4161  HB2 PHE P 294      -4.698   6.004   7.952  0.00  0.00      PRO   
ATOM   4162  CG  PHE P 294      -4.896   3.950   8.033  0.00  0.00      PRO   
ATOM   4163  CD1 PHE P 294      -5.947   3.327   8.654  0.00  0.00      PRO   
ATOM   4164  HD1 PHE P 294      -6.937   3.735   8.514  0.00  0.00      PRO   
ATOM   4165  CE1 PHE P 294      -5.678   2.308   9.583  0.00  0.00      PRO   
ATOM   4166  HE1 PHE P 294      -6.457   1.889  10.203  0.00  0.00      PRO   
ATOM   4167  CZ  PHE P 294      -4.424   1.750   9.762  0.00  0.00      PRO   
ATOM   4168  HZ  PHE P 294      -4.330   0.955  10.486  0.00  0.00      PRO   
ATOM   4169  CD2 PHE P 294      -3.598   3.536   8.305  0.00  0.00      PRO   
ATOM   4170  HD2 PHE P 294      -2.772   4.172   8.022  0.00  0.00      PRO   
ATOM   4171  CE2 PHE P 294      -3.376   2.394   9.134  0.00  0.00      PRO   
ATOM   4172  HE2 PHE P 294      -2.341   2.159   9.335  0.00  0.00      PRO   
ATOM   4173  C   PHE P 294      -5.322   6.003   4.814  0.00  0.00      PRO   
ATOM   4174  O   PHE P 294      -6.208   5.385   4.240  0.00  0.00      PRO   
ATOM   4175  N   VAL P 295      -4.968   7.266   4.521  0.00  0.00      PRO   
ATOM   4176  HN  VAL P 295      -4.109   7.536   4.949  0.00  0.00      PRO   
ATOM   4177  CA  VAL P 295      -5.669   8.063   3.474  0.00  0.00      PRO   
ATOM   4178  HA  VAL P 295      -6.731   7.923   3.614  0.00  0.00      PRO   
ATOM   4179  CB  VAL P 295      -5.436   9.580   3.538  0.00  0.00      PRO   
ATOM   4180  HB  VAL P 295      -4.339   9.754   3.522  0.00  0.00      PRO   
ATOM   4181  CG1 VAL P 295      -6.032  10.232   2.353  0.00  0.00      PRO   
ATOM   4182 HG11 VAL P 295      -5.552  10.028   1.372  0.00  0.00      PRO   
ATOM   4183 HG12 VAL P 295      -7.113   9.991   2.262  0.00  0.00      PRO   
ATOM   4184 HG13 VAL P 295      -5.990  11.334   2.485  0.00  0.00      PRO   
ATOM   4185  CG2 VAL P 295      -5.983  10.119   4.893  0.00  0.00      PRO   
ATOM   4186 HG21 VAL P 295      -5.725  11.198   4.962  0.00  0.00      PRO   
ATOM   4187 HG22 VAL P 295      -7.091  10.049   4.903  0.00  0.00      PRO   
ATOM   4188 HG23 VAL P 295      -5.633   9.637   5.831  0.00  0.00      PRO   
ATOM   4189  C   VAL P 295      -5.442   7.500   2.024  0.00  0.00      PRO   
ATOM   4190  O   VAL P 295      -6.333   7.587   1.181  0.00  0.00      PRO   
ATOM   4191  N   HSD P 296      -4.343   6.851   1.877  0.00  0.00      PRO   
ATOM   4192  HN  HSD P 296      -3.749   6.774   2.673  0.00  0.00      PRO   
ATOM   4193  CA  HSD P 296      -3.801   6.276   0.620  0.00  0.00      PRO   
ATOM   4194  HA  HSD P 296      -3.390   7.037  -0.027  0.00  0.00      PRO   
ATOM   4195  CB  HSD P 296      -2.639   5.335   1.011  0.00  0.00      PRO   
ATOM   4196  HB1 HSD P 296      -2.969   4.664   1.832  0.00  0.00      PRO   
ATOM   4197  HB2 HSD P 296      -1.820   5.992   1.373  0.00  0.00      PRO   
ATOM   4198  ND1 HSD P 296      -2.600   3.089  -0.217  0.00  0.00      PRO   
ATOM   4199  HD1 HSD P 296      -3.240   2.594   0.372  0.00  0.00      PRO   
ATOM   4200  CG  HSD P 296      -2.181   4.411  -0.099  0.00  0.00      PRO   
ATOM   4201  CE1 HSD P 296      -1.850   2.456  -1.196  0.00  0.00      PRO   
ATOM   4202  HE1 HSD P 296      -1.956   1.377  -1.315  0.00  0.00      PRO   
ATOM   4203  NE2 HSD P 296      -1.092   3.351  -1.788  0.00  0.00      PRO   
ATOM   4204  CD2 HSD P 296      -1.303   4.580  -1.089  0.00  0.00      PRO   
ATOM   4205  HD2 HSD P 296      -0.837   5.488  -1.451  0.00  0.00      PRO   
ATOM   4206  C   HSD P 296      -4.823   5.524  -0.211  0.00  0.00      PRO   
ATOM   4207  O   HSD P 296      -4.964   5.759  -1.423  0.00  0.00      PRO   
ATOM   4208  N   CYS P 297      -5.625   4.591   0.429  0.00  0.00      PRO   
ATOM   4209  HN  CYS P 297      -5.527   4.427   1.408  0.00  0.00      PRO   
ATOM   4210  CA  CYS P 297      -6.587   3.729  -0.201  0.00  0.00      PRO   
ATOM   4211  HA  CYS P 297      -6.079   3.232  -1.014  0.00  0.00      PRO   
ATOM   4212  CB  CYS P 297      -7.090   2.711   0.771  0.00  0.00      PRO   
ATOM   4213  HB1 CYS P 297      -6.168   2.200   1.122  0.00  0.00      PRO   
ATOM   4214  HB2 CYS P 297      -7.846   2.039   0.311  0.00  0.00      PRO   
ATOM   4215  SG  CYS P 297      -7.915   3.574   2.192  0.00  0.00      PRO   
ATOM   4216  HG1 CYS P 297      -9.093   3.794   1.628  0.00  0.00      PRO   
ATOM   4217  C   CYS P 297      -7.761   4.403  -0.880  0.00  0.00      PRO   
ATOM   4218  O   CYS P 297      -8.480   3.828  -1.694  0.00  0.00      PRO   
ATOM   4219  N   CYS P 298      -7.937   5.680  -0.564  0.00  0.00      PRO   
ATOM   4220  HN  CYS P 298      -7.207   6.181  -0.107  0.00  0.00      PRO   
ATOM   4221  CA  CYS P 298      -9.132   6.445  -1.022  0.00  0.00      PRO   
ATOM   4222  HA  CYS P 298      -9.801   5.824  -1.600  0.00  0.00      PRO   
ATOM   4223  CB  CYS P 298      -9.951   7.141   0.147  0.00  0.00      PRO   
ATOM   4224  HB1 CYS P 298      -9.901   6.443   1.010  0.00  0.00      PRO   
ATOM   4225  HB2 CYS P 298     -10.948   7.259  -0.329  0.00  0.00      PRO   
ATOM   4226  SG  CYS P 298      -9.351   8.821   0.724  0.00  0.00      PRO   
ATOM   4227  HG1 CYS P 298      -8.190   8.451   1.244  0.00  0.00      PRO   
ATOM   4228  C   CYS P 298      -8.674   7.440  -2.066  0.00  0.00      PRO   
ATOM   4229  O   CYS P 298      -9.361   7.838  -2.967  0.00  0.00      PRO   
ATOM   4230  N   LEU P 299      -7.344   7.751  -2.024  0.00  0.00      PRO   
ATOM   4231  HN  LEU P 299      -6.830   7.417  -1.238  0.00  0.00      PRO   
ATOM   4232  CA  LEU P 299      -6.600   8.701  -2.774  0.00  0.00      PRO   
ATOM   4233  HA  LEU P 299      -7.279   9.519  -2.965  0.00  0.00      PRO   
ATOM   4234  CB  LEU P 299      -5.320   9.161  -1.968  0.00  0.00      PRO   
ATOM   4235  HB1 LEU P 299      -4.645   8.298  -1.783  0.00  0.00      PRO   
ATOM   4236  HB2 LEU P 299      -5.665   9.490  -0.965  0.00  0.00      PRO   
ATOM   4237  CG  LEU P 299      -4.524  10.379  -2.668  0.00  0.00      PRO   
ATOM   4238  HG  LEU P 299      -4.049   9.963  -3.582  0.00  0.00      PRO   
ATOM   4239  CD1 LEU P 299      -5.363  11.580  -3.037  0.00  0.00      PRO   
ATOM   4240 HD11 LEU P 299      -4.818  12.157  -3.813  0.00  0.00      PRO   
ATOM   4241 HD12 LEU P 299      -6.365  11.384  -3.476  0.00  0.00      PRO   
ATOM   4242 HD13 LEU P 299      -5.437  12.216  -2.129  0.00  0.00      PRO   
ATOM   4243  CD2 LEU P 299      -3.372  10.833  -1.738  0.00  0.00      PRO   
ATOM   4244 HD21 LEU P 299      -2.801   9.902  -1.535  0.00  0.00      PRO   
ATOM   4245 HD22 LEU P 299      -2.774  11.435  -2.456  0.00  0.00      PRO   
ATOM   4246 HD23 LEU P 299      -3.705  11.365  -0.821  0.00  0.00      PRO   
ATOM   4247  C   LEU P 299      -6.197   8.096  -4.119  0.00  0.00      PRO   
ATOM   4248  O   LEU P 299      -6.348   8.782  -5.146  0.00  0.00      PRO   
ATOM   4249  N   ASN P 300      -5.996   6.776  -4.184  0.00  0.00      PRO   
ATOM   4250  HN  ASN P 300      -5.785   6.350  -3.307  0.00  0.00      PRO   
ATOM   4251  CA  ASN P 300      -5.779   6.090  -5.454  0.00  0.00      PRO   
ATOM   4252  HA  ASN P 300      -4.826   6.461  -5.801  0.00  0.00      PRO   
ATOM   4253  CB  ASN P 300      -5.617   4.579  -5.209  0.00  0.00      PRO   
ATOM   4254  HB1 ASN P 300      -5.581   3.984  -6.146  0.00  0.00      PRO   
ATOM   4255  HB2 ASN P 300      -6.426   4.184  -4.558  0.00  0.00      PRO   
ATOM   4256  CG  ASN P 300      -4.244   4.352  -4.547  0.00  0.00      PRO   
ATOM   4257  OD1 ASN P 300      -3.198   4.952  -4.880  0.00  0.00      PRO   
ATOM   4258  ND2 ASN P 300      -4.136   3.398  -3.595  0.00  0.00      PRO   
ATOM   4259 HD21 ASN P 300      -4.894   2.757  -3.467  0.00  0.00      PRO   
ATOM   4260 HD22 ASN P 300      -3.276   3.128  -3.162  0.00  0.00      PRO   
ATOM   4261  C   ASN P 300      -6.802   6.284  -6.580  0.00  0.00      PRO   
ATOM   4262  O   ASN P 300      -6.388   6.669  -7.662  0.00  0.00      PRO   
ATOM   4263  N   PRO P 301      -8.149   6.177  -6.445  0.00  0.00      PRO   
ATOM   4264  CD  PRO P 301      -8.833   5.433  -5.387  0.00  0.00      PRO   
ATOM   4265  HD1 PRO P 301      -8.644   4.351  -5.552  0.00  0.00      PRO   
ATOM   4266  HD2 PRO P 301      -8.554   5.695  -4.344  0.00  0.00      PRO   
ATOM   4267  CA  PRO P 301      -9.063   6.309  -7.514  0.00  0.00      PRO   
ATOM   4268  HA  PRO P 301      -8.743   5.807  -8.415  0.00  0.00      PRO   
ATOM   4269  CB  PRO P 301     -10.315   5.512  -7.122  0.00  0.00      PRO   
ATOM   4270  HB1 PRO P 301     -10.379   4.459  -7.470  0.00  0.00      PRO   
ATOM   4271  HB2 PRO P 301     -11.274   5.922  -7.507  0.00  0.00      PRO   
ATOM   4272  CG  PRO P 301     -10.275   5.715  -5.592  0.00  0.00      PRO   
ATOM   4273  HG1 PRO P 301     -10.901   4.878  -5.216  0.00  0.00      PRO   
ATOM   4274  HG2 PRO P 301     -10.689   6.702  -5.295  0.00  0.00      PRO   
ATOM   4275  C   PRO P 301      -9.332   7.744  -7.834  0.00  0.00      PRO   
ATOM   4276  O   PRO P 301      -9.769   8.086  -8.977  0.00  0.00      PRO   
ATOM   4277  N   ILE P 302      -9.127   8.733  -6.988  0.00  0.00      PRO   
ATOM   4278  HN  ILE P 302      -8.798   8.400  -6.109  0.00  0.00      PRO   
ATOM   4279  CA  ILE P 302      -9.088  10.089  -7.291  0.00  0.00      PRO   
ATOM   4280  HA  ILE P 302      -9.924  10.255  -7.954  0.00  0.00      PRO   
ATOM   4281  CB  ILE P 302      -9.051  10.918  -5.966  0.00  0.00      PRO   
ATOM   4282  HB  ILE P 302      -8.232  10.578  -5.297  0.00  0.00      PRO   
ATOM   4283  CG2 ILE P 302      -8.888  12.433  -6.210  0.00  0.00      PRO   
ATOM   4284 HG21 ILE P 302      -8.008  12.684  -6.840  0.00  0.00      PRO   
ATOM   4285 HG22 ILE P 302      -9.812  12.918  -6.591  0.00  0.00      PRO   
ATOM   4286 HG23 ILE P 302      -8.677  12.819  -5.191  0.00  0.00      PRO   
ATOM   4287  CG1 ILE P 302     -10.267  10.675  -5.079  0.00  0.00      PRO   
ATOM   4288 HG11 ILE P 302     -10.567   9.605  -5.117  0.00  0.00      PRO   
ATOM   4289 HG12 ILE P 302     -11.077  11.320  -5.481  0.00  0.00      PRO   
ATOM   4290  CD  ILE P 302      -9.912  10.945  -3.544  0.00  0.00      PRO   
ATOM   4291  HD1 ILE P 302     -10.885  10.878  -3.012  0.00  0.00      PRO   
ATOM   4292  HD2 ILE P 302      -9.245  10.118  -3.217  0.00  0.00      PRO   
ATOM   4293  HD3 ILE P 302      -9.373  11.855  -3.206  0.00  0.00      PRO   
ATOM   4294  C   ILE P 302      -7.912  10.402  -8.210  0.00  0.00      PRO   
ATOM   4295  O   ILE P 302      -8.018  11.046  -9.203  0.00  0.00      PRO   
ATOM   4296  N   ILE P 303      -6.758   9.878  -7.921  0.00  0.00      PRO   
ATOM   4297  HN  ILE P 303      -6.587   9.437  -7.043  0.00  0.00      PRO   
ATOM   4298  CA  ILE P 303      -5.534   9.863  -8.738  0.00  0.00      PRO   
ATOM   4299  HA  ILE P 303      -5.292  10.910  -8.842  0.00  0.00      PRO   
ATOM   4300  CB  ILE P 303      -4.353   9.259  -8.070  0.00  0.00      PRO   
ATOM   4301  HB  ILE P 303      -4.659   8.266  -7.675  0.00  0.00      PRO   
ATOM   4302  CG2 ILE P 303      -3.200   9.168  -9.025  0.00  0.00      PRO   
ATOM   4303 HG21 ILE P 303      -2.372   8.661  -8.486  0.00  0.00      PRO   
ATOM   4304 HG22 ILE P 303      -3.387   8.570  -9.942  0.00  0.00      PRO   
ATOM   4305 HG23 ILE P 303      -2.883  10.181  -9.355  0.00  0.00      PRO   
ATOM   4306  CG1 ILE P 303      -4.114  10.105  -6.765  0.00  0.00      PRO   
ATOM   4307 HG11 ILE P 303      -3.604   9.430  -6.045  0.00  0.00      PRO   
ATOM   4308 HG12 ILE P 303      -5.052  10.550  -6.368  0.00  0.00      PRO   
ATOM   4309  CD  ILE P 303      -3.343  11.400  -6.932  0.00  0.00      PRO   
ATOM   4310  HD1 ILE P 303      -3.941  12.127  -7.523  0.00  0.00      PRO   
ATOM   4311  HD2 ILE P 303      -3.296  12.022  -6.012  0.00  0.00      PRO   
ATOM   4312  HD3 ILE P 303      -2.265  11.320  -7.187  0.00  0.00      PRO   
ATOM   4313  C   ILE P 303      -5.744   9.258 -10.150  0.00  0.00      PRO   
ATOM   4314  O   ILE P 303      -5.218   9.807 -11.159  0.00  0.00      PRO   
ATOM   4315  N   TYR P 304      -6.486   8.147 -10.256  0.00  0.00      PRO   
ATOM   4316  HN  TYR P 304      -6.816   7.880  -9.354  0.00  0.00      PRO   
ATOM   4317  CA  TYR P 304      -6.824   7.452 -11.502  0.00  0.00      PRO   
ATOM   4318  HA  TYR P 304      -5.950   7.221 -12.093  0.00  0.00      PRO   
ATOM   4319  CB  TYR P 304      -7.546   6.120 -11.355  0.00  0.00      PRO   
ATOM   4320  HB1 TYR P 304      -7.727   5.590 -12.315  0.00  0.00      PRO   
ATOM   4321  HB2 TYR P 304      -8.507   6.365 -10.855  0.00  0.00      PRO   
ATOM   4322  CG  TYR P 304      -6.836   4.997 -10.579  0.00  0.00      PRO   
ATOM   4323  CD1 TYR P 304      -7.546   4.100  -9.768  0.00  0.00      PRO   
ATOM   4324  HD1 TYR P 304      -8.609   4.057  -9.585  0.00  0.00      PRO   
ATOM   4325  CE1 TYR P 304      -6.853   3.199  -8.879  0.00  0.00      PRO   
ATOM   4326  HE1 TYR P 304      -7.387   2.600  -8.156  0.00  0.00      PRO   
ATOM   4327  CZ  TYR P 304      -5.405   3.156  -8.980  0.00  0.00      PRO   
ATOM   4328  OH  TYR P 304      -4.817   2.130  -8.238  0.00  0.00      PRO   
ATOM   4329  HH  TYR P 304      -5.518   1.912  -7.619  0.00  0.00      PRO   
ATOM   4330  CD2 TYR P 304      -5.404   4.986 -10.519  0.00  0.00      PRO   
ATOM   4331  HD2 TYR P 304      -4.825   5.625 -11.170  0.00  0.00      PRO   
ATOM   4332  CE2 TYR P 304      -4.751   3.977  -9.898  0.00  0.00      PRO   
ATOM   4333  HE2 TYR P 304      -3.688   3.882 -10.059  0.00  0.00      PRO   
ATOM   4334  C   TYR P 304      -7.734   8.325 -12.352  0.00  0.00      PRO   
ATOM   4335  O   TYR P 304      -7.626   8.467 -13.547  0.00  0.00      PRO   
ATOM   4336  N   PHE P 305      -8.713   8.986 -11.728  0.00  0.00      PRO   
ATOM   4337  HN  PHE P 305      -8.842   8.867 -10.747  0.00  0.00      PRO   
ATOM   4338  CA  PHE P 305      -9.595   9.935 -12.428  0.00  0.00      PRO   
ATOM   4339  HA  PHE P 305      -9.864   9.422 -13.339  0.00  0.00      PRO   
ATOM   4340  CB  PHE P 305     -10.792  10.224 -11.432  0.00  0.00      PRO   
ATOM   4341  HB1 PHE P 305     -10.426  10.674 -10.485  0.00  0.00      PRO   
ATOM   4342  HB2 PHE P 305     -11.236   9.225 -11.238  0.00  0.00      PRO   
ATOM   4343  CG  PHE P 305     -11.908  10.933 -12.093  0.00  0.00      PRO   
ATOM   4344  CD1 PHE P 305     -12.816  10.190 -12.903  0.00  0.00      PRO   
ATOM   4345  HD1 PHE P 305     -12.692   9.132 -13.081  0.00  0.00      PRO   
ATOM   4346  CE1 PHE P 305     -13.884  10.849 -13.563  0.00  0.00      PRO   
ATOM   4347  HE1 PHE P 305     -14.556  10.336 -14.236  0.00  0.00      PRO   
ATOM   4348  CZ  PHE P 305     -14.016  12.242 -13.451  0.00  0.00      PRO   
ATOM   4349  HZ  PHE P 305     -14.714  12.773 -14.081  0.00  0.00      PRO   
ATOM   4350  CD2 PHE P 305     -12.063  12.344 -11.989  0.00  0.00      PRO   
ATOM   4351  HD2 PHE P 305     -11.351  12.804 -11.320  0.00  0.00      PRO   
ATOM   4352  CE2 PHE P 305     -13.136  12.984 -12.625  0.00  0.00      PRO   
ATOM   4353  HE2 PHE P 305     -13.284  14.025 -12.381  0.00  0.00      PRO   
ATOM   4354  C   PHE P 305      -8.854  11.133 -12.917  0.00  0.00      PRO   
ATOM   4355  O   PHE P 305      -9.108  11.629 -14.001  0.00  0.00      PRO   
ATOM   4356  N   PHE P 306      -7.912  11.615 -12.098  0.00  0.00      PRO   
ATOM   4357  HN  PHE P 306      -7.843  11.349 -11.139  0.00  0.00      PRO   
ATOM   4358  CA  PHE P 306      -7.013  12.673 -12.497  0.00  0.00      PRO   
ATOM   4359  HA  PHE P 306      -7.630  13.463 -12.898  0.00  0.00      PRO   
ATOM   4360  CB  PHE P 306      -6.280  13.103 -11.200  0.00  0.00      PRO   
ATOM   4361  HB1 PHE P 306      -5.669  12.254 -10.825  0.00  0.00      PRO   
ATOM   4362  HB2 PHE P 306      -6.940  13.369 -10.347  0.00  0.00      PRO   
ATOM   4363  CG  PHE P 306      -5.380  14.300 -11.379  0.00  0.00      PRO   
ATOM   4364  CD1 PHE P 306      -5.411  15.300 -12.328  0.00  0.00      PRO   
ATOM   4365  HD1 PHE P 306      -6.320  15.551 -12.855  0.00  0.00      PRO   
ATOM   4366  CE1 PHE P 306      -4.385  16.229 -12.494  0.00  0.00      PRO   
ATOM   4367  HE1 PHE P 306      -4.538  17.027 -13.205  0.00  0.00      PRO   
ATOM   4368  CZ  PHE P 306      -3.271  16.200 -11.701  0.00  0.00      PRO   
ATOM   4369  HZ  PHE P 306      -2.406  16.818 -11.891  0.00  0.00      PRO   
ATOM   4370  CD2 PHE P 306      -4.326  14.394 -10.488  0.00  0.00      PRO   
ATOM   4371  HD2 PHE P 306      -4.262  13.709  -9.656  0.00  0.00      PRO   
ATOM   4372  CE2 PHE P 306      -3.273  15.311 -10.593  0.00  0.00      PRO   
ATOM   4373  HE2 PHE P 306      -2.480  15.342  -9.861  0.00  0.00      PRO   
ATOM   4374  C   PHE P 306      -6.088  12.328 -13.612  0.00  0.00      PRO   
ATOM   4375  O   PHE P 306      -5.954  13.129 -14.577  0.00  0.00      PRO   
ATOM   4376  N   LEU P 307      -5.356  11.190 -13.553  0.00  0.00      PRO   
ATOM   4377  HN  LEU P 307      -5.326  10.708 -12.681  0.00  0.00      PRO   
ATOM   4378  CA  LEU P 307      -4.298  10.926 -14.502  0.00  0.00      PRO   
ATOM   4379  HA  LEU P 307      -4.095  11.899 -14.924  0.00  0.00      PRO   
ATOM   4380  CB  LEU P 307      -2.944  10.442 -13.799  0.00  0.00      PRO   
ATOM   4381  HB1 LEU P 307      -2.160  10.393 -14.585  0.00  0.00      PRO   
ATOM   4382  HB2 LEU P 307      -3.159   9.408 -13.454  0.00  0.00      PRO   
ATOM   4383  CG  LEU P 307      -2.279  11.324 -12.724  0.00  0.00      PRO   
ATOM   4384  HG  LEU P 307      -3.039  11.434 -11.921  0.00  0.00      PRO   
ATOM   4385  CD1 LEU P 307      -1.054  10.610 -12.126  0.00  0.00      PRO   
ATOM   4386 HD11 LEU P 307      -1.279   9.670 -11.578  0.00  0.00      PRO   
ATOM   4387 HD12 LEU P 307      -0.200  10.433 -12.814  0.00  0.00      PRO   
ATOM   4388 HD13 LEU P 307      -0.633  11.332 -11.394  0.00  0.00      PRO   
ATOM   4389  CD2 LEU P 307      -1.889  12.623 -13.362  0.00  0.00      PRO   
ATOM   4390 HD21 LEU P 307      -2.695  13.196 -13.868  0.00  0.00      PRO   
ATOM   4391 HD22 LEU P 307      -1.474  13.272 -12.561  0.00  0.00      PRO   
ATOM   4392 HD23 LEU P 307      -1.090  12.495 -14.124  0.00  0.00      PRO   
ATOM   4393  C   LEU P 307      -4.582  10.043 -15.724  0.00  0.00      PRO   
ATOM   4394  O   LEU P 307      -3.716   9.772 -16.562  0.00  0.00      PRO   
ATOM   4395  N   GLY P 308      -5.840   9.747 -15.885  0.00  0.00      PRO   
ATOM   4396  HN  GLY P 308      -6.434  10.063 -15.150  0.00  0.00      PRO   
ATOM   4397  CA  GLY P 308      -6.319   8.836 -16.903  0.00  0.00      PRO   
ATOM   4398  HA1 GLY P 308      -6.882   8.055 -16.413  0.00  0.00      PRO   
ATOM   4399  HA2 GLY P 308      -5.510   8.502 -17.535  0.00  0.00      PRO   
ATOM   4400  C   GLY P 308      -7.323   9.551 -17.781  0.00  0.00      PRO   
ATOM   4401  O   GLY P 308      -8.543   9.551 -17.578  0.00  0.00      PRO   
ATOM   4402  N   GLU P 309      -6.946  10.106 -18.892  0.00  0.00      PRO   
ATOM   4403  HN  GLU P 309      -5.967  10.095 -19.081  0.00  0.00      PRO   
ATOM   4404  CA  GLU P 309      -7.918  10.671 -19.830  0.00  0.00      PRO   
ATOM   4405  HA  GLU P 309      -8.438  11.439 -19.277  0.00  0.00      PRO   
ATOM   4406  CB  GLU P 309      -7.113  11.254 -21.031  0.00  0.00      PRO   
ATOM   4407  HB1 GLU P 309      -6.549  10.494 -21.613  0.00  0.00      PRO   
ATOM   4408  HB2 GLU P 309      -6.437  12.028 -20.609  0.00  0.00      PRO   
ATOM   4409  CG  GLU P 309      -7.993  12.125 -21.958  0.00  0.00      PRO   
ATOM   4410  HG1 GLU P 309      -7.850  13.190 -21.676  0.00  0.00      PRO   
ATOM   4411  HG2 GLU P 309      -9.059  11.846 -21.814  0.00  0.00      PRO   
ATOM   4412  CD  GLU P 309      -7.670  12.054 -23.498  0.00  0.00      PRO   
ATOM   4413  OE1 GLU P 309      -7.118  13.003 -24.135  0.00  0.00      PRO   
ATOM   4414  OE2 GLU P 309      -8.084  11.032 -24.147  0.00  0.00      PRO   
ATOM   4415  C   GLU P 309      -8.820   9.639 -20.527  0.00  0.00      PRO   
ATOM   4416  O   GLU P 309     -10.023   9.863 -20.693  0.00  0.00      PRO   
ATOM   4417  N   LYS P 310      -8.324   8.388 -20.819  0.00  0.00      PRO   
ATOM   4418  HN  LYS P 310      -7.353   8.196 -20.705  0.00  0.00      PRO   
ATOM   4419  CA  LYS P 310      -9.136   7.203 -21.065  0.00  0.00      PRO   
ATOM   4420  HA  LYS P 310      -9.912   7.565 -21.723  0.00  0.00      PRO   
ATOM   4421  CB  LYS P 310      -8.382   6.187 -21.906  0.00  0.00      PRO   
ATOM   4422  HB1 LYS P 310      -9.018   5.277 -21.931  0.00  0.00      PRO   
ATOM   4423  HB2 LYS P 310      -7.470   5.938 -21.322  0.00  0.00      PRO   
ATOM   4424  CG  LYS P 310      -7.880   6.700 -23.301  0.00  0.00      PRO   
ATOM   4425  HG1 LYS P 310      -7.641   5.790 -23.892  0.00  0.00      PRO   
ATOM   4426  HG2 LYS P 310      -6.993   7.308 -23.024  0.00  0.00      PRO   
ATOM   4427  CD  LYS P 310      -8.854   7.605 -24.060  0.00  0.00      PRO   
ATOM   4428  HD1 LYS P 310      -9.063   8.556 -23.526  0.00  0.00      PRO   
ATOM   4429  HD2 LYS P 310      -9.826   7.076 -24.163  0.00  0.00      PRO   
ATOM   4430  CE  LYS P 310      -8.263   7.940 -25.481  0.00  0.00      PRO   
ATOM   4431  HE1 LYS P 310      -9.029   8.383 -26.153  0.00  0.00      PRO   
ATOM   4432  HE2 LYS P 310      -8.009   7.011 -26.037  0.00  0.00      PRO   
ATOM   4433  NZ  LYS P 310      -7.229   8.890 -25.370  0.00  0.00      PRO   
ATOM   4434  HZ1 LYS P 310      -6.418   8.396 -24.947  0.00  0.00      PRO   
ATOM   4435  HZ2 LYS P 310      -6.992   9.224 -26.325  0.00  0.00      PRO   
ATOM   4436  HZ3 LYS P 310      -7.436   9.767 -24.851  0.00  0.00      PRO   
ATOM   4437  C   LYS P 310      -9.861   6.604 -19.949  0.00  0.00      PRO   
ATOM   4438  O   LYS P 310     -10.894   6.026 -20.119  0.00  0.00      PRO   
ATOM   4439  N   PHE P 311      -9.373   6.688 -18.680  0.00  0.00      PRO   
ATOM   4440  HN  PHE P 311      -8.493   7.096 -18.450  0.00  0.00      PRO   
ATOM   4441  CA  PHE P 311     -10.109   6.264 -17.566  0.00  0.00      PRO   
ATOM   4442  HA  PHE P 311     -10.441   5.252 -17.742  0.00  0.00      PRO   
ATOM   4443  CB  PHE P 311      -9.122   6.341 -16.353  0.00  0.00      PRO   
ATOM   4444  HB1 PHE P 311      -8.956   7.366 -15.955  0.00  0.00      PRO   
ATOM   4445  HB2 PHE P 311      -8.192   5.738 -16.418  0.00  0.00      PRO   
ATOM   4446  CG  PHE P 311      -9.821   5.674 -15.160  0.00  0.00      PRO   
ATOM   4447  CD1 PHE P 311      -9.766   4.224 -15.011  0.00  0.00      PRO   
ATOM   4448  HD1 PHE P 311      -9.093   3.613 -15.595  0.00  0.00      PRO   
ATOM   4449  CE1 PHE P 311     -10.552   3.575 -14.043  0.00  0.00      PRO   
ATOM   4450  HE1 PHE P 311     -10.546   2.498 -13.970  0.00  0.00      PRO   
ATOM   4451  CZ  PHE P 311     -11.203   4.280 -13.055  0.00  0.00      PRO   
ATOM   4452  HZ  PHE P 311     -11.687   3.812 -12.211  0.00  0.00      PRO   
ATOM   4453  CD2 PHE P 311     -10.509   6.334 -14.107  0.00  0.00      PRO   
ATOM   4454  HD2 PHE P 311     -10.494   7.411 -14.177  0.00  0.00      PRO   
ATOM   4455  CE2 PHE P 311     -11.201   5.694 -13.046  0.00  0.00      PRO   
ATOM   4456  HE2 PHE P 311     -11.667   6.374 -12.348  0.00  0.00      PRO   
ATOM   4457  C   PHE P 311     -11.378   7.128 -17.399  0.00  0.00      PRO   
ATOM   4458  O   PHE P 311     -12.519   6.703 -17.228  0.00  0.00      PRO   
ATOM   4459  N   ARG P 312     -11.211   8.470 -17.573  0.00  0.00      PRO   
ATOM   4460  HN  ARG P 312     -10.342   8.953 -17.642  0.00  0.00      PRO   
ATOM   4461  CA  ARG P 312     -12.371   9.346 -17.693  0.00  0.00      PRO   
ATOM   4462  HA  ARG P 312     -13.006   9.208 -16.831  0.00  0.00      PRO   
ATOM   4463  CB  ARG P 312     -11.913  10.867 -17.756  0.00  0.00      PRO   
ATOM   4464  HB1 ARG P 312     -12.745  11.540 -18.057  0.00  0.00      PRO   
ATOM   4465  HB2 ARG P 312     -11.050  10.905 -18.454  0.00  0.00      PRO   
ATOM   4466  CG  ARG P 312     -11.468  11.327 -16.327  0.00  0.00      PRO   
ATOM   4467  HG1 ARG P 312     -10.537  10.799 -16.029  0.00  0.00      PRO   
ATOM   4468  HG2 ARG P 312     -12.207  11.098 -15.530  0.00  0.00      PRO   
ATOM   4469  CD  ARG P 312     -11.269  12.879 -16.199  0.00  0.00      PRO   
ATOM   4470  HD1 ARG P 312     -10.906  12.992 -15.155  0.00  0.00      PRO   
ATOM   4471  HD2 ARG P 312     -12.177  13.512 -16.294  0.00  0.00      PRO   
ATOM   4472  NE  ARG P 312     -10.276  13.277 -17.196  0.00  0.00      PRO   
ATOM   4473  HE  ARG P 312     -10.657  13.580 -18.070  0.00  0.00      PRO   
ATOM   4474  CZ  ARG P 312      -9.000  13.574 -16.971  0.00  0.00      PRO   
ATOM   4475  NH1 ARG P 312      -8.452  13.334 -15.809  0.00  0.00      PRO   
ATOM   4476 HH11 ARG P 312      -8.866  12.681 -15.176  0.00  0.00      PRO   
ATOM   4477 HH12 ARG P 312      -7.453  13.374 -15.804  0.00  0.00      PRO   
ATOM   4478  NH2 ARG P 312      -8.215  14.117 -17.859  0.00  0.00      PRO   
ATOM   4479 HH21 ARG P 312      -8.717  14.480 -18.645  0.00  0.00      PRO   
ATOM   4480 HH22 ARG P 312      -7.371  14.496 -17.480  0.00  0.00      PRO   
ATOM   4481  C   ARG P 312     -13.310   9.029 -18.844  0.00  0.00      PRO   
ATOM   4482  O   ARG P 312     -14.516   9.119 -18.799  0.00  0.00      PRO   
ATOM   4483  N   LYS P 313     -12.705   8.578 -20.084  0.00  0.00      PRO   
ATOM   4484  HN  LYS P 313     -11.731   8.586 -20.299  0.00  0.00      PRO   
ATOM   4485  CA  LYS P 313     -13.533   8.065 -21.147  0.00  0.00      PRO   
ATOM   4486  HA  LYS P 313     -14.271   8.802 -21.426  0.00  0.00      PRO   
ATOM   4487  CB  LYS P 313     -12.675   7.795 -22.467  0.00  0.00      PRO   
ATOM   4488  HB1 LYS P 313     -12.031   6.901 -22.327  0.00  0.00      PRO   
ATOM   4489  HB2 LYS P 313     -11.879   8.557 -22.610  0.00  0.00      PRO   
ATOM   4490  CG  LYS P 313     -13.439   7.421 -23.796  0.00  0.00      PRO   
ATOM   4491  HG1 LYS P 313     -14.060   6.541 -23.520  0.00  0.00      PRO   
ATOM   4492  HG2 LYS P 313     -12.667   7.101 -24.528  0.00  0.00      PRO   
ATOM   4493  CD  LYS P 313     -14.378   8.496 -24.453  0.00  0.00      PRO   
ATOM   4494  HD1 LYS P 313     -13.770   9.426 -24.458  0.00  0.00      PRO   
ATOM   4495  HD2 LYS P 313     -15.213   8.854 -23.814  0.00  0.00      PRO   
ATOM   4496  CE  LYS P 313     -14.956   8.055 -25.778  0.00  0.00      PRO   
ATOM   4497  HE1 LYS P 313     -15.560   7.123 -25.763  0.00  0.00      PRO   
ATOM   4498  HE2 LYS P 313     -14.070   7.738 -26.369  0.00  0.00      PRO   
ATOM   4499  NZ  LYS P 313     -15.671   9.103 -26.435  0.00  0.00      PRO   
ATOM   4500  HZ1 LYS P 313     -15.907   9.887 -25.794  0.00  0.00      PRO   
ATOM   4501  HZ2 LYS P 313     -15.223   9.560 -27.255  0.00  0.00      PRO   
ATOM   4502  HZ3 LYS P 313     -16.555   8.749 -26.853  0.00  0.00      PRO   
ATOM   4503  C   LYS P 313     -14.345   6.873 -20.816  0.00  0.00      PRO   
ATOM   4504  O   LYS P 313     -15.584   6.840 -21.067  0.00  0.00      PRO   
ATOM   4505  N   TYR P 314     -13.766   5.919 -20.103  0.00  0.00      PRO   
ATOM   4506  HN  TYR P 314     -12.780   5.925 -19.954  0.00  0.00      PRO   
ATOM   4507  CA  TYR P 314     -14.460   4.761 -19.647  0.00  0.00      PRO   
ATOM   4508  HA  TYR P 314     -14.960   4.299 -20.486  0.00  0.00      PRO   
ATOM   4509  CB  TYR P 314     -13.556   3.720 -18.885  0.00  0.00      PRO   
ATOM   4510  HB1 TYR P 314     -13.963   2.842 -18.339  0.00  0.00      PRO   
ATOM   4511  HB2 TYR P 314     -12.967   4.274 -18.123  0.00  0.00      PRO   
ATOM   4512  CG  TYR P 314     -12.516   3.122 -19.786  0.00  0.00      PRO   
ATOM   4513  CD1 TYR P 314     -11.188   2.892 -19.299  0.00  0.00      PRO   
ATOM   4514  HD1 TYR P 314     -10.905   3.018 -18.264  0.00  0.00      PRO   
ATOM   4515  CE1 TYR P 314     -10.122   2.454 -20.161  0.00  0.00      PRO   
ATOM   4516  HE1 TYR P 314      -9.152   2.376 -19.692  0.00  0.00      PRO   
ATOM   4517  CZ  TYR P 314     -10.386   2.244 -21.560  0.00  0.00      PRO   
ATOM   4518  OH  TYR P 314      -9.376   1.888 -22.376  0.00  0.00      PRO   
ATOM   4519  HH  TYR P 314      -9.648   2.135 -23.263  0.00  0.00      PRO   
ATOM   4520  CD2 TYR P 314     -12.693   2.884 -21.165  0.00  0.00      PRO   
ATOM   4521  HD2 TYR P 314     -13.596   3.193 -21.672  0.00  0.00      PRO   
ATOM   4522  CE2 TYR P 314     -11.656   2.443 -22.044  0.00  0.00      PRO   
ATOM   4523  HE2 TYR P 314     -11.869   2.226 -23.080  0.00  0.00      PRO   
ATOM   4524  C   TYR P 314     -15.662   4.976 -18.761  0.00  0.00      PRO   
ATOM   4525  O   TYR P 314     -16.683   4.342 -19.000  0.00  0.00      PRO   
ATOM   4526  N   ILE P 315     -15.546   5.878 -17.696  0.00  0.00      PRO   
ATOM   4527  HN  ILE P 315     -14.655   6.306 -17.569  0.00  0.00      PRO   
ATOM   4528  CA  ILE P 315     -16.601   6.396 -16.920  0.00  0.00      PRO   
ATOM   4529  HA  ILE P 315     -17.119   5.527 -16.542  0.00  0.00      PRO   
ATOM   4530  CB  ILE P 315     -15.946   7.249 -15.814  0.00  0.00      PRO   
ATOM   4531  HB  ILE P 315     -15.326   7.998 -16.352  0.00  0.00      PRO   
ATOM   4532  CG2 ILE P 315     -17.116   7.993 -15.145  0.00  0.00      PRO   
ATOM   4533 HG21 ILE P 315     -17.369   8.879 -15.766  0.00  0.00      PRO   
ATOM   4534 HG22 ILE P 315     -17.977   7.297 -15.049  0.00  0.00      PRO   
ATOM   4535 HG23 ILE P 315     -16.824   8.210 -14.095  0.00  0.00      PRO   
ATOM   4536  CG1 ILE P 315     -15.188   6.263 -14.874  0.00  0.00      PRO   
ATOM   4537 HG11 ILE P 315     -14.537   5.559 -15.436  0.00  0.00      PRO   
ATOM   4538 HG12 ILE P 315     -15.936   5.562 -14.446  0.00  0.00      PRO   
ATOM   4539  CD  ILE P 315     -14.415   6.919 -13.681  0.00  0.00      PRO   
ATOM   4540  HD1 ILE P 315     -13.648   7.600 -14.108  0.00  0.00      PRO   
ATOM   4541  HD2 ILE P 315     -15.041   7.513 -12.981  0.00  0.00      PRO   
ATOM   4542  HD3 ILE P 315     -13.874   6.116 -13.135  0.00  0.00      PRO   
ATOM   4543  C   ILE P 315     -17.758   7.025 -17.623  0.00  0.00      PRO   
ATOM   4544  O   ILE P 315     -18.952   6.713 -17.396  0.00  0.00      PRO   
ATOM   4545  N   LEU P 316     -17.530   7.991 -18.546  0.00  0.00      PRO   
ATOM   4546  HN  LEU P 316     -16.633   8.410 -18.662  0.00  0.00      PRO   
ATOM   4547  CA  LEU P 316     -18.484   8.582 -19.401  0.00  0.00      PRO   
ATOM   4548  HA  LEU P 316     -19.126   9.195 -18.785  0.00  0.00      PRO   
ATOM   4549  CB  LEU P 316     -17.699   9.659 -20.227  0.00  0.00      PRO   
ATOM   4550  HB1 LEU P 316     -16.857   9.166 -20.757  0.00  0.00      PRO   
ATOM   4551  HB2 LEU P 316     -17.250  10.440 -19.577  0.00  0.00      PRO   
ATOM   4552  CG  LEU P 316     -18.604  10.383 -21.251  0.00  0.00      PRO   
ATOM   4553  HG  LEU P 316     -19.071   9.590 -21.873  0.00  0.00      PRO   
ATOM   4554  CD1 LEU P 316     -19.627  11.121 -20.424  0.00  0.00      PRO   
ATOM   4555 HD11 LEU P 316     -19.175  11.922 -19.800  0.00  0.00      PRO   
ATOM   4556 HD12 LEU P 316     -20.315  11.748 -21.030  0.00  0.00      PRO   
ATOM   4557 HD13 LEU P 316     -20.337  10.482 -19.859  0.00  0.00      PRO   
ATOM   4558  CD2 LEU P 316     -17.981  11.447 -22.109  0.00  0.00      PRO   
ATOM   4559 HD21 LEU P 316     -17.180  10.895 -22.645  0.00  0.00      PRO   
ATOM   4560 HD22 LEU P 316     -18.745  11.756 -22.855  0.00  0.00      PRO   
ATOM   4561 HD23 LEU P 316     -17.529  12.338 -21.623  0.00  0.00      PRO   
ATOM   4562  C   LEU P 316     -19.226   7.607 -20.356  0.00  0.00      PRO   
ATOM   4563  O   LEU P 316     -20.486   7.558 -20.309  0.00  0.00      PRO   
ATOM   4564  N   GLN P 317     -18.528   6.759 -21.162  0.00  0.00      PRO   
ATOM   4565  HN  GLN P 317     -17.545   6.923 -21.143  0.00  0.00      PRO   
ATOM   4566  CA  GLN P 317     -19.154   5.722 -22.020  0.00  0.00      PRO   
ATOM   4567  HA  GLN P 317     -19.780   6.361 -22.625  0.00  0.00      PRO   
ATOM   4568  CB  GLN P 317     -18.058   4.928 -22.816  0.00  0.00      PRO   
ATOM   4569  HB1 GLN P 317     -18.640   4.216 -23.439  0.00  0.00      PRO   
ATOM   4570  HB2 GLN P 317     -17.341   4.393 -22.157  0.00  0.00      PRO   
ATOM   4571  CG  GLN P 317     -17.281   5.938 -23.827  0.00  0.00      PRO   
ATOM   4572  HG1 GLN P 317     -16.526   5.439 -24.470  0.00  0.00      PRO   
ATOM   4573  HG2 GLN P 317     -16.802   6.693 -23.167  0.00  0.00      PRO   
ATOM   4574  CD  GLN P 317     -18.222   6.784 -24.756  0.00  0.00      PRO   
ATOM   4575  OE1 GLN P 317     -18.046   8.035 -24.776  0.00  0.00      PRO   
ATOM   4576  NE2 GLN P 317     -19.169   6.148 -25.398  0.00  0.00      PRO   
ATOM   4577 HE21 GLN P 317     -19.419   5.193 -25.560  0.00  0.00      PRO   
ATOM   4578 HE22 GLN P 317     -19.849   6.761 -25.801  0.00  0.00      PRO   
ATOM   4579  C   GLN P 317     -19.994   4.759 -21.289  0.00  0.00      PRO   
ATOM   4580  O   GLN P 317     -21.012   4.227 -21.740  0.00  0.00      PRO   
ATOM   4581  N   LEU P 318     -19.459   4.267 -20.243  0.00  0.00      PRO   
ATOM   4582  HN  LEU P 318     -18.493   4.452 -20.080  0.00  0.00      PRO   
ATOM   4583  CA  LEU P 318     -20.172   3.539 -19.191  0.00  0.00      PRO   
ATOM   4584  HA  LEU P 318     -20.365   2.534 -19.537  0.00  0.00      PRO   
ATOM   4585  CB  LEU P 318     -19.306   3.371 -17.902  0.00  0.00      PRO   
ATOM   4586  HB1 LEU P 318     -18.707   4.280 -17.677  0.00  0.00      PRO   
ATOM   4587  HB2 LEU P 318     -18.562   2.591 -18.169  0.00  0.00      PRO   
ATOM   4588  CG  LEU P 318     -19.906   2.810 -16.635  0.00  0.00      PRO   
ATOM   4589  HG  LEU P 318     -20.671   3.526 -16.265  0.00  0.00      PRO   
ATOM   4590  CD1 LEU P 318     -20.488   1.436 -16.881  0.00  0.00      PRO   
ATOM   4591 HD11 LEU P 318     -20.978   1.007 -15.981  0.00  0.00      PRO   
ATOM   4592 HD12 LEU P 318     -21.294   1.461 -17.646  0.00  0.00      PRO   
ATOM   4593 HD13 LEU P 318     -19.754   0.743 -17.344  0.00  0.00      PRO   
ATOM   4594  CD2 LEU P 318     -18.895   2.583 -15.495  0.00  0.00      PRO   
ATOM   4595 HD21 LEU P 318     -18.257   3.447 -15.208  0.00  0.00      PRO   
ATOM   4596 HD22 LEU P 318     -19.488   2.215 -14.631  0.00  0.00      PRO   
ATOM   4597 HD23 LEU P 318     -18.175   1.813 -15.848  0.00  0.00      PRO   
ATOM   4598  C   LEU P 318     -21.530   4.134 -18.743  0.00  0.00      PRO   
ATOM   4599  O   LEU P 318     -22.540   3.473 -18.919  0.00  0.00      PRO   
ATOM   4600  N   PHE P 319     -21.569   5.360 -18.254  0.00  0.00      PRO   
ATOM   4601  HN  PHE P 319     -20.747   5.872 -18.018  0.00  0.00      PRO   
ATOM   4602  CA  PHE P 319     -22.838   5.975 -17.993  0.00  0.00      PRO   
ATOM   4603  HA  PHE P 319     -23.468   5.341 -17.388  0.00  0.00      PRO   
ATOM   4604  CB  PHE P 319     -22.389   7.154 -17.104  0.00  0.00      PRO   
ATOM   4605  HB1 PHE P 319     -21.702   7.774 -17.718  0.00  0.00      PRO   
ATOM   4606  HB2 PHE P 319     -21.678   6.893 -16.291  0.00  0.00      PRO   
ATOM   4607  CG  PHE P 319     -23.523   7.897 -16.582  0.00  0.00      PRO   
ATOM   4608  CD1 PHE P 319     -23.690   9.247 -16.897  0.00  0.00      PRO   
ATOM   4609  HD1 PHE P 319     -22.909   9.822 -17.374  0.00  0.00      PRO   
ATOM   4610  CE1 PHE P 319     -24.866   9.893 -16.530  0.00  0.00      PRO   
ATOM   4611  HE1 PHE P 319     -24.911  10.965 -16.658  0.00  0.00      PRO   
ATOM   4612  CZ  PHE P 319     -25.856   9.290 -15.691  0.00  0.00      PRO   
ATOM   4613  HZ  PHE P 319     -26.650   9.908 -15.298  0.00  0.00      PRO   
ATOM   4614  CD2 PHE P 319     -24.550   7.216 -15.865  0.00  0.00      PRO   
ATOM   4615  HD2 PHE P 319     -24.339   6.190 -15.602  0.00  0.00      PRO   
ATOM   4616  CE2 PHE P 319     -25.646   7.914 -15.355  0.00  0.00      PRO   
ATOM   4617  HE2 PHE P 319     -26.303   7.292 -14.766  0.00  0.00      PRO   
ATOM   4618  C   PHE P 319     -23.786   6.416 -19.189  0.00  0.00      PRO   
ATOM   4619  O   PHE P 319     -25.012   6.261 -19.064  0.00  0.00      PRO   
ATOM   4620  N   LYS P 320     -23.186   6.935 -20.297  0.00  0.00      PRO   
ATOM   4621  HN  LYS P 320     -22.191   6.977 -20.352  0.00  0.00      PRO   
ATOM   4622  CA  LYS P 320     -23.899   7.555 -21.393  0.00  0.00      PRO   
ATOM   4623  HA  LYS P 320     -24.963   7.555 -21.208  0.00  0.00      PRO   
ATOM   4624  CB  LYS P 320     -23.480   9.060 -21.512  0.00  0.00      PRO   
ATOM   4625  HB1 LYS P 320     -22.370   9.070 -21.545  0.00  0.00      PRO   
ATOM   4626  HB2 LYS P 320     -23.681   9.528 -20.525  0.00  0.00      PRO   
ATOM   4627  CG  LYS P 320     -24.041   9.994 -22.682  0.00  0.00      PRO   
ATOM   4628  HG1 LYS P 320     -25.134   9.951 -22.878  0.00  0.00      PRO   
ATOM   4629  HG2 LYS P 320     -23.502   9.770 -23.628  0.00  0.00      PRO   
ATOM   4630  CD  LYS P 320     -23.667  11.381 -22.214  0.00  0.00      PRO   
ATOM   4631  HD1 LYS P 320     -22.592  11.571 -22.006  0.00  0.00      PRO   
ATOM   4632  HD2 LYS P 320     -24.186  11.736 -21.297  0.00  0.00      PRO   
ATOM   4633  CE  LYS P 320     -24.047  12.283 -23.404  0.00  0.00      PRO   
ATOM   4634  HE1 LYS P 320     -23.737  11.810 -24.360  0.00  0.00      PRO   
ATOM   4635  HE2 LYS P 320     -23.530  13.266 -23.410  0.00  0.00      PRO   
ATOM   4636  NZ  LYS P 320     -25.504  12.548 -23.427  0.00  0.00      PRO   
ATOM   4637  HZ1 LYS P 320     -25.600  13.296 -24.143  0.00  0.00      PRO   
ATOM   4638  HZ2 LYS P 320     -26.084  11.731 -23.705  0.00  0.00      PRO   
ATOM   4639  HZ3 LYS P 320     -25.781  12.890 -22.484  0.00  0.00      PRO   
ATOM   4640  C   LYS P 320     -23.756   6.965 -22.793  0.00  0.00      PRO   
ATOM   4641  O   LYS P 320     -24.344   7.350 -23.807  0.00  0.00      PRO   
ATOM   4642  NT  LYS P 320     -23.013   5.923 -22.957  0.00  0.00      PRO   
ATOM   4643  HNT LYS P 320     -22.640   5.442 -22.167  0.00  0.00      PRO   
ATOM   4644  CAT LYS P 320     -22.992   5.226 -24.207  0.00  0.00      PRO   
ATOM   4645  HT1 LYS P 320     -22.069   4.616 -24.306  0.00  0.00      PRO   
ATOM   4646  HT2 LYS P 320     -23.893   4.589 -24.337  0.00  0.00      PRO   
ATOM   4647  HT3 LYS P 320     -23.058   5.882 -25.101  0.00  0.00      PRO   
ATOM   4648  C1  NMS C   5      -5.593   4.280 -16.949  0.00  0.00      C1    
ATOM   4649  C2  NMS C   5      -5.581   2.942 -16.705  0.00  0.00      C1    
ATOM   4650  C3  NMS C   5      -5.250   2.593 -15.402  0.00  0.00      C1    
ATOM   4651  C4  NMS C   5      -4.781   3.612 -14.638  0.00  0.00      C1    
ATOM   4652  S1  NMS C   5      -5.114   5.112 -15.507  0.00  0.00      C1    
ATOM   4653  S2  NMS C   5      -5.720   5.038 -18.558  0.00  0.00      C1    
ATOM   4654  O1  NMS C   5      -6.247   6.352 -18.463  0.00  0.00      C1    
ATOM   4655  N1  NMS C   5      -4.222   5.062 -19.195  0.00  0.00      C1    
ATOM   4656  O2  NMS C   5      -6.518   4.123 -19.344  0.00  0.00      C1    
ATOM   4657  C5  NMS C   5      -3.351   6.152 -18.828  0.00  0.00      C1    
ATOM   4658  H1  NMS C   5      -5.621   2.202 -17.491  0.00  0.00      C1    
ATOM   4659  H2  NMS C   5      -5.099   1.576 -15.071  0.00  0.00      C1    
ATOM   4660  H3  NMS C   5      -4.371   3.637 -13.636  0.00  0.00      C1    
ATOM   4661  H4  NMS C   5      -3.825   4.122 -19.229  0.00  0.00      C1    
ATOM   4662  H5  NMS C   5      -3.159   6.130 -17.734  0.00  0.00      C1    
ATOM   4663  H6  NMS C   5      -3.824   7.145 -18.985  0.00  0.00      C1    
ATOM   4664  H7  NMS C   5      -2.348   6.157 -19.306  0.00  0.00      C1    
END
