# Supplementary material for: Exploring an Intracellular Allosteric Site of CC-Chemokine Receptor 4 from 3D Models, Probe Simulations, and Mutagenesis
Source: ACS Pharmacol Transl Sci. 2024 Jul 16;7(8):2516–26. doi: 10.1021/acsptsci.4c00330 (PMC11320731; doi:10.1021/acsptsci.4c00330)
Supplement: Supplementary file 2 — pt4c00330_si_002.zip [file pt4c00330_si_002.zip › NMS_CCR4-CCR9_1.pdb]

CRYST1   78.174   77.205  180.459  90.00  90.00  90.00 P 1           1
ATOM      1  CAY LEU P  21       9.672   2.709  45.497  0.00  0.00      PRO   
ATOM      2  HY1 LEU P  21       9.476   2.055  46.373  0.00  0.00      PRO   
ATOM      3  HY2 LEU P  21       9.847   3.738  45.878  0.00  0.00      PRO   
ATOM      4  HY3 LEU P  21      10.509   2.230  44.945  0.00  0.00      PRO   
ATOM      5  CY  LEU P  21       8.468   2.716  44.578  0.00  0.00      PRO   
ATOM      6  OY  LEU P  21       8.293   1.895  43.691  0.00  0.00      PRO   
ATOM      7  N   LEU P  21       7.576   3.710  44.808  0.00  0.00      PRO   
ATOM      8  HN  LEU P  21       7.580   4.301  45.610  0.00  0.00      PRO   
ATOM      9  CA  LEU P  21       6.414   3.871  44.001  0.00  0.00      PRO   
ATOM     10  HA  LEU P  21       6.470   3.152  43.197  0.00  0.00      PRO   
ATOM     11  CB  LEU P  21       5.179   3.511  44.830  0.00  0.00      PRO   
ATOM     12  HB1 LEU P  21       5.229   4.222  45.683  0.00  0.00      PRO   
ATOM     13  HB2 LEU P  21       5.275   2.507  45.296  0.00  0.00      PRO   
ATOM     14  CG  LEU P  21       3.758   3.651  44.201  0.00  0.00      PRO   
ATOM     15  HG  LEU P  21       3.782   4.638  43.692  0.00  0.00      PRO   
ATOM     16  CD1 LEU P  21       3.529   2.573  43.120  0.00  0.00      PRO   
ATOM     17 HD11 LEU P  21       2.520   2.718  42.679  0.00  0.00      PRO   
ATOM     18 HD12 LEU P  21       4.274   2.692  42.304  0.00  0.00      PRO   
ATOM     19 HD13 LEU P  21       3.573   1.554  43.559  0.00  0.00      PRO   
ATOM     20  CD2 LEU P  21       2.676   3.660  45.309  0.00  0.00      PRO   
ATOM     21 HD21 LEU P  21       2.831   4.601  45.880  0.00  0.00      PRO   
ATOM     22 HD22 LEU P  21       1.627   3.706  44.946  0.00  0.00      PRO   
ATOM     23 HD23 LEU P  21       2.724   2.808  46.020  0.00  0.00      PRO   
ATOM     24  C   LEU P  21       6.299   5.323  43.485  0.00  0.00      PRO   
ATOM     25  O   LEU P  21       6.326   6.280  44.285  0.00  0.00      PRO   
ATOM     26  N   TYR P  22       6.364   5.543  42.139  0.00  0.00      PRO   
ATOM     27  HN  TYR P  22       6.309   4.785  41.494  0.00  0.00      PRO   
ATOM     28  CA  TYR P  22       6.492   6.783  41.502  0.00  0.00      PRO   
ATOM     29  HA  TYR P  22       6.301   7.623  42.154  0.00  0.00      PRO   
ATOM     30  CB  TYR P  22       7.963   7.020  41.127  0.00  0.00      PRO   
ATOM     31  HB1 TYR P  22       8.288   7.930  40.579  0.00  0.00      PRO   
ATOM     32  HB2 TYR P  22       8.262   6.158  40.492  0.00  0.00      PRO   
ATOM     33  CG  TYR P  22       8.943   7.014  42.288  0.00  0.00      PRO   
ATOM     34  CD1 TYR P  22       9.380   8.208  42.876  0.00  0.00      PRO   
ATOM     35  HD1 TYR P  22       9.145   9.164  42.430  0.00  0.00      PRO   
ATOM     36  CE1 TYR P  22      10.315   8.255  43.926  0.00  0.00      PRO   
ATOM     37  HE1 TYR P  22      10.627   9.200  44.345  0.00  0.00      PRO   
ATOM     38  CZ  TYR P  22      10.763   6.986  44.366  0.00  0.00      PRO   
ATOM     39  OH  TYR P  22      11.693   6.860  45.460  0.00  0.00      PRO   
ATOM     40  HH  TYR P  22      11.846   7.756  45.770  0.00  0.00      PRO   
ATOM     41  CD2 TYR P  22       9.472   5.789  42.770  0.00  0.00      PRO   
ATOM     42  HD2 TYR P  22       9.092   4.900  42.287  0.00  0.00      PRO   
ATOM     43  CE2 TYR P  22      10.390   5.806  43.778  0.00  0.00      PRO   
ATOM     44  HE2 TYR P  22      10.859   4.922  44.184  0.00  0.00      PRO   
ATOM     45  C   TYR P  22       5.746   6.929  40.229  0.00  0.00      PRO   
ATOM     46  O   TYR P  22       5.778   6.077  39.295  0.00  0.00      PRO   
ATOM     47  N   GLU P  23       5.012   8.000  40.096  0.00  0.00      PRO   
ATOM     48  HN  GLU P  23       4.946   8.678  40.824  0.00  0.00      PRO   
ATOM     49  CA  GLU P  23       4.101   8.182  38.930  0.00  0.00      PRO   
ATOM     50  HA  GLU P  23       3.397   7.363  38.918  0.00  0.00      PRO   
ATOM     51  CB  GLU P  23       3.340   9.579  39.053  0.00  0.00      PRO   
ATOM     52  HB1 GLU P  23       2.643   9.638  38.191  0.00  0.00      PRO   
ATOM     53  HB2 GLU P  23       4.094  10.394  39.087  0.00  0.00      PRO   
ATOM     54  CG  GLU P  23       2.319   9.483  40.207  0.00  0.00      PRO   
ATOM     55  HG1 GLU P  23       2.771   9.096  41.145  0.00  0.00      PRO   
ATOM     56  HG2 GLU P  23       1.478   8.842  39.868  0.00  0.00      PRO   
ATOM     57  CD  GLU P  23       1.738  10.893  40.489  0.00  0.00      PRO   
ATOM     58  OE1 GLU P  23       2.507  11.680  41.114  0.00  0.00      PRO   
ATOM     59  OE2 GLU P  23       0.645  11.258  40.007  0.00  0.00      PRO   
ATOM     60  C   GLU P  23       4.870   8.219  37.632  0.00  0.00      PRO   
ATOM     61  O   GLU P  23       5.962   8.797  37.577  0.00  0.00      PRO   
ATOM     62  N   SER P  24       4.306   7.522  36.592  0.00  0.00      PRO   
ATOM     63  HN  SER P  24       3.379   7.167  36.692  0.00  0.00      PRO   
ATOM     64  CA  SER P  24       4.844   7.218  35.277  0.00  0.00      PRO   
ATOM     65  HA  SER P  24       5.870   6.931  35.456  0.00  0.00      PRO   
ATOM     66  CB  SER P  24       4.152   5.970  34.590  0.00  0.00      PRO   
ATOM     67  HB1 SER P  24       3.053   6.070  34.458  0.00  0.00      PRO   
ATOM     68  HB2 SER P  24       4.269   5.166  35.348  0.00  0.00      PRO   
ATOM     69  OG  SER P  24       4.620   5.807  33.242  0.00  0.00      PRO   
ATOM     70  HG1 SER P  24       4.136   5.036  32.935  0.00  0.00      PRO   
ATOM     71  C   SER P  24       4.749   8.568  34.474  0.00  0.00      PRO   
ATOM     72  O   SER P  24       3.734   9.291  34.398  0.00  0.00      PRO   
ATOM     73  N   ILE P  25       5.966   9.034  34.091  0.00  0.00      PRO   
ATOM     74  HN  ILE P  25       6.765   8.443  34.017  0.00  0.00      PRO   
ATOM     75  CA  ILE P  25       6.184  10.374  33.609  0.00  0.00      PRO   
ATOM     76  HA  ILE P  25       5.892  11.024  34.421  0.00  0.00      PRO   
ATOM     77  CB  ILE P  25       7.668  10.770  33.367  0.00  0.00      PRO   
ATOM     78  HB  ILE P  25       8.045  10.285  32.441  0.00  0.00      PRO   
ATOM     79  CG2 ILE P  25       7.828  12.290  33.220  0.00  0.00      PRO   
ATOM     80 HG21 ILE P  25       7.461  12.812  34.130  0.00  0.00      PRO   
ATOM     81 HG22 ILE P  25       8.880  12.612  33.065  0.00  0.00      PRO   
ATOM     82 HG23 ILE P  25       7.305  12.625  32.299  0.00  0.00      PRO   
ATOM     83  CG1 ILE P  25       8.609  10.285  34.471  0.00  0.00      PRO   
ATOM     84 HG11 ILE P  25       9.642  10.633  34.256  0.00  0.00      PRO   
ATOM     85 HG12 ILE P  25       8.698   9.178  34.480  0.00  0.00      PRO   
ATOM     86  CD  ILE P  25       8.341  10.893  35.908  0.00  0.00      PRO   
ATOM     87  HD1 ILE P  25       8.601  11.973  35.937  0.00  0.00      PRO   
ATOM     88  HD2 ILE P  25       7.299  10.704  36.244  0.00  0.00      PRO   
ATOM     89  HD3 ILE P  25       9.094  10.352  36.521  0.00  0.00      PRO   
ATOM     90  C   ILE P  25       5.393  10.721  32.318  0.00  0.00      PRO   
ATOM     91  O   ILE P  25       5.015  11.904  32.309  0.00  0.00      PRO   
ATOM     92  N   PRO P  26       5.148   9.944  31.281  0.00  0.00      PRO   
ATOM     93  CD  PRO P  26       5.720   8.616  31.026  0.00  0.00      PRO   
ATOM     94  HD1 PRO P  26       6.830   8.670  31.016  0.00  0.00      PRO   
ATOM     95  HD2 PRO P  26       5.402   7.895  31.809  0.00  0.00      PRO   
ATOM     96  CA  PRO P  26       4.434  10.494  30.176  0.00  0.00      PRO   
ATOM     97  HA  PRO P  26       4.603  11.552  30.039  0.00  0.00      PRO   
ATOM     98  CB  PRO P  26       4.990   9.668  28.988  0.00  0.00      PRO   
ATOM     99  HB1 PRO P  26       5.950  10.186  28.773  0.00  0.00      PRO   
ATOM    100  HB2 PRO P  26       4.426   9.609  28.033  0.00  0.00      PRO   
ATOM    101  CG  PRO P  26       5.094   8.281  29.654  0.00  0.00      PRO   
ATOM    102  HG1 PRO P  26       5.796   7.562  29.180  0.00  0.00      PRO   
ATOM    103  HG2 PRO P  26       4.099   7.822  29.832  0.00  0.00      PRO   
ATOM    104  C   PRO P  26       2.898  10.253  30.342  0.00  0.00      PRO   
ATOM    105  O   PRO P  26       2.143  10.416  29.395  0.00  0.00      PRO   
ATOM    106  N   LYS P  27       2.382   9.860  31.485  0.00  0.00      PRO   
ATOM    107  HN  LYS P  27       3.022   9.545  32.182  0.00  0.00      PRO   
ATOM    108  CA  LYS P  27       0.919   9.922  31.748  0.00  0.00      PRO   
ATOM    109  HA  LYS P  27       0.444   9.486  30.882  0.00  0.00      PRO   
ATOM    110  CB  LYS P  27       0.449   8.989  32.876  0.00  0.00      PRO   
ATOM    111  HB1 LYS P  27      -0.650   9.009  33.038  0.00  0.00      PRO   
ATOM    112  HB2 LYS P  27       0.816   9.332  33.867  0.00  0.00      PRO   
ATOM    113  CG  LYS P  27       1.099   7.582  32.743  0.00  0.00      PRO   
ATOM    114  HG1 LYS P  27       1.324   7.264  33.783  0.00  0.00      PRO   
ATOM    115  HG2 LYS P  27       2.070   7.489  32.210  0.00  0.00      PRO   
ATOM    116  CD  LYS P  27       0.096   6.641  32.046  0.00  0.00      PRO   
ATOM    117  HD1 LYS P  27       0.028   6.878  30.962  0.00  0.00      PRO   
ATOM    118  HD2 LYS P  27      -0.876   6.858  32.538  0.00  0.00      PRO   
ATOM    119  CE  LYS P  27       0.349   5.164  32.119  0.00  0.00      PRO   
ATOM    120  HE1 LYS P  27       0.219   4.922  33.195  0.00  0.00      PRO   
ATOM    121  HE2 LYS P  27       1.334   4.879  31.691  0.00  0.00      PRO   
ATOM    122  NZ  LYS P  27      -0.672   4.339  31.446  0.00  0.00      PRO   
ATOM    123  HZ1 LYS P  27      -0.673   4.554  30.428  0.00  0.00      PRO   
ATOM    124  HZ2 LYS P  27      -0.492   3.317  31.512  0.00  0.00      PRO   
ATOM    125  HZ3 LYS P  27      -1.656   4.493  31.745  0.00  0.00      PRO   
ATOM    126  C   LYS P  27       0.187  11.287  31.666  0.00  0.00      PRO   
ATOM    127  O   LYS P  27      -0.863  11.340  31.045  0.00  0.00      PRO   
ATOM    128  N   PRO P  28       0.648  12.461  32.239  0.00  0.00      PRO   
ATOM    129  CD  PRO P  28       1.582  12.625  33.374  0.00  0.00      PRO   
ATOM    130  HD1 PRO P  28       1.356  12.002  34.265  0.00  0.00      PRO   
ATOM    131  HD2 PRO P  28       2.549  12.250  32.974  0.00  0.00      PRO   
ATOM    132  CA  PRO P  28       0.172  13.828  31.836  0.00  0.00      PRO   
ATOM    133  HA  PRO P  28      -0.830  14.020  32.190  0.00  0.00      PRO   
ATOM    134  CB  PRO P  28       1.163  14.799  32.462  0.00  0.00      PRO   
ATOM    135  HB1 PRO P  28       0.840  15.843  32.664  0.00  0.00      PRO   
ATOM    136  HB2 PRO P  28       1.987  14.879  31.721  0.00  0.00      PRO   
ATOM    137  CG  PRO P  28       1.602  14.060  33.726  0.00  0.00      PRO   
ATOM    138  HG1 PRO P  28       0.816  14.287  34.477  0.00  0.00      PRO   
ATOM    139  HG2 PRO P  28       2.620  14.396  34.018  0.00  0.00      PRO   
ATOM    140  C   PRO P  28       0.000  14.038  30.281  0.00  0.00      PRO   
ATOM    141  O   PRO P  28       0.655  13.434  29.486  0.00  0.00      PRO   
ATOM    142  N   CYS P  29      -0.966  14.871  29.885  0.00  0.00      PRO   
ATOM    143  HN  CYS P  29      -1.577  15.263  30.569  0.00  0.00      PRO   
ATOM    144  CA  CYS P  29      -1.163  15.253  28.486  0.00  0.00      PRO   
ATOM    145  HA  CYS P  29      -0.852  14.438  27.849  0.00  0.00      PRO   
ATOM    146  CB  CYS P  29      -2.755  15.365  28.312  0.00  0.00      PRO   
ATOM    147  HB1 CYS P  29      -3.013  15.884  27.365  0.00  0.00      PRO   
ATOM    148  HB2 CYS P  29      -3.073  16.015  29.155  0.00  0.00      PRO   
ATOM    149  SG  CYS P  29      -3.571  13.769  28.261  0.00  0.00      PRO   
ATOM    150  HG1 CYS P  29      -3.755  13.432  26.993  0.00  0.00      PRO   
ATOM    151  C   CYS P  29      -0.515  16.629  28.070  0.00  0.00      PRO   
ATOM    152  O   CYS P  29      -0.881  17.199  27.072  0.00  0.00      PRO   
ATOM    153  N   THR P  30       0.420  17.060  28.888  0.00  0.00      PRO   
ATOM    154  HN  THR P  30       0.683  16.496  29.667  0.00  0.00      PRO   
ATOM    155  CA  THR P  30       1.109  18.314  28.661  0.00  0.00      PRO   
ATOM    156  HA  THR P  30       0.440  19.017  28.188  0.00  0.00      PRO   
ATOM    157  CB  THR P  30       1.733  18.903  29.964  0.00  0.00      PRO   
ATOM    158  HB  THR P  30       2.056  19.945  29.751  0.00  0.00      PRO   
ATOM    159  OG1 THR P  30       2.838  18.108  30.419  0.00  0.00      PRO   
ATOM    160  HG1 THR P  30       3.131  18.613  31.181  0.00  0.00      PRO   
ATOM    161  CG2 THR P  30       0.692  18.877  31.100  0.00  0.00      PRO   
ATOM    162 HG21 THR P  30      -0.111  19.581  30.794  0.00  0.00      PRO   
ATOM    163 HG22 THR P  30       0.202  17.891  31.243  0.00  0.00      PRO   
ATOM    164 HG23 THR P  30       1.096  19.081  32.115  0.00  0.00      PRO   
ATOM    165  C   THR P  30       2.227  18.236  27.559  0.00  0.00      PRO   
ATOM    166  O   THR P  30       2.665  19.154  26.895  0.00  0.00      PRO   
ATOM    167  N   LYS P  31       2.798  17.063  27.332  0.00  0.00      PRO   
ATOM    168  HN  LYS P  31       2.726  16.255  27.911  0.00  0.00      PRO   
ATOM    169  CA  LYS P  31       3.753  16.766  26.279  0.00  0.00      PRO   
ATOM    170  HA  LYS P  31       3.807  17.685  25.716  0.00  0.00      PRO   
ATOM    171  CB  LYS P  31       5.126  16.461  26.862  0.00  0.00      PRO   
ATOM    172  HB1 LYS P  31       4.978  15.468  27.338  0.00  0.00      PRO   
ATOM    173  HB2 LYS P  31       5.343  17.106  27.740  0.00  0.00      PRO   
ATOM    174  CG  LYS P  31       6.281  16.442  25.890  0.00  0.00      PRO   
ATOM    175  HG1 LYS P  31       6.044  15.698  25.100  0.00  0.00      PRO   
ATOM    176  HG2 LYS P  31       7.210  16.185  26.443  0.00  0.00      PRO   
ATOM    177  CD  LYS P  31       6.684  17.893  25.407  0.00  0.00      PRO   
ATOM    178  HD1 LYS P  31       6.551  18.591  26.261  0.00  0.00      PRO   
ATOM    179  HD2 LYS P  31       5.958  18.103  24.592  0.00  0.00      PRO   
ATOM    180  CE  LYS P  31       8.095  18.004  24.909  0.00  0.00      PRO   
ATOM    181  HE1 LYS P  31       8.280  17.199  24.167  0.00  0.00      PRO   
ATOM    182  HE2 LYS P  31       8.836  17.935  25.735  0.00  0.00      PRO   
ATOM    183  NZ  LYS P  31       8.350  19.324  24.268  0.00  0.00      PRO   
ATOM    184  HZ1 LYS P  31       7.663  19.385  23.490  0.00  0.00      PRO   
ATOM    185  HZ2 LYS P  31       8.149  19.963  25.064  0.00  0.00      PRO   
ATOM    186  HZ3 LYS P  31       9.272  19.418  23.795  0.00  0.00      PRO   
ATOM    187  C   LYS P  31       3.165  15.646  25.329  0.00  0.00      PRO   
ATOM    188  O   LYS P  31       2.673  14.654  25.796  0.00  0.00      PRO   
ATOM    189  N   GLU P  32       3.302  15.843  23.973  0.00  0.00      PRO   
ATOM    190  HN  GLU P  32       3.640  16.713  23.622  0.00  0.00      PRO   
ATOM    191  CA  GLU P  32       3.075  14.803  22.936  0.00  0.00      PRO   
ATOM    192  HA  GLU P  32       2.028  14.542  22.980  0.00  0.00      PRO   
ATOM    193  CB  GLU P  32       3.073  15.453  21.520  0.00  0.00      PRO   
ATOM    194  HB1 GLU P  32       2.549  16.429  21.607  0.00  0.00      PRO   
ATOM    195  HB2 GLU P  32       2.472  14.838  20.817  0.00  0.00      PRO   
ATOM    196  CG  GLU P  32       4.429  15.804  20.832  0.00  0.00      PRO   
ATOM    197  HG1 GLU P  32       4.202  16.180  19.812  0.00  0.00      PRO   
ATOM    198  HG2 GLU P  32       4.957  14.848  20.630  0.00  0.00      PRO   
ATOM    199  CD  GLU P  32       5.101  16.862  21.586  0.00  0.00      PRO   
ATOM    200  OE1 GLU P  32       6.358  16.762  21.672  0.00  0.00      PRO   
ATOM    201  OE2 GLU P  32       4.466  17.792  22.146  0.00  0.00      PRO   
ATOM    202  C   GLU P  32       4.003  13.583  23.059  0.00  0.00      PRO   
ATOM    203  O   GLU P  32       5.185  13.569  23.499  0.00  0.00      PRO   
ATOM    204  N   GLY P  33       3.543  12.386  22.613  0.00  0.00      PRO   
ATOM    205  HN  GLY P  33       4.199  11.655  22.782  0.00  0.00      PRO   
ATOM    206  CA  GLY P  33       2.210  12.169  21.992  0.00  0.00      PRO   
ATOM    207  HA1 GLY P  33       2.210  11.166  21.591  0.00  0.00      PRO   
ATOM    208  HA2 GLY P  33       1.991  12.866  21.197  0.00  0.00      PRO   
ATOM    209  C   GLY P  33       0.965  12.274  22.938  0.00  0.00      PRO   
ATOM    210  O   GLY P  33       0.895  11.699  24.089  0.00  0.00      PRO   
ATOM    211  N   ILE P  34      -0.148  12.913  22.478  0.00  0.00      PRO   
ATOM    212  HN  ILE P  34      -0.018  13.545  21.718  0.00  0.00      PRO   
ATOM    213  CA  ILE P  34      -1.386  13.066  23.331  0.00  0.00      PRO   
ATOM    214  HA  ILE P  34      -1.208  12.506  24.237  0.00  0.00      PRO   
ATOM    215  CB  ILE P  34      -1.695  14.486  23.644  0.00  0.00      PRO   
ATOM    216  HB  ILE P  34      -1.674  15.099  22.717  0.00  0.00      PRO   
ATOM    217  CG2 ILE P  34      -3.145  14.737  24.156  0.00  0.00      PRO   
ATOM    218 HG21 ILE P  34      -3.398  14.085  25.019  0.00  0.00      PRO   
ATOM    219 HG22 ILE P  34      -3.167  15.812  24.436  0.00  0.00      PRO   
ATOM    220 HG23 ILE P  34      -3.923  14.599  23.375  0.00  0.00      PRO   
ATOM    221  CG1 ILE P  34      -0.665  15.075  24.701  0.00  0.00      PRO   
ATOM    222 HG11 ILE P  34      -0.010  14.197  24.883  0.00  0.00      PRO   
ATOM    223 HG12 ILE P  34      -1.203  15.290  25.649  0.00  0.00      PRO   
ATOM    224  CD  ILE P  34       0.088  16.318  24.139  0.00  0.00      PRO   
ATOM    225  HD1 ILE P  34      -0.649  16.967  23.620  0.00  0.00      PRO   
ATOM    226  HD2 ILE P  34       0.744  16.787  24.903  0.00  0.00      PRO   
ATOM    227  HD3 ILE P  34       0.778  15.990  23.333  0.00  0.00      PRO   
ATOM    228  C   ILE P  34      -2.457  12.387  22.510  0.00  0.00      PRO   
ATOM    229  O   ILE P  34      -2.418  12.468  21.263  0.00  0.00      PRO   
ATOM    230  N   LYS P  35      -3.433  11.705  23.057  0.00  0.00      PRO   
ATOM    231  HN  LYS P  35      -3.402  11.618  24.049  0.00  0.00      PRO   
ATOM    232  CA  LYS P  35      -4.487  10.910  22.353  0.00  0.00      PRO   
ATOM    233  HA  LYS P  35      -4.201  10.812  21.316  0.00  0.00      PRO   
ATOM    234  CB  LYS P  35      -4.625   9.578  23.207  0.00  0.00      PRO   
ATOM    235  HB1 LYS P  35      -5.337   8.869  22.734  0.00  0.00      PRO   
ATOM    236  HB2 LYS P  35      -5.054   9.739  24.220  0.00  0.00      PRO   
ATOM    237  CG  LYS P  35      -3.257   8.805  23.278  0.00  0.00      PRO   
ATOM    238  HG1 LYS P  35      -2.518   9.360  23.895  0.00  0.00      PRO   
ATOM    239  HG2 LYS P  35      -2.739   8.732  22.299  0.00  0.00      PRO   
ATOM    240  CD  LYS P  35      -3.380   7.434  23.918  0.00  0.00      PRO   
ATOM    241  HD1 LYS P  35      -2.380   7.116  24.281  0.00  0.00      PRO   
ATOM    242  HD2 LYS P  35      -3.799   6.676  23.222  0.00  0.00      PRO   
ATOM    243  CE  LYS P  35      -4.251   7.330  25.162  0.00  0.00      PRO   
ATOM    244  HE1 LYS P  35      -5.332   7.330  24.906  0.00  0.00      PRO   
ATOM    245  HE2 LYS P  35      -3.962   8.183  25.813  0.00  0.00      PRO   
ATOM    246  NZ  LYS P  35      -3.893   6.134  25.745  0.00  0.00      PRO   
ATOM    247  HZ1 LYS P  35      -2.870   6.096  25.932  0.00  0.00      PRO   
ATOM    248  HZ2 LYS P  35      -4.227   5.973  26.717  0.00  0.00      PRO   
ATOM    249  HZ3 LYS P  35      -4.294   5.378  25.154  0.00  0.00      PRO   
ATOM    250  C   LYS P  35      -5.862  11.601  22.300  0.00  0.00      PRO   
ATOM    251  O   LYS P  35      -6.803  11.248  21.642  0.00  0.00      PRO   
ATOM    252  N   ALA P  36      -5.966  12.677  23.081  0.00  0.00      PRO   
ATOM    253  HN  ALA P  36      -5.151  13.033  23.531  0.00  0.00      PRO   
ATOM    254  CA  ALA P  36      -7.131  13.486  23.178  0.00  0.00      PRO   
ATOM    255  HA  ALA P  36      -7.845  12.904  23.742  0.00  0.00      PRO   
ATOM    256  CB  ALA P  36      -6.775  14.792  23.988  0.00  0.00      PRO   
ATOM    257  HB1 ALA P  36      -6.015  15.379  23.429  0.00  0.00      PRO   
ATOM    258  HB2 ALA P  36      -7.669  15.424  24.175  0.00  0.00      PRO   
ATOM    259  HB3 ALA P  36      -6.313  14.597  24.979  0.00  0.00      PRO   
ATOM    260  C   ALA P  36      -7.871  13.922  22.000  0.00  0.00      PRO   
ATOM    261  O   ALA P  36      -9.053  13.616  21.940  0.00  0.00      PRO   
ATOM    262  N   PHE P  37      -7.244  14.564  20.983  0.00  0.00      PRO   
ATOM    263  HN  PHE P  37      -6.301  14.861  21.117  0.00  0.00      PRO   
ATOM    264  CA  PHE P  37      -7.769  14.877  19.627  0.00  0.00      PRO   
ATOM    265  HA  PHE P  37      -8.638  15.491  19.809  0.00  0.00      PRO   
ATOM    266  CB  PHE P  37      -6.772  15.873  18.866  0.00  0.00      PRO   
ATOM    267  HB1 PHE P  37      -5.830  15.313  18.684  0.00  0.00      PRO   
ATOM    268  HB2 PHE P  37      -6.567  16.789  19.460  0.00  0.00      PRO   
ATOM    269  CG  PHE P  37      -7.063  16.298  17.492  0.00  0.00      PRO   
ATOM    270  CD1 PHE P  37      -6.642  15.701  16.305  0.00  0.00      PRO   
ATOM    271  HD1 PHE P  37      -6.137  14.766  16.495  0.00  0.00      PRO   
ATOM    272  CE1 PHE P  37      -6.967  16.177  15.029  0.00  0.00      PRO   
ATOM    273  HE1 PHE P  37      -6.660  15.602  14.168  0.00  0.00      PRO   
ATOM    274  CZ  PHE P  37      -7.663  17.412  14.915  0.00  0.00      PRO   
ATOM    275  HZ  PHE P  37      -7.833  17.930  13.982  0.00  0.00      PRO   
ATOM    276  CD2 PHE P  37      -7.840  17.413  17.346  0.00  0.00      PRO   
ATOM    277  HD2 PHE P  37      -8.234  17.857  18.248  0.00  0.00      PRO   
ATOM    278  CE2 PHE P  37      -8.050  18.022  16.075  0.00  0.00      PRO   
ATOM    279  HE2 PHE P  37      -8.448  19.025  16.042  0.00  0.00      PRO   
ATOM    280  C   PHE P  37      -8.156  13.661  18.877  0.00  0.00      PRO   
ATOM    281  O   PHE P  37      -9.205  13.680  18.150  0.00  0.00      PRO   
ATOM    282  N   GLY P  38      -7.431  12.504  19.063  0.00  0.00      PRO   
ATOM    283  HN  GLY P  38      -6.652  12.509  19.686  0.00  0.00      PRO   
ATOM    284  CA  GLY P  38      -7.636  11.241  18.296  0.00  0.00      PRO   
ATOM    285  HA1 GLY P  38      -7.108  10.474  18.843  0.00  0.00      PRO   
ATOM    286  HA2 GLY P  38      -7.354  11.225  17.254  0.00  0.00      PRO   
ATOM    287  C   GLY P  38      -9.103  10.775  18.376  0.00  0.00      PRO   
ATOM    288  O   GLY P  38      -9.761  10.511  17.385  0.00  0.00      PRO   
ATOM    289  N   GLU P  39      -9.721  10.805  19.620  0.00  0.00      PRO   
ATOM    290  HN  GLU P  39      -9.304  11.243  20.414  0.00  0.00      PRO   
ATOM    291  CA  GLU P  39     -11.139  10.397  19.862  0.00  0.00      PRO   
ATOM    292  HA  GLU P  39     -11.158   9.350  19.598  0.00  0.00      PRO   
ATOM    293  CB  GLU P  39     -11.537  10.665  21.321  0.00  0.00      PRO   
ATOM    294  HB1 GLU P  39     -12.599  10.387  21.497  0.00  0.00      PRO   
ATOM    295  HB2 GLU P  39     -11.530  11.765  21.481  0.00  0.00      PRO   
ATOM    296  CG  GLU P  39     -10.371  10.083  22.178  0.00  0.00      PRO   
ATOM    297  HG1 GLU P  39      -9.491  10.741  22.013  0.00  0.00      PRO   
ATOM    298  HG2 GLU P  39     -10.141   9.014  21.978  0.00  0.00      PRO   
ATOM    299  CD  GLU P  39     -10.761  10.181  23.586  0.00  0.00      PRO   
ATOM    300  OE1 GLU P  39     -11.635  10.944  24.052  0.00  0.00      PRO   
ATOM    301  OE2 GLU P  39     -10.055   9.496  24.421  0.00  0.00      PRO   
ATOM    302  C   GLU P  39     -12.230  11.093  19.011  0.00  0.00      PRO   
ATOM    303  O   GLU P  39     -13.271  10.556  18.741  0.00  0.00      PRO   
ATOM    304  N   LEU P  40     -11.976  12.374  18.663  0.00  0.00      PRO   
ATOM    305  HN  LEU P  40     -11.130  12.870  18.843  0.00  0.00      PRO   
ATOM    306  CA  LEU P  40     -12.835  13.203  17.844  0.00  0.00      PRO   
ATOM    307  HA  LEU P  40     -13.777  12.710  17.656  0.00  0.00      PRO   
ATOM    308  CB  LEU P  40     -13.246  14.456  18.585  0.00  0.00      PRO   
ATOM    309  HB1 LEU P  40     -13.720  13.949  19.452  0.00  0.00      PRO   
ATOM    310  HB2 LEU P  40     -13.924  15.089  17.974  0.00  0.00      PRO   
ATOM    311  CG  LEU P  40     -12.132  15.370  19.175  0.00  0.00      PRO   
ATOM    312  HG  LEU P  40     -11.515  14.730  19.842  0.00  0.00      PRO   
ATOM    313  CD1 LEU P  40     -11.269  16.119  18.105  0.00  0.00      PRO   
ATOM    314 HD11 LEU P  40     -10.510  16.764  18.597  0.00  0.00      PRO   
ATOM    315 HD12 LEU P  40     -10.661  15.441  17.468  0.00  0.00      PRO   
ATOM    316 HD13 LEU P  40     -11.960  16.744  17.500  0.00  0.00      PRO   
ATOM    317  CD2 LEU P  40     -12.745  16.591  20.024  0.00  0.00      PRO   
ATOM    318 HD21 LEU P  40     -13.468  16.200  20.772  0.00  0.00      PRO   
ATOM    319 HD22 LEU P  40     -11.949  17.145  20.566  0.00  0.00      PRO   
ATOM    320 HD23 LEU P  40     -13.278  17.289  19.344  0.00  0.00      PRO   
ATOM    321  C   LEU P  40     -12.210  13.497  16.433  0.00  0.00      PRO   
ATOM    322  O   LEU P  40     -12.721  14.338  15.632  0.00  0.00      PRO   
ATOM    323  N   PHE P  41     -11.218  12.743  15.990  0.00  0.00      PRO   
ATOM    324  HN  PHE P  41     -10.782  12.280  16.758  0.00  0.00      PRO   
ATOM    325  CA  PHE P  41     -10.496  12.763  14.702  0.00  0.00      PRO   
ATOM    326  HA  PHE P  41     -11.109  13.339  14.026  0.00  0.00      PRO   
ATOM    327  CB  PHE P  41      -9.077  13.364  14.969  0.00  0.00      PRO   
ATOM    328  HB1 PHE P  41      -8.827  12.723  15.841  0.00  0.00      PRO   
ATOM    329  HB2 PHE P  41      -9.260  14.377  15.388  0.00  0.00      PRO   
ATOM    330  CG  PHE P  41      -8.119  13.456  13.887  0.00  0.00      PRO   
ATOM    331  CD1 PHE P  41      -8.446  13.759  12.587  0.00  0.00      PRO   
ATOM    332  HD1 PHE P  41      -9.452  13.943  12.241  0.00  0.00      PRO   
ATOM    333  CE1 PHE P  41      -7.423  13.974  11.595  0.00  0.00      PRO   
ATOM    334  HE1 PHE P  41      -7.630  14.353  10.605  0.00  0.00      PRO   
ATOM    335  CZ  PHE P  41      -6.130  13.530  11.815  0.00  0.00      PRO   
ATOM    336  HZ  PHE P  41      -5.313  13.722  11.135  0.00  0.00      PRO   
ATOM    337  CD2 PHE P  41      -6.779  13.039  14.115  0.00  0.00      PRO   
ATOM    338  HD2 PHE P  41      -6.447  12.699  15.085  0.00  0.00      PRO   
ATOM    339  CE2 PHE P  41      -5.857  13.059  13.083  0.00  0.00      PRO   
ATOM    340  HE2 PHE P  41      -4.820  12.820  13.271  0.00  0.00      PRO   
ATOM    341  C   PHE P  41     -10.490  11.386  14.066  0.00  0.00      PRO   
ATOM    342  O   PHE P  41     -11.141  11.182  13.005  0.00  0.00      PRO   
ATOM    343  N   LEU P  42      -9.823  10.330  14.629  0.00  0.00      PRO   
ATOM    344  HN  LEU P  42      -9.410  10.329  15.537  0.00  0.00      PRO   
ATOM    345  CA  LEU P  42      -9.647   9.110  13.957  0.00  0.00      PRO   
ATOM    346  HA  LEU P  42      -9.196   9.431  13.029  0.00  0.00      PRO   
ATOM    347  CB  LEU P  42      -8.569   8.313  14.682  0.00  0.00      PRO   
ATOM    348  HB1 LEU P  42      -8.412   7.349  14.153  0.00  0.00      PRO   
ATOM    349  HB2 LEU P  42      -8.853   8.241  15.754  0.00  0.00      PRO   
ATOM    350  CG  LEU P  42      -7.189   9.024  14.685  0.00  0.00      PRO   
ATOM    351  HG  LEU P  42      -7.384  10.039  15.092  0.00  0.00      PRO   
ATOM    352  CD1 LEU P  42      -6.223   8.211  15.576  0.00  0.00      PRO   
ATOM    353 HD11 LEU P  42      -6.617   8.323  16.609  0.00  0.00      PRO   
ATOM    354 HD12 LEU P  42      -6.243   7.171  15.186  0.00  0.00      PRO   
ATOM    355 HD13 LEU P  42      -5.242   8.714  15.440  0.00  0.00      PRO   
ATOM    356  CD2 LEU P  42      -6.505   9.113  13.277  0.00  0.00      PRO   
ATOM    357 HD21 LEU P  42      -5.469   9.512  13.270  0.00  0.00      PRO   
ATOM    358 HD22 LEU P  42      -6.377   8.139  12.759  0.00  0.00      PRO   
ATOM    359 HD23 LEU P  42      -7.082   9.801  12.622  0.00  0.00      PRO   
ATOM    360  C   LEU P  42     -10.881   8.340  13.578  0.00  0.00      PRO   
ATOM    361  O   LEU P  42     -10.813   7.811  12.477  0.00  0.00      PRO   
ATOM    362  N   PRO P  43     -12.017   8.237  14.294  0.00  0.00      PRO   
ATOM    363  CD  PRO P  43     -12.012   8.130  15.759  0.00  0.00      PRO   
ATOM    364  HD1 PRO P  43     -10.986   7.872  16.098  0.00  0.00      PRO   
ATOM    365  HD2 PRO P  43     -12.176   9.140  16.190  0.00  0.00      PRO   
ATOM    366  CA  PRO P  43     -13.185   7.533  13.703  0.00  0.00      PRO   
ATOM    367  HA  PRO P  43     -12.987   6.627  13.149  0.00  0.00      PRO   
ATOM    368  CB  PRO P  43     -14.024   7.276  14.888  0.00  0.00      PRO   
ATOM    369  HB1 PRO P  43     -14.662   6.391  14.678  0.00  0.00      PRO   
ATOM    370  HB2 PRO P  43     -14.742   8.108  15.051  0.00  0.00      PRO   
ATOM    371  CG  PRO P  43     -13.108   7.111  16.067  0.00  0.00      PRO   
ATOM    372  HG1 PRO P  43     -12.766   6.057  15.985  0.00  0.00      PRO   
ATOM    373  HG2 PRO P  43     -13.527   7.327  17.073  0.00  0.00      PRO   
ATOM    374  C   PRO P  43     -13.845   8.367  12.658  0.00  0.00      PRO   
ATOM    375  O   PRO P  43     -14.230   7.647  11.749  0.00  0.00      PRO   
ATOM    376  N   PRO P  44     -14.055   9.716  12.640  0.00  0.00      PRO   
ATOM    377  CD  PRO P  44     -14.276  10.545  13.824  0.00  0.00      PRO   
ATOM    378  HD1 PRO P  44     -14.857   9.948  14.558  0.00  0.00      PRO   
ATOM    379  HD2 PRO P  44     -13.331  10.918  14.273  0.00  0.00      PRO   
ATOM    380  CA  PRO P  44     -14.568  10.405  11.401  0.00  0.00      PRO   
ATOM    381  HA  PRO P  44     -15.507   9.960  11.105  0.00  0.00      PRO   
ATOM    382  CB  PRO P  44     -14.770  11.838  11.907  0.00  0.00      PRO   
ATOM    383  HB1 PRO P  44     -15.538  12.484  11.430  0.00  0.00      PRO   
ATOM    384  HB2 PRO P  44     -13.836  12.437  11.971  0.00  0.00      PRO   
ATOM    385  CG  PRO P  44     -15.182  11.635  13.412  0.00  0.00      PRO   
ATOM    386  HG1 PRO P  44     -16.203  11.211  13.298  0.00  0.00      PRO   
ATOM    387  HG2 PRO P  44     -15.296  12.487  14.116  0.00  0.00      PRO   
ATOM    388  C   PRO P  44     -13.559  10.281  10.221  0.00  0.00      PRO   
ATOM    389  O   PRO P  44     -13.943   9.992   9.067  0.00  0.00      PRO   
ATOM    390  N   LEU P  45     -12.259  10.531  10.524  0.00  0.00      PRO   
ATOM    391  HN  LEU P  45     -12.057  10.862  11.443  0.00  0.00      PRO   
ATOM    392  CA  LEU P  45     -11.222  10.445   9.539  0.00  0.00      PRO   
ATOM    393  HA  LEU P  45     -11.464  11.231   8.838  0.00  0.00      PRO   
ATOM    394  CB  LEU P  45      -9.845  10.665  10.192  0.00  0.00      PRO   
ATOM    395  HB1 LEU P  45      -9.593   9.779  10.814  0.00  0.00      PRO   
ATOM    396  HB2 LEU P  45      -9.839  11.565  10.842  0.00  0.00      PRO   
ATOM    397  CG  LEU P  45      -8.685  10.784   9.188  0.00  0.00      PRO   
ATOM    398  HG  LEU P  45      -8.869   9.988   8.435  0.00  0.00      PRO   
ATOM    399  CD1 LEU P  45      -8.726  12.130   8.565  0.00  0.00      PRO   
ATOM    400 HD11 LEU P  45      -8.574  12.988   9.253  0.00  0.00      PRO   
ATOM    401 HD12 LEU P  45      -7.957  12.061   7.766  0.00  0.00      PRO   
ATOM    402 HD13 LEU P  45      -9.716  12.293   8.087  0.00  0.00      PRO   
ATOM    403  CD2 LEU P  45      -7.298  10.428   9.820  0.00  0.00      PRO   
ATOM    404 HD21 LEU P  45      -7.296   9.400  10.241  0.00  0.00      PRO   
ATOM    405 HD22 LEU P  45      -6.455  10.393   9.096  0.00  0.00      PRO   
ATOM    406 HD23 LEU P  45      -7.065  11.245  10.535  0.00  0.00      PRO   
ATOM    407  C   LEU P  45     -11.230   9.115   8.713  0.00  0.00      PRO   
ATOM    408  O   LEU P  45     -11.306   9.106   7.468  0.00  0.00      PRO   
ATOM    409  N   TYR P  46     -11.214   7.926   9.378  0.00  0.00      PRO   
ATOM    410  HN  TYR P  46     -11.160   7.772  10.361  0.00  0.00      PRO   
ATOM    411  CA  TYR P  46     -11.202   6.712   8.690  0.00  0.00      PRO   
ATOM    412  HA  TYR P  46     -10.574   6.806   7.816  0.00  0.00      PRO   
ATOM    413  CB  TYR P  46     -10.668   5.583   9.512  0.00  0.00      PRO   
ATOM    414  HB1 TYR P  46     -10.834   4.612   8.998  0.00  0.00      PRO   
ATOM    415  HB2 TYR P  46     -11.115   5.622  10.528  0.00  0.00      PRO   
ATOM    416  CG  TYR P  46      -9.158   5.724   9.853  0.00  0.00      PRO   
ATOM    417  CD1 TYR P  46      -8.126   6.514   9.256  0.00  0.00      PRO   
ATOM    418  HD1 TYR P  46      -8.353   7.272   8.520  0.00  0.00      PRO   
ATOM    419  CE1 TYR P  46      -6.782   6.293   9.623  0.00  0.00      PRO   
ATOM    420  HE1 TYR P  46      -6.034   6.825   9.054  0.00  0.00      PRO   
ATOM    421  CZ  TYR P  46      -6.458   5.414  10.650  0.00  0.00      PRO   
ATOM    422  OH  TYR P  46      -5.049   5.220  10.908  0.00  0.00      PRO   
ATOM    423  HH  TYR P  46      -4.648   5.757  10.221  0.00  0.00      PRO   
ATOM    424  CD2 TYR P  46      -8.800   4.909  10.982  0.00  0.00      PRO   
ATOM    425  HD2 TYR P  46      -9.527   4.384  11.583  0.00  0.00      PRO   
ATOM    426  CE2 TYR P  46      -7.456   4.750  11.355  0.00  0.00      PRO   
ATOM    427  HE2 TYR P  46      -7.179   4.033  12.113  0.00  0.00      PRO   
ATOM    428  C   TYR P  46     -12.542   6.373   8.088  0.00  0.00      PRO   
ATOM    429  O   TYR P  46     -12.657   5.791   7.019  0.00  0.00      PRO   
ATOM    430  N   SER P  47     -13.706   6.822   8.710  0.00  0.00      PRO   
ATOM    431  HN  SER P  47     -13.696   7.375   9.540  0.00  0.00      PRO   
ATOM    432  CA  SER P  47     -14.978   6.746   8.028  0.00  0.00      PRO   
ATOM    433  HA  SER P  47     -15.176   5.699   7.857  0.00  0.00      PRO   
ATOM    434  CB  SER P  47     -16.157   7.255   8.967  0.00  0.00      PRO   
ATOM    435  HB1 SER P  47     -17.148   7.008   8.528  0.00  0.00      PRO   
ATOM    436  HB2 SER P  47     -16.157   8.328   9.253  0.00  0.00      PRO   
ATOM    437  OG  SER P  47     -16.167   6.617  10.213  0.00  0.00      PRO   
ATOM    438  HG1 SER P  47     -15.418   7.014  10.663  0.00  0.00      PRO   
ATOM    439  C   SER P  47     -15.046   7.502   6.694  0.00  0.00      PRO   
ATOM    440  O   SER P  47     -15.464   6.894   5.693  0.00  0.00      PRO   
ATOM    441  N   LEU P  48     -14.651   8.762   6.554  0.00  0.00      PRO   
ATOM    442  HN  LEU P  48     -14.429   9.405   7.282  0.00  0.00      PRO   
ATOM    443  CA  LEU P  48     -14.427   9.422   5.242  0.00  0.00      PRO   
ATOM    444  HA  LEU P  48     -15.385   9.431   4.743  0.00  0.00      PRO   
ATOM    445  CB  LEU P  48     -13.942  10.887   5.531  0.00  0.00      PRO   
ATOM    446  HB1 LEU P  48     -13.900  11.487   4.597  0.00  0.00      PRO   
ATOM    447  HB2 LEU P  48     -12.965  10.857   6.058  0.00  0.00      PRO   
ATOM    448  CG  LEU P  48     -14.862  11.758   6.355  0.00  0.00      PRO   
ATOM    449  HG  LEU P  48     -15.268  11.212   7.233  0.00  0.00      PRO   
ATOM    450  CD1 LEU P  48     -14.109  12.958   6.945  0.00  0.00      PRO   
ATOM    451 HD11 LEU P  48     -13.595  13.632   6.227  0.00  0.00      PRO   
ATOM    452 HD12 LEU P  48     -14.796  13.687   7.426  0.00  0.00      PRO   
ATOM    453 HD13 LEU P  48     -13.311  12.697   7.672  0.00  0.00      PRO   
ATOM    454  CD2 LEU P  48     -16.122  12.213   5.551  0.00  0.00      PRO   
ATOM    455 HD21 LEU P  48     -15.845  12.884   4.709  0.00  0.00      PRO   
ATOM    456 HD22 LEU P  48     -16.517  11.298   5.060  0.00  0.00      PRO   
ATOM    457 HD23 LEU P  48     -16.877  12.578   6.279  0.00  0.00      PRO   
ATOM    458  C   LEU P  48     -13.423   8.727   4.255  0.00  0.00      PRO   
ATOM    459  O   LEU P  48     -13.700   8.606   3.091  0.00  0.00      PRO   
ATOM    460  N   VAL P  49     -12.297   8.167   4.743  0.00  0.00      PRO   
ATOM    461  HN  VAL P  49     -12.040   8.263   5.701  0.00  0.00      PRO   
ATOM    462  CA  VAL P  49     -11.479   7.229   3.968  0.00  0.00      PRO   
ATOM    463  HA  VAL P  49     -11.011   7.639   3.085  0.00  0.00      PRO   
ATOM    464  CB  VAL P  49     -10.352   6.645   4.855  0.00  0.00      PRO   
ATOM    465  HB  VAL P  49     -10.830   6.215   5.761  0.00  0.00      PRO   
ATOM    466  CG1 VAL P  49      -9.537   5.561   4.154  0.00  0.00      PRO   
ATOM    467 HG11 VAL P  49      -9.347   5.952   3.132  0.00  0.00      PRO   
ATOM    468 HG12 VAL P  49      -8.666   5.037   4.603  0.00  0.00      PRO   
ATOM    469 HG13 VAL P  49     -10.139   4.635   4.032  0.00  0.00      PRO   
ATOM    470  CG2 VAL P  49      -9.368   7.761   5.145  0.00  0.00      PRO   
ATOM    471 HG21 VAL P  49      -8.916   8.249   4.255  0.00  0.00      PRO   
ATOM    472 HG22 VAL P  49      -9.855   8.594   5.697  0.00  0.00      PRO   
ATOM    473 HG23 VAL P  49      -8.461   7.596   5.766  0.00  0.00      PRO   
ATOM    474  C   VAL P  49     -12.265   6.036   3.512  0.00  0.00      PRO   
ATOM    475  O   VAL P  49     -12.213   5.682   2.361  0.00  0.00      PRO   
ATOM    476  N   PHE P  50     -13.084   5.411   4.368  0.00  0.00      PRO   
ATOM    477  HN  PHE P  50     -13.067   5.797   5.287  0.00  0.00      PRO   
ATOM    478  CA  PHE P  50     -13.978   4.333   4.042  0.00  0.00      PRO   
ATOM    479  HA  PHE P  50     -13.345   3.611   3.547  0.00  0.00      PRO   
ATOM    480  CB  PHE P  50     -14.654   3.656   5.312  0.00  0.00      PRO   
ATOM    481  HB1 PHE P  50     -15.151   4.386   5.986  0.00  0.00      PRO   
ATOM    482  HB2 PHE P  50     -13.870   3.201   5.954  0.00  0.00      PRO   
ATOM    483  CG  PHE P  50     -15.747   2.675   5.060  0.00  0.00      PRO   
ATOM    484  CD1 PHE P  50     -15.516   1.341   4.654  0.00  0.00      PRO   
ATOM    485  HD1 PHE P  50     -14.514   0.950   4.553  0.00  0.00      PRO   
ATOM    486  CE1 PHE P  50     -16.628   0.545   4.364  0.00  0.00      PRO   
ATOM    487  HE1 PHE P  50     -16.426  -0.468   4.049  0.00  0.00      PRO   
ATOM    488  CZ  PHE P  50     -17.965   0.948   4.473  0.00  0.00      PRO   
ATOM    489  HZ  PHE P  50     -18.864   0.369   4.327  0.00  0.00      PRO   
ATOM    490  CD2 PHE P  50     -17.041   3.128   5.150  0.00  0.00      PRO   
ATOM    491  HD2 PHE P  50     -17.266   4.156   5.392  0.00  0.00      PRO   
ATOM    492  CE2 PHE P  50     -18.151   2.263   4.853  0.00  0.00      PRO   
ATOM    493  HE2 PHE P  50     -19.195   2.459   5.052  0.00  0.00      PRO   
ATOM    494  C   PHE P  50     -15.067   4.633   2.991  0.00  0.00      PRO   
ATOM    495  O   PHE P  50     -15.141   3.939   1.969  0.00  0.00      PRO   
ATOM    496  N   VAL P  51     -15.977   5.637   3.098  0.00  0.00      PRO   
ATOM    497  HN  VAL P  51     -15.952   6.093   3.983  0.00  0.00      PRO   
ATOM    498  CA  VAL P  51     -17.135   5.897   2.137  0.00  0.00      PRO   
ATOM    499  HA  VAL P  51     -17.581   4.921   2.021  0.00  0.00      PRO   
ATOM    500  CB  VAL P  51     -18.245   6.745   2.716  0.00  0.00      PRO   
ATOM    501  HB  VAL P  51     -19.051   6.736   1.952  0.00  0.00      PRO   
ATOM    502  CG1 VAL P  51     -18.887   6.312   3.982  0.00  0.00      PRO   
ATOM    503 HG11 VAL P  51     -19.205   5.248   3.972  0.00  0.00      PRO   
ATOM    504 HG12 VAL P  51     -18.320   6.666   4.870  0.00  0.00      PRO   
ATOM    505 HG13 VAL P  51     -19.868   6.796   4.173  0.00  0.00      PRO   
ATOM    506  CG2 VAL P  51     -17.968   8.280   2.933  0.00  0.00      PRO   
ATOM    507 HG21 VAL P  51     -17.634   8.897   2.072  0.00  0.00      PRO   
ATOM    508 HG22 VAL P  51     -18.901   8.695   3.371  0.00  0.00      PRO   
ATOM    509 HG23 VAL P  51     -17.058   8.454   3.546  0.00  0.00      PRO   
ATOM    510  C   VAL P  51     -16.579   6.306   0.808  0.00  0.00      PRO   
ATOM    511  O   VAL P  51     -17.041   5.745  -0.201  0.00  0.00      PRO   
ATOM    512  N   PHE P  52     -15.513   7.226   0.693  0.00  0.00      PRO   
ATOM    513  HN  PHE P  52     -14.932   7.488   1.460  0.00  0.00      PRO   
ATOM    514  CA  PHE P  52     -15.022   7.790  -0.508  0.00  0.00      PRO   
ATOM    515  HA  PHE P  52     -15.898   7.869  -1.135  0.00  0.00      PRO   
ATOM    516  CB  PHE P  52     -14.393   9.135  -0.163  0.00  0.00      PRO   
ATOM    517  HB1 PHE P  52     -13.825   9.580  -1.008  0.00  0.00      PRO   
ATOM    518  HB2 PHE P  52     -13.652   9.059   0.661  0.00  0.00      PRO   
ATOM    519  CG  PHE P  52     -15.423  10.230   0.247  0.00  0.00      PRO   
ATOM    520  CD1 PHE P  52     -15.383  11.037   1.404  0.00  0.00      PRO   
ATOM    521  HD1 PHE P  52     -14.554  10.943   2.090  0.00  0.00      PRO   
ATOM    522  CE1 PHE P  52     -16.507  11.790   1.797  0.00  0.00      PRO   
ATOM    523  HE1 PHE P  52     -16.400  12.400   2.682  0.00  0.00      PRO   
ATOM    524  CZ  PHE P  52     -17.652  11.848   0.979  0.00  0.00      PRO   
ATOM    525  HZ  PHE P  52     -18.493  12.470   1.250  0.00  0.00      PRO   
ATOM    526  CD2 PHE P  52     -16.587  10.348  -0.542  0.00  0.00      PRO   
ATOM    527  HD2 PHE P  52     -16.517   9.771  -1.452  0.00  0.00      PRO   
ATOM    528  CE2 PHE P  52     -17.751  11.093  -0.157  0.00  0.00      PRO   
ATOM    529  HE2 PHE P  52     -18.666  11.067  -0.731  0.00  0.00      PRO   
ATOM    530  C   PHE P  52     -14.014   6.794  -1.216  0.00  0.00      PRO   
ATOM    531  O   PHE P  52     -14.055   6.743  -2.429  0.00  0.00      PRO   
ATOM    532  N   GLY P  53     -13.203   6.009  -0.522  0.00  0.00      PRO   
ATOM    533  HN  GLY P  53     -13.331   6.134   0.459  0.00  0.00      PRO   
ATOM    534  CA  GLY P  53     -12.369   4.833  -1.017  0.00  0.00      PRO   
ATOM    535  HA1 GLY P  53     -11.753   4.551  -0.176  0.00  0.00      PRO   
ATOM    536  HA2 GLY P  53     -11.822   5.114  -1.905  0.00  0.00      PRO   
ATOM    537  C   GLY P  53     -13.243   3.654  -1.486  0.00  0.00      PRO   
ATOM    538  O   GLY P  53     -12.999   2.947  -2.451  0.00  0.00      PRO   
ATOM    539  N   LEU P  54     -14.341   3.390  -0.760  0.00  0.00      PRO   
ATOM    540  HN  LEU P  54     -14.492   3.838   0.118  0.00  0.00      PRO   
ATOM    541  CA  LEU P  54     -15.342   2.458  -1.317  0.00  0.00      PRO   
ATOM    542  HA  LEU P  54     -14.758   1.567  -1.495  0.00  0.00      PRO   
ATOM    543  CB  LEU P  54     -16.383   2.270  -0.132  0.00  0.00      PRO   
ATOM    544  HB1 LEU P  54     -16.862   3.263   0.011  0.00  0.00      PRO   
ATOM    545  HB2 LEU P  54     -15.717   2.023   0.722  0.00  0.00      PRO   
ATOM    546  CG  LEU P  54     -17.524   1.308  -0.384  0.00  0.00      PRO   
ATOM    547  HG  LEU P  54     -17.889   1.543  -1.407  0.00  0.00      PRO   
ATOM    548  CD1 LEU P  54     -17.053  -0.200  -0.295  0.00  0.00      PRO   
ATOM    549 HD11 LEU P  54     -17.936  -0.864  -0.420  0.00  0.00      PRO   
ATOM    550 HD12 LEU P  54     -16.268  -0.463  -1.036  0.00  0.00      PRO   
ATOM    551 HD13 LEU P  54     -16.760  -0.307   0.771  0.00  0.00      PRO   
ATOM    552  CD2 LEU P  54     -18.803   1.565   0.523  0.00  0.00      PRO   
ATOM    553 HD21 LEU P  54     -18.723   1.150   1.550  0.00  0.00      PRO   
ATOM    554 HD22 LEU P  54     -19.125   2.627   0.568  0.00  0.00      PRO   
ATOM    555 HD23 LEU P  54     -19.682   0.988   0.163  0.00  0.00      PRO   
ATOM    556  C   LEU P  54     -15.993   3.004  -2.561  0.00  0.00      PRO   
ATOM    557  O   LEU P  54     -16.148   2.251  -3.536  0.00  0.00      PRO   
ATOM    558  N   LEU P  55     -16.363   4.288  -2.594  0.00  0.00      PRO   
ATOM    559  HN  LEU P  55     -16.099   4.873  -1.831  0.00  0.00      PRO   
ATOM    560  CA  LEU P  55     -17.002   4.839  -3.779  0.00  0.00      PRO   
ATOM    561  HA  LEU P  55     -17.790   4.164  -4.079  0.00  0.00      PRO   
ATOM    562  CB  LEU P  55     -17.664   6.176  -3.560  0.00  0.00      PRO   
ATOM    563  HB1 LEU P  55     -16.952   6.854  -3.043  0.00  0.00      PRO   
ATOM    564  HB2 LEU P  55     -18.428   5.909  -2.798  0.00  0.00      PRO   
ATOM    565  CG  LEU P  55     -18.505   6.777  -4.757  0.00  0.00      PRO   
ATOM    566  HG  LEU P  55     -17.833   7.022  -5.607  0.00  0.00      PRO   
ATOM    567  CD1 LEU P  55     -19.619   5.853  -5.227  0.00  0.00      PRO   
ATOM    568 HD11 LEU P  55     -20.173   5.449  -4.353  0.00  0.00      PRO   
ATOM    569 HD12 LEU P  55     -20.228   6.404  -5.975  0.00  0.00      PRO   
ATOM    570 HD13 LEU P  55     -19.204   4.989  -5.789  0.00  0.00      PRO   
ATOM    571  CD2 LEU P  55     -19.144   8.047  -4.231  0.00  0.00      PRO   
ATOM    572 HD21 LEU P  55     -19.841   7.890  -3.380  0.00  0.00      PRO   
ATOM    573 HD22 LEU P  55     -18.308   8.727  -3.961  0.00  0.00      PRO   
ATOM    574 HD23 LEU P  55     -19.809   8.465  -5.017  0.00  0.00      PRO   
ATOM    575  C   LEU P  55     -16.075   4.979  -5.001  0.00  0.00      PRO   
ATOM    576  O   LEU P  55     -16.491   4.709  -6.122  0.00  0.00      PRO   
ATOM    577  N   GLY P  56     -14.750   5.410  -4.819  0.00  0.00      PRO   
ATOM    578  HN  GLY P  56     -14.421   5.664  -3.912  0.00  0.00      PRO   
ATOM    579  CA  GLY P  56     -13.795   5.567  -5.989  0.00  0.00      PRO   
ATOM    580  HA1 GLY P  56     -12.875   6.020  -5.648  0.00  0.00      PRO   
ATOM    581  HA2 GLY P  56     -14.336   6.090  -6.763  0.00  0.00      PRO   
ATOM    582  C   GLY P  56     -13.522   4.177  -6.594  0.00  0.00      PRO   
ATOM    583  O   GLY P  56     -13.426   3.985  -7.786  0.00  0.00      PRO   
ATOM    584  N   ASN P  57     -13.225   3.152  -5.773  0.00  0.00      PRO   
ATOM    585  HN  ASN P  57     -12.978   3.319  -4.821  0.00  0.00      PRO   
ATOM    586  CA  ASN P  57     -12.935   1.817  -6.264  0.00  0.00      PRO   
ATOM    587  HA  ASN P  57     -12.289   2.036  -7.101  0.00  0.00      PRO   
ATOM    588  CB  ASN P  57     -12.170   1.017  -5.265  0.00  0.00      PRO   
ATOM    589  HB1 ASN P  57     -12.053  -0.042  -5.580  0.00  0.00      PRO   
ATOM    590  HB2 ASN P  57     -12.709   0.994  -4.294  0.00  0.00      PRO   
ATOM    591  CG  ASN P  57     -10.742   1.491  -4.945  0.00  0.00      PRO   
ATOM    592  OD1 ASN P  57      -9.882   1.451  -5.859  0.00  0.00      PRO   
ATOM    593  ND2 ASN P  57     -10.486   2.094  -3.746  0.00  0.00      PRO   
ATOM    594 HD21 ASN P  57     -11.251   2.386  -3.172  0.00  0.00      PRO   
ATOM    595 HD22 ASN P  57      -9.547   2.153  -3.409  0.00  0.00      PRO   
ATOM    596  C   ASN P  57     -14.220   1.102  -6.772  0.00  0.00      PRO   
ATOM    597  O   ASN P  57     -14.197   0.242  -7.650  0.00  0.00      PRO   
ATOM    598  N   SER P  58     -15.439   1.499  -6.324  0.00  0.00      PRO   
ATOM    599  HN  SER P  58     -15.556   1.983  -5.460  0.00  0.00      PRO   
ATOM    600  CA  SER P  58     -16.666   1.167  -6.971  0.00  0.00      PRO   
ATOM    601  HA  SER P  58     -16.664   0.094  -7.098  0.00  0.00      PRO   
ATOM    602  CB  SER P  58     -17.967   1.457  -6.128  0.00  0.00      PRO   
ATOM    603  HB1 SER P  58     -18.921   1.210  -6.640  0.00  0.00      PRO   
ATOM    604  HB2 SER P  58     -18.023   2.549  -5.927  0.00  0.00      PRO   
ATOM    605  OG  SER P  58     -17.957   0.670  -4.958  0.00  0.00      PRO   
ATOM    606  HG1 SER P  58     -17.505   1.176  -4.279  0.00  0.00      PRO   
ATOM    607  C   SER P  58     -16.741   1.697  -8.442  0.00  0.00      PRO   
ATOM    608  O   SER P  58     -17.059   0.922  -9.335  0.00  0.00      PRO   
ATOM    609  N   VAL P  59     -16.254   2.893  -8.790  0.00  0.00      PRO   
ATOM    610  HN  VAL P  59     -15.960   3.481  -8.040  0.00  0.00      PRO   
ATOM    611  CA  VAL P  59     -15.996   3.383 -10.101  0.00  0.00      PRO   
ATOM    612  HA  VAL P  59     -16.840   3.030 -10.675  0.00  0.00      PRO   
ATOM    613  CB  VAL P  59     -15.719   4.877 -10.107  0.00  0.00      PRO   
ATOM    614  HB  VAL P  59     -14.907   5.118  -9.388  0.00  0.00      PRO   
ATOM    615  CG1 VAL P  59     -15.369   5.405 -11.569  0.00  0.00      PRO   
ATOM    616 HG11 VAL P  59     -15.480   6.509 -11.531  0.00  0.00      PRO   
ATOM    617 HG12 VAL P  59     -14.354   5.056 -11.856  0.00  0.00      PRO   
ATOM    618 HG13 VAL P  59     -16.083   4.961 -12.295  0.00  0.00      PRO   
ATOM    619  CG2 VAL P  59     -16.967   5.571  -9.722  0.00  0.00      PRO   
ATOM    620 HG21 VAL P  59     -17.797   5.298 -10.408  0.00  0.00      PRO   
ATOM    621 HG22 VAL P  59     -17.284   5.620  -8.658  0.00  0.00      PRO   
ATOM    622 HG23 VAL P  59     -16.819   6.640  -9.984  0.00  0.00      PRO   
ATOM    623  C   VAL P  59     -15.003   2.633 -10.888  0.00  0.00      PRO   
ATOM    624  O   VAL P  59     -15.250   2.233 -11.996  0.00  0.00      PRO   
ATOM    625  N   VAL P  60     -13.858   2.321 -10.312  0.00  0.00      PRO   
ATOM    626  HN  VAL P  60     -13.812   2.583  -9.351  0.00  0.00      PRO   
ATOM    627  CA  VAL P  60     -12.722   1.530 -10.852  0.00  0.00      PRO   
ATOM    628  HA  VAL P  60     -12.394   2.062 -11.733  0.00  0.00      PRO   
ATOM    629  CB  VAL P  60     -11.574   1.492  -9.967  0.00  0.00      PRO   
ATOM    630  HB  VAL P  60     -12.010   1.215  -8.983  0.00  0.00      PRO   
ATOM    631  CG1 VAL P  60     -10.355   0.544 -10.454  0.00  0.00      PRO   
ATOM    632 HG11 VAL P  60     -10.315   0.747 -11.545  0.00  0.00      PRO   
ATOM    633 HG12 VAL P  60      -9.412   0.891  -9.979  0.00  0.00      PRO   
ATOM    634 HG13 VAL P  60     -10.426  -0.492 -10.060  0.00  0.00      PRO   
ATOM    635  CG2 VAL P  60     -10.953   2.926  -9.814  0.00  0.00      PRO   
ATOM    636 HG21 VAL P  60     -10.225   3.040  -8.982  0.00  0.00      PRO   
ATOM    637 HG22 VAL P  60     -10.446   3.193 -10.766  0.00  0.00      PRO   
ATOM    638 HG23 VAL P  60     -11.810   3.593  -9.581  0.00  0.00      PRO   
ATOM    639  C   VAL P  60     -13.086   0.185 -11.386  0.00  0.00      PRO   
ATOM    640  O   VAL P  60     -12.782  -0.172 -12.508  0.00  0.00      PRO   
ATOM    641  N   VAL P  61     -13.813  -0.542 -10.528  0.00  0.00      PRO   
ATOM    642  HN  VAL P  61     -13.953  -0.290  -9.574  0.00  0.00      PRO   
ATOM    643  CA  VAL P  61     -14.455  -1.807 -10.870  0.00  0.00      PRO   
ATOM    644  HA  VAL P  61     -13.687  -2.439 -11.291  0.00  0.00      PRO   
ATOM    645  CB  VAL P  61     -15.127  -2.407  -9.679  0.00  0.00      PRO   
ATOM    646  HB  VAL P  61     -15.527  -1.531  -9.125  0.00  0.00      PRO   
ATOM    647  CG1 VAL P  61     -16.347  -3.361 -10.001  0.00  0.00      PRO   
ATOM    648 HG11 VAL P  61     -16.168  -4.163 -10.750  0.00  0.00      PRO   
ATOM    649 HG12 VAL P  61     -16.719  -3.838  -9.069  0.00  0.00      PRO   
ATOM    650 HG13 VAL P  61     -17.142  -2.753 -10.483  0.00  0.00      PRO   
ATOM    651  CG2 VAL P  61     -14.154  -3.175  -8.827  0.00  0.00      PRO   
ATOM    652 HG21 VAL P  61     -13.682  -4.070  -9.286  0.00  0.00      PRO   
ATOM    653 HG22 VAL P  61     -13.254  -2.565  -8.598  0.00  0.00      PRO   
ATOM    654 HG23 VAL P  61     -14.617  -3.673  -7.948  0.00  0.00      PRO   
ATOM    655  C   VAL P  61     -15.419  -1.717 -12.053  0.00  0.00      PRO   
ATOM    656  O   VAL P  61     -15.445  -2.535 -12.974  0.00  0.00      PRO   
ATOM    657  N   LEU P  62     -16.381  -0.710 -12.075  0.00  0.00      PRO   
ATOM    658  HN  LEU P  62     -16.469  -0.147 -11.257  0.00  0.00      PRO   
ATOM    659  CA  LEU P  62     -17.242  -0.469 -13.177  0.00  0.00      PRO   
ATOM    660  HA  LEU P  62     -17.668  -1.443 -13.370  0.00  0.00      PRO   
ATOM    661  CB  LEU P  62     -18.187   0.653 -12.781  0.00  0.00      PRO   
ATOM    662  HB1 LEU P  62     -17.550   1.559 -12.691  0.00  0.00      PRO   
ATOM    663  HB2 LEU P  62     -18.647   0.486 -11.783  0.00  0.00      PRO   
ATOM    664  CG  LEU P  62     -19.393   0.955 -13.758  0.00  0.00      PRO   
ATOM    665  HG  LEU P  62     -19.026   0.906 -14.805  0.00  0.00      PRO   
ATOM    666  CD1 LEU P  62     -20.406  -0.211 -13.643  0.00  0.00      PRO   
ATOM    667 HD11 LEU P  62     -19.842  -1.106 -13.982  0.00  0.00      PRO   
ATOM    668 HD12 LEU P  62     -20.747  -0.431 -12.608  0.00  0.00      PRO   
ATOM    669 HD13 LEU P  62     -21.210  -0.020 -14.385  0.00  0.00      PRO   
ATOM    670  CD2 LEU P  62     -19.975   2.315 -13.510  0.00  0.00      PRO   
ATOM    671 HD21 LEU P  62     -20.677   2.268 -12.649  0.00  0.00      PRO   
ATOM    672 HD22 LEU P  62     -19.171   3.068 -13.370  0.00  0.00      PRO   
ATOM    673 HD23 LEU P  62     -20.635   2.745 -14.293  0.00  0.00      PRO   
ATOM    674  C   LEU P  62     -16.547  -0.048 -14.463  0.00  0.00      PRO   
ATOM    675  O   LEU P  62     -16.954  -0.472 -15.536  0.00  0.00      PRO   
ATOM    676  N   VAL P  63     -15.492   0.761 -14.487  0.00  0.00      PRO   
ATOM    677  HN  VAL P  63     -15.360   1.240 -13.623  0.00  0.00      PRO   
ATOM    678  CA  VAL P  63     -14.743   1.171 -15.635  0.00  0.00      PRO   
ATOM    679  HA  VAL P  63     -15.445   1.305 -16.445  0.00  0.00      PRO   
ATOM    680  CB  VAL P  63     -13.926   2.421 -15.248  0.00  0.00      PRO   
ATOM    681  HB  VAL P  63     -13.501   2.344 -14.224  0.00  0.00      PRO   
ATOM    682  CG1 VAL P  63     -12.710   2.669 -16.205  0.00  0.00      PRO   
ATOM    683 HG11 VAL P  63     -12.002   1.814 -16.261  0.00  0.00      PRO   
ATOM    684 HG12 VAL P  63     -13.076   2.776 -17.249  0.00  0.00      PRO   
ATOM    685 HG13 VAL P  63     -12.164   3.611 -15.987  0.00  0.00      PRO   
ATOM    686  CG2 VAL P  63     -14.725   3.657 -15.293  0.00  0.00      PRO   
ATOM    687 HG21 VAL P  63     -14.101   4.545 -15.054  0.00  0.00      PRO   
ATOM    688 HG22 VAL P  63     -15.206   3.803 -16.284  0.00  0.00      PRO   
ATOM    689 HG23 VAL P  63     -15.613   3.543 -14.637  0.00  0.00      PRO   
ATOM    690  C   VAL P  63     -13.876   0.072 -16.230  0.00  0.00      PRO   
ATOM    691  O   VAL P  63     -13.920  -0.157 -17.409  0.00  0.00      PRO   
ATOM    692  N   LEU P  64     -13.278  -0.780 -15.377  0.00  0.00      PRO   
ATOM    693  HN  LEU P  64     -13.140  -0.623 -14.402  0.00  0.00      PRO   
ATOM    694  CA  LEU P  64     -12.587  -1.920 -15.951  0.00  0.00      PRO   
ATOM    695  HA  LEU P  64     -11.925  -1.557 -16.723  0.00  0.00      PRO   
ATOM    696  CB  LEU P  64     -11.618  -2.555 -14.883  0.00  0.00      PRO   
ATOM    697  HB1 LEU P  64     -11.289  -3.580 -15.156  0.00  0.00      PRO   
ATOM    698  HB2 LEU P  64     -12.327  -2.652 -14.032  0.00  0.00      PRO   
ATOM    699  CG  LEU P  64     -10.414  -1.711 -14.413  0.00  0.00      PRO   
ATOM    700  HG  LEU P  64     -10.981  -0.805 -14.111  0.00  0.00      PRO   
ATOM    701  CD1 LEU P  64      -9.743  -2.263 -13.180  0.00  0.00      PRO   
ATOM    702 HD11 LEU P  64      -8.863  -2.889 -13.443  0.00  0.00      PRO   
ATOM    703 HD12 LEU P  64      -9.448  -1.529 -12.400  0.00  0.00      PRO   
ATOM    704 HD13 LEU P  64     -10.400  -2.913 -12.564  0.00  0.00      PRO   
ATOM    705  CD2 LEU P  64      -9.465  -1.359 -15.522  0.00  0.00      PRO   
ATOM    706 HD21 LEU P  64      -8.519  -1.014 -15.055  0.00  0.00      PRO   
ATOM    707 HD22 LEU P  64      -9.242  -2.225 -16.182  0.00  0.00      PRO   
ATOM    708 HD23 LEU P  64      -9.911  -0.620 -16.222  0.00  0.00      PRO   
ATOM    709  C   LEU P  64     -13.636  -2.979 -16.455  0.00  0.00      PRO   
ATOM    710  O   LEU P  64     -13.266  -3.856 -17.255  0.00  0.00      PRO   
ATOM    711  N   PHE P  65     -14.895  -2.997 -15.899  0.00  0.00      PRO   
ATOM    712  HN  PHE P  65     -15.111  -2.329 -15.191  0.00  0.00      PRO   
ATOM    713  CA  PHE P  65     -15.975  -3.926 -16.313  0.00  0.00      PRO   
ATOM    714  HA  PHE P  65     -15.561  -4.921 -16.391  0.00  0.00      PRO   
ATOM    715  CB  PHE P  65     -17.083  -4.100 -15.263  0.00  0.00      PRO   
ATOM    716  HB1 PHE P  65     -17.326  -3.099 -14.845  0.00  0.00      PRO   
ATOM    717  HB2 PHE P  65     -16.766  -4.759 -14.426  0.00  0.00      PRO   
ATOM    718  CG  PHE P  65     -18.338  -4.690 -15.904  0.00  0.00      PRO   
ATOM    719  CD1 PHE P  65     -18.332  -6.066 -16.138  0.00  0.00      PRO   
ATOM    720  HD1 PHE P  65     -17.490  -6.722 -15.974  0.00  0.00      PRO   
ATOM    721  CE1 PHE P  65     -19.523  -6.642 -16.593  0.00  0.00      PRO   
ATOM    722  HE1 PHE P  65     -19.670  -7.693 -16.794  0.00  0.00      PRO   
ATOM    723  CZ  PHE P  65     -20.718  -5.830 -16.848  0.00  0.00      PRO   
ATOM    724  HZ  PHE P  65     -21.621  -6.331 -17.165  0.00  0.00      PRO   
ATOM    725  CD2 PHE P  65     -19.454  -3.906 -16.211  0.00  0.00      PRO   
ATOM    726  HD2 PHE P  65     -19.396  -2.834 -16.094  0.00  0.00      PRO   
ATOM    727  CE2 PHE P  65     -20.655  -4.450 -16.688  0.00  0.00      PRO   
ATOM    728  HE2 PHE P  65     -21.405  -3.721 -16.957  0.00  0.00      PRO   
ATOM    729  C   PHE P  65     -16.471  -3.709 -17.747  0.00  0.00      PRO   
ATOM    730  O   PHE P  65     -16.394  -4.530 -18.585  0.00  0.00      PRO   
ATOM    731  N   LYS P  66     -16.824  -2.429 -18.103  0.00  0.00      PRO   
ATOM    732  HN  LYS P  66     -16.817  -1.766 -17.358  0.00  0.00      PRO   
ATOM    733  CA  LYS P  66     -17.174  -1.830 -19.408  0.00  0.00      PRO   
ATOM    734  HA  LYS P  66     -17.099  -2.615 -20.146  0.00  0.00      PRO   
ATOM    735  CB  LYS P  66     -18.709  -1.734 -19.593  0.00  0.00      PRO   
ATOM    736  HB1 LYS P  66     -19.137  -1.114 -20.409  0.00  0.00      PRO   
ATOM    737  HB2 LYS P  66     -19.205  -1.233 -18.734  0.00  0.00      PRO   
ATOM    738  CG  LYS P  66     -19.339  -3.086 -19.937  0.00  0.00      PRO   
ATOM    739  HG1 LYS P  66     -19.027  -3.677 -19.050  0.00  0.00      PRO   
ATOM    740  HG2 LYS P  66     -18.877  -3.466 -20.873  0.00  0.00      PRO   
ATOM    741  CD  LYS P  66     -20.858  -3.093 -20.150  0.00  0.00      PRO   
ATOM    742  HD1 LYS P  66     -21.202  -2.340 -20.892  0.00  0.00      PRO   
ATOM    743  HD2 LYS P  66     -21.435  -2.815 -19.241  0.00  0.00      PRO   
ATOM    744  CE  LYS P  66     -21.331  -4.529 -20.593  0.00  0.00      PRO   
ATOM    745  HE1 LYS P  66     -21.233  -5.284 -19.783  0.00  0.00      PRO   
ATOM    746  HE2 LYS P  66     -20.678  -4.841 -21.436  0.00  0.00      PRO   
ATOM    747  NZ  LYS P  66     -22.731  -4.486 -21.113  0.00  0.00      PRO   
ATOM    748  HZ1 LYS P  66     -22.920  -5.371 -21.626  0.00  0.00      PRO   
ATOM    749  HZ2 LYS P  66     -23.421  -4.485 -20.336  0.00  0.00      PRO   
ATOM    750  HZ3 LYS P  66     -22.911  -3.732 -21.806  0.00  0.00      PRO   
ATOM    751  C   LYS P  66     -16.382  -0.577 -19.822  0.00  0.00      PRO   
ATOM    752  O   LYS P  66     -16.770   0.472 -19.353  0.00  0.00      PRO   
ATOM    753  N   TYR P  67     -15.378  -0.748 -20.653  0.00  0.00      PRO   
ATOM    754  HN  TYR P  67     -15.194  -1.692 -20.914  0.00  0.00      PRO   
ATOM    755  CA  TYR P  67     -14.705   0.372 -21.276  0.00  0.00      PRO   
ATOM    756  HA  TYR P  67     -15.290   1.280 -21.308  0.00  0.00      PRO   
ATOM    757  CB  TYR P  67     -13.286   0.572 -20.656  0.00  0.00      PRO   
ATOM    758  HB1 TYR P  67     -13.495   0.871 -19.606  0.00  0.00      PRO   
ATOM    759  HB2 TYR P  67     -12.730   1.350 -21.221  0.00  0.00      PRO   
ATOM    760  CG  TYR P  67     -12.404  -0.671 -20.513  0.00  0.00      PRO   
ATOM    761  CD1 TYR P  67     -11.625  -0.816 -19.385  0.00  0.00      PRO   
ATOM    762  HD1 TYR P  67     -11.566  -0.041 -18.636  0.00  0.00      PRO   
ATOM    763  CE1 TYR P  67     -10.897  -1.972 -19.154  0.00  0.00      PRO   
ATOM    764  HE1 TYR P  67     -10.367  -2.007 -18.213  0.00  0.00      PRO   
ATOM    765  CZ  TYR P  67     -10.941  -3.091 -20.050  0.00  0.00      PRO   
ATOM    766  OH  TYR P  67     -10.193  -4.293 -19.874  0.00  0.00      PRO   
ATOM    767  HH  TYR P  67      -9.272  -4.061 -19.738  0.00  0.00      PRO   
ATOM    768  CD2 TYR P  67     -12.450  -1.756 -21.480  0.00  0.00      PRO   
ATOM    769  HD2 TYR P  67     -13.038  -1.712 -22.385  0.00  0.00      PRO   
ATOM    770  CE2 TYR P  67     -11.732  -2.963 -21.251  0.00  0.00      PRO   
ATOM    771  HE2 TYR P  67     -11.790  -3.765 -21.972  0.00  0.00      PRO   
ATOM    772  C   TYR P  67     -14.563   0.259 -22.796  0.00  0.00      PRO   
ATOM    773  O   TYR P  67     -14.041   1.151 -23.441  0.00  0.00      PRO   
ATOM    774  N   LYS P  68     -15.085  -0.808 -23.364  0.00  0.00      PRO   
ATOM    775  HN  LYS P  68     -15.555  -1.470 -22.786  0.00  0.00      PRO   
ATOM    776  CA  LYS P  68     -15.245  -1.061 -24.796  0.00  0.00      PRO   
ATOM    777  HA  LYS P  68     -15.790  -1.993 -24.784  0.00  0.00      PRO   
ATOM    778  CB  LYS P  68     -16.143   0.009 -25.479  0.00  0.00      PRO   
ATOM    779  HB1 LYS P  68     -15.727   1.035 -25.387  0.00  0.00      PRO   
ATOM    780  HB2 LYS P  68     -17.091  -0.009 -24.900  0.00  0.00      PRO   
ATOM    781  CG  LYS P  68     -16.545  -0.238 -26.895  0.00  0.00      PRO   
ATOM    782  HG1 LYS P  68     -17.183  -1.147 -26.869  0.00  0.00      PRO   
ATOM    783  HG2 LYS P  68     -15.595  -0.320 -27.465  0.00  0.00      PRO   
ATOM    784  CD  LYS P  68     -17.488   0.862 -27.583  0.00  0.00      PRO   
ATOM    785  HD1 LYS P  68     -18.350   1.142 -26.940  0.00  0.00      PRO   
ATOM    786  HD2 LYS P  68     -17.932   0.516 -28.541  0.00  0.00      PRO   
ATOM    787  CE  LYS P  68     -16.808   2.169 -27.847  0.00  0.00      PRO   
ATOM    788  HE1 LYS P  68     -16.258   1.966 -28.791  0.00  0.00      PRO   
ATOM    789  HE2 LYS P  68     -16.153   2.504 -27.014  0.00  0.00      PRO   
ATOM    790  NZ  LYS P  68     -17.623   3.318 -28.134  0.00  0.00      PRO   
ATOM    791  HZ1 LYS P  68     -17.028   4.171 -28.132  0.00  0.00      PRO   
ATOM    792  HZ2 LYS P  68     -18.055   3.255 -29.078  0.00  0.00      PRO   
ATOM    793  HZ3 LYS P  68     -18.399   3.531 -27.475  0.00  0.00      PRO   
ATOM    794  C   LYS P  68     -14.007  -1.524 -25.465  0.00  0.00      PRO   
ATOM    795  O   LYS P  68     -13.994  -2.504 -26.186  0.00  0.00      PRO   
ATOM    796  N   ARG P  69     -12.869  -0.821 -25.343  0.00  0.00      PRO   
ATOM    797  HN  ARG P  69     -12.906  -0.021 -24.749  0.00  0.00      PRO   
ATOM    798  CA  ARG P  69     -11.593  -1.148 -25.975  0.00  0.00      PRO   
ATOM    799  HA  ARG P  69     -11.690  -1.224 -27.048  0.00  0.00      PRO   
ATOM    800  CB  ARG P  69     -10.425  -0.087 -25.676  0.00  0.00      PRO   
ATOM    801  HB1 ARG P  69     -10.757   0.784 -26.282  0.00  0.00      PRO   
ATOM    802  HB2 ARG P  69      -9.462  -0.478 -26.067  0.00  0.00      PRO   
ATOM    803  CG  ARG P  69     -10.298   0.355 -24.182  0.00  0.00      PRO   
ATOM    804  HG1 ARG P  69     -11.282   0.567 -23.712  0.00  0.00      PRO   
ATOM    805  HG2 ARG P  69      -9.775   1.322 -24.340  0.00  0.00      PRO   
ATOM    806  CD  ARG P  69      -9.434  -0.455 -23.350  0.00  0.00      PRO   
ATOM    807  HD1 ARG P  69      -8.570  -0.705 -24.003  0.00  0.00      PRO   
ATOM    808  HD2 ARG P  69     -10.010  -1.387 -23.162  0.00  0.00      PRO   
ATOM    809  NE  ARG P  69      -8.952   0.213 -22.120  0.00  0.00      PRO   
ATOM    810  HE  ARG P  69      -9.100   1.192 -21.978  0.00  0.00      PRO   
ATOM    811  CZ  ARG P  69      -8.154  -0.464 -21.258  0.00  0.00      PRO   
ATOM    812  NH1 ARG P  69      -7.808  -1.717 -21.525  0.00  0.00      PRO   
ATOM    813 HH11 ARG P  69      -8.273  -2.140 -22.303  0.00  0.00      PRO   
ATOM    814 HH12 ARG P  69      -7.601  -2.359 -20.786  0.00  0.00      PRO   
ATOM    815  NH2 ARG P  69      -7.828  -0.014 -20.125  0.00  0.00      PRO   
ATOM    816 HH21 ARG P  69      -7.986   0.962 -19.973  0.00  0.00      PRO   
ATOM    817 HH22 ARG P  69      -7.486  -0.614 -19.403  0.00  0.00      PRO   
ATOM    818  C   ARG P  69     -11.027  -2.484 -25.620  0.00  0.00      PRO   
ATOM    819  O   ARG P  69     -11.467  -3.174 -24.728  0.00  0.00      PRO   
ATOM    820  N   LEU P  70      -9.863  -2.988 -26.310  0.00  0.00      PRO   
ATOM    821  HN  LEU P  70      -9.435  -2.431 -27.018  0.00  0.00      PRO   
ATOM    822  CA  LEU P  70      -9.253  -4.239 -25.937  0.00  0.00      PRO   
ATOM    823  HA  LEU P  70     -10.056  -4.958 -25.993  0.00  0.00      PRO   
ATOM    824  CB  LEU P  70      -8.088  -4.583 -26.919  0.00  0.00      PRO   
ATOM    825  HB1 LEU P  70      -7.471  -5.283 -26.317  0.00  0.00      PRO   
ATOM    826  HB2 LEU P  70      -7.495  -3.676 -27.164  0.00  0.00      PRO   
ATOM    827  CG  LEU P  70      -8.394  -5.421 -28.188  0.00  0.00      PRO   
ATOM    828  HG  LEU P  70      -7.407  -5.617 -28.658  0.00  0.00      PRO   
ATOM    829  CD1 LEU P  70      -9.139  -6.710 -27.772  0.00  0.00      PRO   
ATOM    830 HD11 LEU P  70      -9.002  -7.471 -28.571  0.00  0.00      PRO   
ATOM    831 HD12 LEU P  70      -8.680  -7.108 -26.842  0.00  0.00      PRO   
ATOM    832 HD13 LEU P  70     -10.193  -6.424 -27.567  0.00  0.00      PRO   
ATOM    833  CD2 LEU P  70      -9.266  -4.638 -29.256  0.00  0.00      PRO   
ATOM    834 HD21 LEU P  70     -10.256  -4.371 -28.828  0.00  0.00      PRO   
ATOM    835 HD22 LEU P  70      -8.703  -3.756 -29.628  0.00  0.00      PRO   
ATOM    836 HD23 LEU P  70      -9.567  -5.251 -30.133  0.00  0.00      PRO   
ATOM    837  C   LEU P  70      -8.790  -4.255 -24.486  0.00  0.00      PRO   
ATOM    838  O   LEU P  70      -8.236  -3.308 -24.034  0.00  0.00      PRO   
ATOM    839  N   ARG P  71      -9.030  -5.344 -23.787  0.00  0.00      PRO   
ATOM    840  HN  ARG P  71      -9.627  -6.028 -24.199  0.00  0.00      PRO   
ATOM    841  CA  ARG P  71      -8.392  -5.720 -22.587  0.00  0.00      PRO   
ATOM    842  HA  ARG P  71      -8.639  -4.914 -21.913  0.00  0.00      PRO   
ATOM    843  CB  ARG P  71      -9.118  -6.976 -21.977  0.00  0.00      PRO   
ATOM    844  HB1 ARG P  71      -8.715  -7.337 -21.007  0.00  0.00      PRO   
ATOM    845  HB2 ARG P  71      -8.938  -7.804 -22.695  0.00  0.00      PRO   
ATOM    846  CG  ARG P  71     -10.691  -6.645 -21.963  0.00  0.00      PRO   
ATOM    847  HG1 ARG P  71     -11.196  -6.901 -22.919  0.00  0.00      PRO   
ATOM    848  HG2 ARG P  71     -10.954  -5.566 -21.928  0.00  0.00      PRO   
ATOM    849  CD  ARG P  71     -11.360  -7.562 -20.975  0.00  0.00      PRO   
ATOM    850  HD1 ARG P  71     -11.002  -7.470 -19.928  0.00  0.00      PRO   
ATOM    851  HD2 ARG P  71     -11.180  -8.596 -21.338  0.00  0.00      PRO   
ATOM    852  NE  ARG P  71     -12.741  -7.180 -20.993  0.00  0.00      PRO   
ATOM    853  HE  ARG P  71     -13.321  -7.975 -21.170  0.00  0.00      PRO   
ATOM    854  CZ  ARG P  71     -13.275  -6.243 -20.216  0.00  0.00      PRO   
ATOM    855  NH1 ARG P  71     -12.598  -5.615 -19.286  0.00  0.00      PRO   
ATOM    856 HH11 ARG P  71     -11.598  -5.619 -19.320  0.00  0.00      PRO   
ATOM    857 HH12 ARG P  71     -13.084  -4.839 -18.884  0.00  0.00      PRO   
ATOM    858  NH2 ARG P  71     -14.531  -6.284 -20.132  0.00  0.00      PRO   
ATOM    859 HH21 ARG P  71     -15.044  -6.741 -20.860  0.00  0.00      PRO   
ATOM    860 HH22 ARG P  71     -15.019  -5.618 -19.568  0.00  0.00      PRO   
ATOM    861  C   ARG P  71      -6.914  -5.715 -22.442  0.00  0.00      PRO   
ATOM    862  O   ARG P  71      -6.213  -5.515 -23.380  0.00  0.00      PRO   
ATOM    863  N   SER P  72      -6.426  -5.906 -21.230  0.00  0.00      PRO   
ATOM    864  HN  SER P  72      -7.046  -6.174 -20.496  0.00  0.00      PRO   
ATOM    865  CA  SER P  72      -5.042  -5.893 -20.974  0.00  0.00      PRO   
ATOM    866  HA  SER P  72      -4.599  -6.473 -21.770  0.00  0.00      PRO   
ATOM    867  CB  SER P  72      -4.314  -4.446 -21.043  0.00  0.00      PRO   
ATOM    868  HB1 SER P  72      -4.627  -3.867 -21.938  0.00  0.00      PRO   
ATOM    869  HB2 SER P  72      -3.229  -4.620 -21.204  0.00  0.00      PRO   
ATOM    870  OG  SER P  72      -4.598  -3.567 -20.007  0.00  0.00      PRO   
ATOM    871  HG1 SER P  72      -5.555  -3.506 -20.041  0.00  0.00      PRO   
ATOM    872  C   SER P  72      -4.654  -6.578 -19.705  0.00  0.00      PRO   
ATOM    873  O   SER P  72      -5.467  -6.860 -18.845  0.00  0.00      PRO   
ATOM    874  N   MET P  73      -3.375  -6.829 -19.481  0.00  0.00      PRO   
ATOM    875  HN  MET P  73      -2.643  -6.620 -20.125  0.00  0.00      PRO   
ATOM    876  CA  MET P  73      -2.811  -7.274 -18.145  0.00  0.00      PRO   
ATOM    877  HA  MET P  73      -3.477  -7.981 -17.672  0.00  0.00      PRO   
ATOM    878  CB  MET P  73      -1.426  -7.835 -18.324  0.00  0.00      PRO   
ATOM    879  HB1 MET P  73      -0.911  -7.801 -17.340  0.00  0.00      PRO   
ATOM    880  HB2 MET P  73      -0.858  -7.217 -19.053  0.00  0.00      PRO   
ATOM    881  CG  MET P  73      -1.242  -9.327 -18.761  0.00  0.00      PRO   
ATOM    882  HG1 MET P  73      -0.140  -9.367 -18.899  0.00  0.00      PRO   
ATOM    883  HG2 MET P  73      -1.725  -9.390 -19.760  0.00  0.00      PRO   
ATOM    884  SD  MET P  73      -1.848 -10.574 -17.539  0.00  0.00      PRO   
ATOM    885  CE  MET P  73      -1.433 -11.918 -18.645  0.00  0.00      PRO   
ATOM    886  HE1 MET P  73      -1.498 -12.912 -18.152  0.00  0.00      PRO   
ATOM    887  HE2 MET P  73      -2.050 -11.940 -19.569  0.00  0.00      PRO   
ATOM    888  HE3 MET P  73      -0.377 -11.906 -18.991  0.00  0.00      PRO   
ATOM    889  C   MET P  73      -2.812  -6.136 -17.101  0.00  0.00      PRO   
ATOM    890  O   MET P  73      -3.168  -6.379 -15.934  0.00  0.00      PRO   
ATOM    891  N   THR P  74      -2.441  -4.898 -17.483  0.00  0.00      PRO   
ATOM    892  HN  THR P  74      -2.085  -4.810 -18.410  0.00  0.00      PRO   
ATOM    893  CA  THR P  74      -2.505  -3.679 -16.699  0.00  0.00      PRO   
ATOM    894  HA  THR P  74      -1.850  -3.767 -15.846  0.00  0.00      PRO   
ATOM    895  CB  THR P  74      -2.160  -2.400 -17.414  0.00  0.00      PRO   
ATOM    896  HB  THR P  74      -2.604  -2.429 -18.432  0.00  0.00      PRO   
ATOM    897  OG1 THR P  74      -0.719  -2.333 -17.428  0.00  0.00      PRO   
ATOM    898  HG1 THR P  74      -0.447  -3.193 -17.756  0.00  0.00      PRO   
ATOM    899  CG2 THR P  74      -2.696  -1.180 -16.584  0.00  0.00      PRO   
ATOM    900 HG21 THR P  74      -3.805  -1.116 -16.600  0.00  0.00      PRO   
ATOM    901 HG22 THR P  74      -2.282  -1.154 -15.553  0.00  0.00      PRO   
ATOM    902 HG23 THR P  74      -2.438  -0.245 -17.126  0.00  0.00      PRO   
ATOM    903  C   THR P  74      -3.905  -3.556 -16.032  0.00  0.00      PRO   
ATOM    904  O   THR P  74      -4.172  -3.250 -14.907  0.00  0.00      PRO   
ATOM    905  N   ASP P  75      -5.008  -3.786 -16.827  0.00  0.00      PRO   
ATOM    906  HN  ASP P  75      -4.915  -4.053 -17.783  0.00  0.00      PRO   
ATOM    907  CA  ASP P  75      -6.392  -3.763 -16.261  0.00  0.00      PRO   
ATOM    908  HA  ASP P  75      -6.540  -2.727 -15.993  0.00  0.00      PRO   
ATOM    909  CB  ASP P  75      -7.296  -4.130 -17.426  0.00  0.00      PRO   
ATOM    910  HB1 ASP P  75      -8.251  -4.007 -16.871  0.00  0.00      PRO   
ATOM    911  HB2 ASP P  75      -7.213  -5.191 -17.743  0.00  0.00      PRO   
ATOM    912  CG  ASP P  75      -7.324  -3.221 -18.555  0.00  0.00      PRO   
ATOM    913  OD1 ASP P  75      -7.625  -3.736 -19.643  0.00  0.00      PRO   
ATOM    914  OD2 ASP P  75      -7.101  -1.989 -18.420  0.00  0.00      PRO   
ATOM    915  C   ASP P  75      -6.638  -4.789 -15.107  0.00  0.00      PRO   
ATOM    916  O   ASP P  75      -7.183  -4.492 -14.072  0.00  0.00      PRO   
ATOM    917  N   VAL P  76      -6.214  -5.976 -15.377  0.00  0.00      PRO   
ATOM    918  HN  VAL P  76      -5.836  -6.155 -16.282  0.00  0.00      PRO   
ATOM    919  CA  VAL P  76      -6.191  -7.084 -14.391  0.00  0.00      PRO   
ATOM    920  HA  VAL P  76      -7.198  -7.277 -14.051  0.00  0.00      PRO   
ATOM    921  CB  VAL P  76      -5.696  -8.388 -14.996  0.00  0.00      PRO   
ATOM    922  HB  VAL P  76      -4.782  -8.294 -15.619  0.00  0.00      PRO   
ATOM    923  CG1 VAL P  76      -5.418  -9.472 -13.915  0.00  0.00      PRO   
ATOM    924 HG11 VAL P  76      -6.172  -9.526 -13.101  0.00  0.00      PRO   
ATOM    925 HG12 VAL P  76      -5.407 -10.426 -14.484  0.00  0.00      PRO   
ATOM    926 HG13 VAL P  76      -4.450  -9.313 -13.395  0.00  0.00      PRO   
ATOM    927  CG2 VAL P  76      -6.687  -8.881 -16.062  0.00  0.00      PRO   
ATOM    928 HG21 VAL P  76      -7.763  -8.962 -15.798  0.00  0.00      PRO   
ATOM    929 HG22 VAL P  76      -6.550  -8.304 -17.002  0.00  0.00      PRO   
ATOM    930 HG23 VAL P  76      -6.311  -9.887 -16.346  0.00  0.00      PRO   
ATOM    931  C   VAL P  76      -5.334  -6.832 -13.176  0.00  0.00      PRO   
ATOM    932  O   VAL P  76      -5.816  -6.942 -12.075  0.00  0.00      PRO   
ATOM    933  N   TYR P  77      -4.126  -6.232 -13.343  0.00  0.00      PRO   
ATOM    934  HN  TYR P  77      -3.716  -6.228 -14.251  0.00  0.00      PRO   
ATOM    935  CA  TYR P  77      -3.317  -5.814 -12.216  0.00  0.00      PRO   
ATOM    936  HA  TYR P  77      -3.372  -6.594 -11.471  0.00  0.00      PRO   
ATOM    937  CB  TYR P  77      -1.800  -5.761 -12.613  0.00  0.00      PRO   
ATOM    938  HB1 TYR P  77      -1.111  -5.535 -11.772  0.00  0.00      PRO   
ATOM    939  HB2 TYR P  77      -1.760  -4.970 -13.392  0.00  0.00      PRO   
ATOM    940  CG  TYR P  77      -1.268  -7.038 -13.146  0.00  0.00      PRO   
ATOM    941  CD1 TYR P  77      -1.459  -8.211 -12.394  0.00  0.00      PRO   
ATOM    942  HD1 TYR P  77      -1.931  -8.190 -11.423  0.00  0.00      PRO   
ATOM    943  CE1 TYR P  77      -1.021  -9.475 -12.915  0.00  0.00      PRO   
ATOM    944  HE1 TYR P  77      -1.204 -10.383 -12.359  0.00  0.00      PRO   
ATOM    945  CZ  TYR P  77      -0.397  -9.533 -14.094  0.00  0.00      PRO   
ATOM    946  OH  TYR P  77      -0.055 -10.752 -14.684  0.00  0.00      PRO   
ATOM    947  HH  TYR P  77       0.073 -10.657 -15.630  0.00  0.00      PRO   
ATOM    948  CD2 TYR P  77      -0.624  -7.138 -14.390  0.00  0.00      PRO   
ATOM    949  HD2 TYR P  77      -0.266  -6.243 -14.878  0.00  0.00      PRO   
ATOM    950  CE2 TYR P  77      -0.170  -8.383 -14.902  0.00  0.00      PRO   
ATOM    951  HE2 TYR P  77       0.509  -8.440 -15.741  0.00  0.00      PRO   
ATOM    952  C   TYR P  77      -3.818  -4.529 -11.478  0.00  0.00      PRO   
ATOM    953  O   TYR P  77      -3.735  -4.468 -10.217  0.00  0.00      PRO   
ATOM    954  N   LEU P  78      -4.493  -3.621 -12.225  0.00  0.00      PRO   
ATOM    955  HN  LEU P  78      -4.460  -3.533 -13.218  0.00  0.00      PRO   
ATOM    956  CA  LEU P  78      -5.307  -2.577 -11.614  0.00  0.00      PRO   
ATOM    957  HA  LEU P  78      -4.622  -2.222 -10.858  0.00  0.00      PRO   
ATOM    958  CB  LEU P  78      -5.703  -1.422 -12.558  0.00  0.00      PRO   
ATOM    959  HB1 LEU P  78      -6.423  -0.725 -12.079  0.00  0.00      PRO   
ATOM    960  HB2 LEU P  78      -6.232  -1.919 -13.400  0.00  0.00      PRO   
ATOM    961  CG  LEU P  78      -4.675  -0.466 -13.224  0.00  0.00      PRO   
ATOM    962  HG  LEU P  78      -4.562  -0.789 -14.281  0.00  0.00      PRO   
ATOM    963  CD1 LEU P  78      -5.154   0.939 -13.373  0.00  0.00      PRO   
ATOM    964 HD11 LEU P  78      -4.408   1.618 -13.839  0.00  0.00      PRO   
ATOM    965 HD12 LEU P  78      -6.092   0.862 -13.963  0.00  0.00      PRO   
ATOM    966 HD13 LEU P  78      -5.472   1.441 -12.434  0.00  0.00      PRO   
ATOM    967  CD2 LEU P  78      -3.332  -0.466 -12.519  0.00  0.00      PRO   
ATOM    968 HD21 LEU P  78      -2.623   0.204 -13.050  0.00  0.00      PRO   
ATOM    969 HD22 LEU P  78      -3.411   0.018 -11.522  0.00  0.00      PRO   
ATOM    970 HD23 LEU P  78      -2.967  -1.515 -12.523  0.00  0.00      PRO   
ATOM    971  C   LEU P  78      -6.491  -3.032 -10.822  0.00  0.00      PRO   
ATOM    972  O   LEU P  78      -6.725  -2.554  -9.726  0.00  0.00      PRO   
ATOM    973  N   LEU P  79      -7.154  -4.030 -11.387  0.00  0.00      PRO   
ATOM    974  HN  LEU P  79      -6.976  -4.290 -12.333  0.00  0.00      PRO   
ATOM    975  CA  LEU P  79      -8.247  -4.655 -10.636  0.00  0.00      PRO   
ATOM    976  HA  LEU P  79      -8.970  -3.912 -10.334  0.00  0.00      PRO   
ATOM    977  CB  LEU P  79      -8.896  -5.808 -11.476  0.00  0.00      PRO   
ATOM    978  HB1 LEU P  79      -8.146  -6.619 -11.603  0.00  0.00      PRO   
ATOM    979  HB2 LEU P  79      -9.045  -5.396 -12.497  0.00  0.00      PRO   
ATOM    980  CG  LEU P  79     -10.158  -6.546 -10.932  0.00  0.00      PRO   
ATOM    981  HG  LEU P  79      -9.895  -6.873  -9.904  0.00  0.00      PRO   
ATOM    982  CD1 LEU P  79     -11.326  -5.572 -10.825  0.00  0.00      PRO   
ATOM    983 HD11 LEU P  79     -11.063  -4.648 -10.267  0.00  0.00      PRO   
ATOM    984 HD12 LEU P  79     -11.629  -5.308 -11.861  0.00  0.00      PRO   
ATOM    985 HD13 LEU P  79     -12.211  -5.927 -10.255  0.00  0.00      PRO   
ATOM    986  CD2 LEU P  79     -10.531  -7.756 -11.788  0.00  0.00      PRO   
ATOM    987 HD21 LEU P  79      -9.719  -8.514 -11.767  0.00  0.00      PRO   
ATOM    988 HD22 LEU P  79     -11.411  -8.253 -11.328  0.00  0.00      PRO   
ATOM    989 HD23 LEU P  79     -10.800  -7.439 -12.818  0.00  0.00      PRO   
ATOM    990  C   LEU P  79      -7.815  -5.230  -9.251  0.00  0.00      PRO   
ATOM    991  O   LEU P  79      -8.445  -4.961  -8.254  0.00  0.00      PRO   
ATOM    992  N   ASN P  80      -6.721  -5.987  -9.280  0.00  0.00      PRO   
ATOM    993  HN  ASN P  80      -6.296  -6.356 -10.103  0.00  0.00      PRO   
ATOM    994  CA  ASN P  80      -6.235  -6.481  -8.011  0.00  0.00      PRO   
ATOM    995  HA  ASN P  80      -7.077  -6.895  -7.476  0.00  0.00      PRO   
ATOM    996  CB  ASN P  80      -5.173  -7.598  -8.229  0.00  0.00      PRO   
ATOM    997  HB1 ASN P  80      -4.865  -7.842  -7.190  0.00  0.00      PRO   
ATOM    998  HB2 ASN P  80      -4.230  -7.213  -8.673  0.00  0.00      PRO   
ATOM    999  CG  ASN P  80      -5.709  -8.881  -8.850  0.00  0.00      PRO   
ATOM   1000  OD1 ASN P  80      -6.177  -9.781  -8.142  0.00  0.00      PRO   
ATOM   1001  ND2 ASN P  80      -5.653  -8.991 -10.195  0.00  0.00      PRO   
ATOM   1002 HD21 ASN P  80      -4.916  -8.619 -10.758  0.00  0.00      PRO   
ATOM   1003 HD22 ASN P  80      -5.896  -9.891 -10.556  0.00  0.00      PRO   
ATOM   1004  C   ASN P  80      -5.705  -5.423  -7.045  0.00  0.00      PRO   
ATOM   1005  O   ASN P  80      -5.802  -5.653  -5.847  0.00  0.00      PRO   
ATOM   1006  N   LEU P  81      -5.221  -4.223  -7.581  0.00  0.00      PRO   
ATOM   1007  HN  LEU P  81      -5.206  -4.073  -8.567  0.00  0.00      PRO   
ATOM   1008  CA  LEU P  81      -5.019  -2.975  -6.854  0.00  0.00      PRO   
ATOM   1009  HA  LEU P  81      -4.342  -3.203  -6.044  0.00  0.00      PRO   
ATOM   1010  CB  LEU P  81      -4.164  -1.843  -7.572  0.00  0.00      PRO   
ATOM   1011  HB1 LEU P  81      -4.251  -0.872  -7.039  0.00  0.00      PRO   
ATOM   1012  HB2 LEU P  81      -4.638  -1.500  -8.516  0.00  0.00      PRO   
ATOM   1013  CG  LEU P  81      -2.642  -2.200  -7.717  0.00  0.00      PRO   
ATOM   1014  HG  LEU P  81      -2.554  -3.273  -7.991  0.00  0.00      PRO   
ATOM   1015  CD1 LEU P  81      -2.139  -1.443  -8.887  0.00  0.00      PRO   
ATOM   1016 HD11 LEU P  81      -2.677  -1.736  -9.814  0.00  0.00      PRO   
ATOM   1017 HD12 LEU P  81      -2.286  -0.345  -8.793  0.00  0.00      PRO   
ATOM   1018 HD13 LEU P  81      -1.079  -1.669  -9.133  0.00  0.00      PRO   
ATOM   1019  CD2 LEU P  81      -1.835  -1.915  -6.425  0.00  0.00      PRO   
ATOM   1020 HD21 LEU P  81      -1.845  -0.845  -6.126  0.00  0.00      PRO   
ATOM   1021 HD22 LEU P  81      -2.198  -2.602  -5.631  0.00  0.00      PRO   
ATOM   1022 HD23 LEU P  81      -0.769  -2.146  -6.634  0.00  0.00      PRO   
ATOM   1023  C   LEU P  81      -6.261  -2.338  -6.281  0.00  0.00      PRO   
ATOM   1024  O   LEU P  81      -6.241  -1.885  -5.127  0.00  0.00      PRO   
ATOM   1025  N   ALA P  82      -7.372  -2.239  -7.030  0.00  0.00      PRO   
ATOM   1026  HN  ALA P  82      -7.461  -2.527  -7.981  0.00  0.00      PRO   
ATOM   1027  CA  ALA P  82      -8.599  -1.674  -6.536  0.00  0.00      PRO   
ATOM   1028  HA  ALA P  82      -8.499  -0.699  -6.081  0.00  0.00      PRO   
ATOM   1029  CB  ALA P  82      -9.630  -1.442  -7.655  0.00  0.00      PRO   
ATOM   1030  HB1 ALA P  82     -10.624  -1.488  -7.161  0.00  0.00      PRO   
ATOM   1031  HB2 ALA P  82      -9.377  -0.474  -8.138  0.00  0.00      PRO   
ATOM   1032  HB3 ALA P  82      -9.564  -2.186  -8.477  0.00  0.00      PRO   
ATOM   1033  C   ALA P  82      -9.131  -2.500  -5.449  0.00  0.00      PRO   
ATOM   1034  O   ALA P  82      -9.486  -2.039  -4.345  0.00  0.00      PRO   
ATOM   1035  N   ILE P  83      -9.113  -3.857  -5.646  0.00  0.00      PRO   
ATOM   1036  HN  ILE P  83      -8.799  -4.233  -6.514  0.00  0.00      PRO   
ATOM   1037  CA  ILE P  83      -9.430  -4.846  -4.643  0.00  0.00      PRO   
ATOM   1038  HA  ILE P  83     -10.454  -4.790  -4.307  0.00  0.00      PRO   
ATOM   1039  CB  ILE P  83      -9.446  -6.268  -5.178  0.00  0.00      PRO   
ATOM   1040  HB  ILE P  83      -8.475  -6.522  -5.653  0.00  0.00      PRO   
ATOM   1041  CG2 ILE P  83      -9.738  -7.318  -4.084  0.00  0.00      PRO   
ATOM   1042 HG21 ILE P  83     -10.651  -7.162  -3.470  0.00  0.00      PRO   
ATOM   1043 HG22 ILE P  83      -9.902  -8.277  -4.619  0.00  0.00      PRO   
ATOM   1044 HG23 ILE P  83      -8.896  -7.390  -3.362  0.00  0.00      PRO   
ATOM   1045  CG1 ILE P  83     -10.535  -6.416  -6.305  0.00  0.00      PRO   
ATOM   1046 HG11 ILE P  83     -10.369  -7.452  -6.671  0.00  0.00      PRO   
ATOM   1047 HG12 ILE P  83     -10.178  -5.717  -7.091  0.00  0.00      PRO   
ATOM   1048  CD  ILE P  83     -11.998  -6.201  -6.055  0.00  0.00      PRO   
ATOM   1049  HD1 ILE P  83     -12.588  -5.725  -6.868  0.00  0.00      PRO   
ATOM   1050  HD2 ILE P  83     -12.497  -7.133  -5.713  0.00  0.00      PRO   
ATOM   1051  HD3 ILE P  83     -12.128  -5.516  -5.189  0.00  0.00      PRO   
ATOM   1052  C   ILE P  83      -8.437  -4.729  -3.440  0.00  0.00      PRO   
ATOM   1053  O   ILE P  83      -8.925  -4.823  -2.280  0.00  0.00      PRO   
ATOM   1054  N   SER P  84      -7.171  -4.279  -3.576  0.00  0.00      PRO   
ATOM   1055  HN  SER P  84      -6.759  -4.079  -4.461  0.00  0.00      PRO   
ATOM   1056  CA  SER P  84      -6.301  -4.212  -2.350  0.00  0.00      PRO   
ATOM   1057  HA  SER P  84      -6.387  -5.119  -1.771  0.00  0.00      PRO   
ATOM   1058  CB  SER P  84      -4.845  -4.109  -2.844  0.00  0.00      PRO   
ATOM   1059  HB1 SER P  84      -4.677  -3.209  -3.473  0.00  0.00      PRO   
ATOM   1060  HB2 SER P  84      -4.693  -4.985  -3.511  0.00  0.00      PRO   
ATOM   1061  OG  SER P  84      -3.853  -4.310  -1.817  0.00  0.00      PRO   
ATOM   1062  HG1 SER P  84      -3.302  -5.054  -2.070  0.00  0.00      PRO   
ATOM   1063  C   SER P  84      -6.620  -3.090  -1.349  0.00  0.00      PRO   
ATOM   1064  O   SER P  84      -6.531  -3.217  -0.168  0.00  0.00      PRO   
ATOM   1065  N   ASP P  85      -7.201  -2.004  -1.968  0.00  0.00      PRO   
ATOM   1066  HN  ASP P  85      -7.125  -1.768  -2.934  0.00  0.00      PRO   
ATOM   1067  CA  ASP P  85      -7.786  -0.863  -1.304  0.00  0.00      PRO   
ATOM   1068  HA  ASP P  85      -7.256  -0.679  -0.381  0.00  0.00      PRO   
ATOM   1069  CB  ASP P  85      -7.802   0.333  -2.204  0.00  0.00      PRO   
ATOM   1070  HB1 ASP P  85      -8.089   1.245  -1.638  0.00  0.00      PRO   
ATOM   1071  HB2 ASP P  85      -8.434   0.236  -3.113  0.00  0.00      PRO   
ATOM   1072  CG  ASP P  85      -6.378   0.619  -2.640  0.00  0.00      PRO   
ATOM   1073  OD1 ASP P  85      -6.143   1.206  -3.765  0.00  0.00      PRO   
ATOM   1074  OD2 ASP P  85      -5.441   0.304  -1.946  0.00  0.00      PRO   
ATOM   1075  C   ASP P  85      -9.127  -1.121  -0.707  0.00  0.00      PRO   
ATOM   1076  O   ASP P  85      -9.416  -0.669   0.403  0.00  0.00      PRO   
ATOM   1077  N   LEU P  86     -10.025  -1.906  -1.327  0.00  0.00      PRO   
ATOM   1078  HN  LEU P  86      -9.904  -2.230  -2.262  0.00  0.00      PRO   
ATOM   1079  CA  LEU P  86     -11.272  -2.207  -0.665  0.00  0.00      PRO   
ATOM   1080  HA  LEU P  86     -11.652  -1.312  -0.196  0.00  0.00      PRO   
ATOM   1081  CB  LEU P  86     -12.306  -2.794  -1.638  0.00  0.00      PRO   
ATOM   1082  HB1 LEU P  86     -13.262  -3.217  -1.261  0.00  0.00      PRO   
ATOM   1083  HB2 LEU P  86     -11.872  -3.679  -2.151  0.00  0.00      PRO   
ATOM   1084  CG  LEU P  86     -12.729  -1.866  -2.818  0.00  0.00      PRO   
ATOM   1085  HG  LEU P  86     -11.787  -1.349  -3.100  0.00  0.00      PRO   
ATOM   1086  CD1 LEU P  86     -13.250  -2.769  -4.004  0.00  0.00      PRO   
ATOM   1087 HD11 LEU P  86     -13.630  -2.157  -4.850  0.00  0.00      PRO   
ATOM   1088 HD12 LEU P  86     -12.422  -3.427  -4.344  0.00  0.00      PRO   
ATOM   1089 HD13 LEU P  86     -14.108  -3.410  -3.710  0.00  0.00      PRO   
ATOM   1090  CD2 LEU P  86     -13.807  -0.912  -2.400  0.00  0.00      PRO   
ATOM   1091 HD21 LEU P  86     -13.623  -0.709  -1.323  0.00  0.00      PRO   
ATOM   1092 HD22 LEU P  86     -13.920   0.056  -2.935  0.00  0.00      PRO   
ATOM   1093 HD23 LEU P  86     -14.832  -1.335  -2.347  0.00  0.00      PRO   
ATOM   1094  C   LEU P  86     -11.204  -3.124   0.507  0.00  0.00      PRO   
ATOM   1095  O   LEU P  86     -11.672  -2.888   1.595  0.00  0.00      PRO   
ATOM   1096  N   LEU P  87     -10.345  -4.170   0.315  0.00  0.00      PRO   
ATOM   1097  HN  LEU P  87      -9.889  -4.191  -0.572  0.00  0.00      PRO   
ATOM   1098  CA  LEU P  87     -10.128  -5.177   1.288  0.00  0.00      PRO   
ATOM   1099  HA  LEU P  87     -11.077  -5.611   1.568  0.00  0.00      PRO   
ATOM   1100  CB  LEU P  87      -9.052  -5.975   0.521  0.00  0.00      PRO   
ATOM   1101  HB1 LEU P  87      -8.156  -5.469   0.103  0.00  0.00      PRO   
ATOM   1102  HB2 LEU P  87      -9.586  -6.375  -0.368  0.00  0.00      PRO   
ATOM   1103  CG  LEU P  87      -8.484  -7.142   1.269  0.00  0.00      PRO   
ATOM   1104  HG  LEU P  87      -8.410  -6.805   2.325  0.00  0.00      PRO   
ATOM   1105  CD1 LEU P  87      -9.483  -8.325   1.257  0.00  0.00      PRO   
ATOM   1106 HD11 LEU P  87      -9.106  -9.166   1.876  0.00  0.00      PRO   
ATOM   1107 HD12 LEU P  87     -10.438  -7.928   1.663  0.00  0.00      PRO   
ATOM   1108 HD13 LEU P  87      -9.613  -8.704   0.221  0.00  0.00      PRO   
ATOM   1109  CD2 LEU P  87      -7.068  -7.613   0.768  0.00  0.00      PRO   
ATOM   1110 HD21 LEU P  87      -6.397  -6.733   0.875  0.00  0.00      PRO   
ATOM   1111 HD22 LEU P  87      -6.636  -8.459   1.344  0.00  0.00      PRO   
ATOM   1112 HD23 LEU P  87      -6.961  -7.933  -0.290  0.00  0.00      PRO   
ATOM   1113  C   LEU P  87      -9.583  -4.541   2.586  0.00  0.00      PRO   
ATOM   1114  O   LEU P  87      -9.863  -4.985   3.731  0.00  0.00      PRO   
ATOM   1115  N   PHE P  88      -8.647  -3.556   2.433  0.00  0.00      PRO   
ATOM   1116  HN  PHE P  88      -8.461  -3.243   1.505  0.00  0.00      PRO   
ATOM   1117  CA  PHE P  88      -8.049  -2.773   3.595  0.00  0.00      PRO   
ATOM   1118  HA  PHE P  88      -7.496  -3.437   4.242  0.00  0.00      PRO   
ATOM   1119  CB  PHE P  88      -6.953  -1.787   3.018  0.00  0.00      PRO   
ATOM   1120  HB1 PHE P  88      -7.350  -1.021   2.318  0.00  0.00      PRO   
ATOM   1121  HB2 PHE P  88      -6.217  -2.436   2.499  0.00  0.00      PRO   
ATOM   1122  CG  PHE P  88      -6.312  -0.957   4.132  0.00  0.00      PRO   
ATOM   1123  CD1 PHE P  88      -6.412   0.418   4.217  0.00  0.00      PRO   
ATOM   1124  HD1 PHE P  88      -7.002   0.986   3.513  0.00  0.00      PRO   
ATOM   1125  CE1 PHE P  88      -5.866   1.115   5.309  0.00  0.00      PRO   
ATOM   1126  HE1 PHE P  88      -6.012   2.185   5.304  0.00  0.00      PRO   
ATOM   1127  CZ  PHE P  88      -5.029   0.364   6.197  0.00  0.00      PRO   
ATOM   1128  HZ  PHE P  88      -4.345   0.851   6.876  0.00  0.00      PRO   
ATOM   1129  CD2 PHE P  88      -5.596  -1.717   5.073  0.00  0.00      PRO   
ATOM   1130  HD2 PHE P  88      -5.505  -2.789   4.977  0.00  0.00      PRO   
ATOM   1131  CE2 PHE P  88      -4.988  -1.060   6.138  0.00  0.00      PRO   
ATOM   1132  HE2 PHE P  88      -4.390  -1.598   6.859  0.00  0.00      PRO   
ATOM   1133  C   PHE P  88      -9.049  -2.041   4.425  0.00  0.00      PRO   
ATOM   1134  O   PHE P  88      -9.008  -2.024   5.659  0.00  0.00      PRO   
ATOM   1135  N   VAL P  89      -9.995  -1.352   3.759  0.00  0.00      PRO   
ATOM   1136  HN  VAL P  89     -10.129  -1.406   2.773  0.00  0.00      PRO   
ATOM   1137  CA  VAL P  89     -10.611  -0.173   4.461  0.00  0.00      PRO   
ATOM   1138  HA  VAL P  89     -10.091   0.078   5.374  0.00  0.00      PRO   
ATOM   1139  CB  VAL P  89     -10.652   1.029   3.490  0.00  0.00      PRO   
ATOM   1140  HB  VAL P  89      -9.645   1.237   3.069  0.00  0.00      PRO   
ATOM   1141  CG1 VAL P  89     -11.665   0.788   2.304  0.00  0.00      PRO   
ATOM   1142 HG11 VAL P  89     -11.351   1.528   1.537  0.00  0.00      PRO   
ATOM   1143 HG12 VAL P  89     -11.568  -0.168   1.746  0.00  0.00      PRO   
ATOM   1144 HG13 VAL P  89     -12.738   0.821   2.592  0.00  0.00      PRO   
ATOM   1145  CG2 VAL P  89     -11.187   2.309   4.218  0.00  0.00      PRO   
ATOM   1146 HG21 VAL P  89     -10.510   2.708   5.003  0.00  0.00      PRO   
ATOM   1147 HG22 VAL P  89     -11.337   3.097   3.449  0.00  0.00      PRO   
ATOM   1148 HG23 VAL P  89     -12.209   2.247   4.649  0.00  0.00      PRO   
ATOM   1149  C   VAL P  89     -12.000  -0.430   4.932  0.00  0.00      PRO   
ATOM   1150  O   VAL P  89     -12.564   0.224   5.801  0.00  0.00      PRO   
ATOM   1151  N   PHE P  90     -12.606  -1.599   4.547  0.00  0.00      PRO   
ATOM   1152  HN  PHE P  90     -11.922  -2.168   4.098  0.00  0.00      PRO   
ATOM   1153  CA  PHE P  90     -13.965  -2.083   4.754  0.00  0.00      PRO   
ATOM   1154  HA  PHE P  90     -14.717  -1.440   4.320  0.00  0.00      PRO   
ATOM   1155  CB  PHE P  90     -14.096  -3.396   3.970  0.00  0.00      PRO   
ATOM   1156  HB1 PHE P  90     -13.423  -4.096   4.512  0.00  0.00      PRO   
ATOM   1157  HB2 PHE P  90     -13.704  -3.233   2.944  0.00  0.00      PRO   
ATOM   1158  CG  PHE P  90     -15.468  -3.925   3.790  0.00  0.00      PRO   
ATOM   1159  CD1 PHE P  90     -16.301  -3.316   2.833  0.00  0.00      PRO   
ATOM   1160  HD1 PHE P  90     -15.978  -2.521   2.176  0.00  0.00      PRO   
ATOM   1161  CE1 PHE P  90     -17.602  -3.852   2.627  0.00  0.00      PRO   
ATOM   1162  HE1 PHE P  90     -18.156  -3.395   1.821  0.00  0.00      PRO   
ATOM   1163  CZ  PHE P  90     -18.133  -4.901   3.406  0.00  0.00      PRO   
ATOM   1164  HZ  PHE P  90     -19.124  -5.286   3.215  0.00  0.00      PRO   
ATOM   1165  CD2 PHE P  90     -16.038  -4.955   4.614  0.00  0.00      PRO   
ATOM   1166  HD2 PHE P  90     -15.435  -5.424   5.378  0.00  0.00      PRO   
ATOM   1167  CE2 PHE P  90     -17.443  -5.277   4.516  0.00  0.00      PRO   
ATOM   1168  HE2 PHE P  90     -17.775  -6.078   5.160  0.00  0.00      PRO   
ATOM   1169  C   PHE P  90     -14.380  -2.257   6.328  0.00  0.00      PRO   
ATOM   1170  O   PHE P  90     -15.420  -1.799   6.811  0.00  0.00      PRO   
ATOM   1171  N   SER P  91     -13.474  -2.880   7.108  0.00  0.00      PRO   
ATOM   1172  HN  SER P  91     -12.560  -3.051   6.750  0.00  0.00      PRO   
ATOM   1173  CA  SER P  91     -13.673  -2.883   8.575  0.00  0.00      PRO   
ATOM   1174  HA  SER P  91     -14.690  -2.871   8.937  0.00  0.00      PRO   
ATOM   1175  CB  SER P  91     -13.217  -4.246   9.200  0.00  0.00      PRO   
ATOM   1176  HB1 SER P  91     -13.895  -4.986   8.722  0.00  0.00      PRO   
ATOM   1177  HB2 SER P  91     -13.462  -4.417  10.270  0.00  0.00      PRO   
ATOM   1178  OG  SER P  91     -11.853  -4.698   8.815  0.00  0.00      PRO   
ATOM   1179  HG1 SER P  91     -11.646  -4.410   7.923  0.00  0.00      PRO   
ATOM   1180  C   SER P  91     -12.821  -1.903   9.380  0.00  0.00      PRO   
ATOM   1181  O   SER P  91     -12.844  -1.897  10.599  0.00  0.00      PRO   
ATOM   1182  N   LEU P  92     -12.099  -0.976   8.711  0.00  0.00      PRO   
ATOM   1183  HN  LEU P  92     -12.144  -0.893   7.718  0.00  0.00      PRO   
ATOM   1184  CA  LEU P  92     -11.227   0.028   9.274  0.00  0.00      PRO   
ATOM   1185  HA  LEU P  92     -10.580  -0.476   9.977  0.00  0.00      PRO   
ATOM   1186  CB  LEU P  92     -10.369   0.704   8.139  0.00  0.00      PRO   
ATOM   1187  HB1 LEU P  92     -11.161   1.197   7.536  0.00  0.00      PRO   
ATOM   1188  HB2 LEU P  92     -10.033  -0.160   7.526  0.00  0.00      PRO   
ATOM   1189  CG  LEU P  92      -9.151   1.556   8.614  0.00  0.00      PRO   
ATOM   1190  HG  LEU P  92      -9.439   2.193   9.478  0.00  0.00      PRO   
ATOM   1191  CD1 LEU P  92      -7.988   0.673   9.191  0.00  0.00      PRO   
ATOM   1192 HD11 LEU P  92      -7.686  -0.042   8.396  0.00  0.00      PRO   
ATOM   1193 HD12 LEU P  92      -7.170   1.332   9.553  0.00  0.00      PRO   
ATOM   1194 HD13 LEU P  92      -8.365   0.060  10.037  0.00  0.00      PRO   
ATOM   1195  CD2 LEU P  92      -8.579   2.468   7.555  0.00  0.00      PRO   
ATOM   1196 HD21 LEU P  92      -7.880   2.061   6.794  0.00  0.00      PRO   
ATOM   1197 HD22 LEU P  92      -9.404   3.005   7.041  0.00  0.00      PRO   
ATOM   1198 HD23 LEU P  92      -7.860   3.116   8.100  0.00  0.00      PRO   
ATOM   1199  C   LEU P  92     -11.854   1.158  10.226  0.00  0.00      PRO   
ATOM   1200  O   LEU P  92     -11.278   1.361  11.312  0.00  0.00      PRO   
ATOM   1201  N   PRO P  93     -12.934   1.815   9.941  0.00  0.00      PRO   
ATOM   1202  CD  PRO P  93     -13.586   1.850   8.647  0.00  0.00      PRO   
ATOM   1203  HD1 PRO P  93     -13.365   2.800   8.116  0.00  0.00      PRO   
ATOM   1204  HD2 PRO P  93     -13.315   1.031   7.946  0.00  0.00      PRO   
ATOM   1205  CA  PRO P  93     -13.657   2.721  10.832  0.00  0.00      PRO   
ATOM   1206  HA  PRO P  93     -12.990   3.555  10.996  0.00  0.00      PRO   
ATOM   1207  CB  PRO P  93     -15.042   2.894  10.129  0.00  0.00      PRO   
ATOM   1208  HB1 PRO P  93     -15.157   3.890   9.650  0.00  0.00      PRO   
ATOM   1209  HB2 PRO P  93     -15.950   2.742  10.752  0.00  0.00      PRO   
ATOM   1210  CG  PRO P  93     -15.052   1.903   8.957  0.00  0.00      PRO   
ATOM   1211  HG1 PRO P  93     -15.725   2.195   8.122  0.00  0.00      PRO   
ATOM   1212  HG2 PRO P  93     -15.460   0.908   9.236  0.00  0.00      PRO   
ATOM   1213  C   PRO P  93     -13.917   2.163  12.242  0.00  0.00      PRO   
ATOM   1214  O   PRO P  93     -13.791   2.962  13.178  0.00  0.00      PRO   
ATOM   1215  N   PHE P  94     -14.248   0.891  12.358  0.00  0.00      PRO   
ATOM   1216  HN  PHE P  94     -14.336   0.311  11.552  0.00  0.00      PRO   
ATOM   1217  CA  PHE P  94     -14.492   0.182  13.647  0.00  0.00      PRO   
ATOM   1218  HA  PHE P  94     -15.016   0.862  14.302  0.00  0.00      PRO   
ATOM   1219  CB  PHE P  94     -15.349  -1.048  13.277  0.00  0.00      PRO   
ATOM   1220  HB1 PHE P  94     -15.852  -1.559  14.125  0.00  0.00      PRO   
ATOM   1221  HB2 PHE P  94     -14.802  -1.830  12.708  0.00  0.00      PRO   
ATOM   1222  CG  PHE P  94     -16.505  -0.643  12.405  0.00  0.00      PRO   
ATOM   1223  CD1 PHE P  94     -17.669   0.037  12.848  0.00  0.00      PRO   
ATOM   1224  HD1 PHE P  94     -17.718   0.365  13.876  0.00  0.00      PRO   
ATOM   1225  CE1 PHE P  94     -18.680   0.442  11.935  0.00  0.00      PRO   
ATOM   1226  HE1 PHE P  94     -19.540   0.992  12.287  0.00  0.00      PRO   
ATOM   1227  CZ  PHE P  94     -18.638   0.046  10.553  0.00  0.00      PRO   
ATOM   1228  HZ  PHE P  94     -19.431   0.298   9.864  0.00  0.00      PRO   
ATOM   1229  CD2 PHE P  94     -16.447  -0.960  11.012  0.00  0.00      PRO   
ATOM   1230  HD2 PHE P  94     -15.594  -1.498  10.625  0.00  0.00      PRO   
ATOM   1231  CE2 PHE P  94     -17.508  -0.561  10.145  0.00  0.00      PRO   
ATOM   1232  HE2 PHE P  94     -17.352  -0.692   9.085  0.00  0.00      PRO   
ATOM   1233  C   PHE P  94     -13.178  -0.117  14.370  0.00  0.00      PRO   
ATOM   1234  O   PHE P  94     -13.206  -0.482  15.533  0.00  0.00      PRO   
ATOM   1235  N   TRP P  95     -12.022   0.089  13.739  0.00  0.00      PRO   
ATOM   1236  HN  TRP P  95     -12.145   0.305  12.774  0.00  0.00      PRO   
ATOM   1237  CA  TRP P  95     -10.711  -0.042  14.337  0.00  0.00      PRO   
ATOM   1238  HA  TRP P  95     -10.776  -0.554  15.286  0.00  0.00      PRO   
ATOM   1239  CB  TRP P  95      -9.795  -0.954  13.456  0.00  0.00      PRO   
ATOM   1240  HB1 TRP P  95      -9.786  -0.436  12.473  0.00  0.00      PRO   
ATOM   1241  HB2 TRP P  95     -10.283  -1.911  13.171  0.00  0.00      PRO   
ATOM   1242  CG  TRP P  95      -8.365  -1.004  13.897  0.00  0.00      PRO   
ATOM   1243  CD1 TRP P  95      -7.864  -1.770  14.917  0.00  0.00      PRO   
ATOM   1244  HD1 TRP P  95      -8.304  -2.600  15.450  0.00  0.00      PRO   
ATOM   1245  NE1 TRP P  95      -6.580  -1.332  15.268  0.00  0.00      PRO   
ATOM   1246  HE1 TRP P  95      -6.185  -1.486  16.148  0.00  0.00      PRO   
ATOM   1247  CE2 TRP P  95      -6.217  -0.273  14.521  0.00  0.00      PRO   
ATOM   1248  CD2 TRP P  95      -7.285  -0.063  13.583  0.00  0.00      PRO   
ATOM   1249  CE3 TRP P  95      -7.222   0.930  12.676  0.00  0.00      PRO   
ATOM   1250  HE3 TRP P  95      -8.081   1.112  12.047  0.00  0.00      PRO   
ATOM   1251  CZ3 TRP P  95      -6.018   1.689  12.593  0.00  0.00      PRO   
ATOM   1252  HZ3 TRP P  95      -5.829   2.359  11.767  0.00  0.00      PRO   
ATOM   1253  CZ2 TRP P  95      -5.075   0.453  14.490  0.00  0.00      PRO   
ATOM   1254  HZ2 TRP P  95      -4.257   0.297  15.178  0.00  0.00      PRO   
ATOM   1255  CH2 TRP P  95      -4.932   1.386  13.443  0.00  0.00      PRO   
ATOM   1256  HH2 TRP P  95      -3.942   1.815  13.385  0.00  0.00      PRO   
ATOM   1257  C   TRP P  95     -10.252   1.315  14.657  0.00  0.00      PRO   
ATOM   1258  O   TRP P  95      -9.257   1.569  15.386  0.00  0.00      PRO   
ATOM   1259  N   GLY P  96     -11.021   2.391  14.294  0.00  0.00      PRO   
ATOM   1260  HN  GLY P  96     -11.675   2.332  13.543  0.00  0.00      PRO   
ATOM   1261  CA  GLY P  96     -10.651   3.772  14.646  0.00  0.00      PRO   
ATOM   1262  HA1 GLY P  96     -11.522   4.332  14.339  0.00  0.00      PRO   
ATOM   1263  HA2 GLY P  96      -9.741   4.022  14.120  0.00  0.00      PRO   
ATOM   1264  C   GLY P  96     -10.697   4.015  16.187  0.00  0.00      PRO   
ATOM   1265  O   GLY P  96      -9.943   4.763  16.799  0.00  0.00      PRO   
ATOM   1266  N   TYR P  97     -11.574   3.230  16.785  0.00  0.00      PRO   
ATOM   1267  HN  TYR P  97     -12.087   2.664  16.143  0.00  0.00      PRO   
ATOM   1268  CA  TYR P  97     -11.887   3.222  18.180  0.00  0.00      PRO   
ATOM   1269  HA  TYR P  97     -12.118   4.238  18.466  0.00  0.00      PRO   
ATOM   1270  CB  TYR P  97     -13.162   2.406  18.552  0.00  0.00      PRO   
ATOM   1271  HB1 TYR P  97     -13.337   2.649  19.621  0.00  0.00      PRO   
ATOM   1272  HB2 TYR P  97     -12.922   1.323  18.493  0.00  0.00      PRO   
ATOM   1273  CG  TYR P  97     -14.293   2.539  17.595  0.00  0.00      PRO   
ATOM   1274  CD1 TYR P  97     -14.641   3.766  16.909  0.00  0.00      PRO   
ATOM   1275  HD1 TYR P  97     -13.924   4.556  17.073  0.00  0.00      PRO   
ATOM   1276  CE1 TYR P  97     -15.921   3.949  16.238  0.00  0.00      PRO   
ATOM   1277  HE1 TYR P  97     -16.247   4.911  15.873  0.00  0.00      PRO   
ATOM   1278  CZ  TYR P  97     -16.826   2.865  16.181  0.00  0.00      PRO   
ATOM   1279  OH  TYR P  97     -18.094   2.841  15.485  0.00  0.00      PRO   
ATOM   1280  HH  TYR P  97     -18.331   3.737  15.235  0.00  0.00      PRO   
ATOM   1281  CD2 TYR P  97     -15.258   1.513  17.472  0.00  0.00      PRO   
ATOM   1282  HD2 TYR P  97     -15.051   0.591  17.994  0.00  0.00      PRO   
ATOM   1283  CE2 TYR P  97     -16.530   1.694  16.802  0.00  0.00      PRO   
ATOM   1284  HE2 TYR P  97     -17.257   0.895  16.823  0.00  0.00      PRO   
ATOM   1285  C   TYR P  97     -10.658   2.788  18.944  0.00  0.00      PRO   
ATOM   1286  O   TYR P  97     -10.483   3.236  20.079  0.00  0.00      PRO   
ATOM   1287  N   TYR P  98      -9.762   2.003  18.369  0.00  0.00      PRO   
ATOM   1288  HN  TYR P  98      -9.965   1.613  17.474  0.00  0.00      PRO   
ATOM   1289  CA  TYR P  98      -8.567   1.458  19.076  0.00  0.00      PRO   
ATOM   1290  HA  TYR P  98      -8.758   1.673  20.117  0.00  0.00      PRO   
ATOM   1291  CB  TYR P  98      -8.388  -0.087  18.881  0.00  0.00      PRO   
ATOM   1292  HB1 TYR P  98      -7.653  -0.454  19.628  0.00  0.00      PRO   
ATOM   1293  HB2 TYR P  98      -8.168  -0.179  17.796  0.00  0.00      PRO   
ATOM   1294  CG  TYR P  98      -9.720  -0.834  19.212  0.00  0.00      PRO   
ATOM   1295  CD1 TYR P  98     -10.552  -0.725  20.385  0.00  0.00      PRO   
ATOM   1296  HD1 TYR P  98     -10.329   0.007  21.146  0.00  0.00      PRO   
ATOM   1297  CE1 TYR P  98     -11.744  -1.464  20.535  0.00  0.00      PRO   
ATOM   1298  HE1 TYR P  98     -12.334  -1.281  21.421  0.00  0.00      PRO   
ATOM   1299  CZ  TYR P  98     -12.061  -2.361  19.577  0.00  0.00      PRO   
ATOM   1300  OH  TYR P  98     -13.245  -3.093  19.708  0.00  0.00      PRO   
ATOM   1301  HH  TYR P  98     -13.304  -3.695  18.962  0.00  0.00      PRO   
ATOM   1302  CD2 TYR P  98     -10.155  -1.788  18.282  0.00  0.00      PRO   
ATOM   1303  HD2 TYR P  98      -9.603  -1.900  17.361  0.00  0.00      PRO   
ATOM   1304  CE2 TYR P  98     -11.330  -2.584  18.454  0.00  0.00      PRO   
ATOM   1305  HE2 TYR P  98     -11.576  -3.234  17.627  0.00  0.00      PRO   
ATOM   1306  C   TYR P  98      -7.295   2.197  18.645  0.00  0.00      PRO   
ATOM   1307  O   TYR P  98      -6.303   2.212  19.327  0.00  0.00      PRO   
ATOM   1308  N   ALA P  99      -7.441   2.900  17.484  0.00  0.00      PRO   
ATOM   1309  HN  ALA P  99      -8.045   2.538  16.778  0.00  0.00      PRO   
ATOM   1310  CA  ALA P  99      -6.476   3.791  16.902  0.00  0.00      PRO   
ATOM   1311  HA  ALA P  99      -5.499   3.344  17.009  0.00  0.00      PRO   
ATOM   1312  CB  ALA P  99      -6.964   4.100  15.402  0.00  0.00      PRO   
ATOM   1313  HB1 ALA P  99      -7.063   3.085  14.962  0.00  0.00      PRO   
ATOM   1314  HB2 ALA P  99      -7.949   4.612  15.441  0.00  0.00      PRO   
ATOM   1315  HB3 ALA P  99      -6.191   4.746  14.935  0.00  0.00      PRO   
ATOM   1316  C   ALA P  99      -6.394   5.146  17.546  0.00  0.00      PRO   
ATOM   1317  O   ALA P  99      -5.332   5.731  17.901  0.00  0.00      PRO   
ATOM   1318  N   ALA P 100      -7.541   5.709  17.883  0.00  0.00      PRO   
ATOM   1319  HN  ALA P 100      -8.405   5.377  17.512  0.00  0.00      PRO   
ATOM   1320  CA  ALA P 100      -7.648   6.864  18.835  0.00  0.00      PRO   
ATOM   1321  HA  ALA P 100      -6.876   7.562  18.548  0.00  0.00      PRO   
ATOM   1322  CB  ALA P 100      -9.066   7.436  18.777  0.00  0.00      PRO   
ATOM   1323  HB1 ALA P 100      -9.314   7.718  17.732  0.00  0.00      PRO   
ATOM   1324  HB2 ALA P 100      -9.778   6.586  18.842  0.00  0.00      PRO   
ATOM   1325  HB3 ALA P 100      -9.202   8.246  19.524  0.00  0.00      PRO   
ATOM   1326  C   ALA P 100      -7.469   6.404  20.320  0.00  0.00      PRO   
ATOM   1327  O   ALA P 100      -7.322   7.209  21.242  0.00  0.00      PRO   
ATOM   1328  N   ASP P 101      -7.438   5.079  20.572  0.00  0.00      PRO   
ATOM   1329  HN  ASP P 101      -7.511   4.525  19.746  0.00  0.00      PRO   
ATOM   1330  CA  ASP P 101      -7.383   4.387  21.872  0.00  0.00      PRO   
ATOM   1331  HA  ASP P 101      -7.503   3.360  21.559  0.00  0.00      PRO   
ATOM   1332  CB  ASP P 101      -5.896   4.477  22.310  0.00  0.00      PRO   
ATOM   1333  HB1 ASP P 101      -5.735   5.565  22.469  0.00  0.00      PRO   
ATOM   1334  HB2 ASP P 101      -5.275   4.049  21.495  0.00  0.00      PRO   
ATOM   1335  CG  ASP P 101      -5.738   3.672  23.548  0.00  0.00      PRO   
ATOM   1336  OD1 ASP P 101      -6.476   2.698  23.922  0.00  0.00      PRO   
ATOM   1337  OD2 ASP P 101      -4.797   4.042  24.310  0.00  0.00      PRO   
ATOM   1338  C   ASP P 101      -8.578   4.736  22.813  0.00  0.00      PRO   
ATOM   1339  O   ASP P 101      -8.403   5.211  23.932  0.00  0.00      PRO   
ATOM   1340  N   GLN P 102      -9.866   4.519  22.461  0.00  0.00      PRO   
ATOM   1341  HN  GLN P 102     -10.067   4.188  21.542  0.00  0.00      PRO   
ATOM   1342  CA  GLN P 102     -10.971   4.928  23.232  0.00  0.00      PRO   
ATOM   1343  HA  GLN P 102     -10.630   5.866  23.645  0.00  0.00      PRO   
ATOM   1344  CB  GLN P 102     -12.238   5.222  22.325  0.00  0.00      PRO   
ATOM   1345  HB1 GLN P 102     -13.095   5.549  22.952  0.00  0.00      PRO   
ATOM   1346  HB2 GLN P 102     -12.511   4.222  21.922  0.00  0.00      PRO   
ATOM   1347  CG  GLN P 102     -12.020   6.433  21.397  0.00  0.00      PRO   
ATOM   1348  HG1 GLN P 102     -11.167   6.034  20.807  0.00  0.00      PRO   
ATOM   1349  HG2 GLN P 102     -11.821   7.416  21.874  0.00  0.00      PRO   
ATOM   1350  CD  GLN P 102     -13.116   6.543  20.455  0.00  0.00      PRO   
ATOM   1351  OE1 GLN P 102     -12.906   6.411  19.272  0.00  0.00      PRO   
ATOM   1352  NE2 GLN P 102     -14.304   6.945  20.953  0.00  0.00      PRO   
ATOM   1353 HE21 GLN P 102     -14.310   7.093  21.942  0.00  0.00      PRO   
ATOM   1354 HE22 GLN P 102     -15.025   7.249  20.331  0.00  0.00      PRO   
ATOM   1355  C   GLN P 102     -11.316   4.051  24.403  0.00  0.00      PRO   
ATOM   1356  O   GLN P 102     -11.949   4.606  25.302  0.00  0.00      PRO   
ATOM   1357  N   TRP P 103     -11.083   2.740  24.268  0.00  0.00      PRO   
ATOM   1358  HN  TRP P 103     -10.497   2.427  23.525  0.00  0.00      PRO   
ATOM   1359  CA  TRP P 103     -11.400   1.669  25.249  0.00  0.00      PRO   
ATOM   1360  HA  TRP P 103     -10.944   2.006  26.169  0.00  0.00      PRO   
ATOM   1361  CB  TRP P 103     -12.900   1.306  25.262  0.00  0.00      PRO   
ATOM   1362  HB1 TRP P 103     -13.301   2.272  25.636  0.00  0.00      PRO   
ATOM   1363  HB2 TRP P 103     -13.012   0.601  26.113  0.00  0.00      PRO   
ATOM   1364  CG  TRP P 103     -13.589   0.768  24.026  0.00  0.00      PRO   
ATOM   1365  CD1 TRP P 103     -13.811  -0.557  23.656  0.00  0.00      PRO   
ATOM   1366  HD1 TRP P 103     -13.412  -1.464  24.087  0.00  0.00      PRO   
ATOM   1367  NE1 TRP P 103     -14.695  -0.545  22.541  0.00  0.00      PRO   
ATOM   1368  HE1 TRP P 103     -15.373  -1.242  22.454  0.00  0.00      PRO   
ATOM   1369  CE2 TRP P 103     -14.923   0.745  22.184  0.00  0.00      PRO   
ATOM   1370  CD2 TRP P 103     -14.309   1.627  23.076  0.00  0.00      PRO   
ATOM   1371  CE3 TRP P 103     -14.483   3.010  23.031  0.00  0.00      PRO   
ATOM   1372  HE3 TRP P 103     -14.153   3.700  23.793  0.00  0.00      PRO   
ATOM   1373  CZ3 TRP P 103     -15.224   3.491  21.937  0.00  0.00      PRO   
ATOM   1374  HZ3 TRP P 103     -15.339   4.557  21.809  0.00  0.00      PRO   
ATOM   1375  CZ2 TRP P 103     -15.676   1.285  21.153  0.00  0.00      PRO   
ATOM   1376  HZ2 TRP P 103     -16.341   0.649  20.587  0.00  0.00      PRO   
ATOM   1377  CH2 TRP P 103     -15.801   2.644  20.999  0.00  0.00      PRO   
ATOM   1378  HH2 TRP P 103     -16.560   3.069  20.360  0.00  0.00      PRO   
ATOM   1379  C   TRP P 103     -10.544   0.554  24.865  0.00  0.00      PRO   
ATOM   1380  O   TRP P 103     -10.061   0.479  23.690  0.00  0.00      PRO   
ATOM   1381  N   VAL P 104     -10.285  -0.403  25.811  0.00  0.00      PRO   
ATOM   1382  HN  VAL P 104     -10.686  -0.199  26.701  0.00  0.00      PRO   
ATOM   1383  CA  VAL P 104      -9.498  -1.581  25.629  0.00  0.00      PRO   
ATOM   1384  HA  VAL P 104      -8.511  -1.210  25.395  0.00  0.00      PRO   
ATOM   1385  CB  VAL P 104      -9.461  -2.435  26.924  0.00  0.00      PRO   
ATOM   1386  HB  VAL P 104     -10.451  -2.538  27.418  0.00  0.00      PRO   
ATOM   1387  CG1 VAL P 104      -8.954  -3.894  26.773  0.00  0.00      PRO   
ATOM   1388 HG11 VAL P 104      -9.059  -4.487  27.707  0.00  0.00      PRO   
ATOM   1389 HG12 VAL P 104      -9.595  -4.417  26.031  0.00  0.00      PRO   
ATOM   1390 HG13 VAL P 104      -7.878  -4.005  26.521  0.00  0.00      PRO   
ATOM   1391  CG2 VAL P 104      -8.642  -1.701  27.998  0.00  0.00      PRO   
ATOM   1392 HG21 VAL P 104      -7.695  -1.214  27.682  0.00  0.00      PRO   
ATOM   1393 HG22 VAL P 104      -9.284  -0.864  28.348  0.00  0.00      PRO   
ATOM   1394 HG23 VAL P 104      -8.452  -2.390  28.849  0.00  0.00      PRO   
ATOM   1395  C   VAL P 104      -9.902  -2.434  24.522  0.00  0.00      PRO   
ATOM   1396  O   VAL P 104     -11.080  -2.835  24.461  0.00  0.00      PRO   
ATOM   1397  N   PHE P 105      -8.953  -2.697  23.541  0.00  0.00      PRO   
ATOM   1398  HN  PHE P 105      -7.986  -2.624  23.773  0.00  0.00      PRO   
ATOM   1399  CA  PHE P 105      -9.081  -3.313  22.276  0.00  0.00      PRO   
ATOM   1400  HA  PHE P 105      -9.533  -2.535  21.679  0.00  0.00      PRO   
ATOM   1401  CB  PHE P 105      -7.763  -3.540  21.496  0.00  0.00      PRO   
ATOM   1402  HB1 PHE P 105      -7.483  -2.516  21.168  0.00  0.00      PRO   
ATOM   1403  HB2 PHE P 105      -7.694  -4.204  20.609  0.00  0.00      PRO   
ATOM   1404  CG  PHE P 105      -6.729  -4.083  22.422  0.00  0.00      PRO   
ATOM   1405  CD1 PHE P 105      -6.878  -5.282  23.149  0.00  0.00      PRO   
ATOM   1406  HD1 PHE P 105      -7.769  -5.892  23.114  0.00  0.00      PRO   
ATOM   1407  CE1 PHE P 105      -5.831  -5.703  24.037  0.00  0.00      PRO   
ATOM   1408  HE1 PHE P 105      -6.053  -6.473  24.761  0.00  0.00      PRO   
ATOM   1409  CZ  PHE P 105      -4.684  -4.906  24.158  0.00  0.00      PRO   
ATOM   1410  HZ  PHE P 105      -3.816  -5.085  24.775  0.00  0.00      PRO   
ATOM   1411  CD2 PHE P 105      -5.486  -3.469  22.434  0.00  0.00      PRO   
ATOM   1412  HD2 PHE P 105      -5.377  -2.610  21.788  0.00  0.00      PRO   
ATOM   1413  CE2 PHE P 105      -4.484  -3.891  23.187  0.00  0.00      PRO   
ATOM   1414  HE2 PHE P 105      -3.531  -3.393  23.292  0.00  0.00      PRO   
ATOM   1415  C   PHE P 105      -9.959  -4.574  22.126  0.00  0.00      PRO   
ATOM   1416  O   PHE P 105     -10.135  -5.410  23.035  0.00  0.00      PRO   
ATOM   1417  N   GLY P 106     -10.477  -4.655  20.882  0.00  0.00      PRO   
ATOM   1418  HN  GLY P 106     -10.420  -3.801  20.370  0.00  0.00      PRO   
ATOM   1419  CA  GLY P 106     -10.878  -5.922  20.195  0.00  0.00      PRO   
ATOM   1420  HA1 GLY P 106     -11.663  -5.685  19.491  0.00  0.00      PRO   
ATOM   1421  HA2 GLY P 106     -11.011  -6.750  20.876  0.00  0.00      PRO   
ATOM   1422  C   GLY P 106      -9.711  -6.364  19.390  0.00  0.00      PRO   
ATOM   1423  O   GLY P 106      -9.507  -5.959  18.203  0.00  0.00      PRO   
ATOM   1424  N   LEU P 107      -8.828  -7.235  19.936  0.00  0.00      PRO   
ATOM   1425  HN  LEU P 107      -8.833  -7.615  20.857  0.00  0.00      PRO   
ATOM   1426  CA  LEU P 107      -7.638  -7.611  19.264  0.00  0.00      PRO   
ATOM   1427  HA  LEU P 107      -7.158  -6.718  18.892  0.00  0.00      PRO   
ATOM   1428  CB  LEU P 107      -6.688  -8.102  20.342  0.00  0.00      PRO   
ATOM   1429  HB1 LEU P 107      -6.710  -9.195  20.540  0.00  0.00      PRO   
ATOM   1430  HB2 LEU P 107      -6.764  -7.588  21.324  0.00  0.00      PRO   
ATOM   1431  CG  LEU P 107      -5.114  -7.895  20.073  0.00  0.00      PRO   
ATOM   1432  HG  LEU P 107      -4.946  -8.260  19.037  0.00  0.00      PRO   
ATOM   1433  CD1 LEU P 107      -4.639  -6.426  20.083  0.00  0.00      PRO   
ATOM   1434 HD11 LEU P 107      -4.650  -5.798  19.167  0.00  0.00      PRO   
ATOM   1435 HD12 LEU P 107      -5.141  -5.773  20.829  0.00  0.00      PRO   
ATOM   1436 HD13 LEU P 107      -3.563  -6.476  20.357  0.00  0.00      PRO   
ATOM   1437  CD2 LEU P 107      -4.359  -8.704  21.143  0.00  0.00      PRO   
ATOM   1438 HD21 LEU P 107      -3.267  -8.502  21.158  0.00  0.00      PRO   
ATOM   1439 HD22 LEU P 107      -4.774  -8.423  22.134  0.00  0.00      PRO   
ATOM   1440 HD23 LEU P 107      -4.499  -9.797  21.003  0.00  0.00      PRO   
ATOM   1441  C   LEU P 107      -7.794  -8.567  18.081  0.00  0.00      PRO   
ATOM   1442  O   LEU P 107      -6.926  -8.601  17.283  0.00  0.00      PRO   
ATOM   1443  N   GLY P 108      -9.003  -9.193  17.887  0.00  0.00      PRO   
ATOM   1444  HN  GLY P 108      -9.720  -9.200  18.580  0.00  0.00      PRO   
ATOM   1445  CA  GLY P 108      -9.321  -9.841  16.624  0.00  0.00      PRO   
ATOM   1446  HA1 GLY P 108     -10.375 -10.046  16.741  0.00  0.00      PRO   
ATOM   1447  HA2 GLY P 108      -8.578 -10.614  16.496  0.00  0.00      PRO   
ATOM   1448  C   GLY P 108      -9.214  -8.933  15.422  0.00  0.00      PRO   
ATOM   1449  O   GLY P 108      -8.383  -9.070  14.492  0.00  0.00      PRO   
ATOM   1450  N   LEU P 109     -10.027  -7.910  15.441  0.00  0.00      PRO   
ATOM   1451  HN  LEU P 109     -10.888  -7.984  15.938  0.00  0.00      PRO   
ATOM   1452  CA  LEU P 109     -10.042  -6.793  14.521  0.00  0.00      PRO   
ATOM   1453  HA  LEU P 109     -10.218  -7.132  13.511  0.00  0.00      PRO   
ATOM   1454  CB  LEU P 109     -11.292  -5.886  14.869  0.00  0.00      PRO   
ATOM   1455  HB1 LEU P 109     -11.167  -5.544  15.919  0.00  0.00      PRO   
ATOM   1456  HB2 LEU P 109     -12.226  -6.483  14.803  0.00  0.00      PRO   
ATOM   1457  CG  LEU P 109     -11.425  -4.693  13.888  0.00  0.00      PRO   
ATOM   1458  HG  LEU P 109     -10.458  -4.145  13.885  0.00  0.00      PRO   
ATOM   1459  CD1 LEU P 109     -11.683  -5.192  12.472  0.00  0.00      PRO   
ATOM   1460 HD11 LEU P 109     -12.610  -5.803  12.518  0.00  0.00      PRO   
ATOM   1461 HD12 LEU P 109     -11.783  -4.290  11.832  0.00  0.00      PRO   
ATOM   1462 HD13 LEU P 109     -10.874  -5.848  12.085  0.00  0.00      PRO   
ATOM   1463  CD2 LEU P 109     -12.604  -3.787  14.283  0.00  0.00      PRO   
ATOM   1464 HD21 LEU P 109     -12.407  -3.204  15.207  0.00  0.00      PRO   
ATOM   1465 HD22 LEU P 109     -12.663  -2.996  13.505  0.00  0.00      PRO   
ATOM   1466 HD23 LEU P 109     -13.487  -4.457  14.364  0.00  0.00      PRO   
ATOM   1467  C   LEU P 109      -8.729  -5.962  14.357  0.00  0.00      PRO   
ATOM   1468  O   LEU P 109      -8.246  -5.737  13.234  0.00  0.00      PRO   
ATOM   1469  N   CYS P 110      -8.046  -5.675  15.479  0.00  0.00      PRO   
ATOM   1470  HN  CYS P 110      -8.413  -5.821  16.394  0.00  0.00      PRO   
ATOM   1471  CA  CYS P 110      -6.706  -5.152  15.494  0.00  0.00      PRO   
ATOM   1472  HA  CYS P 110      -6.728  -4.171  15.043  0.00  0.00      PRO   
ATOM   1473  CB  CYS P 110      -6.114  -4.947  16.917  0.00  0.00      PRO   
ATOM   1474  HB1 CYS P 110      -5.087  -4.534  16.823  0.00  0.00      PRO   
ATOM   1475  HB2 CYS P 110      -5.953  -5.979  17.296  0.00  0.00      PRO   
ATOM   1476  SG  CYS P 110      -7.095  -3.877  17.962  0.00  0.00      PRO   
ATOM   1477  HG1 CYS P 110      -7.980  -4.740  18.440  0.00  0.00      PRO   
ATOM   1478  C   CYS P 110      -5.661  -5.927  14.801  0.00  0.00      PRO   
ATOM   1479  O   CYS P 110      -4.820  -5.421  14.140  0.00  0.00      PRO   
ATOM   1480  N   LYS P 111      -5.626  -7.282  15.028  0.00  0.00      PRO   
ATOM   1481  HN  LYS P 111      -6.332  -7.655  15.625  0.00  0.00      PRO   
ATOM   1482  CA  LYS P 111      -4.838  -8.214  14.222  0.00  0.00      PRO   
ATOM   1483  HA  LYS P 111      -3.860  -7.764  14.133  0.00  0.00      PRO   
ATOM   1484  CB  LYS P 111      -5.016  -9.587  14.882  0.00  0.00      PRO   
ATOM   1485  HB1 LYS P 111      -4.854 -10.441  14.190  0.00  0.00      PRO   
ATOM   1486  HB2 LYS P 111      -6.063  -9.546  15.253  0.00  0.00      PRO   
ATOM   1487  CG  LYS P 111      -4.183  -9.918  16.158  0.00  0.00      PRO   
ATOM   1488  HG1 LYS P 111      -4.195  -9.048  16.849  0.00  0.00      PRO   
ATOM   1489  HG2 LYS P 111      -3.109 -10.102  15.942  0.00  0.00      PRO   
ATOM   1490  CD  LYS P 111      -4.701 -11.163  16.926  0.00  0.00      PRO   
ATOM   1491  HD1 LYS P 111      -4.648 -11.969  16.164  0.00  0.00      PRO   
ATOM   1492  HD2 LYS P 111      -5.751 -10.946  17.219  0.00  0.00      PRO   
ATOM   1493  CE  LYS P 111      -3.693 -11.562  18.069  0.00  0.00      PRO   
ATOM   1494  HE1 LYS P 111      -4.083 -11.038  18.968  0.00  0.00      PRO   
ATOM   1495  HE2 LYS P 111      -2.605 -11.487  17.856  0.00  0.00      PRO   
ATOM   1496  NZ  LYS P 111      -3.879 -12.981  18.451  0.00  0.00      PRO   
ATOM   1497  HZ1 LYS P 111      -3.681 -13.058  19.469  0.00  0.00      PRO   
ATOM   1498  HZ2 LYS P 111      -4.848 -13.276  18.215  0.00  0.00      PRO   
ATOM   1499  HZ3 LYS P 111      -3.204 -13.512  17.864  0.00  0.00      PRO   
ATOM   1500  C   LYS P 111      -5.319  -8.332  12.748  0.00  0.00      PRO   
ATOM   1501  O   LYS P 111      -4.511  -8.503  11.814  0.00  0.00      PRO   
ATOM   1502  N   MET P 112      -6.635  -8.207  12.399  0.00  0.00      PRO   
ATOM   1503  HN  MET P 112      -7.308  -8.410  13.106  0.00  0.00      PRO   
ATOM   1504  CA  MET P 112      -7.162  -8.154  11.002  0.00  0.00      PRO   
ATOM   1505  HA  MET P 112      -6.822  -9.068  10.536  0.00  0.00      PRO   
ATOM   1506  CB  MET P 112      -8.744  -8.303  10.994  0.00  0.00      PRO   
ATOM   1507  HB1 MET P 112      -9.058  -7.458  11.644  0.00  0.00      PRO   
ATOM   1508  HB2 MET P 112      -9.140  -9.248  11.424  0.00  0.00      PRO   
ATOM   1509  CG  MET P 112      -9.451  -8.065   9.600  0.00  0.00      PRO   
ATOM   1510  HG1 MET P 112      -9.266  -7.009   9.310  0.00  0.00      PRO   
ATOM   1511  HG2 MET P 112     -10.549  -8.067   9.774  0.00  0.00      PRO   
ATOM   1512  SD  MET P 112      -9.027  -9.273   8.311  0.00  0.00      PRO   
ATOM   1513  CE  MET P 112      -9.957 -10.603   9.188  0.00  0.00      PRO   
ATOM   1514  HE1 MET P 112     -11.055 -10.480   9.309  0.00  0.00      PRO   
ATOM   1515  HE2 MET P 112      -9.798 -11.592   8.707  0.00  0.00      PRO   
ATOM   1516  HE3 MET P 112      -9.626 -10.707  10.243  0.00  0.00      PRO   
ATOM   1517  C   MET P 112      -6.699  -6.970  10.212  0.00  0.00      PRO   
ATOM   1518  O   MET P 112      -6.183  -7.050   9.145  0.00  0.00      PRO   
ATOM   1519  N   ILE P 113      -6.888  -5.824  10.887  0.00  0.00      PRO   
ATOM   1520  HN  ILE P 113      -7.390  -5.861  11.747  0.00  0.00      PRO   
ATOM   1521  CA  ILE P 113      -6.483  -4.571  10.325  0.00  0.00      PRO   
ATOM   1522  HA  ILE P 113      -6.918  -4.631   9.338  0.00  0.00      PRO   
ATOM   1523  CB  ILE P 113      -7.002  -3.325  11.102  0.00  0.00      PRO   
ATOM   1524  HB  ILE P 113      -6.675  -3.554  12.139  0.00  0.00      PRO   
ATOM   1525  CG2 ILE P 113      -6.502  -2.044  10.519  0.00  0.00      PRO   
ATOM   1526 HG21 ILE P 113      -6.676  -1.988   9.423  0.00  0.00      PRO   
ATOM   1527 HG22 ILE P 113      -7.002  -1.146  10.943  0.00  0.00      PRO   
ATOM   1528 HG23 ILE P 113      -5.418  -1.861  10.678  0.00  0.00      PRO   
ATOM   1529  CG1 ILE P 113      -8.493  -3.350  11.061  0.00  0.00      PRO   
ATOM   1530 HG11 ILE P 113      -8.905  -2.417  11.502  0.00  0.00      PRO   
ATOM   1531 HG12 ILE P 113      -9.043  -4.086  11.685  0.00  0.00      PRO   
ATOM   1532  CD  ILE P 113      -9.156  -3.505   9.708  0.00  0.00      PRO   
ATOM   1533  HD1 ILE P 113      -8.678  -2.914   8.898  0.00  0.00      PRO   
ATOM   1534  HD2 ILE P 113      -9.090  -4.578   9.429  0.00  0.00      PRO   
ATOM   1535  HD3 ILE P 113     -10.251  -3.320   9.693  0.00  0.00      PRO   
ATOM   1536  C   ILE P 113      -5.018  -4.493  10.182  0.00  0.00      PRO   
ATOM   1537  O   ILE P 113      -4.449  -4.036   9.185  0.00  0.00      PRO   
ATOM   1538  N   SER P 114      -4.216  -5.062  11.145  0.00  0.00      PRO   
ATOM   1539  HN  SER P 114      -4.556  -5.249  12.064  0.00  0.00      PRO   
ATOM   1540  CA  SER P 114      -2.707  -5.195  10.910  0.00  0.00      PRO   
ATOM   1541  HA  SER P 114      -2.208  -4.265  10.679  0.00  0.00      PRO   
ATOM   1542  CB  SER P 114      -1.974  -5.877  12.055  0.00  0.00      PRO   
ATOM   1543  HB1 SER P 114      -0.889  -5.751  11.850  0.00  0.00      PRO   
ATOM   1544  HB2 SER P 114      -2.161  -6.954  12.254  0.00  0.00      PRO   
ATOM   1545  OG  SER P 114      -2.283  -5.220  13.238  0.00  0.00      PRO   
ATOM   1546  HG1 SER P 114      -3.195  -5.358  13.505  0.00  0.00      PRO   
ATOM   1547  C   SER P 114      -2.332  -6.086   9.690  0.00  0.00      PRO   
ATOM   1548  O   SER P 114      -1.427  -5.702   8.930  0.00  0.00      PRO   
ATOM   1549  N   TRP P 115      -3.038  -7.272   9.644  0.00  0.00      PRO   
ATOM   1550  HN  TRP P 115      -3.783  -7.409  10.292  0.00  0.00      PRO   
ATOM   1551  CA  TRP P 115      -2.849  -8.187   8.556  0.00  0.00      PRO   
ATOM   1552  HA  TRP P 115      -1.835  -8.556   8.605  0.00  0.00      PRO   
ATOM   1553  CB  TRP P 115      -3.735  -9.456   8.837  0.00  0.00      PRO   
ATOM   1554  HB1 TRP P 115      -4.769  -9.097   9.028  0.00  0.00      PRO   
ATOM   1555  HB2 TRP P 115      -3.375  -9.810   9.826  0.00  0.00      PRO   
ATOM   1556  CG  TRP P 115      -3.901 -10.517   7.804  0.00  0.00      PRO   
ATOM   1557  CD1 TRP P 115      -4.802 -10.569   6.772  0.00  0.00      PRO   
ATOM   1558  HD1 TRP P 115      -5.593  -9.843   6.657  0.00  0.00      PRO   
ATOM   1559  NE1 TRP P 115      -4.599 -11.713   6.030  0.00  0.00      PRO   
ATOM   1560  HE1 TRP P 115      -5.213 -12.096   5.375  0.00  0.00      PRO   
ATOM   1561  CE2 TRP P 115      -3.458 -12.388   6.516  0.00  0.00      PRO   
ATOM   1562  CD2 TRP P 115      -2.933 -11.624   7.540  0.00  0.00      PRO   
ATOM   1563  CE3 TRP P 115      -1.778 -12.029   8.241  0.00  0.00      PRO   
ATOM   1564  HE3 TRP P 115      -1.309 -11.561   9.094  0.00  0.00      PRO   
ATOM   1565  CZ3 TRP P 115      -1.228 -13.176   7.772  0.00  0.00      PRO   
ATOM   1566  HZ3 TRP P 115      -0.295 -13.508   8.203  0.00  0.00      PRO   
ATOM   1567  CZ2 TRP P 115      -2.875 -13.533   6.044  0.00  0.00      PRO   
ATOM   1568  HZ2 TRP P 115      -3.393 -14.159   5.333  0.00  0.00      PRO   
ATOM   1569  CH2 TRP P 115      -1.767 -13.958   6.718  0.00  0.00      PRO   
ATOM   1570  HH2 TRP P 115      -1.208 -14.864   6.532  0.00  0.00      PRO   
ATOM   1571  C   TRP P 115      -3.211  -7.620   7.192  0.00  0.00      PRO   
ATOM   1572  O   TRP P 115      -2.460  -7.704   6.255  0.00  0.00      PRO   
ATOM   1573  N   MET P 116      -4.395  -6.982   6.983  0.00  0.00      PRO   
ATOM   1574  HN  MET P 116      -5.144  -6.981   7.640  0.00  0.00      PRO   
ATOM   1575  CA  MET P 116      -4.787  -6.200   5.789  0.00  0.00      PRO   
ATOM   1576  HA  MET P 116      -4.788  -6.901   4.968  0.00  0.00      PRO   
ATOM   1577  CB  MET P 116      -6.213  -5.735   6.033  0.00  0.00      PRO   
ATOM   1578  HB1 MET P 116      -6.495  -5.020   5.231  0.00  0.00      PRO   
ATOM   1579  HB2 MET P 116      -6.207  -5.188   7.000  0.00  0.00      PRO   
ATOM   1580  CG  MET P 116      -7.330  -6.838   6.075  0.00  0.00      PRO   
ATOM   1581  HG1 MET P 116      -8.213  -6.240   5.762  0.00  0.00      PRO   
ATOM   1582  HG2 MET P 116      -7.586  -7.155   7.109  0.00  0.00      PRO   
ATOM   1583  SD  MET P 116      -7.251  -8.234   4.928  0.00  0.00      PRO   
ATOM   1584  CE  MET P 116      -9.099  -8.675   4.993  0.00  0.00      PRO   
ATOM   1585  HE1 MET P 116      -9.286  -9.737   4.724  0.00  0.00      PRO   
ATOM   1586  HE2 MET P 116      -9.646  -8.647   5.960  0.00  0.00      PRO   
ATOM   1587  HE3 MET P 116      -9.578  -7.980   4.272  0.00  0.00      PRO   
ATOM   1588  C   MET P 116      -3.881  -5.045   5.487  0.00  0.00      PRO   
ATOM   1589  O   MET P 116      -3.537  -4.809   4.303  0.00  0.00      PRO   
ATOM   1590  N   TYR P 117      -3.327  -4.342   6.572  0.00  0.00      PRO   
ATOM   1591  HN  TYR P 117      -3.570  -4.504   7.525  0.00  0.00      PRO   
ATOM   1592  CA  TYR P 117      -2.181  -3.520   6.256  0.00  0.00      PRO   
ATOM   1593  HA  TYR P 117      -2.552  -2.728   5.621  0.00  0.00      PRO   
ATOM   1594  CB  TYR P 117      -1.720  -2.743   7.590  0.00  0.00      PRO   
ATOM   1595  HB1 TYR P 117      -1.925  -3.362   8.490  0.00  0.00      PRO   
ATOM   1596  HB2 TYR P 117      -2.298  -1.795   7.624  0.00  0.00      PRO   
ATOM   1597  CG  TYR P 117      -0.304  -2.325   7.663  0.00  0.00      PRO   
ATOM   1598  CD1 TYR P 117       0.307  -1.516   6.596  0.00  0.00      PRO   
ATOM   1599  HD1 TYR P 117      -0.386  -1.391   5.777  0.00  0.00      PRO   
ATOM   1600  CE1 TYR P 117       1.710  -1.241   6.697  0.00  0.00      PRO   
ATOM   1601  HE1 TYR P 117       2.147  -0.672   5.891  0.00  0.00      PRO   
ATOM   1602  CZ  TYR P 117       2.442  -1.632   7.871  0.00  0.00      PRO   
ATOM   1603  OH  TYR P 117       3.830  -1.291   7.991  0.00  0.00      PRO   
ATOM   1604  HH  TYR P 117       4.087  -0.729   7.256  0.00  0.00      PRO   
ATOM   1605  CD2 TYR P 117       0.476  -2.690   8.819  0.00  0.00      PRO   
ATOM   1606  HD2 TYR P 117      -0.010  -3.284   9.579  0.00  0.00      PRO   
ATOM   1607  CE2 TYR P 117       1.855  -2.385   8.832  0.00  0.00      PRO   
ATOM   1608  HE2 TYR P 117       2.332  -2.700   9.749  0.00  0.00      PRO   
ATOM   1609  C   TYR P 117      -1.020  -4.200   5.575  0.00  0.00      PRO   
ATOM   1610  O   TYR P 117      -0.573  -3.702   4.567  0.00  0.00      PRO   
ATOM   1611  N   LEU P 118      -0.479  -5.281   6.008  0.00  0.00      PRO   
ATOM   1612  HN  LEU P 118      -0.833  -5.565   6.896  0.00  0.00      PRO   
ATOM   1613  CA  LEU P 118       0.539  -5.944   5.306  0.00  0.00      PRO   
ATOM   1614  HA  LEU P 118       1.365  -5.297   5.051  0.00  0.00      PRO   
ATOM   1615  CB  LEU P 118       1.030  -7.164   6.214  0.00  0.00      PRO   
ATOM   1616  HB1 LEU P 118       1.813  -7.710   5.645  0.00  0.00      PRO   
ATOM   1617  HB2 LEU P 118       0.209  -7.912   6.207  0.00  0.00      PRO   
ATOM   1618  CG  LEU P 118       1.509  -6.810   7.681  0.00  0.00      PRO   
ATOM   1619  HG  LEU P 118       0.765  -6.043   7.984  0.00  0.00      PRO   
ATOM   1620  CD1 LEU P 118       1.407  -8.074   8.470  0.00  0.00      PRO   
ATOM   1621 HD11 LEU P 118       0.378  -8.475   8.348  0.00  0.00      PRO   
ATOM   1622 HD12 LEU P 118       2.091  -8.869   8.103  0.00  0.00      PRO   
ATOM   1623 HD13 LEU P 118       1.558  -7.944   9.563  0.00  0.00      PRO   
ATOM   1624  CD2 LEU P 118       2.948  -6.171   7.622  0.00  0.00      PRO   
ATOM   1625 HD21 LEU P 118       2.874  -5.161   7.164  0.00  0.00      PRO   
ATOM   1626 HD22 LEU P 118       3.384  -6.286   8.637  0.00  0.00      PRO   
ATOM   1627 HD23 LEU P 118       3.555  -6.811   6.946  0.00  0.00      PRO   
ATOM   1628  C   LEU P 118       0.090  -6.474   3.948  0.00  0.00      PRO   
ATOM   1629  O   LEU P 118       0.805  -6.239   2.975  0.00  0.00      PRO   
ATOM   1630  N   VAL P 119      -1.110  -7.135   3.834  0.00  0.00      PRO   
ATOM   1631  HN  VAL P 119      -1.673  -7.319   4.636  0.00  0.00      PRO   
ATOM   1632  CA  VAL P 119      -1.664  -7.598   2.486  0.00  0.00      PRO   
ATOM   1633  HA  VAL P 119      -0.954  -8.290   2.057  0.00  0.00      PRO   
ATOM   1634  CB  VAL P 119      -2.958  -8.407   2.619  0.00  0.00      PRO   
ATOM   1635  HB  VAL P 119      -3.552  -7.770   3.308  0.00  0.00      PRO   
ATOM   1636  CG1 VAL P 119      -3.630  -8.692   1.221  0.00  0.00      PRO   
ATOM   1637 HG11 VAL P 119      -4.572  -9.257   1.389  0.00  0.00      PRO   
ATOM   1638 HG12 VAL P 119      -3.930  -7.764   0.689  0.00  0.00      PRO   
ATOM   1639 HG13 VAL P 119      -3.074  -9.442   0.620  0.00  0.00      PRO   
ATOM   1640  CG2 VAL P 119      -2.781  -9.712   3.363  0.00  0.00      PRO   
ATOM   1641 HG21 VAL P 119      -3.699 -10.337   3.388  0.00  0.00      PRO   
ATOM   1642 HG22 VAL P 119      -2.049 -10.289   2.758  0.00  0.00      PRO   
ATOM   1643 HG23 VAL P 119      -2.342  -9.644   4.382  0.00  0.00      PRO   
ATOM   1644  C   VAL P 119      -1.859  -6.424   1.564  0.00  0.00      PRO   
ATOM   1645  O   VAL P 119      -1.476  -6.586   0.430  0.00  0.00      PRO   
ATOM   1646  N   GLY P 120      -2.370  -5.277   1.958  0.00  0.00      PRO   
ATOM   1647  HN  GLY P 120      -2.724  -5.349   2.888  0.00  0.00      PRO   
ATOM   1648  CA  GLY P 120      -2.424  -3.958   1.224  0.00  0.00      PRO   
ATOM   1649  HA1 GLY P 120      -2.878  -3.307   1.956  0.00  0.00      PRO   
ATOM   1650  HA2 GLY P 120      -3.092  -4.140   0.395  0.00  0.00      PRO   
ATOM   1651  C   GLY P 120      -1.056  -3.453   0.722  0.00  0.00      PRO   
ATOM   1652  O   GLY P 120      -0.826  -3.283  -0.472  0.00  0.00      PRO   
ATOM   1653  N   PHE P 121      -0.102  -3.278   1.681  0.00  0.00      PRO   
ATOM   1654  HN  PHE P 121      -0.404  -3.539   2.595  0.00  0.00      PRO   
ATOM   1655  CA  PHE P 121       1.203  -2.808   1.412  0.00  0.00      PRO   
ATOM   1656  HA  PHE P 121       1.130  -1.871   0.881  0.00  0.00      PRO   
ATOM   1657  CB  PHE P 121       2.018  -2.539   2.735  0.00  0.00      PRO   
ATOM   1658  HB1 PHE P 121       1.966  -3.399   3.437  0.00  0.00      PRO   
ATOM   1659  HB2 PHE P 121       1.545  -1.922   3.528  0.00  0.00      PRO   
ATOM   1660  CG  PHE P 121       3.374  -1.986   2.601  0.00  0.00      PRO   
ATOM   1661  CD1 PHE P 121       3.410  -0.798   1.876  0.00  0.00      PRO   
ATOM   1662  HD1 PHE P 121       2.482  -0.333   1.577  0.00  0.00      PRO   
ATOM   1663  CE1 PHE P 121       4.611  -0.266   1.424  0.00  0.00      PRO   
ATOM   1664  HE1 PHE P 121       4.541   0.655   0.865  0.00  0.00      PRO   
ATOM   1665  CZ  PHE P 121       5.783  -1.014   1.753  0.00  0.00      PRO   
ATOM   1666  HZ  PHE P 121       6.735  -0.554   1.529  0.00  0.00      PRO   
ATOM   1667  CD2 PHE P 121       4.561  -2.693   2.829  0.00  0.00      PRO   
ATOM   1668  HD2 PHE P 121       4.515  -3.682   3.261  0.00  0.00      PRO   
ATOM   1669  CE2 PHE P 121       5.842  -2.231   2.478  0.00  0.00      PRO   
ATOM   1670  HE2 PHE P 121       6.773  -2.745   2.664  0.00  0.00      PRO   
ATOM   1671  C   PHE P 121       2.053  -3.705   0.504  0.00  0.00      PRO   
ATOM   1672  O   PHE P 121       2.579  -3.287  -0.538  0.00  0.00      PRO   
ATOM   1673  N   TYR P 122       2.177  -5.011   0.850  0.00  0.00      PRO   
ATOM   1674  HN  TYR P 122       1.616  -5.397   1.578  0.00  0.00      PRO   
ATOM   1675  CA  TYR P 122       2.898  -5.984   0.032  0.00  0.00      PRO   
ATOM   1676  HA  TYR P 122       3.860  -5.533  -0.163  0.00  0.00      PRO   
ATOM   1677  CB  TYR P 122       3.060  -7.338   0.796  0.00  0.00      PRO   
ATOM   1678  HB1 TYR P 122       3.508  -8.256   0.360  0.00  0.00      PRO   
ATOM   1679  HB2 TYR P 122       2.054  -7.499   1.240  0.00  0.00      PRO   
ATOM   1680  CG  TYR P 122       4.025  -7.213   1.935  0.00  0.00      PRO   
ATOM   1681  CD1 TYR P 122       5.337  -6.839   1.705  0.00  0.00      PRO   
ATOM   1682  HD1 TYR P 122       5.614  -6.484   0.724  0.00  0.00      PRO   
ATOM   1683  CE1 TYR P 122       6.283  -7.004   2.762  0.00  0.00      PRO   
ATOM   1684  HE1 TYR P 122       7.337  -6.845   2.592  0.00  0.00      PRO   
ATOM   1685  CZ  TYR P 122       5.855  -7.443   3.983  0.00  0.00      PRO   
ATOM   1686  OH  TYR P 122       6.828  -7.698   4.921  0.00  0.00      PRO   
ATOM   1687  HH  TYR P 122       7.734  -7.607   4.619  0.00  0.00      PRO   
ATOM   1688  CD2 TYR P 122       3.680  -7.931   3.129  0.00  0.00      PRO   
ATOM   1689  HD2 TYR P 122       2.698  -8.349   3.294  0.00  0.00      PRO   
ATOM   1690  CE2 TYR P 122       4.561  -7.922   4.180  0.00  0.00      PRO   
ATOM   1691  HE2 TYR P 122       4.359  -8.402   5.127  0.00  0.00      PRO   
ATOM   1692  C   TYR P 122       2.229  -6.291  -1.271  0.00  0.00      PRO   
ATOM   1693  O   TYR P 122       2.910  -6.292  -2.310  0.00  0.00      PRO   
ATOM   1694  N   SER P 123       0.834  -6.438  -1.257  0.00  0.00      PRO   
ATOM   1695  HN  SER P 123       0.295  -6.354  -0.422  0.00  0.00      PRO   
ATOM   1696  CA  SER P 123       0.170  -6.809  -2.572  0.00  0.00      PRO   
ATOM   1697  HA  SER P 123       0.771  -7.642  -2.906  0.00  0.00      PRO   
ATOM   1698  CB  SER P 123      -1.188  -7.455  -2.528  0.00  0.00      PRO   
ATOM   1699  HB1 SER P 123      -1.205  -8.228  -1.731  0.00  0.00      PRO   
ATOM   1700  HB2 SER P 123      -1.422  -7.896  -3.520  0.00  0.00      PRO   
ATOM   1701  OG  SER P 123      -2.203  -6.497  -2.248  0.00  0.00      PRO   
ATOM   1702  HG1 SER P 123      -2.239  -6.333  -1.303  0.00  0.00      PRO   
ATOM   1703  C   SER P 123       0.280  -5.706  -3.550  0.00  0.00      PRO   
ATOM   1704  O   SER P 123       0.598  -5.828  -4.730  0.00  0.00      PRO   
ATOM   1705  N   GLY P 124       0.122  -4.454  -3.066  0.00  0.00      PRO   
ATOM   1706  HN  GLY P 124      -0.146  -4.214  -2.136  0.00  0.00      PRO   
ATOM   1707  CA  GLY P 124       0.350  -3.350  -3.896  0.00  0.00      PRO   
ATOM   1708  HA1 GLY P 124       0.182  -2.537  -3.206  0.00  0.00      PRO   
ATOM   1709  HA2 GLY P 124      -0.434  -3.363  -4.639  0.00  0.00      PRO   
ATOM   1710  C   GLY P 124       1.640  -3.080  -4.506  0.00  0.00      PRO   
ATOM   1711  O   GLY P 124       1.731  -2.832  -5.703  0.00  0.00      PRO   
ATOM   1712  N   ILE P 125       2.756  -3.167  -3.778  0.00  0.00      PRO   
ATOM   1713  HN  ILE P 125       2.823  -3.530  -2.852  0.00  0.00      PRO   
ATOM   1714  CA  ILE P 125       4.060  -3.092  -4.472  0.00  0.00      PRO   
ATOM   1715  HA  ILE P 125       4.047  -2.125  -4.953  0.00  0.00      PRO   
ATOM   1716  CB  ILE P 125       5.253  -2.953  -3.524  0.00  0.00      PRO   
ATOM   1717  HB  ILE P 125       5.166  -2.055  -2.876  0.00  0.00      PRO   
ATOM   1718  CG2 ILE P 125       5.682  -4.284  -2.769  0.00  0.00      PRO   
ATOM   1719 HG21 ILE P 125       5.787  -5.154  -3.451  0.00  0.00      PRO   
ATOM   1720 HG22 ILE P 125       6.668  -4.193  -2.265  0.00  0.00      PRO   
ATOM   1721 HG23 ILE P 125       4.952  -4.505  -1.961  0.00  0.00      PRO   
ATOM   1722  CG1 ILE P 125       6.533  -2.498  -4.347  0.00  0.00      PRO   
ATOM   1723 HG11 ILE P 125       6.715  -3.244  -5.149  0.00  0.00      PRO   
ATOM   1724 HG12 ILE P 125       7.411  -2.686  -3.692  0.00  0.00      PRO   
ATOM   1725  CD  ILE P 125       6.488  -1.079  -4.909  0.00  0.00      PRO   
ATOM   1726  HD1 ILE P 125       7.478  -0.771  -5.308  0.00  0.00      PRO   
ATOM   1727  HD2 ILE P 125       5.654  -0.994  -5.638  0.00  0.00      PRO   
ATOM   1728  HD3 ILE P 125       6.388  -0.316  -4.108  0.00  0.00      PRO   
ATOM   1729  C   ILE P 125       4.328  -4.247  -5.480  0.00  0.00      PRO   
ATOM   1730  O   ILE P 125       4.865  -4.058  -6.571  0.00  0.00      PRO   
ATOM   1731  N   PHE P 126       3.881  -5.517  -5.173  0.00  0.00      PRO   
ATOM   1732  HN  PHE P 126       3.500  -5.837  -4.309  0.00  0.00      PRO   
ATOM   1733  CA  PHE P 126       3.959  -6.625  -6.055  0.00  0.00      PRO   
ATOM   1734  HA  PHE P 126       4.986  -6.685  -6.384  0.00  0.00      PRO   
ATOM   1735  CB  PHE P 126       3.352  -7.855  -5.308  0.00  0.00      PRO   
ATOM   1736  HB1 PHE P 126       3.267  -8.633  -6.097  0.00  0.00      PRO   
ATOM   1737  HB2 PHE P 126       2.343  -7.674  -4.881  0.00  0.00      PRO   
ATOM   1738  CG  PHE P 126       4.288  -8.318  -4.252  0.00  0.00      PRO   
ATOM   1739  CD1 PHE P 126       3.901  -9.346  -3.315  0.00  0.00      PRO   
ATOM   1740  HD1 PHE P 126       2.869  -9.662  -3.298  0.00  0.00      PRO   
ATOM   1741  CE1 PHE P 126       4.766  -9.734  -2.323  0.00  0.00      PRO   
ATOM   1742  HE1 PHE P 126       4.485 -10.345  -1.478  0.00  0.00      PRO   
ATOM   1743  CZ  PHE P 126       6.063  -9.231  -2.250  0.00  0.00      PRO   
ATOM   1744  HZ  PHE P 126       6.687  -9.533  -1.423  0.00  0.00      PRO   
ATOM   1745  CD2 PHE P 126       5.576  -7.810  -4.189  0.00  0.00      PRO   
ATOM   1746  HD2 PHE P 126       6.007  -7.040  -4.811  0.00  0.00      PRO   
ATOM   1747  CE2 PHE P 126       6.451  -8.246  -3.141  0.00  0.00      PRO   
ATOM   1748  HE2 PHE P 126       7.429  -7.816  -2.986  0.00  0.00      PRO   
ATOM   1749  C   PHE P 126       3.109  -6.351  -7.341  0.00  0.00      PRO   
ATOM   1750  O   PHE P 126       3.689  -6.460  -8.433  0.00  0.00      PRO   
ATOM   1751  N   PHE P 127       1.858  -5.842  -7.172  0.00  0.00      PRO   
ATOM   1752  HN  PHE P 127       1.443  -5.755  -6.270  0.00  0.00      PRO   
ATOM   1753  CA  PHE P 127       1.062  -5.359  -8.354  0.00  0.00      PRO   
ATOM   1754  HA  PHE P 127       1.226  -6.165  -9.054  0.00  0.00      PRO   
ATOM   1755  CB  PHE P 127      -0.426  -5.122  -8.063  0.00  0.00      PRO   
ATOM   1756  HB1 PHE P 127      -1.007  -4.777  -8.945  0.00  0.00      PRO   
ATOM   1757  HB2 PHE P 127      -0.459  -4.339  -7.276  0.00  0.00      PRO   
ATOM   1758  CG  PHE P 127      -1.109  -6.346  -7.618  0.00  0.00      PRO   
ATOM   1759  CD1 PHE P 127      -1.192  -7.310  -8.589  0.00  0.00      PRO   
ATOM   1760  HD1 PHE P 127      -0.658  -7.121  -9.509  0.00  0.00      PRO   
ATOM   1761  CE1 PHE P 127      -1.761  -8.589  -8.359  0.00  0.00      PRO   
ATOM   1762  HE1 PHE P 127      -1.664  -9.373  -9.095  0.00  0.00      PRO   
ATOM   1763  CZ  PHE P 127      -2.313  -8.818  -7.045  0.00  0.00      PRO   
ATOM   1764  HZ  PHE P 127      -2.723  -9.782  -6.782  0.00  0.00      PRO   
ATOM   1765  CD2 PHE P 127      -1.845  -6.531  -6.380  0.00  0.00      PRO   
ATOM   1766  HD2 PHE P 127      -1.902  -5.665  -5.737  0.00  0.00      PRO   
ATOM   1767  CE2 PHE P 127      -2.403  -7.811  -6.047  0.00  0.00      PRO   
ATOM   1768  HE2 PHE P 127      -3.032  -8.036  -5.199  0.00  0.00      PRO   
ATOM   1769  C   PHE P 127       1.640  -4.218  -9.108  0.00  0.00      PRO   
ATOM   1770  O   PHE P 127       1.757  -4.245 -10.326  0.00  0.00      PRO   
ATOM   1771  N   VAL P 128       2.133  -3.142  -8.395  0.00  0.00      PRO   
ATOM   1772  HN  VAL P 128       2.056  -3.019  -7.409  0.00  0.00      PRO   
ATOM   1773  CA  VAL P 128       2.739  -1.958  -9.085  0.00  0.00      PRO   
ATOM   1774  HA  VAL P 128       2.019  -1.659  -9.832  0.00  0.00      PRO   
ATOM   1775  CB  VAL P 128       3.120  -0.852  -8.094  0.00  0.00      PRO   
ATOM   1776  HB  VAL P 128       3.640  -1.249  -7.196  0.00  0.00      PRO   
ATOM   1777  CG1 VAL P 128       3.975   0.272  -8.759  0.00  0.00      PRO   
ATOM   1778 HG11 VAL P 128       3.420   0.848  -9.529  0.00  0.00      PRO   
ATOM   1779 HG12 VAL P 128       4.123   1.047  -7.977  0.00  0.00      PRO   
ATOM   1780 HG13 VAL P 128       4.987  -0.120  -9.000  0.00  0.00      PRO   
ATOM   1781  CG2 VAL P 128       1.802  -0.151  -7.673  0.00  0.00      PRO   
ATOM   1782 HG21 VAL P 128       2.057   0.592  -6.887  0.00  0.00      PRO   
ATOM   1783 HG22 VAL P 128       1.388   0.482  -8.488  0.00  0.00      PRO   
ATOM   1784 HG23 VAL P 128       1.041  -0.914  -7.402  0.00  0.00      PRO   
ATOM   1785  C   VAL P 128       3.931  -2.323  -9.822  0.00  0.00      PRO   
ATOM   1786  O   VAL P 128       4.114  -1.846 -10.954  0.00  0.00      PRO   
ATOM   1787  N   MET P 129       4.787  -3.299  -9.322  0.00  0.00      PRO   
ATOM   1788  HN  MET P 129       4.759  -3.582  -8.367  0.00  0.00      PRO   
ATOM   1789  CA  MET P 129       5.909  -3.886  -9.992  0.00  0.00      PRO   
ATOM   1790  HA  MET P 129       6.620  -3.150 -10.336  0.00  0.00      PRO   
ATOM   1791  CB  MET P 129       6.745  -4.716  -8.980  0.00  0.00      PRO   
ATOM   1792  HB1 MET P 129       6.043  -5.214  -8.277  0.00  0.00      PRO   
ATOM   1793  HB2 MET P 129       7.369  -4.048  -8.349  0.00  0.00      PRO   
ATOM   1794  CG  MET P 129       7.708  -5.704  -9.641  0.00  0.00      PRO   
ATOM   1795  HG1 MET P 129       8.233  -5.266 -10.517  0.00  0.00      PRO   
ATOM   1796  HG2 MET P 129       7.048  -6.526  -9.992  0.00  0.00      PRO   
ATOM   1797  SD  MET P 129       8.946  -6.450  -8.558  0.00  0.00      PRO   
ATOM   1798  CE  MET P 129       7.883  -7.678  -7.641  0.00  0.00      PRO   
ATOM   1799  HE1 MET P 129       8.406  -7.997  -6.714  0.00  0.00      PRO   
ATOM   1800  HE2 MET P 129       6.924  -7.129  -7.527  0.00  0.00      PRO   
ATOM   1801  HE3 MET P 129       7.683  -8.608  -8.215  0.00  0.00      PRO   
ATOM   1802  C   MET P 129       5.540  -4.724 -11.229  0.00  0.00      PRO   
ATOM   1803  O   MET P 129       6.211  -4.629 -12.303  0.00  0.00      PRO   
ATOM   1804  N   LEU P 130       4.496  -5.590 -11.192  0.00  0.00      PRO   
ATOM   1805  HN  LEU P 130       3.933  -5.573 -10.369  0.00  0.00      PRO   
ATOM   1806  CA  LEU P 130       3.927  -6.256 -12.404  0.00  0.00      PRO   
ATOM   1807  HA  LEU P 130       4.747  -6.747 -12.905  0.00  0.00      PRO   
ATOM   1808  CB  LEU P 130       2.853  -7.357 -12.100  0.00  0.00      PRO   
ATOM   1809  HB1 LEU P 130       2.573  -7.730 -13.108  0.00  0.00      PRO   
ATOM   1810  HB2 LEU P 130       1.857  -6.991 -11.770  0.00  0.00      PRO   
ATOM   1811  CG  LEU P 130       3.300  -8.533 -11.214  0.00  0.00      PRO   
ATOM   1812  HG  LEU P 130       3.787  -8.094 -10.317  0.00  0.00      PRO   
ATOM   1813  CD1 LEU P 130       2.100  -9.454 -10.811  0.00  0.00      PRO   
ATOM   1814 HD11 LEU P 130       2.458 -10.226 -10.097  0.00  0.00      PRO   
ATOM   1815 HD12 LEU P 130       1.344  -8.790 -10.340  0.00  0.00      PRO   
ATOM   1816 HD13 LEU P 130       1.701  -9.874 -11.759  0.00  0.00      PRO   
ATOM   1817  CD2 LEU P 130       4.341  -9.444 -11.962  0.00  0.00      PRO   
ATOM   1818 HD21 LEU P 130       5.203  -8.842 -12.321  0.00  0.00      PRO   
ATOM   1819 HD22 LEU P 130       4.946 -10.142 -11.345  0.00  0.00      PRO   
ATOM   1820 HD23 LEU P 130       3.916  -9.946 -12.857  0.00  0.00      PRO   
ATOM   1821  C   LEU P 130       3.308  -5.346 -13.462  0.00  0.00      PRO   
ATOM   1822  O   LEU P 130       3.508  -5.529 -14.663  0.00  0.00      PRO   
ATOM   1823  N   MET P 131       2.535  -4.311 -13.041  0.00  0.00      PRO   
ATOM   1824  HN  MET P 131       2.378  -4.268 -12.057  0.00  0.00      PRO   
ATOM   1825  CA  MET P 131       1.974  -3.278 -13.881  0.00  0.00      PRO   
ATOM   1826  HA  MET P 131       1.232  -3.568 -14.610  0.00  0.00      PRO   
ATOM   1827  CB  MET P 131       1.127  -2.261 -13.090  0.00  0.00      PRO   
ATOM   1828  HB1 MET P 131       1.833  -1.822 -12.354  0.00  0.00      PRO   
ATOM   1829  HB2 MET P 131       0.342  -2.855 -12.576  0.00  0.00      PRO   
ATOM   1830  CG  MET P 131       0.522  -1.126 -13.873  0.00  0.00      PRO   
ATOM   1831  HG1 MET P 131      -0.562  -0.996 -13.670  0.00  0.00      PRO   
ATOM   1832  HG2 MET P 131       0.481  -1.528 -14.908  0.00  0.00      PRO   
ATOM   1833  SD  MET P 131       1.347   0.431 -13.882  0.00  0.00      PRO   
ATOM   1834  CE  MET P 131       1.003   0.932 -12.228  0.00  0.00      PRO   
ATOM   1835  HE1 MET P 131       0.851   0.093 -11.516  0.00  0.00      PRO   
ATOM   1836  HE2 MET P 131       1.761   1.674 -11.897  0.00  0.00      PRO   
ATOM   1837  HE3 MET P 131       0.109   1.583 -12.122  0.00  0.00      PRO   
ATOM   1838  C   MET P 131       3.083  -2.506 -14.562  0.00  0.00      PRO   
ATOM   1839  O   MET P 131       3.157  -2.282 -15.716  0.00  0.00      PRO   
ATOM   1840  N   SER P 132       4.067  -2.124 -13.720  0.00  0.00      PRO   
ATOM   1841  HN  SER P 132       3.807  -2.170 -12.758  0.00  0.00      PRO   
ATOM   1842  CA  SER P 132       5.256  -1.458 -14.233  0.00  0.00      PRO   
ATOM   1843  HA  SER P 132       4.885  -0.500 -14.565  0.00  0.00      PRO   
ATOM   1844  CB  SER P 132       6.273  -0.982 -13.114  0.00  0.00      PRO   
ATOM   1845  HB1 SER P 132       7.067  -0.402 -13.633  0.00  0.00      PRO   
ATOM   1846  HB2 SER P 132       6.847  -1.830 -12.683  0.00  0.00      PRO   
ATOM   1847  OG  SER P 132       5.722  -0.027 -12.243  0.00  0.00      PRO   
ATOM   1848  HG1 SER P 132       5.102  -0.422 -11.626  0.00  0.00      PRO   
ATOM   1849  C   SER P 132       6.071  -2.150 -15.368  0.00  0.00      PRO   
ATOM   1850  O   SER P 132       6.552  -1.551 -16.367  0.00  0.00      PRO   
ATOM   1851  N   ILE P 133       6.278  -3.493 -15.306  0.00  0.00      PRO   
ATOM   1852  HN  ILE P 133       5.916  -4.070 -14.578  0.00  0.00      PRO   
ATOM   1853  CA  ILE P 133       6.800  -4.351 -16.439  0.00  0.00      PRO   
ATOM   1854  HA  ILE P 133       7.716  -3.889 -16.776  0.00  0.00      PRO   
ATOM   1855  CB  ILE P 133       6.921  -5.910 -16.128  0.00  0.00      PRO   
ATOM   1856  HB  ILE P 133       5.985  -6.320 -15.692  0.00  0.00      PRO   
ATOM   1857  CG2 ILE P 133       7.353  -6.766 -17.347  0.00  0.00      PRO   
ATOM   1858 HG21 ILE P 133       6.590  -6.809 -18.153  0.00  0.00      PRO   
ATOM   1859 HG22 ILE P 133       8.232  -6.320 -17.858  0.00  0.00      PRO   
ATOM   1860 HG23 ILE P 133       7.544  -7.820 -17.052  0.00  0.00      PRO   
ATOM   1861  CG1 ILE P 133       8.008  -5.974 -14.986  0.00  0.00      PRO   
ATOM   1862 HG11 ILE P 133       7.786  -5.200 -14.221  0.00  0.00      PRO   
ATOM   1863 HG12 ILE P 133       9.000  -5.715 -15.415  0.00  0.00      PRO   
ATOM   1864  CD  ILE P 133       7.904  -7.353 -14.387  0.00  0.00      PRO   
ATOM   1865  HD1 ILE P 133       8.614  -7.335 -13.533  0.00  0.00      PRO   
ATOM   1866  HD2 ILE P 133       6.874  -7.430 -13.980  0.00  0.00      PRO   
ATOM   1867  HD3 ILE P 133       8.164  -8.139 -15.128  0.00  0.00      PRO   
ATOM   1868  C   ILE P 133       5.899  -4.367 -17.655  0.00  0.00      PRO   
ATOM   1869  O   ILE P 133       6.462  -4.241 -18.756  0.00  0.00      PRO   
ATOM   1870  N   ASP P 134       4.574  -4.501 -17.542  0.00  0.00      PRO   
ATOM   1871  HN  ASP P 134       4.246  -4.504 -16.601  0.00  0.00      PRO   
ATOM   1872  CA  ASP P 134       3.606  -4.599 -18.648  0.00  0.00      PRO   
ATOM   1873  HA  ASP P 134       3.975  -5.383 -19.293  0.00  0.00      PRO   
ATOM   1874  CB  ASP P 134       2.262  -4.959 -17.950  0.00  0.00      PRO   
ATOM   1875  HB1 ASP P 134       1.949  -4.153 -17.253  0.00  0.00      PRO   
ATOM   1876  HB2 ASP P 134       2.364  -5.832 -17.269  0.00  0.00      PRO   
ATOM   1877  CG  ASP P 134       1.194  -5.192 -18.989  0.00  0.00      PRO   
ATOM   1878  OD1 ASP P 134       0.111  -4.562 -18.900  0.00  0.00      PRO   
ATOM   1879  OD2 ASP P 134       1.399  -6.065 -19.872  0.00  0.00      PRO   
ATOM   1880  C   ASP P 134       3.558  -3.263 -19.361  0.00  0.00      PRO   
ATOM   1881  O   ASP P 134       3.568  -3.278 -20.569  0.00  0.00      PRO   
ATOM   1882  N   ARG P 135       3.485  -2.077 -18.700  0.00  0.00      PRO   
ATOM   1883  HN  ARG P 135       3.516  -2.108 -17.704  0.00  0.00      PRO   
ATOM   1884  CA  ARG P 135       3.573  -0.787 -19.323  0.00  0.00      PRO   
ATOM   1885  HA  ARG P 135       2.811  -0.812 -20.088  0.00  0.00      PRO   
ATOM   1886  CB  ARG P 135       3.278   0.305 -18.336  0.00  0.00      PRO   
ATOM   1887  HB1 ARG P 135       3.326   1.282 -18.863  0.00  0.00      PRO   
ATOM   1888  HB2 ARG P 135       4.047   0.344 -17.536  0.00  0.00      PRO   
ATOM   1889  CG  ARG P 135       1.900   0.235 -17.558  0.00  0.00      PRO   
ATOM   1890  HG1 ARG P 135       1.758   1.171 -16.977  0.00  0.00      PRO   
ATOM   1891  HG2 ARG P 135       1.913  -0.580 -16.803  0.00  0.00      PRO   
ATOM   1892  CD  ARG P 135       0.765   0.029 -18.546  0.00  0.00      PRO   
ATOM   1893  HD1 ARG P 135      -0.169   0.002 -17.945  0.00  0.00      PRO   
ATOM   1894  HD2 ARG P 135       0.916  -0.942 -19.063  0.00  0.00      PRO   
ATOM   1895  NE  ARG P 135       0.846   1.262 -19.367  0.00  0.00      PRO   
ATOM   1896  HE  ARG P 135       1.123   2.083 -18.867  0.00  0.00      PRO   
ATOM   1897  CZ  ARG P 135       0.438   1.321 -20.619  0.00  0.00      PRO   
ATOM   1898  NH1 ARG P 135      -0.022   0.284 -21.317  0.00  0.00      PRO   
ATOM   1899 HH11 ARG P 135      -0.002  -0.562 -20.783  0.00  0.00      PRO   
ATOM   1900 HH12 ARG P 135      -0.590   0.427 -22.127  0.00  0.00      PRO   
ATOM   1901  NH2 ARG P 135       0.438   2.458 -21.280  0.00  0.00      PRO   
ATOM   1902 HH21 ARG P 135       0.767   3.317 -20.888  0.00  0.00      PRO   
ATOM   1903 HH22 ARG P 135       0.127   2.300 -22.217  0.00  0.00      PRO   
ATOM   1904  C   ARG P 135       4.878  -0.473 -20.056  0.00  0.00      PRO   
ATOM   1905  O   ARG P 135       4.952   0.047 -21.119  0.00  0.00      PRO   
ATOM   1906  N   TYR P 136       5.986  -0.882 -19.460  0.00  0.00      PRO   
ATOM   1907  HN  TYR P 136       5.867  -1.271 -18.549  0.00  0.00      PRO   
ATOM   1908  CA  TYR P 136       7.356  -0.893 -20.099  0.00  0.00      PRO   
ATOM   1909  HA  TYR P 136       7.732   0.077 -20.388  0.00  0.00      PRO   
ATOM   1910  CB  TYR P 136       8.385  -1.484 -19.111  0.00  0.00      PRO   
ATOM   1911  HB1 TYR P 136       7.945  -2.275 -18.468  0.00  0.00      PRO   
ATOM   1912  HB2 TYR P 136       8.569  -0.724 -18.322  0.00  0.00      PRO   
ATOM   1913  CG  TYR P 136       9.753  -1.868 -19.594  0.00  0.00      PRO   
ATOM   1914  CD1 TYR P 136      10.496  -1.131 -20.511  0.00  0.00      PRO   
ATOM   1915  HD1 TYR P 136      10.105  -0.236 -20.971  0.00  0.00      PRO   
ATOM   1916  CE1 TYR P 136      11.790  -1.486 -20.927  0.00  0.00      PRO   
ATOM   1917  HE1 TYR P 136      12.361  -0.866 -21.603  0.00  0.00      PRO   
ATOM   1918  CZ  TYR P 136      12.330  -2.701 -20.458  0.00  0.00      PRO   
ATOM   1919  OH  TYR P 136      13.613  -3.053 -20.829  0.00  0.00      PRO   
ATOM   1920  HH  TYR P 136      13.819  -3.956 -20.577  0.00  0.00      PRO   
ATOM   1921  CD2 TYR P 136      10.435  -2.994 -19.011  0.00  0.00      PRO   
ATOM   1922  HD2 TYR P 136       9.910  -3.566 -18.261  0.00  0.00      PRO   
ATOM   1923  CE2 TYR P 136      11.684  -3.397 -19.450  0.00  0.00      PRO   
ATOM   1924  HE2 TYR P 136      12.236  -4.255 -19.096  0.00  0.00      PRO   
ATOM   1925  C   TYR P 136       7.416  -1.621 -21.413  0.00  0.00      PRO   
ATOM   1926  O   TYR P 136       7.898  -1.055 -22.388  0.00  0.00      PRO   
ATOM   1927  N   LEU P 137       6.876  -2.846 -21.545  0.00  0.00      PRO   
ATOM   1928  HN  LEU P 137       6.692  -3.238 -20.647  0.00  0.00      PRO   
ATOM   1929  CA  LEU P 137       6.630  -3.601 -22.775  0.00  0.00      PRO   
ATOM   1930  HA  LEU P 137       7.543  -3.509 -23.344  0.00  0.00      PRO   
ATOM   1931  CB  LEU P 137       6.286  -5.040 -22.463  0.00  0.00      PRO   
ATOM   1932  HB1 LEU P 137       5.900  -5.512 -23.391  0.00  0.00      PRO   
ATOM   1933  HB2 LEU P 137       5.471  -5.096 -21.710  0.00  0.00      PRO   
ATOM   1934  CG  LEU P 137       7.450  -5.910 -21.844  0.00  0.00      PRO   
ATOM   1935  HG  LEU P 137       7.595  -5.786 -20.750  0.00  0.00      PRO   
ATOM   1936  CD1 LEU P 137       7.086  -7.435 -22.066  0.00  0.00      PRO   
ATOM   1937 HD11 LEU P 137       7.811  -8.251 -21.856  0.00  0.00      PRO   
ATOM   1938 HD12 LEU P 137       6.057  -7.619 -21.692  0.00  0.00      PRO   
ATOM   1939 HD13 LEU P 137       6.988  -7.590 -23.162  0.00  0.00      PRO   
ATOM   1940  CD2 LEU P 137       8.791  -5.688 -22.554  0.00  0.00      PRO   
ATOM   1941 HD21 LEU P 137       9.297  -4.738 -22.280  0.00  0.00      PRO   
ATOM   1942 HD22 LEU P 137       9.390  -6.564 -22.224  0.00  0.00      PRO   
ATOM   1943 HD23 LEU P 137       8.821  -5.737 -23.664  0.00  0.00      PRO   
ATOM   1944  C   LEU P 137       5.596  -2.927 -23.735  0.00  0.00      PRO   
ATOM   1945  O   LEU P 137       5.805  -2.761 -24.925  0.00  0.00      PRO   
ATOM   1946  N   ALA P 138       4.448  -2.508 -23.180  0.00  0.00      PRO   
ATOM   1947  HN  ALA P 138       4.226  -2.483 -22.208  0.00  0.00      PRO   
ATOM   1948  CA  ALA P 138       3.318  -2.044 -24.014  0.00  0.00      PRO   
ATOM   1949  HA  ALA P 138       3.104  -2.653 -24.880  0.00  0.00      PRO   
ATOM   1950  CB  ALA P 138       2.113  -1.806 -23.057  0.00  0.00      PRO   
ATOM   1951  HB1 ALA P 138       1.139  -1.515 -23.504  0.00  0.00      PRO   
ATOM   1952  HB2 ALA P 138       2.076  -2.758 -22.485  0.00  0.00      PRO   
ATOM   1953  HB3 ALA P 138       2.395  -1.033 -22.310  0.00  0.00      PRO   
ATOM   1954  C   ALA P 138       3.645  -0.668 -24.644  0.00  0.00      PRO   
ATOM   1955  O   ALA P 138       3.212  -0.372 -25.796  0.00  0.00      PRO   
ATOM   1956  N   ILE P 139       4.349   0.240 -23.985  0.00  0.00      PRO   
ATOM   1957  HN  ILE P 139       4.693   0.063 -23.066  0.00  0.00      PRO   
ATOM   1958  CA  ILE P 139       4.936   1.502 -24.557  0.00  0.00      PRO   
ATOM   1959  HA  ILE P 139       4.126   2.124 -24.909  0.00  0.00      PRO   
ATOM   1960  CB  ILE P 139       5.461   2.421 -23.477  0.00  0.00      PRO   
ATOM   1961  HB  ILE P 139       6.058   1.816 -22.761  0.00  0.00      PRO   
ATOM   1962  CG2 ILE P 139       6.323   3.643 -24.056  0.00  0.00      PRO   
ATOM   1963 HG21 ILE P 139       6.016   3.963 -25.074  0.00  0.00      PRO   
ATOM   1964 HG22 ILE P 139       6.235   4.473 -23.323  0.00  0.00      PRO   
ATOM   1965 HG23 ILE P 139       7.400   3.379 -24.123  0.00  0.00      PRO   
ATOM   1966  CG1 ILE P 139       4.232   2.956 -22.723  0.00  0.00      PRO   
ATOM   1967 HG11 ILE P 139       3.448   2.207 -22.479  0.00  0.00      PRO   
ATOM   1968 HG12 ILE P 139       3.677   3.711 -23.321  0.00  0.00      PRO   
ATOM   1969  CD  ILE P 139       4.637   3.569 -21.365  0.00  0.00      PRO   
ATOM   1970  HD1 ILE P 139       4.893   4.629 -21.578  0.00  0.00      PRO   
ATOM   1971  HD2 ILE P 139       3.774   3.585 -20.666  0.00  0.00      PRO   
ATOM   1972  HD3 ILE P 139       5.477   2.984 -20.932  0.00  0.00      PRO   
ATOM   1973  C   ILE P 139       6.016   1.310 -25.616  0.00  0.00      PRO   
ATOM   1974  O   ILE P 139       6.025   1.933 -26.642  0.00  0.00      PRO   
ATOM   1975  N   VAL P 140       6.924   0.349 -25.338  0.00  0.00      PRO   
ATOM   1976  HN  VAL P 140       7.172   0.043 -24.422  0.00  0.00      PRO   
ATOM   1977  CA  VAL P 140       7.899  -0.029 -26.355  0.00  0.00      PRO   
ATOM   1978  HA  VAL P 140       8.253   0.934 -26.693  0.00  0.00      PRO   
ATOM   1979  CB  VAL P 140       9.158  -0.599 -25.677  0.00  0.00      PRO   
ATOM   1980  HB  VAL P 140       8.914  -1.555 -25.166  0.00  0.00      PRO   
ATOM   1981  CG1 VAL P 140      10.180  -1.030 -26.779  0.00  0.00      PRO   
ATOM   1982 HG11 VAL P 140       9.874  -1.919 -27.371  0.00  0.00      PRO   
ATOM   1983 HG12 VAL P 140      10.240  -0.202 -27.518  0.00  0.00      PRO   
ATOM   1984 HG13 VAL P 140      11.184  -1.111 -26.311  0.00  0.00      PRO   
ATOM   1985  CG2 VAL P 140       9.868   0.341 -24.749  0.00  0.00      PRO   
ATOM   1986 HG21 VAL P 140       9.175   0.503 -23.896  0.00  0.00      PRO   
ATOM   1987 HG22 VAL P 140      10.797  -0.171 -24.417  0.00  0.00      PRO   
ATOM   1988 HG23 VAL P 140      10.034   1.270 -25.335  0.00  0.00      PRO   
ATOM   1989  C   VAL P 140       7.350  -0.667 -27.626  0.00  0.00      PRO   
ATOM   1990  O   VAL P 140       7.759  -0.318 -28.757  0.00  0.00      PRO   
ATOM   1991  N   HSD P 141       6.446  -1.709 -27.545  0.00  0.00      PRO   
ATOM   1992  HN  HSD P 141       6.270  -2.059 -26.628  0.00  0.00      PRO   
ATOM   1993  CA  HSD P 141       6.024  -2.511 -28.676  0.00  0.00      PRO   
ATOM   1994  HA  HSD P 141       6.788  -2.332 -29.418  0.00  0.00      PRO   
ATOM   1995  CB  HSD P 141       6.270  -3.984 -28.277  0.00  0.00      PRO   
ATOM   1996  HB1 HSD P 141       5.979  -4.627 -29.135  0.00  0.00      PRO   
ATOM   1997  HB2 HSD P 141       5.605  -4.207 -27.416  0.00  0.00      PRO   
ATOM   1998  ND1 HSD P 141       8.828  -4.478 -28.585  0.00  0.00      PRO   
ATOM   1999  HD1 HSD P 141       8.902  -4.290 -29.564  0.00  0.00      PRO   
ATOM   2000  CG  HSD P 141       7.728  -4.270 -27.803  0.00  0.00      PRO   
ATOM   2001  CE1 HSD P 141       9.845  -4.764 -27.737  0.00  0.00      PRO   
ATOM   2002  HE1 HSD P 141      10.834  -5.086 -28.062  0.00  0.00      PRO   
ATOM   2003  NE2 HSD P 141       9.511  -4.839 -26.492  0.00  0.00      PRO   
ATOM   2004  CD2 HSD P 141       8.154  -4.532 -26.531  0.00  0.00      PRO   
ATOM   2005  HD2 HSD P 141       7.484  -4.444 -25.684  0.00  0.00      PRO   
ATOM   2006  C   HSD P 141       4.753  -2.211 -29.235  0.00  0.00      PRO   
ATOM   2007  O   HSD P 141       3.759  -2.276 -28.617  0.00  0.00      PRO   
ATOM   2008  N   ALA P 142       4.738  -2.006 -30.533  0.00  0.00      PRO   
ATOM   2009  HN  ALA P 142       5.526  -1.976 -31.143  0.00  0.00      PRO   
ATOM   2010  CA  ALA P 142       3.588  -1.634 -31.325  0.00  0.00      PRO   
ATOM   2011  HA  ALA P 142       3.250  -0.664 -30.988  0.00  0.00      PRO   
ATOM   2012  CB  ALA P 142       4.066  -1.293 -32.786  0.00  0.00      PRO   
ATOM   2013  HB1 ALA P 142       4.989  -0.675 -32.808  0.00  0.00      PRO   
ATOM   2014  HB2 ALA P 142       4.389  -2.212 -33.321  0.00  0.00      PRO   
ATOM   2015  HB3 ALA P 142       3.217  -0.776 -33.281  0.00  0.00      PRO   
ATOM   2016  C   ALA P 142       2.379  -2.624 -31.214  0.00  0.00      PRO   
ATOM   2017  O   ALA P 142       1.223  -2.256 -30.850  0.00  0.00      PRO   
ATOM   2018  N   VAL P 143       2.721  -3.922 -31.376  0.00  0.00      PRO   
ATOM   2019  HN  VAL P 143       3.681  -4.084 -31.594  0.00  0.00      PRO   
ATOM   2020  CA  VAL P 143       1.849  -5.054 -31.193  0.00  0.00      PRO   
ATOM   2021  HA  VAL P 143       0.935  -4.824 -31.722  0.00  0.00      PRO   
ATOM   2022  CB  VAL P 143       2.459  -6.363 -31.603  0.00  0.00      PRO   
ATOM   2023  HB  VAL P 143       2.498  -6.242 -32.706  0.00  0.00      PRO   
ATOM   2024  CG1 VAL P 143       3.839  -6.562 -30.959  0.00  0.00      PRO   
ATOM   2025 HG11 VAL P 143       3.743  -6.472 -29.855  0.00  0.00      PRO   
ATOM   2026 HG12 VAL P 143       4.186  -7.608 -31.095  0.00  0.00      PRO   
ATOM   2027 HG13 VAL P 143       4.490  -5.798 -31.435  0.00  0.00      PRO   
ATOM   2028  CG2 VAL P 143       1.577  -7.588 -31.434  0.00  0.00      PRO   
ATOM   2029 HG21 VAL P 143       1.493  -7.945 -30.385  0.00  0.00      PRO   
ATOM   2030 HG22 VAL P 143       0.533  -7.372 -31.748  0.00  0.00      PRO   
ATOM   2031 HG23 VAL P 143       2.090  -8.441 -31.928  0.00  0.00      PRO   
ATOM   2032  C   VAL P 143       1.295  -5.099 -29.758  0.00  0.00      PRO   
ATOM   2033  O   VAL P 143       0.169  -5.481 -29.558  0.00  0.00      PRO   
ATOM   2034  N   PHE P 144       2.061  -4.727 -28.770  0.00  0.00      PRO   
ATOM   2035  HN  PHE P 144       2.881  -4.197 -28.969  0.00  0.00      PRO   
ATOM   2036  CA  PHE P 144       1.640  -4.885 -27.417  0.00  0.00      PRO   
ATOM   2037  HA  PHE P 144       0.931  -5.686 -27.267  0.00  0.00      PRO   
ATOM   2038  CB  PHE P 144       2.786  -5.040 -26.399  0.00  0.00      PRO   
ATOM   2039  HB1 PHE P 144       2.452  -5.115 -25.342  0.00  0.00      PRO   
ATOM   2040  HB2 PHE P 144       3.554  -4.271 -26.628  0.00  0.00      PRO   
ATOM   2041  CG  PHE P 144       3.546  -6.311 -26.467  0.00  0.00      PRO   
ATOM   2042  CD1 PHE P 144       4.913  -6.412 -26.036  0.00  0.00      PRO   
ATOM   2043  HD1 PHE P 144       5.357  -5.553 -25.553  0.00  0.00      PRO   
ATOM   2044  CE1 PHE P 144       5.566  -7.646 -25.986  0.00  0.00      PRO   
ATOM   2045  HE1 PHE P 144       6.560  -7.640 -25.563  0.00  0.00      PRO   
ATOM   2046  CZ  PHE P 144       5.011  -8.801 -26.588  0.00  0.00      PRO   
ATOM   2047  HZ  PHE P 144       5.540  -9.742 -26.630  0.00  0.00      PRO   
ATOM   2048  CD2 PHE P 144       3.047  -7.466 -27.084  0.00  0.00      PRO   
ATOM   2049  HD2 PHE P 144       2.094  -7.404 -27.588  0.00  0.00      PRO   
ATOM   2050  CE2 PHE P 144       3.789  -8.698 -27.200  0.00  0.00      PRO   
ATOM   2051  HE2 PHE P 144       3.410  -9.565 -27.720  0.00  0.00      PRO   
ATOM   2052  C   PHE P 144       1.007  -3.600 -26.816  0.00  0.00      PRO   
ATOM   2053  O   PHE P 144       0.597  -3.510 -25.663  0.00  0.00      PRO   
ATOM   2054  N   SER P 145       0.936  -2.521 -27.628  0.00  0.00      PRO   
ATOM   2055  HN  SER P 145       1.424  -2.567 -28.496  0.00  0.00      PRO   
ATOM   2056  CA  SER P 145       0.251  -1.316 -27.274  0.00  0.00      PRO   
ATOM   2057  HA  SER P 145       0.434  -1.118 -26.228  0.00  0.00      PRO   
ATOM   2058  CB  SER P 145       0.552   0.010 -28.056  0.00  0.00      PRO   
ATOM   2059  HB1 SER P 145       1.624   0.299 -28.041  0.00  0.00      PRO   
ATOM   2060  HB2 SER P 145      -0.017   0.871 -27.642  0.00  0.00      PRO   
ATOM   2061  OG  SER P 145       0.127  -0.025 -29.445  0.00  0.00      PRO   
ATOM   2062  HG1 SER P 145       0.557  -0.748 -29.907  0.00  0.00      PRO   
ATOM   2063  C   SER P 145      -1.219  -1.545 -27.390  0.00  0.00      PRO   
ATOM   2064  O   SER P 145      -1.923  -0.882 -26.706  0.00  0.00      PRO   
ATOM   2065  N   LEU P 146      -1.638  -2.576 -28.144  0.00  0.00      PRO   
ATOM   2066  HN  LEU P 146      -1.024  -3.109 -28.720  0.00  0.00      PRO   
ATOM   2067  CA  LEU P 146      -3.052  -2.982 -28.333  0.00  0.00      PRO   
ATOM   2068  HA  LEU P 146      -3.638  -2.286 -27.750  0.00  0.00      PRO   
ATOM   2069  CB  LEU P 146      -3.408  -3.010 -29.829  0.00  0.00      PRO   
ATOM   2070  HB1 LEU P 146      -2.559  -3.614 -30.214  0.00  0.00      PRO   
ATOM   2071  HB2 LEU P 146      -3.414  -1.926 -30.076  0.00  0.00      PRO   
ATOM   2072  CG  LEU P 146      -4.767  -3.540 -30.286  0.00  0.00      PRO   
ATOM   2073  HG  LEU P 146      -4.903  -4.593 -29.959  0.00  0.00      PRO   
ATOM   2074  CD1 LEU P 146      -5.860  -2.725 -29.522  0.00  0.00      PRO   
ATOM   2075 HD11 LEU P 146      -5.746  -1.650 -29.780  0.00  0.00      PRO   
ATOM   2076 HD12 LEU P 146      -6.889  -3.035 -29.803  0.00  0.00      PRO   
ATOM   2077 HD13 LEU P 146      -5.834  -2.699 -28.412  0.00  0.00      PRO   
ATOM   2078  CD2 LEU P 146      -4.941  -3.393 -31.820  0.00  0.00      PRO   
ATOM   2079 HD21 LEU P 146      -4.651  -2.357 -32.097  0.00  0.00      PRO   
ATOM   2080 HD22 LEU P 146      -4.178  -4.133 -32.144  0.00  0.00      PRO   
ATOM   2081 HD23 LEU P 146      -6.013  -3.549 -32.068  0.00  0.00      PRO   
ATOM   2082  C   LEU P 146      -3.414  -4.306 -27.751  0.00  0.00      PRO   
ATOM   2083  O   LEU P 146      -4.449  -4.464 -27.119  0.00  0.00      PRO   
ATOM   2084  N   ARG P 147      -2.566  -5.345 -27.970  0.00  0.00      PRO   
ATOM   2085  HN  ARG P 147      -1.729  -5.127 -28.465  0.00  0.00      PRO   
ATOM   2086  CA  ARG P 147      -2.644  -6.789 -27.595  0.00  0.00      PRO   
ATOM   2087  HA  ARG P 147      -3.656  -7.098 -27.378  0.00  0.00      PRO   
ATOM   2088  CB  ARG P 147      -2.140  -7.656 -28.782  0.00  0.00      PRO   
ATOM   2089  HB1 ARG P 147      -2.331  -8.682 -28.402  0.00  0.00      PRO   
ATOM   2090  HB2 ARG P 147      -1.040  -7.556 -28.898  0.00  0.00      PRO   
ATOM   2091  CG  ARG P 147      -2.957  -7.556 -30.094  0.00  0.00      PRO   
ATOM   2092  HG1 ARG P 147      -2.543  -8.189 -30.907  0.00  0.00      PRO   
ATOM   2093  HG2 ARG P 147      -2.831  -6.535 -30.514  0.00  0.00      PRO   
ATOM   2094  CD  ARG P 147      -4.505  -7.847 -29.984  0.00  0.00      PRO   
ATOM   2095  HD1 ARG P 147      -4.852  -7.153 -29.188  0.00  0.00      PRO   
ATOM   2096  HD2 ARG P 147      -4.694  -8.931 -29.829  0.00  0.00      PRO   
ATOM   2097  NE  ARG P 147      -5.138  -7.514 -31.320  0.00  0.00      PRO   
ATOM   2098  HE  ARG P 147      -4.628  -7.262 -32.143  0.00  0.00      PRO   
ATOM   2099  CZ  ARG P 147      -6.444  -7.421 -31.452  0.00  0.00      PRO   
ATOM   2100  NH1 ARG P 147      -7.267  -7.933 -30.596  0.00  0.00      PRO   
ATOM   2101 HH11 ARG P 147      -7.041  -8.375 -29.727  0.00  0.00      PRO   
ATOM   2102 HH12 ARG P 147      -8.230  -7.926 -30.866  0.00  0.00      PRO   
ATOM   2103  NH2 ARG P 147      -6.942  -6.761 -32.488  0.00  0.00      PRO   
ATOM   2104 HH21 ARG P 147      -6.395  -6.188 -33.097  0.00  0.00      PRO   
ATOM   2105 HH22 ARG P 147      -7.929  -6.801 -32.645  0.00  0.00      PRO   
ATOM   2106  C   ARG P 147      -1.953  -7.073 -26.304  0.00  0.00      PRO   
ATOM   2107  O   ARG P 147      -1.235  -6.185 -25.853  0.00  0.00      PRO   
ATOM   2108  N   ALA P 148      -2.125  -8.216 -25.707  0.00  0.00      PRO   
ATOM   2109  HN  ALA P 148      -2.737  -8.882 -26.128  0.00  0.00      PRO   
ATOM   2110  CA  ALA P 148      -1.650  -8.564 -24.378  0.00  0.00      PRO   
ATOM   2111  HA  ALA P 148      -0.743  -7.995 -24.237  0.00  0.00      PRO   
ATOM   2112  CB  ALA P 148      -2.691  -8.282 -23.247  0.00  0.00      PRO   
ATOM   2113  HB1 ALA P 148      -2.656  -7.195 -23.018  0.00  0.00      PRO   
ATOM   2114  HB2 ALA P 148      -3.682  -8.451 -23.720  0.00  0.00      PRO   
ATOM   2115  HB3 ALA P 148      -2.446  -8.860 -22.331  0.00  0.00      PRO   
ATOM   2116  C   ALA P 148      -1.251 -10.068 -24.303  0.00  0.00      PRO   
ATOM   2117  O   ALA P 148      -1.502 -10.893 -25.223  0.00  0.00      PRO   
ATOM   2118  N   ARG P 149      -0.552 -10.436 -23.207  0.00  0.00      PRO   
ATOM   2119  HN  ARG P 149      -0.202  -9.743 -22.581  0.00  0.00      PRO   
ATOM   2120  CA  ARG P 149      -0.260 -11.808 -22.866  0.00  0.00      PRO   
ATOM   2121  HA  ARG P 149       0.101 -12.299 -23.757  0.00  0.00      PRO   
ATOM   2122  CB  ARG P 149       0.798 -11.879 -21.776  0.00  0.00      PRO   
ATOM   2123  HB1 ARG P 149       1.042 -12.940 -21.557  0.00  0.00      PRO   
ATOM   2124  HB2 ARG P 149       0.451 -11.317 -20.883  0.00  0.00      PRO   
ATOM   2125  CG  ARG P 149       2.151 -11.310 -22.176  0.00  0.00      PRO   
ATOM   2126  HG1 ARG P 149       1.990 -10.431 -22.835  0.00  0.00      PRO   
ATOM   2127  HG2 ARG P 149       2.598 -12.064 -22.859  0.00  0.00      PRO   
ATOM   2128  CD  ARG P 149       3.186 -11.089 -21.133  0.00  0.00      PRO   
ATOM   2129  HD1 ARG P 149       4.233 -11.104 -21.505  0.00  0.00      PRO   
ATOM   2130  HD2 ARG P 149       3.137 -11.941 -20.420  0.00  0.00      PRO   
ATOM   2131  NE  ARG P 149       2.859  -9.831 -20.488  0.00  0.00      PRO   
ATOM   2132  HE  ARG P 149       2.243  -9.206 -20.966  0.00  0.00      PRO   
ATOM   2133  CZ  ARG P 149       3.344  -9.421 -19.351  0.00  0.00      PRO   
ATOM   2134  NH1 ARG P 149       4.123 -10.067 -18.555  0.00  0.00      PRO   
ATOM   2135 HH11 ARG P 149       4.344 -11.016 -18.782  0.00  0.00      PRO   
ATOM   2136 HH12 ARG P 149       4.473  -9.782 -17.663  0.00  0.00      PRO   
ATOM   2137  NH2 ARG P 149       2.925  -8.192 -18.889  0.00  0.00      PRO   
ATOM   2138 HH21 ARG P 149       2.303  -7.630 -19.434  0.00  0.00      PRO   
ATOM   2139 HH22 ARG P 149       3.162  -7.896 -17.964  0.00  0.00      PRO   
ATOM   2140  C   ARG P 149      -1.616 -12.533 -22.439  0.00  0.00      PRO   
ATOM   2141  O   ARG P 149      -2.586 -11.850 -22.173  0.00  0.00      PRO   
ATOM   2142  N   THR P 150      -1.615 -13.856 -22.464  0.00  0.00      PRO   
ATOM   2143  HN  THR P 150      -0.754 -14.328 -22.637  0.00  0.00      PRO   
ATOM   2144  CA  THR P 150      -2.734 -14.651 -22.084  0.00  0.00      PRO   
ATOM   2145  HA  THR P 150      -3.472 -14.460 -22.849  0.00  0.00      PRO   
ATOM   2146  CB  THR P 150      -2.623 -16.135 -22.251  0.00  0.00      PRO   
ATOM   2147  HB  THR P 150      -2.473 -16.337 -23.333  0.00  0.00      PRO   
ATOM   2148  OG1 THR P 150      -3.769 -16.813 -21.796  0.00  0.00      PRO   
ATOM   2149  HG1 THR P 150      -4.487 -16.314 -22.192  0.00  0.00      PRO   
ATOM   2150  CG2 THR P 150      -1.434 -16.716 -21.483  0.00  0.00      PRO   
ATOM   2151 HG21 THR P 150      -1.374 -17.801 -21.712  0.00  0.00      PRO   
ATOM   2152 HG22 THR P 150      -0.447 -16.405 -21.886  0.00  0.00      PRO   
ATOM   2153 HG23 THR P 150      -1.390 -16.453 -20.404  0.00  0.00      PRO   
ATOM   2154  C   THR P 150      -3.316 -14.297 -20.665  0.00  0.00      PRO   
ATOM   2155  O   THR P 150      -2.682 -14.473 -19.631  0.00  0.00      PRO   
ATOM   2156  N   LEU P 151      -4.601 -13.835 -20.615  0.00  0.00      PRO   
ATOM   2157  HN  LEU P 151      -5.020 -13.733 -21.514  0.00  0.00      PRO   
ATOM   2158  CA  LEU P 151      -5.223 -13.277 -19.422  0.00  0.00      PRO   
ATOM   2159  HA  LEU P 151      -4.535 -12.622 -18.909  0.00  0.00      PRO   
ATOM   2160  CB  LEU P 151      -6.403 -12.365 -19.707  0.00  0.00      PRO   
ATOM   2161  HB1 LEU P 151      -6.870 -12.093 -18.737  0.00  0.00      PRO   
ATOM   2162  HB2 LEU P 151      -7.085 -12.856 -20.434  0.00  0.00      PRO   
ATOM   2163  CG  LEU P 151      -6.025 -10.940 -20.236  0.00  0.00      PRO   
ATOM   2164  HG  LEU P 151      -5.462 -11.125 -21.176  0.00  0.00      PRO   
ATOM   2165  CD1 LEU P 151      -7.268  -9.995 -20.487  0.00  0.00      PRO   
ATOM   2166 HD11 LEU P 151      -6.949  -8.982 -20.815  0.00  0.00      PRO   
ATOM   2167 HD12 LEU P 151      -7.854 -10.371 -21.353  0.00  0.00      PRO   
ATOM   2168 HD13 LEU P 151      -7.843 -10.042 -19.537  0.00  0.00      PRO   
ATOM   2169  CD2 LEU P 151      -5.061 -10.151 -19.358  0.00  0.00      PRO   
ATOM   2170 HD21 LEU P 151      -5.305 -10.203 -18.275  0.00  0.00      PRO   
ATOM   2171 HD22 LEU P 151      -4.009 -10.503 -19.421  0.00  0.00      PRO   
ATOM   2172 HD23 LEU P 151      -5.137  -9.078 -19.636  0.00  0.00      PRO   
ATOM   2173  C   LEU P 151      -5.587 -14.464 -18.484  0.00  0.00      PRO   
ATOM   2174  O   LEU P 151      -5.827 -14.369 -17.287  0.00  0.00      PRO   
ATOM   2175  N   THR P 152      -5.577 -15.681 -19.070  0.00  0.00      PRO   
ATOM   2176  HN  THR P 152      -5.465 -15.697 -20.060  0.00  0.00      PRO   
ATOM   2177  CA  THR P 152      -5.666 -16.895 -18.376  0.00  0.00      PRO   
ATOM   2178  HA  THR P 152      -6.588 -16.898 -17.814  0.00  0.00      PRO   
ATOM   2179  CB  THR P 152      -5.839 -18.109 -19.279  0.00  0.00      PRO   
ATOM   2180  HB  THR P 152      -4.843 -18.339 -19.716  0.00  0.00      PRO   
ATOM   2181  OG1 THR P 152      -6.562 -17.835 -20.461  0.00  0.00      PRO   
ATOM   2182  HG1 THR P 152      -6.310 -18.596 -20.989  0.00  0.00      PRO   
ATOM   2183  CG2 THR P 152      -6.508 -19.309 -18.672  0.00  0.00      PRO   
ATOM   2184 HG21 THR P 152      -5.876 -19.721 -17.856  0.00  0.00      PRO   
ATOM   2185 HG22 THR P 152      -7.457 -18.956 -18.215  0.00  0.00      PRO   
ATOM   2186 HG23 THR P 152      -6.786 -20.158 -19.332  0.00  0.00      PRO   
ATOM   2187  C   THR P 152      -4.567 -17.129 -17.360  0.00  0.00      PRO   
ATOM   2188  O   THR P 152      -4.737 -17.557 -16.196  0.00  0.00      PRO   
ATOM   2189  N   TYR P 153      -3.316 -16.773 -17.772  0.00  0.00      PRO   
ATOM   2190  HN  TYR P 153      -3.154 -16.451 -18.701  0.00  0.00      PRO   
ATOM   2191  CA  TYR P 153      -2.235 -16.865 -16.846  0.00  0.00      PRO   
ATOM   2192  HA  TYR P 153      -2.495 -17.552 -16.054  0.00  0.00      PRO   
ATOM   2193  CB  TYR P 153      -1.033 -17.457 -17.681  0.00  0.00      PRO   
ATOM   2194  HB1 TYR P 153      -0.731 -16.717 -18.453  0.00  0.00      PRO   
ATOM   2195  HB2 TYR P 153      -1.473 -18.333 -18.204  0.00  0.00      PRO   
ATOM   2196  CG  TYR P 153       0.171 -17.863 -16.959  0.00  0.00      PRO   
ATOM   2197  CD1 TYR P 153       0.261 -19.129 -16.413  0.00  0.00      PRO   
ATOM   2198  HD1 TYR P 153      -0.609 -19.751 -16.563  0.00  0.00      PRO   
ATOM   2199  CE1 TYR P 153       1.417 -19.622 -15.824  0.00  0.00      PRO   
ATOM   2200  HE1 TYR P 153       1.426 -20.593 -15.353  0.00  0.00      PRO   
ATOM   2201  CZ  TYR P 153       2.480 -18.748 -15.750  0.00  0.00      PRO   
ATOM   2202  OH  TYR P 153       3.689 -19.230 -15.233  0.00  0.00      PRO   
ATOM   2203  HH  TYR P 153       4.362 -18.546 -15.252  0.00  0.00      PRO   
ATOM   2204  CD2 TYR P 153       1.295 -17.029 -16.947  0.00  0.00      PRO   
ATOM   2205  HD2 TYR P 153       1.300 -16.120 -17.531  0.00  0.00      PRO   
ATOM   2206  CE2 TYR P 153       2.436 -17.417 -16.241  0.00  0.00      PRO   
ATOM   2207  HE2 TYR P 153       3.332 -16.815 -16.280  0.00  0.00      PRO   
ATOM   2208  C   TYR P 153      -1.926 -15.574 -16.066  0.00  0.00      PRO   
ATOM   2209  O   TYR P 153      -1.188 -15.510 -15.081  0.00  0.00      PRO   
ATOM   2210  N   GLY P 154      -2.663 -14.508 -16.468  0.00  0.00      PRO   
ATOM   2211  HN  GLY P 154      -3.253 -14.645 -17.260  0.00  0.00      PRO   
ATOM   2212  CA  GLY P 154      -2.891 -13.309 -15.622  0.00  0.00      PRO   
ATOM   2213  HA1 GLY P 154      -3.624 -12.676 -16.100  0.00  0.00      PRO   
ATOM   2214  HA2 GLY P 154      -1.940 -12.867 -15.368  0.00  0.00      PRO   
ATOM   2215  C   GLY P 154      -3.562 -13.734 -14.326  0.00  0.00      PRO   
ATOM   2216  O   GLY P 154      -3.155 -13.262 -13.272  0.00  0.00      PRO   
ATOM   2217  N   VAL P 155      -4.581 -14.680 -14.366  0.00  0.00      PRO   
ATOM   2218  HN  VAL P 155      -4.966 -15.009 -15.225  0.00  0.00      PRO   
ATOM   2219  CA  VAL P 155      -5.146 -15.217 -13.094  0.00  0.00      PRO   
ATOM   2220  HA  VAL P 155      -5.515 -14.468 -12.409  0.00  0.00      PRO   
ATOM   2221  CB  VAL P 155      -6.449 -16.001 -13.374  0.00  0.00      PRO   
ATOM   2222  HB  VAL P 155      -6.251 -16.684 -14.227  0.00  0.00      PRO   
ATOM   2223  CG1 VAL P 155      -6.971 -16.630 -12.063  0.00  0.00      PRO   
ATOM   2224 HG11 VAL P 155      -7.079 -15.937 -11.201  0.00  0.00      PRO   
ATOM   2225 HG12 VAL P 155      -7.986 -17.054 -12.219  0.00  0.00      PRO   
ATOM   2226 HG13 VAL P 155      -6.290 -17.465 -11.790  0.00  0.00      PRO   
ATOM   2227  CG2 VAL P 155      -7.581 -15.057 -13.893  0.00  0.00      PRO   
ATOM   2228 HG21 VAL P 155      -7.898 -14.347 -13.099  0.00  0.00      PRO   
ATOM   2229 HG22 VAL P 155      -7.208 -14.634 -14.850  0.00  0.00      PRO   
ATOM   2230 HG23 VAL P 155      -8.369 -15.761 -14.237  0.00  0.00      PRO   
ATOM   2231  C   VAL P 155      -4.135 -15.951 -12.153  0.00  0.00      PRO   
ATOM   2232  O   VAL P 155      -4.003 -15.807 -10.976  0.00  0.00      PRO   
ATOM   2233  N   ILE P 156      -3.340 -16.745 -12.831  0.00  0.00      PRO   
ATOM   2234  HN  ILE P 156      -3.548 -16.931 -13.788  0.00  0.00      PRO   
ATOM   2235  CA  ILE P 156      -2.335 -17.510 -12.189  0.00  0.00      PRO   
ATOM   2236  HA  ILE P 156      -2.739 -18.049 -11.345  0.00  0.00      PRO   
ATOM   2237  CB  ILE P 156      -1.781 -18.482 -13.170  0.00  0.00      PRO   
ATOM   2238  HB  ILE P 156      -1.542 -17.938 -14.109  0.00  0.00      PRO   
ATOM   2239  CG2 ILE P 156      -0.529 -19.184 -12.657  0.00  0.00      PRO   
ATOM   2240 HG21 ILE P 156      -0.534 -19.273 -11.550  0.00  0.00      PRO   
ATOM   2241 HG22 ILE P 156      -0.556 -20.210 -13.081  0.00  0.00      PRO   
ATOM   2242 HG23 ILE P 156       0.462 -18.765 -12.933  0.00  0.00      PRO   
ATOM   2243  CG1 ILE P 156      -2.967 -19.513 -13.524  0.00  0.00      PRO   
ATOM   2244 HG11 ILE P 156      -2.517 -20.315 -14.147  0.00  0.00      PRO   
ATOM   2245 HG12 ILE P 156      -3.654 -18.876 -14.120  0.00  0.00      PRO   
ATOM   2246  CD  ILE P 156      -3.777 -20.131 -12.296  0.00  0.00      PRO   
ATOM   2247  HD1 ILE P 156      -3.153 -20.396 -11.416  0.00  0.00      PRO   
ATOM   2248  HD2 ILE P 156      -4.403 -19.327 -11.853  0.00  0.00      PRO   
ATOM   2249  HD3 ILE P 156      -4.174 -21.072 -12.735  0.00  0.00      PRO   
ATOM   2250  C   ILE P 156      -1.265 -16.612 -11.516  0.00  0.00      PRO   
ATOM   2251  O   ILE P 156      -0.935 -16.682 -10.336  0.00  0.00      PRO   
ATOM   2252  N   THR P 157      -0.754 -15.667 -12.292  0.00  0.00      PRO   
ATOM   2253  HN  THR P 157      -1.085 -15.526 -13.222  0.00  0.00      PRO   
ATOM   2254  CA  THR P 157       0.184 -14.627 -11.888  0.00  0.00      PRO   
ATOM   2255  HA  THR P 157       1.128 -15.057 -11.588  0.00  0.00      PRO   
ATOM   2256  CB  THR P 157       0.608 -13.680 -13.078  0.00  0.00      PRO   
ATOM   2257  HB  THR P 157      -0.305 -13.238 -13.530  0.00  0.00      PRO   
ATOM   2258  OG1 THR P 157       1.330 -14.437 -14.001  0.00  0.00      PRO   
ATOM   2259  HG1 THR P 157       0.684 -15.103 -14.248  0.00  0.00      PRO   
ATOM   2260  CG2 THR P 157       1.536 -12.571 -12.523  0.00  0.00      PRO   
ATOM   2261 HG21 THR P 157       1.062 -11.618 -12.205  0.00  0.00      PRO   
ATOM   2262 HG22 THR P 157       2.072 -13.001 -11.650  0.00  0.00      PRO   
ATOM   2263 HG23 THR P 157       2.269 -12.211 -13.275  0.00  0.00      PRO   
ATOM   2264  C   THR P 157      -0.292 -13.768 -10.704  0.00  0.00      PRO   
ATOM   2265  O   THR P 157       0.373 -13.464  -9.729  0.00  0.00      PRO   
ATOM   2266  N   SER P 158      -1.618 -13.418 -10.816  0.00  0.00      PRO   
ATOM   2267  HN  SER P 158      -2.236 -13.752 -11.524  0.00  0.00      PRO   
ATOM   2268  CA  SER P 158      -2.311 -12.717  -9.677  0.00  0.00      PRO   
ATOM   2269  HA  SER P 158      -1.791 -11.808  -9.411  0.00  0.00      PRO   
ATOM   2270  CB  SER P 158      -3.886 -12.399 -10.131  0.00  0.00      PRO   
ATOM   2271  HB1 SER P 158      -4.497 -11.922  -9.335  0.00  0.00      PRO   
ATOM   2272  HB2 SER P 158      -4.419 -13.356 -10.313  0.00  0.00      PRO   
ATOM   2273  OG  SER P 158      -3.897 -11.479 -11.172  0.00  0.00      PRO   
ATOM   2274  HG1 SER P 158      -3.495 -11.869 -11.951  0.00  0.00      PRO   
ATOM   2275  C   SER P 158      -2.457 -13.523  -8.368  0.00  0.00      PRO   
ATOM   2276  O   SER P 158      -2.337 -13.063  -7.290  0.00  0.00      PRO   
ATOM   2277  N   LEU P 159      -2.826 -14.770  -8.527  0.00  0.00      PRO   
ATOM   2278  HN  LEU P 159      -3.074 -15.117  -9.428  0.00  0.00      PRO   
ATOM   2279  CA  LEU P 159      -3.071 -15.664  -7.421  0.00  0.00      PRO   
ATOM   2280  HA  LEU P 159      -3.591 -15.160  -6.619  0.00  0.00      PRO   
ATOM   2281  CB  LEU P 159      -3.923 -16.888  -7.952  0.00  0.00      PRO   
ATOM   2282  HB1 LEU P 159      -3.405 -17.264  -8.860  0.00  0.00      PRO   
ATOM   2283  HB2 LEU P 159      -4.872 -16.358  -8.185  0.00  0.00      PRO   
ATOM   2284  CG  LEU P 159      -4.073 -18.094  -7.009  0.00  0.00      PRO   
ATOM   2285  HG  LEU P 159      -3.099 -18.509  -6.671  0.00  0.00      PRO   
ATOM   2286  CD1 LEU P 159      -4.756 -17.535  -5.735  0.00  0.00      PRO   
ATOM   2287 HD11 LEU P 159      -5.642 -16.925  -6.013  0.00  0.00      PRO   
ATOM   2288 HD12 LEU P 159      -5.089 -18.404  -5.128  0.00  0.00      PRO   
ATOM   2289 HD13 LEU P 159      -4.084 -16.902  -5.117  0.00  0.00      PRO   
ATOM   2290  CD2 LEU P 159      -4.933 -19.172  -7.760  0.00  0.00      PRO   
ATOM   2291 HD21 LEU P 159      -5.013 -20.082  -7.128  0.00  0.00      PRO   
ATOM   2292 HD22 LEU P 159      -5.937 -18.744  -7.968  0.00  0.00      PRO   
ATOM   2293 HD23 LEU P 159      -4.229 -19.391  -8.591  0.00  0.00      PRO   
ATOM   2294  C   LEU P 159      -1.750 -15.971  -6.638  0.00  0.00      PRO   
ATOM   2295  O   LEU P 159      -1.780 -16.114  -5.412  0.00  0.00      PRO   
ATOM   2296  N   ALA P 160      -0.560 -16.101  -7.330  0.00  0.00      PRO   
ATOM   2297  HN  ALA P 160      -0.581 -16.149  -8.326  0.00  0.00      PRO   
ATOM   2298  CA  ALA P 160       0.786 -16.073  -6.778  0.00  0.00      PRO   
ATOM   2299  HA  ALA P 160       0.885 -16.925  -6.122  0.00  0.00      PRO   
ATOM   2300  CB  ALA P 160       1.843 -16.165  -7.914  0.00  0.00      PRO   
ATOM   2301  HB1 ALA P 160       1.686 -17.191  -8.310  0.00  0.00      PRO   
ATOM   2302  HB2 ALA P 160       1.687 -15.518  -8.804  0.00  0.00      PRO   
ATOM   2303  HB3 ALA P 160       2.892 -16.236  -7.555  0.00  0.00      PRO   
ATOM   2304  C   ALA P 160       1.064 -14.822  -6.019  0.00  0.00      PRO   
ATOM   2305  O   ALA P 160       1.567 -14.858  -4.908  0.00  0.00      PRO   
ATOM   2306  N   THR P 161       0.658 -13.666  -6.531  0.00  0.00      PRO   
ATOM   2307  HN  THR P 161       0.351 -13.610  -7.478  0.00  0.00      PRO   
ATOM   2308  CA  THR P 161       0.746 -12.383  -5.860  0.00  0.00      PRO   
ATOM   2309  HA  THR P 161       1.758 -12.319  -5.488  0.00  0.00      PRO   
ATOM   2310  CB  THR P 161       0.396 -11.232  -6.789  0.00  0.00      PRO   
ATOM   2311  HB  THR P 161      -0.576 -11.320  -7.321  0.00  0.00      PRO   
ATOM   2312  OG1 THR P 161       1.436 -11.181  -7.780  0.00  0.00      PRO   
ATOM   2313  HG1 THR P 161       1.242 -11.949  -8.323  0.00  0.00      PRO   
ATOM   2314  CG2 THR P 161       0.547  -9.861  -6.024  0.00  0.00      PRO   
ATOM   2315 HG21 THR P 161       1.453  -9.979  -5.392  0.00  0.00      PRO   
ATOM   2316 HG22 THR P 161       0.613  -9.021  -6.748  0.00  0.00      PRO   
ATOM   2317 HG23 THR P 161      -0.345  -9.641  -5.398  0.00  0.00      PRO   
ATOM   2318  C   THR P 161      -0.039 -12.344  -4.558  0.00  0.00      PRO   
ATOM   2319  O   THR P 161       0.398 -11.862  -3.561  0.00  0.00      PRO   
ATOM   2320  N   TRP P 162      -1.224 -12.974  -4.581  0.00  0.00      PRO   
ATOM   2321  HN  TRP P 162      -1.566 -13.282  -5.465  0.00  0.00      PRO   
ATOM   2322  CA  TRP P 162      -2.025 -13.089  -3.368  0.00  0.00      PRO   
ATOM   2323  HA  TRP P 162      -2.191 -12.102  -2.963  0.00  0.00      PRO   
ATOM   2324  CB  TRP P 162      -3.492 -13.550  -3.840  0.00  0.00      PRO   
ATOM   2325  HB1 TRP P 162      -3.944 -14.118  -2.999  0.00  0.00      PRO   
ATOM   2326  HB2 TRP P 162      -3.392 -14.376  -4.576  0.00  0.00      PRO   
ATOM   2327  CG  TRP P 162      -4.345 -12.528  -4.390  0.00  0.00      PRO   
ATOM   2328  CD1 TRP P 162      -4.880 -12.363  -5.646  0.00  0.00      PRO   
ATOM   2329  HD1 TRP P 162      -4.697 -13.137  -6.376  0.00  0.00      PRO   
ATOM   2330  NE1 TRP P 162      -5.385 -11.103  -5.776  0.00  0.00      PRO   
ATOM   2331  HE1 TRP P 162      -5.689 -10.678  -6.600  0.00  0.00      PRO   
ATOM   2332  CE2 TRP P 162      -5.413 -10.478  -4.625  0.00  0.00      PRO   
ATOM   2333  CD2 TRP P 162      -4.775 -11.351  -3.691  0.00  0.00      PRO   
ATOM   2334  CE3 TRP P 162      -4.513 -10.832  -2.429  0.00  0.00      PRO   
ATOM   2335  HE3 TRP P 162      -3.974 -11.449  -1.727  0.00  0.00      PRO   
ATOM   2336  CZ3 TRP P 162      -5.042  -9.597  -2.045  0.00  0.00      PRO   
ATOM   2337  HZ3 TRP P 162      -4.923  -9.208  -1.044  0.00  0.00      PRO   
ATOM   2338  CZ2 TRP P 162      -6.017  -9.301  -4.250  0.00  0.00      PRO   
ATOM   2339  HZ2 TRP P 162      -6.423  -8.595  -4.958  0.00  0.00      PRO   
ATOM   2340  CH2 TRP P 162      -5.841  -8.894  -2.941  0.00  0.00      PRO   
ATOM   2341  HH2 TRP P 162      -6.278  -7.939  -2.691  0.00  0.00      PRO   
ATOM   2342  C   TRP P 162      -1.411 -13.992  -2.313  0.00  0.00      PRO   
ATOM   2343  O   TRP P 162      -1.268 -13.593  -1.168  0.00  0.00      PRO   
ATOM   2344  N   SER P 163      -0.906 -15.184  -2.674  0.00  0.00      PRO   
ATOM   2345  HN  SER P 163      -0.858 -15.313  -3.662  0.00  0.00      PRO   
ATOM   2346  CA  SER P 163      -0.212 -16.174  -1.864  0.00  0.00      PRO   
ATOM   2347  HA  SER P 163      -0.808 -16.568  -1.054  0.00  0.00      PRO   
ATOM   2348  CB  SER P 163      -0.051 -17.507  -2.735  0.00  0.00      PRO   
ATOM   2349  HB1 SER P 163       0.406 -18.319  -2.130  0.00  0.00      PRO   
ATOM   2350  HB2 SER P 163       0.472 -17.337  -3.700  0.00  0.00      PRO   
ATOM   2351  OG  SER P 163      -1.361 -17.967  -3.031  0.00  0.00      PRO   
ATOM   2352  HG1 SER P 163      -1.745 -17.582  -3.822  0.00  0.00      PRO   
ATOM   2353  C   SER P 163       1.040 -15.717  -1.265  0.00  0.00      PRO   
ATOM   2354  O   SER P 163       1.254 -15.974  -0.089  0.00  0.00      PRO   
ATOM   2355  N   VAL P 164       1.898 -15.018  -1.959  0.00  0.00      PRO   
ATOM   2356  HN  VAL P 164       1.785 -14.801  -2.925  0.00  0.00      PRO   
ATOM   2357  CA  VAL P 164       3.204 -14.569  -1.403  0.00  0.00      PRO   
ATOM   2358  HA  VAL P 164       3.733 -15.318  -0.833  0.00  0.00      PRO   
ATOM   2359  CB  VAL P 164       4.111 -14.076  -2.566  0.00  0.00      PRO   
ATOM   2360  HB  VAL P 164       3.436 -13.452  -3.190  0.00  0.00      PRO   
ATOM   2361  CG1 VAL P 164       5.351 -13.416  -1.992  0.00  0.00      PRO   
ATOM   2362 HG11 VAL P 164       5.802 -14.184  -1.328  0.00  0.00      PRO   
ATOM   2363 HG12 VAL P 164       6.053 -13.292  -2.844  0.00  0.00      PRO   
ATOM   2364 HG13 VAL P 164       5.117 -12.453  -1.491  0.00  0.00      PRO   
ATOM   2365  CG2 VAL P 164       4.503 -15.280  -3.391  0.00  0.00      PRO   
ATOM   2366 HG21 VAL P 164       5.161 -14.934  -4.216  0.00  0.00      PRO   
ATOM   2367 HG22 VAL P 164       5.147 -15.978  -2.815  0.00  0.00      PRO   
ATOM   2368 HG23 VAL P 164       3.545 -15.734  -3.724  0.00  0.00      PRO   
ATOM   2369  C   VAL P 164       2.934 -13.373  -0.461  0.00  0.00      PRO   
ATOM   2370  O   VAL P 164       3.643 -13.211   0.583  0.00  0.00      PRO   
ATOM   2371  N   ALA P 165       1.971 -12.413  -0.764  0.00  0.00      PRO   
ATOM   2372  HN  ALA P 165       1.419 -12.331  -1.591  0.00  0.00      PRO   
ATOM   2373  CA  ALA P 165       1.646 -11.408   0.286  0.00  0.00      PRO   
ATOM   2374  HA  ALA P 165       2.587 -10.959   0.570  0.00  0.00      PRO   
ATOM   2375  CB  ALA P 165       0.794 -10.284  -0.345  0.00  0.00      PRO   
ATOM   2376  HB1 ALA P 165       0.622  -9.477   0.399  0.00  0.00      PRO   
ATOM   2377  HB2 ALA P 165       1.305  -9.704  -1.143  0.00  0.00      PRO   
ATOM   2378  HB3 ALA P 165      -0.119 -10.803  -0.709  0.00  0.00      PRO   
ATOM   2379  C   ALA P 165       0.910 -12.020   1.518  0.00  0.00      PRO   
ATOM   2380  O   ALA P 165       1.043 -11.665   2.715  0.00  0.00      PRO   
ATOM   2381  N   VAL P 166       0.058 -13.070   1.318  0.00  0.00      PRO   
ATOM   2382  HN  VAL P 166      -0.291 -13.317   0.417  0.00  0.00      PRO   
ATOM   2383  CA  VAL P 166      -0.466 -13.920   2.395  0.00  0.00      PRO   
ATOM   2384  HA  VAL P 166      -1.001 -13.275   3.077  0.00  0.00      PRO   
ATOM   2385  CB  VAL P 166      -1.470 -14.991   1.954  0.00  0.00      PRO   
ATOM   2386  HB  VAL P 166      -1.110 -15.419   0.993  0.00  0.00      PRO   
ATOM   2387  CG1 VAL P 166      -1.534 -16.131   2.933  0.00  0.00      PRO   
ATOM   2388 HG11 VAL P 166      -0.627 -16.759   2.797  0.00  0.00      PRO   
ATOM   2389 HG12 VAL P 166      -1.728 -15.906   4.004  0.00  0.00      PRO   
ATOM   2390 HG13 VAL P 166      -2.340 -16.857   2.693  0.00  0.00      PRO   
ATOM   2391  CG2 VAL P 166      -2.805 -14.328   1.677  0.00  0.00      PRO   
ATOM   2392 HG21 VAL P 166      -2.722 -13.531   0.908  0.00  0.00      PRO   
ATOM   2393 HG22 VAL P 166      -3.598 -15.039   1.361  0.00  0.00      PRO   
ATOM   2394 HG23 VAL P 166      -3.104 -13.791   2.602  0.00  0.00      PRO   
ATOM   2395  C   VAL P 166       0.637 -14.574   3.270  0.00  0.00      PRO   
ATOM   2396  O   VAL P 166       0.628 -14.496   4.464  0.00  0.00      PRO   
ATOM   2397  N   PHE P 167       1.619 -15.208   2.615  0.00  0.00      PRO   
ATOM   2398  HN  PHE P 167       1.499 -15.265   1.627  0.00  0.00      PRO   
ATOM   2399  CA  PHE P 167       2.757 -15.803   3.259  0.00  0.00      PRO   
ATOM   2400  HA  PHE P 167       2.387 -16.479   4.015  0.00  0.00      PRO   
ATOM   2401  CB  PHE P 167       3.594 -16.609   2.179  0.00  0.00      PRO   
ATOM   2402  HB1 PHE P 167       3.991 -15.849   1.473  0.00  0.00      PRO   
ATOM   2403  HB2 PHE P 167       2.871 -17.210   1.588  0.00  0.00      PRO   
ATOM   2404  CG  PHE P 167       4.736 -17.581   2.712  0.00  0.00      PRO   
ATOM   2405  CD1 PHE P 167       4.641 -18.280   3.939  0.00  0.00      PRO   
ATOM   2406  HD1 PHE P 167       3.898 -18.152   4.713  0.00  0.00      PRO   
ATOM   2407  CE1 PHE P 167       5.670 -19.013   4.490  0.00  0.00      PRO   
ATOM   2408  HE1 PHE P 167       5.675 -19.420   5.491  0.00  0.00      PRO   
ATOM   2409  CZ  PHE P 167       6.871 -19.119   3.810  0.00  0.00      PRO   
ATOM   2410  HZ  PHE P 167       7.643 -19.725   4.259  0.00  0.00      PRO   
ATOM   2411  CD2 PHE P 167       5.930 -17.748   2.043  0.00  0.00      PRO   
ATOM   2412  HD2 PHE P 167       6.249 -17.312   1.107  0.00  0.00      PRO   
ATOM   2413  CE2 PHE P 167       7.010 -18.464   2.561  0.00  0.00      PRO   
ATOM   2414  HE2 PHE P 167       7.916 -18.620   1.995  0.00  0.00      PRO   
ATOM   2415  C   PHE P 167       3.641 -14.829   3.986  0.00  0.00      PRO   
ATOM   2416  O   PHE P 167       4.132 -15.126   5.103  0.00  0.00      PRO   
ATOM   2417  N   ALA P 168       3.921 -13.598   3.346  0.00  0.00      PRO   
ATOM   2418  HN  ALA P 168       3.510 -13.509   2.442  0.00  0.00      PRO   
ATOM   2419  CA  ALA P 168       4.735 -12.486   3.937  0.00  0.00      PRO   
ATOM   2420  HA  ALA P 168       5.702 -12.902   4.182  0.00  0.00      PRO   
ATOM   2421  CB  ALA P 168       4.912 -11.483   2.746  0.00  0.00      PRO   
ATOM   2422  HB1 ALA P 168       5.443 -11.945   1.887  0.00  0.00      PRO   
ATOM   2423  HB2 ALA P 168       3.976 -11.002   2.392  0.00  0.00      PRO   
ATOM   2424  HB3 ALA P 168       5.528 -10.624   3.088  0.00  0.00      PRO   
ATOM   2425  C   ALA P 168       4.211 -11.850   5.166  0.00  0.00      PRO   
ATOM   2426  O   ALA P 168       4.992 -11.228   5.841  0.00  0.00      PRO   
ATOM   2427  N   SER P 169       2.935 -12.033   5.427  0.00  0.00      PRO   
ATOM   2428  HN  SER P 169       2.420 -12.500   4.713  0.00  0.00      PRO   
ATOM   2429  CA  SER P 169       2.258 -11.303   6.497  0.00  0.00      PRO   
ATOM   2430  HA  SER P 169       2.733 -10.352   6.687  0.00  0.00      PRO   
ATOM   2431  CB  SER P 169       0.816 -10.916   6.001  0.00  0.00      PRO   
ATOM   2432  HB1 SER P 169       0.354 -10.446   6.896  0.00  0.00      PRO   
ATOM   2433  HB2 SER P 169       0.201 -11.780   5.672  0.00  0.00      PRO   
ATOM   2434  OG  SER P 169       0.908 -10.035   4.946  0.00  0.00      PRO   
ATOM   2435  HG1 SER P 169       0.769 -10.529   4.135  0.00  0.00      PRO   
ATOM   2436  C   SER P 169       2.178 -12.171   7.689  0.00  0.00      PRO   
ATOM   2437  O   SER P 169       1.758 -11.726   8.770  0.00  0.00      PRO   
ATOM   2438  N   LEU P 170       2.850 -13.372   7.623  0.00  0.00      PRO   
ATOM   2439  HN  LEU P 170       3.290 -13.622   6.764  0.00  0.00      PRO   
ATOM   2440  CA  LEU P 170       2.949 -14.461   8.634  0.00  0.00      PRO   
ATOM   2441  HA  LEU P 170       1.946 -14.657   8.984  0.00  0.00      PRO   
ATOM   2442  CB  LEU P 170       3.497 -15.768   8.030  0.00  0.00      PRO   
ATOM   2443  HB1 LEU P 170       4.465 -15.471   7.571  0.00  0.00      PRO   
ATOM   2444  HB2 LEU P 170       2.840 -16.085   7.192  0.00  0.00      PRO   
ATOM   2445  CG  LEU P 170       3.655 -17.013   8.947  0.00  0.00      PRO   
ATOM   2446  HG  LEU P 170       4.342 -16.780   9.789  0.00  0.00      PRO   
ATOM   2447  CD1 LEU P 170       2.304 -17.467   9.557  0.00  0.00      PRO   
ATOM   2448 HD11 LEU P 170       1.676 -16.651   9.973  0.00  0.00      PRO   
ATOM   2449 HD12 LEU P 170       1.640 -17.998   8.842  0.00  0.00      PRO   
ATOM   2450 HD13 LEU P 170       2.451 -18.141  10.428  0.00  0.00      PRO   
ATOM   2451  CD2 LEU P 170       4.328 -18.228   8.314  0.00  0.00      PRO   
ATOM   2452 HD21 LEU P 170       3.788 -18.658   7.443  0.00  0.00      PRO   
ATOM   2453 HD22 LEU P 170       5.329 -17.950   7.921  0.00  0.00      PRO   
ATOM   2454 HD23 LEU P 170       4.493 -19.090   8.996  0.00  0.00      PRO   
ATOM   2455  C   LEU P 170       3.685 -14.084   9.958  0.00  0.00      PRO   
ATOM   2456  O   LEU P 170       3.217 -14.623  10.923  0.00  0.00      PRO   
ATOM   2457  N   PRO P 171       4.719 -13.256  10.189  0.00  0.00      PRO   
ATOM   2458  CD  PRO P 171       5.493 -12.600   9.224  0.00  0.00      PRO   
ATOM   2459  HD1 PRO P 171       5.830 -13.293   8.423  0.00  0.00      PRO   
ATOM   2460  HD2 PRO P 171       4.966 -11.745   8.749  0.00  0.00      PRO   
ATOM   2461  CA  PRO P 171       5.116 -12.910  11.537  0.00  0.00      PRO   
ATOM   2462  HA  PRO P 171       5.384 -13.880  11.927  0.00  0.00      PRO   
ATOM   2463  CB  PRO P 171       6.161 -11.762  11.456  0.00  0.00      PRO   
ATOM   2464  HB1 PRO P 171       7.017 -12.025  12.115  0.00  0.00      PRO   
ATOM   2465  HB2 PRO P 171       5.804 -10.739  11.700  0.00  0.00      PRO   
ATOM   2466  CG  PRO P 171       6.616 -11.947   9.970  0.00  0.00      PRO   
ATOM   2467  HG1 PRO P 171       7.416 -12.715   9.899  0.00  0.00      PRO   
ATOM   2468  HG2 PRO P 171       6.941 -11.000   9.490  0.00  0.00      PRO   
ATOM   2469  C   PRO P 171       4.209 -12.616  12.666  0.00  0.00      PRO   
ATOM   2470  O   PRO P 171       3.223 -11.954  12.524  0.00  0.00      PRO   
ATOM   2471  N   GLY P 172       4.579 -13.077  13.847  0.00  0.00      PRO   
ATOM   2472  HN  GLY P 172       5.462 -13.532  13.928  0.00  0.00      PRO   
ATOM   2473  CA  GLY P 172       3.915 -12.773  15.137  0.00  0.00      PRO   
ATOM   2474  HA1 GLY P 172       4.736 -13.081  15.767  0.00  0.00      PRO   
ATOM   2475  HA2 GLY P 172       3.058 -13.415  15.280  0.00  0.00      PRO   
ATOM   2476  C   GLY P 172       3.587 -11.321  15.514  0.00  0.00      PRO   
ATOM   2477  O   GLY P 172       4.300 -10.327  15.098  0.00  0.00      PRO   
ATOM   2478  N   PHE P 173       2.447 -11.086  16.182  0.00  0.00      PRO   
ATOM   2479  HN  PHE P 173       1.904 -11.879  16.447  0.00  0.00      PRO   
ATOM   2480  CA  PHE P 173       2.133  -9.757  16.720  0.00  0.00      PRO   
ATOM   2481  HA  PHE P 173       2.258  -9.043  15.920  0.00  0.00      PRO   
ATOM   2482  CB  PHE P 173       0.622  -9.785  17.239  0.00  0.00      PRO   
ATOM   2483  HB1 PHE P 173       0.378 -10.602  17.951  0.00  0.00      PRO   
ATOM   2484  HB2 PHE P 173      -0.100  -9.763  16.396  0.00  0.00      PRO   
ATOM   2485  CG  PHE P 173       0.168  -8.552  18.109  0.00  0.00      PRO   
ATOM   2486  CD1 PHE P 173      -0.241  -8.718  19.429  0.00  0.00      PRO   
ATOM   2487  HD1 PHE P 173      -0.228  -9.696  19.887  0.00  0.00      PRO   
ATOM   2488  CE1 PHE P 173      -0.526  -7.586  20.310  0.00  0.00      PRO   
ATOM   2489  HE1 PHE P 173      -0.757  -7.724  21.356  0.00  0.00      PRO   
ATOM   2490  CZ  PHE P 173      -0.390  -6.333  19.749  0.00  0.00      PRO   
ATOM   2491  HZ  PHE P 173      -0.510  -5.440  20.345  0.00  0.00      PRO   
ATOM   2492  CD2 PHE P 173       0.175  -7.216  17.567  0.00  0.00      PRO   
ATOM   2493  HD2 PHE P 173       0.406  -7.183  16.513  0.00  0.00      PRO   
ATOM   2494  CE2 PHE P 173      -0.086  -6.153  18.438  0.00  0.00      PRO   
ATOM   2495  HE2 PHE P 173      -0.065  -5.104  18.182  0.00  0.00      PRO   
ATOM   2496  C   PHE P 173       3.093  -9.379  17.825  0.00  0.00      PRO   
ATOM   2497  O   PHE P 173       3.378 -10.202  18.721  0.00  0.00      PRO   
ATOM   2498  N   LEU P 174       3.617  -8.165  17.776  0.00  0.00      PRO   
ATOM   2499  HN  LEU P 174       3.328  -7.637  16.981  0.00  0.00      PRO   
ATOM   2500  CA  LEU P 174       4.266  -7.426  18.773  0.00  0.00      PRO   
ATOM   2501  HA  LEU P 174       4.901  -6.718  18.261  0.00  0.00      PRO   
ATOM   2502  CB  LEU P 174       3.307  -6.509  19.570  0.00  0.00      PRO   
ATOM   2503  HB1 LEU P 174       2.526  -7.099  20.096  0.00  0.00      PRO   
ATOM   2504  HB2 LEU P 174       2.874  -5.868  18.772  0.00  0.00      PRO   
ATOM   2505  CG  LEU P 174       3.766  -5.578  20.674  0.00  0.00      PRO   
ATOM   2506  HG  LEU P 174       4.180  -6.271  21.438  0.00  0.00      PRO   
ATOM   2507  CD1 LEU P 174       4.916  -4.769  20.190  0.00  0.00      PRO   
ATOM   2508 HD11 LEU P 174       4.664  -4.204  19.267  0.00  0.00      PRO   
ATOM   2509 HD12 LEU P 174       5.228  -4.007  20.936  0.00  0.00      PRO   
ATOM   2510 HD13 LEU P 174       5.837  -5.356  19.987  0.00  0.00      PRO   
ATOM   2511  CD2 LEU P 174       2.751  -4.671  21.304  0.00  0.00      PRO   
ATOM   2512 HD21 LEU P 174       2.032  -5.326  21.840  0.00  0.00      PRO   
ATOM   2513 HD22 LEU P 174       3.099  -3.885  22.009  0.00  0.00      PRO   
ATOM   2514 HD23 LEU P 174       2.193  -4.158  20.492  0.00  0.00      PRO   
ATOM   2515  C   LEU P 174       5.218  -8.262  19.648  0.00  0.00      PRO   
ATOM   2516  O   LEU P 174       4.999  -8.611  20.834  0.00  0.00      PRO   
ATOM   2517  N   PHE P 175       6.281  -8.777  19.034  0.00  0.00      PRO   
ATOM   2518  HN  PHE P 175       6.444  -8.486  18.094  0.00  0.00      PRO   
ATOM   2519  CA  PHE P 175       7.252  -9.627  19.617  0.00  0.00      PRO   
ATOM   2520  HA  PHE P 175       7.385  -9.401  20.665  0.00  0.00      PRO   
ATOM   2521  CB  PHE P 175       6.795 -11.175  19.588  0.00  0.00      PRO   
ATOM   2522  HB1 PHE P 175       6.662 -11.445  18.518  0.00  0.00      PRO   
ATOM   2523  HB2 PHE P 175       5.776 -11.164  20.030  0.00  0.00      PRO   
ATOM   2524  CG  PHE P 175       7.754 -12.065  20.350  0.00  0.00      PRO   
ATOM   2525  CD1 PHE P 175       7.558 -12.330  21.695  0.00  0.00      PRO   
ATOM   2526  HD1 PHE P 175       6.829 -11.818  22.305  0.00  0.00      PRO   
ATOM   2527  CE1 PHE P 175       8.363 -13.357  22.337  0.00  0.00      PRO   
ATOM   2528  HE1 PHE P 175       8.267 -13.590  23.387  0.00  0.00      PRO   
ATOM   2529  CZ  PHE P 175       9.333 -14.050  21.595  0.00  0.00      PRO   
ATOM   2530  HZ  PHE P 175       9.985 -14.739  22.112  0.00  0.00      PRO   
ATOM   2531  CD2 PHE P 175       8.671 -12.745  19.615  0.00  0.00      PRO   
ATOM   2532  HD2 PHE P 175       8.879 -12.499  18.584  0.00  0.00      PRO   
ATOM   2533  CE2 PHE P 175       9.474 -13.786  20.236  0.00  0.00      PRO   
ATOM   2534  HE2 PHE P 175      10.117 -14.409  19.632  0.00  0.00      PRO   
ATOM   2535  C   PHE P 175       8.523  -9.395  18.949  0.00  0.00      PRO   
ATOM   2536  O   PHE P 175       8.644  -8.968  17.810  0.00  0.00      PRO   
ATOM   2537  N   THR P 197       9.682  -9.564  19.585  0.00  0.00      PRO   
ATOM   2538  HN  THR P 197       9.652  -9.843  20.541  0.00  0.00      PRO   
ATOM   2539  CA  THR P 197      11.060  -9.482  19.076  0.00  0.00      PRO   
ATOM   2540  HA  THR P 197      10.959  -9.611  18.008  0.00  0.00      PRO   
ATOM   2541  CB  THR P 197      11.639  -8.119  19.280  0.00  0.00      PRO   
ATOM   2542  HB  THR P 197      11.014  -7.408  18.699  0.00  0.00      PRO   
ATOM   2543  OG1 THR P 197      12.994  -8.035  18.751  0.00  0.00      PRO   
ATOM   2544  HG1 THR P 197      13.254  -7.111  18.737  0.00  0.00      PRO   
ATOM   2545  CG2 THR P 197      11.668  -7.688  20.754  0.00  0.00      PRO   
ATOM   2546 HG21 THR P 197      10.673  -7.632  21.246  0.00  0.00      PRO   
ATOM   2547 HG22 THR P 197      12.410  -8.279  21.334  0.00  0.00      PRO   
ATOM   2548 HG23 THR P 197      12.085  -6.660  20.811  0.00  0.00      PRO   
ATOM   2549  C   THR P 197      11.896 -10.429  19.807  0.00  0.00      PRO   
ATOM   2550  O   THR P 197      11.669 -10.695  20.984  0.00  0.00      PRO   
ATOM   2551  N   TRP P 198      12.890 -11.027  19.141  0.00  0.00      PRO   
ATOM   2552  HN  TRP P 198      12.937 -10.750  18.184  0.00  0.00      PRO   
ATOM   2553  CA  TRP P 198      13.792 -11.967  19.722  0.00  0.00      PRO   
ATOM   2554  HA  TRP P 198      13.560 -12.012  20.776  0.00  0.00      PRO   
ATOM   2555  CB  TRP P 198      13.761 -13.323  19.042  0.00  0.00      PRO   
ATOM   2556  HB1 TRP P 198      14.126 -13.207  17.999  0.00  0.00      PRO   
ATOM   2557  HB2 TRP P 198      12.720 -13.710  19.000  0.00  0.00      PRO   
ATOM   2558  CG  TRP P 198      14.564 -14.429  19.692  0.00  0.00      PRO   
ATOM   2559  CD1 TRP P 198      15.644 -15.100  19.208  0.00  0.00      PRO   
ATOM   2560  HD1 TRP P 198      16.177 -14.697  18.360  0.00  0.00      PRO   
ATOM   2561  NE1 TRP P 198      15.713 -16.296  19.911  0.00  0.00      PRO   
ATOM   2562  HE1 TRP P 198      16.100 -17.164  19.689  0.00  0.00      PRO   
ATOM   2563  CE2 TRP P 198      14.723 -16.314  20.932  0.00  0.00      PRO   
ATOM   2564  CD2 TRP P 198      13.942 -15.141  20.791  0.00  0.00      PRO   
ATOM   2565  CE3 TRP P 198      12.952 -14.820  21.766  0.00  0.00      PRO   
ATOM   2566  HE3 TRP P 198      12.470 -13.855  21.731  0.00  0.00      PRO   
ATOM   2567  CZ3 TRP P 198      12.696 -15.704  22.771  0.00  0.00      PRO   
ATOM   2568  HZ3 TRP P 198      11.856 -15.602  23.442  0.00  0.00      PRO   
ATOM   2569  CZ2 TRP P 198      14.463 -17.141  22.002  0.00  0.00      PRO   
ATOM   2570  HZ2 TRP P 198      15.108 -17.978  22.223  0.00  0.00      PRO   
ATOM   2571  CH2 TRP P 198      13.466 -16.807  22.926  0.00  0.00      PRO   
ATOM   2572  HH2 TRP P 198      13.115 -17.492  23.684  0.00  0.00      PRO   
ATOM   2573  C   TRP P 198      15.183 -11.352  19.807  0.00  0.00      PRO   
ATOM   2574  O   TRP P 198      16.213 -11.977  19.991  0.00  0.00      PRO   
ATOM   2575  N   LYS P 199      15.237 -10.021  19.712  0.00  0.00      PRO   
ATOM   2576  HN  LYS P 199      14.389  -9.550  19.482  0.00  0.00      PRO   
ATOM   2577  CA  LYS P 199      16.459  -9.268  19.817  0.00  0.00      PRO   
ATOM   2578  HA  LYS P 199      17.242  -9.766  20.369  0.00  0.00      PRO   
ATOM   2579  CB  LYS P 199      16.207  -7.930  20.541  0.00  0.00      PRO   
ATOM   2580  HB1 LYS P 199      15.385  -7.312  20.121  0.00  0.00      PRO   
ATOM   2581  HB2 LYS P 199      17.129  -7.310  20.523  0.00  0.00      PRO   
ATOM   2582  CG  LYS P 199      15.649  -8.061  22.023  0.00  0.00      PRO   
ATOM   2583  HG1 LYS P 199      14.761  -8.726  22.069  0.00  0.00      PRO   
ATOM   2584  HG2 LYS P 199      15.282  -7.047  22.291  0.00  0.00      PRO   
ATOM   2585  CD  LYS P 199      16.773  -8.361  22.970  0.00  0.00      PRO   
ATOM   2586  HD1 LYS P 199      17.512  -7.564  22.738  0.00  0.00      PRO   
ATOM   2587  HD2 LYS P 199      17.277  -9.306  22.674  0.00  0.00      PRO   
ATOM   2588  CE  LYS P 199      16.357  -8.418  24.405  0.00  0.00      PRO   
ATOM   2589  HE1 LYS P 199      17.233  -8.759  24.998  0.00  0.00      PRO   
ATOM   2590  HE2 LYS P 199      15.509  -9.118  24.562  0.00  0.00      PRO   
ATOM   2591  NZ  LYS P 199      15.970  -7.083  24.871  0.00  0.00      PRO   
ATOM   2592  HZ1 LYS P 199      14.961  -6.949  24.657  0.00  0.00      PRO   
ATOM   2593  HZ2 LYS P 199      16.082  -6.983  25.900  0.00  0.00      PRO   
ATOM   2594  HZ3 LYS P 199      16.562  -6.421  24.329  0.00  0.00      PRO   
ATOM   2595  C   LYS P 199      17.055  -8.891  18.439  0.00  0.00      PRO   
ATOM   2596  O   LYS P 199      16.316  -8.610  17.448  0.00  0.00      PRO   
ATOM   2597  N   VAL P 200      18.386  -8.647  18.389  0.00  0.00      PRO   
ATOM   2598  HN  VAL P 200      18.990  -8.915  19.135  0.00  0.00      PRO   
ATOM   2599  CA  VAL P 200      19.148  -7.995  17.283  0.00  0.00      PRO   
ATOM   2600  HA  VAL P 200      18.805  -6.979  17.160  0.00  0.00      PRO   
ATOM   2601  CB  VAL P 200      20.558  -7.721  17.756  0.00  0.00      PRO   
ATOM   2602  HB  VAL P 200      20.521  -7.179  18.725  0.00  0.00      PRO   
ATOM   2603  CG1 VAL P 200      21.440  -8.967  17.984  0.00  0.00      PRO   
ATOM   2604 HG11 VAL P 200      21.805  -9.474  17.066  0.00  0.00      PRO   
ATOM   2605 HG12 VAL P 200      22.282  -8.676  18.648  0.00  0.00      PRO   
ATOM   2606 HG13 VAL P 200      20.827  -9.824  18.337  0.00  0.00      PRO   
ATOM   2607  CG2 VAL P 200      21.385  -6.763  16.811  0.00  0.00      PRO   
ATOM   2608 HG21 VAL P 200      21.497  -7.081  15.753  0.00  0.00      PRO   
ATOM   2609 HG22 VAL P 200      20.903  -5.767  16.909  0.00  0.00      PRO   
ATOM   2610 HG23 VAL P 200      22.425  -6.626  17.177  0.00  0.00      PRO   
ATOM   2611  C   VAL P 200      19.096  -8.650  15.929  0.00  0.00      PRO   
ATOM   2612  O   VAL P 200      18.893  -8.022  14.895  0.00  0.00      PRO   
ATOM   2613  N   LEU P 201      19.219 -10.009  15.822  0.00  0.00      PRO   
ATOM   2614  HN  LEU P 201      19.441 -10.537  16.638  0.00  0.00      PRO   
ATOM   2615  CA  LEU P 201      18.872 -10.669  14.605  0.00  0.00      PRO   
ATOM   2616  HA  LEU P 201      19.463 -10.211  13.825  0.00  0.00      PRO   
ATOM   2617  CB  LEU P 201      19.422 -12.094  14.596  0.00  0.00      PRO   
ATOM   2618  HB1 LEU P 201      19.135 -12.609  13.655  0.00  0.00      PRO   
ATOM   2619  HB2 LEU P 201      18.980 -12.732  15.391  0.00  0.00      PRO   
ATOM   2620  CG  LEU P 201      20.933 -12.315  14.769  0.00  0.00      PRO   
ATOM   2621  HG  LEU P 201      21.200 -12.256  15.846  0.00  0.00      PRO   
ATOM   2622  CD1 LEU P 201      21.277 -13.762  14.464  0.00  0.00      PRO   
ATOM   2623 HD11 LEU P 201      22.335 -13.872  14.785  0.00  0.00      PRO   
ATOM   2624 HD12 LEU P 201      20.638 -14.460  15.046  0.00  0.00      PRO   
ATOM   2625 HD13 LEU P 201      21.148 -13.882  13.367  0.00  0.00      PRO   
ATOM   2626  CD2 LEU P 201      21.765 -11.268  14.082  0.00  0.00      PRO   
ATOM   2627 HD21 LEU P 201      21.419 -10.303  14.508  0.00  0.00      PRO   
ATOM   2628 HD22 LEU P 201      22.872 -11.282  14.180  0.00  0.00      PRO   
ATOM   2629 HD23 LEU P 201      21.598 -11.329  12.985  0.00  0.00      PRO   
ATOM   2630  C   LEU P 201      17.412 -10.692  14.157  0.00  0.00      PRO   
ATOM   2631  O   LEU P 201      17.023 -10.782  12.957  0.00  0.00      PRO   
ATOM   2632  N   SER P 202      16.489 -10.573  15.102  0.00  0.00      PRO   
ATOM   2633  HN  SER P 202      16.797 -10.727  16.037  0.00  0.00      PRO   
ATOM   2634  CA  SER P 202      15.062 -10.584  14.864  0.00  0.00      PRO   
ATOM   2635  HA  SER P 202      14.953 -11.302  14.064  0.00  0.00      PRO   
ATOM   2636  CB  SER P 202      14.315 -10.971  16.103  0.00  0.00      PRO   
ATOM   2637  HB1 SER P 202      14.722 -10.480  17.012  0.00  0.00      PRO   
ATOM   2638  HB2 SER P 202      14.661 -12.026  16.147  0.00  0.00      PRO   
ATOM   2639  OG  SER P 202      12.889 -10.854  16.039  0.00  0.00      PRO   
ATOM   2640  HG1 SER P 202      12.509 -11.672  15.710  0.00  0.00      PRO   
ATOM   2641  C   SER P 202      14.565  -9.251  14.283  0.00  0.00      PRO   
ATOM   2642  O   SER P 202      13.637  -9.063  13.459  0.00  0.00      PRO   
ATOM   2643  N   SER P 203      15.318  -8.242  14.715  0.00  0.00      PRO   
ATOM   2644  HN  SER P 203      15.975  -8.379  15.453  0.00  0.00      PRO   
ATOM   2645  CA  SER P 203      15.198  -6.844  14.185  0.00  0.00      PRO   
ATOM   2646  HA  SER P 203      14.168  -6.542  14.308  0.00  0.00      PRO   
ATOM   2647  CB  SER P 203      15.965  -5.957  15.121  0.00  0.00      PRO   
ATOM   2648  HB1 SER P 203      17.018  -6.308  15.088  0.00  0.00      PRO   
ATOM   2649  HB2 SER P 203      15.637  -6.156  16.164  0.00  0.00      PRO   
ATOM   2650  OG  SER P 203      15.861  -4.579  14.811  0.00  0.00      PRO   
ATOM   2651  HG1 SER P 203      14.958  -4.395  15.078  0.00  0.00      PRO   
ATOM   2652  C   SER P 203      15.643  -6.769  12.781  0.00  0.00      PRO   
ATOM   2653  O   SER P 203      14.978  -6.369  11.820  0.00  0.00      PRO   
ATOM   2654  N   LEU P 204      16.855  -7.398  12.516  0.00  0.00      PRO   
ATOM   2655  HN  LEU P 204      17.406  -7.719  13.283  0.00  0.00      PRO   
ATOM   2656  CA  LEU P 204      17.426  -7.506  11.219  0.00  0.00      PRO   
ATOM   2657  HA  LEU P 204      17.437  -6.490  10.854  0.00  0.00      PRO   
ATOM   2658  CB  LEU P 204      18.841  -8.135  11.402  0.00  0.00      PRO   
ATOM   2659  HB1 LEU P 204      18.781  -9.087  11.973  0.00  0.00      PRO   
ATOM   2660  HB2 LEU P 204      19.423  -7.426  12.029  0.00  0.00      PRO   
ATOM   2661  CG  LEU P 204      19.623  -8.390  10.142  0.00  0.00      PRO   
ATOM   2662  HG  LEU P 204      18.982  -8.819   9.342  0.00  0.00      PRO   
ATOM   2663  CD1 LEU P 204      20.152  -7.095   9.520  0.00  0.00      PRO   
ATOM   2664 HD11 LEU P 204      19.235  -6.625   9.106  0.00  0.00      PRO   
ATOM   2665 HD12 LEU P 204      20.678  -6.442  10.249  0.00  0.00      PRO   
ATOM   2666 HD13 LEU P 204      20.796  -7.466   8.694  0.00  0.00      PRO   
ATOM   2667  CD2 LEU P 204      20.716  -9.431  10.437  0.00  0.00      PRO   
ATOM   2668 HD21 LEU P 204      21.523  -8.983  11.055  0.00  0.00      PRO   
ATOM   2669 HD22 LEU P 204      20.177 -10.254  10.954  0.00  0.00      PRO   
ATOM   2670 HD23 LEU P 204      21.199  -9.870   9.537  0.00  0.00      PRO   
ATOM   2671  C   LEU P 204      16.605  -8.264  10.263  0.00  0.00      PRO   
ATOM   2672  O   LEU P 204      16.333  -7.809   9.194  0.00  0.00      PRO   
ATOM   2673  N   GLU P 205      16.047  -9.476  10.655  0.00  0.00      PRO   
ATOM   2674  HN  GLU P 205      16.450  -9.900  11.463  0.00  0.00      PRO   
ATOM   2675  CA  GLU P 205      14.950 -10.180  10.011  0.00  0.00      PRO   
ATOM   2676  HA  GLU P 205      15.387 -10.622   9.128  0.00  0.00      PRO   
ATOM   2677  CB  GLU P 205      14.386 -11.352  10.854  0.00  0.00      PRO   
ATOM   2678  HB1 GLU P 205      14.719 -11.358  11.914  0.00  0.00      PRO   
ATOM   2679  HB2 GLU P 205      14.840 -12.248  10.378  0.00  0.00      PRO   
ATOM   2680  CG  GLU P 205      12.849 -11.694  10.716  0.00  0.00      PRO   
ATOM   2681  HG1 GLU P 205      12.668 -11.790   9.624  0.00  0.00      PRO   
ATOM   2682  HG2 GLU P 205      12.238 -10.823  11.036  0.00  0.00      PRO   
ATOM   2683  CD  GLU P 205      12.357 -12.948  11.472  0.00  0.00      PRO   
ATOM   2684  OE1 GLU P 205      11.205 -13.341  11.151  0.00  0.00      PRO   
ATOM   2685  OE2 GLU P 205      13.172 -13.565  12.275  0.00  0.00      PRO   
ATOM   2686  C   GLU P 205      13.791  -9.237   9.596  0.00  0.00      PRO   
ATOM   2687  O   GLU P 205      13.444  -9.150   8.418  0.00  0.00      PRO   
ATOM   2688  N   ILE P 206      13.221  -8.425  10.560  0.00  0.00      PRO   
ATOM   2689  HN  ILE P 206      13.587  -8.295  11.478  0.00  0.00      PRO   
ATOM   2690  CA  ILE P 206      11.964  -7.735  10.176  0.00  0.00      PRO   
ATOM   2691  HA  ILE P 206      11.405  -8.288   9.435  0.00  0.00      PRO   
ATOM   2692  CB  ILE P 206      11.009  -7.546  11.381  0.00  0.00      PRO   
ATOM   2693  HB  ILE P 206      11.052  -8.520  11.915  0.00  0.00      PRO   
ATOM   2694  CG2 ILE P 206      11.485  -6.500  12.432  0.00  0.00      PRO   
ATOM   2695 HG21 ILE P 206      11.394  -5.434  12.133  0.00  0.00      PRO   
ATOM   2696 HG22 ILE P 206      10.903  -6.575  13.375  0.00  0.00      PRO   
ATOM   2697 HG23 ILE P 206      12.538  -6.776  12.656  0.00  0.00      PRO   
ATOM   2698  CG1 ILE P 206       9.502  -7.179  11.047  0.00  0.00      PRO   
ATOM   2699 HG11 ILE P 206       9.529  -6.116  10.727  0.00  0.00      PRO   
ATOM   2700 HG12 ILE P 206       9.016  -7.264  12.043  0.00  0.00      PRO   
ATOM   2701  CD  ILE P 206       8.736  -8.020  10.050  0.00  0.00      PRO   
ATOM   2702  HD1 ILE P 206       7.682  -7.670  10.095  0.00  0.00      PRO   
ATOM   2703  HD2 ILE P 206       9.080  -7.959   8.996  0.00  0.00      PRO   
ATOM   2704  HD3 ILE P 206       8.844  -9.073  10.386  0.00  0.00      PRO   
ATOM   2705  C   ILE P 206      12.277  -6.420   9.473  0.00  0.00      PRO   
ATOM   2706  O   ILE P 206      11.364  -5.966   8.795  0.00  0.00      PRO   
ATOM   2707  N   ASN P 207      13.441  -5.823   9.686  0.00  0.00      PRO   
ATOM   2708  HN  ASN P 207      14.082  -6.325  10.262  0.00  0.00      PRO   
ATOM   2709  CA  ASN P 207      13.972  -4.680   8.893  0.00  0.00      PRO   
ATOM   2710  HA  ASN P 207      13.178  -3.953   8.810  0.00  0.00      PRO   
ATOM   2711  CB  ASN P 207      15.179  -3.981   9.647  0.00  0.00      PRO   
ATOM   2712  HB1 ASN P 207      15.720  -3.189   9.086  0.00  0.00      PRO   
ATOM   2713  HB2 ASN P 207      15.926  -4.776   9.856  0.00  0.00      PRO   
ATOM   2714  CG  ASN P 207      14.655  -3.360  10.896  0.00  0.00      PRO   
ATOM   2715  OD1 ASN P 207      13.555  -2.828  10.800  0.00  0.00      PRO   
ATOM   2716  ND2 ASN P 207      15.407  -3.305  12.050  0.00  0.00      PRO   
ATOM   2717 HD21 ASN P 207      16.210  -3.878  12.215  0.00  0.00      PRO   
ATOM   2718 HD22 ASN P 207      14.985  -2.873  12.847  0.00  0.00      PRO   
ATOM   2719  C   ASN P 207      14.257  -5.072   7.433  0.00  0.00      PRO   
ATOM   2720  O   ASN P 207      13.882  -4.303   6.492  0.00  0.00      PRO   
ATOM   2721  N   ILE P 208      14.875  -6.265   7.121  0.00  0.00      PRO   
ATOM   2722  HN  ILE P 208      15.292  -6.889   7.778  0.00  0.00      PRO   
ATOM   2723  CA  ILE P 208      14.949  -6.790   5.779  0.00  0.00      PRO   
ATOM   2724  HA  ILE P 208      15.360  -6.077   5.081  0.00  0.00      PRO   
ATOM   2725  CB  ILE P 208      15.795  -8.038   5.724  0.00  0.00      PRO   
ATOM   2726  HB  ILE P 208      15.278  -8.733   6.419  0.00  0.00      PRO   
ATOM   2727  CG2 ILE P 208      15.669  -8.704   4.328  0.00  0.00      PRO   
ATOM   2728 HG21 ILE P 208      16.026  -8.147   3.436  0.00  0.00      PRO   
ATOM   2729 HG22 ILE P 208      16.424  -9.518   4.324  0.00  0.00      PRO   
ATOM   2730 HG23 ILE P 208      14.630  -9.068   4.175  0.00  0.00      PRO   
ATOM   2731  CG1 ILE P 208      17.296  -7.806   6.127  0.00  0.00      PRO   
ATOM   2732 HG11 ILE P 208      17.927  -8.679   5.856  0.00  0.00      PRO   
ATOM   2733 HG12 ILE P 208      17.461  -7.695   7.220  0.00  0.00      PRO   
ATOM   2734  CD  ILE P 208      17.928  -6.581   5.418  0.00  0.00      PRO   
ATOM   2735  HD1 ILE P 208      19.014  -6.662   5.199  0.00  0.00      PRO   
ATOM   2736  HD2 ILE P 208      17.464  -6.362   4.432  0.00  0.00      PRO   
ATOM   2737  HD3 ILE P 208      17.694  -5.723   6.084  0.00  0.00      PRO   
ATOM   2738  C   ILE P 208      13.546  -7.015   5.167  0.00  0.00      PRO   
ATOM   2739  O   ILE P 208      13.184  -6.538   4.052  0.00  0.00      PRO   
ATOM   2740  N   LEU P 209      12.623  -7.805   5.762  0.00  0.00      PRO   
ATOM   2741  HN  LEU P 209      12.814  -8.092   6.697  0.00  0.00      PRO   
ATOM   2742  CA  LEU P 209      11.377  -8.228   5.132  0.00  0.00      PRO   
ATOM   2743  HA  LEU P 209      11.735  -8.469   4.142  0.00  0.00      PRO   
ATOM   2744  CB  LEU P 209      10.768  -9.332   5.997  0.00  0.00      PRO   
ATOM   2745  HB1 LEU P 209      10.463  -8.865   6.957  0.00  0.00      PRO   
ATOM   2746  HB2 LEU P 209      11.530 -10.103   6.239  0.00  0.00      PRO   
ATOM   2747  CG  LEU P 209       9.720 -10.147   5.377  0.00  0.00      PRO   
ATOM   2748  HG  LEU P 209       8.929  -9.480   4.970  0.00  0.00      PRO   
ATOM   2749  CD1 LEU P 209      10.220 -11.040   4.262  0.00  0.00      PRO   
ATOM   2750 HD11 LEU P 209      10.794 -10.405   3.555  0.00  0.00      PRO   
ATOM   2751 HD12 LEU P 209      10.955 -11.741   4.714  0.00  0.00      PRO   
ATOM   2752 HD13 LEU P 209       9.325 -11.421   3.727  0.00  0.00      PRO   
ATOM   2753  CD2 LEU P 209       9.093 -11.022   6.457  0.00  0.00      PRO   
ATOM   2754 HD21 LEU P 209       9.824 -11.667   6.990  0.00  0.00      PRO   
ATOM   2755 HD22 LEU P 209       8.533 -10.377   7.168  0.00  0.00      PRO   
ATOM   2756 HD23 LEU P 209       8.283 -11.677   6.071  0.00  0.00      PRO   
ATOM   2757  C   LEU P 209      10.416  -7.012   5.053  0.00  0.00      PRO   
ATOM   2758  O   LEU P 209       9.527  -7.047   4.191  0.00  0.00      PRO   
ATOM   2759  N   GLY P 210      10.508  -6.072   6.011  0.00  0.00      PRO   
ATOM   2760  HN  GLY P 210      11.201  -6.083   6.727  0.00  0.00      PRO   
ATOM   2761  CA  GLY P 210       9.562  -4.963   6.048  0.00  0.00      PRO   
ATOM   2762  HA1 GLY P 210       9.279  -4.679   7.050  0.00  0.00      PRO   
ATOM   2763  HA2 GLY P 210       8.581  -5.190   5.658  0.00  0.00      PRO   
ATOM   2764  C   GLY P 210       9.987  -3.698   5.329  0.00  0.00      PRO   
ATOM   2765  O   GLY P 210       9.139  -2.889   4.961  0.00  0.00      PRO   
ATOM   2766  N   LEU P 211      11.298  -3.473   5.206  0.00  0.00      PRO   
ATOM   2767  HN  LEU P 211      11.913  -4.240   5.370  0.00  0.00      PRO   
ATOM   2768  CA  LEU P 211      11.790  -2.193   4.735  0.00  0.00      PRO   
ATOM   2769  HA  LEU P 211      10.963  -1.608   4.361  0.00  0.00      PRO   
ATOM   2770  CB  LEU P 211      12.581  -1.386   5.802  0.00  0.00      PRO   
ATOM   2771  HB1 LEU P 211      13.200  -2.061   6.431  0.00  0.00      PRO   
ATOM   2772  HB2 LEU P 211      11.987  -0.875   6.590  0.00  0.00      PRO   
ATOM   2773  CG  LEU P 211      13.493  -0.163   5.330  0.00  0.00      PRO   
ATOM   2774  HG  LEU P 211      14.376  -0.589   4.807  0.00  0.00      PRO   
ATOM   2775  CD1 LEU P 211      12.677   0.814   4.515  0.00  0.00      PRO   
ATOM   2776 HD11 LEU P 211      13.198   1.773   4.304  0.00  0.00      PRO   
ATOM   2777 HD12 LEU P 211      12.402   0.281   3.580  0.00  0.00      PRO   
ATOM   2778 HD13 LEU P 211      11.718   1.021   5.035  0.00  0.00      PRO   
ATOM   2779  CD2 LEU P 211      14.050   0.731   6.475  0.00  0.00      PRO   
ATOM   2780 HD21 LEU P 211      13.182   1.297   6.877  0.00  0.00      PRO   
ATOM   2781 HD22 LEU P 211      14.571   0.097   7.224  0.00  0.00      PRO   
ATOM   2782 HD23 LEU P 211      14.807   1.421   6.046  0.00  0.00      PRO   
ATOM   2783  C   LEU P 211      12.737  -2.389   3.541  0.00  0.00      PRO   
ATOM   2784  O   LEU P 211      12.537  -1.821   2.486  0.00  0.00      PRO   
ATOM   2785  N   VAL P 212      13.789  -3.215   3.599  0.00  0.00      PRO   
ATOM   2786  HN  VAL P 212      13.816  -3.699   4.470  0.00  0.00      PRO   
ATOM   2787  CA  VAL P 212      14.833  -3.280   2.550  0.00  0.00      PRO   
ATOM   2788  HA  VAL P 212      15.234  -2.309   2.296  0.00  0.00      PRO   
ATOM   2789  CB  VAL P 212      16.110  -4.068   2.918  0.00  0.00      PRO   
ATOM   2790  HB  VAL P 212      15.849  -5.071   3.316  0.00  0.00      PRO   
ATOM   2791  CG1 VAL P 212      17.095  -4.289   1.682  0.00  0.00      PRO   
ATOM   2792 HG11 VAL P 212      16.435  -4.601   0.845  0.00  0.00      PRO   
ATOM   2793 HG12 VAL P 212      17.717  -3.393   1.471  0.00  0.00      PRO   
ATOM   2794 HG13 VAL P 212      17.718  -5.146   2.019  0.00  0.00      PRO   
ATOM   2795  CG2 VAL P 212      16.842  -3.424   4.147  0.00  0.00      PRO   
ATOM   2796 HG21 VAL P 212      16.312  -3.418   5.124  0.00  0.00      PRO   
ATOM   2797 HG22 VAL P 212      17.763  -3.983   4.417  0.00  0.00      PRO   
ATOM   2798 HG23 VAL P 212      17.193  -2.405   3.875  0.00  0.00      PRO   
ATOM   2799  C   VAL P 212      14.244  -3.873   1.278  0.00  0.00      PRO   
ATOM   2800  O   VAL P 212      14.441  -3.245   0.235  0.00  0.00      PRO   
ATOM   2801  N   ILE P 213      13.519  -5.029   1.287  0.00  0.00      PRO   
ATOM   2802  HN  ILE P 213      13.210  -5.468   2.127  0.00  0.00      PRO   
ATOM   2803  CA  ILE P 213      12.965  -5.615   0.062  0.00  0.00      PRO   
ATOM   2804  HA  ILE P 213      13.810  -5.669  -0.608  0.00  0.00      PRO   
ATOM   2805  CB  ILE P 213      12.587  -7.045   0.232  0.00  0.00      PRO   
ATOM   2806  HB  ILE P 213      11.752  -7.120   0.962  0.00  0.00      PRO   
ATOM   2807  CG2 ILE P 213      12.309  -7.643  -1.132  0.00  0.00      PRO   
ATOM   2808 HG21 ILE P 213      13.287  -7.995  -1.524  0.00  0.00      PRO   
ATOM   2809 HG22 ILE P 213      11.656  -8.521  -0.939  0.00  0.00      PRO   
ATOM   2810 HG23 ILE P 213      11.757  -6.983  -1.835  0.00  0.00      PRO   
ATOM   2811  CG1 ILE P 213      13.702  -7.820   0.961  0.00  0.00      PRO   
ATOM   2812 HG11 ILE P 213      14.165  -7.319   1.839  0.00  0.00      PRO   
ATOM   2813 HG12 ILE P 213      14.587  -8.044   0.328  0.00  0.00      PRO   
ATOM   2814  CD  ILE P 213      13.297  -9.147   1.546  0.00  0.00      PRO   
ATOM   2815  HD1 ILE P 213      12.675  -8.869   2.424  0.00  0.00      PRO   
ATOM   2816  HD2 ILE P 213      12.801  -9.621   0.672  0.00  0.00      PRO   
ATOM   2817  HD3 ILE P 213      14.069  -9.800   2.007  0.00  0.00      PRO   
ATOM   2818  C   ILE P 213      11.867  -4.747  -0.603  0.00  0.00      PRO   
ATOM   2819  O   ILE P 213      11.919  -4.583  -1.818  0.00  0.00      PRO   
ATOM   2820  N   PRO P 214      10.913  -4.113   0.044  0.00  0.00      PRO   
ATOM   2821  CD  PRO P 214      10.385  -4.491   1.353  0.00  0.00      PRO   
ATOM   2822  HD1 PRO P 214       9.938  -5.508   1.319  0.00  0.00      PRO   
ATOM   2823  HD2 PRO P 214      11.148  -4.566   2.157  0.00  0.00      PRO   
ATOM   2824  CA  PRO P 214       9.779  -3.393  -0.582  0.00  0.00      PRO   
ATOM   2825  HA  PRO P 214       9.349  -3.978  -1.381  0.00  0.00      PRO   
ATOM   2826  CB  PRO P 214       8.703  -3.208   0.489  0.00  0.00      PRO   
ATOM   2827  HB1 PRO P 214       7.892  -3.961   0.386  0.00  0.00      PRO   
ATOM   2828  HB2 PRO P 214       8.247  -2.195   0.464  0.00  0.00      PRO   
ATOM   2829  CG  PRO P 214       9.385  -3.460   1.754  0.00  0.00      PRO   
ATOM   2830  HG1 PRO P 214       8.694  -3.835   2.539  0.00  0.00      PRO   
ATOM   2831  HG2 PRO P 214       9.936  -2.555   2.087  0.00  0.00      PRO   
ATOM   2832  C   PRO P 214      10.382  -2.174  -1.207  0.00  0.00      PRO   
ATOM   2833  O   PRO P 214      10.043  -1.811  -2.355  0.00  0.00      PRO   
ATOM   2834  N   LEU P 215      11.260  -1.550  -0.411  0.00  0.00      PRO   
ATOM   2835  HN  LEU P 215      11.307  -1.802   0.552  0.00  0.00      PRO   
ATOM   2836  CA  LEU P 215      11.835  -0.217  -0.827  0.00  0.00      PRO   
ATOM   2837  HA  LEU P 215      10.983   0.363  -1.148  0.00  0.00      PRO   
ATOM   2838  CB  LEU P 215      12.470   0.472   0.358  0.00  0.00      PRO   
ATOM   2839  HB1 LEU P 215      13.321  -0.160   0.691  0.00  0.00      PRO   
ATOM   2840  HB2 LEU P 215      11.812   0.348   1.245  0.00  0.00      PRO   
ATOM   2841  CG  LEU P 215      12.858   1.931   0.193  0.00  0.00      PRO   
ATOM   2842  HG  LEU P 215      13.760   2.013  -0.450  0.00  0.00      PRO   
ATOM   2843  CD1 LEU P 215      11.767   2.855  -0.369  0.00  0.00      PRO   
ATOM   2844 HD11 LEU P 215      11.050   3.052   0.456  0.00  0.00      PRO   
ATOM   2845 HD12 LEU P 215      12.243   3.826  -0.625  0.00  0.00      PRO   
ATOM   2846 HD13 LEU P 215      11.218   2.431  -1.236  0.00  0.00      PRO   
ATOM   2847  CD2 LEU P 215      13.339   2.460   1.554  0.00  0.00      PRO   
ATOM   2848 HD21 LEU P 215      12.483   2.676   2.229  0.00  0.00      PRO   
ATOM   2849 HD22 LEU P 215      13.903   1.641   2.051  0.00  0.00      PRO   
ATOM   2850 HD23 LEU P 215      13.848   3.445   1.490  0.00  0.00      PRO   
ATOM   2851  C   LEU P 215      12.763  -0.341  -2.036  0.00  0.00      PRO   
ATOM   2852  O   LEU P 215      12.761   0.452  -2.936  0.00  0.00      PRO   
ATOM   2853  N   GLY P 216      13.587  -1.427  -2.158  0.00  0.00      PRO   
ATOM   2854  HN  GLY P 216      13.771  -1.948  -1.328  0.00  0.00      PRO   
ATOM   2855  CA  GLY P 216      14.362  -1.677  -3.352  0.00  0.00      PRO   
ATOM   2856  HA1 GLY P 216      14.897  -2.583  -3.113  0.00  0.00      PRO   
ATOM   2857  HA2 GLY P 216      14.899  -0.777  -3.615  0.00  0.00      PRO   
ATOM   2858  C   GLY P 216      13.507  -1.960  -4.554  0.00  0.00      PRO   
ATOM   2859  O   GLY P 216      13.971  -1.705  -5.618  0.00  0.00      PRO   
ATOM   2860  N   ILE P 217      12.317  -2.472  -4.374  0.00  0.00      PRO   
ATOM   2861  HN  ILE P 217      11.844  -2.608  -3.507  0.00  0.00      PRO   
ATOM   2862  CA  ILE P 217      11.388  -2.674  -5.470  0.00  0.00      PRO   
ATOM   2863  HA  ILE P 217      11.891  -3.228  -6.249  0.00  0.00      PRO   
ATOM   2864  CB  ILE P 217      10.177  -3.488  -5.139  0.00  0.00      PRO   
ATOM   2865  HB  ILE P 217       9.649  -3.013  -4.285  0.00  0.00      PRO   
ATOM   2866  CG2 ILE P 217       9.246  -3.525  -6.385  0.00  0.00      PRO   
ATOM   2867 HG21 ILE P 217       9.763  -3.659  -7.359  0.00  0.00      PRO   
ATOM   2868 HG22 ILE P 217       8.421  -4.267  -6.328  0.00  0.00      PRO   
ATOM   2869 HG23 ILE P 217       8.837  -2.492  -6.367  0.00  0.00      PRO   
ATOM   2870  CG1 ILE P 217      10.440  -4.934  -4.790  0.00  0.00      PRO   
ATOM   2871 HG11 ILE P 217      11.290  -5.136  -4.103  0.00  0.00      PRO   
ATOM   2872 HG12 ILE P 217      10.696  -5.489  -5.718  0.00  0.00      PRO   
ATOM   2873  CD  ILE P 217       9.118  -5.569  -4.174  0.00  0.00      PRO   
ATOM   2874  HD1 ILE P 217       8.185  -5.224  -4.670  0.00  0.00      PRO   
ATOM   2875  HD2 ILE P 217       9.187  -6.675  -4.261  0.00  0.00      PRO   
ATOM   2876  HD3 ILE P 217       9.055  -5.253  -3.110  0.00  0.00      PRO   
ATOM   2877  C   ILE P 217      10.981  -1.359  -6.067  0.00  0.00      PRO   
ATOM   2878  O   ILE P 217      11.018  -1.150  -7.288  0.00  0.00      PRO   
ATOM   2879  N   MET P 218      10.687  -0.361  -5.206  0.00  0.00      PRO   
ATOM   2880  HN  MET P 218      10.430  -0.550  -4.261  0.00  0.00      PRO   
ATOM   2881  CA  MET P 218      10.383   0.975  -5.721  0.00  0.00      PRO   
ATOM   2882  HA  MET P 218       9.486   1.007  -6.322  0.00  0.00      PRO   
ATOM   2883  CB  MET P 218      10.107   1.913  -4.499  0.00  0.00      PRO   
ATOM   2884  HB1 MET P 218       9.815   2.924  -4.856  0.00  0.00      PRO   
ATOM   2885  HB2 MET P 218      11.071   2.108  -3.981  0.00  0.00      PRO   
ATOM   2886  CG  MET P 218       9.071   1.475  -3.481  0.00  0.00      PRO   
ATOM   2887  HG1 MET P 218       9.543   0.573  -3.037  0.00  0.00      PRO   
ATOM   2888  HG2 MET P 218       8.141   1.262  -4.051  0.00  0.00      PRO   
ATOM   2889  SD  MET P 218       8.643   2.720  -2.270  0.00  0.00      PRO   
ATOM   2890  CE  MET P 218       8.259   1.711  -0.782  0.00  0.00      PRO   
ATOM   2891  HE1 MET P 218       8.115   0.613  -0.862  0.00  0.00      PRO   
ATOM   2892  HE2 MET P 218       9.097   1.830  -0.062  0.00  0.00      PRO   
ATOM   2893  HE3 MET P 218       7.378   2.145  -0.262  0.00  0.00      PRO   
ATOM   2894  C   MET P 218      11.585   1.573  -6.521  0.00  0.00      PRO   
ATOM   2895  O   MET P 218      11.273   2.108  -7.586  0.00  0.00      PRO   
ATOM   2896  N   LEU P 219      12.785   1.352  -6.045  0.00  0.00      PRO   
ATOM   2897  HN  LEU P 219      12.941   1.104  -5.093  0.00  0.00      PRO   
ATOM   2898  CA  LEU P 219      14.028   1.731  -6.699  0.00  0.00      PRO   
ATOM   2899  HA  LEU P 219      13.874   2.790  -6.845  0.00  0.00      PRO   
ATOM   2900  CB  LEU P 219      15.251   1.453  -5.790  0.00  0.00      PRO   
ATOM   2901  HB1 LEU P 219      16.179   1.815  -6.282  0.00  0.00      PRO   
ATOM   2902  HB2 LEU P 219      15.281   0.370  -5.542  0.00  0.00      PRO   
ATOM   2903  CG  LEU P 219      15.327   2.217  -4.440  0.00  0.00      PRO   
ATOM   2904  HG  LEU P 219      14.607   1.676  -3.791  0.00  0.00      PRO   
ATOM   2905  CD1 LEU P 219      16.760   2.071  -3.807  0.00  0.00      PRO   
ATOM   2906 HD11 LEU P 219      16.639   2.495  -2.787  0.00  0.00      PRO   
ATOM   2907 HD12 LEU P 219      17.005   0.988  -3.801  0.00  0.00      PRO   
ATOM   2908 HD13 LEU P 219      17.544   2.688  -4.295  0.00  0.00      PRO   
ATOM   2909  CD2 LEU P 219      15.006   3.658  -4.367  0.00  0.00      PRO   
ATOM   2910 HD21 LEU P 219      15.829   4.162  -4.918  0.00  0.00      PRO   
ATOM   2911 HD22 LEU P 219      13.961   3.860  -4.688  0.00  0.00      PRO   
ATOM   2912 HD23 LEU P 219      15.186   4.010  -3.329  0.00  0.00      PRO   
ATOM   2913  C   LEU P 219      14.197   1.081  -8.075  0.00  0.00      PRO   
ATOM   2914  O   LEU P 219      14.375   1.785  -9.095  0.00  0.00      PRO   
ATOM   2915  N   PHE P 220      13.815  -0.243  -8.179  0.00  0.00      PRO   
ATOM   2916  HN  PHE P 220      13.670  -0.692  -7.301  0.00  0.00      PRO   
ATOM   2917  CA  PHE P 220      13.748  -0.910  -9.431  0.00  0.00      PRO   
ATOM   2918  HA  PHE P 220      14.713  -0.652  -9.841  0.00  0.00      PRO   
ATOM   2919  CB  PHE P 220      13.614  -2.491  -9.125  0.00  0.00      PRO   
ATOM   2920  HB1 PHE P 220      12.862  -2.659  -8.325  0.00  0.00      PRO   
ATOM   2921  HB2 PHE P 220      14.572  -2.894  -8.732  0.00  0.00      PRO   
ATOM   2922  CG  PHE P 220      13.244  -3.411 -10.274  0.00  0.00      PRO   
ATOM   2923  CD1 PHE P 220      14.101  -3.257 -11.422  0.00  0.00      PRO   
ATOM   2924  HD1 PHE P 220      15.046  -2.742 -11.504  0.00  0.00      PRO   
ATOM   2925  CE1 PHE P 220      13.790  -3.977 -12.560  0.00  0.00      PRO   
ATOM   2926  HE1 PHE P 220      14.527  -3.934 -13.348  0.00  0.00      PRO   
ATOM   2927  CZ  PHE P 220      12.622  -4.689 -12.653  0.00  0.00      PRO   
ATOM   2928  HZ  PHE P 220      12.404  -5.284 -13.528  0.00  0.00      PRO   
ATOM   2929  CD2 PHE P 220      12.032  -4.107 -10.291  0.00  0.00      PRO   
ATOM   2930  HD2 PHE P 220      11.348  -4.106  -9.456  0.00  0.00      PRO   
ATOM   2931  CE2 PHE P 220      11.764  -4.826 -11.480  0.00  0.00      PRO   
ATOM   2932  HE2 PHE P 220      10.777  -5.240 -11.626  0.00  0.00      PRO   
ATOM   2933  C   PHE P 220      12.693  -0.371 -10.385  0.00  0.00      PRO   
ATOM   2934  O   PHE P 220      12.971  -0.256 -11.613  0.00  0.00      PRO   
ATOM   2935  N   CYS P 221      11.500  -0.108  -9.874  0.00  0.00      PRO   
ATOM   2936  HN  CYS P 221      11.220  -0.399  -8.962  0.00  0.00      PRO   
ATOM   2937  CA  CYS P 221      10.356   0.350 -10.667  0.00  0.00      PRO   
ATOM   2938  HA  CYS P 221      10.050  -0.366 -11.415  0.00  0.00      PRO   
ATOM   2939  CB  CYS P 221       9.067   0.495  -9.777  0.00  0.00      PRO   
ATOM   2940  HB1 CYS P 221       8.342   1.077 -10.384  0.00  0.00      PRO   
ATOM   2941  HB2 CYS P 221       9.209   1.129  -8.875  0.00  0.00      PRO   
ATOM   2942  SG  CYS P 221       8.280  -1.078  -9.179  0.00  0.00      PRO   
ATOM   2943  HG1 CYS P 221       9.203  -1.391  -8.282  0.00  0.00      PRO   
ATOM   2944  C   CYS P 221      10.699   1.688 -11.378  0.00  0.00      PRO   
ATOM   2945  O   CYS P 221      10.493   1.898 -12.559  0.00  0.00      PRO   
ATOM   2946  N   TYR P 222      11.427   2.590 -10.756  0.00  0.00      PRO   
ATOM   2947  HN  TYR P 222      11.775   2.335  -9.857  0.00  0.00      PRO   
ATOM   2948  CA  TYR P 222      12.066   3.700 -11.426  0.00  0.00      PRO   
ATOM   2949  HA  TYR P 222      11.233   4.196 -11.903  0.00  0.00      PRO   
ATOM   2950  CB  TYR P 222      12.680   4.708 -10.405  0.00  0.00      PRO   
ATOM   2951  HB1 TYR P 222      13.086   5.569 -10.977  0.00  0.00      PRO   
ATOM   2952  HB2 TYR P 222      13.523   4.246  -9.847  0.00  0.00      PRO   
ATOM   2953  CG  TYR P 222      11.647   5.391  -9.530  0.00  0.00      PRO   
ATOM   2954  CD1 TYR P 222      11.998   5.476  -8.194  0.00  0.00      PRO   
ATOM   2955  HD1 TYR P 222      12.876   4.952  -7.844  0.00  0.00      PRO   
ATOM   2956  CE1 TYR P 222      11.118   6.055  -7.249  0.00  0.00      PRO   
ATOM   2957  HE1 TYR P 222      11.570   6.283  -6.295  0.00  0.00      PRO   
ATOM   2958  CZ  TYR P 222       9.928   6.666  -7.628  0.00  0.00      PRO   
ATOM   2959  OH  TYR P 222       9.230   7.619  -6.866  0.00  0.00      PRO   
ATOM   2960  HH  TYR P 222       8.283   7.509  -6.982  0.00  0.00      PRO   
ATOM   2961  CD2 TYR P 222      10.406   5.958  -9.915  0.00  0.00      PRO   
ATOM   2962  HD2 TYR P 222      10.068   5.849 -10.934  0.00  0.00      PRO   
ATOM   2963  CE2 TYR P 222       9.658   6.649  -9.016  0.00  0.00      PRO   
ATOM   2964  HE2 TYR P 222       8.743   7.139  -9.312  0.00  0.00      PRO   
ATOM   2965  C   TYR P 222      13.004   3.387 -12.490  0.00  0.00      PRO   
ATOM   2966  O   TYR P 222      12.936   3.995 -13.515  0.00  0.00      PRO   
ATOM   2967  N   SER P 223      13.863   2.355 -12.259  0.00  0.00      PRO   
ATOM   2968  HN  SER P 223      13.604   1.848 -11.441  0.00  0.00      PRO   
ATOM   2969  CA  SER P 223      14.816   1.787 -13.181  0.00  0.00      PRO   
ATOM   2970  HA  SER P 223      15.401   2.578 -13.627  0.00  0.00      PRO   
ATOM   2971  CB  SER P 223      15.725   0.679 -12.565  0.00  0.00      PRO   
ATOM   2972  HB1 SER P 223      16.539   0.563 -13.312  0.00  0.00      PRO   
ATOM   2973  HB2 SER P 223      15.197  -0.293 -12.467  0.00  0.00      PRO   
ATOM   2974  OG  SER P 223      16.254   1.236 -11.348  0.00  0.00      PRO   
ATOM   2975  HG1 SER P 223      15.550   1.506 -10.754  0.00  0.00      PRO   
ATOM   2976  C   SER P 223      14.186   1.264 -14.469  0.00  0.00      PRO   
ATOM   2977  O   SER P 223      14.631   1.436 -15.582  0.00  0.00      PRO   
ATOM   2978  N   MET P 224      12.947   0.649 -14.342  0.00  0.00      PRO   
ATOM   2979  HN  MET P 224      12.654   0.546 -13.395  0.00  0.00      PRO   
ATOM   2980  CA  MET P 224      12.107   0.204 -15.412  0.00  0.00      PRO   
ATOM   2981  HA  MET P 224      12.697  -0.330 -16.141  0.00  0.00      PRO   
ATOM   2982  CB  MET P 224      11.058  -0.759 -14.801  0.00  0.00      PRO   
ATOM   2983  HB1 MET P 224      10.313  -0.885 -15.615  0.00  0.00      PRO   
ATOM   2984  HB2 MET P 224      10.611  -0.156 -13.982  0.00  0.00      PRO   
ATOM   2985  CG  MET P 224      11.494  -2.116 -14.357  0.00  0.00      PRO   
ATOM   2986  HG1 MET P 224      12.006  -2.015 -13.376  0.00  0.00      PRO   
ATOM   2987  HG2 MET P 224      12.133  -2.599 -15.127  0.00  0.00      PRO   
ATOM   2988  SD  MET P 224      10.049  -3.271 -14.243  0.00  0.00      PRO   
ATOM   2989  CE  MET P 224       9.539  -2.706 -12.540  0.00  0.00      PRO   
ATOM   2990  HE1 MET P 224      10.396  -2.586 -11.843  0.00  0.00      PRO   
ATOM   2991  HE2 MET P 224       8.936  -1.782 -12.667  0.00  0.00      PRO   
ATOM   2992  HE3 MET P 224       8.908  -3.452 -12.011  0.00  0.00      PRO   
ATOM   2993  C   MET P 224      11.485   1.375 -16.209  0.00  0.00      PRO   
ATOM   2994  O   MET P 224      11.409   1.301 -17.433  0.00  0.00      PRO   
ATOM   2995  N   ILE P 225      10.991   2.505 -15.519  0.00  0.00      PRO   
ATOM   2996  HN  ILE P 225      10.885   2.516 -14.527  0.00  0.00      PRO   
ATOM   2997  CA  ILE P 225      10.624   3.750 -16.224  0.00  0.00      PRO   
ATOM   2998  HA  ILE P 225       9.867   3.418 -16.919  0.00  0.00      PRO   
ATOM   2999  CB  ILE P 225      10.100   4.828 -15.281  0.00  0.00      PRO   
ATOM   3000  HB  ILE P 225      10.733   4.865 -14.369  0.00  0.00      PRO   
ATOM   3001  CG2 ILE P 225      10.002   6.187 -15.981  0.00  0.00      PRO   
ATOM   3002 HG21 ILE P 225       9.616   6.973 -15.297  0.00  0.00      PRO   
ATOM   3003 HG22 ILE P 225      10.862   6.561 -16.578  0.00  0.00      PRO   
ATOM   3004 HG23 ILE P 225       9.176   6.068 -16.714  0.00  0.00      PRO   
ATOM   3005  CG1 ILE P 225       8.621   4.567 -14.757  0.00  0.00      PRO   
ATOM   3006 HG11 ILE P 225       8.242   3.553 -15.009  0.00  0.00      PRO   
ATOM   3007 HG12 ILE P 225       7.910   5.271 -15.239  0.00  0.00      PRO   
ATOM   3008  CD  ILE P 225       8.413   4.930 -13.221  0.00  0.00      PRO   
ATOM   3009  HD1 ILE P 225       8.451   6.030 -13.072  0.00  0.00      PRO   
ATOM   3010  HD2 ILE P 225       7.387   4.610 -12.940  0.00  0.00      PRO   
ATOM   3011  HD3 ILE P 225       9.191   4.427 -12.607  0.00  0.00      PRO   
ATOM   3012  C   ILE P 225      11.817   4.254 -17.054  0.00  0.00      PRO   
ATOM   3013  O   ILE P 225      11.553   4.631 -18.228  0.00  0.00      PRO   
ATOM   3014  N   ILE P 226      13.060   4.340 -16.594  0.00  0.00      PRO   
ATOM   3015  HN  ILE P 226      13.345   4.013 -15.697  0.00  0.00      PRO   
ATOM   3016  CA  ILE P 226      14.262   4.807 -17.208  0.00  0.00      PRO   
ATOM   3017  HA  ILE P 226      14.136   5.860 -17.413  0.00  0.00      PRO   
ATOM   3018  CB  ILE P 226      15.431   4.728 -16.226  0.00  0.00      PRO   
ATOM   3019  HB  ILE P 226      15.464   3.710 -15.784  0.00  0.00      PRO   
ATOM   3020  CG2 ILE P 226      16.760   5.091 -16.879  0.00  0.00      PRO   
ATOM   3021 HG21 ILE P 226      17.074   4.259 -17.544  0.00  0.00      PRO   
ATOM   3022 HG22 ILE P 226      16.710   5.982 -17.540  0.00  0.00      PRO   
ATOM   3023 HG23 ILE P 226      17.533   5.281 -16.104  0.00  0.00      PRO   
ATOM   3024  CG1 ILE P 226      15.133   5.731 -15.116  0.00  0.00      PRO   
ATOM   3025 HG11 ILE P 226      14.105   5.819 -14.703  0.00  0.00      PRO   
ATOM   3026 HG12 ILE P 226      15.460   6.746 -15.427  0.00  0.00      PRO   
ATOM   3027  CD  ILE P 226      16.001   5.320 -13.873  0.00  0.00      PRO   
ATOM   3028  HD1 ILE P 226      16.104   6.266 -13.301  0.00  0.00      PRO   
ATOM   3029  HD2 ILE P 226      15.482   4.717 -13.097  0.00  0.00      PRO   
ATOM   3030  HD3 ILE P 226      16.978   4.901 -14.194  0.00  0.00      PRO   
ATOM   3031  C   ILE P 226      14.530   4.018 -18.519  0.00  0.00      PRO   
ATOM   3032  O   ILE P 226      14.900   4.599 -19.536  0.00  0.00      PRO   
ATOM   3033  N   ARG P 227      14.512   2.705 -18.434  0.00  0.00      PRO   
ATOM   3034  HN  ARG P 227      14.394   2.262 -17.549  0.00  0.00      PRO   
ATOM   3035  CA  ARG P 227      14.581   1.792 -19.541  0.00  0.00      PRO   
ATOM   3036  HA  ARG P 227      15.421   1.950 -20.201  0.00  0.00      PRO   
ATOM   3037  CB  ARG P 227      14.683   0.349 -18.936  0.00  0.00      PRO   
ATOM   3038  HB1 ARG P 227      14.744  -0.340 -19.805  0.00  0.00      PRO   
ATOM   3039  HB2 ARG P 227      13.799   0.242 -18.271  0.00  0.00      PRO   
ATOM   3040  CG  ARG P 227      16.041  -0.071 -18.249  0.00  0.00      PRO   
ATOM   3041  HG1 ARG P 227      16.228  -1.163 -18.330  0.00  0.00      PRO   
ATOM   3042  HG2 ARG P 227      16.045   0.110 -17.153  0.00  0.00      PRO   
ATOM   3043  CD  ARG P 227      17.231   0.781 -18.675  0.00  0.00      PRO   
ATOM   3044  HD1 ARG P 227      18.125   0.545 -18.059  0.00  0.00      PRO   
ATOM   3045  HD2 ARG P 227      16.983   1.857 -18.798  0.00  0.00      PRO   
ATOM   3046  NE  ARG P 227      17.607   0.330 -20.079  0.00  0.00      PRO   
ATOM   3047  HE  ARG P 227      17.104  -0.456 -20.439  0.00  0.00      PRO   
ATOM   3048  CZ  ARG P 227      18.594   0.765 -20.864  0.00  0.00      PRO   
ATOM   3049  NH1 ARG P 227      19.640   1.464 -20.420  0.00  0.00      PRO   
ATOM   3050 HH11 ARG P 227      19.597   1.701 -19.449  0.00  0.00      PRO   
ATOM   3051 HH12 ARG P 227      20.264   1.848 -21.100  0.00  0.00      PRO   
ATOM   3052  NH2 ARG P 227      18.647   0.285 -22.075  0.00  0.00      PRO   
ATOM   3053 HH21 ARG P 227      17.824  -0.123 -22.470  0.00  0.00      PRO   
ATOM   3054 HH22 ARG P 227      19.271   0.646 -22.768  0.00  0.00      PRO   
ATOM   3055  C   ARG P 227      13.467   1.894 -20.546  0.00  0.00      PRO   
ATOM   3056  O   ARG P 227      13.731   1.766 -21.741  0.00  0.00      PRO   
ATOM   3057  N   THR P 228      12.246   2.280 -20.162  0.00  0.00      PRO   
ATOM   3058  HN  THR P 228      12.010   2.291 -19.194  0.00  0.00      PRO   
ATOM   3059  CA  THR P 228      11.236   2.596 -21.125  0.00  0.00      PRO   
ATOM   3060  HA  THR P 228      11.187   1.678 -21.693  0.00  0.00      PRO   
ATOM   3061  CB  THR P 228       9.875   2.971 -20.439  0.00  0.00      PRO   
ATOM   3062  HB  THR P 228       9.751   3.965 -19.958  0.00  0.00      PRO   
ATOM   3063  OG1 THR P 228       9.646   1.979 -19.417  0.00  0.00      PRO   
ATOM   3064  HG1 THR P 228      10.387   1.991 -18.807  0.00  0.00      PRO   
ATOM   3065  CG2 THR P 228       8.797   2.838 -21.575  0.00  0.00      PRO   
ATOM   3066 HG21 THR P 228       8.876   3.710 -22.259  0.00  0.00      PRO   
ATOM   3067 HG22 THR P 228       9.018   1.949 -22.204  0.00  0.00      PRO   
ATOM   3068 HG23 THR P 228       7.771   2.848 -21.149  0.00  0.00      PRO   
ATOM   3069  C   THR P 228      11.522   3.720 -22.002  0.00  0.00      PRO   
ATOM   3070  O   THR P 228      11.333   3.703 -23.212  0.00  0.00      PRO   
ATOM   3071  N   LEU P 229      12.075   4.733 -21.435  0.00  0.00      PRO   
ATOM   3072  HN  LEU P 229      12.220   4.684 -20.450  0.00  0.00      PRO   
ATOM   3073  CA  LEU P 229      12.604   5.893 -22.175  0.00  0.00      PRO   
ATOM   3074  HA  LEU P 229      11.751   6.311 -22.689  0.00  0.00      PRO   
ATOM   3075  CB  LEU P 229      13.103   7.050 -21.246  0.00  0.00      PRO   
ATOM   3076  HB1 LEU P 229      13.584   7.832 -21.871  0.00  0.00      PRO   
ATOM   3077  HB2 LEU P 229      13.883   6.640 -20.571  0.00  0.00      PRO   
ATOM   3078  CG  LEU P 229      11.901   7.609 -20.377  0.00  0.00      PRO   
ATOM   3079  HG  LEU P 229      11.361   6.823 -19.807  0.00  0.00      PRO   
ATOM   3080  CD1 LEU P 229      12.540   8.565 -19.294  0.00  0.00      PRO   
ATOM   3081 HD11 LEU P 229      11.817   8.767 -18.475  0.00  0.00      PRO   
ATOM   3082 HD12 LEU P 229      13.508   8.136 -18.958  0.00  0.00      PRO   
ATOM   3083 HD13 LEU P 229      12.785   9.590 -19.648  0.00  0.00      PRO   
ATOM   3084  CD2 LEU P 229      10.900   8.416 -21.136  0.00  0.00      PRO   
ATOM   3085 HD21 LEU P 229      11.336   9.117 -21.880  0.00  0.00      PRO   
ATOM   3086 HD22 LEU P 229      10.204   7.697 -21.619  0.00  0.00      PRO   
ATOM   3087 HD23 LEU P 229      10.195   8.964 -20.474  0.00  0.00      PRO   
ATOM   3088  C   LEU P 229      13.683   5.600 -23.224  0.00  0.00      PRO   
ATOM   3089  O   LEU P 229      13.677   6.129 -24.355  0.00  0.00      PRO   
ATOM   3090  N   GLN P 230      14.604   4.682 -22.835  0.00  0.00      PRO   
ATOM   3091  HN  GLN P 230      14.506   4.338 -21.904  0.00  0.00      PRO   
ATOM   3092  CA  GLN P 230      15.739   4.206 -23.689  0.00  0.00      PRO   
ATOM   3093  HA  GLN P 230      16.191   5.127 -24.027  0.00  0.00      PRO   
ATOM   3094  CB  GLN P 230      16.829   3.446 -22.813  0.00  0.00      PRO   
ATOM   3095  HB1 GLN P 230      17.488   2.965 -23.568  0.00  0.00      PRO   
ATOM   3096  HB2 GLN P 230      16.402   2.544 -22.325  0.00  0.00      PRO   
ATOM   3097  CG  GLN P 230      17.835   4.332 -21.988  0.00  0.00      PRO   
ATOM   3098  HG1 GLN P 230      18.688   3.659 -21.754  0.00  0.00      PRO   
ATOM   3099  HG2 GLN P 230      17.377   4.621 -21.018  0.00  0.00      PRO   
ATOM   3100  CD  GLN P 230      18.348   5.641 -22.663  0.00  0.00      PRO   
ATOM   3101  OE1 GLN P 230      17.608   6.579 -22.749  0.00  0.00      PRO   
ATOM   3102  NE2 GLN P 230      19.680   5.639 -22.878  0.00  0.00      PRO   
ATOM   3103 HE21 GLN P 230      20.184   4.817 -23.145  0.00  0.00      PRO   
ATOM   3104 HE22 GLN P 230      20.045   6.547 -23.084  0.00  0.00      PRO   
ATOM   3105  C   GLN P 230      15.461   3.365 -24.981  0.00  0.00      PRO   
ATOM   3106  O   GLN P 230      16.237   3.416 -25.936  0.00  0.00      PRO   
ATOM   3107  N   HSD P 231      14.392   2.617 -24.934  0.00  0.00      PRO   
ATOM   3108  HN  HSD P 231      13.730   2.633 -24.189  0.00  0.00      PRO   
ATOM   3109  CA  HSD P 231      13.910   1.736 -25.990  0.00  0.00      PRO   
ATOM   3110  HA  HSD P 231      14.673   1.825 -26.748  0.00  0.00      PRO   
ATOM   3111  CB  HSD P 231      13.781   0.274 -25.508  0.00  0.00      PRO   
ATOM   3112  HB1 HSD P 231      13.503  -0.367 -26.372  0.00  0.00      PRO   
ATOM   3113  HB2 HSD P 231      13.056   0.144 -24.677  0.00  0.00      PRO   
ATOM   3114  ND1 HSD P 231      16.234  -0.599 -25.693  0.00  0.00      PRO   
ATOM   3115  HD1 HSD P 231      16.296  -0.739 -26.681  0.00  0.00      PRO   
ATOM   3116  CG  HSD P 231      15.129  -0.213 -24.955  0.00  0.00      PRO   
ATOM   3117  CE1 HSD P 231      17.163  -1.032 -24.797  0.00  0.00      PRO   
ATOM   3118  HE1 HSD P 231      18.075  -1.569 -25.058  0.00  0.00      PRO   
ATOM   3119  NE2 HSD P 231      16.707  -1.048 -23.568  0.00  0.00      PRO   
ATOM   3120  CD2 HSD P 231      15.418  -0.551 -23.641  0.00  0.00      PRO   
ATOM   3121  HD2 HSD P 231      14.706  -0.561 -22.825  0.00  0.00      PRO   
ATOM   3122  C   HSD P 231      12.703   2.077 -26.698  0.00  0.00      PRO   
ATOM   3123  O   HSD P 231      12.385   1.388 -27.707  0.00  0.00      PRO   
ATOM   3124  N   CYS P 232      11.980   3.078 -26.326  0.00  0.00      PRO   
ATOM   3125  HN  CYS P 232      12.133   3.600 -25.490  0.00  0.00      PRO   
ATOM   3126  CA  CYS P 232      10.867   3.546 -27.194  0.00  0.00      PRO   
ATOM   3127  HA  CYS P 232      10.322   2.791 -27.740  0.00  0.00      PRO   
ATOM   3128  CB  CYS P 232       9.839   4.194 -26.289  0.00  0.00      PRO   
ATOM   3129  HB1 CYS P 232      10.368   5.022 -25.770  0.00  0.00      PRO   
ATOM   3130  HB2 CYS P 232       9.684   3.458 -25.471  0.00  0.00      PRO   
ATOM   3131  SG  CYS P 232       8.377   4.761 -27.137  0.00  0.00      PRO   
ATOM   3132  HG1 CYS P 232       7.662   3.654 -27.275  0.00  0.00      PRO   
ATOM   3133  C   CYS P 232      11.387   4.403 -28.306  0.00  0.00      PRO   
ATOM   3134  O   CYS P 232      12.379   5.126 -28.092  0.00  0.00      PRO   
ATOM   3135  N   LYS P 233      10.872   4.326 -29.593  0.00  0.00      PRO   
ATOM   3136  HN  LYS P 233      10.094   3.732 -29.786  0.00  0.00      PRO   
ATOM   3137  CA  LYS P 233      11.214   5.154 -30.664  0.00  0.00      PRO   
ATOM   3138  HA  LYS P 233      12.242   5.460 -30.539  0.00  0.00      PRO   
ATOM   3139  CB  LYS P 233      11.186   4.268 -31.910  0.00  0.00      PRO   
ATOM   3140  HB1 LYS P 233      11.390   4.911 -32.793  0.00  0.00      PRO   
ATOM   3141  HB2 LYS P 233      10.151   3.872 -31.987  0.00  0.00      PRO   
ATOM   3142  CG  LYS P 233      12.247   3.147 -32.089  0.00  0.00      PRO   
ATOM   3143  HG1 LYS P 233      11.843   2.620 -32.980  0.00  0.00      PRO   
ATOM   3144  HG2 LYS P 233      12.232   2.390 -31.276  0.00  0.00      PRO   
ATOM   3145  CD  LYS P 233      13.726   3.604 -32.220  0.00  0.00      PRO   
ATOM   3146  HD1 LYS P 233      13.990   4.308 -31.403  0.00  0.00      PRO   
ATOM   3147  HD2 LYS P 233      13.863   4.259 -33.107  0.00  0.00      PRO   
ATOM   3148  CE  LYS P 233      14.656   2.425 -32.223  0.00  0.00      PRO   
ATOM   3149  HE1 LYS P 233      14.416   1.870 -33.155  0.00  0.00      PRO   
ATOM   3150  HE2 LYS P 233      14.477   1.740 -31.366  0.00  0.00      PRO   
ATOM   3151  NZ  LYS P 233      16.088   2.799 -32.368  0.00  0.00      PRO   
ATOM   3152  HZ1 LYS P 233      16.749   2.029 -32.142  0.00  0.00      PRO   
ATOM   3153  HZ2 LYS P 233      16.189   3.353 -33.242  0.00  0.00      PRO   
ATOM   3154  HZ3 LYS P 233      16.290   3.504 -31.631  0.00  0.00      PRO   
ATOM   3155  C   LYS P 233      10.340   6.394 -30.860  0.00  0.00      PRO   
ATOM   3156  O   LYS P 233      10.434   7.065 -31.891  0.00  0.00      PRO   
ATOM   3157  N   ASN P 234       9.453   6.625 -29.902  0.00  0.00      PRO   
ATOM   3158  HN  ASN P 234       9.434   6.041 -29.094  0.00  0.00      PRO   
ATOM   3159  CA  ASN P 234       8.448   7.667 -30.134  0.00  0.00      PRO   
ATOM   3160  HA  ASN P 234       8.280   7.854 -31.184  0.00  0.00      PRO   
ATOM   3161  CB  ASN P 234       7.159   6.957 -29.550  0.00  0.00      PRO   
ATOM   3162  HB1 ASN P 234       7.347   6.595 -28.517  0.00  0.00      PRO   
ATOM   3163  HB2 ASN P 234       7.062   5.976 -30.062  0.00  0.00      PRO   
ATOM   3164  CG  ASN P 234       5.852   7.708 -29.550  0.00  0.00      PRO   
ATOM   3165  OD1 ASN P 234       5.716   8.863 -30.015  0.00  0.00      PRO   
ATOM   3166  ND2 ASN P 234       4.783   7.244 -28.835  0.00  0.00      PRO   
ATOM   3167 HD21 ASN P 234       4.933   6.337 -28.441  0.00  0.00      PRO   
ATOM   3168 HD22 ASN P 234       3.909   7.708 -28.981  0.00  0.00      PRO   
ATOM   3169  C   ASN P 234       8.764   9.055 -29.484  0.00  0.00      PRO   
ATOM   3170  O   ASN P 234       9.409   9.227 -28.448  0.00  0.00      PRO   
ATOM   3171  N   GLU P 235       8.291  10.108 -30.050  0.00  0.00      PRO   
ATOM   3172  HN  GLU P 235       7.752   9.887 -30.859  0.00  0.00      PRO   
ATOM   3173  CA  GLU P 235       8.521  11.486 -29.616  0.00  0.00      PRO   
ATOM   3174  HA  GLU P 235       9.528  11.592 -29.241  0.00  0.00      PRO   
ATOM   3175  CB  GLU P 235       8.267  12.498 -30.714  0.00  0.00      PRO   
ATOM   3176  HB1 GLU P 235       8.253  13.537 -30.321  0.00  0.00      PRO   
ATOM   3177  HB2 GLU P 235       7.236  12.288 -31.071  0.00  0.00      PRO   
ATOM   3178  CG  GLU P 235       9.228  12.473 -31.962  0.00  0.00      PRO   
ATOM   3179  HG1 GLU P 235       9.167  11.472 -32.439  0.00  0.00      PRO   
ATOM   3180  HG2 GLU P 235      10.251  12.783 -31.661  0.00  0.00      PRO   
ATOM   3181  CD  GLU P 235       8.868  13.488 -32.996  0.00  0.00      PRO   
ATOM   3182  OE1 GLU P 235       7.792  13.375 -33.642  0.00  0.00      PRO   
ATOM   3183  OE2 GLU P 235       9.599  14.523 -33.203  0.00  0.00      PRO   
ATOM   3184  C   GLU P 235       7.685  11.868 -28.365  0.00  0.00      PRO   
ATOM   3185  O   GLU P 235       7.997  12.866 -27.675  0.00  0.00      PRO   
ATOM   3186  N   LYS P 236       6.709  10.987 -28.034  0.00  0.00      PRO   
ATOM   3187  HN  LYS P 236       6.698  10.200 -28.647  0.00  0.00      PRO   
ATOM   3188  CA  LYS P 236       5.648  11.216 -27.015  0.00  0.00      PRO   
ATOM   3189  HA  LYS P 236       5.682  12.231 -26.646  0.00  0.00      PRO   
ATOM   3190  CB  LYS P 236       4.255  10.887 -27.600  0.00  0.00      PRO   
ATOM   3191  HB1 LYS P 236       3.415  11.006 -26.882  0.00  0.00      PRO   
ATOM   3192  HB2 LYS P 236       4.084   9.791 -27.660  0.00  0.00      PRO   
ATOM   3193  CG  LYS P 236       4.048  11.560 -28.961  0.00  0.00      PRO   
ATOM   3194  HG1 LYS P 236       2.974  11.367 -29.169  0.00  0.00      PRO   
ATOM   3195  HG2 LYS P 236       4.833  11.335 -29.713  0.00  0.00      PRO   
ATOM   3196  CD  LYS P 236       3.998  13.141 -28.763  0.00  0.00      PRO   
ATOM   3197  HD1 LYS P 236       5.049  13.333 -28.457  0.00  0.00      PRO   
ATOM   3198  HD2 LYS P 236       3.304  13.466 -27.958  0.00  0.00      PRO   
ATOM   3199  CE  LYS P 236       3.819  13.943 -29.962  0.00  0.00      PRO   
ATOM   3200  HE1 LYS P 236       2.879  13.700 -30.501  0.00  0.00      PRO   
ATOM   3201  HE2 LYS P 236       4.643  13.840 -30.700  0.00  0.00      PRO   
ATOM   3202  NZ  LYS P 236       3.722  15.382 -29.611  0.00  0.00      PRO   
ATOM   3203  HZ1 LYS P 236       3.056  15.511 -28.823  0.00  0.00      PRO   
ATOM   3204  HZ2 LYS P 236       4.637  15.812 -29.367  0.00  0.00      PRO   
ATOM   3205  HZ3 LYS P 236       3.289  15.893 -30.406  0.00  0.00      PRO   
ATOM   3206  C   LYS P 236       5.983  10.361 -25.746  0.00  0.00      PRO   
ATOM   3207  O   LYS P 236       5.174  10.120 -24.795  0.00  0.00      PRO   
ATOM   3208  N   LYS P 237       7.198   9.685 -25.670  0.00  0.00      PRO   
ATOM   3209  HN  LYS P 237       7.860   9.823 -26.403  0.00  0.00      PRO   
ATOM   3210  CA  LYS P 237       7.669   8.765 -24.674  0.00  0.00      PRO   
ATOM   3211  HA  LYS P 237       6.942   7.974 -24.560  0.00  0.00      PRO   
ATOM   3212  CB  LYS P 237       9.034   8.025 -25.025  0.00  0.00      PRO   
ATOM   3213  HB1 LYS P 237       8.716   7.638 -26.017  0.00  0.00      PRO   
ATOM   3214  HB2 LYS P 237       9.214   7.133 -24.388  0.00  0.00      PRO   
ATOM   3215  CG  LYS P 237      10.241   8.935 -25.113  0.00  0.00      PRO   
ATOM   3216  HG1 LYS P 237      10.410   9.412 -24.124  0.00  0.00      PRO   
ATOM   3217  HG2 LYS P 237       9.931   9.681 -25.876  0.00  0.00      PRO   
ATOM   3218  CD  LYS P 237      11.568   8.183 -25.455  0.00  0.00      PRO   
ATOM   3219  HD1 LYS P 237      11.605   7.819 -26.505  0.00  0.00      PRO   
ATOM   3220  HD2 LYS P 237      11.734   7.435 -24.651  0.00  0.00      PRO   
ATOM   3221  CE  LYS P 237      12.796   9.104 -25.220  0.00  0.00      PRO   
ATOM   3222  HE1 LYS P 237      13.047   9.512 -24.218  0.00  0.00      PRO   
ATOM   3223  HE2 LYS P 237      12.626  10.010 -25.840  0.00  0.00      PRO   
ATOM   3224  NZ  LYS P 237      13.992   8.589 -25.904  0.00  0.00      PRO   
ATOM   3225  HZ1 LYS P 237      13.732   8.168 -26.819  0.00  0.00      PRO   
ATOM   3226  HZ2 LYS P 237      14.748   9.298 -25.987  0.00  0.00      PRO   
ATOM   3227  HZ3 LYS P 237      14.422   7.826 -25.343  0.00  0.00      PRO   
ATOM   3228  C   LYS P 237       7.833   9.229 -23.246  0.00  0.00      PRO   
ATOM   3229  O   LYS P 237       7.548   8.479 -22.347  0.00  0.00      PRO   
ATOM   3230  N   ASN P 238       8.316  10.462 -22.940  0.00  0.00      PRO   
ATOM   3231  HN  ASN P 238       8.543  11.149 -23.625  0.00  0.00      PRO   
ATOM   3232  CA  ASN P 238       8.250  11.015 -21.587  0.00  0.00      PRO   
ATOM   3233  HA  ASN P 238       8.730  10.328 -20.907  0.00  0.00      PRO   
ATOM   3234  CB  ASN P 238       8.958  12.345 -21.570  0.00  0.00      PRO   
ATOM   3235  HB1 ASN P 238       8.776  12.978 -20.675  0.00  0.00      PRO   
ATOM   3236  HB2 ASN P 238       8.718  12.947 -22.473  0.00  0.00      PRO   
ATOM   3237  CG  ASN P 238      10.469  12.156 -21.758  0.00  0.00      PRO   
ATOM   3238  OD1 ASN P 238      10.967  12.000 -22.876  0.00  0.00      PRO   
ATOM   3239  ND2 ASN P 238      11.304  12.269 -20.738  0.00  0.00      PRO   
ATOM   3240 HD21 ASN P 238      11.050  12.698 -19.871  0.00  0.00      PRO   
ATOM   3241 HD22 ASN P 238      12.244  12.205 -21.072  0.00  0.00      PRO   
ATOM   3242  C   ASN P 238       6.816  11.252 -21.024  0.00  0.00      PRO   
ATOM   3243  O   ASN P 238       6.513  10.926 -19.858  0.00  0.00      PRO   
ATOM   3244  N   LYS P 239       5.912  11.699 -21.900  0.00  0.00      PRO   
ATOM   3245  HN  LYS P 239       6.200  11.831 -22.845  0.00  0.00      PRO   
ATOM   3246  CA  LYS P 239       4.515  11.863 -21.666  0.00  0.00      PRO   
ATOM   3247  HA  LYS P 239       4.374  12.505 -20.809  0.00  0.00      PRO   
ATOM   3248  CB  LYS P 239       3.804  12.579 -22.849  0.00  0.00      PRO   
ATOM   3249  HB1 LYS P 239       3.928  11.979 -23.776  0.00  0.00      PRO   
ATOM   3250  HB2 LYS P 239       4.339  13.542 -22.995  0.00  0.00      PRO   
ATOM   3251  CG  LYS P 239       2.384  13.092 -22.701  0.00  0.00      PRO   
ATOM   3252  HG1 LYS P 239       2.331  13.616 -21.723  0.00  0.00      PRO   
ATOM   3253  HG2 LYS P 239       1.608  12.302 -22.608  0.00  0.00      PRO   
ATOM   3254  CD  LYS P 239       1.918  13.948 -23.892  0.00  0.00      PRO   
ATOM   3255  HD1 LYS P 239       1.940  13.297 -24.793  0.00  0.00      PRO   
ATOM   3256  HD2 LYS P 239       2.602  14.812 -24.035  0.00  0.00      PRO   
ATOM   3257  CE  LYS P 239       0.615  14.666 -23.615  0.00  0.00      PRO   
ATOM   3258  HE1 LYS P 239       0.501  15.280 -22.696  0.00  0.00      PRO   
ATOM   3259  HE2 LYS P 239      -0.044  13.779 -23.500  0.00  0.00      PRO   
ATOM   3260  NZ  LYS P 239       0.412  15.425 -24.837  0.00  0.00      PRO   
ATOM   3261  HZ1 LYS P 239       1.020  16.250 -25.016  0.00  0.00      PRO   
ATOM   3262  HZ2 LYS P 239       0.468  14.792 -25.660  0.00  0.00      PRO   
ATOM   3263  HZ3 LYS P 239      -0.562  15.769 -24.716  0.00  0.00      PRO   
ATOM   3264  C   LYS P 239       3.855  10.524 -21.361  0.00  0.00      PRO   
ATOM   3265  O   LYS P 239       2.829  10.565 -20.709  0.00  0.00      PRO   
ATOM   3266  N   ALA P 240       4.284   9.388 -21.892  0.00  0.00      PRO   
ATOM   3267  HN  ALA P 240       4.897   9.373 -22.678  0.00  0.00      PRO   
ATOM   3268  CA  ALA P 240       3.527   8.150 -21.600  0.00  0.00      PRO   
ATOM   3269  HA  ALA P 240       2.469   8.365 -21.591  0.00  0.00      PRO   
ATOM   3270  CB  ALA P 240       3.812   7.085 -22.710  0.00  0.00      PRO   
ATOM   3271  HB1 ALA P 240       3.306   6.103 -22.587  0.00  0.00      PRO   
ATOM   3272  HB2 ALA P 240       3.395   7.587 -23.609  0.00  0.00      PRO   
ATOM   3273  HB3 ALA P 240       4.867   6.837 -22.953  0.00  0.00      PRO   
ATOM   3274  C   ALA P 240       3.846   7.570 -20.300  0.00  0.00      PRO   
ATOM   3275  O   ALA P 240       2.935   6.887 -19.744  0.00  0.00      PRO   
ATOM   3276  N   VAL P 241       5.042   7.892 -19.667  0.00  0.00      PRO   
ATOM   3277  HN  VAL P 241       5.590   8.605 -20.098  0.00  0.00      PRO   
ATOM   3278  CA  VAL P 241       5.464   7.333 -18.426  0.00  0.00      PRO   
ATOM   3279  HA  VAL P 241       4.961   6.407 -18.188  0.00  0.00      PRO   
ATOM   3280  CB  VAL P 241       6.967   6.980 -18.412  0.00  0.00      PRO   
ATOM   3281  HB  VAL P 241       7.267   6.536 -17.438  0.00  0.00      PRO   
ATOM   3282  CG1 VAL P 241       7.188   5.877 -19.490  0.00  0.00      PRO   
ATOM   3283 HG11 VAL P 241       7.318   6.128 -20.565  0.00  0.00      PRO   
ATOM   3284 HG12 VAL P 241       8.134   5.403 -19.152  0.00  0.00      PRO   
ATOM   3285 HG13 VAL P 241       6.384   5.113 -19.432  0.00  0.00      PRO   
ATOM   3286  CG2 VAL P 241       7.916   8.166 -18.652  0.00  0.00      PRO   
ATOM   3287 HG21 VAL P 241       8.957   7.778 -18.623  0.00  0.00      PRO   
ATOM   3288 HG22 VAL P 241       7.756   8.488 -19.703  0.00  0.00      PRO   
ATOM   3289 HG23 VAL P 241       7.758   9.087 -18.052  0.00  0.00      PRO   
ATOM   3290  C   VAL P 241       5.211   8.238 -17.189  0.00  0.00      PRO   
ATOM   3291  O   VAL P 241       5.462   7.826 -16.072  0.00  0.00      PRO   
ATOM   3292  N   LYS P 242       4.578   9.349 -17.437  0.00  0.00      PRO   
ATOM   3293  HN  LYS P 242       4.515   9.629 -18.392  0.00  0.00      PRO   
ATOM   3294  CA  LYS P 242       3.991  10.105 -16.319  0.00  0.00      PRO   
ATOM   3295  HA  LYS P 242       4.815  10.330 -15.659  0.00  0.00      PRO   
ATOM   3296  CB  LYS P 242       3.389  11.418 -16.928  0.00  0.00      PRO   
ATOM   3297  HB1 LYS P 242       2.667  11.874 -16.217  0.00  0.00      PRO   
ATOM   3298  HB2 LYS P 242       2.857  11.245 -17.888  0.00  0.00      PRO   
ATOM   3299  CG  LYS P 242       4.416  12.512 -17.322  0.00  0.00      PRO   
ATOM   3300  HG1 LYS P 242       5.182  12.105 -18.016  0.00  0.00      PRO   
ATOM   3301  HG2 LYS P 242       4.913  12.892 -16.404  0.00  0.00      PRO   
ATOM   3302  CD  LYS P 242       3.688  13.639 -18.073  0.00  0.00      PRO   
ATOM   3303  HD1 LYS P 242       3.056  14.285 -17.427  0.00  0.00      PRO   
ATOM   3304  HD2 LYS P 242       3.042  13.364 -18.934  0.00  0.00      PRO   
ATOM   3305  CE  LYS P 242       4.708  14.521 -18.812  0.00  0.00      PRO   
ATOM   3306  HE1 LYS P 242       5.295  13.772 -19.387  0.00  0.00      PRO   
ATOM   3307  HE2 LYS P 242       5.485  14.899 -18.114  0.00  0.00      PRO   
ATOM   3308  NZ  LYS P 242       4.180  15.694 -19.541  0.00  0.00      PRO   
ATOM   3309  HZ1 LYS P 242       4.855  15.908 -20.303  0.00  0.00      PRO   
ATOM   3310  HZ2 LYS P 242       3.205  15.470 -19.825  0.00  0.00      PRO   
ATOM   3311  HZ3 LYS P 242       4.156  16.588 -19.010  0.00  0.00      PRO   
ATOM   3312  C   LYS P 242       2.919   9.292 -15.472  0.00  0.00      PRO   
ATOM   3313  O   LYS P 242       2.947   9.362 -14.253  0.00  0.00      PRO   
ATOM   3314  N   MET P 243       2.134   8.481 -16.213  0.00  0.00      PRO   
ATOM   3315  HN  MET P 243       2.162   8.577 -17.205  0.00  0.00      PRO   
ATOM   3316  CA  MET P 243       1.154   7.526 -15.711  0.00  0.00      PRO   
ATOM   3317  HA  MET P 243       0.482   8.076 -15.069  0.00  0.00      PRO   
ATOM   3318  CB  MET P 243       0.216   7.005 -16.868  0.00  0.00      PRO   
ATOM   3319  HB1 MET P 243      -0.503   6.361 -16.317  0.00  0.00      PRO   
ATOM   3320  HB2 MET P 243       0.824   6.403 -17.578  0.00  0.00      PRO   
ATOM   3321  CG  MET P 243      -0.539   8.269 -17.480  0.00  0.00      PRO   
ATOM   3322  HG1 MET P 243      -1.066   8.941 -16.770  0.00  0.00      PRO   
ATOM   3323  HG2 MET P 243      -1.434   7.809 -17.952  0.00  0.00      PRO   
ATOM   3324  SD  MET P 243       0.492   9.203 -18.676  0.00  0.00      PRO   
ATOM   3325  CE  MET P 243      -0.725  10.566 -18.627  0.00  0.00      PRO   
ATOM   3326  HE1 MET P 243      -1.785  10.236 -18.672  0.00  0.00      PRO   
ATOM   3327  HE2 MET P 243      -0.504  11.300 -17.823  0.00  0.00      PRO   
ATOM   3328  HE3 MET P 243      -0.451  11.207 -19.492  0.00  0.00      PRO   
ATOM   3329  C   MET P 243       1.718   6.424 -14.742  0.00  0.00      PRO   
ATOM   3330  O   MET P 243       1.161   6.210 -13.651  0.00  0.00      PRO   
ATOM   3331  N   ILE P 244       2.929   5.877 -15.154  0.00  0.00      PRO   
ATOM   3332  HN  ILE P 244       3.387   6.349 -15.903  0.00  0.00      PRO   
ATOM   3333  CA  ILE P 244       3.513   4.892 -14.262  0.00  0.00      PRO   
ATOM   3334  HA  ILE P 244       2.770   4.177 -13.941  0.00  0.00      PRO   
ATOM   3335  CB  ILE P 244       4.492   4.129 -15.084  0.00  0.00      PRO   
ATOM   3336  HB  ILE P 244       5.328   4.810 -15.354  0.00  0.00      PRO   
ATOM   3337  CG2 ILE P 244       5.289   3.039 -14.284  0.00  0.00      PRO   
ATOM   3338 HG21 ILE P 244       5.992   2.543 -14.987  0.00  0.00      PRO   
ATOM   3339 HG22 ILE P 244       5.879   3.540 -13.487  0.00  0.00      PRO   
ATOM   3340 HG23 ILE P 244       4.526   2.274 -14.024  0.00  0.00      PRO   
ATOM   3341  CG1 ILE P 244       4.038   3.533 -16.434  0.00  0.00      PRO   
ATOM   3342 HG11 ILE P 244       3.338   4.176 -17.009  0.00  0.00      PRO   
ATOM   3343 HG12 ILE P 244       3.526   2.608 -16.091  0.00  0.00      PRO   
ATOM   3344  CD  ILE P 244       5.174   3.167 -17.374  0.00  0.00      PRO   
ATOM   3345  HD1 ILE P 244       5.898   2.419 -16.988  0.00  0.00      PRO   
ATOM   3346  HD2 ILE P 244       4.931   2.786 -18.388  0.00  0.00      PRO   
ATOM   3347  HD3 ILE P 244       5.733   4.110 -17.560  0.00  0.00      PRO   
ATOM   3348  C   ILE P 244       4.174   5.583 -13.047  0.00  0.00      PRO   
ATOM   3349  O   ILE P 244       4.012   5.202 -11.951  0.00  0.00      PRO   
ATOM   3350  N   PHE P 245       5.061   6.555 -13.370  0.00  0.00      PRO   
ATOM   3351  HN  PHE P 245       5.111   6.790 -14.338  0.00  0.00      PRO   
ATOM   3352  CA  PHE P 245       5.808   7.434 -12.389  0.00  0.00      PRO   
ATOM   3353  HA  PHE P 245       6.563   6.829 -11.910  0.00  0.00      PRO   
ATOM   3354  CB  PHE P 245       6.746   8.454 -13.227  0.00  0.00      PRO   
ATOM   3355  HB1 PHE P 245       6.076   8.964 -13.951  0.00  0.00      PRO   
ATOM   3356  HB2 PHE P 245       7.404   7.794 -13.833  0.00  0.00      PRO   
ATOM   3357  CG  PHE P 245       7.422   9.531 -12.520  0.00  0.00      PRO   
ATOM   3358  CD1 PHE P 245       8.237   9.164 -11.449  0.00  0.00      PRO   
ATOM   3359  HD1 PHE P 245       8.082   8.162 -11.075  0.00  0.00      PRO   
ATOM   3360  CE1 PHE P 245       9.051  10.085 -10.801  0.00  0.00      PRO   
ATOM   3361  HE1 PHE P 245       9.633   9.748  -9.957  0.00  0.00      PRO   
ATOM   3362  CZ  PHE P 245       9.285  11.361 -11.344  0.00  0.00      PRO   
ATOM   3363  HZ  PHE P 245       9.911  12.081 -10.838  0.00  0.00      PRO   
ATOM   3364  CD2 PHE P 245       7.461  10.836 -12.883  0.00  0.00      PRO   
ATOM   3365  HD2 PHE P 245       6.719  11.217 -13.570  0.00  0.00      PRO   
ATOM   3366  CE2 PHE P 245       8.352  11.828 -12.327  0.00  0.00      PRO   
ATOM   3367  HE2 PHE P 245       8.336  12.855 -12.661  0.00  0.00      PRO   
ATOM   3368  C   PHE P 245       5.002   8.035 -11.252  0.00  0.00      PRO   
ATOM   3369  O   PHE P 245       5.362   7.934 -10.064  0.00  0.00      PRO   
ATOM   3370  N   ALA P 246       3.850   8.621 -11.529  0.00  0.00      PRO   
ATOM   3371  HN  ALA P 246       3.438   8.500 -12.429  0.00  0.00      PRO   
ATOM   3372  CA  ALA P 246       3.041   9.340 -10.512  0.00  0.00      PRO   
ATOM   3373  HA  ALA P 246       3.663  10.106 -10.072  0.00  0.00      PRO   
ATOM   3374  CB  ALA P 246       1.879  10.024 -11.120  0.00  0.00      PRO   
ATOM   3375  HB1 ALA P 246       2.243  10.652 -11.961  0.00  0.00      PRO   
ATOM   3376  HB2 ALA P 246       1.167   9.266 -11.510  0.00  0.00      PRO   
ATOM   3377  HB3 ALA P 246       1.330  10.667 -10.398  0.00  0.00      PRO   
ATOM   3378  C   ALA P 246       2.577   8.383  -9.353  0.00  0.00      PRO   
ATOM   3379  O   ALA P 246       2.701   8.729  -8.190  0.00  0.00      PRO   
ATOM   3380  N   VAL P 247       1.985   7.175  -9.635  0.00  0.00      PRO   
ATOM   3381  HN  VAL P 247       1.851   6.929 -10.592  0.00  0.00      PRO   
ATOM   3382  CA  VAL P 247       1.647   6.153  -8.732  0.00  0.00      PRO   
ATOM   3383  HA  VAL P 247       0.887   6.492  -8.043  0.00  0.00      PRO   
ATOM   3384  CB  VAL P 247       1.037   4.949  -9.487  0.00  0.00      PRO   
ATOM   3385  HB  VAL P 247       1.747   4.344 -10.091  0.00  0.00      PRO   
ATOM   3386  CG1 VAL P 247       0.446   3.898  -8.523  0.00  0.00      PRO   
ATOM   3387 HG11 VAL P 247      -0.163   4.289  -7.680  0.00  0.00      PRO   
ATOM   3388 HG12 VAL P 247      -0.272   3.300  -9.124  0.00  0.00      PRO   
ATOM   3389 HG13 VAL P 247       1.304   3.270  -8.201  0.00  0.00      PRO   
ATOM   3390  CG2 VAL P 247      -0.125   5.476 -10.369  0.00  0.00      PRO   
ATOM   3391 HG21 VAL P 247      -0.828   4.690 -10.719  0.00  0.00      PRO   
ATOM   3392 HG22 VAL P 247      -0.695   6.042  -9.601  0.00  0.00      PRO   
ATOM   3393 HG23 VAL P 247       0.210   6.096 -11.228  0.00  0.00      PRO   
ATOM   3394  C   VAL P 247       2.821   5.559  -7.854  0.00  0.00      PRO   
ATOM   3395  O   VAL P 247       2.621   5.416  -6.663  0.00  0.00      PRO   
ATOM   3396  N   VAL P 248       4.063   5.447  -8.410  0.00  0.00      PRO   
ATOM   3397  HN  VAL P 248       4.181   5.550  -9.394  0.00  0.00      PRO   
ATOM   3398  CA  VAL P 248       5.293   5.216  -7.573  0.00  0.00      PRO   
ATOM   3399  HA  VAL P 248       4.962   4.318  -7.072  0.00  0.00      PRO   
ATOM   3400  CB  VAL P 248       6.438   4.671  -8.393  0.00  0.00      PRO   
ATOM   3401  HB  VAL P 248       6.859   5.453  -9.060  0.00  0.00      PRO   
ATOM   3402  CG1 VAL P 248       7.601   4.217  -7.570  0.00  0.00      PRO   
ATOM   3403 HG11 VAL P 248       7.948   4.912  -6.776  0.00  0.00      PRO   
ATOM   3404 HG12 VAL P 248       7.458   3.270  -7.006  0.00  0.00      PRO   
ATOM   3405 HG13 VAL P 248       8.502   3.954  -8.165  0.00  0.00      PRO   
ATOM   3406  CG2 VAL P 248       5.879   3.525  -9.192  0.00  0.00      PRO   
ATOM   3407 HG21 VAL P 248       6.713   2.956  -9.657  0.00  0.00      PRO   
ATOM   3408 HG22 VAL P 248       5.191   2.833  -8.662  0.00  0.00      PRO   
ATOM   3409 HG23 VAL P 248       5.286   3.945 -10.033  0.00  0.00      PRO   
ATOM   3410  C   VAL P 248       5.695   6.287  -6.545  0.00  0.00      PRO   
ATOM   3411  O   VAL P 248       5.985   6.084  -5.384  0.00  0.00      PRO   
ATOM   3412  N   VAL P 249       5.549   7.528  -7.050  0.00  0.00      PRO   
ATOM   3413  HN  VAL P 249       5.152   7.659  -7.956  0.00  0.00      PRO   
ATOM   3414  CA  VAL P 249       5.771   8.775  -6.281  0.00  0.00      PRO   
ATOM   3415  HA  VAL P 249       6.752   8.718  -5.831  0.00  0.00      PRO   
ATOM   3416  CB  VAL P 249       5.842  10.031  -7.191  0.00  0.00      PRO   
ATOM   3417  HB  VAL P 249       5.025   9.987  -7.944  0.00  0.00      PRO   
ATOM   3418  CG1 VAL P 249       5.765  11.351  -6.350  0.00  0.00      PRO   
ATOM   3419 HG11 VAL P 249       6.724  11.474  -5.804  0.00  0.00      PRO   
ATOM   3420 HG12 VAL P 249       5.686  12.306  -6.911  0.00  0.00      PRO   
ATOM   3421 HG13 VAL P 249       4.953  11.280  -5.595  0.00  0.00      PRO   
ATOM   3422  CG2 VAL P 249       7.214  10.108  -7.980  0.00  0.00      PRO   
ATOM   3423 HG21 VAL P 249       8.091  10.221  -7.307  0.00  0.00      PRO   
ATOM   3424 HG22 VAL P 249       7.338   9.100  -8.430  0.00  0.00      PRO   
ATOM   3425 HG23 VAL P 249       7.092  10.835  -8.811  0.00  0.00      PRO   
ATOM   3426  C   VAL P 249       4.833   8.826  -5.143  0.00  0.00      PRO   
ATOM   3427  O   VAL P 249       5.175   9.012  -3.989  0.00  0.00      PRO   
ATOM   3428  N   LEU P 250       3.555   8.701  -5.424  0.00  0.00      PRO   
ATOM   3429  HN  LEU P 250       3.255   8.499  -6.353  0.00  0.00      PRO   
ATOM   3430  CA  LEU P 250       2.567   8.742  -4.442  0.00  0.00      PRO   
ATOM   3431  HA  LEU P 250       2.734   9.653  -3.886  0.00  0.00      PRO   
ATOM   3432  CB  LEU P 250       1.204   8.575  -5.152  0.00  0.00      PRO   
ATOM   3433  HB1 LEU P 250       1.242   7.669  -5.794  0.00  0.00      PRO   
ATOM   3434  HB2 LEU P 250       0.913   9.421  -5.811  0.00  0.00      PRO   
ATOM   3435  CG  LEU P 250      -0.062   8.298  -4.281  0.00  0.00      PRO   
ATOM   3436  HG  LEU P 250       0.159   7.361  -3.728  0.00  0.00      PRO   
ATOM   3437  CD1 LEU P 250      -0.145   9.483  -3.377  0.00  0.00      PRO   
ATOM   3438 HD11 LEU P 250      -1.180   9.471  -2.972  0.00  0.00      PRO   
ATOM   3439 HD12 LEU P 250       0.606   9.185  -2.615  0.00  0.00      PRO   
ATOM   3440 HD13 LEU P 250       0.063  10.441  -3.900  0.00  0.00      PRO   
ATOM   3441  CD2 LEU P 250      -1.294   8.119  -5.173  0.00  0.00      PRO   
ATOM   3442 HD21 LEU P 250      -1.631   8.984  -5.784  0.00  0.00      PRO   
ATOM   3443 HD22 LEU P 250      -1.098   7.332  -5.933  0.00  0.00      PRO   
ATOM   3444 HD23 LEU P 250      -2.151   7.787  -4.549  0.00  0.00      PRO   
ATOM   3445  C   LEU P 250       2.719   7.577  -3.387  0.00  0.00      PRO   
ATOM   3446  O   LEU P 250       2.624   7.824  -2.180  0.00  0.00      PRO   
ATOM   3447  N   PHE P 251       2.983   6.278  -3.799  0.00  0.00      PRO   
ATOM   3448  HN  PHE P 251       3.008   6.124  -4.784  0.00  0.00      PRO   
ATOM   3449  CA  PHE P 251       3.273   5.161  -2.965  0.00  0.00      PRO   
ATOM   3450  HA  PHE P 251       2.453   4.944  -2.296  0.00  0.00      PRO   
ATOM   3451  CB  PHE P 251       3.752   3.987  -3.918  0.00  0.00      PRO   
ATOM   3452  HB1 PHE P 251       4.836   4.033  -4.158  0.00  0.00      PRO   
ATOM   3453  HB2 PHE P 251       3.241   4.118  -4.896  0.00  0.00      PRO   
ATOM   3454  CG  PHE P 251       3.462   2.638  -3.403  0.00  0.00      PRO   
ATOM   3455  CD1 PHE P 251       4.535   2.047  -2.700  0.00  0.00      PRO   
ATOM   3456  HD1 PHE P 251       5.431   2.641  -2.593  0.00  0.00      PRO   
ATOM   3457  CE1 PHE P 251       4.406   0.791  -2.137  0.00  0.00      PRO   
ATOM   3458  HE1 PHE P 251       5.243   0.249  -1.723  0.00  0.00      PRO   
ATOM   3459  CZ  PHE P 251       3.235   0.101  -2.150  0.00  0.00      PRO   
ATOM   3460  HZ  PHE P 251       3.146  -0.861  -1.666  0.00  0.00      PRO   
ATOM   3461  CD2 PHE P 251       2.274   1.880  -3.557  0.00  0.00      PRO   
ATOM   3462  HD2 PHE P 251       1.518   2.434  -4.092  0.00  0.00      PRO   
ATOM   3463  CE2 PHE P 251       2.100   0.636  -2.855  0.00  0.00      PRO   
ATOM   3464  HE2 PHE P 251       1.214   0.017  -2.849  0.00  0.00      PRO   
ATOM   3465  C   PHE P 251       4.436   5.449  -2.030  0.00  0.00      PRO   
ATOM   3466  O   PHE P 251       4.391   5.283  -0.796  0.00  0.00      PRO   
ATOM   3467  N   LEU P 252       5.566   5.966  -2.564  0.00  0.00      PRO   
ATOM   3468  HN  LEU P 252       5.485   6.405  -3.455  0.00  0.00      PRO   
ATOM   3469  CA  LEU P 252       6.795   6.266  -1.852  0.00  0.00      PRO   
ATOM   3470  HA  LEU P 252       7.106   5.395  -1.294  0.00  0.00      PRO   
ATOM   3471  CB  LEU P 252       7.852   6.721  -2.892  0.00  0.00      PRO   
ATOM   3472  HB1 LEU P 252       7.485   7.531  -3.557  0.00  0.00      PRO   
ATOM   3473  HB2 LEU P 252       8.108   5.824  -3.495  0.00  0.00      PRO   
ATOM   3474  CG  LEU P 252       9.222   7.292  -2.362  0.00  0.00      PRO   
ATOM   3475  HG  LEU P 252       9.096   8.227  -1.776  0.00  0.00      PRO   
ATOM   3476  CD1 LEU P 252       9.909   6.259  -1.388  0.00  0.00      PRO   
ATOM   3477 HD11 LEU P 252       9.234   5.988  -0.548  0.00  0.00      PRO   
ATOM   3478 HD12 LEU P 252      10.094   5.338  -1.981  0.00  0.00      PRO   
ATOM   3479 HD13 LEU P 252      10.873   6.739  -1.112  0.00  0.00      PRO   
ATOM   3480  CD2 LEU P 252      10.089   7.751  -3.529  0.00  0.00      PRO   
ATOM   3481 HD21 LEU P 252      10.781   8.514  -3.114  0.00  0.00      PRO   
ATOM   3482 HD22 LEU P 252      10.612   6.933  -4.069  0.00  0.00      PRO   
ATOM   3483 HD23 LEU P 252       9.414   8.282  -4.233  0.00  0.00      PRO   
ATOM   3484  C   LEU P 252       6.594   7.373  -0.749  0.00  0.00      PRO   
ATOM   3485  O   LEU P 252       7.008   7.251   0.403  0.00  0.00      PRO   
ATOM   3486  N   GLY P 253       5.882   8.486  -1.091  0.00  0.00      PRO   
ATOM   3487  HN  GLY P 253       5.525   8.627  -2.011  0.00  0.00      PRO   
ATOM   3488  CA  GLY P 253       5.533   9.574  -0.199  0.00  0.00      PRO   
ATOM   3489  HA1 GLY P 253       4.810  10.114  -0.792  0.00  0.00      PRO   
ATOM   3490  HA2 GLY P 253       6.428  10.032   0.195  0.00  0.00      PRO   
ATOM   3491  C   GLY P 253       4.615   9.132   1.000  0.00  0.00      PRO   
ATOM   3492  O   GLY P 253       4.702   9.716   2.072  0.00  0.00      PRO   
ATOM   3493  N   PHE P 254       3.625   8.235   0.780  0.00  0.00      PRO   
ATOM   3494  HN  PHE P 254       3.446   7.996  -0.172  0.00  0.00      PRO   
ATOM   3495  CA  PHE P 254       2.613   7.824   1.734  0.00  0.00      PRO   
ATOM   3496  HA  PHE P 254       2.411   8.656   2.392  0.00  0.00      PRO   
ATOM   3497  CB  PHE P 254       1.323   7.462   0.976  0.00  0.00      PRO   
ATOM   3498  HB1 PHE P 254       0.707   6.703   1.504  0.00  0.00      PRO   
ATOM   3499  HB2 PHE P 254       1.583   7.090  -0.038  0.00  0.00      PRO   
ATOM   3500  CG  PHE P 254       0.446   8.738   0.914  0.00  0.00      PRO   
ATOM   3501  CD1 PHE P 254      -0.644   8.915   1.717  0.00  0.00      PRO   
ATOM   3502  HD1 PHE P 254      -0.828   8.147   2.453  0.00  0.00      PRO   
ATOM   3503  CE1 PHE P 254      -1.486  10.080   1.602  0.00  0.00      PRO   
ATOM   3504  HE1 PHE P 254      -2.305  10.199   2.295  0.00  0.00      PRO   
ATOM   3505  CZ  PHE P 254      -1.089  11.065   0.742  0.00  0.00      PRO   
ATOM   3506  HZ  PHE P 254      -1.467  12.056   0.945  0.00  0.00      PRO   
ATOM   3507  CD2 PHE P 254       0.824   9.779   0.021  0.00  0.00      PRO   
ATOM   3508  HD2 PHE P 254       1.710   9.704  -0.593  0.00  0.00      PRO   
ATOM   3509  CE2 PHE P 254       0.112  10.971  -0.058  0.00  0.00      PRO   
ATOM   3510  HE2 PHE P 254       0.480  11.886  -0.496  0.00  0.00      PRO   
ATOM   3511  C   PHE P 254       3.135   6.630   2.599  0.00  0.00      PRO   
ATOM   3512  O   PHE P 254       3.101   6.702   3.817  0.00  0.00      PRO   
ATOM   3513  N   TRP P 255       3.639   5.504   2.063  0.00  0.00      PRO   
ATOM   3514  HN  TRP P 255       3.730   5.180   1.124  0.00  0.00      PRO   
ATOM   3515  CA  TRP P 255       3.951   4.374   2.848  0.00  0.00      PRO   
ATOM   3516  HA  TRP P 255       3.237   4.158   3.629  0.00  0.00      PRO   
ATOM   3517  CB  TRP P 255       3.845   3.090   1.867  0.00  0.00      PRO   
ATOM   3518  HB1 TRP P 255       4.229   2.316   2.565  0.00  0.00      PRO   
ATOM   3519  HB2 TRP P 255       4.536   3.206   1.004  0.00  0.00      PRO   
ATOM   3520  CG  TRP P 255       2.441   2.630   1.581  0.00  0.00      PRO   
ATOM   3521  CD1 TRP P 255       1.765   2.503   0.369  0.00  0.00      PRO   
ATOM   3522  HD1 TRP P 255       2.295   2.673  -0.557  0.00  0.00      PRO   
ATOM   3523  NE1 TRP P 255       0.566   1.948   0.531  0.00  0.00      PRO   
ATOM   3524  HE1 TRP P 255       0.021   1.700  -0.240  0.00  0.00      PRO   
ATOM   3525  CE2 TRP P 255       0.281   1.809   1.847  0.00  0.00      PRO   
ATOM   3526  CD2 TRP P 255       1.418   2.228   2.532  0.00  0.00      PRO   
ATOM   3527  CE3 TRP P 255       1.403   2.193   3.894  0.00  0.00      PRO   
ATOM   3528  HE3 TRP P 255       2.193   2.623   4.492  0.00  0.00      PRO   
ATOM   3529  CZ3 TRP P 255       0.306   1.585   4.545  0.00  0.00      PRO   
ATOM   3530  HZ3 TRP P 255       0.293   1.727   5.615  0.00  0.00      PRO   
ATOM   3531  CZ2 TRP P 255      -0.777   1.186   2.435  0.00  0.00      PRO   
ATOM   3532  HZ2 TRP P 255      -1.511   0.704   1.805  0.00  0.00      PRO   
ATOM   3533  CH2 TRP P 255      -0.818   1.130   3.780  0.00  0.00      PRO   
ATOM   3534  HH2 TRP P 255      -1.630   0.779   4.399  0.00  0.00      PRO   
ATOM   3535  C   TRP P 255       5.364   4.392   3.490  0.00  0.00      PRO   
ATOM   3536  O   TRP P 255       5.544   3.754   4.535  0.00  0.00      PRO   
ATOM   3537  N   THR P 256       6.351   5.162   2.936  0.00  0.00      PRO   
ATOM   3538  HN  THR P 256       6.093   5.699   2.136  0.00  0.00      PRO   
ATOM   3539  CA  THR P 256       7.692   5.229   3.518  0.00  0.00      PRO   
ATOM   3540  HA  THR P 256       8.025   4.205   3.605  0.00  0.00      PRO   
ATOM   3541  CB  THR P 256       8.707   5.658   2.422  0.00  0.00      PRO   
ATOM   3542  HB  THR P 256       8.568   6.661   1.964  0.00  0.00      PRO   
ATOM   3543  OG1 THR P 256       8.752   4.598   1.436  0.00  0.00      PRO   
ATOM   3544  HG1 THR P 256       8.113   4.905   0.789  0.00  0.00      PRO   
ATOM   3545  CG2 THR P 256      10.077   5.627   3.113  0.00  0.00      PRO   
ATOM   3546 HG21 THR P 256      10.202   4.684   3.686  0.00  0.00      PRO   
ATOM   3547 HG22 THR P 256      10.836   5.791   2.318  0.00  0.00      PRO   
ATOM   3548 HG23 THR P 256      10.164   6.489   3.809  0.00  0.00      PRO   
ATOM   3549  C   THR P 256       7.865   5.893   4.892  0.00  0.00      PRO   
ATOM   3550  O   THR P 256       8.493   5.264   5.772  0.00  0.00      PRO   
ATOM   3551  N   PRO P 257       7.309   7.014   5.184  0.00  0.00      PRO   
ATOM   3552  CD  PRO P 257       6.489   7.821   4.327  0.00  0.00      PRO   
ATOM   3553  HD1 PRO P 257       6.856   7.940   3.285  0.00  0.00      PRO   
ATOM   3554  HD2 PRO P 257       5.388   7.680   4.363  0.00  0.00      PRO   
ATOM   3555  CA  PRO P 257       7.266   7.654   6.533  0.00  0.00      PRO   
ATOM   3556  HA  PRO P 257       8.308   7.833   6.755  0.00  0.00      PRO   
ATOM   3557  CB  PRO P 257       6.507   8.864   6.461  0.00  0.00      PRO   
ATOM   3558  HB1 PRO P 257       6.899   9.718   7.055  0.00  0.00      PRO   
ATOM   3559  HB2 PRO P 257       5.489   8.755   6.891  0.00  0.00      PRO   
ATOM   3560  CG  PRO P 257       6.575   9.166   4.962  0.00  0.00      PRO   
ATOM   3561  HG1 PRO P 257       7.610   9.549   4.838  0.00  0.00      PRO   
ATOM   3562  HG2 PRO P 257       5.833   9.959   4.724  0.00  0.00      PRO   
ATOM   3563  C   PRO P 257       6.871   6.767   7.684  0.00  0.00      PRO   
ATOM   3564  O   PRO P 257       7.728   6.547   8.555  0.00  0.00      PRO   
ATOM   3565  N   TYR P 258       5.666   6.128   7.645  0.00  0.00      PRO   
ATOM   3566  HN  TYR P 258       5.170   6.417   6.830  0.00  0.00      PRO   
ATOM   3567  CA  TYR P 258       5.316   5.054   8.536  0.00  0.00      PRO   
ATOM   3568  HA  TYR P 258       5.192   5.491   9.516  0.00  0.00      PRO   
ATOM   3569  CB  TYR P 258       3.883   4.621   8.057  0.00  0.00      PRO   
ATOM   3570  HB1 TYR P 258       3.904   4.182   7.036  0.00  0.00      PRO   
ATOM   3571  HB2 TYR P 258       3.212   5.501   7.958  0.00  0.00      PRO   
ATOM   3572  CG  TYR P 258       3.204   3.600   8.952  0.00  0.00      PRO   
ATOM   3573  CD1 TYR P 258       2.734   4.057  10.181  0.00  0.00      PRO   
ATOM   3574  HD1 TYR P 258       2.962   5.057  10.518  0.00  0.00      PRO   
ATOM   3575  CE1 TYR P 258       1.961   3.175  10.985  0.00  0.00      PRO   
ATOM   3576  HE1 TYR P 258       1.744   3.498  11.992  0.00  0.00      PRO   
ATOM   3577  CZ  TYR P 258       1.589   1.839  10.563  0.00  0.00      PRO   
ATOM   3578  OH  TYR P 258       0.785   1.049  11.284  0.00  0.00      PRO   
ATOM   3579  HH  TYR P 258       0.241   1.576  11.874  0.00  0.00      PRO   
ATOM   3580  CD2 TYR P 258       2.805   2.354   8.472  0.00  0.00      PRO   
ATOM   3581  HD2 TYR P 258       3.174   1.906   7.562  0.00  0.00      PRO   
ATOM   3582  CE2 TYR P 258       2.144   1.463   9.323  0.00  0.00      PRO   
ATOM   3583  HE2 TYR P 258       1.969   0.494   8.880  0.00  0.00      PRO   
ATOM   3584  C   TYR P 258       6.307   3.839   8.644  0.00  0.00      PRO   
ATOM   3585  O   TYR P 258       6.592   3.409   9.731  0.00  0.00      PRO   
ATOM   3586  N   ASN P 259       6.829   3.330   7.454  0.00  0.00      PRO   
ATOM   3587  HN  ASN P 259       6.533   3.602   6.542  0.00  0.00      PRO   
ATOM   3588  CA  ASN P 259       7.867   2.240   7.423  0.00  0.00      PRO   
ATOM   3589  HA  ASN P 259       7.423   1.556   8.131  0.00  0.00      PRO   
ATOM   3590  CB  ASN P 259       7.974   1.590   6.042  0.00  0.00      PRO   
ATOM   3591  HB1 ASN P 259       8.827   0.878   6.045  0.00  0.00      PRO   
ATOM   3592  HB2 ASN P 259       8.284   2.313   5.258  0.00  0.00      PRO   
ATOM   3593  CG  ASN P 259       6.718   0.933   5.562  0.00  0.00      PRO   
ATOM   3594  OD1 ASN P 259       5.953   0.358   6.346  0.00  0.00      PRO   
ATOM   3595  ND2 ASN P 259       6.530   0.917   4.217  0.00  0.00      PRO   
ATOM   3596 HD21 ASN P 259       7.318   1.048   3.615  0.00  0.00      PRO   
ATOM   3597 HD22 ASN P 259       5.711   0.466   3.864  0.00  0.00      PRO   
ATOM   3598  C   ASN P 259       9.164   2.570   8.135  0.00  0.00      PRO   
ATOM   3599  O   ASN P 259       9.728   1.751   8.834  0.00  0.00      PRO   
ATOM   3600  N   ILE P 260       9.653   3.834   8.014  0.00  0.00      PRO   
ATOM   3601  HN  ILE P 260       9.226   4.468   7.374  0.00  0.00      PRO   
ATOM   3602  CA  ILE P 260      10.754   4.371   8.738  0.00  0.00      PRO   
ATOM   3603  HA  ILE P 260      11.579   3.679   8.662  0.00  0.00      PRO   
ATOM   3604  CB  ILE P 260      11.267   5.586   8.055  0.00  0.00      PRO   
ATOM   3605  HB  ILE P 260      10.484   6.374   8.072  0.00  0.00      PRO   
ATOM   3606  CG2 ILE P 260      12.454   6.101   8.936  0.00  0.00      PRO   
ATOM   3607 HG21 ILE P 260      13.169   5.267   9.105  0.00  0.00      PRO   
ATOM   3608 HG22 ILE P 260      13.025   6.915   8.440  0.00  0.00      PRO   
ATOM   3609 HG23 ILE P 260      12.162   6.449   9.950  0.00  0.00      PRO   
ATOM   3610  CG1 ILE P 260      11.775   5.458   6.625  0.00  0.00      PRO   
ATOM   3611 HG11 ILE P 260      12.295   6.392   6.322  0.00  0.00      PRO   
ATOM   3612 HG12 ILE P 260      10.905   5.443   5.934  0.00  0.00      PRO   
ATOM   3613  CD  ILE P 260      12.546   4.236   6.271  0.00  0.00      PRO   
ATOM   3614  HD1 ILE P 260      11.974   3.287   6.355  0.00  0.00      PRO   
ATOM   3615  HD2 ILE P 260      13.006   4.276   5.261  0.00  0.00      PRO   
ATOM   3616  HD3 ILE P 260      13.379   4.190   7.005  0.00  0.00      PRO   
ATOM   3617  C   ILE P 260      10.581   4.547  10.256  0.00  0.00      PRO   
ATOM   3618  O   ILE P 260      11.384   4.182  11.114  0.00  0.00      PRO   
ATOM   3619  N   VAL P 261       9.439   5.065  10.687  0.00  0.00      PRO   
ATOM   3620  HN  VAL P 261       8.769   5.455  10.060  0.00  0.00      PRO   
ATOM   3621  CA  VAL P 261       8.971   5.091  12.107  0.00  0.00      PRO   
ATOM   3622  HA  VAL P 261       9.617   5.697  12.725  0.00  0.00      PRO   
ATOM   3623  CB  VAL P 261       7.638   5.894  12.127  0.00  0.00      PRO   
ATOM   3624  HB  VAL P 261       7.035   5.348  11.372  0.00  0.00      PRO   
ATOM   3625  CG1 VAL P 261       6.962   5.849  13.478  0.00  0.00      PRO   
ATOM   3626 HG11 VAL P 261       7.603   6.123  14.342  0.00  0.00      PRO   
ATOM   3627 HG12 VAL P 261       6.075   6.499  13.318  0.00  0.00      PRO   
ATOM   3628 HG13 VAL P 261       6.496   4.842  13.551  0.00  0.00      PRO   
ATOM   3629  CG2 VAL P 261       7.895   7.330  11.739  0.00  0.00      PRO   
ATOM   3630 HG21 VAL P 261       8.556   7.745  12.530  0.00  0.00      PRO   
ATOM   3631 HG22 VAL P 261       8.301   7.507  10.720  0.00  0.00      PRO   
ATOM   3632 HG23 VAL P 261       6.915   7.854  11.734  0.00  0.00      PRO   
ATOM   3633  C   VAL P 261       8.764   3.640  12.671  0.00  0.00      PRO   
ATOM   3634  O   VAL P 261       9.127   3.387  13.813  0.00  0.00      PRO   
ATOM   3635  N   LEU P 262       8.244   2.641  11.887  0.00  0.00      PRO   
ATOM   3636  HN  LEU P 262       7.875   2.847  10.984  0.00  0.00      PRO   
ATOM   3637  CA  LEU P 262       8.393   1.249  12.252  0.00  0.00      PRO   
ATOM   3638  HA  LEU P 262       8.118   1.228  13.296  0.00  0.00      PRO   
ATOM   3639  CB  LEU P 262       7.374   0.350  11.380  0.00  0.00      PRO   
ATOM   3640  HB1 LEU P 262       7.625  -0.727  11.477  0.00  0.00      PRO   
ATOM   3641  HB2 LEU P 262       7.624   0.590  10.324  0.00  0.00      PRO   
ATOM   3642  CG  LEU P 262       5.843   0.593  11.585  0.00  0.00      PRO   
ATOM   3643  HG  LEU P 262       5.605   1.649  11.334  0.00  0.00      PRO   
ATOM   3644  CD1 LEU P 262       4.913  -0.133  10.606  0.00  0.00      PRO   
ATOM   3645 HD11 LEU P 262       5.130  -1.221  10.650  0.00  0.00      PRO   
ATOM   3646 HD12 LEU P 262       3.856  -0.245  10.929  0.00  0.00      PRO   
ATOM   3647 HD13 LEU P 262       5.027   0.206   9.554  0.00  0.00      PRO   
ATOM   3648  CD2 LEU P 262       5.326   0.358  12.980  0.00  0.00      PRO   
ATOM   3649 HD21 LEU P 262       6.130   0.796  13.609  0.00  0.00      PRO   
ATOM   3650 HD22 LEU P 262       4.298   0.776  13.034  0.00  0.00      PRO   
ATOM   3651 HD23 LEU P 262       5.165  -0.692  13.307  0.00  0.00      PRO   
ATOM   3652  C   LEU P 262       9.787   0.633  12.334  0.00  0.00      PRO   
ATOM   3653  O   LEU P 262       9.981  -0.164  13.273  0.00  0.00      PRO   
ATOM   3654  N   PHE P 263      10.753   0.981  11.411  0.00  0.00      PRO   
ATOM   3655  HN  PHE P 263      10.534   1.546  10.620  0.00  0.00      PRO   
ATOM   3656  CA  PHE P 263      12.190   0.667  11.455  0.00  0.00      PRO   
ATOM   3657  HA  PHE P 263      12.213  -0.407  11.569  0.00  0.00      PRO   
ATOM   3658  CB  PHE P 263      12.867   1.111  10.125  0.00  0.00      PRO   
ATOM   3659  HB1 PHE P 263      12.552   2.176  10.094  0.00  0.00      PRO   
ATOM   3660  HB2 PHE P 263      12.434   0.553   9.267  0.00  0.00      PRO   
ATOM   3661  CG  PHE P 263      14.400   1.196  10.217  0.00  0.00      PRO   
ATOM   3662  CD1 PHE P 263      15.158   0.250  10.920  0.00  0.00      PRO   
ATOM   3663  HD1 PHE P 263      14.625  -0.546  11.418  0.00  0.00      PRO   
ATOM   3664  CE1 PHE P 263      16.548   0.384  10.935  0.00  0.00      PRO   
ATOM   3665  HE1 PHE P 263      17.152  -0.335  11.468  0.00  0.00      PRO   
ATOM   3666  CZ  PHE P 263      17.214   1.511  10.350  0.00  0.00      PRO   
ATOM   3667  HZ  PHE P 263      18.287   1.617  10.405  0.00  0.00      PRO   
ATOM   3668  CD2 PHE P 263      15.038   2.219   9.525  0.00  0.00      PRO   
ATOM   3669  HD2 PHE P 263      14.440   2.908   8.947  0.00  0.00      PRO   
ATOM   3670  CE2 PHE P 263      16.417   2.381   9.515  0.00  0.00      PRO   
ATOM   3671  HE2 PHE P 263      16.915   3.156   8.951  0.00  0.00      PRO   
ATOM   3672  C   PHE P 263      12.799   1.230  12.758  0.00  0.00      PRO   
ATOM   3673  O   PHE P 263      13.434   0.535  13.565  0.00  0.00      PRO   
ATOM   3674  N   LEU P 264      12.469   2.454  13.138  0.00  0.00      PRO   
ATOM   3675  HN  LEU P 264      11.743   2.856  12.584  0.00  0.00      PRO   
ATOM   3676  CA  LEU P 264      12.904   3.042  14.388  0.00  0.00      PRO   
ATOM   3677  HA  LEU P 264      13.982   2.980  14.412  0.00  0.00      PRO   
ATOM   3678  CB  LEU P 264      12.439   4.533  14.387  0.00  0.00      PRO   
ATOM   3679  HB1 LEU P 264      12.697   5.016  15.354  0.00  0.00      PRO   
ATOM   3680  HB2 LEU P 264      11.338   4.631  14.280  0.00  0.00      PRO   
ATOM   3681  CG  LEU P 264      13.203   5.438  13.350  0.00  0.00      PRO   
ATOM   3682  HG  LEU P 264      13.346   4.860  12.412  0.00  0.00      PRO   
ATOM   3683  CD1 LEU P 264      12.353   6.722  13.071  0.00  0.00      PRO   
ATOM   3684 HD11 LEU P 264      12.601   7.138  12.072  0.00  0.00      PRO   
ATOM   3685 HD12 LEU P 264      11.274   6.483  12.958  0.00  0.00      PRO   
ATOM   3686 HD13 LEU P 264      12.431   7.561  13.795  0.00  0.00      PRO   
ATOM   3687  CD2 LEU P 264      14.580   5.789  13.885  0.00  0.00      PRO   
ATOM   3688 HD21 LEU P 264      15.187   6.420  13.201  0.00  0.00      PRO   
ATOM   3689 HD22 LEU P 264      14.497   6.230  14.901  0.00  0.00      PRO   
ATOM   3690 HD23 LEU P 264      15.176   4.861  14.019  0.00  0.00      PRO   
ATOM   3691  C   LEU P 264      12.400   2.419  15.620  0.00  0.00      PRO   
ATOM   3692  O   LEU P 264      13.118   2.238  16.581  0.00  0.00      PRO   
ATOM   3693  N   GLU P 265      11.116   2.005  15.534  0.00  0.00      PRO   
ATOM   3694  HN  GLU P 265      10.683   2.237  14.666  0.00  0.00      PRO   
ATOM   3695  CA  GLU P 265      10.409   1.264  16.636  0.00  0.00      PRO   
ATOM   3696  HA  GLU P 265      10.470   1.960  17.459  0.00  0.00      PRO   
ATOM   3697  CB  GLU P 265       8.961   0.976  16.333  0.00  0.00      PRO   
ATOM   3698  HB1 GLU P 265       8.927   0.705  15.256  0.00  0.00      PRO   
ATOM   3699  HB2 GLU P 265       8.267   1.829  16.495  0.00  0.00      PRO   
ATOM   3700  CG  GLU P 265       8.220  -0.226  16.999  0.00  0.00      PRO   
ATOM   3701  HG1 GLU P 265       8.093   0.180  18.025  0.00  0.00      PRO   
ATOM   3702  HG2 GLU P 265       8.717  -1.211  17.133  0.00  0.00      PRO   
ATOM   3703  CD  GLU P 265       6.762  -0.457  16.579  0.00  0.00      PRO   
ATOM   3704  OE1 GLU P 265       5.854   0.246  17.030  0.00  0.00      PRO   
ATOM   3705  OE2 GLU P 265       6.504  -1.329  15.739  0.00  0.00      PRO   
ATOM   3706  C   GLU P 265      11.131  -0.002  17.044  0.00  0.00      PRO   
ATOM   3707  O   GLU P 265      11.421  -0.156  18.220  0.00  0.00      PRO   
ATOM   3708  N   THR P 266      11.541  -0.754  16.061  0.00  0.00      PRO   
ATOM   3709  HN  THR P 266      11.461  -0.464  15.110  0.00  0.00      PRO   
ATOM   3710  CA  THR P 266      12.219  -2.021  16.319  0.00  0.00      PRO   
ATOM   3711  HA  THR P 266      11.681  -2.500  17.123  0.00  0.00      PRO   
ATOM   3712  CB  THR P 266      12.242  -3.008  15.109  0.00  0.00      PRO   
ATOM   3713  HB  THR P 266      11.228  -3.400  14.879  0.00  0.00      PRO   
ATOM   3714  OG1 THR P 266      13.158  -4.137  15.383  0.00  0.00      PRO   
ATOM   3715  HG1 THR P 266      12.626  -4.711  15.940  0.00  0.00      PRO   
ATOM   3716  CG2 THR P 266      12.775  -2.447  13.800  0.00  0.00      PRO   
ATOM   3717 HG21 THR P 266      12.986  -3.223  13.033  0.00  0.00      PRO   
ATOM   3718 HG22 THR P 266      12.200  -1.571  13.431  0.00  0.00      PRO   
ATOM   3719 HG23 THR P 266      13.805  -2.110  14.047  0.00  0.00      PRO   
ATOM   3720  C   THR P 266      13.638  -1.825  16.954  0.00  0.00      PRO   
ATOM   3721  O   THR P 266      14.100  -2.597  17.787  0.00  0.00      PRO   
ATOM   3722  N   LEU P 267      14.329  -0.728  16.556  0.00  0.00      PRO   
ATOM   3723  HN  LEU P 267      14.043  -0.123  15.817  0.00  0.00      PRO   
ATOM   3724  CA  LEU P 267      15.557  -0.315  17.118  0.00  0.00      PRO   
ATOM   3725  HA  LEU P 267      16.251  -1.142  17.173  0.00  0.00      PRO   
ATOM   3726  CB  LEU P 267      16.198   0.840  16.264  0.00  0.00      PRO   
ATOM   3727  HB1 LEU P 267      17.034   1.314  16.821  0.00  0.00      PRO   
ATOM   3728  HB2 LEU P 267      15.468   1.620  15.957  0.00  0.00      PRO   
ATOM   3729  CG  LEU P 267      16.874   0.219  15.030  0.00  0.00      PRO   
ATOM   3730  HG  LEU P 267      16.104  -0.384  14.502  0.00  0.00      PRO   
ATOM   3731  CD1 LEU P 267      17.228   1.344  14.032  0.00  0.00      PRO   
ATOM   3732 HD11 LEU P 267      17.808   0.890  13.200  0.00  0.00      PRO   
ATOM   3733 HD12 LEU P 267      16.473   2.049  13.621  0.00  0.00      PRO   
ATOM   3734 HD13 LEU P 267      17.930   1.984  14.607  0.00  0.00      PRO   
ATOM   3735  CD2 LEU P 267      18.154  -0.554  15.443  0.00  0.00      PRO   
ATOM   3736 HD21 LEU P 267      17.797  -1.547  15.791  0.00  0.00      PRO   
ATOM   3737 HD22 LEU P 267      18.781  -0.696  14.537  0.00  0.00      PRO   
ATOM   3738 HD23 LEU P 267      18.763  -0.069  16.235  0.00  0.00      PRO   
ATOM   3739  C   LEU P 267      15.329   0.145  18.599  0.00  0.00      PRO   
ATOM   3740  O   LEU P 267      16.027  -0.307  19.513  0.00  0.00      PRO   
ATOM   3741  N   VAL P 268      14.310   0.968  18.775  0.00  0.00      PRO   
ATOM   3742  HN  VAL P 268      13.915   1.506  18.034  0.00  0.00      PRO   
ATOM   3743  CA  VAL P 268      13.770   1.318  20.125  0.00  0.00      PRO   
ATOM   3744  HA  VAL P 268      14.567   1.833  20.642  0.00  0.00      PRO   
ATOM   3745  CB  VAL P 268      12.691   2.318  19.984  0.00  0.00      PRO   
ATOM   3746  HB  VAL P 268      11.876   1.990  19.305  0.00  0.00      PRO   
ATOM   3747  CG1 VAL P 268      12.099   2.462  21.412  0.00  0.00      PRO   
ATOM   3748 HG11 VAL P 268      12.914   2.649  22.143  0.00  0.00      PRO   
ATOM   3749 HG12 VAL P 268      11.400   3.322  21.492  0.00  0.00      PRO   
ATOM   3750 HG13 VAL P 268      11.424   1.645  21.746  0.00  0.00      PRO   
ATOM   3751  CG2 VAL P 268      13.278   3.641  19.376  0.00  0.00      PRO   
ATOM   3752 HG21 VAL P 268      12.407   4.255  19.061  0.00  0.00      PRO   
ATOM   3753 HG22 VAL P 268      13.892   4.226  20.094  0.00  0.00      PRO   
ATOM   3754 HG23 VAL P 268      13.849   3.543  18.429  0.00  0.00      PRO   
ATOM   3755  C   VAL P 268      13.645   0.140  21.074  0.00  0.00      PRO   
ATOM   3756  O   VAL P 268      14.198   0.148  22.184  0.00  0.00      PRO   
ATOM   3757  N   GLU P 269      12.946  -0.909  20.549  0.00  0.00      PRO   
ATOM   3758  HN  GLU P 269      12.440  -0.846  19.693  0.00  0.00      PRO   
ATOM   3759  CA  GLU P 269      12.607  -1.984  21.388  0.00  0.00      PRO   
ATOM   3760  HA  GLU P 269      12.598  -1.538  22.372  0.00  0.00      PRO   
ATOM   3761  CB  GLU P 269      11.175  -2.471  21.004  0.00  0.00      PRO   
ATOM   3762  HB1 GLU P 269      10.980  -3.511  21.342  0.00  0.00      PRO   
ATOM   3763  HB2 GLU P 269      11.112  -2.495  19.895  0.00  0.00      PRO   
ATOM   3764  CG  GLU P 269      10.112  -1.438  21.536  0.00  0.00      PRO   
ATOM   3765  HG1 GLU P 269       9.304  -1.415  20.773  0.00  0.00      PRO   
ATOM   3766  HG2 GLU P 269      10.495  -0.395  21.540  0.00  0.00      PRO   
ATOM   3767  CD  GLU P 269       9.391  -1.720  22.809  0.00  0.00      PRO   
ATOM   3768  OE1 GLU P 269       8.842  -2.852  23.003  0.00  0.00      PRO   
ATOM   3769  OE2 GLU P 269       9.435  -0.772  23.625  0.00  0.00      PRO   
ATOM   3770  C   GLU P 269      13.726  -3.020  21.402  0.00  0.00      PRO   
ATOM   3771  O   GLU P 269      13.431  -4.158  21.751  0.00  0.00      PRO   
ATOM   3772  N   LEU P 270      14.998  -2.741  21.058  0.00  0.00      PRO   
ATOM   3773  HN  LEU P 270      15.051  -1.889  20.544  0.00  0.00      PRO   
ATOM   3774  CA  LEU P 270      16.171  -3.566  21.274  0.00  0.00      PRO   
ATOM   3775  HA  LEU P 270      15.887  -4.529  20.877  0.00  0.00      PRO   
ATOM   3776  CB  LEU P 270      17.363  -2.960  20.563  0.00  0.00      PRO   
ATOM   3777  HB1 LEU P 270      18.387  -3.318  20.803  0.00  0.00      PRO   
ATOM   3778  HB2 LEU P 270      17.430  -1.875  20.792  0.00  0.00      PRO   
ATOM   3779  CG  LEU P 270      17.373  -3.250  19.086  0.00  0.00      PRO   
ATOM   3780  HG  LEU P 270      16.444  -2.824  18.651  0.00  0.00      PRO   
ATOM   3781  CD1 LEU P 270      18.502  -2.449  18.343  0.00  0.00      PRO   
ATOM   3782 HD11 LEU P 270      18.276  -1.361  18.300  0.00  0.00      PRO   
ATOM   3783 HD12 LEU P 270      19.482  -2.635  18.831  0.00  0.00      PRO   
ATOM   3784 HD13 LEU P 270      18.490  -2.871  17.315  0.00  0.00      PRO   
ATOM   3785  CD2 LEU P 270      17.383  -4.721  18.698  0.00  0.00      PRO   
ATOM   3786 HD21 LEU P 270      16.999  -4.695  17.656  0.00  0.00      PRO   
ATOM   3787 HD22 LEU P 270      18.359  -5.248  18.750  0.00  0.00      PRO   
ATOM   3788 HD23 LEU P 270      16.649  -5.321  19.277  0.00  0.00      PRO   
ATOM   3789  C   LEU P 270      16.560  -3.877  22.713  0.00  0.00      PRO   
ATOM   3790  O   LEU P 270      16.914  -4.920  23.159  0.00  0.00      PRO   
ATOM   3791  N   GLU P 271      16.369  -2.832  23.570  0.00  0.00      PRO   
ATOM   3792  HN  GLU P 271      16.129  -1.957  23.157  0.00  0.00      PRO   
ATOM   3793  CA  GLU P 271      16.261  -2.908  25.000  0.00  0.00      PRO   
ATOM   3794  HA  GLU P 271      15.786  -3.856  25.206  0.00  0.00      PRO   
ATOM   3795  CB  GLU P 271      17.686  -2.939  25.529  0.00  0.00      PRO   
ATOM   3796  HB1 GLU P 271      18.113  -1.918  25.433  0.00  0.00      PRO   
ATOM   3797  HB2 GLU P 271      18.374  -3.657  25.033  0.00  0.00      PRO   
ATOM   3798  CG  GLU P 271      17.788  -3.250  27.012  0.00  0.00      PRO   
ATOM   3799  HG1 GLU P 271      17.372  -2.354  27.520  0.00  0.00      PRO   
ATOM   3800  HG2 GLU P 271      18.823  -3.402  27.385  0.00  0.00      PRO   
ATOM   3801  CD  GLU P 271      17.068  -4.573  27.362  0.00  0.00      PRO   
ATOM   3802  OE1 GLU P 271      17.568  -5.701  26.944  0.00  0.00      PRO   
ATOM   3803  OE2 GLU P 271      16.035  -4.571  28.033  0.00  0.00      PRO   
ATOM   3804  C   GLU P 271      15.454  -1.666  25.432  0.00  0.00      PRO   
ATOM   3805  O   GLU P 271      15.230  -0.691  24.747  0.00  0.00      PRO   
ATOM   3806  N   VAL P 272      14.800  -1.869  26.622  0.00  0.00      PRO   
ATOM   3807  HN  VAL P 272      15.043  -2.647  27.195  0.00  0.00      PRO   
ATOM   3808  CA  VAL P 272      14.140  -0.781  27.374  0.00  0.00      PRO   
ATOM   3809  HA  VAL P 272      13.400  -0.342  26.722  0.00  0.00      PRO   
ATOM   3810  CB  VAL P 272      13.295  -1.205  28.574  0.00  0.00      PRO   
ATOM   3811  HB  VAL P 272      13.934  -1.810  29.253  0.00  0.00      PRO   
ATOM   3812  CG1 VAL P 272      12.637  -0.049  29.438  0.00  0.00      PRO   
ATOM   3813 HG11 VAL P 272      13.412   0.719  29.649  0.00  0.00      PRO   
ATOM   3814 HG12 VAL P 272      11.787   0.549  29.044  0.00  0.00      PRO   
ATOM   3815 HG13 VAL P 272      12.424  -0.565  30.399  0.00  0.00      PRO   
ATOM   3816  CG2 VAL P 272      12.118  -2.125  28.060  0.00  0.00      PRO   
ATOM   3817 HG21 VAL P 272      11.654  -2.595  28.953  0.00  0.00      PRO   
ATOM   3818 HG22 VAL P 272      11.287  -1.639  27.505  0.00  0.00      PRO   
ATOM   3819 HG23 VAL P 272      12.520  -2.889  27.361  0.00  0.00      PRO   
ATOM   3820  C   VAL P 272      15.099   0.307  27.780  0.00  0.00      PRO   
ATOM   3821  O   VAL P 272      16.071   0.039  28.547  0.00  0.00      PRO   
ATOM   3822  N   LEU P 273      14.919   1.522  27.089  0.00  0.00      PRO   
ATOM   3823  HN  LEU P 273      14.317   1.473  26.296  0.00  0.00      PRO   
ATOM   3824  CA  LEU P 273      15.702   2.721  27.241  0.00  0.00      PRO   
ATOM   3825  HA  LEU P 273      16.704   2.544  26.880  0.00  0.00      PRO   
ATOM   3826  CB  LEU P 273      15.199   3.924  26.460  0.00  0.00      PRO   
ATOM   3827  HB1 LEU P 273      15.861   4.796  26.647  0.00  0.00      PRO   
ATOM   3828  HB2 LEU P 273      14.137   4.082  26.744  0.00  0.00      PRO   
ATOM   3829  CG  LEU P 273      15.301   3.771  24.933  0.00  0.00      PRO   
ATOM   3830  HG  LEU P 273      14.904   2.770  24.663  0.00  0.00      PRO   
ATOM   3831  CD1 LEU P 273      14.292   4.666  24.153  0.00  0.00      PRO   
ATOM   3832 HD11 LEU P 273      14.648   5.710  24.287  0.00  0.00      PRO   
ATOM   3833 HD12 LEU P 273      14.348   4.242  23.128  0.00  0.00      PRO   
ATOM   3834 HD13 LEU P 273      13.243   4.532  24.494  0.00  0.00      PRO   
ATOM   3835  CD2 LEU P 273      16.745   3.796  24.332  0.00  0.00      PRO   
ATOM   3836 HD21 LEU P 273      17.018   4.867  24.439  0.00  0.00      PRO   
ATOM   3837 HD22 LEU P 273      17.419   3.132  24.914  0.00  0.00      PRO   
ATOM   3838 HD23 LEU P 273      16.751   3.471  23.269  0.00  0.00      PRO   
ATOM   3839  C   LEU P 273      15.760   3.212  28.710  0.00  0.00      PRO   
ATOM   3840  O   LEU P 273      16.797   3.695  29.152  0.00  0.00      PRO   
ATOM   3841  N   GLN P 274      14.547   3.099  29.442  0.00  0.00      PRO   
ATOM   3842  HN  GLN P 274      13.764   2.695  28.977  0.00  0.00      PRO   
ATOM   3843  CA  GLN P 274      14.348   3.378  30.840  0.00  0.00      PRO   
ATOM   3844  HA  GLN P 274      13.435   2.870  31.114  0.00  0.00      PRO   
ATOM   3845  CB  GLN P 274      15.443   2.864  31.855  0.00  0.00      PRO   
ATOM   3846  HB1 GLN P 274      15.107   3.148  32.876  0.00  0.00      PRO   
ATOM   3847  HB2 GLN P 274      16.386   3.376  31.567  0.00  0.00      PRO   
ATOM   3848  CG  GLN P 274      15.709   1.386  31.656  0.00  0.00      PRO   
ATOM   3849  HG1 GLN P 274      16.339   1.214  30.758  0.00  0.00      PRO   
ATOM   3850  HG2 GLN P 274      14.785   0.777  31.557  0.00  0.00      PRO   
ATOM   3851  CD  GLN P 274      16.420   0.707  32.825  0.00  0.00      PRO   
ATOM   3852  OE1 GLN P 274      16.762   1.345  33.830  0.00  0.00      PRO   
ATOM   3853  NE2 GLN P 274      16.727  -0.580  32.709  0.00  0.00      PRO   
ATOM   3854 HE21 GLN P 274      16.225  -1.077  32.001  0.00  0.00      PRO   
ATOM   3855 HE22 GLN P 274      17.055  -1.036  33.537  0.00  0.00      PRO   
ATOM   3856  C   GLN P 274      14.036   4.856  31.030  0.00  0.00      PRO   
ATOM   3857  O   GLN P 274      14.257   5.474  32.091  0.00  0.00      PRO   
ATOM   3858  N   ASP P 275      13.437   5.458  29.947  0.00  0.00      PRO   
ATOM   3859  HN  ASP P 275      13.146   4.899  29.175  0.00  0.00      PRO   
ATOM   3860  CA  ASP P 275      13.296   6.906  29.723  0.00  0.00      PRO   
ATOM   3861  HA  ASP P 275      13.051   7.350  30.677  0.00  0.00      PRO   
ATOM   3862  CB  ASP P 275      14.590   7.562  29.290  0.00  0.00      PRO   
ATOM   3863  HB1 ASP P 275      14.863   7.136  28.301  0.00  0.00      PRO   
ATOM   3864  HB2 ASP P 275      15.320   7.288  30.081  0.00  0.00      PRO   
ATOM   3865  CG  ASP P 275      14.428   9.046  29.125  0.00  0.00      PRO   
ATOM   3866  OD1 ASP P 275      13.454   9.716  29.544  0.00  0.00      PRO   
ATOM   3867  OD2 ASP P 275      15.423   9.592  28.540  0.00  0.00      PRO   
ATOM   3868  C   ASP P 275      12.133   7.033  28.789  0.00  0.00      PRO   
ATOM   3869  O   ASP P 275      12.066   6.262  27.784  0.00  0.00      PRO   
ATOM   3870  N   CYS P 276      11.269   8.036  29.010  0.00  0.00      PRO   
ATOM   3871  HN  CYS P 276      11.357   8.624  29.811  0.00  0.00      PRO   
ATOM   3872  CA  CYS P 276      10.173   8.391  28.067  0.00  0.00      PRO   
ATOM   3873  HA  CYS P 276       9.888   7.520  27.496  0.00  0.00      PRO   
ATOM   3874  CB  CYS P 276       8.979   8.859  28.816  0.00  0.00      PRO   
ATOM   3875  HB1 CYS P 276       8.808   8.044  29.551  0.00  0.00      PRO   
ATOM   3876  HB2 CYS P 276       8.064   8.871  28.186  0.00  0.00      PRO   
ATOM   3877  SG  CYS P 276       9.247  10.485  29.715  0.00  0.00      PRO   
ATOM   3878  HG1 CYS P 276      10.489  10.277  30.126  0.00  0.00      PRO   
ATOM   3879  C   CYS P 276      10.508   9.391  27.035  0.00  0.00      PRO   
ATOM   3880  O   CYS P 276       9.760   9.519  26.068  0.00  0.00      PRO   
ATOM   3881  N   THR P 277      11.613  10.091  27.128  0.00  0.00      PRO   
ATOM   3882  HN  THR P 277      12.110   9.938  27.979  0.00  0.00      PRO   
ATOM   3883  CA  THR P 277      12.061  11.275  26.288  0.00  0.00      PRO   
ATOM   3884  HA  THR P 277      11.454  12.100  26.632  0.00  0.00      PRO   
ATOM   3885  CB  THR P 277      13.481  11.750  26.661  0.00  0.00      PRO   
ATOM   3886  HB  THR P 277      14.254  10.974  26.479  0.00  0.00      PRO   
ATOM   3887  OG1 THR P 277      13.534  12.171  28.009  0.00  0.00      PRO   
ATOM   3888  HG1 THR P 277      13.676  11.387  28.544  0.00  0.00      PRO   
ATOM   3889  CG2 THR P 277      14.015  12.886  25.771  0.00  0.00      PRO   
ATOM   3890 HG21 THR P 277      13.370  13.769  25.965  0.00  0.00      PRO   
ATOM   3891 HG22 THR P 277      15.091  13.090  25.961  0.00  0.00      PRO   
ATOM   3892 HG23 THR P 277      14.023  12.715  24.673  0.00  0.00      PRO   
ATOM   3893  C   THR P 277      12.023  11.020  24.793  0.00  0.00      PRO   
ATOM   3894  O   THR P 277      11.677  11.941  24.040  0.00  0.00      PRO   
ATOM   3895  N   PHE P 278      12.367   9.789  24.421  0.00  0.00      PRO   
ATOM   3896  HN  PHE P 278      12.605   9.077  25.077  0.00  0.00      PRO   
ATOM   3897  CA  PHE P 278      12.385   9.440  23.034  0.00  0.00      PRO   
ATOM   3898  HA  PHE P 278      12.146  10.301  22.428  0.00  0.00      PRO   
ATOM   3899  CB  PHE P 278      13.797   8.880  22.757  0.00  0.00      PRO   
ATOM   3900  HB1 PHE P 278      13.902   7.940  23.341  0.00  0.00      PRO   
ATOM   3901  HB2 PHE P 278      14.476   9.715  23.029  0.00  0.00      PRO   
ATOM   3902  CG  PHE P 278      14.119   8.598  21.337  0.00  0.00      PRO   
ATOM   3903  CD1 PHE P 278      13.498   9.302  20.291  0.00  0.00      PRO   
ATOM   3904  HD1 PHE P 278      12.667   9.968  20.467  0.00  0.00      PRO   
ATOM   3905  CE1 PHE P 278      13.876   9.091  18.985  0.00  0.00      PRO   
ATOM   3906  HE1 PHE P 278      13.360   9.698  18.256  0.00  0.00      PRO   
ATOM   3907  CZ  PHE P 278      14.978   8.285  18.713  0.00  0.00      PRO   
ATOM   3908  HZ  PHE P 278      15.315   8.103  17.703  0.00  0.00      PRO   
ATOM   3909  CD2 PHE P 278      15.128   7.696  21.081  0.00  0.00      PRO   
ATOM   3910  HD2 PHE P 278      15.721   7.200  21.835  0.00  0.00      PRO   
ATOM   3911  CE2 PHE P 278      15.523   7.524  19.731  0.00  0.00      PRO   
ATOM   3912  HE2 PHE P 278      16.313   6.788  19.690  0.00  0.00      PRO   
ATOM   3913  C   PHE P 278      11.290   8.445  22.652  0.00  0.00      PRO   
ATOM   3914  O   PHE P 278      10.626   8.509  21.598  0.00  0.00      PRO   
ATOM   3915  N   GLU P 279      10.747   7.603  23.581  0.00  0.00      PRO   
ATOM   3916  HN  GLU P 279      10.997   7.604  24.546  0.00  0.00      PRO   
ATOM   3917  CA  GLU P 279       9.552   6.837  23.467  0.00  0.00      PRO   
ATOM   3918  HA  GLU P 279       9.674   6.211  22.595  0.00  0.00      PRO   
ATOM   3919  CB  GLU P 279       9.235   6.104  24.740  0.00  0.00      PRO   
ATOM   3920  HB1 GLU P 279       8.340   5.485  24.518  0.00  0.00      PRO   
ATOM   3921  HB2 GLU P 279       8.957   6.698  25.637  0.00  0.00      PRO   
ATOM   3922  CG  GLU P 279      10.336   5.041  25.230  0.00  0.00      PRO   
ATOM   3923  HG1 GLU P 279      11.026   5.542  25.942  0.00  0.00      PRO   
ATOM   3924  HG2 GLU P 279      10.901   4.723  24.328  0.00  0.00      PRO   
ATOM   3925  CD  GLU P 279       9.734   3.718  25.851  0.00  0.00      PRO   
ATOM   3926  OE1 GLU P 279       8.702   3.742  26.550  0.00  0.00      PRO   
ATOM   3927  OE2 GLU P 279      10.443   2.669  25.640  0.00  0.00      PRO   
ATOM   3928  C   GLU P 279       8.319   7.785  23.212  0.00  0.00      PRO   
ATOM   3929  O   GLU P 279       7.499   7.457  22.354  0.00  0.00      PRO   
ATOM   3930  N   ARG P 280       8.189   8.944  23.936  0.00  0.00      PRO   
ATOM   3931  HN  ARG P 280       8.807   9.064  24.709  0.00  0.00      PRO   
ATOM   3932  CA  ARG P 280       7.088   9.914  23.732  0.00  0.00      PRO   
ATOM   3933  HA  ARG P 280       6.162   9.361  23.772  0.00  0.00      PRO   
ATOM   3934  CB  ARG P 280       7.073  11.072  24.775  0.00  0.00      PRO   
ATOM   3935  HB1 ARG P 280       7.080  10.539  25.750  0.00  0.00      PRO   
ATOM   3936  HB2 ARG P 280       6.076  11.562  24.800  0.00  0.00      PRO   
ATOM   3937  CG  ARG P 280       8.146  12.201  24.865  0.00  0.00      PRO   
ATOM   3938  HG1 ARG P 280       8.009  12.887  24.002  0.00  0.00      PRO   
ATOM   3939  HG2 ARG P 280       9.142  11.715  24.782  0.00  0.00      PRO   
ATOM   3940  CD  ARG P 280       8.025  12.993  26.147  0.00  0.00      PRO   
ATOM   3941  HD1 ARG P 280       8.056  12.266  26.987  0.00  0.00      PRO   
ATOM   3942  HD2 ARG P 280       7.120  13.634  26.077  0.00  0.00      PRO   
ATOM   3943  NE  ARG P 280       9.303  13.742  26.144  0.00  0.00      PRO   
ATOM   3944  HE  ARG P 280       9.702  14.012  25.268  0.00  0.00      PRO   
ATOM   3945  CZ  ARG P 280       9.861  14.273  27.222  0.00  0.00      PRO   
ATOM   3946  NH1 ARG P 280       9.441  13.920  28.441  0.00  0.00      PRO   
ATOM   3947 HH11 ARG P 280       8.543  13.515  28.611  0.00  0.00      PRO   
ATOM   3948 HH12 ARG P 280       9.795  14.486  29.185  0.00  0.00      PRO   
ATOM   3949  NH2 ARG P 280      10.821  15.201  27.183  0.00  0.00      PRO   
ATOM   3950 HH21 ARG P 280      11.181  15.605  26.343  0.00  0.00      PRO   
ATOM   3951 HH22 ARG P 280      10.942  15.686  28.049  0.00  0.00      PRO   
ATOM   3952  C   ARG P 280       7.085  10.604  22.368  0.00  0.00      PRO   
ATOM   3953  O   ARG P 280       6.108  10.709  21.704  0.00  0.00      PRO   
ATOM   3954  N   TYR P 281       8.259  11.038  21.879  0.00  0.00      PRO   
ATOM   3955  HN  TYR P 281       9.100  10.909  22.398  0.00  0.00      PRO   
ATOM   3956  CA  TYR P 281       8.371  11.502  20.505  0.00  0.00      PRO   
ATOM   3957  HA  TYR P 281       7.590  12.247  20.525  0.00  0.00      PRO   
ATOM   3958  CB  TYR P 281       9.645  12.342  20.287  0.00  0.00      PRO   
ATOM   3959  HB1 TYR P 281      10.468  11.734  20.722  0.00  0.00      PRO   
ATOM   3960  HB2 TYR P 281       9.652  13.293  20.861  0.00  0.00      PRO   
ATOM   3961  CG  TYR P 281      10.102  12.722  18.965  0.00  0.00      PRO   
ATOM   3962  CD1 TYR P 281       9.255  13.236  17.984  0.00  0.00      PRO   
ATOM   3963  HD1 TYR P 281       8.233  13.503  18.209  0.00  0.00      PRO   
ATOM   3964  CE1 TYR P 281       9.673  13.448  16.673  0.00  0.00      PRO   
ATOM   3965  HE1 TYR P 281       9.004  13.969  16.004  0.00  0.00      PRO   
ATOM   3966  CZ  TYR P 281      11.023  13.170  16.327  0.00  0.00      PRO   
ATOM   3967  OH  TYR P 281      11.489  13.459  15.035  0.00  0.00      PRO   
ATOM   3968  HH  TYR P 281      12.438  13.314  15.019  0.00  0.00      PRO   
ATOM   3969  CD2 TYR P 281      11.423  12.432  18.596  0.00  0.00      PRO   
ATOM   3970  HD2 TYR P 281      12.015  12.050  19.415  0.00  0.00      PRO   
ATOM   3971  CE2 TYR P 281      11.868  12.575  17.295  0.00  0.00      PRO   
ATOM   3972  HE2 TYR P 281      12.891  12.339  17.039  0.00  0.00      PRO   
ATOM   3973  C   TYR P 281       8.079  10.446  19.411  0.00  0.00      PRO   
ATOM   3974  O   TYR P 281       7.263  10.749  18.518  0.00  0.00      PRO   
ATOM   3975  N   LEU P 282       8.521   9.148  19.605  0.00  0.00      PRO   
ATOM   3976  HN  LEU P 282       9.218   9.009  20.304  0.00  0.00      PRO   
ATOM   3977  CA  LEU P 282       8.063   7.937  18.790  0.00  0.00      PRO   
ATOM   3978  HA  LEU P 282       8.333   8.234  17.787  0.00  0.00      PRO   
ATOM   3979  CB  LEU P 282       8.942   6.709  19.169  0.00  0.00      PRO   
ATOM   3980  HB1 LEU P 282       8.923   6.600  20.274  0.00  0.00      PRO   
ATOM   3981  HB2 LEU P 282      10.027   6.945  19.142  0.00  0.00      PRO   
ATOM   3982  CG  LEU P 282       8.554   5.407  18.561  0.00  0.00      PRO   
ATOM   3983  HG  LEU P 282       7.498   5.101  18.719  0.00  0.00      PRO   
ATOM   3984  CD1 LEU P 282       8.701   5.482  17.074  0.00  0.00      PRO   
ATOM   3985 HD11 LEU P 282       9.775   5.730  16.938  0.00  0.00      PRO   
ATOM   3986 HD12 LEU P 282       8.479   4.525  16.557  0.00  0.00      PRO   
ATOM   3987 HD13 LEU P 282       8.019   6.229  16.614  0.00  0.00      PRO   
ATOM   3988  CD2 LEU P 282       9.470   4.375  19.113  0.00  0.00      PRO   
ATOM   3989 HD21 LEU P 282      10.547   4.465  18.856  0.00  0.00      PRO   
ATOM   3990 HD22 LEU P 282       9.326   4.107  20.181  0.00  0.00      PRO   
ATOM   3991 HD23 LEU P 282       9.183   3.370  18.737  0.00  0.00      PRO   
ATOM   3992  C   LEU P 282       6.545   7.792  18.731  0.00  0.00      PRO   
ATOM   3993  O   LEU P 282       5.931   7.538  17.682  0.00  0.00      PRO   
ATOM   3994  N   ASP P 283       5.844   8.115  19.874  0.00  0.00      PRO   
ATOM   3995  HN  ASP P 283       6.414   8.442  20.624  0.00  0.00      PRO   
ATOM   3996  CA  ASP P 283       4.389   7.979  20.150  0.00  0.00      PRO   
ATOM   3997  HA  ASP P 283       4.118   6.969  19.881  0.00  0.00      PRO   
ATOM   3998  CB  ASP P 283       4.000   8.268  21.656  0.00  0.00      PRO   
ATOM   3999  HB1 ASP P 283       4.095   9.316  22.011  0.00  0.00      PRO   
ATOM   4000  HB2 ASP P 283       4.768   7.752  22.271  0.00  0.00      PRO   
ATOM   4001  CG  ASP P 283       2.698   7.627  22.010  0.00  0.00      PRO   
ATOM   4002  OD1 ASP P 283       2.168   7.881  23.107  0.00  0.00      PRO   
ATOM   4003  OD2 ASP P 283       2.436   6.614  21.327  0.00  0.00      PRO   
ATOM   4004  C   ASP P 283       3.668   8.943  19.186  0.00  0.00      PRO   
ATOM   4005  O   ASP P 283       2.653   8.657  18.543  0.00  0.00      PRO   
ATOM   4006  N   TYR P 284       4.131  10.194  19.082  0.00  0.00      PRO   
ATOM   4007  HN  TYR P 284       5.011  10.481  19.454  0.00  0.00      PRO   
ATOM   4008  CA  TYR P 284       3.732  11.269  18.214  0.00  0.00      PRO   
ATOM   4009  HA  TYR P 284       2.662  11.259  18.357  0.00  0.00      PRO   
ATOM   4010  CB  TYR P 284       4.199  12.661  18.806  0.00  0.00      PRO   
ATOM   4011  HB1 TYR P 284       5.274  12.584  19.078  0.00  0.00      PRO   
ATOM   4012  HB2 TYR P 284       3.652  12.889  19.746  0.00  0.00      PRO   
ATOM   4013  CG  TYR P 284       3.953  13.824  17.946  0.00  0.00      PRO   
ATOM   4014  CD1 TYR P 284       4.841  14.392  16.988  0.00  0.00      PRO   
ATOM   4015  HD1 TYR P 284       5.849  14.037  16.833  0.00  0.00      PRO   
ATOM   4016  CE1 TYR P 284       4.453  15.479  16.164  0.00  0.00      PRO   
ATOM   4017  HE1 TYR P 284       5.155  15.945  15.488  0.00  0.00      PRO   
ATOM   4018  CZ  TYR P 284       3.105  15.878  16.150  0.00  0.00      PRO   
ATOM   4019  OH  TYR P 284       2.655  16.855  15.235  0.00  0.00      PRO   
ATOM   4020  HH  TYR P 284       1.820  17.112  15.634  0.00  0.00      PRO   
ATOM   4021  CD2 TYR P 284       2.601  14.293  17.986  0.00  0.00      PRO   
ATOM   4022  HD2 TYR P 284       1.830  13.918  18.644  0.00  0.00      PRO   
ATOM   4023  CE2 TYR P 284       2.201  15.242  17.020  0.00  0.00      PRO   
ATOM   4024  HE2 TYR P 284       1.141  15.425  16.919  0.00  0.00      PRO   
ATOM   4025  C   TYR P 284       3.963  11.013  16.745  0.00  0.00      PRO   
ATOM   4026  O   TYR P 284       3.106  11.287  15.880  0.00  0.00      PRO   
ATOM   4027  N   ALA P 285       5.099  10.353  16.367  0.00  0.00      PRO   
ATOM   4028  HN  ALA P 285       5.673  10.065  17.130  0.00  0.00      PRO   
ATOM   4029  CA  ALA P 285       5.506  10.042  15.017  0.00  0.00      PRO   
ATOM   4030  HA  ALA P 285       5.491  10.851  14.302  0.00  0.00      PRO   
ATOM   4031  CB  ALA P 285       6.946   9.534  15.021  0.00  0.00      PRO   
ATOM   4032  HB1 ALA P 285       7.540  10.408  15.363  0.00  0.00      PRO   
ATOM   4033  HB2 ALA P 285       7.134   8.704  15.736  0.00  0.00      PRO   
ATOM   4034  HB3 ALA P 285       7.358   9.320  14.011  0.00  0.00      PRO   
ATOM   4035  C   ALA P 285       4.681   8.908  14.370  0.00  0.00      PRO   
ATOM   4036  O   ALA P 285       4.330   8.931  13.196  0.00  0.00      PRO   
ATOM   4037  N   ILE P 286       4.402   7.917  15.269  0.00  0.00      PRO   
ATOM   4038  HN  ILE P 286       4.700   7.915  16.220  0.00  0.00      PRO   
ATOM   4039  CA  ILE P 286       3.529   6.764  14.798  0.00  0.00      PRO   
ATOM   4040  HA  ILE P 286       3.844   6.502  13.799  0.00  0.00      PRO   
ATOM   4041  CB  ILE P 286       3.791   5.469  15.627  0.00  0.00      PRO   
ATOM   4042  HB  ILE P 286       4.882   5.269  15.553  0.00  0.00      PRO   
ATOM   4043  CG2 ILE P 286       3.174   5.605  17.086  0.00  0.00      PRO   
ATOM   4044 HG21 ILE P 286       3.596   4.842  17.774  0.00  0.00      PRO   
ATOM   4045 HG22 ILE P 286       3.278   6.667  17.396  0.00  0.00      PRO   
ATOM   4046 HG23 ILE P 286       2.088   5.377  17.020  0.00  0.00      PRO   
ATOM   4047  CG1 ILE P 286       3.278   4.156  15.084  0.00  0.00      PRO   
ATOM   4048 HG11 ILE P 286       2.205   4.333  14.859  0.00  0.00      PRO   
ATOM   4049 HG12 ILE P 286       3.504   3.364  15.831  0.00  0.00      PRO   
ATOM   4050  CD  ILE P 286       3.952   3.869  13.706  0.00  0.00      PRO   
ATOM   4051  HD1 ILE P 286       5.030   3.601  13.703  0.00  0.00      PRO   
ATOM   4052  HD2 ILE P 286       3.439   2.957  13.335  0.00  0.00      PRO   
ATOM   4053  HD3 ILE P 286       3.785   4.704  12.992  0.00  0.00      PRO   
ATOM   4054  C   ILE P 286       2.106   7.197  14.578  0.00  0.00      PRO   
ATOM   4055  O   ILE P 286       1.409   6.848  13.610  0.00  0.00      PRO   
ATOM   4056  N   GLN P 287       1.503   8.040  15.474  0.00  0.00      PRO   
ATOM   4057  HN  GLN P 287       1.925   8.247  16.353  0.00  0.00      PRO   
ATOM   4058  CA  GLN P 287       0.147   8.638  15.277  0.00  0.00      PRO   
ATOM   4059  HA  GLN P 287      -0.592   7.865  15.121  0.00  0.00      PRO   
ATOM   4060  CB  GLN P 287      -0.583   9.388  16.417  0.00  0.00      PRO   
ATOM   4061  HB1 GLN P 287      -0.635   8.586  17.183  0.00  0.00      PRO   
ATOM   4062  HB2 GLN P 287      -1.600   9.688  16.085  0.00  0.00      PRO   
ATOM   4063  CG  GLN P 287       0.066  10.634  17.005  0.00  0.00      PRO   
ATOM   4064  HG1 GLN P 287      -0.087  11.472  16.291  0.00  0.00      PRO   
ATOM   4065  HG2 GLN P 287       1.145  10.368  16.990  0.00  0.00      PRO   
ATOM   4066  CD  GLN P 287      -0.323  11.014  18.443  0.00  0.00      PRO   
ATOM   4067  OE1 GLN P 287       0.315  11.809  19.181  0.00  0.00      PRO   
ATOM   4068  NE2 GLN P 287      -1.435  10.402  18.954  0.00  0.00      PRO   
ATOM   4069 HE21 GLN P 287      -2.001   9.868  18.326  0.00  0.00      PRO   
ATOM   4070 HE22 GLN P 287      -1.830  10.654  19.837  0.00  0.00      PRO   
ATOM   4071  C   GLN P 287       0.144   9.453  14.003  0.00  0.00      PRO   
ATOM   4072  O   GLN P 287      -0.601   9.247  13.084  0.00  0.00      PRO   
ATOM   4073  N   ALA P 288       1.111  10.419  13.913  0.00  0.00      PRO   
ATOM   4074  HN  ALA P 288       1.731  10.664  14.655  0.00  0.00      PRO   
ATOM   4075  CA  ALA P 288       1.104  11.222  12.677  0.00  0.00      PRO   
ATOM   4076  HA  ALA P 288       0.087  11.585  12.670  0.00  0.00      PRO   
ATOM   4077  CB  ALA P 288       2.056  12.374  12.781  0.00  0.00      PRO   
ATOM   4078  HB1 ALA P 288       2.082  13.069  11.915  0.00  0.00      PRO   
ATOM   4079  HB2 ALA P 288       1.621  12.925  13.642  0.00  0.00      PRO   
ATOM   4080  HB3 ALA P 288       3.121  12.124  12.973  0.00  0.00      PRO   
ATOM   4081  C   ALA P 288       1.276  10.529  11.343  0.00  0.00      PRO   
ATOM   4082  O   ALA P 288       0.870  11.092  10.328  0.00  0.00      PRO   
ATOM   4083  N   THR P 289       1.986   9.418  11.329  0.00  0.00      PRO   
ATOM   4084  HN  THR P 289       2.287   9.094  12.222  0.00  0.00      PRO   
ATOM   4085  CA  THR P 289       2.398   8.746  10.078  0.00  0.00      PRO   
ATOM   4086  HA  THR P 289       2.311   9.447   9.261  0.00  0.00      PRO   
ATOM   4087  CB  THR P 289       3.828   8.189  10.010  0.00  0.00      PRO   
ATOM   4088  HB  THR P 289       3.963   7.591   9.083  0.00  0.00      PRO   
ATOM   4089  OG1 THR P 289       4.182   7.360  11.078  0.00  0.00      PRO   
ATOM   4090  HG1 THR P 289       4.174   7.941  11.842  0.00  0.00      PRO   
ATOM   4091  CG2 THR P 289       4.777   9.480   9.927  0.00  0.00      PRO   
ATOM   4092 HG21 THR P 289       4.370  10.111   9.109  0.00  0.00      PRO   
ATOM   4093 HG22 THR P 289       4.732  10.032  10.890  0.00  0.00      PRO   
ATOM   4094 HG23 THR P 289       5.835   9.167   9.797  0.00  0.00      PRO   
ATOM   4095  C   THR P 289       1.504   7.637   9.743  0.00  0.00      PRO   
ATOM   4096  O   THR P 289       1.338   7.373   8.555  0.00  0.00      PRO   
ATOM   4097  N   GLU P 290       0.848   7.034  10.708  0.00  0.00      PRO   
ATOM   4098  HN  GLU P 290       1.103   7.314  11.630  0.00  0.00      PRO   
ATOM   4099  CA  GLU P 290      -0.271   6.093  10.468  0.00  0.00      PRO   
ATOM   4100  HA  GLU P 290       0.063   5.242   9.892  0.00  0.00      PRO   
ATOM   4101  CB  GLU P 290      -0.677   5.481  11.787  0.00  0.00      PRO   
ATOM   4102  HB1 GLU P 290      -1.197   6.271  12.371  0.00  0.00      PRO   
ATOM   4103  HB2 GLU P 290       0.290   5.286  12.297  0.00  0.00      PRO   
ATOM   4104  CG  GLU P 290      -1.591   4.153  11.691  0.00  0.00      PRO   
ATOM   4105  HG1 GLU P 290      -1.222   3.491  10.879  0.00  0.00      PRO   
ATOM   4106  HG2 GLU P 290      -2.641   4.448  11.480  0.00  0.00      PRO   
ATOM   4107  CD  GLU P 290      -1.627   3.284  12.892  0.00  0.00      PRO   
ATOM   4108  OE1 GLU P 290      -1.068   2.119  12.813  0.00  0.00      PRO   
ATOM   4109  OE2 GLU P 290      -2.126   3.748  13.923  0.00  0.00      PRO   
ATOM   4110  C   GLU P 290      -1.411   6.872   9.953  0.00  0.00      PRO   
ATOM   4111  O   GLU P 290      -2.183   6.472   9.053  0.00  0.00      PRO   
ATOM   4112  N   THR P 291      -1.575   8.134  10.473  0.00  0.00      PRO   
ATOM   4113  HN  THR P 291      -0.883   8.470  11.107  0.00  0.00      PRO   
ATOM   4114  CA  THR P 291      -2.573   9.138  10.034  0.00  0.00      PRO   
ATOM   4115  HA  THR P 291      -3.523   8.664  10.236  0.00  0.00      PRO   
ATOM   4116  CB  THR P 291      -2.692  10.400  10.957  0.00  0.00      PRO   
ATOM   4117  HB  THR P 291      -1.738  10.967  11.009  0.00  0.00      PRO   
ATOM   4118  OG1 THR P 291      -2.915  10.045  12.298  0.00  0.00      PRO   
ATOM   4119  HG1 THR P 291      -2.137   9.529  12.523  0.00  0.00      PRO   
ATOM   4120  CG2 THR P 291      -3.867  11.284  10.511  0.00  0.00      PRO   
ATOM   4121 HG21 THR P 291      -3.734  11.425   9.417  0.00  0.00      PRO   
ATOM   4122 HG22 THR P 291      -4.878  10.839  10.629  0.00  0.00      PRO   
ATOM   4123 HG23 THR P 291      -3.857  12.291  10.981  0.00  0.00      PRO   
ATOM   4124  C   THR P 291      -2.334   9.503   8.581  0.00  0.00      PRO   
ATOM   4125  O   THR P 291      -3.252   9.669   7.806  0.00  0.00      PRO   
ATOM   4126  N   LEU P 292      -1.026   9.696   8.154  0.00  0.00      PRO   
ATOM   4127  HN  LEU P 292      -0.356   9.680   8.892  0.00  0.00      PRO   
ATOM   4128  CA  LEU P 292      -0.663   9.941   6.765  0.00  0.00      PRO   
ATOM   4129  HA  LEU P 292      -1.249  10.748   6.350  0.00  0.00      PRO   
ATOM   4130  CB  LEU P 292       0.830  10.301   6.655  0.00  0.00      PRO   
ATOM   4131  HB1 LEU P 292       1.348   9.524   7.256  0.00  0.00      PRO   
ATOM   4132  HB2 LEU P 292       0.909  11.320   7.091  0.00  0.00      PRO   
ATOM   4133  CG  LEU P 292       1.464  10.181   5.294  0.00  0.00      PRO   
ATOM   4134  HG  LEU P 292       1.477   9.134   4.925  0.00  0.00      PRO   
ATOM   4135  CD1 LEU P 292       0.698  11.001   4.262  0.00  0.00      PRO   
ATOM   4136 HD11 LEU P 292      -0.382  10.788   4.414  0.00  0.00      PRO   
ATOM   4137 HD12 LEU P 292       1.007  12.068   4.264  0.00  0.00      PRO   
ATOM   4138 HD13 LEU P 292       0.898  10.614   3.240  0.00  0.00      PRO   
ATOM   4139  CD2 LEU P 292       2.940  10.638   5.297  0.00  0.00      PRO   
ATOM   4140 HD21 LEU P 292       3.379  10.383   4.309  0.00  0.00      PRO   
ATOM   4141 HD22 LEU P 292       3.049  11.706   5.584  0.00  0.00      PRO   
ATOM   4142 HD23 LEU P 292       3.519   9.949   5.949  0.00  0.00      PRO   
ATOM   4143  C   LEU P 292      -0.935   8.725   5.929  0.00  0.00      PRO   
ATOM   4144  O   LEU P 292      -1.627   8.774   4.910  0.00  0.00      PRO   
ATOM   4145  N   ALA P 293      -0.455   7.550   6.357  0.00  0.00      PRO   
ATOM   4146  HN  ALA P 293      -0.022   7.487   7.253  0.00  0.00      PRO   
ATOM   4147  CA  ALA P 293      -0.281   6.325   5.489  0.00  0.00      PRO   
ATOM   4148  HA  ALA P 293       0.195   6.499   4.535  0.00  0.00      PRO   
ATOM   4149  CB  ALA P 293       0.500   5.223   6.290  0.00  0.00      PRO   
ATOM   4150  HB1 ALA P 293       0.624   4.278   5.720  0.00  0.00      PRO   
ATOM   4151  HB2 ALA P 293       1.505   5.579   6.603  0.00  0.00      PRO   
ATOM   4152  HB3 ALA P 293      -0.132   4.901   7.145  0.00  0.00      PRO   
ATOM   4153  C   ALA P 293      -1.594   5.681   5.064  0.00  0.00      PRO   
ATOM   4154  O   ALA P 293      -1.843   5.264   3.943  0.00  0.00      PRO   
ATOM   4155  N   PHE P 294      -2.538   5.602   5.999  0.00  0.00      PRO   
ATOM   4156  HN  PHE P 294      -2.451   5.965   6.924  0.00  0.00      PRO   
ATOM   4157  CA  PHE P 294      -3.713   4.818   5.874  0.00  0.00      PRO   
ATOM   4158  HA  PHE P 294      -3.537   3.895   5.342  0.00  0.00      PRO   
ATOM   4159  CB  PHE P 294      -4.228   4.280   7.242  0.00  0.00      PRO   
ATOM   4160  HB1 PHE P 294      -5.286   3.962   7.124  0.00  0.00      PRO   
ATOM   4161  HB2 PHE P 294      -4.125   5.023   8.061  0.00  0.00      PRO   
ATOM   4162  CG  PHE P 294      -3.479   3.078   7.789  0.00  0.00      PRO   
ATOM   4163  CD1 PHE P 294      -2.239   2.554   7.276  0.00  0.00      PRO   
ATOM   4164  HD1 PHE P 294      -1.686   3.083   6.513  0.00  0.00      PRO   
ATOM   4165  CE1 PHE P 294      -1.660   1.440   7.923  0.00  0.00      PRO   
ATOM   4166  HE1 PHE P 294      -0.720   1.042   7.569  0.00  0.00      PRO   
ATOM   4167  CZ  PHE P 294      -2.273   0.857   9.047  0.00  0.00      PRO   
ATOM   4168  HZ  PHE P 294      -1.852  -0.084   9.370  0.00  0.00      PRO   
ATOM   4169  CD2 PHE P 294      -4.171   2.368   8.799  0.00  0.00      PRO   
ATOM   4170  HD2 PHE P 294      -5.126   2.807   9.048  0.00  0.00      PRO   
ATOM   4171  CE2 PHE P 294      -3.549   1.249   9.503  0.00  0.00      PRO   
ATOM   4172  HE2 PHE P 294      -4.096   0.792  10.314  0.00  0.00      PRO   
ATOM   4173  C   PHE P 294      -4.873   5.510   5.256  0.00  0.00      PRO   
ATOM   4174  O   PHE P 294      -5.965   4.942   5.034  0.00  0.00      PRO   
ATOM   4175  N   VAL P 295      -4.605   6.753   4.923  0.00  0.00      PRO   
ATOM   4176  HN  VAL P 295      -3.737   7.216   5.083  0.00  0.00      PRO   
ATOM   4177  CA  VAL P 295      -5.485   7.512   3.997  0.00  0.00      PRO   
ATOM   4178  HA  VAL P 295      -6.482   7.206   4.277  0.00  0.00      PRO   
ATOM   4179  CB  VAL P 295      -5.313   9.029   4.095  0.00  0.00      PRO   
ATOM   4180  HB  VAL P 295      -4.242   9.271   3.931  0.00  0.00      PRO   
ATOM   4181  CG1 VAL P 295      -6.223   9.736   3.097  0.00  0.00      PRO   
ATOM   4182 HG11 VAL P 295      -5.898   9.667   2.037  0.00  0.00      PRO   
ATOM   4183 HG12 VAL P 295      -7.239   9.286   3.092  0.00  0.00      PRO   
ATOM   4184 HG13 VAL P 295      -6.305  10.762   3.514  0.00  0.00      PRO   
ATOM   4185  CG2 VAL P 295      -5.677   9.493   5.492  0.00  0.00      PRO   
ATOM   4186 HG21 VAL P 295      -6.762   9.380   5.704  0.00  0.00      PRO   
ATOM   4187 HG22 VAL P 295      -5.023   8.956   6.211  0.00  0.00      PRO   
ATOM   4188 HG23 VAL P 295      -5.367  10.546   5.665  0.00  0.00      PRO   
ATOM   4189  C   VAL P 295      -5.247   7.077   2.509  0.00  0.00      PRO   
ATOM   4190  O   VAL P 295      -6.202   7.250   1.708  0.00  0.00      PRO   
ATOM   4191  N   HSD P 296      -4.089   6.406   2.196  0.00  0.00      PRO   
ATOM   4192  HN  HSD P 296      -3.521   6.098   2.956  0.00  0.00      PRO   
ATOM   4193  CA  HSD P 296      -3.618   6.254   0.760  0.00  0.00      PRO   
ATOM   4194  HA  HSD P 296      -3.509   7.297   0.499  0.00  0.00      PRO   
ATOM   4195  CB  HSD P 296      -2.194   5.638   0.839  0.00  0.00      PRO   
ATOM   4196  HB1 HSD P 296      -2.243   4.825   1.595  0.00  0.00      PRO   
ATOM   4197  HB2 HSD P 296      -1.621   6.518   1.203  0.00  0.00      PRO   
ATOM   4198  ND1 HSD P 296      -1.780   3.958  -1.092  0.00  0.00      PRO   
ATOM   4199  HD1 HSD P 296      -2.252   3.114  -0.837  0.00  0.00      PRO   
ATOM   4200  CG  HSD P 296      -1.639   5.192  -0.466  0.00  0.00      PRO   
ATOM   4201  CE1 HSD P 296      -0.880   3.980  -2.188  0.00  0.00      PRO   
ATOM   4202  HE1 HSD P 296      -0.813   3.134  -2.873  0.00  0.00      PRO   
ATOM   4203  NE2 HSD P 296      -0.254   5.147  -2.282  0.00  0.00      PRO   
ATOM   4204  CD2 HSD P 296      -0.789   5.907  -1.244  0.00  0.00      PRO   
ATOM   4205  HD2 HSD P 296      -0.674   6.981  -1.157  0.00  0.00      PRO   
ATOM   4206  C   HSD P 296      -4.511   5.485  -0.196  0.00  0.00      PRO   
ATOM   4207  O   HSD P 296      -4.517   5.814  -1.364  0.00  0.00      PRO   
ATOM   4208  N   CYS P 297      -5.254   4.542   0.341  0.00  0.00      PRO   
ATOM   4209  HN  CYS P 297      -5.368   4.490   1.330  0.00  0.00      PRO   
ATOM   4210  CA  CYS P 297      -6.227   3.688  -0.268  0.00  0.00      PRO   
ATOM   4211  HA  CYS P 297      -5.742   2.983  -0.927  0.00  0.00      PRO   
ATOM   4212  CB  CYS P 297      -6.823   2.845   0.790  0.00  0.00      PRO   
ATOM   4213  HB1 CYS P 297      -6.045   2.129   1.133  0.00  0.00      PRO   
ATOM   4214  HB2 CYS P 297      -7.651   2.227   0.382  0.00  0.00      PRO   
ATOM   4215  SG  CYS P 297      -7.571   3.771   2.227  0.00  0.00      PRO   
ATOM   4216  HG1 CYS P 297      -6.356   4.157   2.589  0.00  0.00      PRO   
ATOM   4217  C   CYS P 297      -7.341   4.429  -1.038  0.00  0.00      PRO   
ATOM   4218  O   CYS P 297      -7.979   3.973  -2.051  0.00  0.00      PRO   
ATOM   4219  N   CYS P 298      -7.628   5.683  -0.545  0.00  0.00      PRO   
ATOM   4220  HN  CYS P 298      -7.033   6.048   0.168  0.00  0.00      PRO   
ATOM   4221  CA  CYS P 298      -8.757   6.438  -1.031  0.00  0.00      PRO   
ATOM   4222  HA  CYS P 298      -9.530   5.717  -1.255  0.00  0.00      PRO   
ATOM   4223  CB  CYS P 298      -9.175   7.327   0.172  0.00  0.00      PRO   
ATOM   4224  HB1 CYS P 298      -8.305   8.011   0.268  0.00  0.00      PRO   
ATOM   4225  HB2 CYS P 298      -9.248   6.671   1.066  0.00  0.00      PRO   
ATOM   4226  SG  CYS P 298     -10.649   8.391  -0.083  0.00  0.00      PRO   
ATOM   4227  HG1 CYS P 298     -10.103   9.501   0.391  0.00  0.00      PRO   
ATOM   4228  C   CYS P 298      -8.286   7.277  -2.238  0.00  0.00      PRO   
ATOM   4229  O   CYS P 298      -9.027   7.759  -3.053  0.00  0.00      PRO   
ATOM   4230  N   LEU P 299      -6.968   7.385  -2.371  0.00  0.00      PRO   
ATOM   4231  HN  LEU P 299      -6.408   6.940  -1.676  0.00  0.00      PRO   
ATOM   4232  CA  LEU P 299      -6.262   8.215  -3.342  0.00  0.00      PRO   
ATOM   4233  HA  LEU P 299      -6.955   8.998  -3.610  0.00  0.00      PRO   
ATOM   4234  CB  LEU P 299      -4.968   8.844  -2.831  0.00  0.00      PRO   
ATOM   4235  HB1 LEU P 299      -4.569   9.417  -3.695  0.00  0.00      PRO   
ATOM   4236  HB2 LEU P 299      -4.256   8.026  -2.589  0.00  0.00      PRO   
ATOM   4237  CG  LEU P 299      -5.171   9.728  -1.612  0.00  0.00      PRO   
ATOM   4238  HG  LEU P 299      -5.859   9.191  -0.925  0.00  0.00      PRO   
ATOM   4239  CD1 LEU P 299      -3.890  10.060  -0.875  0.00  0.00      PRO   
ATOM   4240 HD11 LEU P 299      -3.304  10.653  -1.609  0.00  0.00      PRO   
ATOM   4241 HD12 LEU P 299      -4.010  10.628   0.072  0.00  0.00      PRO   
ATOM   4242 HD13 LEU P 299      -3.255   9.233  -0.494  0.00  0.00      PRO   
ATOM   4243  CD2 LEU P 299      -5.959  11.039  -1.973  0.00  0.00      PRO   
ATOM   4244 HD21 LEU P 299      -6.840  10.816  -2.612  0.00  0.00      PRO   
ATOM   4245 HD22 LEU P 299      -6.318  11.582  -1.073  0.00  0.00      PRO   
ATOM   4246 HD23 LEU P 299      -5.298  11.701  -2.573  0.00  0.00      PRO   
ATOM   4247  C   LEU P 299      -6.007   7.550  -4.690  0.00  0.00      PRO   
ATOM   4248  O   LEU P 299      -5.903   8.216  -5.724  0.00  0.00      PRO   
ATOM   4249  N   ASN P 300      -5.964   6.192  -4.727  0.00  0.00      PRO   
ATOM   4250  HN  ASN P 300      -6.169   5.641  -3.921  0.00  0.00      PRO   
ATOM   4251  CA  ASN P 300      -5.792   5.513  -5.926  0.00  0.00      PRO   
ATOM   4252  HA  ASN P 300      -4.894   5.885  -6.399  0.00  0.00      PRO   
ATOM   4253  CB  ASN P 300      -5.578   4.048  -5.480  0.00  0.00      PRO   
ATOM   4254  HB1 ASN P 300      -5.565   3.400  -6.382  0.00  0.00      PRO   
ATOM   4255  HB2 ASN P 300      -6.414   3.750  -4.812  0.00  0.00      PRO   
ATOM   4256  CG  ASN P 300      -4.218   3.963  -4.830  0.00  0.00      PRO   
ATOM   4257  OD1 ASN P 300      -3.300   4.717  -4.996  0.00  0.00      PRO   
ATOM   4258  ND2 ASN P 300      -4.097   2.935  -3.939  0.00  0.00      PRO   
ATOM   4259 HD21 ASN P 300      -4.901   2.342  -3.897  0.00  0.00      PRO   
ATOM   4260 HD22 ASN P 300      -3.176   2.677  -3.647  0.00  0.00      PRO   
ATOM   4261  C   ASN P 300      -6.934   5.716  -6.988  0.00  0.00      PRO   
ATOM   4262  O   ASN P 300      -6.552   5.643  -8.118  0.00  0.00      PRO   
ATOM   4263  N   PRO P 301      -8.184   5.949  -6.783  0.00  0.00      PRO   
ATOM   4264  CD  PRO P 301      -8.892   5.384  -5.643  0.00  0.00      PRO   
ATOM   4265  HD1 PRO P 301      -8.387   4.570  -5.081  0.00  0.00      PRO   
ATOM   4266  HD2 PRO P 301      -9.034   6.194  -4.895  0.00  0.00      PRO   
ATOM   4267  CA  PRO P 301      -9.070   6.315  -7.870  0.00  0.00      PRO   
ATOM   4268  HA  PRO P 301      -8.927   5.698  -8.744  0.00  0.00      PRO   
ATOM   4269  CB  PRO P 301     -10.520   5.971  -7.339  0.00  0.00      PRO   
ATOM   4270  HB1 PRO P 301     -11.059   5.406  -8.129  0.00  0.00      PRO   
ATOM   4271  HB2 PRO P 301     -11.087   6.804  -6.872  0.00  0.00      PRO   
ATOM   4272  CG  PRO P 301     -10.255   4.927  -6.179  0.00  0.00      PRO   
ATOM   4273  HG1 PRO P 301     -10.253   3.911  -6.629  0.00  0.00      PRO   
ATOM   4274  HG2 PRO P 301     -10.984   5.003  -5.344  0.00  0.00      PRO   
ATOM   4275  C   PRO P 301      -8.830   7.706  -8.283  0.00  0.00      PRO   
ATOM   4276  O   PRO P 301      -8.914   8.004  -9.460  0.00  0.00      PRO   
ATOM   4277  N   ILE P 302      -8.630   8.601  -7.352  0.00  0.00      PRO   
ATOM   4278  HN  ILE P 302      -8.863   8.309  -6.427  0.00  0.00      PRO   
ATOM   4279  CA  ILE P 302      -8.226   9.966  -7.486  0.00  0.00      PRO   
ATOM   4280  HA  ILE P 302      -9.062  10.456  -7.963  0.00  0.00      PRO   
ATOM   4281  CB  ILE P 302      -8.100  10.658  -6.126  0.00  0.00      PRO   
ATOM   4282  HB  ILE P 302      -7.129  10.275  -5.746  0.00  0.00      PRO   
ATOM   4283  CG2 ILE P 302      -8.092  12.180  -6.409  0.00  0.00      PRO   
ATOM   4284 HG21 ILE P 302      -7.389  12.545  -7.188  0.00  0.00      PRO   
ATOM   4285 HG22 ILE P 302      -9.118  12.498  -6.692  0.00  0.00      PRO   
ATOM   4286 HG23 ILE P 302      -7.808  12.786  -5.522  0.00  0.00      PRO   
ATOM   4287  CG1 ILE P 302      -9.261  10.369  -5.132  0.00  0.00      PRO   
ATOM   4288 HG11 ILE P 302      -8.938  10.936  -4.232  0.00  0.00      PRO   
ATOM   4289 HG12 ILE P 302      -9.307   9.289  -4.879  0.00  0.00      PRO   
ATOM   4290  CD  ILE P 302     -10.672  10.755  -5.617  0.00  0.00      PRO   
ATOM   4291  HD1 ILE P 302     -10.837  10.131  -6.522  0.00  0.00      PRO   
ATOM   4292  HD2 ILE P 302     -11.414  10.462  -4.844  0.00  0.00      PRO   
ATOM   4293  HD3 ILE P 302     -10.891  11.838  -5.730  0.00  0.00      PRO   
ATOM   4294  C   ILE P 302      -7.011  10.288  -8.443  0.00  0.00      PRO   
ATOM   4295  O   ILE P 302      -7.180  11.162  -9.242  0.00  0.00      PRO   
ATOM   4296  N   ILE P 303      -5.884   9.522  -8.396  0.00  0.00      PRO   
ATOM   4297  HN  ILE P 303      -5.901   8.715  -7.810  0.00  0.00      PRO   
ATOM   4298  CA  ILE P 303      -4.670   9.794  -9.197  0.00  0.00      PRO   
ATOM   4299  HA  ILE P 303      -4.350  10.801  -8.973  0.00  0.00      PRO   
ATOM   4300  CB  ILE P 303      -3.496   8.840  -8.781  0.00  0.00      PRO   
ATOM   4301  HB  ILE P 303      -3.293   9.019  -7.703  0.00  0.00      PRO   
ATOM   4302  CG2 ILE P 303      -3.890   7.314  -8.918  0.00  0.00      PRO   
ATOM   4303 HG21 ILE P 303      -4.090   7.061  -9.981  0.00  0.00      PRO   
ATOM   4304 HG22 ILE P 303      -3.109   6.570  -8.656  0.00  0.00      PRO   
ATOM   4305 HG23 ILE P 303      -4.743   7.103  -8.238  0.00  0.00      PRO   
ATOM   4306  CG1 ILE P 303      -2.178   8.963  -9.545  0.00  0.00      PRO   
ATOM   4307 HG11 ILE P 303      -2.058   9.878 -10.164  0.00  0.00      PRO   
ATOM   4308 HG12 ILE P 303      -2.038   8.041 -10.148  0.00  0.00      PRO   
ATOM   4309  CD  ILE P 303      -1.028   9.031  -8.529  0.00  0.00      PRO   
ATOM   4310  HD1 ILE P 303      -0.740   8.019  -8.171  0.00  0.00      PRO   
ATOM   4311  HD2 ILE P 303      -0.154   9.406  -9.103  0.00  0.00      PRO   
ATOM   4312  HD3 ILE P 303      -1.283   9.694  -7.675  0.00  0.00      PRO   
ATOM   4313  C   ILE P 303      -5.038   9.679 -10.636  0.00  0.00      PRO   
ATOM   4314  O   ILE P 303      -4.568  10.535 -11.404  0.00  0.00      PRO   
ATOM   4315  N   TYR P 304      -5.879   8.719 -11.087  0.00  0.00      PRO   
ATOM   4316  HN  TYR P 304      -5.967   7.861 -10.586  0.00  0.00      PRO   
ATOM   4317  CA  TYR P 304      -6.395   8.651 -12.451  0.00  0.00      PRO   
ATOM   4318  HA  TYR P 304      -5.711   9.038 -13.193  0.00  0.00      PRO   
ATOM   4319  CB  TYR P 304      -6.803   7.163 -12.768  0.00  0.00      PRO   
ATOM   4320  HB1 TYR P 304      -7.217   7.074 -13.795  0.00  0.00      PRO   
ATOM   4321  HB2 TYR P 304      -7.634   6.802 -12.125  0.00  0.00      PRO   
ATOM   4322  CG  TYR P 304      -5.660   6.158 -12.743  0.00  0.00      PRO   
ATOM   4323  CD1 TYR P 304      -4.678   6.171 -13.803  0.00  0.00      PRO   
ATOM   4324  HD1 TYR P 304      -4.670   6.887 -14.612  0.00  0.00      PRO   
ATOM   4325  CE1 TYR P 304      -3.660   5.309 -13.747  0.00  0.00      PRO   
ATOM   4326  HE1 TYR P 304      -2.967   5.261 -14.575  0.00  0.00      PRO   
ATOM   4327  CZ  TYR P 304      -3.527   4.322 -12.745  0.00  0.00      PRO   
ATOM   4328  OH  TYR P 304      -2.598   3.248 -12.929  0.00  0.00      PRO   
ATOM   4329  HH  TYR P 304      -2.463   2.783 -12.101  0.00  0.00      PRO   
ATOM   4330  CD2 TYR P 304      -5.522   5.266 -11.681  0.00  0.00      PRO   
ATOM   4331  HD2 TYR P 304      -6.203   5.377 -10.850  0.00  0.00      PRO   
ATOM   4332  CE2 TYR P 304      -4.452   4.310 -11.727  0.00  0.00      PRO   
ATOM   4333  HE2 TYR P 304      -4.265   3.648 -10.895  0.00  0.00      PRO   
ATOM   4334  C   TYR P 304      -7.559   9.635 -12.759  0.00  0.00      PRO   
ATOM   4335  O   TYR P 304      -7.827   9.951 -13.853  0.00  0.00      PRO   
ATOM   4336  N   PHE P 305      -8.259  10.175 -11.775  0.00  0.00      PRO   
ATOM   4337  HN  PHE P 305      -8.126   9.746 -10.886  0.00  0.00      PRO   
ATOM   4338  CA  PHE P 305      -9.134  11.277 -11.994  0.00  0.00      PRO   
ATOM   4339  HA  PHE P 305      -9.890  10.962 -12.697  0.00  0.00      PRO   
ATOM   4340  CB  PHE P 305      -9.947  11.525 -10.684  0.00  0.00      PRO   
ATOM   4341  HB1 PHE P 305      -9.221  11.921  -9.941  0.00  0.00      PRO   
ATOM   4342  HB2 PHE P 305     -10.426  10.607 -10.282  0.00  0.00      PRO   
ATOM   4343  CG  PHE P 305     -11.077  12.586 -10.621  0.00  0.00      PRO   
ATOM   4344  CD1 PHE P 305     -11.850  13.098 -11.663  0.00  0.00      PRO   
ATOM   4345  HD1 PHE P 305     -11.596  12.638 -12.607  0.00  0.00      PRO   
ATOM   4346  CE1 PHE P 305     -12.935  13.950 -11.449  0.00  0.00      PRO   
ATOM   4347  HE1 PHE P 305     -13.552  14.223 -12.292  0.00  0.00      PRO   
ATOM   4348  CZ  PHE P 305     -13.209  14.382 -10.139  0.00  0.00      PRO   
ATOM   4349  HZ  PHE P 305     -14.026  15.020  -9.834  0.00  0.00      PRO   
ATOM   4350  CD2 PHE P 305     -11.326  13.032  -9.339  0.00  0.00      PRO   
ATOM   4351  HD2 PHE P 305     -10.793  12.671  -8.472  0.00  0.00      PRO   
ATOM   4352  CE2 PHE P 305     -12.396  13.905  -9.099  0.00  0.00      PRO   
ATOM   4353  HE2 PHE P 305     -12.423  14.356  -8.118  0.00  0.00      PRO   
ATOM   4354  C   PHE P 305      -8.310  12.507 -12.565  0.00  0.00      PRO   
ATOM   4355  O   PHE P 305      -8.782  13.193 -13.514  0.00  0.00      PRO   
ATOM   4356  N   PHE P 306      -7.068  12.669 -12.155  0.00  0.00      PRO   
ATOM   4357  HN  PHE P 306      -6.752  11.890 -11.620  0.00  0.00      PRO   
ATOM   4358  CA  PHE P 306      -6.174  13.675 -12.643  0.00  0.00      PRO   
ATOM   4359  HA  PHE P 306      -6.746  14.458 -13.119  0.00  0.00      PRO   
ATOM   4360  CB  PHE P 306      -5.492  14.369 -11.498  0.00  0.00      PRO   
ATOM   4361  HB1 PHE P 306      -4.777  15.142 -11.852  0.00  0.00      PRO   
ATOM   4362  HB2 PHE P 306      -4.964  13.647 -10.839  0.00  0.00      PRO   
ATOM   4363  CG  PHE P 306      -6.353  15.128 -10.534  0.00  0.00      PRO   
ATOM   4364  CD1 PHE P 306      -6.454  16.484 -10.857  0.00  0.00      PRO   
ATOM   4365  HD1 PHE P 306      -6.070  16.776 -11.824  0.00  0.00      PRO   
ATOM   4366  CE1 PHE P 306      -7.160  17.280  -9.915  0.00  0.00      PRO   
ATOM   4367  HE1 PHE P 306      -7.166  18.360  -9.931  0.00  0.00      PRO   
ATOM   4368  CZ  PHE P 306      -7.816  16.792  -8.803  0.00  0.00      PRO   
ATOM   4369  HZ  PHE P 306      -8.418  17.416  -8.159  0.00  0.00      PRO   
ATOM   4370  CD2 PHE P 306      -6.932  14.634  -9.347  0.00  0.00      PRO   
ATOM   4371  HD2 PHE P 306      -6.677  13.609  -9.123  0.00  0.00      PRO   
ATOM   4372  CE2 PHE P 306      -7.780  15.406  -8.484  0.00  0.00      PRO   
ATOM   4373  HE2 PHE P 306      -8.328  14.964  -7.665  0.00  0.00      PRO   
ATOM   4374  C   PHE P 306      -5.211  13.228 -13.740  0.00  0.00      PRO   
ATOM   4375  O   PHE P 306      -4.945  14.081 -14.594  0.00  0.00      PRO   
ATOM   4376  N   LEU P 307      -4.665  12.051 -13.765  0.00  0.00      PRO   
ATOM   4377  HN  LEU P 307      -4.812  11.444 -12.988  0.00  0.00      PRO   
ATOM   4378  CA  LEU P 307      -3.866  11.505 -14.857  0.00  0.00      PRO   
ATOM   4379  HA  LEU P 307      -3.106  12.272 -14.827  0.00  0.00      PRO   
ATOM   4380  CB  LEU P 307      -3.246  10.105 -14.483  0.00  0.00      PRO   
ATOM   4381  HB1 LEU P 307      -2.829   9.562 -15.358  0.00  0.00      PRO   
ATOM   4382  HB2 LEU P 307      -4.093   9.431 -14.232  0.00  0.00      PRO   
ATOM   4383  CG  LEU P 307      -2.071  10.102 -13.415  0.00  0.00      PRO   
ATOM   4384  HG  LEU P 307      -2.390  10.670 -12.515  0.00  0.00      PRO   
ATOM   4385  CD1 LEU P 307      -1.690   8.655 -13.139  0.00  0.00      PRO   
ATOM   4386 HD11 LEU P 307      -0.690   8.584 -12.659  0.00  0.00      PRO   
ATOM   4387 HD12 LEU P 307      -2.450   8.114 -12.537  0.00  0.00      PRO   
ATOM   4388 HD13 LEU P 307      -1.648   8.034 -14.059  0.00  0.00      PRO   
ATOM   4389  CD2 LEU P 307      -0.857  10.700 -14.003  0.00  0.00      PRO   
ATOM   4390 HD21 LEU P 307      -0.581  10.008 -14.827  0.00  0.00      PRO   
ATOM   4391 HD22 LEU P 307      -0.976  11.734 -14.394  0.00  0.00      PRO   
ATOM   4392 HD23 LEU P 307      -0.017  10.830 -13.288  0.00  0.00      PRO   
ATOM   4393  C   LEU P 307      -4.671  11.452 -16.211  0.00  0.00      PRO   
ATOM   4394  O   LEU P 307      -5.718  10.826 -16.259  0.00  0.00      PRO   
ATOM   4395  N   GLY P 308      -4.187  12.124 -17.286  0.00  0.00      PRO   
ATOM   4396  HN  GLY P 308      -3.350  12.633 -17.100  0.00  0.00      PRO   
ATOM   4397  CA  GLY P 308      -4.852  12.119 -18.626  0.00  0.00      PRO   
ATOM   4398  HA1 GLY P 308      -4.732  11.091 -18.934  0.00  0.00      PRO   
ATOM   4399  HA2 GLY P 308      -4.314  12.802 -19.267  0.00  0.00      PRO   
ATOM   4400  C   GLY P 308      -6.330  12.273 -18.725  0.00  0.00      PRO   
ATOM   4401  O   GLY P 308      -6.955  12.881 -17.874  0.00  0.00      PRO   
ATOM   4402  N   GLU P 309      -6.899  11.763 -19.793  0.00  0.00      PRO   
ATOM   4403  HN  GLU P 309      -6.421  11.231 -20.487  0.00  0.00      PRO   
ATOM   4404  CA  GLU P 309      -8.348  11.929 -19.979  0.00  0.00      PRO   
ATOM   4405  HA  GLU P 309      -8.751  12.638 -19.271  0.00  0.00      PRO   
ATOM   4406  CB  GLU P 309      -8.724  12.580 -21.283  0.00  0.00      PRO   
ATOM   4407  HB1 GLU P 309      -8.444  13.648 -21.157  0.00  0.00      PRO   
ATOM   4408  HB2 GLU P 309      -9.834  12.532 -21.298  0.00  0.00      PRO   
ATOM   4409  CG  GLU P 309      -8.289  12.004 -22.715  0.00  0.00      PRO   
ATOM   4410  HG1 GLU P 309      -8.416  10.901 -22.748  0.00  0.00      PRO   
ATOM   4411  HG2 GLU P 309      -7.202  12.182 -22.864  0.00  0.00      PRO   
ATOM   4412  CD  GLU P 309      -9.102  12.597 -23.814  0.00  0.00      PRO   
ATOM   4413  OE1 GLU P 309      -9.420  13.799 -23.817  0.00  0.00      PRO   
ATOM   4414  OE2 GLU P 309      -9.282  11.928 -24.868  0.00  0.00      PRO   
ATOM   4415  C   GLU P 309      -9.073  10.582 -19.992  0.00  0.00      PRO   
ATOM   4416  O   GLU P 309     -10.296  10.503 -19.769  0.00  0.00      PRO   
ATOM   4417  N   LYS P 310      -8.407   9.486 -20.251  0.00  0.00      PRO   
ATOM   4418  HN  LYS P 310      -7.417   9.401 -20.337  0.00  0.00      PRO   
ATOM   4419  CA  LYS P 310      -9.101   8.283 -20.685  0.00  0.00      PRO   
ATOM   4420  HA  LYS P 310      -9.771   8.577 -21.480  0.00  0.00      PRO   
ATOM   4421  CB  LYS P 310      -8.128   7.236 -21.327  0.00  0.00      PRO   
ATOM   4422  HB1 LYS P 310      -7.657   7.708 -22.215  0.00  0.00      PRO   
ATOM   4423  HB2 LYS P 310      -8.818   6.456 -21.713  0.00  0.00      PRO   
ATOM   4424  CG  LYS P 310      -7.041   6.634 -20.416  0.00  0.00      PRO   
ATOM   4425  HG1 LYS P 310      -7.541   6.020 -19.636  0.00  0.00      PRO   
ATOM   4426  HG2 LYS P 310      -6.507   7.492 -19.954  0.00  0.00      PRO   
ATOM   4427  CD  LYS P 310      -5.967   5.769 -21.179  0.00  0.00      PRO   
ATOM   4428  HD1 LYS P 310      -6.373   4.888 -21.720  0.00  0.00      PRO   
ATOM   4429  HD2 LYS P 310      -5.338   5.386 -20.348  0.00  0.00      PRO   
ATOM   4430  CE  LYS P 310      -5.119   6.558 -22.192  0.00  0.00      PRO   
ATOM   4431  HE1 LYS P 310      -4.595   7.432 -21.749  0.00  0.00      PRO   
ATOM   4432  HE2 LYS P 310      -5.703   6.925 -23.063  0.00  0.00      PRO   
ATOM   4433  NZ  LYS P 310      -4.071   5.641 -22.625  0.00  0.00      PRO   
ATOM   4434  HZ1 LYS P 310      -3.408   5.371 -21.871  0.00  0.00      PRO   
ATOM   4435  HZ2 LYS P 310      -4.517   4.811 -23.065  0.00  0.00      PRO   
ATOM   4436  HZ3 LYS P 310      -3.475   6.092 -23.349  0.00  0.00      PRO   
ATOM   4437  C   LYS P 310     -10.108   7.632 -19.670  0.00  0.00      PRO   
ATOM   4438  O   LYS P 310     -11.143   7.210 -20.076  0.00  0.00      PRO   
ATOM   4439  N   PHE P 311      -9.723   7.629 -18.357  0.00  0.00      PRO   
ATOM   4440  HN  PHE P 311      -8.816   7.995 -18.165  0.00  0.00      PRO   
ATOM   4441  CA  PHE P 311     -10.466   7.137 -17.163  0.00  0.00      PRO   
ATOM   4442  HA  PHE P 311     -10.726   6.132 -17.461  0.00  0.00      PRO   
ATOM   4443  CB  PHE P 311      -9.487   7.152 -15.895  0.00  0.00      PRO   
ATOM   4444  HB1 PHE P 311      -9.130   8.194 -15.753  0.00  0.00      PRO   
ATOM   4445  HB2 PHE P 311      -8.712   6.390 -16.127  0.00  0.00      PRO   
ATOM   4446  CG  PHE P 311     -10.238   6.647 -14.652  0.00  0.00      PRO   
ATOM   4447  CD1 PHE P 311     -10.628   5.319 -14.509  0.00  0.00      PRO   
ATOM   4448  HD1 PHE P 311     -10.551   4.596 -15.308  0.00  0.00      PRO   
ATOM   4449  CE1 PHE P 311     -11.180   4.939 -13.277  0.00  0.00      PRO   
ATOM   4450  HE1 PHE P 311     -11.655   3.974 -13.189  0.00  0.00      PRO   
ATOM   4451  CZ  PHE P 311     -11.438   5.826 -12.283  0.00  0.00      PRO   
ATOM   4452  HZ  PHE P 311     -11.836   5.472 -11.343  0.00  0.00      PRO   
ATOM   4453  CD2 PHE P 311     -10.397   7.605 -13.601  0.00  0.00      PRO   
ATOM   4454  HD2 PHE P 311     -10.110   8.641 -13.705  0.00  0.00      PRO   
ATOM   4455  CE2 PHE P 311     -10.961   7.139 -12.422  0.00  0.00      PRO   
ATOM   4456  HE2 PHE P 311     -11.054   7.735 -11.526  0.00  0.00      PRO   
ATOM   4457  C   PHE P 311     -11.702   7.985 -17.039  0.00  0.00      PRO   
ATOM   4458  O   PHE P 311     -12.799   7.499 -16.786  0.00  0.00      PRO   
ATOM   4459  N   ARG P 312     -11.603   9.299 -17.186  0.00  0.00      PRO   
ATOM   4460  HN  ARG P 312     -10.694   9.690 -17.313  0.00  0.00      PRO   
ATOM   4461  CA  ARG P 312     -12.737  10.254 -17.239  0.00  0.00      PRO   
ATOM   4462  HA  ARG P 312     -13.390  10.093 -16.394  0.00  0.00      PRO   
ATOM   4463  CB  ARG P 312     -12.269  11.764 -17.201  0.00  0.00      PRO   
ATOM   4464  HB1 ARG P 312     -13.144  12.422 -17.389  0.00  0.00      PRO   
ATOM   4465  HB2 ARG P 312     -11.462  11.914 -17.950  0.00  0.00      PRO   
ATOM   4466  CG  ARG P 312     -11.851  12.290 -15.767  0.00  0.00      PRO   
ATOM   4467  HG1 ARG P 312     -10.880  11.837 -15.473  0.00  0.00      PRO   
ATOM   4468  HG2 ARG P 312     -12.599  11.815 -15.096  0.00  0.00      PRO   
ATOM   4469  CD  ARG P 312     -11.706  13.803 -15.453  0.00  0.00      PRO   
ATOM   4470  HD1 ARG P 312     -11.054  13.805 -14.554  0.00  0.00      PRO   
ATOM   4471  HD2 ARG P 312     -12.688  14.244 -15.179  0.00  0.00      PRO   
ATOM   4472  NE  ARG P 312     -11.087  14.549 -16.608  0.00  0.00      PRO   
ATOM   4473  HE  ARG P 312     -11.684  15.150 -17.140  0.00  0.00      PRO   
ATOM   4474  CZ  ARG P 312      -9.825  14.375 -16.856  0.00  0.00      PRO   
ATOM   4475  NH1 ARG P 312      -8.946  13.739 -16.153  0.00  0.00      PRO   
ATOM   4476 HH11 ARG P 312      -9.206  13.321 -15.283  0.00  0.00      PRO   
ATOM   4477 HH12 ARG P 312      -8.110  13.418 -16.597  0.00  0.00      PRO   
ATOM   4478  NH2 ARG P 312      -9.369  14.929 -18.019  0.00  0.00      PRO   
ATOM   4479 HH21 ARG P 312      -9.816  15.810 -18.180  0.00  0.00      PRO   
ATOM   4480 HH22 ARG P 312      -8.375  14.945 -18.125  0.00  0.00      PRO   
ATOM   4481  C   ARG P 312     -13.691  10.119 -18.449  0.00  0.00      PRO   
ATOM   4482  O   ARG P 312     -14.881  10.050 -18.212  0.00  0.00      PRO   
ATOM   4483  N   LYS P 313     -13.134   9.789 -19.627  0.00  0.00      PRO   
ATOM   4484  HN  LYS P 313     -12.138   9.827 -19.649  0.00  0.00      PRO   
ATOM   4485  CA  LYS P 313     -13.893   9.332 -20.771  0.00  0.00      PRO   
ATOM   4486  HA  LYS P 313     -14.567  10.143 -21.003  0.00  0.00      PRO   
ATOM   4487  CB  LYS P 313     -12.989   9.201 -22.048  0.00  0.00      PRO   
ATOM   4488  HB1 LYS P 313     -13.640   8.793 -22.850  0.00  0.00      PRO   
ATOM   4489  HB2 LYS P 313     -12.168   8.485 -21.828  0.00  0.00      PRO   
ATOM   4490  CG  LYS P 313     -12.370  10.518 -22.561  0.00  0.00      PRO   
ATOM   4491  HG1 LYS P 313     -11.598  10.231 -23.307  0.00  0.00      PRO   
ATOM   4492  HG2 LYS P 313     -11.898  11.056 -21.712  0.00  0.00      PRO   
ATOM   4493  CD  LYS P 313     -13.434  11.402 -23.204  0.00  0.00      PRO   
ATOM   4494  HD1 LYS P 313     -14.261  11.744 -22.546  0.00  0.00      PRO   
ATOM   4495  HD2 LYS P 313     -14.077  10.835 -23.910  0.00  0.00      PRO   
ATOM   4496  CE  LYS P 313     -12.735  12.593 -23.868  0.00  0.00      PRO   
ATOM   4497  HE1 LYS P 313     -11.826  12.866 -23.291  0.00  0.00      PRO   
ATOM   4498  HE2 LYS P 313     -13.468  13.403 -24.071  0.00  0.00      PRO   
ATOM   4499  NZ  LYS P 313     -12.192  12.312 -25.239  0.00  0.00      PRO   
ATOM   4500  HZ1 LYS P 313     -11.176  12.525 -25.297  0.00  0.00      PRO   
ATOM   4501  HZ2 LYS P 313     -12.163  11.274 -25.296  0.00  0.00      PRO   
ATOM   4502  HZ3 LYS P 313     -12.804  12.713 -25.979  0.00  0.00      PRO   
ATOM   4503  C   LYS P 313     -14.744   8.024 -20.696  0.00  0.00      PRO   
ATOM   4504  O   LYS P 313     -15.881   7.927 -21.137  0.00  0.00      PRO   
ATOM   4505  N   TYR P 314     -14.172   7.053 -20.047  0.00  0.00      PRO   
ATOM   4506  HN  TYR P 314     -13.230   7.222 -19.767  0.00  0.00      PRO   
ATOM   4507  CA  TYR P 314     -14.909   5.925 -19.566  0.00  0.00      PRO   
ATOM   4508  HA  TYR P 314     -15.384   5.485 -20.431  0.00  0.00      PRO   
ATOM   4509  CB  TYR P 314     -13.909   4.906 -18.953  0.00  0.00      PRO   
ATOM   4510  HB1 TYR P 314     -14.383   3.930 -18.711  0.00  0.00      PRO   
ATOM   4511  HB2 TYR P 314     -13.403   5.240 -18.022  0.00  0.00      PRO   
ATOM   4512  CG  TYR P 314     -12.751   4.418 -19.779  0.00  0.00      PRO   
ATOM   4513  CD1 TYR P 314     -11.465   4.236 -19.160  0.00  0.00      PRO   
ATOM   4514  HD1 TYR P 314     -11.236   4.325 -18.109  0.00  0.00      PRO   
ATOM   4515  CE1 TYR P 314     -10.398   3.790 -19.890  0.00  0.00      PRO   
ATOM   4516  HE1 TYR P 314      -9.430   3.653 -19.431  0.00  0.00      PRO   
ATOM   4517  CZ  TYR P 314     -10.529   3.578 -21.237  0.00  0.00      PRO   
ATOM   4518  OH  TYR P 314      -9.327   3.197 -21.810  0.00  0.00      PRO   
ATOM   4519  HH  TYR P 314      -9.213   3.833 -22.520  0.00  0.00      PRO   
ATOM   4520  CD2 TYR P 314     -12.789   4.215 -21.171  0.00  0.00      PRO   
ATOM   4521  HD2 TYR P 314     -13.704   4.310 -21.738  0.00  0.00      PRO   
ATOM   4522  CE2 TYR P 314     -11.717   3.825 -21.876  0.00  0.00      PRO   
ATOM   4523  HE2 TYR P 314     -11.766   3.775 -22.954  0.00  0.00      PRO   
ATOM   4524  C   TYR P 314     -16.088   6.240 -18.651  0.00  0.00      PRO   
ATOM   4525  O   TYR P 314     -17.167   5.678 -18.822  0.00  0.00      PRO   
ATOM   4526  N   ILE P 315     -16.006   7.139 -17.636  0.00  0.00      PRO   
ATOM   4527  HN  ILE P 315     -15.177   7.649 -17.418  0.00  0.00      PRO   
ATOM   4528  CA  ILE P 315     -17.105   7.489 -16.741  0.00  0.00      PRO   
ATOM   4529  HA  ILE P 315     -17.446   6.539 -16.356  0.00  0.00      PRO   
ATOM   4530  CB  ILE P 315     -16.657   8.277 -15.565  0.00  0.00      PRO   
ATOM   4531  HB  ILE P 315     -15.953   9.070 -15.899  0.00  0.00      PRO   
ATOM   4532  CG2 ILE P 315     -17.924   8.843 -14.757  0.00  0.00      PRO   
ATOM   4533 HG21 ILE P 315     -18.611   8.008 -14.502  0.00  0.00      PRO   
ATOM   4534 HG22 ILE P 315     -17.515   9.312 -13.837  0.00  0.00      PRO   
ATOM   4535 HG23 ILE P 315     -18.503   9.516 -15.425  0.00  0.00      PRO   
ATOM   4536  CG1 ILE P 315     -15.832   7.305 -14.668  0.00  0.00      PRO   
ATOM   4537 HG11 ILE P 315     -15.395   6.496 -15.292  0.00  0.00      PRO   
ATOM   4538 HG12 ILE P 315     -16.497   6.802 -13.934  0.00  0.00      PRO   
ATOM   4539  CD  ILE P 315     -14.792   8.056 -13.879  0.00  0.00      PRO   
ATOM   4540  HD1 ILE P 315     -14.119   7.376 -13.315  0.00  0.00      PRO   
ATOM   4541  HD2 ILE P 315     -14.151   8.607 -14.600  0.00  0.00      PRO   
ATOM   4542  HD3 ILE P 315     -15.235   8.828 -13.214  0.00  0.00      PRO   
ATOM   4543  C   ILE P 315     -18.079   8.228 -17.587  0.00  0.00      PRO   
ATOM   4544  O   ILE P 315     -19.267   8.081 -17.385  0.00  0.00      PRO   
ATOM   4545  N   LEU P 316     -17.728   9.173 -18.505  0.00  0.00      PRO   
ATOM   4546  HN  LEU P 316     -16.859   9.629 -18.329  0.00  0.00      PRO   
ATOM   4547  CA  LEU P 316     -18.655   9.730 -19.454  0.00  0.00      PRO   
ATOM   4548  HA  LEU P 316     -19.482  10.144 -18.895  0.00  0.00      PRO   
ATOM   4549  CB  LEU P 316     -17.860  10.806 -20.203  0.00  0.00      PRO   
ATOM   4550  HB1 LEU P 316     -16.956  10.343 -20.652  0.00  0.00      PRO   
ATOM   4551  HB2 LEU P 316     -17.570  11.608 -19.491  0.00  0.00      PRO   
ATOM   4552  CG  LEU P 316     -18.598  11.561 -21.341  0.00  0.00      PRO   
ATOM   4553  HG  LEU P 316     -18.955  10.729 -21.986  0.00  0.00      PRO   
ATOM   4554  CD1 LEU P 316     -19.755  12.413 -20.844  0.00  0.00      PRO   
ATOM   4555 HD11 LEU P 316     -19.902  13.266 -21.541  0.00  0.00      PRO   
ATOM   4556 HD12 LEU P 316     -20.707  11.841 -20.872  0.00  0.00      PRO   
ATOM   4557 HD13 LEU P 316     -19.521  12.760 -19.815  0.00  0.00      PRO   
ATOM   4558  CD2 LEU P 316     -17.628  12.346 -22.146  0.00  0.00      PRO   
ATOM   4559 HD21 LEU P 316     -16.684  11.793 -22.341  0.00  0.00      PRO   
ATOM   4560 HD22 LEU P 316     -18.110  12.555 -23.125  0.00  0.00      PRO   
ATOM   4561 HD23 LEU P 316     -17.381  13.367 -21.784  0.00  0.00      PRO   
ATOM   4562  C   LEU P 316     -19.346   8.739 -20.384  0.00  0.00      PRO   
ATOM   4563  O   LEU P 316     -20.583   8.772 -20.539  0.00  0.00      PRO   
ATOM   4564  N   GLN P 317     -18.574   7.784 -20.952  0.00  0.00      PRO   
ATOM   4565  HN  GLN P 317     -17.586   7.913 -20.907  0.00  0.00      PRO   
ATOM   4566  CA  GLN P 317     -19.110   6.657 -21.758  0.00  0.00      PRO   
ATOM   4567  HA  GLN P 317     -19.650   7.094 -22.585  0.00  0.00      PRO   
ATOM   4568  CB  GLN P 317     -17.922   5.831 -22.360  0.00  0.00      PRO   
ATOM   4569  HB1 GLN P 317     -17.306   5.465 -21.511  0.00  0.00      PRO   
ATOM   4570  HB2 GLN P 317     -17.235   6.519 -22.896  0.00  0.00      PRO   
ATOM   4571  CG  GLN P 317     -18.276   4.610 -23.218  0.00  0.00      PRO   
ATOM   4572  HG1 GLN P 317     -19.029   4.825 -24.006  0.00  0.00      PRO   
ATOM   4573  HG2 GLN P 317     -18.703   3.873 -22.505  0.00  0.00      PRO   
ATOM   4574  CD  GLN P 317     -17.032   4.106 -23.955  0.00  0.00      PRO   
ATOM   4575  OE1 GLN P 317     -16.868   4.224 -25.158  0.00  0.00      PRO   
ATOM   4576  NE2 GLN P 317     -16.106   3.595 -23.103  0.00  0.00      PRO   
ATOM   4577 HE21 GLN P 317     -16.351   3.286 -22.184  0.00  0.00      PRO   
ATOM   4578 HE22 GLN P 317     -15.338   3.173 -23.584  0.00  0.00      PRO   
ATOM   4579  C   GLN P 317     -20.110   5.713 -21.020  0.00  0.00      PRO   
ATOM   4580  O   GLN P 317     -21.159   5.311 -21.462  0.00  0.00      PRO   
ATOM   4581  N   LEU P 318     -19.797   5.361 -19.788  0.00  0.00      PRO   
ATOM   4582  HN  LEU P 318     -18.880   5.508 -19.427  0.00  0.00      PRO   
ATOM   4583  CA  LEU P 318     -20.769   4.647 -18.876  0.00  0.00      PRO   
ATOM   4584  HA  LEU P 318     -21.141   3.779 -19.398  0.00  0.00      PRO   
ATOM   4585  CB  LEU P 318     -20.013   4.284 -17.587  0.00  0.00      PRO   
ATOM   4586  HB1 LEU P 318     -20.618   4.257 -16.655  0.00  0.00      PRO   
ATOM   4587  HB2 LEU P 318     -19.416   5.183 -17.323  0.00  0.00      PRO   
ATOM   4588  CG  LEU P 318     -19.247   2.977 -17.669  0.00  0.00      PRO   
ATOM   4589  HG  LEU P 318     -18.877   2.777 -18.697  0.00  0.00      PRO   
ATOM   4590  CD1 LEU P 318     -17.944   2.966 -16.825  0.00  0.00      PRO   
ATOM   4591 HD11 LEU P 318     -17.237   3.812 -16.963  0.00  0.00      PRO   
ATOM   4592 HD12 LEU P 318     -18.210   3.086 -15.753  0.00  0.00      PRO   
ATOM   4593 HD13 LEU P 318     -17.431   1.984 -16.903  0.00  0.00      PRO   
ATOM   4594  CD2 LEU P 318     -20.131   1.735 -17.348  0.00  0.00      PRO   
ATOM   4595 HD21 LEU P 318     -20.796   1.587 -18.226  0.00  0.00      PRO   
ATOM   4596 HD22 LEU P 318     -19.528   0.823 -17.152  0.00  0.00      PRO   
ATOM   4597 HD23 LEU P 318     -20.668   1.917 -16.392  0.00  0.00      PRO   
ATOM   4598  C   LEU P 318     -22.025   5.466 -18.579  0.00  0.00      PRO   
ATOM   4599  O   LEU P 318     -23.111   4.957 -18.580  0.00  0.00      PRO   
ATOM   4600  N   PHE P 319     -21.838   6.813 -18.338  0.00  0.00      PRO   
ATOM   4601  HN  PHE P 319     -20.890   7.114 -18.406  0.00  0.00      PRO   
ATOM   4602  CA  PHE P 319     -22.970   7.790 -18.061  0.00  0.00      PRO   
ATOM   4603  HA  PHE P 319     -23.657   7.315 -17.376  0.00  0.00      PRO   
ATOM   4604  CB  PHE P 319     -22.429   9.145 -17.545  0.00  0.00      PRO   
ATOM   4605  HB1 PHE P 319     -21.512   9.310 -18.151  0.00  0.00      PRO   
ATOM   4606  HB2 PHE P 319     -22.105   9.021 -16.489  0.00  0.00      PRO   
ATOM   4607  CG  PHE P 319     -23.247  10.345 -17.705  0.00  0.00      PRO   
ATOM   4608  CD1 PHE P 319     -24.387  10.427 -16.902  0.00  0.00      PRO   
ATOM   4609  HD1 PHE P 319     -24.601   9.617 -16.221  0.00  0.00      PRO   
ATOM   4610  CE1 PHE P 319     -25.222  11.551 -17.033  0.00  0.00      PRO   
ATOM   4611  HE1 PHE P 319     -26.209  11.487 -16.599  0.00  0.00      PRO   
ATOM   4612  CZ  PHE P 319     -24.931  12.578 -17.900  0.00  0.00      PRO   
ATOM   4613  HZ  PHE P 319     -25.572  13.440 -18.007  0.00  0.00      PRO   
ATOM   4614  CD2 PHE P 319     -22.921  11.359 -18.616  0.00  0.00      PRO   
ATOM   4615  HD2 PHE P 319     -22.005  11.344 -19.189  0.00  0.00      PRO   
ATOM   4616  CE2 PHE P 319     -23.739  12.520 -18.709  0.00  0.00      PRO   
ATOM   4617  HE2 PHE P 319     -23.360  13.277 -19.381  0.00  0.00      PRO   
ATOM   4618  C   PHE P 319     -23.921   7.905 -19.275  0.00  0.00      PRO   
ATOM   4619  O   PHE P 319     -25.200   7.908 -19.325  0.00  0.00      PRO   
ATOM   4620  N   LYS P 320     -23.320   7.910 -20.532  0.00  0.00      PRO   
ATOM   4621  HN  LYS P 320     -22.362   8.184 -20.495  0.00  0.00      PRO   
ATOM   4622  CA  LYS P 320     -24.080   8.025 -21.785  0.00  0.00      PRO   
ATOM   4623  HA  LYS P 320     -24.899   8.677 -21.520  0.00  0.00      PRO   
ATOM   4624  CB  LYS P 320     -23.331   8.796 -22.947  0.00  0.00      PRO   
ATOM   4625  HB1 LYS P 320     -23.893   8.627 -23.890  0.00  0.00      PRO   
ATOM   4626  HB2 LYS P 320     -22.288   8.461 -23.134  0.00  0.00      PRO   
ATOM   4627  CG  LYS P 320     -23.169  10.339 -22.714  0.00  0.00      PRO   
ATOM   4628  HG1 LYS P 320     -22.318  10.658 -23.354  0.00  0.00      PRO   
ATOM   4629  HG2 LYS P 320     -22.715  10.300 -21.701  0.00  0.00      PRO   
ATOM   4630  CD  LYS P 320     -24.348  11.329 -22.750  0.00  0.00      PRO   
ATOM   4631  HD1 LYS P 320     -24.065  12.228 -22.161  0.00  0.00      PRO   
ATOM   4632  HD2 LYS P 320     -25.279  10.962 -22.266  0.00  0.00      PRO   
ATOM   4633  CE  LYS P 320     -24.612  11.953 -24.131  0.00  0.00      PRO   
ATOM   4634  HE1 LYS P 320     -23.776  12.649 -24.357  0.00  0.00      PRO   
ATOM   4635  HE2 LYS P 320     -25.541  12.562 -24.129  0.00  0.00      PRO   
ATOM   4636  NZ  LYS P 320     -24.782  10.844 -25.092  0.00  0.00      PRO   
ATOM   4637  HZ1 LYS P 320     -25.239  11.168 -25.968  0.00  0.00      PRO   
ATOM   4638  HZ2 LYS P 320     -23.867  10.434 -25.367  0.00  0.00      PRO   
ATOM   4639  HZ3 LYS P 320     -25.402  10.108 -24.698  0.00  0.00      PRO   
ATOM   4640  C   LYS P 320     -24.806   6.747 -22.189  0.00  0.00      PRO   
ATOM   4641  O   LYS P 320     -25.747   6.701 -22.959  0.00  0.00      PRO   
ATOM   4642  NT  LYS P 320     -24.409   5.493 -21.671  0.00  0.00      PRO   
ATOM   4643  HNT LYS P 320     -23.491   5.439 -21.287  0.00  0.00      PRO   
ATOM   4644  CAT LYS P 320     -25.029   4.163 -21.746  0.00  0.00      PRO   
ATOM   4645  HT1 LYS P 320     -24.888   3.684 -22.739  0.00  0.00      PRO   
ATOM   4646  HT2 LYS P 320     -24.457   3.583 -20.990  0.00  0.00      PRO   
ATOM   4647  HT3 LYS P 320     -26.110   4.143 -21.494  0.00  0.00      PRO   
ATOM   4648  C1  NMS C   4      -5.608   0.740 -23.596  0.00  0.00      C1    
ATOM   4649  C2  NMS C   4      -5.523  -0.581 -23.977  0.00  0.00      C1    
ATOM   4650  C3  NMS C   4      -6.130  -0.781 -25.199  0.00  0.00      C1    
ATOM   4651  C4  NMS C   4      -6.700   0.320 -25.791  0.00  0.00      C1    
ATOM   4652  S1  NMS C   4      -6.480   1.701 -24.741  0.00  0.00      C1    
ATOM   4653  S2  NMS C   4      -4.717   1.506 -22.259  0.00  0.00      C1    
ATOM   4654  O1  NMS C   4      -5.611   1.803 -21.185  0.00  0.00      C1    
ATOM   4655  N1  NMS C   4      -3.513   0.569 -21.645  0.00  0.00      C1    
ATOM   4656  O2  NMS C   4      -4.103   2.659 -22.907  0.00  0.00      C1    
ATOM   4657  C5  NMS C   4      -4.074  -0.472 -20.810  0.00  0.00      C1    
ATOM   4658  H1  NMS C   4      -4.904  -1.314 -23.482  0.00  0.00      C1    
ATOM   4659  H2  NMS C   4      -6.086  -1.641 -25.850  0.00  0.00      C1    
ATOM   4660  H3  NMS C   4      -7.350   0.306 -26.657  0.00  0.00      C1    
ATOM   4661  H4  NMS C   4      -2.995   0.146 -22.416  0.00  0.00      C1    
ATOM   4662  H5  NMS C   4      -3.385  -1.331 -20.662  0.00  0.00      C1    
ATOM   4663  H6  NMS C   4      -5.075  -0.870 -21.082  0.00  0.00      C1    
ATOM   4664  H7  NMS C   4      -4.215  -0.210 -19.740  0.00  0.00      C1    
END
