# Supplementary material for: Exploring an Intracellular Allosteric Site of CC-Chemokine Receptor 4 from 3D Models, Probe Simulations, and Mutagenesis
Source: ACS Pharmacol Transl Sci. 2024 Jul 16;7(8):2516–26. doi: 10.1021/acsptsci.4c00330 (PMC11320731; doi:10.1021/acsptsci.4c00330)
Supplement: Supplementary file 2 — pt4c00330_si_002.zip [file pt4c00330_si_002.zip › MMI_CCR4-CCR9.pdb]

CRYST1   81.879   75.220  178.280  90.00  90.00  90.00 P 1           1
ATOM      1  CAY LEU P  21       7.523  14.584  39.033  0.00  0.00      PRO   
ATOM      2  HY1 LEU P  21       6.461  14.702  39.335  0.00  0.00      PRO   
ATOM      3  HY2 LEU P  21       7.897  15.628  39.093  0.00  0.00      PRO   
ATOM      4  HY3 LEU P  21       7.996  13.887  39.758  0.00  0.00      PRO   
ATOM      5  CY  LEU P  21       7.546  14.197  37.612  0.00  0.00      PRO   
ATOM      6  OY  LEU P  21       6.523  13.823  37.032  0.00  0.00      PRO   
ATOM      7  N   LEU P  21       8.814  14.097  37.087  0.00  0.00      PRO   
ATOM      8  HN  LEU P  21       9.604  14.053  37.692  0.00  0.00      PRO   
ATOM      9  CA  LEU P  21       9.210  13.652  35.697  0.00  0.00      PRO   
ATOM     10  HA  LEU P  21       8.818  14.413  35.039  0.00  0.00      PRO   
ATOM     11  CB  LEU P  21      10.756  13.684  35.474  0.00  0.00      PRO   
ATOM     12  HB1 LEU P  21      11.295  13.057  36.216  0.00  0.00      PRO   
ATOM     13  HB2 LEU P  21      11.162  14.698  35.672  0.00  0.00      PRO   
ATOM     14  CG  LEU P  21      11.327  13.344  34.097  0.00  0.00      PRO   
ATOM     15  HG  LEU P  21      11.210  12.261  33.880  0.00  0.00      PRO   
ATOM     16  CD1 LEU P  21      10.795  14.257  33.046  0.00  0.00      PRO   
ATOM     17 HD11 LEU P  21      11.201  13.851  32.096  0.00  0.00      PRO   
ATOM     18 HD12 LEU P  21       9.688  14.166  33.009  0.00  0.00      PRO   
ATOM     19 HD13 LEU P  21      11.007  15.341  33.168  0.00  0.00      PRO   
ATOM     20  CD2 LEU P  21      12.796  13.561  34.144  0.00  0.00      PRO   
ATOM     21 HD21 LEU P  21      12.967  14.510  34.697  0.00  0.00      PRO   
ATOM     22 HD22 LEU P  21      13.278  12.974  34.955  0.00  0.00      PRO   
ATOM     23 HD23 LEU P  21      13.351  13.482  33.185  0.00  0.00      PRO   
ATOM     24  C   LEU P  21       8.650  12.313  35.348  0.00  0.00      PRO   
ATOM     25  O   LEU P  21       8.074  12.039  34.318  0.00  0.00      PRO   
ATOM     26  N   TYR P  22       8.674  11.451  36.281  0.00  0.00      PRO   
ATOM     27  HN  TYR P  22       9.160  11.703  37.114  0.00  0.00      PRO   
ATOM     28  CA  TYR P  22       8.221  10.052  36.047  0.00  0.00      PRO   
ATOM     29  HA  TYR P  22       8.479   9.819  35.025  0.00  0.00      PRO   
ATOM     30  CB  TYR P  22       9.062   9.086  36.872  0.00  0.00      PRO   
ATOM     31  HB1 TYR P  22       8.789   8.013  36.774  0.00  0.00      PRO   
ATOM     32  HB2 TYR P  22       8.870   9.384  37.925  0.00  0.00      PRO   
ATOM     33  CG  TYR P  22      10.484   9.267  36.718  0.00  0.00      PRO   
ATOM     34  CD1 TYR P  22      10.994   9.151  35.446  0.00  0.00      PRO   
ATOM     35  HD1 TYR P  22      10.245   8.788  34.758  0.00  0.00      PRO   
ATOM     36  CE1 TYR P  22      12.324   9.568  35.106  0.00  0.00      PRO   
ATOM     37  HE1 TYR P  22      12.620   9.669  34.072  0.00  0.00      PRO   
ATOM     38  CZ  TYR P  22      13.120  10.108  36.148  0.00  0.00      PRO   
ATOM     39  OH  TYR P  22      14.490  10.376  35.892  0.00  0.00      PRO   
ATOM     40  HH  TYR P  22      14.826  11.152  36.345  0.00  0.00      PRO   
ATOM     41  CD2 TYR P  22      11.387   9.685  37.738  0.00  0.00      PRO   
ATOM     42  HD2 TYR P  22      11.180   9.730  38.797  0.00  0.00      PRO   
ATOM     43  CE2 TYR P  22      12.701  10.078  37.440  0.00  0.00      PRO   
ATOM     44  HE2 TYR P  22      13.454  10.363  38.160  0.00  0.00      PRO   
ATOM     45  C   TYR P  22       6.721   9.878  36.416  0.00  0.00      PRO   
ATOM     46  O   TYR P  22       6.091   8.859  36.197  0.00  0.00      PRO   
ATOM     47  N   GLU P  23       6.154  10.862  37.115  0.00  0.00      PRO   
ATOM     48  HN  GLU P  23       6.673  11.674  37.370  0.00  0.00      PRO   
ATOM     49  CA  GLU P  23       4.934  10.825  37.925  0.00  0.00      PRO   
ATOM     50  HA  GLU P  23       4.500   9.839  38.013  0.00  0.00      PRO   
ATOM     51  CB  GLU P  23       5.096  11.449  39.353  0.00  0.00      PRO   
ATOM     52  HB1 GLU P  23       4.209  11.333  40.011  0.00  0.00      PRO   
ATOM     53  HB2 GLU P  23       5.234  12.551  39.319  0.00  0.00      PRO   
ATOM     54  CG  GLU P  23       6.310  10.910  40.212  0.00  0.00      PRO   
ATOM     55  HG1 GLU P  23       7.231  11.397  39.826  0.00  0.00      PRO   
ATOM     56  HG2 GLU P  23       6.399   9.807  40.110  0.00  0.00      PRO   
ATOM     57  CD  GLU P  23       6.067  11.283  41.691  0.00  0.00      PRO   
ATOM     58  OE1 GLU P  23       6.917  11.870  42.389  0.00  0.00      PRO   
ATOM     59  OE2 GLU P  23       5.001  10.853  42.222  0.00  0.00      PRO   
ATOM     60  C   GLU P  23       3.788  11.617  37.241  0.00  0.00      PRO   
ATOM     61  O   GLU P  23       2.897  10.969  36.748  0.00  0.00      PRO   
ATOM     62  N   SER P  24       3.668  12.952  37.208  0.00  0.00      PRO   
ATOM     63  HN  SER P  24       4.277  13.539  37.736  0.00  0.00      PRO   
ATOM     64  CA  SER P  24       2.580  13.701  36.587  0.00  0.00      PRO   
ATOM     65  HA  SER P  24       1.774  12.994  36.453  0.00  0.00      PRO   
ATOM     66  CB  SER P  24       2.044  14.810  37.502  0.00  0.00      PRO   
ATOM     67  HB1 SER P  24       1.331  14.491  38.293  0.00  0.00      PRO   
ATOM     68  HB2 SER P  24       1.411  15.472  36.873  0.00  0.00      PRO   
ATOM     69  OG  SER P  24       3.067  15.504  38.177  0.00  0.00      PRO   
ATOM     70  HG1 SER P  24       3.333  15.014  38.958  0.00  0.00      PRO   
ATOM     71  C   SER P  24       2.910  14.198  35.224  0.00  0.00      PRO   
ATOM     72  O   SER P  24       2.072  14.420  34.342  0.00  0.00      PRO   
ATOM     73  N   ILE P  25       4.199  14.322  34.919  0.00  0.00      PRO   
ATOM     74  HN  ILE P  25       4.851  14.044  35.620  0.00  0.00      PRO   
ATOM     75  CA  ILE P  25       4.758  14.736  33.647  0.00  0.00      PRO   
ATOM     76  HA  ILE P  25       4.286  15.685  33.439  0.00  0.00      PRO   
ATOM     77  CB  ILE P  25       6.223  15.210  33.646  0.00  0.00      PRO   
ATOM     78  HB  ILE P  25       6.921  14.357  33.783  0.00  0.00      PRO   
ATOM     79  CG2 ILE P  25       6.664  15.847  32.318  0.00  0.00      PRO   
ATOM     80 HG21 ILE P  25       6.700  15.243  31.386  0.00  0.00      PRO   
ATOM     81 HG22 ILE P  25       5.910  16.615  32.040  0.00  0.00      PRO   
ATOM     82 HG23 ILE P  25       7.608  16.407  32.490  0.00  0.00      PRO   
ATOM     83  CG1 ILE P  25       6.469  16.214  34.816  0.00  0.00      PRO   
ATOM     84 HG11 ILE P  25       7.564  16.396  34.857  0.00  0.00      PRO   
ATOM     85 HG12 ILE P  25       6.099  15.803  35.779  0.00  0.00      PRO   
ATOM     86  CD  ILE P  25       5.756  17.543  34.697  0.00  0.00      PRO   
ATOM     87  HD1 ILE P  25       4.674  17.349  34.537  0.00  0.00      PRO   
ATOM     88  HD2 ILE P  25       5.833  18.126  35.640  0.00  0.00      PRO   
ATOM     89  HD3 ILE P  25       6.273  18.121  33.901  0.00  0.00      PRO   
ATOM     90  C   ILE P  25       4.287  13.830  32.482  0.00  0.00      PRO   
ATOM     91  O   ILE P  25       3.740  14.409  31.518  0.00  0.00      PRO   
ATOM     92  N   PRO P  26       4.181  12.537  32.456  0.00  0.00      PRO   
ATOM     93  CD  PRO P  26       4.882  11.593  33.458  0.00  0.00      PRO   
ATOM     94  HD1 PRO P  26       5.982  11.736  33.392  0.00  0.00      PRO   
ATOM     95  HD2 PRO P  26       4.560  11.766  34.508  0.00  0.00      PRO   
ATOM     96  CA  PRO P  26       3.699  11.691  31.381  0.00  0.00      PRO   
ATOM     97  HA  PRO P  26       4.002  12.117  30.435  0.00  0.00      PRO   
ATOM     98  CB  PRO P  26       4.301  10.254  31.549  0.00  0.00      PRO   
ATOM     99  HB1 PRO P  26       5.354  10.226  31.196  0.00  0.00      PRO   
ATOM    100  HB2 PRO P  26       3.662   9.503  31.037  0.00  0.00      PRO   
ATOM    101  CG  PRO P  26       4.456  10.149  33.113  0.00  0.00      PRO   
ATOM    102  HG1 PRO P  26       5.240   9.440  33.456  0.00  0.00      PRO   
ATOM    103  HG2 PRO P  26       3.520  10.055  33.705  0.00  0.00      PRO   
ATOM    104  C   PRO P  26       2.216  11.574  31.294  0.00  0.00      PRO   
ATOM    105  O   PRO P  26       1.735  11.001  30.350  0.00  0.00      PRO   
ATOM    106  N   LYS P  27       1.459  12.038  32.337  0.00  0.00      PRO   
ATOM    107  HN  LYS P  27       1.856  12.572  33.080  0.00  0.00      PRO   
ATOM    108  CA  LYS P  27       0.073  11.594  32.327  0.00  0.00      PRO   
ATOM    109  HA  LYS P  27       0.026  10.590  31.931  0.00  0.00      PRO   
ATOM    110  CB  LYS P  27      -0.462  11.429  33.732  0.00  0.00      PRO   
ATOM    111  HB1 LYS P  27      -1.480  10.997  33.626  0.00  0.00      PRO   
ATOM    112  HB2 LYS P  27      -0.472  12.438  34.198  0.00  0.00      PRO   
ATOM    113  CG  LYS P  27       0.298  10.459  34.491  0.00  0.00      PRO   
ATOM    114  HG1 LYS P  27      -0.085  10.388  35.531  0.00  0.00      PRO   
ATOM    115  HG2 LYS P  27       1.386  10.668  34.583  0.00  0.00      PRO   
ATOM    116  CD  LYS P  27       0.051   9.054  33.995  0.00  0.00      PRO   
ATOM    117  HD1 LYS P  27       0.611   8.934  33.043  0.00  0.00      PRO   
ATOM    118  HD2 LYS P  27      -1.028   8.996  33.737  0.00  0.00      PRO   
ATOM    119  CE  LYS P  27       0.342   7.994  35.068  0.00  0.00      PRO   
ATOM    120  HE1 LYS P  27      -0.120   8.192  36.059  0.00  0.00      PRO   
ATOM    121  HE2 LYS P  27       1.410   8.089  35.360  0.00  0.00      PRO   
ATOM    122  NZ  LYS P  27       0.065   6.719  34.582  0.00  0.00      PRO   
ATOM    123  HZ1 LYS P  27       0.160   5.962  35.289  0.00  0.00      PRO   
ATOM    124  HZ2 LYS P  27      -0.911   6.629  34.235  0.00  0.00      PRO   
ATOM    125  HZ3 LYS P  27       0.660   6.416  33.785  0.00  0.00      PRO   
ATOM    126  C   LYS P  27      -0.941  12.254  31.366  0.00  0.00      PRO   
ATOM    127  O   LYS P  27      -1.790  11.540  30.912  0.00  0.00      PRO   
ATOM    128  N   PRO P  28      -1.001  13.616  31.161  0.00  0.00      PRO   
ATOM    129  CD  PRO P  28      -0.293  14.684  31.969  0.00  0.00      PRO   
ATOM    130  HD1 PRO P  28      -0.297  14.381  33.038  0.00  0.00      PRO   
ATOM    131  HD2 PRO P  28       0.762  14.661  31.621  0.00  0.00      PRO   
ATOM    132  CA  PRO P  28      -1.826  14.123  30.124  0.00  0.00      PRO   
ATOM    133  HA  PRO P  28      -2.821  13.745  30.311  0.00  0.00      PRO   
ATOM    134  CB  PRO P  28      -1.510  15.630  30.154  0.00  0.00      PRO   
ATOM    135  HB1 PRO P  28      -2.428  16.166  29.830  0.00  0.00      PRO   
ATOM    136  HB2 PRO P  28      -0.693  15.940  29.467  0.00  0.00      PRO   
ATOM    137  CG  PRO P  28      -1.100  15.913  31.648  0.00  0.00      PRO   
ATOM    138  HG1 PRO P  28      -2.010  15.983  32.281  0.00  0.00      PRO   
ATOM    139  HG2 PRO P  28      -0.453  16.808  31.770  0.00  0.00      PRO   
ATOM    140  C   PRO P  28      -1.593  13.572  28.726  0.00  0.00      PRO   
ATOM    141  O   PRO P  28      -0.466  13.347  28.282  0.00  0.00      PRO   
ATOM    142  N   CYS P  29      -2.740  13.481  27.996  0.00  0.00      PRO   
ATOM    143  HN  CYS P  29      -3.603  13.654  28.464  0.00  0.00      PRO   
ATOM    144  CA  CYS P  29      -2.824  12.899  26.689  0.00  0.00      PRO   
ATOM    145  HA  CYS P  29      -1.936  12.371  26.373  0.00  0.00      PRO   
ATOM    146  CB  CYS P  29      -3.981  11.916  26.912  0.00  0.00      PRO   
ATOM    147  HB1 CYS P  29      -3.942  11.152  26.107  0.00  0.00      PRO   
ATOM    148  HB2 CYS P  29      -5.023  12.281  26.789  0.00  0.00      PRO   
ATOM    149  SG  CYS P  29      -3.957  10.807  28.409  0.00  0.00      PRO   
ATOM    150  HG1 CYS P  29      -4.260   9.676  27.788  0.00  0.00      PRO   
ATOM    151  C   CYS P  29      -3.278  13.872  25.623  0.00  0.00      PRO   
ATOM    152  O   CYS P  29      -3.750  13.447  24.603  0.00  0.00      PRO   
ATOM    153  N   THR P  30      -3.210  15.168  26.007  0.00  0.00      PRO   
ATOM    154  HN  THR P  30      -2.786  15.466  26.859  0.00  0.00      PRO   
ATOM    155  CA  THR P  30      -3.749  16.220  25.077  0.00  0.00      PRO   
ATOM    156  HA  THR P  30      -3.764  15.706  24.127  0.00  0.00      PRO   
ATOM    157  CB  THR P  30      -5.151  16.791  25.451  0.00  0.00      PRO   
ATOM    158  HB  THR P  30      -5.820  15.957  25.751  0.00  0.00      PRO   
ATOM    159  OG1 THR P  30      -5.671  17.543  24.360  0.00  0.00      PRO   
ATOM    160  HG1 THR P  30      -6.612  17.360  24.303  0.00  0.00      PRO   
ATOM    161  CG2 THR P  30      -5.090  17.681  26.643  0.00  0.00      PRO   
ATOM    162 HG21 THR P  30      -4.769  17.167  27.574  0.00  0.00      PRO   
ATOM    163 HG22 THR P  30      -4.442  18.579  26.556  0.00  0.00      PRO   
ATOM    164 HG23 THR P  30      -6.158  17.953  26.788  0.00  0.00      PRO   
ATOM    165  C   THR P  30      -2.714  17.312  25.061  0.00  0.00      PRO   
ATOM    166  O   THR P  30      -1.967  17.434  26.039  0.00  0.00      PRO   
ATOM    167  N   LYS P  31      -2.519  18.042  23.965  0.00  0.00      PRO   
ATOM    168  HN  LYS P  31      -3.095  17.942  23.157  0.00  0.00      PRO   
ATOM    169  CA  LYS P  31      -1.332  18.894  23.812  0.00  0.00      PRO   
ATOM    170  HA  LYS P  31      -1.372  19.311  22.817  0.00  0.00      PRO   
ATOM    171  CB  LYS P  31      -1.339  20.122  24.815  0.00  0.00      PRO   
ATOM    172  HB1 LYS P  31      -0.347  20.612  24.912  0.00  0.00      PRO   
ATOM    173  HB2 LYS P  31      -1.466  19.770  25.861  0.00  0.00      PRO   
ATOM    174  CG  LYS P  31      -2.426  21.210  24.481  0.00  0.00      PRO   
ATOM    175  HG1 LYS P  31      -2.371  22.016  25.243  0.00  0.00      PRO   
ATOM    176  HG2 LYS P  31      -3.429  20.750  24.612  0.00  0.00      PRO   
ATOM    177  CD  LYS P  31      -2.233  21.859  23.124  0.00  0.00      PRO   
ATOM    178  HD1 LYS P  31      -3.129  22.494  22.954  0.00  0.00      PRO   
ATOM    179  HD2 LYS P  31      -2.191  21.092  22.322  0.00  0.00      PRO   
ATOM    180  CE  LYS P  31      -1.055  22.889  23.151  0.00  0.00      PRO   
ATOM    181  HE1 LYS P  31      -0.088  22.350  23.053  0.00  0.00      PRO   
ATOM    182  HE2 LYS P  31      -1.079  23.648  23.962  0.00  0.00      PRO   
ATOM    183  NZ  LYS P  31      -1.047  23.676  21.886  0.00  0.00      PRO   
ATOM    184  HZ1 LYS P  31      -1.938  23.616  21.352  0.00  0.00      PRO   
ATOM    185  HZ2 LYS P  31      -0.839  24.684  22.035  0.00  0.00      PRO   
ATOM    186  HZ3 LYS P  31      -0.334  23.119  21.372  0.00  0.00      PRO   
ATOM    187  C   LYS P  31       0.015  18.165  23.868  0.00  0.00      PRO   
ATOM    188  O   LYS P  31       0.970  18.429  24.604  0.00  0.00      PRO   
ATOM    189  N   GLU P  32       0.051  17.093  23.039  0.00  0.00      PRO   
ATOM    190  HN  GLU P  32      -0.731  16.858  22.467  0.00  0.00      PRO   
ATOM    191  CA  GLU P  32       1.109  16.118  23.189  0.00  0.00      PRO   
ATOM    192  HA  GLU P  32       0.848  15.351  22.474  0.00  0.00      PRO   
ATOM    193  CB  GLU P  32       2.618  16.487  22.853  0.00  0.00      PRO   
ATOM    194  HB1 GLU P  32       3.263  15.611  23.082  0.00  0.00      PRO   
ATOM    195  HB2 GLU P  32       2.912  17.361  23.473  0.00  0.00      PRO   
ATOM    196  CG  GLU P  32       2.789  16.942  21.391  0.00  0.00      PRO   
ATOM    197  HG1 GLU P  32       2.067  17.763  21.196  0.00  0.00      PRO   
ATOM    198  HG2 GLU P  32       2.669  16.052  20.737  0.00  0.00      PRO   
ATOM    199  CD  GLU P  32       4.194  17.416  21.074  0.00  0.00      PRO   
ATOM    200  OE1 GLU P  32       4.394  17.963  19.964  0.00  0.00      PRO   
ATOM    201  OE2 GLU P  32       5.120  17.311  21.959  0.00  0.00      PRO   
ATOM    202  C   GLU P  32       1.082  15.331  24.495  0.00  0.00      PRO   
ATOM    203  O   GLU P  32       1.399  15.799  25.565  0.00  0.00      PRO   
ATOM    204  N   GLY P  33       0.722  14.047  24.489  0.00  0.00      PRO   
ATOM    205  HN  GLY P  33       0.856  13.686  25.408  0.00  0.00      PRO   
ATOM    206  CA  GLY P  33       0.134  13.258  23.450  0.00  0.00      PRO   
ATOM    207  HA1 GLY P  33      -0.314  12.506  24.083  0.00  0.00      PRO   
ATOM    208  HA2 GLY P  33       0.946  13.034  22.773  0.00  0.00      PRO   
ATOM    209  C   GLY P  33      -1.057  13.772  22.766  0.00  0.00      PRO   
ATOM    210  O   GLY P  33      -1.626  14.842  23.042  0.00  0.00      PRO   
ATOM    211  N   ILE P  34      -1.542  12.977  21.764  0.00  0.00      PRO   
ATOM    212  HN  ILE P  34      -1.230  12.047  21.585  0.00  0.00      PRO   
ATOM    213  CA  ILE P  34      -2.507  13.412  20.782  0.00  0.00      PRO   
ATOM    214  HA  ILE P  34      -2.878  14.421  20.877  0.00  0.00      PRO   
ATOM    215  CB  ILE P  34      -1.928  13.303  19.386  0.00  0.00      PRO   
ATOM    216  HB  ILE P  34      -1.052  13.987  19.376  0.00  0.00      PRO   
ATOM    217  CG2 ILE P  34      -1.385  11.849  19.203  0.00  0.00      PRO   
ATOM    218 HG21 ILE P  34      -0.399  11.755  19.705  0.00  0.00      PRO   
ATOM    219 HG22 ILE P  34      -2.012  10.996  19.540  0.00  0.00      PRO   
ATOM    220 HG23 ILE P  34      -1.172  11.724  18.120  0.00  0.00      PRO   
ATOM    221  CG1 ILE P  34      -2.777  13.865  18.262  0.00  0.00      PRO   
ATOM    222 HG11 ILE P  34      -3.775  13.376  18.279  0.00  0.00      PRO   
ATOM    223 HG12 ILE P  34      -2.361  13.507  17.296  0.00  0.00      PRO   
ATOM    224  CD  ILE P  34      -2.864  15.341  18.389  0.00  0.00      PRO   
ATOM    225  HD1 ILE P  34      -1.905  15.873  18.209  0.00  0.00      PRO   
ATOM    226  HD2 ILE P  34      -3.543  15.738  17.605  0.00  0.00      PRO   
ATOM    227  HD3 ILE P  34      -3.348  15.606  19.354  0.00  0.00      PRO   
ATOM    228  C   ILE P  34      -3.795  12.510  20.960  0.00  0.00      PRO   
ATOM    229  O   ILE P  34      -4.766  12.596  20.168  0.00  0.00      PRO   
ATOM    230  N   LYS P  35      -3.955  11.700  22.071  0.00  0.00      PRO   
ATOM    231  HN  LYS P  35      -3.438  11.893  22.902  0.00  0.00      PRO   
ATOM    232  CA  LYS P  35      -4.991  10.763  22.282  0.00  0.00      PRO   
ATOM    233  HA  LYS P  35      -4.903  10.115  21.422  0.00  0.00      PRO   
ATOM    234  CB  LYS P  35      -4.748   9.923  23.519  0.00  0.00      PRO   
ATOM    235  HB1 LYS P  35      -5.639   9.338  23.830  0.00  0.00      PRO   
ATOM    236  HB2 LYS P  35      -4.768  10.719  24.293  0.00  0.00      PRO   
ATOM    237  CG  LYS P  35      -3.446   9.093  23.575  0.00  0.00      PRO   
ATOM    238  HG1 LYS P  35      -3.299   8.750  24.621  0.00  0.00      PRO   
ATOM    239  HG2 LYS P  35      -2.601   9.738  23.254  0.00  0.00      PRO   
ATOM    240  CD  LYS P  35      -3.588   7.763  22.822  0.00  0.00      PRO   
ATOM    241  HD1 LYS P  35      -4.027   7.985  21.826  0.00  0.00      PRO   
ATOM    242  HD2 LYS P  35      -4.422   7.179  23.267  0.00  0.00      PRO   
ATOM    243  CE  LYS P  35      -2.281   7.035  22.713  0.00  0.00      PRO   
ATOM    244  HE1 LYS P  35      -2.121   6.536  23.692  0.00  0.00      PRO   
ATOM    245  HE2 LYS P  35      -1.382   7.663  22.535  0.00  0.00      PRO   
ATOM    246  NZ  LYS P  35      -2.211   6.042  21.620  0.00  0.00      PRO   
ATOM    247  HZ1 LYS P  35      -2.838   5.224  21.753  0.00  0.00      PRO   
ATOM    248  HZ2 LYS P  35      -2.531   6.533  20.761  0.00  0.00      PRO   
ATOM    249  HZ3 LYS P  35      -1.207   5.798  21.504  0.00  0.00      PRO   
ATOM    250  C   LYS P  35      -6.373  11.342  22.319  0.00  0.00      PRO   
ATOM    251  O   LYS P  35      -7.302  10.740  21.761  0.00  0.00      PRO   
ATOM    252  N   ALA P  36      -6.557  12.566  22.910  0.00  0.00      PRO   
ATOM    253  HN  ALA P  36      -5.830  13.036  23.405  0.00  0.00      PRO   
ATOM    254  CA  ALA P  36      -7.872  13.258  23.104  0.00  0.00      PRO   
ATOM    255  HA  ALA P  36      -8.580  12.577  23.552  0.00  0.00      PRO   
ATOM    256  CB  ALA P  36      -7.676  14.316  24.151  0.00  0.00      PRO   
ATOM    257  HB1 ALA P  36      -7.252  13.851  25.067  0.00  0.00      PRO   
ATOM    258  HB2 ALA P  36      -6.964  15.086  23.783  0.00  0.00      PRO   
ATOM    259  HB3 ALA P  36      -8.647  14.788  24.410  0.00  0.00      PRO   
ATOM    260  C   ALA P  36      -8.413  13.917  21.810  0.00  0.00      PRO   
ATOM    261  O   ALA P  36      -9.606  13.880  21.535  0.00  0.00      PRO   
ATOM    262  N   PHE P  37      -7.483  14.456  20.967  0.00  0.00      PRO   
ATOM    263  HN  PHE P  37      -6.538  14.491  21.281  0.00  0.00      PRO   
ATOM    264  CA  PHE P  37      -7.773  14.906  19.633  0.00  0.00      PRO   
ATOM    265  HA  PHE P  37      -8.646  15.537  19.710  0.00  0.00      PRO   
ATOM    266  CB  PHE P  37      -6.571  15.674  19.091  0.00  0.00      PRO   
ATOM    267  HB1 PHE P  37      -5.632  15.082  19.055  0.00  0.00      PRO   
ATOM    268  HB2 PHE P  37      -6.285  16.539  19.728  0.00  0.00      PRO   
ATOM    269  CG  PHE P  37      -6.790  16.043  17.644  0.00  0.00      PRO   
ATOM    270  CD1 PHE P  37      -7.529  17.206  17.344  0.00  0.00      PRO   
ATOM    271  HD1 PHE P  37      -8.014  17.749  18.141  0.00  0.00      PRO   
ATOM    272  CE1 PHE P  37      -7.550  17.771  16.048  0.00  0.00      PRO   
ATOM    273  HE1 PHE P  37      -8.011  18.739  15.918  0.00  0.00      PRO   
ATOM    274  CZ  PHE P  37      -7.012  17.096  14.948  0.00  0.00      PRO   
ATOM    275  HZ  PHE P  37      -7.205  17.533  13.979  0.00  0.00      PRO   
ATOM    276  CD2 PHE P  37      -6.128  15.413  16.538  0.00  0.00      PRO   
ATOM    277  HD2 PHE P  37      -5.556  14.514  16.714  0.00  0.00      PRO   
ATOM    278  CE2 PHE P  37      -6.332  15.927  15.199  0.00  0.00      PRO   
ATOM    279  HE2 PHE P  37      -5.897  15.385  14.372  0.00  0.00      PRO   
ATOM    280  C   PHE P  37      -8.187  13.730  18.739  0.00  0.00      PRO   
ATOM    281  O   PHE P  37      -9.238  13.682  18.098  0.00  0.00      PRO   
ATOM    282  N   GLY P  38      -7.337  12.746  18.824  0.00  0.00      PRO   
ATOM    283  HN  GLY P  38      -6.585  12.756  19.480  0.00  0.00      PRO   
ATOM    284  CA  GLY P  38      -7.359  11.522  17.956  0.00  0.00      PRO   
ATOM    285  HA1 GLY P  38      -6.476  10.946  18.194  0.00  0.00      PRO   
ATOM    286  HA2 GLY P  38      -7.504  11.805  16.924  0.00  0.00      PRO   
ATOM    287  C   GLY P  38      -8.403  10.579  18.205  0.00  0.00      PRO   
ATOM    288  O   GLY P  38      -8.689   9.806  17.305  0.00  0.00      PRO   
ATOM    289  N   GLU P  39      -9.014  10.568  19.396  0.00  0.00      PRO   
ATOM    290  HN  GLU P  39      -8.605  11.026  20.182  0.00  0.00      PRO   
ATOM    291  CA  GLU P  39     -10.202   9.990  19.811  0.00  0.00      PRO   
ATOM    292  HA  GLU P  39     -10.255   8.961  19.486  0.00  0.00      PRO   
ATOM    293  CB  GLU P  39     -10.449  10.185  21.329  0.00  0.00      PRO   
ATOM    294  HB1 GLU P  39     -10.282  11.234  21.655  0.00  0.00      PRO   
ATOM    295  HB2 GLU P  39      -9.698   9.555  21.852  0.00  0.00      PRO   
ATOM    296  CG  GLU P  39     -11.869   9.687  21.758  0.00  0.00      PRO   
ATOM    297  HG1 GLU P  39     -12.117   8.708  21.294  0.00  0.00      PRO   
ATOM    298  HG2 GLU P  39     -12.607  10.502  21.600  0.00  0.00      PRO   
ATOM    299  CD  GLU P  39     -11.952   9.523  23.290  0.00  0.00      PRO   
ATOM    300  OE1 GLU P  39     -11.005   9.842  24.072  0.00  0.00      PRO   
ATOM    301  OE2 GLU P  39     -13.031   9.147  23.744  0.00  0.00      PRO   
ATOM    302  C   GLU P  39     -11.406  10.517  19.044  0.00  0.00      PRO   
ATOM    303  O   GLU P  39     -12.351   9.722  18.722  0.00  0.00      PRO   
ATOM    304  N   LEU P  40     -11.418  11.812  18.705  0.00  0.00      PRO   
ATOM    305  HN  LEU P  40     -10.722  12.435  19.054  0.00  0.00      PRO   
ATOM    306  CA  LEU P  40     -12.434  12.489  18.021  0.00  0.00      PRO   
ATOM    307  HA  LEU P  40     -13.312  11.867  18.114  0.00  0.00      PRO   
ATOM    308  CB  LEU P  40     -12.848  13.777  18.819  0.00  0.00      PRO   
ATOM    309  HB1 LEU P  40     -13.776  14.062  18.280  0.00  0.00      PRO   
ATOM    310  HB2 LEU P  40     -12.013  14.507  18.754  0.00  0.00      PRO   
ATOM    311  CG  LEU P  40     -13.146  13.571  20.293  0.00  0.00      PRO   
ATOM    312  HG  LEU P  40     -12.288  13.023  20.738  0.00  0.00      PRO   
ATOM    313  CD1 LEU P  40     -13.265  14.947  20.955  0.00  0.00      PRO   
ATOM    314 HD11 LEU P  40     -13.406  14.705  22.031  0.00  0.00      PRO   
ATOM    315 HD12 LEU P  40     -12.294  15.486  20.921  0.00  0.00      PRO   
ATOM    316 HD13 LEU P  40     -14.150  15.574  20.717  0.00  0.00      PRO   
ATOM    317  CD2 LEU P  40     -14.403  12.623  20.540  0.00  0.00      PRO   
ATOM    318 HD21 LEU P  40     -15.308  13.177  20.210  0.00  0.00      PRO   
ATOM    319 HD22 LEU P  40     -14.172  11.586  20.215  0.00  0.00      PRO   
ATOM    320 HD23 LEU P  40     -14.506  12.573  21.645  0.00  0.00      PRO   
ATOM    321  C   LEU P  40     -12.148  12.760  16.523  0.00  0.00      PRO   
ATOM    322  O   LEU P  40     -13.018  13.230  15.794  0.00  0.00      PRO   
ATOM    323  N   PHE P  41     -10.890  12.524  16.196  0.00  0.00      PRO   
ATOM    324  HN  PHE P  41     -10.229  12.069  16.788  0.00  0.00      PRO   
ATOM    325  CA  PHE P  41     -10.467  12.733  14.763  0.00  0.00      PRO   
ATOM    326  HA  PHE P  41     -11.189  13.380  14.288  0.00  0.00      PRO   
ATOM    327  CB  PHE P  41      -9.079  13.600  14.699  0.00  0.00      PRO   
ATOM    328  HB1 PHE P  41      -8.255  13.117  15.267  0.00  0.00      PRO   
ATOM    329  HB2 PHE P  41      -9.318  14.544  15.234  0.00  0.00      PRO   
ATOM    330  CG  PHE P  41      -8.533  14.058  13.412  0.00  0.00      PRO   
ATOM    331  CD1 PHE P  41      -7.348  13.448  12.867  0.00  0.00      PRO   
ATOM    332  HD1 PHE P  41      -6.760  12.681  13.348  0.00  0.00      PRO   
ATOM    333  CE1 PHE P  41      -6.797  13.932  11.698  0.00  0.00      PRO   
ATOM    334  HE1 PHE P  41      -5.837  13.550  11.383  0.00  0.00      PRO   
ATOM    335  CZ  PHE P  41      -7.466  14.896  10.982  0.00  0.00      PRO   
ATOM    336  HZ  PHE P  41      -7.021  15.207  10.048  0.00  0.00      PRO   
ATOM    337  CD2 PHE P  41      -9.228  15.046  12.666  0.00  0.00      PRO   
ATOM    338  HD2 PHE P  41     -10.176  15.427  13.017  0.00  0.00      PRO   
ATOM    339  CE2 PHE P  41      -8.695  15.414  11.444  0.00  0.00      PRO   
ATOM    340  HE2 PHE P  41      -9.140  16.163  10.806  0.00  0.00      PRO   
ATOM    341  C   PHE P  41     -10.369  11.467  13.941  0.00  0.00      PRO   
ATOM    342  O   PHE P  41     -10.879  11.526  12.816  0.00  0.00      PRO   
ATOM    343  N   LEU P  42      -9.744  10.439  14.488  0.00  0.00      PRO   
ATOM    344  HN  LEU P  42      -9.277  10.372  15.366  0.00  0.00      PRO   
ATOM    345  CA  LEU P  42      -9.604   9.149  13.697  0.00  0.00      PRO   
ATOM    346  HA  LEU P  42      -9.100   9.429  12.784  0.00  0.00      PRO   
ATOM    347  CB  LEU P  42      -8.613   8.126  14.302  0.00  0.00      PRO   
ATOM    348  HB1 LEU P  42      -8.521   7.291  13.575  0.00  0.00      PRO   
ATOM    349  HB2 LEU P  42      -8.955   7.660  15.251  0.00  0.00      PRO   
ATOM    350  CG  LEU P  42      -7.250   8.837  14.538  0.00  0.00      PRO   
ATOM    351  HG  LEU P  42      -7.387   9.827  15.023  0.00  0.00      PRO   
ATOM    352  CD1 LEU P  42      -6.363   7.973  15.537  0.00  0.00      PRO   
ATOM    353 HD11 LEU P  42      -5.942   7.085  15.019  0.00  0.00      PRO   
ATOM    354 HD12 LEU P  42      -5.527   8.578  15.948  0.00  0.00      PRO   
ATOM    355 HD13 LEU P  42      -6.904   7.667  16.458  0.00  0.00      PRO   
ATOM    356  CD2 LEU P  42      -6.493   9.036  13.250  0.00  0.00      PRO   
ATOM    357 HD21 LEU P  42      -7.091   9.578  12.486  0.00  0.00      PRO   
ATOM    358 HD22 LEU P  42      -5.651   9.739  13.425  0.00  0.00      PRO   
ATOM    359 HD23 LEU P  42      -6.151   8.086  12.787  0.00  0.00      PRO   
ATOM    360  C   LEU P  42     -10.862   8.432  13.227  0.00  0.00      PRO   
ATOM    361  O   LEU P  42     -10.993   8.140  12.039  0.00  0.00      PRO   
ATOM    362  N   PRO P  43     -11.809   8.100  14.137  0.00  0.00      PRO   
ATOM    363  CD  PRO P  43     -11.744   8.230  15.652  0.00  0.00      PRO   
ATOM    364  HD1 PRO P  43     -10.714   8.037  16.023  0.00  0.00      PRO   
ATOM    365  HD2 PRO P  43     -11.865   9.306  15.900  0.00  0.00      PRO   
ATOM    366  CA  PRO P  43     -13.021   7.318  13.803  0.00  0.00      PRO   
ATOM    367  HA  PRO P  43     -12.783   6.357  13.371  0.00  0.00      PRO   
ATOM    368  CB  PRO P  43     -13.815   7.168  15.135  0.00  0.00      PRO   
ATOM    369  HB1 PRO P  43     -14.359   6.199  15.132  0.00  0.00      PRO   
ATOM    370  HB2 PRO P  43     -14.550   7.923  15.489  0.00  0.00      PRO   
ATOM    371  CG  PRO P  43     -12.676   7.104  16.184  0.00  0.00      PRO   
ATOM    372  HG1 PRO P  43     -12.194   6.103  16.177  0.00  0.00      PRO   
ATOM    373  HG2 PRO P  43     -13.085   7.270  17.203  0.00  0.00      PRO   
ATOM    374  C   PRO P  43     -13.905   7.995  12.710  0.00  0.00      PRO   
ATOM    375  O   PRO P  43     -14.416   7.233  11.918  0.00  0.00      PRO   
ATOM    376  N   PRO P  44     -14.172   9.290  12.609  0.00  0.00      PRO   
ATOM    377  CD  PRO P  44     -13.990  10.322  13.652  0.00  0.00      PRO   
ATOM    378  HD1 PRO P  44     -14.735  10.224  14.470  0.00  0.00      PRO   
ATOM    379  HD2 PRO P  44     -12.958  10.231  14.054  0.00  0.00      PRO   
ATOM    380  CA  PRO P  44     -14.765   9.816  11.450  0.00  0.00      PRO   
ATOM    381  HA  PRO P  44     -15.605   9.242  11.088  0.00  0.00      PRO   
ATOM    382  CB  PRO P  44     -15.128  11.299  11.892  0.00  0.00      PRO   
ATOM    383  HB1 PRO P  44     -16.074  11.273  12.473  0.00  0.00      PRO   
ATOM    384  HB2 PRO P  44     -15.256  12.045  11.078  0.00  0.00      PRO   
ATOM    385  CG  PRO P  44     -14.145  11.663  12.964  0.00  0.00      PRO   
ATOM    386  HG1 PRO P  44     -14.648  12.432  13.588  0.00  0.00      PRO   
ATOM    387  HG2 PRO P  44     -13.182  12.007  12.531  0.00  0.00      PRO   
ATOM    388  C   PRO P  44     -13.834   9.961  10.291  0.00  0.00      PRO   
ATOM    389  O   PRO P  44     -14.325   9.793   9.143  0.00  0.00      PRO   
ATOM    390  N   LEU P  45     -12.529  10.304  10.369  0.00  0.00      PRO   
ATOM    391  HN  LEU P  45     -11.995  10.413  11.204  0.00  0.00      PRO   
ATOM    392  CA  LEU P  45     -11.609  10.455   9.272  0.00  0.00      PRO   
ATOM    393  HA  LEU P  45     -12.041  11.099   8.520  0.00  0.00      PRO   
ATOM    394  CB  LEU P  45     -10.186  11.021   9.741  0.00  0.00      PRO   
ATOM    395  HB1 LEU P  45      -9.776  10.322  10.501  0.00  0.00      PRO   
ATOM    396  HB2 LEU P  45     -10.457  12.011  10.167  0.00  0.00      PRO   
ATOM    397  CG  LEU P  45      -9.113  11.250   8.663  0.00  0.00      PRO   
ATOM    398  HG  LEU P  45      -8.921  10.364   8.020  0.00  0.00      PRO   
ATOM    399  CD1 LEU P  45      -9.487  12.325   7.691  0.00  0.00      PRO   
ATOM    400 HD11 LEU P  45      -9.721  13.197   8.339  0.00  0.00      PRO   
ATOM    401 HD12 LEU P  45      -8.675  12.668   7.015  0.00  0.00      PRO   
ATOM    402 HD13 LEU P  45     -10.432  12.100   7.152  0.00  0.00      PRO   
ATOM    403  CD2 LEU P  45      -7.724  11.563   9.281  0.00  0.00      PRO   
ATOM    404 HD21 LEU P  45      -7.731  12.673   9.293  0.00  0.00      PRO   
ATOM    405 HD22 LEU P  45      -7.653  11.112  10.294  0.00  0.00      PRO   
ATOM    406 HD23 LEU P  45      -6.945  11.170   8.593  0.00  0.00      PRO   
ATOM    407  C   LEU P  45     -11.335   9.187   8.536  0.00  0.00      PRO   
ATOM    408  O   LEU P  45     -11.342   9.202   7.326  0.00  0.00      PRO   
ATOM    409  N   TYR P  46     -11.074   8.059   9.219  0.00  0.00      PRO   
ATOM    410  HN  TYR P  46     -10.949   8.214  10.196  0.00  0.00      PRO   
ATOM    411  CA  TYR P  46     -11.015   6.713   8.591  0.00  0.00      PRO   
ATOM    412  HA  TYR P  46     -10.419   6.869   7.704  0.00  0.00      PRO   
ATOM    413  CB  TYR P  46     -10.345   5.463   9.364  0.00  0.00      PRO   
ATOM    414  HB1 TYR P  46     -10.353   4.630   8.630  0.00  0.00      PRO   
ATOM    415  HB2 TYR P  46     -10.977   5.255  10.254  0.00  0.00      PRO   
ATOM    416  CG  TYR P  46      -8.959   5.775   9.874  0.00  0.00      PRO   
ATOM    417  CD1 TYR P  46      -8.465   5.271  11.091  0.00  0.00      PRO   
ATOM    418  HD1 TYR P  46      -9.051   4.627  11.730  0.00  0.00      PRO   
ATOM    419  CE1 TYR P  46      -7.148   5.349  11.479  0.00  0.00      PRO   
ATOM    420  HE1 TYR P  46      -6.742   4.912  12.379  0.00  0.00      PRO   
ATOM    421  CZ  TYR P  46      -6.280   6.237  10.815  0.00  0.00      PRO   
ATOM    422  OH  TYR P  46      -5.043   6.422  11.388  0.00  0.00      PRO   
ATOM    423  HH  TYR P  46      -4.964   5.685  11.997  0.00  0.00      PRO   
ATOM    424  CD2 TYR P  46      -8.035   6.647   9.200  0.00  0.00      PRO   
ATOM    425  HD2 TYR P  46      -8.417   7.158   8.328  0.00  0.00      PRO   
ATOM    426  CE2 TYR P  46      -6.710   6.908   9.649  0.00  0.00      PRO   
ATOM    427  HE2 TYR P  46      -6.172   7.687   9.129  0.00  0.00      PRO   
ATOM    428  C   TYR P  46     -12.399   6.349   8.077  0.00  0.00      PRO   
ATOM    429  O   TYR P  46     -12.518   5.730   7.019  0.00  0.00      PRO   
ATOM    430  N   SER P  47     -13.454   6.638   8.859  0.00  0.00      PRO   
ATOM    431  HN  SER P  47     -13.246   7.115   9.709  0.00  0.00      PRO   
ATOM    432  CA  SER P  47     -14.855   6.275   8.244  0.00  0.00      PRO   
ATOM    433  HA  SER P  47     -14.879   5.196   8.203  0.00  0.00      PRO   
ATOM    434  CB  SER P  47     -16.053   6.560   9.269  0.00  0.00      PRO   
ATOM    435  HB1 SER P  47     -17.043   6.361   8.805  0.00  0.00      PRO   
ATOM    436  HB2 SER P  47     -16.014   7.587   9.689  0.00  0.00      PRO   
ATOM    437  OG  SER P  47     -16.026   5.594  10.319  0.00  0.00      PRO   
ATOM    438  HG1 SER P  47     -15.356   5.970  10.894  0.00  0.00      PRO   
ATOM    439  C   SER P  47     -15.208   7.001   6.935  0.00  0.00      PRO   
ATOM    440  O   SER P  47     -15.798   6.416   6.030  0.00  0.00      PRO   
ATOM    441  N   LEU P  48     -14.860   8.313   6.811  0.00  0.00      PRO   
ATOM    442  HN  LEU P  48     -14.577   8.805   7.630  0.00  0.00      PRO   
ATOM    443  CA  LEU P  48     -14.946   9.134   5.645  0.00  0.00      PRO   
ATOM    444  HA  LEU P  48     -15.895   8.949   5.163  0.00  0.00      PRO   
ATOM    445  CB  LEU P  48     -14.956  10.635   5.944  0.00  0.00      PRO   
ATOM    446  HB1 LEU P  48     -14.724  11.170   4.998  0.00  0.00      PRO   
ATOM    447  HB2 LEU P  48     -14.169  10.872   6.691  0.00  0.00      PRO   
ATOM    448  CG  LEU P  48     -16.321  10.988   6.598  0.00  0.00      PRO   
ATOM    449  HG  LEU P  48     -16.737  10.235   7.301  0.00  0.00      PRO   
ATOM    450  CD1 LEU P  48     -16.208  12.225   7.556  0.00  0.00      PRO   
ATOM    451 HD11 LEU P  48     -15.212  12.122   8.039  0.00  0.00      PRO   
ATOM    452 HD12 LEU P  48     -16.087  13.156   6.962  0.00  0.00      PRO   
ATOM    453 HD13 LEU P  48     -17.056  12.372   8.258  0.00  0.00      PRO   
ATOM    454  CD2 LEU P  48     -17.381  11.181   5.481  0.00  0.00      PRO   
ATOM    455 HD21 LEU P  48     -18.360  11.429   5.945  0.00  0.00      PRO   
ATOM    456 HD22 LEU P  48     -17.046  12.033   4.853  0.00  0.00      PRO   
ATOM    457 HD23 LEU P  48     -17.462  10.319   4.784  0.00  0.00      PRO   
ATOM    458  C   LEU P  48     -13.890   8.743   4.582  0.00  0.00      PRO   
ATOM    459  O   LEU P  48     -14.332   8.486   3.462  0.00  0.00      PRO   
ATOM    460  N   VAL P  49     -12.688   8.408   4.983  0.00  0.00      PRO   
ATOM    461  HN  VAL P  49     -12.402   8.616   5.915  0.00  0.00      PRO   
ATOM    462  CA  VAL P  49     -11.785   7.690   3.995  0.00  0.00      PRO   
ATOM    463  HA  VAL P  49     -11.641   8.365   3.165  0.00  0.00      PRO   
ATOM    464  CB  VAL P  49     -10.382   7.565   4.557  0.00  0.00      PRO   
ATOM    465  HB  VAL P  49     -10.492   7.144   5.580  0.00  0.00      PRO   
ATOM    466  CG1 VAL P  49      -9.497   6.556   3.781  0.00  0.00      PRO   
ATOM    467 HG11 VAL P  49      -9.979   5.561   3.894  0.00  0.00      PRO   
ATOM    468 HG12 VAL P  49      -9.510   6.706   2.680  0.00  0.00      PRO   
ATOM    469 HG13 VAL P  49      -8.424   6.374   4.002  0.00  0.00      PRO   
ATOM    470  CG2 VAL P  49      -9.703   8.951   4.506  0.00  0.00      PRO   
ATOM    471 HG21 VAL P  49     -10.249   9.823   4.927  0.00  0.00      PRO   
ATOM    472 HG22 VAL P  49      -8.628   9.025   4.775  0.00  0.00      PRO   
ATOM    473 HG23 VAL P  49      -9.745   9.219   3.428  0.00  0.00      PRO   
ATOM    474  C   VAL P  49     -12.291   6.345   3.353  0.00  0.00      PRO   
ATOM    475  O   VAL P  49     -12.063   5.979   2.205  0.00  0.00      PRO   
ATOM    476  N   PHE P  50     -13.052   5.540   4.164  0.00  0.00      PRO   
ATOM    477  HN  PHE P  50     -13.150   5.798   5.122  0.00  0.00      PRO   
ATOM    478  CA  PHE P  50     -13.759   4.390   3.744  0.00  0.00      PRO   
ATOM    479  HA  PHE P  50     -12.938   3.785   3.388  0.00  0.00      PRO   
ATOM    480  CB  PHE P  50     -14.343   3.527   5.018  0.00  0.00      PRO   
ATOM    481  HB1 PHE P  50     -14.486   4.247   5.853  0.00  0.00      PRO   
ATOM    482  HB2 PHE P  50     -13.637   2.722   5.313  0.00  0.00      PRO   
ATOM    483  CG  PHE P  50     -15.656   2.819   4.718  0.00  0.00      PRO   
ATOM    484  CD1 PHE P  50     -15.652   1.488   4.077  0.00  0.00      PRO   
ATOM    485  HD1 PHE P  50     -14.738   0.917   4.008  0.00  0.00      PRO   
ATOM    486  CE1 PHE P  50     -16.860   0.968   3.607  0.00  0.00      PRO   
ATOM    487  HE1 PHE P  50     -16.832  -0.010   3.150  0.00  0.00      PRO   
ATOM    488  CZ  PHE P  50     -18.080   1.639   3.708  0.00  0.00      PRO   
ATOM    489  HZ  PHE P  50     -18.964   1.168   3.304  0.00  0.00      PRO   
ATOM    490  CD2 PHE P  50     -16.888   3.408   4.947  0.00  0.00      PRO   
ATOM    491  HD2 PHE P  50     -16.903   4.312   5.539  0.00  0.00      PRO   
ATOM    492  CE2 PHE P  50     -18.063   2.925   4.329  0.00  0.00      PRO   
ATOM    493  HE2 PHE P  50     -18.959   3.504   4.498  0.00  0.00      PRO   
ATOM    494  C   PHE P  50     -14.755   4.478   2.650  0.00  0.00      PRO   
ATOM    495  O   PHE P  50     -14.695   3.710   1.674  0.00  0.00      PRO   
ATOM    496  N   VAL P  51     -15.667   5.499   2.672  0.00  0.00      PRO   
ATOM    497  HN  VAL P  51     -15.691   6.077   3.485  0.00  0.00      PRO   
ATOM    498  CA  VAL P  51     -16.614   5.699   1.592  0.00  0.00      PRO   
ATOM    499  HA  VAL P  51     -17.136   4.773   1.404  0.00  0.00      PRO   
ATOM    500  CB  VAL P  51     -17.625   6.749   2.028  0.00  0.00      PRO   
ATOM    501  HB  VAL P  51     -17.053   7.569   2.512  0.00  0.00      PRO   
ATOM    502  CG1 VAL P  51     -18.396   7.425   0.898  0.00  0.00      PRO   
ATOM    503 HG11 VAL P  51     -17.852   8.286   0.454  0.00  0.00      PRO   
ATOM    504 HG12 VAL P  51     -18.792   6.715   0.140  0.00  0.00      PRO   
ATOM    505 HG13 VAL P  51     -19.207   8.025   1.364  0.00  0.00      PRO   
ATOM    506  CG2 VAL P  51     -18.570   6.131   3.002  0.00  0.00      PRO   
ATOM    507 HG21 VAL P  51     -18.010   5.397   3.620  0.00  0.00      PRO   
ATOM    508 HG22 VAL P  51     -19.062   6.841   3.700  0.00  0.00      PRO   
ATOM    509 HG23 VAL P  51     -19.372   5.634   2.417  0.00  0.00      PRO   
ATOM    510  C   VAL P  51     -15.879   6.113   0.283  0.00  0.00      PRO   
ATOM    511  O   VAL P  51     -16.128   5.573  -0.836  0.00  0.00      PRO   
ATOM    512  N   PHE P  52     -14.898   7.049   0.424  0.00  0.00      PRO   
ATOM    513  HN  PHE P  52     -14.813   7.445   1.335  0.00  0.00      PRO   
ATOM    514  CA  PHE P  52     -14.115   7.617  -0.642  0.00  0.00      PRO   
ATOM    515  HA  PHE P  52     -14.743   8.045  -1.410  0.00  0.00      PRO   
ATOM    516  CB  PHE P  52     -13.182   8.712  -0.148  0.00  0.00      PRO   
ATOM    517  HB1 PHE P  52     -12.515   9.131  -0.932  0.00  0.00      PRO   
ATOM    518  HB2 PHE P  52     -12.535   8.188   0.588  0.00  0.00      PRO   
ATOM    519  CG  PHE P  52     -13.896   9.799   0.503  0.00  0.00      PRO   
ATOM    520  CD1 PHE P  52     -15.243  10.165   0.344  0.00  0.00      PRO   
ATOM    521  HD1 PHE P  52     -15.935   9.663  -0.315  0.00  0.00      PRO   
ATOM    522  CE1 PHE P  52     -15.892  11.097   1.214  0.00  0.00      PRO   
ATOM    523  HE1 PHE P  52     -16.959  11.235   1.313  0.00  0.00      PRO   
ATOM    524  CZ  PHE P  52     -15.130  11.782   2.154  0.00  0.00      PRO   
ATOM    525  HZ  PHE P  52     -15.593  12.500   2.815  0.00  0.00      PRO   
ATOM    526  CD2 PHE P  52     -13.149  10.599   1.403  0.00  0.00      PRO   
ATOM    527  HD2 PHE P  52     -12.107  10.314   1.407  0.00  0.00      PRO   
ATOM    528  CE2 PHE P  52     -13.780  11.468   2.272  0.00  0.00      PRO   
ATOM    529  HE2 PHE P  52     -13.224  11.891   3.096  0.00  0.00      PRO   
ATOM    530  C   PHE P  52     -13.352   6.466  -1.302  0.00  0.00      PRO   
ATOM    531  O   PHE P  52     -13.231   6.248  -2.531  0.00  0.00      PRO   
ATOM    532  N   GLY P  53     -12.800   5.603  -0.426  0.00  0.00      PRO   
ATOM    533  HN  GLY P  53     -12.903   5.703   0.561  0.00  0.00      PRO   
ATOM    534  CA  GLY P  53     -12.132   4.431  -1.037  0.00  0.00      PRO   
ATOM    535  HA1 GLY P  53     -11.670   3.916  -0.208  0.00  0.00      PRO   
ATOM    536  HA2 GLY P  53     -11.404   4.810  -1.740  0.00  0.00      PRO   
ATOM    537  C   GLY P  53     -13.067   3.505  -1.800  0.00  0.00      PRO   
ATOM    538  O   GLY P  53     -12.918   3.227  -2.946  0.00  0.00      PRO   
ATOM    539  N   LEU P  54     -14.123   3.085  -1.115  0.00  0.00      PRO   
ATOM    540  HN  LEU P  54     -14.250   3.420  -0.184  0.00  0.00      PRO   
ATOM    541  CA  LEU P  54     -15.209   2.243  -1.705  0.00  0.00      PRO   
ATOM    542  HA  LEU P  54     -14.709   1.340  -2.022  0.00  0.00      PRO   
ATOM    543  CB  LEU P  54     -16.164   1.696  -0.619  0.00  0.00      PRO   
ATOM    544  HB1 LEU P  54     -16.369   2.581   0.020  0.00  0.00      PRO   
ATOM    545  HB2 LEU P  54     -15.533   1.099   0.074  0.00  0.00      PRO   
ATOM    546  CG  LEU P  54     -17.422   0.971  -1.085  0.00  0.00      PRO   
ATOM    547  HG  LEU P  54     -18.207   1.526  -1.641  0.00  0.00      PRO   
ATOM    548  CD1 LEU P  54     -17.102  -0.265  -1.964  0.00  0.00      PRO   
ATOM    549 HD11 LEU P  54     -18.024  -0.835  -2.210  0.00  0.00      PRO   
ATOM    550 HD12 LEU P  54     -16.632   0.023  -2.929  0.00  0.00      PRO   
ATOM    551 HD13 LEU P  54     -16.442  -1.055  -1.547  0.00  0.00      PRO   
ATOM    552  CD2 LEU P  54     -18.252   0.518   0.161  0.00  0.00      PRO   
ATOM    553 HD21 LEU P  54     -18.519   1.450   0.703  0.00  0.00      PRO   
ATOM    554 HD22 LEU P  54     -19.157  -0.055  -0.135  0.00  0.00      PRO   
ATOM    555 HD23 LEU P  54     -17.537  -0.058   0.786  0.00  0.00      PRO   
ATOM    556  C   LEU P  54     -15.919   2.725  -2.958  0.00  0.00      PRO   
ATOM    557  O   LEU P  54     -16.006   1.908  -3.914  0.00  0.00      PRO   
ATOM    558  N   LEU P  55     -16.401   3.944  -3.053  0.00  0.00      PRO   
ATOM    559  HN  LEU P  55     -16.522   4.407  -2.178  0.00  0.00      PRO   
ATOM    560  CA  LEU P  55     -17.058   4.482  -4.201  0.00  0.00      PRO   
ATOM    561  HA  LEU P  55     -17.764   3.792  -4.638  0.00  0.00      PRO   
ATOM    562  CB  LEU P  55     -17.830   5.791  -3.770  0.00  0.00      PRO   
ATOM    563  HB1 LEU P  55     -18.336   6.138  -4.697  0.00  0.00      PRO   
ATOM    564  HB2 LEU P  55     -17.113   6.539  -3.369  0.00  0.00      PRO   
ATOM    565  CG  LEU P  55     -19.016   5.529  -2.816  0.00  0.00      PRO   
ATOM    566  HG  LEU P  55     -18.701   5.264  -1.784  0.00  0.00      PRO   
ATOM    567  CD1 LEU P  55     -19.654   6.961  -2.540  0.00  0.00      PRO   
ATOM    568 HD11 LEU P  55     -18.872   7.691  -2.240  0.00  0.00      PRO   
ATOM    569 HD12 LEU P  55     -20.099   7.505  -3.401  0.00  0.00      PRO   
ATOM    570 HD13 LEU P  55     -20.375   6.923  -1.696  0.00  0.00      PRO   
ATOM    571  CD2 LEU P  55     -19.918   4.521  -3.390  0.00  0.00      PRO   
ATOM    572 HD21 LEU P  55     -20.276   4.787  -4.408  0.00  0.00      PRO   
ATOM    573 HD22 LEU P  55     -19.404   3.538  -3.451  0.00  0.00      PRO   
ATOM    574 HD23 LEU P  55     -20.755   4.331  -2.685  0.00  0.00      PRO   
ATOM    575  C   LEU P  55     -16.107   4.865  -5.310  0.00  0.00      PRO   
ATOM    576  O   LEU P  55     -16.464   4.856  -6.453  0.00  0.00      PRO   
ATOM    577  N   GLY P  56     -14.786   5.150  -4.973  0.00  0.00      PRO   
ATOM    578  HN  GLY P  56     -14.498   5.355  -4.041  0.00  0.00      PRO   
ATOM    579  CA  GLY P  56     -13.718   5.331  -5.947  0.00  0.00      PRO   
ATOM    580  HA1 GLY P  56     -12.839   5.769  -5.497  0.00  0.00      PRO   
ATOM    581  HA2 GLY P  56     -14.100   5.909  -6.776  0.00  0.00      PRO   
ATOM    582  C   GLY P  56     -13.331   4.076  -6.681  0.00  0.00      PRO   
ATOM    583  O   GLY P  56     -13.236   4.081  -7.881  0.00  0.00      PRO   
ATOM    584  N   ASN P  57     -13.046   2.999  -5.929  0.00  0.00      PRO   
ATOM    585  HN  ASN P  57     -13.177   3.113  -4.947  0.00  0.00      PRO   
ATOM    586  CA  ASN P  57     -12.721   1.733  -6.436  0.00  0.00      PRO   
ATOM    587  HA  ASN P  57     -11.957   1.962  -7.165  0.00  0.00      PRO   
ATOM    588  CB  ASN P  57     -12.049   0.868  -5.339  0.00  0.00      PRO   
ATOM    589  HB1 ASN P  57     -11.894  -0.120  -5.822  0.00  0.00      PRO   
ATOM    590  HB2 ASN P  57     -12.647   0.899  -4.403  0.00  0.00      PRO   
ATOM    591  CG  ASN P  57     -10.690   1.307  -4.968  0.00  0.00      PRO   
ATOM    592  OD1 ASN P  57      -9.885   1.794  -5.786  0.00  0.00      PRO   
ATOM    593  ND2 ASN P  57     -10.442   1.344  -3.633  0.00  0.00      PRO   
ATOM    594 HD21 ASN P  57     -11.100   0.836  -3.077  0.00  0.00      PRO   
ATOM    595 HD22 ASN P  57      -9.531   1.650  -3.354  0.00  0.00      PRO   
ATOM    596  C   ASN P  57     -13.917   1.078  -7.169  0.00  0.00      PRO   
ATOM    597  O   ASN P  57     -13.780   0.334  -8.126  0.00  0.00      PRO   
ATOM    598  N   SER P  58     -15.135   1.345  -6.679  0.00  0.00      PRO   
ATOM    599  HN  SER P  58     -15.230   1.855  -5.828  0.00  0.00      PRO   
ATOM    600  CA  SER P  58     -16.393   0.875  -7.387  0.00  0.00      PRO   
ATOM    601  HA  SER P  58     -16.314  -0.198  -7.480  0.00  0.00      PRO   
ATOM    602  CB  SER P  58     -17.645   1.088  -6.537  0.00  0.00      PRO   
ATOM    603  HB1 SER P  58     -18.545   0.843  -7.140  0.00  0.00      PRO   
ATOM    604  HB2 SER P  58     -17.726   2.173  -6.314  0.00  0.00      PRO   
ATOM    605  OG  SER P  58     -17.671   0.344  -5.311  0.00  0.00      PRO   
ATOM    606  HG1 SER P  58     -17.179   0.822  -4.639  0.00  0.00      PRO   
ATOM    607  C   SER P  58     -16.493   1.501  -8.684  0.00  0.00      PRO   
ATOM    608  O   SER P  58     -16.866   0.805  -9.618  0.00  0.00      PRO   
ATOM    609  N   VAL P  59     -15.999   2.801  -8.889  0.00  0.00      PRO   
ATOM    610  HN  VAL P  59     -15.807   3.380  -8.100  0.00  0.00      PRO   
ATOM    611  CA  VAL P  59     -15.807   3.377 -10.247  0.00  0.00      PRO   
ATOM    612  HA  VAL P  59     -16.755   3.392 -10.764  0.00  0.00      PRO   
ATOM    613  CB  VAL P  59     -15.416   4.877 -10.206  0.00  0.00      PRO   
ATOM    614  HB  VAL P  59     -14.562   5.014  -9.509  0.00  0.00      PRO   
ATOM    615  CG1 VAL P  59     -14.930   5.464 -11.513  0.00  0.00      PRO   
ATOM    616 HG11 VAL P  59     -13.999   5.043 -11.949  0.00  0.00      PRO   
ATOM    617 HG12 VAL P  59     -15.739   5.373 -12.269  0.00  0.00      PRO   
ATOM    618 HG13 VAL P  59     -14.670   6.535 -11.376  0.00  0.00      PRO   
ATOM    619  CG2 VAL P  59     -16.554   5.768  -9.776  0.00  0.00      PRO   
ATOM    620 HG21 VAL P  59     -17.312   5.764 -10.588  0.00  0.00      PRO   
ATOM    621 HG22 VAL P  59     -16.957   5.456  -8.789  0.00  0.00      PRO   
ATOM    622 HG23 VAL P  59     -16.144   6.789  -9.621  0.00  0.00      PRO   
ATOM    623  C   VAL P  59     -14.758   2.678 -11.085  0.00  0.00      PRO   
ATOM    624  O   VAL P  59     -15.060   2.285 -12.189  0.00  0.00      PRO   
ATOM    625  N   VAL P  60     -13.580   2.326 -10.543  0.00  0.00      PRO   
ATOM    626  HN  VAL P  60     -13.359   2.538  -9.594  0.00  0.00      PRO   
ATOM    627  CA  VAL P  60     -12.384   1.708 -11.172  0.00  0.00      PRO   
ATOM    628  HA  VAL P  60     -12.132   2.321 -12.024  0.00  0.00      PRO   
ATOM    629  CB  VAL P  60     -11.159   1.542 -10.360  0.00  0.00      PRO   
ATOM    630  HB  VAL P  60     -11.509   1.011  -9.450  0.00  0.00      PRO   
ATOM    631  CG1 VAL P  60      -9.890   0.902 -10.949  0.00  0.00      PRO   
ATOM    632 HG11 VAL P  60      -8.983   0.997 -10.315  0.00  0.00      PRO   
ATOM    633 HG12 VAL P  60     -10.078  -0.189 -11.042  0.00  0.00      PRO   
ATOM    634 HG13 VAL P  60      -9.594   1.357 -11.919  0.00  0.00      PRO   
ATOM    635  CG2 VAL P  60     -10.867   3.073 -10.043  0.00  0.00      PRO   
ATOM    636 HG21 VAL P  60     -10.611   3.646 -10.960  0.00  0.00      PRO   
ATOM    637 HG22 VAL P  60     -11.692   3.652  -9.576  0.00  0.00      PRO   
ATOM    638 HG23 VAL P  60      -9.964   3.072  -9.394  0.00  0.00      PRO   
ATOM    639  C   VAL P  60     -12.779   0.361 -11.711  0.00  0.00      PRO   
ATOM    640  O   VAL P  60     -12.387  -0.009 -12.841  0.00  0.00      PRO   
ATOM    641  N   VAL P  61     -13.498  -0.446 -10.946  0.00  0.00      PRO   
ATOM    642  HN  VAL P  61     -13.791  -0.266 -10.010  0.00  0.00      PRO   
ATOM    643  CA  VAL P  61     -13.991  -1.732 -11.442  0.00  0.00      PRO   
ATOM    644  HA  VAL P  61     -13.174  -2.329 -11.819  0.00  0.00      PRO   
ATOM    645  CB  VAL P  61     -14.550  -2.503 -10.261  0.00  0.00      PRO   
ATOM    646  HB  VAL P  61     -15.328  -1.887  -9.761  0.00  0.00      PRO   
ATOM    647  CG1 VAL P  61     -15.170  -3.778 -10.677  0.00  0.00      PRO   
ATOM    648 HG11 VAL P  61     -15.364  -4.385  -9.767  0.00  0.00      PRO   
ATOM    649 HG12 VAL P  61     -16.084  -3.559 -11.269  0.00  0.00      PRO   
ATOM    650 HG13 VAL P  61     -14.526  -4.368 -11.364  0.00  0.00      PRO   
ATOM    651  CG2 VAL P  61     -13.362  -2.765  -9.303  0.00  0.00      PRO   
ATOM    652 HG21 VAL P  61     -12.565  -3.378  -9.775  0.00  0.00      PRO   
ATOM    653 HG22 VAL P  61     -12.958  -1.874  -8.776  0.00  0.00      PRO   
ATOM    654 HG23 VAL P  61     -13.730  -3.415  -8.481  0.00  0.00      PRO   
ATOM    655  C   VAL P  61     -14.994  -1.706 -12.611  0.00  0.00      PRO   
ATOM    656  O   VAL P  61     -14.981  -2.490 -13.627  0.00  0.00      PRO   
ATOM    657  N   LEU P  62     -16.015  -0.835 -12.521  0.00  0.00      PRO   
ATOM    658  HN  LEU P  62     -16.109  -0.262 -11.710  0.00  0.00      PRO   
ATOM    659  CA  LEU P  62     -16.933  -0.502 -13.570  0.00  0.00      PRO   
ATOM    660  HA  LEU P  62     -17.379  -1.395 -13.984  0.00  0.00      PRO   
ATOM    661  CB  LEU P  62     -17.968   0.386 -12.915  0.00  0.00      PRO   
ATOM    662  HB1 LEU P  62     -18.525   1.047 -13.614  0.00  0.00      PRO   
ATOM    663  HB2 LEU P  62     -17.474   1.070 -12.192  0.00  0.00      PRO   
ATOM    664  CG  LEU P  62     -19.113  -0.418 -12.224  0.00  0.00      PRO   
ATOM    665  HG  LEU P  62     -18.572  -1.021 -11.463  0.00  0.00      PRO   
ATOM    666  CD1 LEU P  62     -20.088   0.571 -11.679  0.00  0.00      PRO   
ATOM    667 HD11 LEU P  62     -20.033   1.508 -12.273  0.00  0.00      PRO   
ATOM    668 HD12 LEU P  62     -21.134   0.203 -11.737  0.00  0.00      PRO   
ATOM    669 HD13 LEU P  62     -19.870   0.732 -10.601  0.00  0.00      PRO   
ATOM    670  CD2 LEU P  62     -19.847  -1.353 -13.182  0.00  0.00      PRO   
ATOM    671 HD21 LEU P  62     -20.070  -0.915 -14.179  0.00  0.00      PRO   
ATOM    672 HD22 LEU P  62     -19.254  -2.243 -13.483  0.00  0.00      PRO   
ATOM    673 HD23 LEU P  62     -20.703  -1.827 -12.656  0.00  0.00      PRO   
ATOM    674  C   LEU P  62     -16.299   0.162 -14.781  0.00  0.00      PRO   
ATOM    675  O   LEU P  62     -16.656  -0.218 -15.967  0.00  0.00      PRO   
ATOM    676  N   VAL P  63     -15.382   1.128 -14.618  0.00  0.00      PRO   
ATOM    677  HN  VAL P  63     -15.181   1.496 -13.713  0.00  0.00      PRO   
ATOM    678  CA  VAL P  63     -14.635   1.773 -15.673  0.00  0.00      PRO   
ATOM    679  HA  VAL P  63     -15.298   2.254 -16.378  0.00  0.00      PRO   
ATOM    680  CB  VAL P  63     -13.761   2.886 -15.100  0.00  0.00      PRO   
ATOM    681  HB  VAL P  63     -13.367   2.527 -14.125  0.00  0.00      PRO   
ATOM    682  CG1 VAL P  63     -12.425   3.146 -15.837  0.00  0.00      PRO   
ATOM    683 HG11 VAL P  63     -11.914   3.931 -15.239  0.00  0.00      PRO   
ATOM    684 HG12 VAL P  63     -11.822   2.216 -15.905  0.00  0.00      PRO   
ATOM    685 HG13 VAL P  63     -12.726   3.649 -16.781  0.00  0.00      PRO   
ATOM    686  CG2 VAL P  63     -14.665   4.041 -14.840  0.00  0.00      PRO   
ATOM    687 HG21 VAL P  63     -14.925   4.608 -15.759  0.00  0.00      PRO   
ATOM    688 HG22 VAL P  63     -15.614   3.679 -14.390  0.00  0.00      PRO   
ATOM    689 HG23 VAL P  63     -14.216   4.902 -14.301  0.00  0.00      PRO   
ATOM    690  C   VAL P  63     -13.862   0.713 -16.510  0.00  0.00      PRO   
ATOM    691  O   VAL P  63     -13.953   0.661 -17.733  0.00  0.00      PRO   
ATOM    692  N   LEU P  64     -13.132  -0.190 -15.823  0.00  0.00      PRO   
ATOM    693  HN  LEU P  64     -13.138  -0.131 -14.828  0.00  0.00      PRO   
ATOM    694  CA  LEU P  64     -12.441  -1.313 -16.559  0.00  0.00      PRO   
ATOM    695  HA  LEU P  64     -12.104  -0.902 -17.499  0.00  0.00      PRO   
ATOM    696  CB  LEU P  64     -11.385  -2.034 -15.660  0.00  0.00      PRO   
ATOM    697  HB1 LEU P  64     -10.880  -2.819 -16.262  0.00  0.00      PRO   
ATOM    698  HB2 LEU P  64     -11.952  -2.465 -14.807  0.00  0.00      PRO   
ATOM    699  CG  LEU P  64     -10.237  -1.108 -15.059  0.00  0.00      PRO   
ATOM    700  HG  LEU P  64     -10.620  -0.254 -14.461  0.00  0.00      PRO   
ATOM    701  CD1 LEU P  64      -9.496  -1.968 -14.060  0.00  0.00      PRO   
ATOM    702 HD11 LEU P  64     -10.171  -2.170 -13.201  0.00  0.00      PRO   
ATOM    703 HD12 LEU P  64      -9.234  -2.942 -14.525  0.00  0.00      PRO   
ATOM    704 HD13 LEU P  64      -8.573  -1.541 -13.613  0.00  0.00      PRO   
ATOM    705  CD2 LEU P  64      -9.276  -0.702 -16.120  0.00  0.00      PRO   
ATOM    706 HD21 LEU P  64      -8.691  -1.479 -16.657  0.00  0.00      PRO   
ATOM    707 HD22 LEU P  64      -9.898  -0.159 -16.863  0.00  0.00      PRO   
ATOM    708 HD23 LEU P  64      -8.554   0.071 -15.780  0.00  0.00      PRO   
ATOM    709  C   LEU P  64     -13.294  -2.483 -17.050  0.00  0.00      PRO   
ATOM    710  O   LEU P  64     -12.854  -3.241 -17.984  0.00  0.00      PRO   
ATOM    711  N   PHE P  65     -14.544  -2.637 -16.646  0.00  0.00      PRO   
ATOM    712  HN  PHE P  65     -14.924  -2.071 -15.919  0.00  0.00      PRO   
ATOM    713  CA  PHE P  65     -15.475  -3.519 -17.215  0.00  0.00      PRO   
ATOM    714  HA  PHE P  65     -15.038  -4.488 -17.405  0.00  0.00      PRO   
ATOM    715  CB  PHE P  65     -16.555  -3.853 -16.160  0.00  0.00      PRO   
ATOM    716  HB1 PHE P  65     -16.944  -2.882 -15.786  0.00  0.00      PRO   
ATOM    717  HB2 PHE P  65     -15.937  -4.321 -15.364  0.00  0.00      PRO   
ATOM    718  CG  PHE P  65     -17.691  -4.764 -16.532  0.00  0.00      PRO   
ATOM    719  CD1 PHE P  65     -18.907  -4.643 -15.866  0.00  0.00      PRO   
ATOM    720  HD1 PHE P  65     -18.979  -3.878 -15.107  0.00  0.00      PRO   
ATOM    721  CE1 PHE P  65     -19.976  -5.448 -16.183  0.00  0.00      PRO   
ATOM    722  HE1 PHE P  65     -20.936  -5.217 -15.744  0.00  0.00      PRO   
ATOM    723  CZ  PHE P  65     -19.910  -6.282 -17.291  0.00  0.00      PRO   
ATOM    724  HZ  PHE P  65     -20.815  -6.639 -17.760  0.00  0.00      PRO   
ATOM    725  CD2 PHE P  65     -17.528  -5.795 -17.509  0.00  0.00      PRO   
ATOM    726  HD2 PHE P  65     -16.626  -5.844 -18.102  0.00  0.00      PRO   
ATOM    727  CE2 PHE P  65     -18.687  -6.497 -17.935  0.00  0.00      PRO   
ATOM    728  HE2 PHE P  65     -18.607  -7.214 -18.739  0.00  0.00      PRO   
ATOM    729  C   PHE P  65     -15.948  -2.946 -18.585  0.00  0.00      PRO   
ATOM    730  O   PHE P  65     -16.345  -3.675 -19.469  0.00  0.00      PRO   
ATOM    731  N   LYS P  66     -15.997  -1.646 -18.727  0.00  0.00      PRO   
ATOM    732  HN  LYS P  66     -15.850  -1.107 -17.902  0.00  0.00      PRO   
ATOM    733  CA  LYS P  66     -16.751  -1.033 -19.847  0.00  0.00      PRO   
ATOM    734  HA  LYS P  66     -17.052  -1.791 -20.554  0.00  0.00      PRO   
ATOM    735  CB  LYS P  66     -18.062  -0.416 -19.196  0.00  0.00      PRO   
ATOM    736  HB1 LYS P  66     -18.708  -0.094 -20.041  0.00  0.00      PRO   
ATOM    737  HB2 LYS P  66     -17.836   0.452 -18.541  0.00  0.00      PRO   
ATOM    738  CG  LYS P  66     -18.963  -1.273 -18.352  0.00  0.00      PRO   
ATOM    739  HG1 LYS P  66     -19.741  -0.549 -18.031  0.00  0.00      PRO   
ATOM    740  HG2 LYS P  66     -18.458  -1.639 -17.432  0.00  0.00      PRO   
ATOM    741  CD  LYS P  66     -19.534  -2.583 -19.051  0.00  0.00      PRO   
ATOM    742  HD1 LYS P  66     -20.220  -3.089 -18.339  0.00  0.00      PRO   
ATOM    743  HD2 LYS P  66     -18.664  -3.264 -19.169  0.00  0.00      PRO   
ATOM    744  CE  LYS P  66     -20.306  -2.224 -20.348  0.00  0.00      PRO   
ATOM    745  HE1 LYS P  66     -20.550  -3.151 -20.909  0.00  0.00      PRO   
ATOM    746  HE2 LYS P  66     -19.743  -1.552 -21.030  0.00  0.00      PRO   
ATOM    747  NZ  LYS P  66     -21.638  -1.618 -20.046  0.00  0.00      PRO   
ATOM    748  HZ1 LYS P  66     -21.735  -1.211 -19.093  0.00  0.00      PRO   
ATOM    749  HZ2 LYS P  66     -21.828  -0.792 -20.648  0.00  0.00      PRO   
ATOM    750  HZ3 LYS P  66     -22.441  -2.254 -20.225  0.00  0.00      PRO   
ATOM    751  C   LYS P  66     -15.923  -0.016 -20.598  0.00  0.00      PRO   
ATOM    752  O   LYS P  66     -16.473   0.845 -21.329  0.00  0.00      PRO   
ATOM    753  N   TYR P  67     -14.591  -0.118 -20.701  0.00  0.00      PRO   
ATOM    754  HN  TYR P  67     -14.086  -0.757 -20.126  0.00  0.00      PRO   
ATOM    755  CA  TYR P  67     -13.740   0.843 -21.392  0.00  0.00      PRO   
ATOM    756  HA  TYR P  67     -14.162   1.790 -21.089  0.00  0.00      PRO   
ATOM    757  CB  TYR P  67     -12.322   0.745 -20.759  0.00  0.00      PRO   
ATOM    758  HB1 TYR P  67     -12.521   1.168 -19.751  0.00  0.00      PRO   
ATOM    759  HB2 TYR P  67     -11.656   1.492 -21.241  0.00  0.00      PRO   
ATOM    760  CG  TYR P  67     -11.599  -0.510 -20.521  0.00  0.00      PRO   
ATOM    761  CD1 TYR P  67     -10.385  -0.430 -19.816  0.00  0.00      PRO   
ATOM    762  HD1 TYR P  67     -10.118   0.515 -19.365  0.00  0.00      PRO   
ATOM    763  CE1 TYR P  67      -9.512  -1.489 -19.760  0.00  0.00      PRO   
ATOM    764  HE1 TYR P  67      -8.645  -1.481 -19.116  0.00  0.00      PRO   
ATOM    765  CZ  TYR P  67      -9.817  -2.715 -20.396  0.00  0.00      PRO   
ATOM    766  OH  TYR P  67      -8.957  -3.809 -20.363  0.00  0.00      PRO   
ATOM    767  HH  TYR P  67      -8.163  -3.558 -19.885  0.00  0.00      PRO   
ATOM    768  CD2 TYR P  67     -11.927  -1.741 -21.133  0.00  0.00      PRO   
ATOM    769  HD2 TYR P  67     -12.848  -1.726 -21.698  0.00  0.00      PRO   
ATOM    770  CE2 TYR P  67     -10.978  -2.769 -21.205  0.00  0.00      PRO   
ATOM    771  HE2 TYR P  67     -11.132  -3.670 -21.780  0.00  0.00      PRO   
ATOM    772  C   TYR P  67     -13.617   0.935 -22.876  0.00  0.00      PRO   
ATOM    773  O   TYR P  67     -13.168   1.916 -23.446  0.00  0.00      PRO   
ATOM    774  N   LYS P  68     -14.019  -0.113 -23.526  0.00  0.00      PRO   
ATOM    775  HN  LYS P  68     -14.426  -0.867 -23.016  0.00  0.00      PRO   
ATOM    776  CA  LYS P  68     -13.931  -0.281 -24.973  0.00  0.00      PRO   
ATOM    777  HA  LYS P  68     -14.262  -1.279 -25.218  0.00  0.00      PRO   
ATOM    778  CB  LYS P  68     -15.093   0.557 -25.685  0.00  0.00      PRO   
ATOM    779  HB1 LYS P  68     -14.836   0.685 -26.759  0.00  0.00      PRO   
ATOM    780  HB2 LYS P  68     -14.949   1.626 -25.417  0.00  0.00      PRO   
ATOM    781  CG  LYS P  68     -16.506  -0.037 -25.616  0.00  0.00      PRO   
ATOM    782  HG1 LYS P  68     -16.763  -0.114 -24.538  0.00  0.00      PRO   
ATOM    783  HG2 LYS P  68     -16.554  -1.074 -26.012  0.00  0.00      PRO   
ATOM    784  CD  LYS P  68     -17.643   0.864 -26.231  0.00  0.00      PRO   
ATOM    785  HD1 LYS P  68     -17.625   1.852 -25.723  0.00  0.00      PRO   
ATOM    786  HD2 LYS P  68     -18.607   0.338 -26.060  0.00  0.00      PRO   
ATOM    787  CE  LYS P  68     -17.513   1.150 -27.730  0.00  0.00      PRO   
ATOM    788  HE1 LYS P  68     -16.619   1.767 -27.961  0.00  0.00      PRO   
ATOM    789  HE2 LYS P  68     -18.338   1.781 -28.125  0.00  0.00      PRO   
ATOM    790  NZ  LYS P  68     -17.501  -0.133 -28.609  0.00  0.00      PRO   
ATOM    791  HZ1 LYS P  68     -17.576   0.264 -29.567  0.00  0.00      PRO   
ATOM    792  HZ2 LYS P  68     -16.602  -0.646 -28.504  0.00  0.00      PRO   
ATOM    793  HZ3 LYS P  68     -18.300  -0.754 -28.368  0.00  0.00      PRO   
ATOM    794  C   LYS P  68     -12.533  -0.154 -25.613  0.00  0.00      PRO   
ATOM    795  O   LYS P  68     -12.395   0.663 -26.559  0.00  0.00      PRO   
ATOM    796  N   ARG P  69     -11.536  -0.832 -25.086  0.00  0.00      PRO   
ATOM    797  HN  ARG P  69     -11.623  -1.465 -24.320  0.00  0.00      PRO   
ATOM    798  CA  ARG P  69     -10.316  -0.929 -25.923  0.00  0.00      PRO   
ATOM    799  HA  ARG P  69     -10.563  -0.931 -26.975  0.00  0.00      PRO   
ATOM    800  CB  ARG P  69      -9.256   0.134 -25.682  0.00  0.00      PRO   
ATOM    801  HB1 ARG P  69      -9.646   1.128 -25.987  0.00  0.00      PRO   
ATOM    802  HB2 ARG P  69      -8.401  -0.154 -26.331  0.00  0.00      PRO   
ATOM    803  CG  ARG P  69      -8.737   0.327 -24.157  0.00  0.00      PRO   
ATOM    804  HG1 ARG P  69      -9.113  -0.488 -23.503  0.00  0.00      PRO   
ATOM    805  HG2 ARG P  69      -9.065   1.258 -23.647  0.00  0.00      PRO   
ATOM    806  CD  ARG P  69      -7.194   0.239 -24.002  0.00  0.00      PRO   
ATOM    807  HD1 ARG P  69      -6.731   1.086 -24.552  0.00  0.00      PRO   
ATOM    808  HD2 ARG P  69      -6.787  -0.731 -24.360  0.00  0.00      PRO   
ATOM    809  NE  ARG P  69      -6.846   0.491 -22.547  0.00  0.00      PRO   
ATOM    810  HE  ARG P  69      -6.599   1.412 -22.245  0.00  0.00      PRO   
ATOM    811  CZ  ARG P  69      -6.800  -0.499 -21.611  0.00  0.00      PRO   
ATOM    812  NH1 ARG P  69      -7.012  -1.768 -21.850  0.00  0.00      PRO   
ATOM    813 HH11 ARG P  69      -7.055  -2.149 -22.774  0.00  0.00      PRO   
ATOM    814 HH12 ARG P  69      -6.931  -2.399 -21.078  0.00  0.00      PRO   
ATOM    815  NH2 ARG P  69      -6.568  -0.114 -20.383  0.00  0.00      PRO   
ATOM    816 HH21 ARG P  69      -6.255   0.827 -20.256  0.00  0.00      PRO   
ATOM    817 HH22 ARG P  69      -6.166  -0.847 -19.835  0.00  0.00      PRO   
ATOM    818  C   ARG P  69      -9.771  -2.316 -25.556  0.00  0.00      PRO   
ATOM    819  O   ARG P  69     -10.207  -2.972 -24.609  0.00  0.00      PRO   
ATOM    820  N   LEU P  70      -8.862  -2.870 -26.297  0.00  0.00      PRO   
ATOM    821  HN  LEU P  70      -8.674  -2.384 -27.147  0.00  0.00      PRO   
ATOM    822  CA  LEU P  70      -8.127  -4.056 -25.945  0.00  0.00      PRO   
ATOM    823  HA  LEU P  70      -8.875  -4.827 -25.829  0.00  0.00      PRO   
ATOM    824  CB  LEU P  70      -7.063  -4.346 -26.974  0.00  0.00      PRO   
ATOM    825  HB1 LEU P  70      -6.393  -3.470 -27.105  0.00  0.00      PRO   
ATOM    826  HB2 LEU P  70      -7.624  -4.344 -27.933  0.00  0.00      PRO   
ATOM    827  CG  LEU P  70      -6.224  -5.589 -26.833  0.00  0.00      PRO   
ATOM    828  HG  LEU P  70      -5.654  -5.502 -25.883  0.00  0.00      PRO   
ATOM    829  CD1 LEU P  70      -6.995  -6.899 -26.779  0.00  0.00      PRO   
ATOM    830 HD11 LEU P  70      -7.850  -6.963 -26.072  0.00  0.00      PRO   
ATOM    831 HD12 LEU P  70      -7.555  -6.896 -27.739  0.00  0.00      PRO   
ATOM    832 HD13 LEU P  70      -6.368  -7.801 -26.950  0.00  0.00      PRO   
ATOM    833  CD2 LEU P  70      -5.211  -5.634 -27.901  0.00  0.00      PRO   
ATOM    834 HD21 LEU P  70      -4.627  -6.574 -28.003  0.00  0.00      PRO   
ATOM    835 HD22 LEU P  70      -5.779  -5.552 -28.852  0.00  0.00      PRO   
ATOM    836 HD23 LEU P  70      -4.526  -4.765 -27.796  0.00  0.00      PRO   
ATOM    837  C   LEU P  70      -7.415  -4.117 -24.589  0.00  0.00      PRO   
ATOM    838  O   LEU P  70      -6.711  -3.175 -24.215  0.00  0.00      PRO   
ATOM    839  N   ARG P  71      -7.437  -5.312 -23.893  0.00  0.00      PRO   
ATOM    840  HN  ARG P  71      -7.996  -6.056 -24.250  0.00  0.00      PRO   
ATOM    841  CA  ARG P  71      -6.907  -5.470 -22.567  0.00  0.00      PRO   
ATOM    842  HA  ARG P  71      -7.414  -4.735 -21.961  0.00  0.00      PRO   
ATOM    843  CB  ARG P  71      -7.324  -6.812 -21.823  0.00  0.00      PRO   
ATOM    844  HB1 ARG P  71      -8.310  -6.532 -21.395  0.00  0.00      PRO   
ATOM    845  HB2 ARG P  71      -6.608  -6.955 -20.986  0.00  0.00      PRO   
ATOM    846  CG  ARG P  71      -7.268  -8.129 -22.687  0.00  0.00      PRO   
ATOM    847  HG1 ARG P  71      -7.977  -7.941 -23.522  0.00  0.00      PRO   
ATOM    848  HG2 ARG P  71      -7.489  -9.009 -22.045  0.00  0.00      PRO   
ATOM    849  CD  ARG P  71      -5.898  -8.379 -23.409  0.00  0.00      PRO   
ATOM    850  HD1 ARG P  71      -5.109  -8.388 -22.627  0.00  0.00      PRO   
ATOM    851  HD2 ARG P  71      -5.815  -7.614 -24.210  0.00  0.00      PRO   
ATOM    852  NE  ARG P  71      -6.088  -9.718 -24.107  0.00  0.00      PRO   
ATOM    853  HE  ARG P  71      -6.951 -10.215 -24.194  0.00  0.00      PRO   
ATOM    854  CZ  ARG P  71      -5.099 -10.329 -24.796  0.00  0.00      PRO   
ATOM    855  NH1 ARG P  71      -3.960  -9.671 -24.862  0.00  0.00      PRO   
ATOM    856 HH11 ARG P  71      -3.824  -8.710 -24.623  0.00  0.00      PRO   
ATOM    857 HH12 ARG P  71      -3.120  -9.981 -25.308  0.00  0.00      PRO   
ATOM    858  NH2 ARG P  71      -5.084 -11.521 -25.355  0.00  0.00      PRO   
ATOM    859 HH21 ARG P  71      -5.830 -12.177 -25.239  0.00  0.00      PRO   
ATOM    860 HH22 ARG P  71      -4.256 -11.889 -25.778  0.00  0.00      PRO   
ATOM    861  C   ARG P  71      -5.417  -5.228 -22.450  0.00  0.00      PRO   
ATOM    862  O   ARG P  71      -4.653  -5.461 -23.404  0.00  0.00      PRO   
ATOM    863  N   SER P  72      -4.901  -4.960 -21.285  0.00  0.00      PRO   
ATOM    864  HN  SER P  72      -5.406  -4.500 -20.559  0.00  0.00      PRO   
ATOM    865  CA  SER P  72      -3.517  -5.054 -21.026  0.00  0.00      PRO   
ATOM    866  HA  SER P  72      -3.067  -5.596 -21.845  0.00  0.00      PRO   
ATOM    867  CB  SER P  72      -2.980  -3.583 -20.842  0.00  0.00      PRO   
ATOM    868  HB1 SER P  72      -3.403  -2.907 -21.616  0.00  0.00      PRO   
ATOM    869  HB2 SER P  72      -1.925  -3.768 -21.137  0.00  0.00      PRO   
ATOM    870  OG  SER P  72      -3.017  -3.004 -19.529  0.00  0.00      PRO   
ATOM    871  HG1 SER P  72      -3.812  -2.470 -19.593  0.00  0.00      PRO   
ATOM    872  C   SER P  72      -3.275  -5.789 -19.773  0.00  0.00      PRO   
ATOM    873  O   SER P  72      -4.103  -5.835 -18.870  0.00  0.00      PRO   
ATOM    874  N   MET P  73      -1.988  -6.152 -19.607  0.00  0.00      PRO   
ATOM    875  HN  MET P  73      -1.297  -5.886 -20.275  0.00  0.00      PRO   
ATOM    876  CA  MET P  73      -1.409  -6.854 -18.493  0.00  0.00      PRO   
ATOM    877  HA  MET P  73      -2.147  -7.631 -18.351  0.00  0.00      PRO   
ATOM    878  CB  MET P  73       0.045  -7.322 -18.834  0.00  0.00      PRO   
ATOM    879  HB1 MET P  73       0.627  -7.754 -17.992  0.00  0.00      PRO   
ATOM    880  HB2 MET P  73       0.604  -6.417 -19.154  0.00  0.00      PRO   
ATOM    881  CG  MET P  73       0.099  -8.379 -19.901  0.00  0.00      PRO   
ATOM    882  HG1 MET P  73       1.103  -8.650 -20.290  0.00  0.00      PRO   
ATOM    883  HG2 MET P  73      -0.497  -8.032 -20.772  0.00  0.00      PRO   
ATOM    884  SD  MET P  73      -0.779  -9.961 -19.370  0.00  0.00      PRO   
ATOM    885  CE  MET P  73       0.367 -10.336 -18.021  0.00  0.00      PRO   
ATOM    886  HE1 MET P  73       0.172 -11.330 -17.565  0.00  0.00      PRO   
ATOM    887  HE2 MET P  73       1.427 -10.461 -18.329  0.00  0.00      PRO   
ATOM    888  HE3 MET P  73       0.317  -9.646 -17.152  0.00  0.00      PRO   
ATOM    889  C   MET P  73      -1.468  -5.961 -17.199  0.00  0.00      PRO   
ATOM    890  O   MET P  73      -1.945  -6.446 -16.140  0.00  0.00      PRO   
ATOM    891  N   THR P  74      -1.179  -4.659 -17.297  0.00  0.00      PRO   
ATOM    892  HN  THR P  74      -0.636  -4.243 -18.022  0.00  0.00      PRO   
ATOM    893  CA  THR P  74      -1.487  -3.651 -16.280  0.00  0.00      PRO   
ATOM    894  HA  THR P  74      -0.952  -3.815 -15.356  0.00  0.00      PRO   
ATOM    895  CB  THR P  74      -1.033  -2.306 -16.687  0.00  0.00      PRO   
ATOM    896  HB  THR P  74      -1.419  -2.243 -17.727  0.00  0.00      PRO   
ATOM    897  OG1 THR P  74       0.406  -2.215 -16.793  0.00  0.00      PRO   
ATOM    898  HG1 THR P  74       0.691  -2.771 -17.522  0.00  0.00      PRO   
ATOM    899  CG2 THR P  74      -1.435  -1.129 -15.788  0.00  0.00      PRO   
ATOM    900 HG21 THR P  74      -1.358  -1.379 -14.708  0.00  0.00      PRO   
ATOM    901 HG22 THR P  74      -0.798  -0.246 -16.011  0.00  0.00      PRO   
ATOM    902 HG23 THR P  74      -2.488  -0.877 -16.038  0.00  0.00      PRO   
ATOM    903  C   THR P  74      -2.926  -3.592 -15.766  0.00  0.00      PRO   
ATOM    904  O   THR P  74      -3.107  -3.153 -14.601  0.00  0.00      PRO   
ATOM    905  N   ASP P  75      -3.913  -3.946 -16.609  0.00  0.00      PRO   
ATOM    906  HN  ASP P  75      -3.716  -4.515 -17.403  0.00  0.00      PRO   
ATOM    907  CA  ASP P  75      -5.304  -3.695 -16.330  0.00  0.00      PRO   
ATOM    908  HA  ASP P  75      -5.444  -2.663 -16.046  0.00  0.00      PRO   
ATOM    909  CB  ASP P  75      -6.259  -3.823 -17.540  0.00  0.00      PRO   
ATOM    910  HB1 ASP P  75      -7.339  -3.622 -17.372  0.00  0.00      PRO   
ATOM    911  HB2 ASP P  75      -6.256  -4.880 -17.880  0.00  0.00      PRO   
ATOM    912  CG  ASP P  75      -5.982  -2.938 -18.708  0.00  0.00      PRO   
ATOM    913  OD1 ASP P  75      -5.425  -1.812 -18.556  0.00  0.00      PRO   
ATOM    914  OD2 ASP P  75      -6.533  -3.222 -19.771  0.00  0.00      PRO   
ATOM    915  C   ASP P  75      -5.697  -4.540 -15.232  0.00  0.00      PRO   
ATOM    916  O   ASP P  75      -6.353  -4.169 -14.272  0.00  0.00      PRO   
ATOM    917  N   VAL P  76      -5.393  -5.868 -15.290  0.00  0.00      PRO   
ATOM    918  HN  VAL P  76      -4.836  -6.158 -16.064  0.00  0.00      PRO   
ATOM    919  CA  VAL P  76      -5.736  -6.900 -14.290  0.00  0.00      PRO   
ATOM    920  HA  VAL P  76      -6.765  -6.790 -13.980  0.00  0.00      PRO   
ATOM    921  CB  VAL P  76      -5.473  -8.357 -14.699  0.00  0.00      PRO   
ATOM    922  HB  VAL P  76      -6.265  -8.652 -15.421  0.00  0.00      PRO   
ATOM    923  CG1 VAL P  76      -4.086  -8.532 -15.356  0.00  0.00      PRO   
ATOM    924 HG11 VAL P  76      -3.982  -7.867 -16.241  0.00  0.00      PRO   
ATOM    925 HG12 VAL P  76      -3.345  -8.169 -14.613  0.00  0.00      PRO   
ATOM    926 HG13 VAL P  76      -3.857  -9.568 -15.684  0.00  0.00      PRO   
ATOM    927  CG2 VAL P  76      -5.653  -9.370 -13.523  0.00  0.00      PRO   
ATOM    928 HG21 VAL P  76      -4.917  -9.163 -12.716  0.00  0.00      PRO   
ATOM    929 HG22 VAL P  76      -6.688  -9.414 -13.120  0.00  0.00      PRO   
ATOM    930 HG23 VAL P  76      -5.353 -10.390 -13.843  0.00  0.00      PRO   
ATOM    931  C   VAL P  76      -5.011  -6.566 -12.996  0.00  0.00      PRO   
ATOM    932  O   VAL P  76      -5.586  -6.702 -11.922  0.00  0.00      PRO   
ATOM    933  N   TYR P  77      -3.793  -6.028 -12.992  0.00  0.00      PRO   
ATOM    934  HN  TYR P  77      -3.396  -5.776 -13.871  0.00  0.00      PRO   
ATOM    935  CA  TYR P  77      -3.029  -5.515 -11.813  0.00  0.00      PRO   
ATOM    936  HA  TYR P  77      -3.129  -6.198 -10.983  0.00  0.00      PRO   
ATOM    937  CB  TYR P  77      -1.501  -5.337 -12.014  0.00  0.00      PRO   
ATOM    938  HB1 TYR P  77      -1.082  -5.001 -11.042  0.00  0.00      PRO   
ATOM    939  HB2 TYR P  77      -1.319  -4.511 -12.735  0.00  0.00      PRO   
ATOM    940  CG  TYR P  77      -0.794  -6.583 -12.538  0.00  0.00      PRO   
ATOM    941  CD1 TYR P  77      -1.044  -7.839 -11.978  0.00  0.00      PRO   
ATOM    942  HD1 TYR P  77      -1.679  -7.853 -11.104  0.00  0.00      PRO   
ATOM    943  CE1 TYR P  77      -0.606  -9.032 -12.611  0.00  0.00      PRO   
ATOM    944  HE1 TYR P  77      -0.900 -10.015 -12.274  0.00  0.00      PRO   
ATOM    945  CZ  TYR P  77       0.128  -8.885 -13.815  0.00  0.00      PRO   
ATOM    946  OH  TYR P  77       0.583 -10.136 -14.347  0.00  0.00      PRO   
ATOM    947  HH  TYR P  77       1.486  -9.997 -14.640  0.00  0.00      PRO   
ATOM    948  CD2 TYR P  77      -0.102  -6.513 -13.765  0.00  0.00      PRO   
ATOM    949  HD2 TYR P  77       0.040  -5.518 -14.160  0.00  0.00      PRO   
ATOM    950  CE2 TYR P  77       0.382  -7.701 -14.315  0.00  0.00      PRO   
ATOM    951  HE2 TYR P  77       0.840  -7.528 -15.278  0.00  0.00      PRO   
ATOM    952  C   TYR P  77      -3.606  -4.279 -11.243  0.00  0.00      PRO   
ATOM    953  O   TYR P  77      -3.736  -4.215 -10.001  0.00  0.00      PRO   
ATOM    954  N   LEU P  78      -4.187  -3.325 -12.067  0.00  0.00      PRO   
ATOM    955  HN  LEU P  78      -4.147  -3.471 -13.053  0.00  0.00      PRO   
ATOM    956  CA  LEU P  78      -5.021  -2.209 -11.616  0.00  0.00      PRO   
ATOM    957  HA  LEU P  78      -4.407  -1.783 -10.836  0.00  0.00      PRO   
ATOM    958  CB  LEU P  78      -5.165  -1.273 -12.869  0.00  0.00      PRO   
ATOM    959  HB1 LEU P  78      -5.502  -1.901 -13.722  0.00  0.00      PRO   
ATOM    960  HB2 LEU P  78      -4.174  -0.838 -13.117  0.00  0.00      PRO   
ATOM    961  CG  LEU P  78      -6.301  -0.218 -12.731  0.00  0.00      PRO   
ATOM    962  HG  LEU P  78      -7.235  -0.712 -12.385  0.00  0.00      PRO   
ATOM    963  CD1 LEU P  78      -5.910   0.738 -11.580  0.00  0.00      PRO   
ATOM    964 HD11 LEU P  78      -6.152   0.330 -10.576  0.00  0.00      PRO   
ATOM    965 HD12 LEU P  78      -4.806   0.848 -11.637  0.00  0.00      PRO   
ATOM    966 HD13 LEU P  78      -6.230   1.776 -11.817  0.00  0.00      PRO   
ATOM    967  CD2 LEU P  78      -6.348   0.594 -14.007  0.00  0.00      PRO   
ATOM    968 HD21 LEU P  78      -6.649  -0.153 -14.772  0.00  0.00      PRO   
ATOM    969 HD22 LEU P  78      -7.140   1.372 -13.968  0.00  0.00      PRO   
ATOM    970 HD23 LEU P  78      -5.363   1.016 -14.303  0.00  0.00      PRO   
ATOM    971  C   LEU P  78      -6.224  -2.711 -10.975  0.00  0.00      PRO   
ATOM    972  O   LEU P  78      -6.653  -2.142  -9.931  0.00  0.00      PRO   
ATOM    973  N   LEU P  79      -6.874  -3.739 -11.502  0.00  0.00      PRO   
ATOM    974  HN  LEU P  79      -6.524  -3.964 -12.408  0.00  0.00      PRO   
ATOM    975  CA  LEU P  79      -8.065  -4.208 -10.893  0.00  0.00      PRO   
ATOM    976  HA  LEU P  79      -8.752  -3.394 -10.716  0.00  0.00      PRO   
ATOM    977  CB  LEU P  79      -8.788  -5.257 -11.779  0.00  0.00      PRO   
ATOM    978  HB1 LEU P  79      -8.189  -6.175 -11.961  0.00  0.00      PRO   
ATOM    979  HB2 LEU P  79      -8.921  -4.652 -12.701  0.00  0.00      PRO   
ATOM    980  CG  LEU P  79     -10.191  -5.763 -11.237  0.00  0.00      PRO   
ATOM    981  HG  LEU P  79     -10.259  -5.687 -10.131  0.00  0.00      PRO   
ATOM    982  CD1 LEU P  79     -11.353  -4.892 -11.881  0.00  0.00      PRO   
ATOM    983 HD11 LEU P  79     -11.308  -4.917 -12.991  0.00  0.00      PRO   
ATOM    984 HD12 LEU P  79     -12.290  -5.351 -11.499  0.00  0.00      PRO   
ATOM    985 HD13 LEU P  79     -11.353  -3.801 -11.672  0.00  0.00      PRO   
ATOM    986  CD2 LEU P  79     -10.462  -7.194 -11.596  0.00  0.00      PRO   
ATOM    987 HD21 LEU P  79      -9.687  -7.878 -11.188  0.00  0.00      PRO   
ATOM    988 HD22 LEU P  79     -11.415  -7.579 -11.174  0.00  0.00      PRO   
ATOM    989 HD23 LEU P  79     -10.556  -7.444 -12.674  0.00  0.00      PRO   
ATOM    990  C   LEU P  79      -7.754  -4.818  -9.554  0.00  0.00      PRO   
ATOM    991  O   LEU P  79      -8.509  -4.668  -8.606  0.00  0.00      PRO   
ATOM    992  N   ASN P  80      -6.603  -5.496  -9.382  0.00  0.00      PRO   
ATOM    993  HN  ASN P  80      -6.035  -5.711 -10.172  0.00  0.00      PRO   
ATOM    994  CA  ASN P  80      -6.296  -6.019  -8.111  0.00  0.00      PRO   
ATOM    995  HA  ASN P  80      -7.201  -6.468  -7.728  0.00  0.00      PRO   
ATOM    996  CB  ASN P  80      -5.312  -7.115  -8.167  0.00  0.00      PRO   
ATOM    997  HB1 ASN P  80      -5.081  -7.337  -7.103  0.00  0.00      PRO   
ATOM    998  HB2 ASN P  80      -4.373  -6.791  -8.665  0.00  0.00      PRO   
ATOM    999  CG  ASN P  80      -5.969  -8.368  -8.644  0.00  0.00      PRO   
ATOM   1000  OD1 ASN P  80      -6.455  -9.127  -7.861  0.00  0.00      PRO   
ATOM   1001  ND2 ASN P  80      -5.985  -8.641  -9.958  0.00  0.00      PRO   
ATOM   1002 HD21 ASN P  80      -5.813  -7.905 -10.613  0.00  0.00      PRO   
ATOM   1003 HD22 ASN P  80      -6.468  -9.502 -10.121  0.00  0.00      PRO   
ATOM   1004  C   ASN P  80      -5.794  -5.002  -7.134  0.00  0.00      PRO   
ATOM   1005  O   ASN P  80      -6.077  -5.147  -5.951  0.00  0.00      PRO   
ATOM   1006  N   LEU P  81      -5.133  -3.958  -7.552  0.00  0.00      PRO   
ATOM   1007  HN  LEU P  81      -4.841  -4.005  -8.504  0.00  0.00      PRO   
ATOM   1008  CA  LEU P  81      -4.707  -2.819  -6.693  0.00  0.00      PRO   
ATOM   1009  HA  LEU P  81      -4.191  -3.208  -5.828  0.00  0.00      PRO   
ATOM   1010  CB  LEU P  81      -3.720  -1.876  -7.478  0.00  0.00      PRO   
ATOM   1011  HB1 LEU P  81      -4.104  -1.487  -8.445  0.00  0.00      PRO   
ATOM   1012  HB2 LEU P  81      -2.950  -2.543  -7.923  0.00  0.00      PRO   
ATOM   1013  CG  LEU P  81      -2.991  -0.792  -6.617  0.00  0.00      PRO   
ATOM   1014  HG  LEU P  81      -3.714  -0.137  -6.085  0.00  0.00      PRO   
ATOM   1015  CD1 LEU P  81      -2.017  -1.361  -5.609  0.00  0.00      PRO   
ATOM   1016 HD11 LEU P  81      -1.274  -1.949  -6.191  0.00  0.00      PRO   
ATOM   1017 HD12 LEU P  81      -1.447  -0.530  -5.141  0.00  0.00      PRO   
ATOM   1018 HD13 LEU P  81      -2.467  -1.925  -4.765  0.00  0.00      PRO   
ATOM   1019  CD2 LEU P  81      -2.215   0.016  -7.670  0.00  0.00      PRO   
ATOM   1020 HD21 LEU P  81      -1.688   0.853  -7.164  0.00  0.00      PRO   
ATOM   1021 HD22 LEU P  81      -1.434  -0.599  -8.168  0.00  0.00      PRO   
ATOM   1022 HD23 LEU P  81      -2.922   0.361  -8.455  0.00  0.00      PRO   
ATOM   1023  C   LEU P  81      -5.868  -2.014  -6.142  0.00  0.00      PRO   
ATOM   1024  O   LEU P  81      -5.850  -1.673  -4.985  0.00  0.00      PRO   
ATOM   1025  N   ALA P  82      -6.938  -1.781  -6.966  0.00  0.00      PRO   
ATOM   1026  HN  ALA P  82      -6.837  -1.990  -7.936  0.00  0.00      PRO   
ATOM   1027  CA  ALA P  82      -8.254  -1.329  -6.568  0.00  0.00      PRO   
ATOM   1028  HA  ALA P  82      -8.072  -0.451  -5.967  0.00  0.00      PRO   
ATOM   1029  CB  ALA P  82      -9.020  -0.891  -7.858  0.00  0.00      PRO   
ATOM   1030  HB1 ALA P  82      -8.926  -1.691  -8.625  0.00  0.00      PRO   
ATOM   1031  HB2 ALA P  82     -10.052  -0.515  -7.690  0.00  0.00      PRO   
ATOM   1032  HB3 ALA P  82      -8.563   0.017  -8.305  0.00  0.00      PRO   
ATOM   1033  C   ALA P  82      -9.077  -2.293  -5.678  0.00  0.00      PRO   
ATOM   1034  O   ALA P  82      -9.975  -1.849  -4.906  0.00  0.00      PRO   
ATOM   1035  N   ILE P  83      -8.883  -3.643  -5.777  0.00  0.00      PRO   
ATOM   1036  HN  ILE P  83      -8.496  -4.049  -6.601  0.00  0.00      PRO   
ATOM   1037  CA  ILE P  83      -9.361  -4.646  -4.780  0.00  0.00      PRO   
ATOM   1038  HA  ILE P  83     -10.299  -4.224  -4.450  0.00  0.00      PRO   
ATOM   1039  CB  ILE P  83      -9.383  -6.058  -5.514  0.00  0.00      PRO   
ATOM   1040  HB  ILE P  83      -8.526  -6.048  -6.222  0.00  0.00      PRO   
ATOM   1041  CG2 ILE P  83      -9.352  -7.240  -4.555  0.00  0.00      PRO   
ATOM   1042 HG21 ILE P  83      -8.525  -7.020  -3.847  0.00  0.00      PRO   
ATOM   1043 HG22 ILE P  83     -10.286  -7.125  -3.964  0.00  0.00      PRO   
ATOM   1044 HG23 ILE P  83      -9.211  -8.211  -5.076  0.00  0.00      PRO   
ATOM   1045  CG1 ILE P  83     -10.645  -6.072  -6.468  0.00  0.00      PRO   
ATOM   1046 HG11 ILE P  83     -10.935  -5.128  -6.978  0.00  0.00      PRO   
ATOM   1047 HG12 ILE P  83     -11.517  -6.326  -5.828  0.00  0.00      PRO   
ATOM   1048  CD  ILE P  83     -10.528  -7.022  -7.656  0.00  0.00      PRO   
ATOM   1049  HD1 ILE P  83     -10.438  -8.038  -7.216  0.00  0.00      PRO   
ATOM   1050  HD2 ILE P  83     -11.446  -6.952  -8.277  0.00  0.00      PRO   
ATOM   1051  HD3 ILE P  83      -9.689  -6.919  -8.377  0.00  0.00      PRO   
ATOM   1052  C   ILE P  83      -8.597  -4.569  -3.529  0.00  0.00      PRO   
ATOM   1053  O   ILE P  83      -9.135  -4.599  -2.408  0.00  0.00      PRO   
ATOM   1054  N   SER P  84      -7.207  -4.282  -3.666  0.00  0.00      PRO   
ATOM   1055  HN  SER P  84      -6.943  -4.294  -4.627  0.00  0.00      PRO   
ATOM   1056  CA  SER P  84      -6.223  -4.259  -2.535  0.00  0.00      PRO   
ATOM   1057  HA  SER P  84      -6.236  -5.230  -2.062  0.00  0.00      PRO   
ATOM   1058  CB  SER P  84      -4.759  -4.028  -2.993  0.00  0.00      PRO   
ATOM   1059  HB1 SER P  84      -4.553  -3.001  -3.364  0.00  0.00      PRO   
ATOM   1060  HB2 SER P  84      -4.562  -4.627  -3.907  0.00  0.00      PRO   
ATOM   1061  OG  SER P  84      -3.745  -4.355  -1.988  0.00  0.00      PRO   
ATOM   1062  HG1 SER P  84      -3.373  -3.497  -1.769  0.00  0.00      PRO   
ATOM   1063  C   SER P  84      -6.555  -3.228  -1.474  0.00  0.00      PRO   
ATOM   1064  O   SER P  84      -6.622  -3.472  -0.256  0.00  0.00      PRO   
ATOM   1065  N   ASP P  85      -6.853  -2.035  -1.968  0.00  0.00      PRO   
ATOM   1066  HN  ASP P  85      -6.620  -1.882  -2.925  0.00  0.00      PRO   
ATOM   1067  CA  ASP P  85      -7.477  -0.996  -1.226  0.00  0.00      PRO   
ATOM   1068  HA  ASP P  85      -6.867  -0.761  -0.367  0.00  0.00      PRO   
ATOM   1069  CB  ASP P  85      -7.583   0.242  -2.197  0.00  0.00      PRO   
ATOM   1070  HB1 ASP P  85      -8.326   0.984  -1.836  0.00  0.00      PRO   
ATOM   1071  HB2 ASP P  85      -7.953  -0.142  -3.172  0.00  0.00      PRO   
ATOM   1072  CG  ASP P  85      -6.271   0.827  -2.273  0.00  0.00      PRO   
ATOM   1073  OD1 ASP P  85      -6.050   1.817  -2.974  0.00  0.00      PRO   
ATOM   1074  OD2 ASP P  85      -5.277   0.219  -1.826  0.00  0.00      PRO   
ATOM   1075  C   ASP P  85      -8.789  -1.352  -0.685  0.00  0.00      PRO   
ATOM   1076  O   ASP P  85      -8.999  -1.058   0.460  0.00  0.00      PRO   
ATOM   1077  N   LEU P  86      -9.743  -1.998  -1.385  0.00  0.00      PRO   
ATOM   1078  HN  LEU P  86      -9.706  -2.134  -2.372  0.00  0.00      PRO   
ATOM   1079  CA  LEU P  86     -11.047  -2.350  -0.854  0.00  0.00      PRO   
ATOM   1080  HA  LEU P  86     -11.563  -1.637  -0.228  0.00  0.00      PRO   
ATOM   1081  CB  LEU P  86     -12.103  -2.926  -1.769  0.00  0.00      PRO   
ATOM   1082  HB1 LEU P  86     -12.991  -3.383  -1.282  0.00  0.00      PRO   
ATOM   1083  HB2 LEU P  86     -11.636  -3.826  -2.223  0.00  0.00      PRO   
ATOM   1084  CG  LEU P  86     -12.785  -2.061  -2.845  0.00  0.00      PRO   
ATOM   1085  HG  LEU P  86     -12.054  -1.688  -3.594  0.00  0.00      PRO   
ATOM   1086  CD1 LEU P  86     -13.825  -2.832  -3.658  0.00  0.00      PRO   
ATOM   1087 HD11 LEU P  86     -14.833  -2.790  -3.193  0.00  0.00      PRO   
ATOM   1088 HD12 LEU P  86     -13.965  -2.396  -4.670  0.00  0.00      PRO   
ATOM   1089 HD13 LEU P  86     -13.626  -3.924  -3.604  0.00  0.00      PRO   
ATOM   1090  CD2 LEU P  86     -13.387  -0.816  -2.169  0.00  0.00      PRO   
ATOM   1091 HD21 LEU P  86     -14.114  -1.043  -1.360  0.00  0.00      PRO   
ATOM   1092 HD22 LEU P  86     -12.530  -0.261  -1.731  0.00  0.00      PRO   
ATOM   1093 HD23 LEU P  86     -13.811  -0.128  -2.931  0.00  0.00      PRO   
ATOM   1094  C   LEU P  86     -10.850  -3.336   0.282  0.00  0.00      PRO   
ATOM   1095  O   LEU P  86     -11.557  -3.244   1.276  0.00  0.00      PRO   
ATOM   1096  N   LEU P  87      -9.988  -4.326   0.188  0.00  0.00      PRO   
ATOM   1097  HN  LEU P  87      -9.520  -4.398  -0.689  0.00  0.00      PRO   
ATOM   1098  CA  LEU P  87      -9.834  -5.377   1.184  0.00  0.00      PRO   
ATOM   1099  HA  LEU P  87     -10.772  -5.813   1.494  0.00  0.00      PRO   
ATOM   1100  CB  LEU P  87      -8.810  -6.370   0.734  0.00  0.00      PRO   
ATOM   1101  HB1 LEU P  87      -7.936  -6.485   1.412  0.00  0.00      PRO   
ATOM   1102  HB2 LEU P  87      -8.318  -6.032  -0.203  0.00  0.00      PRO   
ATOM   1103  CG  LEU P  87      -9.383  -7.770   0.312  0.00  0.00      PRO   
ATOM   1104  HG  LEU P  87     -10.314  -7.710  -0.292  0.00  0.00      PRO   
ATOM   1105  CD1 LEU P  87      -8.271  -8.435  -0.392  0.00  0.00      PRO   
ATOM   1106 HD11 LEU P  87      -8.192  -7.824  -1.317  0.00  0.00      PRO   
ATOM   1107 HD12 LEU P  87      -7.307  -8.527   0.152  0.00  0.00      PRO   
ATOM   1108 HD13 LEU P  87      -8.548  -9.454  -0.738  0.00  0.00      PRO   
ATOM   1109  CD2 LEU P  87      -9.626  -8.606   1.549  0.00  0.00      PRO   
ATOM   1110 HD21 LEU P  87     -10.065  -9.610   1.365  0.00  0.00      PRO   
ATOM   1111 HD22 LEU P  87      -8.625  -8.718   2.016  0.00  0.00      PRO   
ATOM   1112 HD23 LEU P  87     -10.230  -7.995   2.254  0.00  0.00      PRO   
ATOM   1113  C   LEU P  87      -9.334  -4.741   2.535  0.00  0.00      PRO   
ATOM   1114  O   LEU P  87      -9.862  -5.058   3.560  0.00  0.00      PRO   
ATOM   1115  N   PHE P  88      -8.382  -3.763   2.515  0.00  0.00      PRO   
ATOM   1116  HN  PHE P  88      -8.040  -3.398   1.653  0.00  0.00      PRO   
ATOM   1117  CA  PHE P  88      -8.052  -2.961   3.670  0.00  0.00      PRO   
ATOM   1118  HA  PHE P  88      -7.769  -3.551   4.529  0.00  0.00      PRO   
ATOM   1119  CB  PHE P  88      -6.799  -2.197   3.308  0.00  0.00      PRO   
ATOM   1120  HB1 PHE P  88      -7.025  -1.655   2.364  0.00  0.00      PRO   
ATOM   1121  HB2 PHE P  88      -5.892  -2.829   3.197  0.00  0.00      PRO   
ATOM   1122  CG  PHE P  88      -6.442  -1.139   4.371  0.00  0.00      PRO   
ATOM   1123  CD1 PHE P  88      -6.678   0.231   4.201  0.00  0.00      PRO   
ATOM   1124  HD1 PHE P  88      -7.169   0.466   3.269  0.00  0.00      PRO   
ATOM   1125  CE1 PHE P  88      -6.267   1.199   5.196  0.00  0.00      PRO   
ATOM   1126  HE1 PHE P  88      -6.388   2.258   5.018  0.00  0.00      PRO   
ATOM   1127  CZ  PHE P  88      -5.631   0.643   6.305  0.00  0.00      PRO   
ATOM   1128  HZ  PHE P  88      -5.219   1.297   7.059  0.00  0.00      PRO   
ATOM   1129  CD2 PHE P  88      -5.710  -1.540   5.509  0.00  0.00      PRO   
ATOM   1130  HD2 PHE P  88      -5.372  -2.560   5.613  0.00  0.00      PRO   
ATOM   1131  CE2 PHE P  88      -5.346  -0.695   6.464  0.00  0.00      PRO   
ATOM   1132  HE2 PHE P  88      -4.761  -1.106   7.273  0.00  0.00      PRO   
ATOM   1133  C   PHE P  88      -9.193  -2.109   4.182  0.00  0.00      PRO   
ATOM   1134  O   PHE P  88      -9.466  -2.069   5.375  0.00  0.00      PRO   
ATOM   1135  N   VAL P  89      -9.923  -1.378   3.228  0.00  0.00      PRO   
ATOM   1136  HN  VAL P  89      -9.631  -1.598   2.300  0.00  0.00      PRO   
ATOM   1137  CA  VAL P  89     -10.915  -0.312   3.404  0.00  0.00      PRO   
ATOM   1138  HA  VAL P  89     -10.390   0.312   4.112  0.00  0.00      PRO   
ATOM   1139  CB  VAL P  89     -11.226   0.412   2.078  0.00  0.00      PRO   
ATOM   1140  HB  VAL P  89     -11.276  -0.325   1.249  0.00  0.00      PRO   
ATOM   1141  CG1 VAL P  89     -12.561   1.158   2.291  0.00  0.00      PRO   
ATOM   1142 HG11 VAL P  89     -12.495   1.733   3.240  0.00  0.00      PRO   
ATOM   1143 HG12 VAL P  89     -12.717   1.782   1.386  0.00  0.00      PRO   
ATOM   1144 HG13 VAL P  89     -13.303   0.340   2.412  0.00  0.00      PRO   
ATOM   1145  CG2 VAL P  89     -10.053   1.389   1.821  0.00  0.00      PRO   
ATOM   1146 HG21 VAL P  89     -10.174   1.920   0.853  0.00  0.00      PRO   
ATOM   1147 HG22 VAL P  89     -10.009   2.162   2.618  0.00  0.00      PRO   
ATOM   1148 HG23 VAL P  89      -9.065   0.881   1.856  0.00  0.00      PRO   
ATOM   1149  C   VAL P  89     -12.161  -0.776   4.237  0.00  0.00      PRO   
ATOM   1150  O   VAL P  89     -12.616  -0.097   5.150  0.00  0.00      PRO   
ATOM   1151  N   PHE P  90     -12.629  -2.087   4.011  0.00  0.00      PRO   
ATOM   1152  HN  PHE P  90     -12.104  -2.630   3.360  0.00  0.00      PRO   
ATOM   1153  CA  PHE P  90     -13.779  -2.675   4.666  0.00  0.00      PRO   
ATOM   1154  HA  PHE P  90     -14.622  -2.026   4.481  0.00  0.00      PRO   
ATOM   1155  CB  PHE P  90     -14.201  -4.025   4.095  0.00  0.00      PRO   
ATOM   1156  HB1 PHE P  90     -14.980  -4.539   4.698  0.00  0.00      PRO   
ATOM   1157  HB2 PHE P  90     -13.283  -4.650   4.056  0.00  0.00      PRO   
ATOM   1158  CG  PHE P  90     -14.716  -3.950   2.642  0.00  0.00      PRO   
ATOM   1159  CD1 PHE P  90     -14.756  -5.184   2.033  0.00  0.00      PRO   
ATOM   1160  HD1 PHE P  90     -14.440  -6.030   2.625  0.00  0.00      PRO   
ATOM   1161  CE1 PHE P  90     -15.312  -5.336   0.781  0.00  0.00      PRO   
ATOM   1162  HE1 PHE P  90     -15.369  -6.369   0.473  0.00  0.00      PRO   
ATOM   1163  CZ  PHE P  90     -15.947  -4.204   0.172  0.00  0.00      PRO   
ATOM   1164  HZ  PHE P  90     -16.497  -4.259  -0.756  0.00  0.00      PRO   
ATOM   1165  CD2 PHE P  90     -15.294  -2.830   2.064  0.00  0.00      PRO   
ATOM   1166  HD2 PHE P  90     -15.187  -1.888   2.580  0.00  0.00      PRO   
ATOM   1167  CE2 PHE P  90     -15.897  -2.942   0.827  0.00  0.00      PRO   
ATOM   1168  HE2 PHE P  90     -16.448  -2.101   0.433  0.00  0.00      PRO   
ATOM   1169  C   PHE P  90     -13.711  -2.743   6.192  0.00  0.00      PRO   
ATOM   1170  O   PHE P  90     -14.798  -2.683   6.845  0.00  0.00      PRO   
ATOM   1171  N   SER P  91     -12.530  -2.740   6.770  0.00  0.00      PRO   
ATOM   1172  HN  SER P  91     -11.643  -2.738   6.315  0.00  0.00      PRO   
ATOM   1173  CA  SER P  91     -12.346  -2.850   8.250  0.00  0.00      PRO   
ATOM   1174  HA  SER P  91     -13.063  -3.545   8.663  0.00  0.00      PRO   
ATOM   1175  CB  SER P  91     -10.962  -3.363   8.616  0.00  0.00      PRO   
ATOM   1176  HB1 SER P  91     -10.728  -3.038   9.653  0.00  0.00      PRO   
ATOM   1177  HB2 SER P  91     -10.174  -3.019   7.912  0.00  0.00      PRO   
ATOM   1178  OG  SER P  91     -10.928  -4.831   8.553  0.00  0.00      PRO   
ATOM   1179  HG1 SER P  91     -11.057  -5.192   7.672  0.00  0.00      PRO   
ATOM   1180  C   SER P  91     -12.484  -1.561   8.940  0.00  0.00      PRO   
ATOM   1181  O   SER P  91     -12.879  -1.518  10.152  0.00  0.00      PRO   
ATOM   1182  N   LEU P  92     -12.138  -0.461   8.259  0.00  0.00      PRO   
ATOM   1183  HN  LEU P  92     -11.869  -0.572   7.305  0.00  0.00      PRO   
ATOM   1184  CA  LEU P  92     -12.278   0.890   8.789  0.00  0.00      PRO   
ATOM   1185  HA  LEU P  92     -11.462   0.962   9.493  0.00  0.00      PRO   
ATOM   1186  CB  LEU P  92     -11.798   2.058   7.745  0.00  0.00      PRO   
ATOM   1187  HB1 LEU P  92     -11.756   3.009   8.318  0.00  0.00      PRO   
ATOM   1188  HB2 LEU P  92     -12.488   2.136   6.878  0.00  0.00      PRO   
ATOM   1189  CG  LEU P  92     -10.485   1.872   6.952  0.00  0.00      PRO   
ATOM   1190  HG  LEU P  92     -10.442   0.801   6.660  0.00  0.00      PRO   
ATOM   1191  CD1 LEU P  92     -10.401   2.737   5.650  0.00  0.00      PRO   
ATOM   1192 HD11 LEU P  92     -10.411   3.789   6.006  0.00  0.00      PRO   
ATOM   1193 HD12 LEU P  92      -9.413   2.529   5.188  0.00  0.00      PRO   
ATOM   1194 HD13 LEU P  92     -11.216   2.383   4.982  0.00  0.00      PRO   
ATOM   1195  CD2 LEU P  92      -9.263   2.138   7.871  0.00  0.00      PRO   
ATOM   1196 HD21 LEU P  92      -9.420   1.726   8.891  0.00  0.00      PRO   
ATOM   1197 HD22 LEU P  92      -8.349   1.670   7.448  0.00  0.00      PRO   
ATOM   1198 HD23 LEU P  92      -8.997   3.202   8.052  0.00  0.00      PRO   
ATOM   1199  C   LEU P  92     -13.641   1.379   9.414  0.00  0.00      PRO   
ATOM   1200  O   LEU P  92     -13.638   2.122  10.404  0.00  0.00      PRO   
ATOM   1201  N   PRO P  93     -14.869   1.002   9.033  0.00  0.00      PRO   
ATOM   1202  CD  PRO P  93     -15.135   0.609   7.658  0.00  0.00      PRO   
ATOM   1203  HD1 PRO P  93     -14.951   1.543   7.084  0.00  0.00      PRO   
ATOM   1204  HD2 PRO P  93     -14.513  -0.167   7.162  0.00  0.00      PRO   
ATOM   1205  CA  PRO P  93     -16.081   1.327   9.699  0.00  0.00      PRO   
ATOM   1206  HA  PRO P  93     -16.003   2.342  10.060  0.00  0.00      PRO   
ATOM   1207  CB  PRO P  93     -17.208   1.318   8.637  0.00  0.00      PRO   
ATOM   1208  HB1 PRO P  93     -17.298   2.330   8.189  0.00  0.00      PRO   
ATOM   1209  HB2 PRO P  93     -18.137   1.005   9.159  0.00  0.00      PRO   
ATOM   1210  CG  PRO P  93     -16.685   0.328   7.595  0.00  0.00      PRO   
ATOM   1211  HG1 PRO P  93     -17.062   0.563   6.577  0.00  0.00      PRO   
ATOM   1212  HG2 PRO P  93     -16.938  -0.732   7.811  0.00  0.00      PRO   
ATOM   1213  C   PRO P  93     -16.447   0.433  10.887  0.00  0.00      PRO   
ATOM   1214  O   PRO P  93     -17.005   0.977  11.826  0.00  0.00      PRO   
ATOM   1215  N   PHE P  94     -16.005  -0.859  10.945  0.00  0.00      PRO   
ATOM   1216  HN  PHE P  94     -15.762  -1.333  10.103  0.00  0.00      PRO   
ATOM   1217  CA  PHE P  94     -15.830  -1.654  12.089  0.00  0.00      PRO   
ATOM   1218  HA  PHE P  94     -16.762  -1.467  12.601  0.00  0.00      PRO   
ATOM   1219  CB  PHE P  94     -15.726  -3.211  11.887  0.00  0.00      PRO   
ATOM   1220  HB1 PHE P  94     -15.569  -3.677  12.883  0.00  0.00      PRO   
ATOM   1221  HB2 PHE P  94     -14.754  -3.293  11.353  0.00  0.00      PRO   
ATOM   1222  CG  PHE P  94     -16.914  -3.763  11.099  0.00  0.00      PRO   
ATOM   1223  CD1 PHE P  94     -18.035  -4.052  11.871  0.00  0.00      PRO   
ATOM   1224  HD1 PHE P  94     -18.134  -3.814  12.920  0.00  0.00      PRO   
ATOM   1225  CE1 PHE P  94     -19.130  -4.738  11.210  0.00  0.00      PRO   
ATOM   1226  HE1 PHE P  94     -19.981  -5.050  11.798  0.00  0.00      PRO   
ATOM   1227  CZ  PHE P  94     -19.092  -5.105   9.843  0.00  0.00      PRO   
ATOM   1228  HZ  PHE P  94     -19.962  -5.622   9.467  0.00  0.00      PRO   
ATOM   1229  CD2 PHE P  94     -16.837  -4.149   9.800  0.00  0.00      PRO   
ATOM   1230  HD2 PHE P  94     -15.954  -4.010   9.193  0.00  0.00      PRO   
ATOM   1231  CE2 PHE P  94     -17.929  -4.878   9.139  0.00  0.00      PRO   
ATOM   1232  HE2 PHE P  94     -17.813  -5.120   8.093  0.00  0.00      PRO   
ATOM   1233  C   PHE P  94     -14.786  -1.117  13.079  0.00  0.00      PRO   
ATOM   1234  O   PHE P  94     -15.130  -0.976  14.246  0.00  0.00      PRO   
ATOM   1235  N   TRP P  95     -13.636  -0.709  12.609  0.00  0.00      PRO   
ATOM   1236  HN  TRP P  95     -13.587  -0.822  11.620  0.00  0.00      PRO   
ATOM   1237  CA  TRP P  95     -12.577  -0.084  13.359  0.00  0.00      PRO   
ATOM   1238  HA  TRP P  95     -12.170  -0.728  14.125  0.00  0.00      PRO   
ATOM   1239  CB  TRP P  95     -11.467   0.412  12.364  0.00  0.00      PRO   
ATOM   1240  HB1 TRP P  95     -11.795   1.217  11.672  0.00  0.00      PRO   
ATOM   1241  HB2 TRP P  95     -11.062  -0.426  11.758  0.00  0.00      PRO   
ATOM   1242  CG  TRP P  95     -10.256   0.895  13.146  0.00  0.00      PRO   
ATOM   1243  CD1 TRP P  95      -9.182   0.068  13.466  0.00  0.00      PRO   
ATOM   1244  HD1 TRP P  95      -9.003  -0.953  13.165  0.00  0.00      PRO   
ATOM   1245  NE1 TRP P  95      -8.227   0.788  14.178  0.00  0.00      PRO   
ATOM   1246  HE1 TRP P  95      -7.436   0.415  14.613  0.00  0.00      PRO   
ATOM   1247  CE2 TRP P  95      -8.636   2.097  14.261  0.00  0.00      PRO   
ATOM   1248  CD2 TRP P  95      -9.923   2.217  13.721  0.00  0.00      PRO   
ATOM   1249  CE3 TRP P  95     -10.514   3.475  13.677  0.00  0.00      PRO   
ATOM   1250  HE3 TRP P  95     -11.439   3.616  13.137  0.00  0.00      PRO   
ATOM   1251  CZ3 TRP P  95      -9.877   4.502  14.364  0.00  0.00      PRO   
ATOM   1252  HZ3 TRP P  95     -10.313   5.490  14.371  0.00  0.00      PRO   
ATOM   1253  CZ2 TRP P  95      -7.923   3.146  14.832  0.00  0.00      PRO   
ATOM   1254  HZ2 TRP P  95      -6.910   3.036  15.189  0.00  0.00      PRO   
ATOM   1255  CH2 TRP P  95      -8.586   4.370  14.891  0.00  0.00      PRO   
ATOM   1256  HH2 TRP P  95      -8.128   5.217  15.380  0.00  0.00      PRO   
ATOM   1257  C   TRP P  95     -13.104   1.152  14.046  0.00  0.00      PRO   
ATOM   1258  O   TRP P  95     -13.050   1.313  15.244  0.00  0.00      PRO   
ATOM   1259  N   GLY P  96     -13.791   2.013  13.283  0.00  0.00      PRO   
ATOM   1260  HN  GLY P  96     -13.705   1.764  12.321  0.00  0.00      PRO   
ATOM   1261  CA  GLY P  96     -14.495   3.238  13.754  0.00  0.00      PRO   
ATOM   1262  HA1 GLY P  96     -14.977   3.622  12.867  0.00  0.00      PRO   
ATOM   1263  HA2 GLY P  96     -13.811   4.018  14.055  0.00  0.00      PRO   
ATOM   1264  C   GLY P  96     -15.501   2.937  14.790  0.00  0.00      PRO   
ATOM   1265  O   GLY P  96     -15.477   3.565  15.867  0.00  0.00      PRO   
ATOM   1266  N   TYR P  97     -16.415   1.960  14.515  0.00  0.00      PRO   
ATOM   1267  HN  TYR P  97     -16.406   1.452  13.657  0.00  0.00      PRO   
ATOM   1268  CA  TYR P  97     -17.495   1.447  15.442  0.00  0.00      PRO   
ATOM   1269  HA  TYR P  97     -18.146   2.265  15.712  0.00  0.00      PRO   
ATOM   1270  CB  TYR P  97     -18.261   0.314  14.724  0.00  0.00      PRO   
ATOM   1271  HB1 TYR P  97     -17.488  -0.418  14.407  0.00  0.00      PRO   
ATOM   1272  HB2 TYR P  97     -18.904   0.688  13.899  0.00  0.00      PRO   
ATOM   1273  CG  TYR P  97     -19.297  -0.376  15.606  0.00  0.00      PRO   
ATOM   1274  CD1 TYR P  97     -20.475   0.299  15.958  0.00  0.00      PRO   
ATOM   1275  HD1 TYR P  97     -20.737   1.274  15.576  0.00  0.00      PRO   
ATOM   1276  CE1 TYR P  97     -21.467  -0.380  16.704  0.00  0.00      PRO   
ATOM   1277  HE1 TYR P  97     -22.509  -0.103  16.763  0.00  0.00      PRO   
ATOM   1278  CZ  TYR P  97     -21.219  -1.659  17.300  0.00  0.00      PRO   
ATOM   1279  OH  TYR P  97     -22.116  -2.357  18.069  0.00  0.00      PRO   
ATOM   1280  HH  TYR P  97     -22.948  -1.881  18.018  0.00  0.00      PRO   
ATOM   1281  CD2 TYR P  97     -19.085  -1.653  16.053  0.00  0.00      PRO   
ATOM   1282  HD2 TYR P  97     -18.205  -2.176  15.708  0.00  0.00      PRO   
ATOM   1283  CE2 TYR P  97     -20.016  -2.308  16.888  0.00  0.00      PRO   
ATOM   1284  HE2 TYR P  97     -19.813  -3.304  17.255  0.00  0.00      PRO   
ATOM   1285  C   TYR P  97     -16.901   1.025  16.775  0.00  0.00      PRO   
ATOM   1286  O   TYR P  97     -17.365   1.568  17.814  0.00  0.00      PRO   
ATOM   1287  N   TYR P  98     -15.827   0.176  16.778  0.00  0.00      PRO   
ATOM   1288  HN  TYR P  98     -15.521  -0.125  15.879  0.00  0.00      PRO   
ATOM   1289  CA  TYR P  98     -15.090  -0.144  18.005  0.00  0.00      PRO   
ATOM   1290  HA  TYR P  98     -15.712  -0.366  18.860  0.00  0.00      PRO   
ATOM   1291  CB  TYR P  98     -14.207  -1.422  17.781  0.00  0.00      PRO   
ATOM   1292  HB1 TYR P  98     -13.648  -1.481  18.739  0.00  0.00      PRO   
ATOM   1293  HB2 TYR P  98     -13.591  -1.271  16.869  0.00  0.00      PRO   
ATOM   1294  CG  TYR P  98     -15.082  -2.670  17.639  0.00  0.00      PRO   
ATOM   1295  CD1 TYR P  98     -15.467  -3.227  16.466  0.00  0.00      PRO   
ATOM   1296  HD1 TYR P  98     -14.922  -2.928  15.583  0.00  0.00      PRO   
ATOM   1297  CE1 TYR P  98     -16.255  -4.316  16.444  0.00  0.00      PRO   
ATOM   1298  HE1 TYR P  98     -16.485  -4.797  15.505  0.00  0.00      PRO   
ATOM   1299  CZ  TYR P  98     -16.741  -4.879  17.657  0.00  0.00      PRO   
ATOM   1300  OH  TYR P  98     -17.560  -6.007  17.740  0.00  0.00      PRO   
ATOM   1301  HH  TYR P  98     -17.964  -6.187  16.888  0.00  0.00      PRO   
ATOM   1302  CD2 TYR P  98     -15.606  -3.114  18.907  0.00  0.00      PRO   
ATOM   1303  HD2 TYR P  98     -15.264  -2.664  19.828  0.00  0.00      PRO   
ATOM   1304  CE2 TYR P  98     -16.426  -4.237  18.876  0.00  0.00      PRO   
ATOM   1305  HE2 TYR P  98     -16.827  -4.694  19.769  0.00  0.00      PRO   
ATOM   1306  C   TYR P  98     -14.343   1.097  18.625  0.00  0.00      PRO   
ATOM   1307  O   TYR P  98     -14.311   1.358  19.850  0.00  0.00      PRO   
ATOM   1308  N   ALA P  99     -13.665   1.883  17.818  0.00  0.00      PRO   
ATOM   1309  HN  ALA P  99     -13.535   1.660  16.855  0.00  0.00      PRO   
ATOM   1310  CA  ALA P  99     -12.786   3.031  18.208  0.00  0.00      PRO   
ATOM   1311  HA  ALA P  99     -12.124   2.824  19.036  0.00  0.00      PRO   
ATOM   1312  CB  ALA P  99     -11.935   3.518  17.016  0.00  0.00      PRO   
ATOM   1313  HB1 ALA P  99     -11.248   4.323  17.355  0.00  0.00      PRO   
ATOM   1314  HB2 ALA P  99     -11.311   2.698  16.601  0.00  0.00      PRO   
ATOM   1315  HB3 ALA P  99     -12.590   3.827  16.174  0.00  0.00      PRO   
ATOM   1316  C   ALA P  99     -13.471   4.258  18.790  0.00  0.00      PRO   
ATOM   1317  O   ALA P  99     -12.826   5.013  19.465  0.00  0.00      PRO   
ATOM   1318  N   ALA P 100     -14.761   4.393  18.590  0.00  0.00      PRO   
ATOM   1319  HN  ALA P 100     -15.197   3.936  17.819  0.00  0.00      PRO   
ATOM   1320  CA  ALA P 100     -15.498   5.476  19.146  0.00  0.00      PRO   
ATOM   1321  HA  ALA P 100     -14.888   6.122  19.761  0.00  0.00      PRO   
ATOM   1322  CB  ALA P 100     -16.349   6.213  18.043  0.00  0.00      PRO   
ATOM   1323  HB1 ALA P 100     -16.983   7.026  18.458  0.00  0.00      PRO   
ATOM   1324  HB2 ALA P 100     -15.647   6.736  17.359  0.00  0.00      PRO   
ATOM   1325  HB3 ALA P 100     -17.006   5.612  17.380  0.00  0.00      PRO   
ATOM   1326  C   ALA P 100     -16.472   4.804  20.105  0.00  0.00      PRO   
ATOM   1327  O   ALA P 100     -17.518   5.311  20.532  0.00  0.00      PRO   
ATOM   1328  N   ASP P 101     -16.141   3.610  20.638  0.00  0.00      PRO   
ATOM   1329  HN  ASP P 101     -15.325   3.175  20.264  0.00  0.00      PRO   
ATOM   1330  CA  ASP P 101     -16.737   3.027  21.841  0.00  0.00      PRO   
ATOM   1331  HA  ASP P 101     -16.260   2.075  22.023  0.00  0.00      PRO   
ATOM   1332  CB  ASP P 101     -16.423   4.053  23.012  0.00  0.00      PRO   
ATOM   1333  HB1 ASP P 101     -16.839   3.640  23.956  0.00  0.00      PRO   
ATOM   1334  HB2 ASP P 101     -16.879   5.052  22.844  0.00  0.00      PRO   
ATOM   1335  CG  ASP P 101     -14.955   4.286  23.345  0.00  0.00      PRO   
ATOM   1336  OD1 ASP P 101     -14.712   5.502  23.577  0.00  0.00      PRO   
ATOM   1337  OD2 ASP P 101     -14.154   3.373  23.515  0.00  0.00      PRO   
ATOM   1338  C   ASP P 101     -18.282   2.867  21.691  0.00  0.00      PRO   
ATOM   1339  O   ASP P 101     -19.049   3.293  22.547  0.00  0.00      PRO   
ATOM   1340  N   GLN P 102     -18.720   2.289  20.564  0.00  0.00      PRO   
ATOM   1341  HN  GLN P 102     -18.095   2.262  19.788  0.00  0.00      PRO   
ATOM   1342  CA  GLN P 102     -20.102   2.060  20.313  0.00  0.00      PRO   
ATOM   1343  HA  GLN P 102     -20.676   2.593  21.057  0.00  0.00      PRO   
ATOM   1344  CB  GLN P 102     -20.587   2.525  18.933  0.00  0.00      PRO   
ATOM   1345  HB1 GLN P 102     -21.657   2.241  18.840  0.00  0.00      PRO   
ATOM   1346  HB2 GLN P 102     -19.998   1.980  18.165  0.00  0.00      PRO   
ATOM   1347  CG  GLN P 102     -20.289   4.065  18.667  0.00  0.00      PRO   
ATOM   1348  HG1 GLN P 102     -20.608   4.393  17.655  0.00  0.00      PRO   
ATOM   1349  HG2 GLN P 102     -19.187   4.069  18.810  0.00  0.00      PRO   
ATOM   1350  CD  GLN P 102     -21.051   4.991  19.601  0.00  0.00      PRO   
ATOM   1351  OE1 GLN P 102     -22.260   5.210  19.546  0.00  0.00      PRO   
ATOM   1352  NE2 GLN P 102     -20.286   5.609  20.558  0.00  0.00      PRO   
ATOM   1353 HE21 GLN P 102     -19.292   5.542  20.633  0.00  0.00      PRO   
ATOM   1354 HE22 GLN P 102     -20.694   6.409  20.998  0.00  0.00      PRO   
ATOM   1355  C   GLN P 102     -20.363   0.509  20.518  0.00  0.00      PRO   
ATOM   1356  O   GLN P 102     -21.505   0.257  20.614  0.00  0.00      PRO   
ATOM   1357  N   TRP P 103     -19.235  -0.268  20.676  0.00  0.00      PRO   
ATOM   1358  HN  TRP P 103     -18.327   0.092  20.473  0.00  0.00      PRO   
ATOM   1359  CA  TRP P 103     -19.172  -1.481  21.455  0.00  0.00      PRO   
ATOM   1360  HA  TRP P 103     -19.993  -1.529  22.156  0.00  0.00      PRO   
ATOM   1361  CB  TRP P 103     -19.182  -2.625  20.452  0.00  0.00      PRO   
ATOM   1362  HB1 TRP P 103     -18.287  -2.843  19.832  0.00  0.00      PRO   
ATOM   1363  HB2 TRP P 103     -19.958  -2.381  19.694  0.00  0.00      PRO   
ATOM   1364  CG  TRP P 103     -19.555  -3.971  20.961  0.00  0.00      PRO   
ATOM   1365  CD1 TRP P 103     -20.701  -4.584  20.588  0.00  0.00      PRO   
ATOM   1366  HD1 TRP P 103     -21.337  -4.238  19.786  0.00  0.00      PRO   
ATOM   1367  NE1 TRP P 103     -20.737  -5.865  21.127  0.00  0.00      PRO   
ATOM   1368  HE1 TRP P 103     -21.463  -6.516  21.163  0.00  0.00      PRO   
ATOM   1369  CE2 TRP P 103     -19.587  -6.064  21.816  0.00  0.00      PRO   
ATOM   1370  CD2 TRP P 103     -18.804  -4.888  21.793  0.00  0.00      PRO   
ATOM   1371  CE3 TRP P 103     -17.541  -4.873  22.301  0.00  0.00      PRO   
ATOM   1372  HE3 TRP P 103     -16.978  -3.967  22.135  0.00  0.00      PRO   
ATOM   1373  CZ3 TRP P 103     -17.166  -6.029  22.986  0.00  0.00      PRO   
ATOM   1374  HZ3 TRP P 103     -16.115  -5.982  23.230  0.00  0.00      PRO   
ATOM   1375  CZ2 TRP P 103     -19.169  -7.269  22.464  0.00  0.00      PRO   
ATOM   1376  HZ2 TRP P 103     -19.906  -8.052  22.564  0.00  0.00      PRO   
ATOM   1377  CH2 TRP P 103     -17.962  -7.171  23.168  0.00  0.00      PRO   
ATOM   1378  HH2 TRP P 103     -17.672  -7.985  23.815  0.00  0.00      PRO   
ATOM   1379  C   TRP P 103     -17.832  -1.364  22.188  0.00  0.00      PRO   
ATOM   1380  O   TRP P 103     -16.862  -0.873  21.666  0.00  0.00      PRO   
ATOM   1381  N   VAL P 104     -17.733  -1.550  23.522  0.00  0.00      PRO   
ATOM   1382  HN  VAL P 104     -18.582  -1.860  23.945  0.00  0.00      PRO   
ATOM   1383  CA  VAL P 104     -16.556  -1.062  24.194  0.00  0.00      PRO   
ATOM   1384  HA  VAL P 104     -16.178  -0.171  23.715  0.00  0.00      PRO   
ATOM   1385  CB  VAL P 104     -16.888  -0.544  25.604  0.00  0.00      PRO   
ATOM   1386  HB  VAL P 104     -17.418  -1.336  26.174  0.00  0.00      PRO   
ATOM   1387  CG1 VAL P 104     -15.520  -0.225  26.240  0.00  0.00      PRO   
ATOM   1388 HG11 VAL P 104     -15.693   0.332  27.186  0.00  0.00      PRO   
ATOM   1389 HG12 VAL P 104     -14.915  -1.124  26.487  0.00  0.00      PRO   
ATOM   1390 HG13 VAL P 104     -15.005   0.530  25.608  0.00  0.00      PRO   
ATOM   1391  CG2 VAL P 104     -17.654   0.726  25.480  0.00  0.00      PRO   
ATOM   1392 HG21 VAL P 104     -18.732   0.627  25.229  0.00  0.00      PRO   
ATOM   1393 HG22 VAL P 104     -17.693   1.405  26.358  0.00  0.00      PRO   
ATOM   1394 HG23 VAL P 104     -17.134   1.294  24.680  0.00  0.00      PRO   
ATOM   1395  C   VAL P 104     -15.443  -2.111  24.085  0.00  0.00      PRO   
ATOM   1396  O   VAL P 104     -15.691  -3.263  24.425  0.00  0.00      PRO   
ATOM   1397  N   PHE P 105     -14.243  -1.808  23.617  0.00  0.00      PRO   
ATOM   1398  HN  PHE P 105     -14.017  -0.916  23.232  0.00  0.00      PRO   
ATOM   1399  CA  PHE P 105     -13.104  -2.796  23.589  0.00  0.00      PRO   
ATOM   1400  HA  PHE P 105     -13.156  -3.356  24.511  0.00  0.00      PRO   
ATOM   1401  CB  PHE P 105     -13.220  -3.765  22.387  0.00  0.00      PRO   
ATOM   1402  HB1 PHE P 105     -12.821  -3.151  21.551  0.00  0.00      PRO   
ATOM   1403  HB2 PHE P 105     -14.299  -4.025  22.336  0.00  0.00      PRO   
ATOM   1404  CG  PHE P 105     -12.328  -4.923  22.652  0.00  0.00      PRO   
ATOM   1405  CD1 PHE P 105     -12.796  -5.879  23.571  0.00  0.00      PRO   
ATOM   1406  HD1 PHE P 105     -13.718  -5.716  24.108  0.00  0.00      PRO   
ATOM   1407  CE1 PHE P 105     -12.030  -7.020  23.782  0.00  0.00      PRO   
ATOM   1408  HE1 PHE P 105     -12.325  -7.774  24.497  0.00  0.00      PRO   
ATOM   1409  CZ  PHE P 105     -10.971  -7.286  22.962  0.00  0.00      PRO   
ATOM   1410  HZ  PHE P 105     -10.372  -8.183  23.018  0.00  0.00      PRO   
ATOM   1411  CD2 PHE P 105     -11.212  -5.156  21.841  0.00  0.00      PRO   
ATOM   1412  HD2 PHE P 105     -10.998  -4.475  21.031  0.00  0.00      PRO   
ATOM   1413  CE2 PHE P 105     -10.477  -6.279  22.056  0.00  0.00      PRO   
ATOM   1414  HE2 PHE P 105      -9.628  -6.447  21.410  0.00  0.00      PRO   
ATOM   1415  C   PHE P 105     -11.837  -2.019  23.569  0.00  0.00      PRO   
ATOM   1416  O   PHE P 105     -11.616  -1.234  22.648  0.00  0.00      PRO   
ATOM   1417  N   GLY P 106     -11.010  -2.164  24.603  0.00  0.00      PRO   
ATOM   1418  HN  GLY P 106     -11.229  -2.886  25.254  0.00  0.00      PRO   
ATOM   1419  CA  GLY P 106      -9.712  -1.576  24.988  0.00  0.00      PRO   
ATOM   1420  HA1 GLY P 106      -9.435  -2.041  25.922  0.00  0.00      PRO   
ATOM   1421  HA2 GLY P 106      -9.894  -0.530  25.188  0.00  0.00      PRO   
ATOM   1422  C   GLY P 106      -8.725  -1.601  23.822  0.00  0.00      PRO   
ATOM   1423  O   GLY P 106      -8.277  -0.523  23.351  0.00  0.00      PRO   
ATOM   1424  N   LEU P 107      -8.367  -2.725  23.243  0.00  0.00      PRO   
ATOM   1425  HN  LEU P 107      -8.746  -3.538  23.678  0.00  0.00      PRO   
ATOM   1426  CA  LEU P 107      -7.328  -2.823  22.202  0.00  0.00      PRO   
ATOM   1427  HA  LEU P 107      -6.640  -1.991  22.232  0.00  0.00      PRO   
ATOM   1428  CB  LEU P 107      -6.396  -4.068  22.353  0.00  0.00      PRO   
ATOM   1429  HB1 LEU P 107      -5.464  -3.842  21.793  0.00  0.00      PRO   
ATOM   1430  HB2 LEU P 107      -6.678  -5.047  21.910  0.00  0.00      PRO   
ATOM   1431  CG  LEU P 107      -5.766  -4.488  23.746  0.00  0.00      PRO   
ATOM   1432  HG  LEU P 107      -6.680  -4.594  24.370  0.00  0.00      PRO   
ATOM   1433  CD1 LEU P 107      -5.097  -5.819  23.588  0.00  0.00      PRO   
ATOM   1434 HD11 LEU P 107      -5.723  -6.543  23.023  0.00  0.00      PRO   
ATOM   1435 HD12 LEU P 107      -4.087  -5.808  23.126  0.00  0.00      PRO   
ATOM   1436 HD13 LEU P 107      -4.984  -6.228  24.615  0.00  0.00      PRO   
ATOM   1437  CD2 LEU P 107      -4.783  -3.464  24.228  0.00  0.00      PRO   
ATOM   1438 HD21 LEU P 107      -3.841  -3.393  23.644  0.00  0.00      PRO   
ATOM   1439 HD22 LEU P 107      -5.210  -2.440  24.290  0.00  0.00      PRO   
ATOM   1440 HD23 LEU P 107      -4.452  -3.798  25.234  0.00  0.00      PRO   
ATOM   1441  C   LEU P 107      -7.920  -2.818  20.816  0.00  0.00      PRO   
ATOM   1442  O   LEU P 107      -7.240  -3.105  19.782  0.00  0.00      PRO   
ATOM   1443  N   GLY P 108      -9.162  -2.355  20.660  0.00  0.00      PRO   
ATOM   1444  HN  GLY P 108      -9.671  -2.162  21.495  0.00  0.00      PRO   
ATOM   1445  CA  GLY P 108      -9.929  -2.210  19.466  0.00  0.00      PRO   
ATOM   1446  HA1 GLY P 108      -9.606  -1.322  18.943  0.00  0.00      PRO   
ATOM   1447  HA2 GLY P 108     -10.939  -2.101  19.831  0.00  0.00      PRO   
ATOM   1448  C   GLY P 108      -9.767  -3.387  18.553  0.00  0.00      PRO   
ATOM   1449  O   GLY P 108      -9.436  -4.530  18.905  0.00  0.00      PRO   
ATOM   1450  N   LEU P 109      -9.986  -3.118  17.202  0.00  0.00      PRO   
ATOM   1451  HN  LEU P 109     -10.363  -2.252  16.883  0.00  0.00      PRO   
ATOM   1452  CA  LEU P 109      -9.552  -3.903  16.093  0.00  0.00      PRO   
ATOM   1453  HA  LEU P 109      -9.509  -4.914  16.470  0.00  0.00      PRO   
ATOM   1454  CB  LEU P 109     -10.585  -3.979  14.912  0.00  0.00      PRO   
ATOM   1455  HB1 LEU P 109     -10.194  -4.816  14.295  0.00  0.00      PRO   
ATOM   1456  HB2 LEU P 109     -10.507  -3.080  14.264  0.00  0.00      PRO   
ATOM   1457  CG  LEU P 109     -12.048  -4.320  15.266  0.00  0.00      PRO   
ATOM   1458  HG  LEU P 109     -12.369  -3.388  15.778  0.00  0.00      PRO   
ATOM   1459  CD1 LEU P 109     -12.860  -4.557  13.967  0.00  0.00      PRO   
ATOM   1460 HD11 LEU P 109     -12.761  -3.602  13.407  0.00  0.00      PRO   
ATOM   1461 HD12 LEU P 109     -12.435  -5.361  13.328  0.00  0.00      PRO   
ATOM   1462 HD13 LEU P 109     -13.955  -4.730  14.033  0.00  0.00      PRO   
ATOM   1463  CD2 LEU P 109     -12.166  -5.506  16.294  0.00  0.00      PRO   
ATOM   1464 HD21 LEU P 109     -13.227  -5.722  16.542  0.00  0.00      PRO   
ATOM   1465 HD22 LEU P 109     -11.740  -6.417  15.822  0.00  0.00      PRO   
ATOM   1466 HD23 LEU P 109     -11.612  -5.358  17.246  0.00  0.00      PRO   
ATOM   1467  C   LEU P 109      -8.201  -3.412  15.444  0.00  0.00      PRO   
ATOM   1468  O   LEU P 109      -7.916  -3.581  14.209  0.00  0.00      PRO   
ATOM   1469  N   CYS P 110      -7.389  -2.751  16.345  0.00  0.00      PRO   
ATOM   1470  HN  CYS P 110      -7.687  -2.457  17.250  0.00  0.00      PRO   
ATOM   1471  CA  CYS P 110      -6.068  -2.199  15.991  0.00  0.00      PRO   
ATOM   1472  HA  CYS P 110      -6.270  -1.506  15.188  0.00  0.00      PRO   
ATOM   1473  CB  CYS P 110      -5.477  -1.323  17.183  0.00  0.00      PRO   
ATOM   1474  HB1 CYS P 110      -4.581  -0.816  16.766  0.00  0.00      PRO   
ATOM   1475  HB2 CYS P 110      -5.146  -2.077  17.928  0.00  0.00      PRO   
ATOM   1476  SG  CYS P 110      -6.778  -0.123  17.774  0.00  0.00      PRO   
ATOM   1477  HG1 CYS P 110      -5.946   0.907  17.722  0.00  0.00      PRO   
ATOM   1478  C   CYS P 110      -4.972  -3.154  15.477  0.00  0.00      PRO   
ATOM   1479  O   CYS P 110      -4.171  -2.824  14.575  0.00  0.00      PRO   
ATOM   1480  N   LYS P 111      -5.056  -4.406  15.974  0.00  0.00      PRO   
ATOM   1481  HN  LYS P 111      -5.611  -4.511  16.796  0.00  0.00      PRO   
ATOM   1482  CA  LYS P 111      -4.396  -5.632  15.436  0.00  0.00      PRO   
ATOM   1483  HA  LYS P 111      -3.333  -5.526  15.277  0.00  0.00      PRO   
ATOM   1484  CB  LYS P 111      -4.687  -6.849  16.367  0.00  0.00      PRO   
ATOM   1485  HB1 LYS P 111      -5.788  -6.858  16.518  0.00  0.00      PRO   
ATOM   1486  HB2 LYS P 111      -4.155  -6.647  17.321  0.00  0.00      PRO   
ATOM   1487  CG  LYS P 111      -4.227  -8.259  15.907  0.00  0.00      PRO   
ATOM   1488  HG1 LYS P 111      -4.729  -8.713  15.026  0.00  0.00      PRO   
ATOM   1489  HG2 LYS P 111      -4.425  -9.009  16.702  0.00  0.00      PRO   
ATOM   1490  CD  LYS P 111      -2.693  -8.312  15.776  0.00  0.00      PRO   
ATOM   1491  HD1 LYS P 111      -2.366  -7.773  14.861  0.00  0.00      PRO   
ATOM   1492  HD2 LYS P 111      -2.411  -9.384  15.704  0.00  0.00      PRO   
ATOM   1493  CE  LYS P 111      -1.811  -7.775  16.966  0.00  0.00      PRO   
ATOM   1494  HE1 LYS P 111      -1.931  -8.569  17.734  0.00  0.00      PRO   
ATOM   1495  HE2 LYS P 111      -1.995  -6.726  17.282  0.00  0.00      PRO   
ATOM   1496  NZ  LYS P 111      -0.407  -7.757  16.491  0.00  0.00      PRO   
ATOM   1497  HZ1 LYS P 111      -0.070  -8.741  16.514  0.00  0.00      PRO   
ATOM   1498  HZ2 LYS P 111      -0.172  -7.266  15.605  0.00  0.00      PRO   
ATOM   1499  HZ3 LYS P 111       0.167  -7.355  17.260  0.00  0.00      PRO   
ATOM   1500  C   LYS P 111      -4.881  -6.039  14.019  0.00  0.00      PRO   
ATOM   1501  O   LYS P 111      -4.168  -6.269  13.070  0.00  0.00      PRO   
ATOM   1502  N   MET P 112      -6.212  -5.921  13.807  0.00  0.00      PRO   
ATOM   1503  HN  MET P 112      -6.836  -5.801  14.575  0.00  0.00      PRO   
ATOM   1504  CA  MET P 112      -6.736  -6.277  12.484  0.00  0.00      PRO   
ATOM   1505  HA  MET P 112      -6.359  -7.246  12.193  0.00  0.00      PRO   
ATOM   1506  CB  MET P 112      -8.342  -6.485  12.362  0.00  0.00      PRO   
ATOM   1507  HB1 MET P 112      -8.881  -5.772  13.021  0.00  0.00      PRO   
ATOM   1508  HB2 MET P 112      -8.476  -7.358  13.036  0.00  0.00      PRO   
ATOM   1509  CG  MET P 112      -8.911  -6.856  11.007  0.00  0.00      PRO   
ATOM   1510  HG1 MET P 112      -8.783  -6.006  10.303  0.00  0.00      PRO   
ATOM   1511  HG2 MET P 112     -10.010  -6.830  11.170  0.00  0.00      PRO   
ATOM   1512  SD  MET P 112      -8.392  -8.499  10.293  0.00  0.00      PRO   
ATOM   1513  CE  MET P 112      -9.155  -8.448   8.601  0.00  0.00      PRO   
ATOM   1514  HE1 MET P 112      -9.294  -7.367   8.386  0.00  0.00      PRO   
ATOM   1515  HE2 MET P 112      -8.478  -9.020   7.931  0.00  0.00      PRO   
ATOM   1516  HE3 MET P 112     -10.128  -8.978   8.518  0.00  0.00      PRO   
ATOM   1517  C   MET P 112      -6.436  -5.242  11.356  0.00  0.00      PRO   
ATOM   1518  O   MET P 112      -6.033  -5.682  10.274  0.00  0.00      PRO   
ATOM   1519  N   ILE P 113      -6.506  -3.909  11.579  0.00  0.00      PRO   
ATOM   1520  HN  ILE P 113      -6.870  -3.480  12.402  0.00  0.00      PRO   
ATOM   1521  CA  ILE P 113      -6.149  -2.985  10.558  0.00  0.00      PRO   
ATOM   1522  HA  ILE P 113      -6.613  -3.320   9.643  0.00  0.00      PRO   
ATOM   1523  CB  ILE P 113      -6.584  -1.496  10.837  0.00  0.00      PRO   
ATOM   1524  HB  ILE P 113      -7.522  -1.662  11.408  0.00  0.00      PRO   
ATOM   1525  CG2 ILE P 113      -5.675  -0.694  11.858  0.00  0.00      PRO   
ATOM   1526 HG21 ILE P 113      -5.588  -1.168  12.859  0.00  0.00      PRO   
ATOM   1527 HG22 ILE P 113      -4.647  -0.409  11.548  0.00  0.00      PRO   
ATOM   1528 HG23 ILE P 113      -6.234   0.231  12.118  0.00  0.00      PRO   
ATOM   1529  CG1 ILE P 113      -6.888  -0.685   9.549  0.00  0.00      PRO   
ATOM   1530 HG11 ILE P 113      -5.944  -0.519   8.987  0.00  0.00      PRO   
ATOM   1531 HG12 ILE P 113      -7.297   0.251   9.984  0.00  0.00      PRO   
ATOM   1532  CD  ILE P 113      -8.027  -1.174   8.624  0.00  0.00      PRO   
ATOM   1533  HD1 ILE P 113      -8.053  -0.582   7.684  0.00  0.00      PRO   
ATOM   1534  HD2 ILE P 113      -7.795  -2.222   8.334  0.00  0.00      PRO   
ATOM   1535  HD3 ILE P 113      -9.003  -1.151   9.153  0.00  0.00      PRO   
ATOM   1536  C   ILE P 113      -4.670  -2.973  10.270  0.00  0.00      PRO   
ATOM   1537  O   ILE P 113      -4.183  -2.694   9.239  0.00  0.00      PRO   
ATOM   1538  N   SER P 114      -3.870  -3.237  11.319  0.00  0.00      PRO   
ATOM   1539  HN  SER P 114      -4.255  -3.085  12.226  0.00  0.00      PRO   
ATOM   1540  CA  SER P 114      -2.415  -3.484  11.175  0.00  0.00      PRO   
ATOM   1541  HA  SER P 114      -1.923  -2.700  10.618  0.00  0.00      PRO   
ATOM   1542  CB  SER P 114      -1.760  -3.641  12.571  0.00  0.00      PRO   
ATOM   1543  HB1 SER P 114      -2.051  -4.601  13.047  0.00  0.00      PRO   
ATOM   1544  HB2 SER P 114      -2.011  -2.834  13.292  0.00  0.00      PRO   
ATOM   1545  OG  SER P 114      -0.369  -3.516  12.494  0.00  0.00      PRO   
ATOM   1546  HG1 SER P 114      -0.143  -2.604  12.296  0.00  0.00      PRO   
ATOM   1547  C   SER P 114      -2.181  -4.809  10.434  0.00  0.00      PRO   
ATOM   1548  O   SER P 114      -1.242  -4.873   9.568  0.00  0.00      PRO   
ATOM   1549  N   TRP P 115      -3.025  -5.837  10.640  0.00  0.00      PRO   
ATOM   1550  HN  TRP P 115      -3.597  -5.829  11.457  0.00  0.00      PRO   
ATOM   1551  CA  TRP P 115      -2.990  -7.040   9.814  0.00  0.00      PRO   
ATOM   1552  HA  TRP P 115      -1.942  -7.299   9.787  0.00  0.00      PRO   
ATOM   1553  CB  TRP P 115      -3.882  -8.192  10.355  0.00  0.00      PRO   
ATOM   1554  HB1 TRP P 115      -3.949  -9.010   9.607  0.00  0.00      PRO   
ATOM   1555  HB2 TRP P 115      -4.919  -7.837  10.537  0.00  0.00      PRO   
ATOM   1556  CG  TRP P 115      -3.328  -8.974  11.543  0.00  0.00      PRO   
ATOM   1557  CD1 TRP P 115      -2.044  -9.058  11.903  0.00  0.00      PRO   
ATOM   1558  HD1 TRP P 115      -1.252  -8.364  11.661  0.00  0.00      PRO   
ATOM   1559  NE1 TRP P 115      -1.941 -10.070  12.789  0.00  0.00      PRO   
ATOM   1560  HE1 TRP P 115      -1.137 -10.460  13.180  0.00  0.00      PRO   
ATOM   1561  CE2 TRP P 115      -3.085 -10.672  13.059  0.00  0.00      PRO   
ATOM   1562  CD2 TRP P 115      -4.031 -10.076  12.233  0.00  0.00      PRO   
ATOM   1563  CE3 TRP P 115      -5.312 -10.482  12.273  0.00  0.00      PRO   
ATOM   1564  HE3 TRP P 115      -6.099 -10.099  11.641  0.00  0.00      PRO   
ATOM   1565  CZ3 TRP P 115      -5.683 -11.564  13.148  0.00  0.00      PRO   
ATOM   1566  HZ3 TRP P 115      -6.662 -12.021  13.154  0.00  0.00      PRO   
ATOM   1567  CZ2 TRP P 115      -3.362 -11.684  13.981  0.00  0.00      PRO   
ATOM   1568  HZ2 TRP P 115      -2.684 -12.249  14.604  0.00  0.00      PRO   
ATOM   1569  CH2 TRP P 115      -4.684 -12.128  13.978  0.00  0.00      PRO   
ATOM   1570  HH2 TRP P 115      -4.933 -12.882  14.709  0.00  0.00      PRO   
ATOM   1571  C   TRP P 115      -3.284  -6.756   8.347  0.00  0.00      PRO   
ATOM   1572  O   TRP P 115      -2.562  -7.177   7.434  0.00  0.00      PRO   
ATOM   1573  N   MET P 116      -4.376  -6.062   7.993  0.00  0.00      PRO   
ATOM   1574  HN  MET P 116      -4.950  -5.686   8.716  0.00  0.00      PRO   
ATOM   1575  CA  MET P 116      -4.874  -5.714   6.712  0.00  0.00      PRO   
ATOM   1576  HA  MET P 116      -4.995  -6.669   6.221  0.00  0.00      PRO   
ATOM   1577  CB  MET P 116      -6.296  -5.036   6.711  0.00  0.00      PRO   
ATOM   1578  HB1 MET P 116      -6.513  -4.496   5.764  0.00  0.00      PRO   
ATOM   1579  HB2 MET P 116      -6.437  -4.290   7.522  0.00  0.00      PRO   
ATOM   1580  CG  MET P 116      -7.529  -5.967   6.843  0.00  0.00      PRO   
ATOM   1581  HG1 MET P 116      -8.378  -5.250   6.834  0.00  0.00      PRO   
ATOM   1582  HG2 MET P 116      -7.537  -6.501   7.817  0.00  0.00      PRO   
ATOM   1583  SD  MET P 116      -7.744  -7.177   5.451  0.00  0.00      PRO   
ATOM   1584  CE  MET P 116      -6.560  -6.731   4.134  0.00  0.00      PRO   
ATOM   1585  HE1 MET P 116      -7.061  -7.012   3.183  0.00  0.00      PRO   
ATOM   1586  HE2 MET P 116      -6.478  -5.623   4.135  0.00  0.00      PRO   
ATOM   1587  HE3 MET P 116      -5.502  -7.049   4.250  0.00  0.00      PRO   
ATOM   1588  C   MET P 116      -3.905  -4.889   5.916  0.00  0.00      PRO   
ATOM   1589  O   MET P 116      -3.675  -5.221   4.784  0.00  0.00      PRO   
ATOM   1590  N   TYR P 117      -3.283  -3.859   6.555  0.00  0.00      PRO   
ATOM   1591  HN  TYR P 117      -3.429  -3.698   7.528  0.00  0.00      PRO   
ATOM   1592  CA  TYR P 117      -2.205  -3.126   5.965  0.00  0.00      PRO   
ATOM   1593  HA  TYR P 117      -2.619  -2.634   5.097  0.00  0.00      PRO   
ATOM   1594  CB  TYR P 117      -1.728  -2.004   6.944  0.00  0.00      PRO   
ATOM   1595  HB1 TYR P 117      -2.194  -2.319   7.902  0.00  0.00      PRO   
ATOM   1596  HB2 TYR P 117      -2.172  -1.032   6.641  0.00  0.00      PRO   
ATOM   1597  CG  TYR P 117      -0.283  -1.724   7.206  0.00  0.00      PRO   
ATOM   1598  CD1 TYR P 117       0.469  -1.225   6.199  0.00  0.00      PRO   
ATOM   1599  HD1 TYR P 117      -0.040  -0.894   5.306  0.00  0.00      PRO   
ATOM   1600  CE1 TYR P 117       1.879  -1.023   6.409  0.00  0.00      PRO   
ATOM   1601  HE1 TYR P 117       2.474  -0.547   5.644  0.00  0.00      PRO   
ATOM   1602  CZ  TYR P 117       2.424  -1.192   7.632  0.00  0.00      PRO   
ATOM   1603  OH  TYR P 117       3.795  -0.926   7.911  0.00  0.00      PRO   
ATOM   1604  HH  TYR P 117       4.290  -0.756   7.107  0.00  0.00      PRO   
ATOM   1605  CD2 TYR P 117       0.264  -2.008   8.445  0.00  0.00      PRO   
ATOM   1606  HD2 TYR P 117      -0.312  -2.492   9.219  0.00  0.00      PRO   
ATOM   1607  CE2 TYR P 117       1.636  -1.756   8.677  0.00  0.00      PRO   
ATOM   1608  HE2 TYR P 117       2.110  -1.862   9.642  0.00  0.00      PRO   
ATOM   1609  C   TYR P 117      -1.026  -3.951   5.363  0.00  0.00      PRO   
ATOM   1610  O   TYR P 117      -0.733  -3.794   4.213  0.00  0.00      PRO   
ATOM   1611  N   LEU P 118      -0.525  -4.957   6.118  0.00  0.00      PRO   
ATOM   1612  HN  LEU P 118      -1.070  -5.343   6.858  0.00  0.00      PRO   
ATOM   1613  CA  LEU P 118       0.481  -5.858   5.638  0.00  0.00      PRO   
ATOM   1614  HA  LEU P 118       1.269  -5.185   5.334  0.00  0.00      PRO   
ATOM   1615  CB  LEU P 118       0.959  -6.936   6.651  0.00  0.00      PRO   
ATOM   1616  HB1 LEU P 118       1.766  -7.582   6.243  0.00  0.00      PRO   
ATOM   1617  HB2 LEU P 118       0.124  -7.561   7.033  0.00  0.00      PRO   
ATOM   1618  CG  LEU P 118       1.761  -6.349   7.872  0.00  0.00      PRO   
ATOM   1619  HG  LEU P 118       1.033  -5.795   8.502  0.00  0.00      PRO   
ATOM   1620  CD1 LEU P 118       2.152  -7.552   8.747  0.00  0.00      PRO   
ATOM   1621 HD11 LEU P 118       2.869  -8.141   8.137  0.00  0.00      PRO   
ATOM   1622 HD12 LEU P 118       2.576  -7.194   9.710  0.00  0.00      PRO   
ATOM   1623 HD13 LEU P 118       1.253  -8.161   8.981  0.00  0.00      PRO   
ATOM   1624  CD2 LEU P 118       2.929  -5.526   7.394  0.00  0.00      PRO   
ATOM   1625 HD21 LEU P 118       3.516  -5.999   6.578  0.00  0.00      PRO   
ATOM   1626 HD22 LEU P 118       2.609  -4.481   7.197  0.00  0.00      PRO   
ATOM   1627 HD23 LEU P 118       3.611  -5.287   8.238  0.00  0.00      PRO   
ATOM   1628  C   LEU P 118       0.111  -6.652   4.349  0.00  0.00      PRO   
ATOM   1629  O   LEU P 118       0.903  -6.633   3.385  0.00  0.00      PRO   
ATOM   1630  N   VAL P 119      -1.138  -7.126   4.280  0.00  0.00      PRO   
ATOM   1631  HN  VAL P 119      -1.757  -7.067   5.059  0.00  0.00      PRO   
ATOM   1632  CA  VAL P 119      -1.587  -7.698   2.984  0.00  0.00      PRO   
ATOM   1633  HA  VAL P 119      -0.926  -8.465   2.609  0.00  0.00      PRO   
ATOM   1634  CB  VAL P 119      -2.932  -8.380   3.091  0.00  0.00      PRO   
ATOM   1635  HB  VAL P 119      -3.613  -7.666   3.602  0.00  0.00      PRO   
ATOM   1636  CG1 VAL P 119      -3.519  -8.814   1.695  0.00  0.00      PRO   
ATOM   1637 HG11 VAL P 119      -2.881  -9.631   1.296  0.00  0.00      PRO   
ATOM   1638 HG12 VAL P 119      -4.487  -9.299   1.946  0.00  0.00      PRO   
ATOM   1639 HG13 VAL P 119      -3.776  -7.908   1.105  0.00  0.00      PRO   
ATOM   1640  CG2 VAL P 119      -2.980  -9.594   3.992  0.00  0.00      PRO   
ATOM   1641 HG21 VAL P 119      -2.728  -9.277   5.026  0.00  0.00      PRO   
ATOM   1642 HG22 VAL P 119      -4.009 -10.012   3.999  0.00  0.00      PRO   
ATOM   1643 HG23 VAL P 119      -2.254 -10.354   3.631  0.00  0.00      PRO   
ATOM   1644  C   VAL P 119      -1.685  -6.633   1.870  0.00  0.00      PRO   
ATOM   1645  O   VAL P 119      -1.233  -6.917   0.744  0.00  0.00      PRO   
ATOM   1646  N   GLY P 120      -2.140  -5.425   2.220  0.00  0.00      PRO   
ATOM   1647  HN  GLY P 120      -2.547  -5.197   3.102  0.00  0.00      PRO   
ATOM   1648  CA  GLY P 120      -2.233  -4.374   1.172  0.00  0.00      PRO   
ATOM   1649  HA1 GLY P 120      -2.608  -3.568   1.785  0.00  0.00      PRO   
ATOM   1650  HA2 GLY P 120      -2.889  -4.667   0.366  0.00  0.00      PRO   
ATOM   1651  C   GLY P 120      -0.886  -3.990   0.657  0.00  0.00      PRO   
ATOM   1652  O   GLY P 120      -0.734  -3.883  -0.522  0.00  0.00      PRO   
ATOM   1653  N   PHE P 121      -0.022  -3.594   1.565  0.00  0.00      PRO   
ATOM   1654  HN  PHE P 121      -0.294  -3.676   2.521  0.00  0.00      PRO   
ATOM   1655  CA  PHE P 121       1.260  -2.992   1.247  0.00  0.00      PRO   
ATOM   1656  HA  PHE P 121       0.944  -2.175   0.615  0.00  0.00      PRO   
ATOM   1657  CB  PHE P 121       1.930  -2.429   2.499  0.00  0.00      PRO   
ATOM   1658  HB1 PHE P 121       1.843  -3.174   3.318  0.00  0.00      PRO   
ATOM   1659  HB2 PHE P 121       1.261  -1.629   2.881  0.00  0.00      PRO   
ATOM   1660  CG  PHE P 121       3.313  -1.975   2.444  0.00  0.00      PRO   
ATOM   1661  CD1 PHE P 121       3.600  -0.803   1.771  0.00  0.00      PRO   
ATOM   1662  HD1 PHE P 121       2.724  -0.269   1.432  0.00  0.00      PRO   
ATOM   1663  CE1 PHE P 121       4.922  -0.515   1.438  0.00  0.00      PRO   
ATOM   1664  HE1 PHE P 121       5.142   0.372   0.863  0.00  0.00      PRO   
ATOM   1665  CZ  PHE P 121       5.984  -1.306   1.999  0.00  0.00      PRO   
ATOM   1666  HZ  PHE P 121       6.977  -1.040   1.669  0.00  0.00      PRO   
ATOM   1667  CD2 PHE P 121       4.330  -2.853   2.902  0.00  0.00      PRO   
ATOM   1668  HD2 PHE P 121       4.090  -3.710   3.513  0.00  0.00      PRO   
ATOM   1669  CE2 PHE P 121       5.681  -2.427   2.818  0.00  0.00      PRO   
ATOM   1670  HE2 PHE P 121       6.407  -3.127   3.206  0.00  0.00      PRO   
ATOM   1671  C   PHE P 121       2.125  -3.897   0.479  0.00  0.00      PRO   
ATOM   1672  O   PHE P 121       2.669  -3.559  -0.555  0.00  0.00      PRO   
ATOM   1673  N   TYR P 122       2.279  -5.154   0.955  0.00  0.00      PRO   
ATOM   1674  HN  TYR P 122       1.866  -5.389   1.832  0.00  0.00      PRO   
ATOM   1675  CA  TYR P 122       3.028  -6.157   0.207  0.00  0.00      PRO   
ATOM   1676  HA  TYR P 122       3.989  -5.740  -0.057  0.00  0.00      PRO   
ATOM   1677  CB  TYR P 122       3.262  -7.447   0.986  0.00  0.00      PRO   
ATOM   1678  HB1 TYR P 122       3.655  -8.287   0.374  0.00  0.00      PRO   
ATOM   1679  HB2 TYR P 122       2.254  -7.750   1.343  0.00  0.00      PRO   
ATOM   1680  CG  TYR P 122       4.101  -7.248   2.204  0.00  0.00      PRO   
ATOM   1681  CD1 TYR P 122       5.342  -6.548   2.203  0.00  0.00      PRO   
ATOM   1682  HD1 TYR P 122       5.845  -6.282   1.285  0.00  0.00      PRO   
ATOM   1683  CE1 TYR P 122       6.184  -6.545   3.355  0.00  0.00      PRO   
ATOM   1684  HE1 TYR P 122       7.115  -6.006   3.256  0.00  0.00      PRO   
ATOM   1685  CZ  TYR P 122       5.807  -7.219   4.522  0.00  0.00      PRO   
ATOM   1686  OH  TYR P 122       6.663  -7.268   5.644  0.00  0.00      PRO   
ATOM   1687  HH  TYR P 122       6.332  -8.004   6.164  0.00  0.00      PRO   
ATOM   1688  CD2 TYR P 122       3.648  -7.852   3.361  0.00  0.00      PRO   
ATOM   1689  HD2 TYR P 122       2.669  -8.298   3.452  0.00  0.00      PRO   
ATOM   1690  CE2 TYR P 122       4.565  -7.897   4.511  0.00  0.00      PRO   
ATOM   1691  HE2 TYR P 122       4.128  -8.344   5.392  0.00  0.00      PRO   
ATOM   1692  C   TYR P 122       2.388  -6.496  -1.182  0.00  0.00      PRO   
ATOM   1693  O   TYR P 122       3.042  -6.647  -2.196  0.00  0.00      PRO   
ATOM   1694  N   SER P 123       1.054  -6.476  -1.223  0.00  0.00      PRO   
ATOM   1695  HN  SER P 123       0.445  -6.362  -0.442  0.00  0.00      PRO   
ATOM   1696  CA  SER P 123       0.427  -6.721  -2.488  0.00  0.00      PRO   
ATOM   1697  HA  SER P 123       0.680  -7.676  -2.923  0.00  0.00      PRO   
ATOM   1698  CB  SER P 123      -1.122  -6.817  -2.407  0.00  0.00      PRO   
ATOM   1699  HB1 SER P 123      -1.700  -6.942  -3.348  0.00  0.00      PRO   
ATOM   1700  HB2 SER P 123      -1.610  -5.938  -1.933  0.00  0.00      PRO   
ATOM   1701  OG  SER P 123      -1.492  -8.011  -1.705  0.00  0.00      PRO   
ATOM   1702  HG1 SER P 123      -1.383  -7.850  -0.765  0.00  0.00      PRO   
ATOM   1703  C   SER P 123       0.663  -5.505  -3.404  0.00  0.00      PRO   
ATOM   1704  O   SER P 123       0.921  -5.615  -4.555  0.00  0.00      PRO   
ATOM   1705  N   GLY P 124       0.527  -4.251  -2.828  0.00  0.00      PRO   
ATOM   1706  HN  GLY P 124       0.375  -4.292  -1.843  0.00  0.00      PRO   
ATOM   1707  CA  GLY P 124       0.578  -2.954  -3.538  0.00  0.00      PRO   
ATOM   1708  HA1 GLY P 124       0.396  -2.181  -2.806  0.00  0.00      PRO   
ATOM   1709  HA2 GLY P 124      -0.193  -2.852  -4.287  0.00  0.00      PRO   
ATOM   1710  C   GLY P 124       1.913  -2.752  -4.163  0.00  0.00      PRO   
ATOM   1711  O   GLY P 124       1.987  -2.543  -5.394  0.00  0.00      PRO   
ATOM   1712  N   ILE P 125       2.998  -2.915  -3.391  0.00  0.00      PRO   
ATOM   1713  HN  ILE P 125       2.891  -2.945  -2.400  0.00  0.00      PRO   
ATOM   1714  CA  ILE P 125       4.368  -2.934  -3.970  0.00  0.00      PRO   
ATOM   1715  HA  ILE P 125       4.326  -1.935  -4.377  0.00  0.00      PRO   
ATOM   1716  CB  ILE P 125       5.505  -2.933  -2.964  0.00  0.00      PRO   
ATOM   1717  HB  ILE P 125       5.176  -2.239  -2.162  0.00  0.00      PRO   
ATOM   1718  CG2 ILE P 125       5.580  -4.278  -2.168  0.00  0.00      PRO   
ATOM   1719 HG21 ILE P 125       6.168  -4.959  -2.820  0.00  0.00      PRO   
ATOM   1720 HG22 ILE P 125       5.958  -4.028  -1.154  0.00  0.00      PRO   
ATOM   1721 HG23 ILE P 125       4.588  -4.764  -2.049  0.00  0.00      PRO   
ATOM   1722  CG1 ILE P 125       6.870  -2.546  -3.538  0.00  0.00      PRO   
ATOM   1723 HG11 ILE P 125       7.259  -3.444  -4.065  0.00  0.00      PRO   
ATOM   1724 HG12 ILE P 125       7.562  -2.420  -2.677  0.00  0.00      PRO   
ATOM   1725  CD  ILE P 125       6.871  -1.226  -4.431  0.00  0.00      PRO   
ATOM   1726  HD1 ILE P 125       6.063  -1.389  -5.175  0.00  0.00      PRO   
ATOM   1727  HD2 ILE P 125       6.623  -0.318  -3.840  0.00  0.00      PRO   
ATOM   1728  HD3 ILE P 125       7.844  -1.112  -4.956  0.00  0.00      PRO   
ATOM   1729  C   ILE P 125       4.514  -4.039  -5.067  0.00  0.00      PRO   
ATOM   1730  O   ILE P 125       5.171  -3.797  -6.068  0.00  0.00      PRO   
ATOM   1731  N   PHE P 126       3.989  -5.323  -4.931  0.00  0.00      PRO   
ATOM   1732  HN  PHE P 126       3.474  -5.607  -4.126  0.00  0.00      PRO   
ATOM   1733  CA  PHE P 126       4.133  -6.265  -5.986  0.00  0.00      PRO   
ATOM   1734  HA  PHE P 126       5.146  -6.081  -6.313  0.00  0.00      PRO   
ATOM   1735  CB  PHE P 126       4.183  -7.730  -5.443  0.00  0.00      PRO   
ATOM   1736  HB1 PHE P 126       4.131  -8.549  -6.192  0.00  0.00      PRO   
ATOM   1737  HB2 PHE P 126       3.273  -7.958  -4.848  0.00  0.00      PRO   
ATOM   1738  CG  PHE P 126       5.374  -7.997  -4.535  0.00  0.00      PRO   
ATOM   1739  CD1 PHE P 126       5.347  -9.282  -3.800  0.00  0.00      PRO   
ATOM   1740  HD1 PHE P 126       4.415  -9.821  -3.888  0.00  0.00      PRO   
ATOM   1741  CE1 PHE P 126       6.376  -9.760  -3.168  0.00  0.00      PRO   
ATOM   1742  HE1 PHE P 126       6.304 -10.608  -2.502  0.00  0.00      PRO   
ATOM   1743  CZ  PHE P 126       7.456  -8.857  -2.957  0.00  0.00      PRO   
ATOM   1744  HZ  PHE P 126       8.281  -9.266  -2.393  0.00  0.00      PRO   
ATOM   1745  CD2 PHE P 126       6.474  -7.207  -4.349  0.00  0.00      PRO   
ATOM   1746  HD2 PHE P 126       6.615  -6.312  -4.938  0.00  0.00      PRO   
ATOM   1747  CE2 PHE P 126       7.459  -7.560  -3.466  0.00  0.00      PRO   
ATOM   1748  HE2 PHE P 126       8.338  -6.967  -3.260  0.00  0.00      PRO   
ATOM   1749  C   PHE P 126       3.411  -5.971  -7.226  0.00  0.00      PRO   
ATOM   1750  O   PHE P 126       3.909  -6.166  -8.379  0.00  0.00      PRO   
ATOM   1751  N   PHE P 127       2.154  -5.576  -7.088  0.00  0.00      PRO   
ATOM   1752  HN  PHE P 127       1.745  -5.577  -6.178  0.00  0.00      PRO   
ATOM   1753  CA  PHE P 127       1.260  -5.090  -8.193  0.00  0.00      PRO   
ATOM   1754  HA  PHE P 127       1.085  -5.833  -8.957  0.00  0.00      PRO   
ATOM   1755  CB  PHE P 127      -0.226  -4.769  -7.617  0.00  0.00      PRO   
ATOM   1756  HB1 PHE P 127      -0.755  -4.344  -8.497  0.00  0.00      PRO   
ATOM   1757  HB2 PHE P 127      -0.057  -4.053  -6.784  0.00  0.00      PRO   
ATOM   1758  CG  PHE P 127      -1.007  -5.949  -7.038  0.00  0.00      PRO   
ATOM   1759  CD1 PHE P 127      -0.803  -7.212  -7.575  0.00  0.00      PRO   
ATOM   1760  HD1 PHE P 127      -0.002  -7.595  -8.189  0.00  0.00      PRO   
ATOM   1761  CE1 PHE P 127      -1.418  -8.327  -7.075  0.00  0.00      PRO   
ATOM   1762  HE1 PHE P 127      -1.143  -9.245  -7.572  0.00  0.00      PRO   
ATOM   1763  CZ  PHE P 127      -2.440  -8.207  -6.148  0.00  0.00      PRO   
ATOM   1764  HZ  PHE P 127      -2.836  -9.090  -5.667  0.00  0.00      PRO   
ATOM   1765  CD2 PHE P 127      -2.052  -5.839  -6.145  0.00  0.00      PRO   
ATOM   1766  HD2 PHE P 127      -2.429  -4.931  -5.699  0.00  0.00      PRO   
ATOM   1767  CE2 PHE P 127      -2.789  -6.957  -5.751  0.00  0.00      PRO   
ATOM   1768  HE2 PHE P 127      -3.534  -6.833  -4.979  0.00  0.00      PRO   
ATOM   1769  C   PHE P 127       1.774  -3.895  -8.919  0.00  0.00      PRO   
ATOM   1770  O   PHE P 127       1.904  -3.950 -10.146  0.00  0.00      PRO   
ATOM   1771  N   VAL P 128       2.280  -2.897  -8.111  0.00  0.00      PRO   
ATOM   1772  HN  VAL P 128       2.117  -2.973  -7.131  0.00  0.00      PRO   
ATOM   1773  CA  VAL P 128       3.033  -1.766  -8.717  0.00  0.00      PRO   
ATOM   1774  HA  VAL P 128       2.413  -1.279  -9.455  0.00  0.00      PRO   
ATOM   1775  CB  VAL P 128       3.284  -0.619  -7.705  0.00  0.00      PRO   
ATOM   1776  HB  VAL P 128       3.739  -1.027  -6.777  0.00  0.00      PRO   
ATOM   1777  CG1 VAL P 128       4.190   0.478  -8.251  0.00  0.00      PRO   
ATOM   1778 HG11 VAL P 128       3.787   0.951  -9.172  0.00  0.00      PRO   
ATOM   1779 HG12 VAL P 128       4.286   1.350  -7.569  0.00  0.00      PRO   
ATOM   1780 HG13 VAL P 128       5.220   0.101  -8.429  0.00  0.00      PRO   
ATOM   1781  CG2 VAL P 128       1.913   0.018  -7.497  0.00  0.00      PRO   
ATOM   1782 HG21 VAL P 128       1.183  -0.687  -7.046  0.00  0.00      PRO   
ATOM   1783 HG22 VAL P 128       2.010   0.857  -6.775  0.00  0.00      PRO   
ATOM   1784 HG23 VAL P 128       1.483   0.463  -8.420  0.00  0.00      PRO   
ATOM   1785  C   VAL P 128       4.285  -2.225  -9.426  0.00  0.00      PRO   
ATOM   1786  O   VAL P 128       4.633  -1.581 -10.384  0.00  0.00      PRO   
ATOM   1787  N   MET P 129       5.004  -3.266  -8.972  0.00  0.00      PRO   
ATOM   1788  HN  MET P 129       4.830  -3.738  -8.112  0.00  0.00      PRO   
ATOM   1789  CA  MET P 129       6.063  -3.956  -9.750  0.00  0.00      PRO   
ATOM   1790  HA  MET P 129       6.678  -3.175 -10.172  0.00  0.00      PRO   
ATOM   1791  CB  MET P 129       6.917  -4.779  -8.778  0.00  0.00      PRO   
ATOM   1792  HB1 MET P 129       6.217  -5.468  -8.259  0.00  0.00      PRO   
ATOM   1793  HB2 MET P 129       7.252  -4.041  -8.019  0.00  0.00      PRO   
ATOM   1794  CG  MET P 129       8.120  -5.562  -9.333  0.00  0.00      PRO   
ATOM   1795  HG1 MET P 129       7.831  -6.326 -10.086  0.00  0.00      PRO   
ATOM   1796  HG2 MET P 129       8.701  -5.960  -8.473  0.00  0.00      PRO   
ATOM   1797  SD  MET P 129       9.358  -4.572 -10.190  0.00  0.00      PRO   
ATOM   1798  CE  MET P 129      10.786  -5.677  -9.973  0.00  0.00      PRO   
ATOM   1799  HE1 MET P 129      11.290  -5.411  -9.018  0.00  0.00      PRO   
ATOM   1800  HE2 MET P 129      10.618  -6.775  -9.972  0.00  0.00      PRO   
ATOM   1801  HE3 MET P 129      11.617  -5.506 -10.690  0.00  0.00      PRO   
ATOM   1802  C   MET P 129       5.573  -4.674 -11.068  0.00  0.00      PRO   
ATOM   1803  O   MET P 129       6.294  -4.601 -12.090  0.00  0.00      PRO   
ATOM   1804  N   LEU P 130       4.399  -5.330 -11.075  0.00  0.00      PRO   
ATOM   1805  HN  LEU P 130       3.820  -5.464 -10.274  0.00  0.00      PRO   
ATOM   1806  CA  LEU P 130       3.834  -5.978 -12.243  0.00  0.00      PRO   
ATOM   1807  HA  LEU P 130       4.563  -6.613 -12.723  0.00  0.00      PRO   
ATOM   1808  CB  LEU P 130       2.699  -6.850 -11.655  0.00  0.00      PRO   
ATOM   1809  HB1 LEU P 130       2.095  -7.258 -12.494  0.00  0.00      PRO   
ATOM   1810  HB2 LEU P 130       2.007  -6.205 -11.072  0.00  0.00      PRO   
ATOM   1811  CG  LEU P 130       3.237  -8.055 -10.920  0.00  0.00      PRO   
ATOM   1812  HG  LEU P 130       4.149  -7.700 -10.393  0.00  0.00      PRO   
ATOM   1813  CD1 LEU P 130       2.230  -8.700 -10.097  0.00  0.00      PRO   
ATOM   1814 HD11 LEU P 130       2.768  -9.299  -9.332  0.00  0.00      PRO   
ATOM   1815 HD12 LEU P 130       1.619  -7.876  -9.671  0.00  0.00      PRO   
ATOM   1816 HD13 LEU P 130       1.593  -9.382 -10.700  0.00  0.00      PRO   
ATOM   1817  CD2 LEU P 130       3.745  -9.155 -11.898  0.00  0.00      PRO   
ATOM   1818 HD21 LEU P 130       4.102  -9.925 -11.181  0.00  0.00      PRO   
ATOM   1819 HD22 LEU P 130       2.963  -9.545 -12.584  0.00  0.00      PRO   
ATOM   1820 HD23 LEU P 130       4.628  -8.890 -12.519  0.00  0.00      PRO   
ATOM   1821  C   LEU P 130       3.362  -4.941 -13.303  0.00  0.00      PRO   
ATOM   1822  O   LEU P 130       3.620  -5.045 -14.517  0.00  0.00      PRO   
ATOM   1823  N   MET P 131       2.740  -3.819 -12.861  0.00  0.00      PRO   
ATOM   1824  HN  MET P 131       2.736  -3.665 -11.876  0.00  0.00      PRO   
ATOM   1825  CA  MET P 131       2.318  -2.617 -13.660  0.00  0.00      PRO   
ATOM   1826  HA  MET P 131       1.755  -3.031 -14.484  0.00  0.00      PRO   
ATOM   1827  CB  MET P 131       1.465  -1.566 -12.807  0.00  0.00      PRO   
ATOM   1828  HB1 MET P 131       1.378  -0.725 -13.527  0.00  0.00      PRO   
ATOM   1829  HB2 MET P 131       1.984  -1.149 -11.918  0.00  0.00      PRO   
ATOM   1830  CG  MET P 131       0.040  -1.951 -12.355  0.00  0.00      PRO   
ATOM   1831  HG1 MET P 131       0.026  -2.386 -11.333  0.00  0.00      PRO   
ATOM   1832  HG2 MET P 131      -0.453  -2.684 -13.030  0.00  0.00      PRO   
ATOM   1833  SD  MET P 131      -1.165  -0.549 -12.224  0.00  0.00      PRO   
ATOM   1834  CE  MET P 131      -0.672   0.451 -10.769  0.00  0.00      PRO   
ATOM   1835  HE1 MET P 131      -0.757  -0.133  -9.828  0.00  0.00      PRO   
ATOM   1836  HE2 MET P 131       0.338   0.881 -10.945  0.00  0.00      PRO   
ATOM   1837  HE3 MET P 131      -1.376   1.308 -10.706  0.00  0.00      PRO   
ATOM   1838  C   MET P 131       3.504  -1.943 -14.237  0.00  0.00      PRO   
ATOM   1839  O   MET P 131       3.578  -1.668 -15.415  0.00  0.00      PRO   
ATOM   1840  N   SER P 132       4.536  -1.758 -13.386  0.00  0.00      PRO   
ATOM   1841  HN  SER P 132       4.380  -2.026 -12.439  0.00  0.00      PRO   
ATOM   1842  CA  SER P 132       5.800  -1.011 -13.668  0.00  0.00      PRO   
ATOM   1843  HA  SER P 132       5.439  -0.016 -13.883  0.00  0.00      PRO   
ATOM   1844  CB  SER P 132       6.685  -0.892 -12.464  0.00  0.00      PRO   
ATOM   1845  HB1 SER P 132       7.737  -0.631 -12.709  0.00  0.00      PRO   
ATOM   1846  HB2 SER P 132       6.595  -1.813 -11.848  0.00  0.00      PRO   
ATOM   1847  OG  SER P 132       6.328   0.247 -11.689  0.00  0.00      PRO   
ATOM   1848  HG1 SER P 132       5.501   0.080 -11.231  0.00  0.00      PRO   
ATOM   1849  C   SER P 132       6.558  -1.537 -14.817  0.00  0.00      PRO   
ATOM   1850  O   SER P 132       6.841  -0.814 -15.711  0.00  0.00      PRO   
ATOM   1851  N   ILE P 133       6.864  -2.828 -14.829  0.00  0.00      PRO   
ATOM   1852  HN  ILE P 133       6.455  -3.425 -14.142  0.00  0.00      PRO   
ATOM   1853  CA  ILE P 133       7.593  -3.528 -15.912  0.00  0.00      PRO   
ATOM   1854  HA  ILE P 133       8.512  -2.981 -16.057  0.00  0.00      PRO   
ATOM   1855  CB  ILE P 133       7.946  -4.915 -15.259  0.00  0.00      PRO   
ATOM   1856  HB  ILE P 133       7.130  -5.261 -14.588  0.00  0.00      PRO   
ATOM   1857  CG2 ILE P 133       8.313  -5.981 -16.416  0.00  0.00      PRO   
ATOM   1858 HG21 ILE P 133       7.520  -6.223 -17.156  0.00  0.00      PRO   
ATOM   1859 HG22 ILE P 133       9.041  -5.553 -17.138  0.00  0.00      PRO   
ATOM   1860 HG23 ILE P 133       8.680  -6.942 -15.996  0.00  0.00      PRO   
ATOM   1861  CG1 ILE P 133       9.064  -4.789 -14.315  0.00  0.00      PRO   
ATOM   1862 HG11 ILE P 133       8.978  -5.697 -13.680  0.00  0.00      PRO   
ATOM   1863 HG12 ILE P 133       9.028  -3.980 -13.556  0.00  0.00      PRO   
ATOM   1864  CD  ILE P 133      10.453  -4.898 -14.930  0.00  0.00      PRO   
ATOM   1865  HD1 ILE P 133      10.505  -5.945 -15.298  0.00  0.00      PRO   
ATOM   1866  HD2 ILE P 133      10.613  -4.217 -15.793  0.00  0.00      PRO   
ATOM   1867  HD3 ILE P 133      11.253  -4.850 -14.161  0.00  0.00      PRO   
ATOM   1868  C   ILE P 133       6.778  -3.577 -17.219  0.00  0.00      PRO   
ATOM   1869  O   ILE P 133       7.302  -3.268 -18.248  0.00  0.00      PRO   
ATOM   1870  N   ASP P 134       5.457  -3.794 -17.174  0.00  0.00      PRO   
ATOM   1871  HN  ASP P 134       4.956  -3.994 -16.336  0.00  0.00      PRO   
ATOM   1872  CA  ASP P 134       4.586  -3.609 -18.301  0.00  0.00      PRO   
ATOM   1873  HA  ASP P 134       5.070  -4.215 -19.053  0.00  0.00      PRO   
ATOM   1874  CB  ASP P 134       3.138  -4.191 -18.039  0.00  0.00      PRO   
ATOM   1875  HB1 ASP P 134       2.759  -3.506 -17.250  0.00  0.00      PRO   
ATOM   1876  HB2 ASP P 134       3.135  -5.221 -17.623  0.00  0.00      PRO   
ATOM   1877  CG  ASP P 134       2.137  -4.137 -19.211  0.00  0.00      PRO   
ATOM   1878  OD1 ASP P 134       2.378  -4.584 -20.352  0.00  0.00      PRO   
ATOM   1879  OD2 ASP P 134       0.933  -3.846 -18.909  0.00  0.00      PRO   
ATOM   1880  C   ASP P 134       4.668  -2.181 -18.849  0.00  0.00      PRO   
ATOM   1881  O   ASP P 134       5.026  -1.929 -20.007  0.00  0.00      PRO   
ATOM   1882  N   ARG P 135       4.424  -1.145 -18.038  0.00  0.00      PRO   
ATOM   1883  HN  ARG P 135       4.114  -1.301 -17.103  0.00  0.00      PRO   
ATOM   1884  CA  ARG P 135       4.419   0.277 -18.483  0.00  0.00      PRO   
ATOM   1885  HA  ARG P 135       3.813   0.260 -19.376  0.00  0.00      PRO   
ATOM   1886  CB  ARG P 135       3.759   1.163 -17.450  0.00  0.00      PRO   
ATOM   1887  HB1 ARG P 135       3.726   2.241 -17.714  0.00  0.00      PRO   
ATOM   1888  HB2 ARG P 135       4.205   1.090 -16.436  0.00  0.00      PRO   
ATOM   1889  CG  ARG P 135       2.249   0.899 -17.103  0.00  0.00      PRO   
ATOM   1890  HG1 ARG P 135       1.889   1.850 -16.657  0.00  0.00      PRO   
ATOM   1891  HG2 ARG P 135       2.164   0.092 -16.344  0.00  0.00      PRO   
ATOM   1892  CD  ARG P 135       1.311   0.598 -18.238  0.00  0.00      PRO   
ATOM   1893  HD1 ARG P 135       0.295   0.399 -17.836  0.00  0.00      PRO   
ATOM   1894  HD2 ARG P 135       1.600  -0.303 -18.819  0.00  0.00      PRO   
ATOM   1895  NE  ARG P 135       1.321   1.763 -19.215  0.00  0.00      PRO   
ATOM   1896  HE  ARG P 135       1.616   2.657 -18.880  0.00  0.00      PRO   
ATOM   1897  CZ  ARG P 135       0.959   1.686 -20.479  0.00  0.00      PRO   
ATOM   1898  NH1 ARG P 135       0.618   0.571 -21.135  0.00  0.00      PRO   
ATOM   1899 HH11 ARG P 135       0.473  -0.232 -20.558  0.00  0.00      PRO   
ATOM   1900 HH12 ARG P 135       0.163   0.575 -22.025  0.00  0.00      PRO   
ATOM   1901  NH2 ARG P 135       1.012   2.786 -21.181  0.00  0.00      PRO   
ATOM   1902 HH21 ARG P 135       1.443   3.564 -20.723  0.00  0.00      PRO   
ATOM   1903 HH22 ARG P 135       0.805   2.741 -22.158  0.00  0.00      PRO   
ATOM   1904  C   ARG P 135       5.742   0.867 -18.916  0.00  0.00      PRO   
ATOM   1905  O   ARG P 135       5.786   1.824 -19.737  0.00  0.00      PRO   
ATOM   1906  N   TYR P 136       6.868   0.233 -18.433  0.00  0.00      PRO   
ATOM   1907  HN  TYR P 136       6.832  -0.430 -17.690  0.00  0.00      PRO   
ATOM   1908  CA  TYR P 136       8.164   0.462 -19.045  0.00  0.00      PRO   
ATOM   1909  HA  TYR P 136       8.274   1.535 -19.114  0.00  0.00      PRO   
ATOM   1910  CB  TYR P 136       9.272  -0.061 -18.154  0.00  0.00      PRO   
ATOM   1911  HB1 TYR P 136       8.937  -0.951 -17.578  0.00  0.00      PRO   
ATOM   1912  HB2 TYR P 136       9.292   0.778 -17.427  0.00  0.00      PRO   
ATOM   1913  CG  TYR P 136      10.640  -0.379 -18.693  0.00  0.00      PRO   
ATOM   1914  CD1 TYR P 136      11.295   0.580 -19.529  0.00  0.00      PRO   
ATOM   1915  HD1 TYR P 136      10.785   1.507 -19.747  0.00  0.00      PRO   
ATOM   1916  CE1 TYR P 136      12.595   0.418 -19.976  0.00  0.00      PRO   
ATOM   1917  HE1 TYR P 136      13.022   1.233 -20.541  0.00  0.00      PRO   
ATOM   1918  CZ  TYR P 136      13.272  -0.818 -19.722  0.00  0.00      PRO   
ATOM   1919  OH  TYR P 136      14.545  -1.077 -20.299  0.00  0.00      PRO   
ATOM   1920  HH  TYR P 136      14.724  -1.952 -19.947  0.00  0.00      PRO   
ATOM   1921  CD2 TYR P 136      11.358  -1.593 -18.446  0.00  0.00      PRO   
ATOM   1922  HD2 TYR P 136      10.913  -2.338 -17.803  0.00  0.00      PRO   
ATOM   1923  CE2 TYR P 136      12.636  -1.766 -18.908  0.00  0.00      PRO   
ATOM   1924  HE2 TYR P 136      13.064  -2.724 -18.652  0.00  0.00      PRO   
ATOM   1925  C   TYR P 136       8.374  -0.055 -20.410  0.00  0.00      PRO   
ATOM   1926  O   TYR P 136       8.696   0.740 -21.316  0.00  0.00      PRO   
ATOM   1927  N   LEU P 137       8.098  -1.356 -20.700  0.00  0.00      PRO   
ATOM   1928  HN  LEU P 137       7.690  -1.977 -20.035  0.00  0.00      PRO   
ATOM   1929  CA  LEU P 137       8.231  -1.870 -22.066  0.00  0.00      PRO   
ATOM   1930  HA  LEU P 137       9.112  -1.440 -22.518  0.00  0.00      PRO   
ATOM   1931  CB  LEU P 137       8.277  -3.472 -21.903  0.00  0.00      PRO   
ATOM   1932  HB1 LEU P 137       8.229  -3.895 -22.930  0.00  0.00      PRO   
ATOM   1933  HB2 LEU P 137       7.371  -3.720 -21.311  0.00  0.00      PRO   
ATOM   1934  CG  LEU P 137       9.601  -4.021 -21.186  0.00  0.00      PRO   
ATOM   1935  HG  LEU P 137       9.600  -3.723 -20.116  0.00  0.00      PRO   
ATOM   1936  CD1 LEU P 137       9.482  -5.564 -21.307  0.00  0.00      PRO   
ATOM   1937 HD11 LEU P 137      10.453  -6.012 -21.008  0.00  0.00      PRO   
ATOM   1938 HD12 LEU P 137       8.721  -5.959 -20.600  0.00  0.00      PRO   
ATOM   1939 HD13 LEU P 137       9.261  -5.846 -22.359  0.00  0.00      PRO   
ATOM   1940  CD2 LEU P 137      10.875  -3.496 -21.822  0.00  0.00      PRO   
ATOM   1941 HD21 LEU P 137      11.115  -2.456 -21.514  0.00  0.00      PRO   
ATOM   1942 HD22 LEU P 137      11.783  -4.091 -21.585  0.00  0.00      PRO   
ATOM   1943 HD23 LEU P 137      10.656  -3.523 -22.911  0.00  0.00      PRO   
ATOM   1944  C   LEU P 137       7.239  -1.436 -23.024  0.00  0.00      PRO   
ATOM   1945  O   LEU P 137       7.557  -1.238 -24.180  0.00  0.00      PRO   
ATOM   1946  N   ALA P 138       5.977  -1.064 -22.554  0.00  0.00      PRO   
ATOM   1947  HN  ALA P 138       5.580  -1.451 -21.725  0.00  0.00      PRO   
ATOM   1948  CA  ALA P 138       4.971  -0.539 -23.404  0.00  0.00      PRO   
ATOM   1949  HA  ALA P 138       4.777  -1.133 -24.284  0.00  0.00      PRO   
ATOM   1950  CB  ALA P 138       3.759  -0.404 -22.540  0.00  0.00      PRO   
ATOM   1951  HB1 ALA P 138       3.811   0.441 -21.820  0.00  0.00      PRO   
ATOM   1952  HB2 ALA P 138       2.847  -0.171 -23.130  0.00  0.00      PRO   
ATOM   1953  HB3 ALA P 138       3.447  -1.305 -21.969  0.00  0.00      PRO   
ATOM   1954  C   ALA P 138       5.216   0.787 -24.104  0.00  0.00      PRO   
ATOM   1955  O   ALA P 138       4.994   1.065 -25.278  0.00  0.00      PRO   
ATOM   1956  N   ILE P 139       5.715   1.770 -23.315  0.00  0.00      PRO   
ATOM   1957  HN  ILE P 139       6.049   1.588 -22.393  0.00  0.00      PRO   
ATOM   1958  CA  ILE P 139       6.135   3.072 -23.731  0.00  0.00      PRO   
ATOM   1959  HA  ILE P 139       5.469   3.391 -24.519  0.00  0.00      PRO   
ATOM   1960  CB  ILE P 139       6.084   4.189 -22.577  0.00  0.00      PRO   
ATOM   1961  HB  ILE P 139       6.655   3.742 -21.735  0.00  0.00      PRO   
ATOM   1962  CG2 ILE P 139       6.790   5.505 -23.049  0.00  0.00      PRO   
ATOM   1963 HG21 ILE P 139       6.634   6.319 -22.310  0.00  0.00      PRO   
ATOM   1964 HG22 ILE P 139       7.880   5.349 -23.197  0.00  0.00      PRO   
ATOM   1965 HG23 ILE P 139       6.288   5.820 -23.989  0.00  0.00      PRO   
ATOM   1966  CG1 ILE P 139       4.690   4.421 -22.015  0.00  0.00      PRO   
ATOM   1967 HG11 ILE P 139       4.656   5.243 -21.268  0.00  0.00      PRO   
ATOM   1968 HG12 ILE P 139       4.587   3.519 -21.374  0.00  0.00      PRO   
ATOM   1969  CD  ILE P 139       3.445   4.617 -22.944  0.00  0.00      PRO   
ATOM   1970  HD1 ILE P 139       3.533   5.544 -23.551  0.00  0.00      PRO   
ATOM   1971  HD2 ILE P 139       3.322   3.684 -23.535  0.00  0.00      PRO   
ATOM   1972  HD3 ILE P 139       2.558   4.661 -22.277  0.00  0.00      PRO   
ATOM   1973  C   ILE P 139       7.391   3.148 -24.660  0.00  0.00      PRO   
ATOM   1974  O   ILE P 139       7.448   3.772 -25.695  0.00  0.00      PRO   
ATOM   1975  N   VAL P 140       8.370   2.299 -24.306  0.00  0.00      PRO   
ATOM   1976  HN  VAL P 140       8.240   1.787 -23.460  0.00  0.00      PRO   
ATOM   1977  CA  VAL P 140       9.516   1.958 -25.086  0.00  0.00      PRO   
ATOM   1978  HA  VAL P 140       9.864   2.908 -25.464  0.00  0.00      PRO   
ATOM   1979  CB  VAL P 140      10.543   1.152 -24.277  0.00  0.00      PRO   
ATOM   1980  HB  VAL P 140      10.145   0.198 -23.870  0.00  0.00      PRO   
ATOM   1981  CG1 VAL P 140      11.735   0.786 -25.167  0.00  0.00      PRO   
ATOM   1982 HG11 VAL P 140      11.369  -0.149 -25.644  0.00  0.00      PRO   
ATOM   1983 HG12 VAL P 140      12.106   1.556 -25.877  0.00  0.00      PRO   
ATOM   1984 HG13 VAL P 140      12.610   0.473 -24.557  0.00  0.00      PRO   
ATOM   1985  CG2 VAL P 140      11.159   2.143 -23.264  0.00  0.00      PRO   
ATOM   1986 HG21 VAL P 140      11.883   1.539 -22.676  0.00  0.00      PRO   
ATOM   1987 HG22 VAL P 140      11.737   2.948 -23.765  0.00  0.00      PRO   
ATOM   1988 HG23 VAL P 140      10.331   2.590 -22.674  0.00  0.00      PRO   
ATOM   1989  C   VAL P 140       9.209   1.315 -26.455  0.00  0.00      PRO   
ATOM   1990  O   VAL P 140       9.687   1.777 -27.490  0.00  0.00      PRO   
ATOM   1991  N   HSD P 141       8.319   0.304 -26.471  0.00  0.00      PRO   
ATOM   1992  HN  HSD P 141       8.007  -0.080 -25.605  0.00  0.00      PRO   
ATOM   1993  CA  HSD P 141       8.054  -0.579 -27.596  0.00  0.00      PRO   
ATOM   1994  HA  HSD P 141       8.659  -0.207 -28.409  0.00  0.00      PRO   
ATOM   1995  CB  HSD P 141       8.383  -2.089 -27.252  0.00  0.00      PRO   
ATOM   1996  HB1 HSD P 141       8.216  -2.766 -28.117  0.00  0.00      PRO   
ATOM   1997  HB2 HSD P 141       7.796  -2.379 -26.355  0.00  0.00      PRO   
ATOM   1998  ND1 HSD P 141      10.966  -1.893 -27.429  0.00  0.00      PRO   
ATOM   1999  HD1 HSD P 141      10.962  -1.264 -28.206  0.00  0.00      PRO   
ATOM   2000  CG  HSD P 141       9.799  -2.447 -26.914  0.00  0.00      PRO   
ATOM   2001  CE1 HSD P 141      12.001  -2.441 -26.757  0.00  0.00      PRO   
ATOM   2002  HE1 HSD P 141      13.000  -2.107 -27.038  0.00  0.00      PRO   
ATOM   2003  NE2 HSD P 141      11.595  -3.268 -25.792  0.00  0.00      PRO   
ATOM   2004  CD2 HSD P 141      10.220  -3.166 -25.792  0.00  0.00      PRO   
ATOM   2005  HD2 HSD P 141       9.560  -3.634 -25.072  0.00  0.00      PRO   
ATOM   2006  C   HSD P 141       6.645  -0.651 -28.150  0.00  0.00      PRO   
ATOM   2007  O   HSD P 141       5.736  -1.242 -27.550  0.00  0.00      PRO   
ATOM   2008  N   ALA P 142       6.357  -0.188 -29.377  0.00  0.00      PRO   
ATOM   2009  HN  ALA P 142       6.999   0.255 -29.997  0.00  0.00      PRO   
ATOM   2010  CA  ALA P 142       5.041   0.104 -29.894  0.00  0.00      PRO   
ATOM   2011  HA  ALA P 142       4.584   0.752 -29.159  0.00  0.00      PRO   
ATOM   2012  CB  ALA P 142       5.198   0.904 -31.217  0.00  0.00      PRO   
ATOM   2013  HB1 ALA P 142       4.289   1.126 -31.816  0.00  0.00      PRO   
ATOM   2014  HB2 ALA P 142       5.675   1.883 -30.993  0.00  0.00      PRO   
ATOM   2015  HB3 ALA P 142       5.808   0.231 -31.855  0.00  0.00      PRO   
ATOM   2016  C   ALA P 142       4.056  -1.023 -30.135  0.00  0.00      PRO   
ATOM   2017  O   ALA P 142       2.849  -0.701 -30.097  0.00  0.00      PRO   
ATOM   2018  N   VAL P 143       4.382  -2.263 -30.477  0.00  0.00      PRO   
ATOM   2019  HN  VAL P 143       5.354  -2.484 -30.480  0.00  0.00      PRO   
ATOM   2020  CA  VAL P 143       3.436  -3.390 -30.607  0.00  0.00      PRO   
ATOM   2021  HA  VAL P 143       2.396  -3.103 -30.642  0.00  0.00      PRO   
ATOM   2022  CB  VAL P 143       3.619  -4.298 -31.775  0.00  0.00      PRO   
ATOM   2023  HB  VAL P 143       2.875  -5.116 -31.665  0.00  0.00      PRO   
ATOM   2024  CG1 VAL P 143       3.273  -3.608 -33.089  0.00  0.00      PRO   
ATOM   2025 HG11 VAL P 143       3.127  -4.221 -34.004  0.00  0.00      PRO   
ATOM   2026 HG12 VAL P 143       2.334  -3.028 -32.963  0.00  0.00      PRO   
ATOM   2027 HG13 VAL P 143       4.050  -2.838 -33.285  0.00  0.00      PRO   
ATOM   2028  CG2 VAL P 143       5.013  -4.982 -31.793  0.00  0.00      PRO   
ATOM   2029 HG21 VAL P 143       5.058  -5.753 -30.994  0.00  0.00      PRO   
ATOM   2030 HG22 VAL P 143       5.092  -5.616 -32.702  0.00  0.00      PRO   
ATOM   2031 HG23 VAL P 143       5.830  -4.231 -31.736  0.00  0.00      PRO   
ATOM   2032  C   VAL P 143       3.459  -4.213 -29.340  0.00  0.00      PRO   
ATOM   2033  O   VAL P 143       2.712  -5.206 -29.371  0.00  0.00      PRO   
ATOM   2034  N   PHE P 144       4.142  -3.917 -28.210  0.00  0.00      PRO   
ATOM   2035  HN  PHE P 144       4.692  -3.086 -28.167  0.00  0.00      PRO   
ATOM   2036  CA  PHE P 144       4.305  -4.688 -27.012  0.00  0.00      PRO   
ATOM   2037  HA  PHE P 144       4.663  -5.637 -27.382  0.00  0.00      PRO   
ATOM   2038  CB  PHE P 144       5.375  -4.067 -26.066  0.00  0.00      PRO   
ATOM   2039  HB1 PHE P 144       5.078  -3.022 -25.836  0.00  0.00      PRO   
ATOM   2040  HB2 PHE P 144       6.389  -3.945 -26.504  0.00  0.00      PRO   
ATOM   2041  CG  PHE P 144       5.459  -4.683 -24.695  0.00  0.00      PRO   
ATOM   2042  CD1 PHE P 144       4.801  -4.094 -23.520  0.00  0.00      PRO   
ATOM   2043  HD1 PHE P 144       4.324  -3.127 -23.576  0.00  0.00      PRO   
ATOM   2044  CE1 PHE P 144       5.061  -4.642 -22.259  0.00  0.00      PRO   
ATOM   2045  HE1 PHE P 144       4.676  -4.105 -21.405  0.00  0.00      PRO   
ATOM   2046  CZ  PHE P 144       5.801  -5.807 -22.173  0.00  0.00      PRO   
ATOM   2047  HZ  PHE P 144       6.014  -6.117 -21.160  0.00  0.00      PRO   
ATOM   2048  CD2 PHE P 144       6.132  -5.956 -24.602  0.00  0.00      PRO   
ATOM   2049  HD2 PHE P 144       6.504  -6.560 -25.417  0.00  0.00      PRO   
ATOM   2050  CE2 PHE P 144       6.336  -6.451 -23.350  0.00  0.00      PRO   
ATOM   2051  HE2 PHE P 144       6.822  -7.401 -23.183  0.00  0.00      PRO   
ATOM   2052  C   PHE P 144       2.987  -4.963 -26.368  0.00  0.00      PRO   
ATOM   2053  O   PHE P 144       2.624  -6.082 -25.942  0.00  0.00      PRO   
ATOM   2054  N   SER P 145       2.109  -3.897 -26.313  0.00  0.00      PRO   
ATOM   2055  HN  SER P 145       2.411  -3.014 -26.663  0.00  0.00      PRO   
ATOM   2056  CA  SER P 145       0.743  -4.006 -25.790  0.00  0.00      PRO   
ATOM   2057  HA  SER P 145       0.833  -4.391 -24.785  0.00  0.00      PRO   
ATOM   2058  CB  SER P 145       0.095  -2.566 -25.640  0.00  0.00      PRO   
ATOM   2059  HB1 SER P 145      -0.850  -2.700 -25.072  0.00  0.00      PRO   
ATOM   2060  HB2 SER P 145      -0.032  -2.151 -26.663  0.00  0.00      PRO   
ATOM   2061  OG  SER P 145       0.906  -1.664 -24.906  0.00  0.00      PRO   
ATOM   2062  HG1 SER P 145       1.096  -2.160 -24.106  0.00  0.00      PRO   
ATOM   2063  C   SER P 145      -0.211  -5.013 -26.526  0.00  0.00      PRO   
ATOM   2064  O   SER P 145      -0.916  -5.772 -25.902  0.00  0.00      PRO   
ATOM   2065  N   LEU P 146      -0.171  -4.929 -27.874  0.00  0.00      PRO   
ATOM   2066  HN  LEU P 146       0.576  -4.414 -28.287  0.00  0.00      PRO   
ATOM   2067  CA  LEU P 146      -0.918  -5.800 -28.796  0.00  0.00      PRO   
ATOM   2068  HA  LEU P 146      -1.975  -5.757 -28.579  0.00  0.00      PRO   
ATOM   2069  CB  LEU P 146      -0.716  -5.130 -30.203  0.00  0.00      PRO   
ATOM   2070  HB1 LEU P 146      -1.340  -5.722 -30.906  0.00  0.00      PRO   
ATOM   2071  HB2 LEU P 146       0.355  -5.261 -30.469  0.00  0.00      PRO   
ATOM   2072  CG  LEU P 146      -1.022  -3.620 -30.361  0.00  0.00      PRO   
ATOM   2073  HG  LEU P 146      -0.139  -3.057 -29.990  0.00  0.00      PRO   
ATOM   2074  CD1 LEU P 146      -1.250  -3.196 -31.795  0.00  0.00      PRO   
ATOM   2075 HD11 LEU P 146      -1.295  -2.089 -31.709  0.00  0.00      PRO   
ATOM   2076 HD12 LEU P 146      -0.356  -3.389 -32.425  0.00  0.00      PRO   
ATOM   2077 HD13 LEU P 146      -2.082  -3.727 -32.305  0.00  0.00      PRO   
ATOM   2078  CD2 LEU P 146      -2.419  -3.211 -29.711  0.00  0.00      PRO   
ATOM   2079 HD21 LEU P 146      -2.533  -2.108 -29.646  0.00  0.00      PRO   
ATOM   2080 HD22 LEU P 146      -3.146  -3.632 -30.438  0.00  0.00      PRO   
ATOM   2081 HD23 LEU P 146      -2.423  -3.556 -28.655  0.00  0.00      PRO   
ATOM   2082  C   LEU P 146      -0.426  -7.264 -28.769  0.00  0.00      PRO   
ATOM   2083  O   LEU P 146      -1.247  -8.212 -28.633  0.00  0.00      PRO   
ATOM   2084  N   ARG P 147       0.906  -7.419 -28.662  0.00  0.00      PRO   
ATOM   2085  HN  ARG P 147       1.545  -6.685 -28.880  0.00  0.00      PRO   
ATOM   2086  CA  ARG P 147       1.624  -8.649 -28.435  0.00  0.00      PRO   
ATOM   2087  HA  ARG P 147       1.112  -9.396 -29.023  0.00  0.00      PRO   
ATOM   2088  CB  ARG P 147       3.110  -8.550 -28.868  0.00  0.00      PRO   
ATOM   2089  HB1 ARG P 147       3.553  -9.527 -28.579  0.00  0.00      PRO   
ATOM   2090  HB2 ARG P 147       3.586  -7.776 -28.228  0.00  0.00      PRO   
ATOM   2091  CG  ARG P 147       3.306  -8.293 -30.416  0.00  0.00      PRO   
ATOM   2092  HG1 ARG P 147       4.390  -8.497 -30.547  0.00  0.00      PRO   
ATOM   2093  HG2 ARG P 147       3.069  -7.218 -30.569  0.00  0.00      PRO   
ATOM   2094  CD  ARG P 147       2.341  -9.076 -31.441  0.00  0.00      PRO   
ATOM   2095  HD1 ARG P 147       1.293  -9.117 -31.076  0.00  0.00      PRO   
ATOM   2096  HD2 ARG P 147       2.618 -10.138 -31.613  0.00  0.00      PRO   
ATOM   2097  NE  ARG P 147       2.543  -8.271 -32.687  0.00  0.00      PRO   
ATOM   2098  HE  ARG P 147       3.437  -7.833 -32.781  0.00  0.00      PRO   
ATOM   2099  CZ  ARG P 147       1.663  -7.889 -33.599  0.00  0.00      PRO   
ATOM   2100  NH1 ARG P 147       0.346  -7.958 -33.406  0.00  0.00      PRO   
ATOM   2101 HH11 ARG P 147      -0.046  -8.456 -32.633  0.00  0.00      PRO   
ATOM   2102 HH12 ARG P 147      -0.140  -7.560 -34.185  0.00  0.00      PRO   
ATOM   2103  NH2 ARG P 147       2.091  -7.491 -34.799  0.00  0.00      PRO   
ATOM   2104 HH21 ARG P 147       3.058  -7.500 -35.056  0.00  0.00      PRO   
ATOM   2105 HH22 ARG P 147       1.448  -7.142 -35.481  0.00  0.00      PRO   
ATOM   2106  C   ARG P 147       1.422  -9.286 -27.046  0.00  0.00      PRO   
ATOM   2107  O   ARG P 147       1.708 -10.451 -26.794  0.00  0.00      PRO   
ATOM   2108  N   ALA P 148       0.999  -8.490 -26.062  0.00  0.00      PRO   
ATOM   2109  HN  ALA P 148       0.799  -7.526 -26.216  0.00  0.00      PRO   
ATOM   2110  CA  ALA P 148       1.051  -8.955 -24.695  0.00  0.00      PRO   
ATOM   2111  HA  ALA P 148       2.073  -9.270 -24.543  0.00  0.00      PRO   
ATOM   2112  CB  ALA P 148       0.640  -7.753 -23.840  0.00  0.00      PRO   
ATOM   2113  HB1 ALA P 148       1.451  -7.016 -24.019  0.00  0.00      PRO   
ATOM   2114  HB2 ALA P 148      -0.310  -7.192 -23.970  0.00  0.00      PRO   
ATOM   2115  HB3 ALA P 148       0.607  -8.048 -22.769  0.00  0.00      PRO   
ATOM   2116  C   ALA P 148       0.105 -10.190 -24.335  0.00  0.00      PRO   
ATOM   2117  O   ALA P 148      -0.878 -10.461 -24.999  0.00  0.00      PRO   
ATOM   2118  N   ARG P 149       0.561 -11.010 -23.343  0.00  0.00      PRO   
ATOM   2119  HN  ARG P 149       1.377 -10.753 -22.832  0.00  0.00      PRO   
ATOM   2120  CA  ARG P 149      -0.175 -12.233 -23.026  0.00  0.00      PRO   
ATOM   2121  HA  ARG P 149      -0.326 -12.851 -23.899  0.00  0.00      PRO   
ATOM   2122  CB  ARG P 149       0.484 -12.830 -21.779  0.00  0.00      PRO   
ATOM   2123  HB1 ARG P 149      -0.130 -13.710 -21.494  0.00  0.00      PRO   
ATOM   2124  HB2 ARG P 149       0.304 -12.056 -21.003  0.00  0.00      PRO   
ATOM   2125  CG  ARG P 149       1.995 -13.219 -21.787  0.00  0.00      PRO   
ATOM   2126  HG1 ARG P 149       2.295 -13.142 -20.720  0.00  0.00      PRO   
ATOM   2127  HG2 ARG P 149       2.616 -12.420 -22.246  0.00  0.00      PRO   
ATOM   2128  CD  ARG P 149       2.342 -14.599 -22.449  0.00  0.00      PRO   
ATOM   2129  HD1 ARG P 149       3.450 -14.664 -22.482  0.00  0.00      PRO   
ATOM   2130  HD2 ARG P 149       1.966 -14.650 -23.493  0.00  0.00      PRO   
ATOM   2131  NE  ARG P 149       1.688 -15.689 -21.620  0.00  0.00      PRO   
ATOM   2132  HE  ARG P 149       0.699 -15.829 -21.669  0.00  0.00      PRO   
ATOM   2133  CZ  ARG P 149       2.466 -16.590 -20.970  0.00  0.00      PRO   
ATOM   2134  NH1 ARG P 149       3.775 -16.562 -20.866  0.00  0.00      PRO   
ATOM   2135 HH11 ARG P 149       4.134 -15.641 -21.023  0.00  0.00      PRO   
ATOM   2136 HH12 ARG P 149       4.108 -17.274 -20.248  0.00  0.00      PRO   
ATOM   2137  NH2 ARG P 149       1.960 -17.800 -20.672  0.00  0.00      PRO   
ATOM   2138 HH21 ARG P 149       1.212 -17.988 -21.308  0.00  0.00      PRO   
ATOM   2139 HH22 ARG P 149       2.576 -18.515 -20.342  0.00  0.00      PRO   
ATOM   2140  C   ARG P 149      -1.700 -11.931 -22.532  0.00  0.00      PRO   
ATOM   2141  O   ARG P 149      -2.141 -10.812 -22.311  0.00  0.00      PRO   
ATOM   2142  N   THR P 150      -2.486 -12.985 -22.448  0.00  0.00      PRO   
ATOM   2143  HN  THR P 150      -1.983 -13.830 -22.615  0.00  0.00      PRO   
ATOM   2144  CA  THR P 150      -3.859 -13.212 -21.936  0.00  0.00      PRO   
ATOM   2145  HA  THR P 150      -4.409 -12.462 -22.484  0.00  0.00      PRO   
ATOM   2146  CB  THR P 150      -4.585 -14.550 -22.194  0.00  0.00      PRO   
ATOM   2147  HB  THR P 150      -5.648 -14.543 -21.869  0.00  0.00      PRO   
ATOM   2148  OG1 THR P 150      -4.008 -15.628 -21.462  0.00  0.00      PRO   
ATOM   2149  HG1 THR P 150      -4.407 -16.454 -21.745  0.00  0.00      PRO   
ATOM   2150  CG2 THR P 150      -4.485 -14.909 -23.668  0.00  0.00      PRO   
ATOM   2151 HG21 THR P 150      -3.450 -14.995 -24.062  0.00  0.00      PRO   
ATOM   2152 HG22 THR P 150      -5.035 -15.859 -23.843  0.00  0.00      PRO   
ATOM   2153 HG23 THR P 150      -5.063 -14.145 -24.229  0.00  0.00      PRO   
ATOM   2154  C   THR P 150      -3.968 -12.824 -20.453  0.00  0.00      PRO   
ATOM   2155  O   THR P 150      -2.980 -13.064 -19.722  0.00  0.00      PRO   
ATOM   2156  N   LEU P 151      -5.152 -12.359 -19.980  0.00  0.00      PRO   
ATOM   2157  HN  LEU P 151      -5.929 -12.200 -20.585  0.00  0.00      PRO   
ATOM   2158  CA  LEU P 151      -5.304 -11.965 -18.589  0.00  0.00      PRO   
ATOM   2159  HA  LEU P 151      -4.463 -11.412 -18.196  0.00  0.00      PRO   
ATOM   2160  CB  LEU P 151      -6.457 -11.034 -18.143  0.00  0.00      PRO   
ATOM   2161  HB1 LEU P 151      -6.301 -10.808 -17.067  0.00  0.00      PRO   
ATOM   2162  HB2 LEU P 151      -7.468 -11.471 -18.292  0.00  0.00      PRO   
ATOM   2163  CG  LEU P 151      -6.425  -9.706 -18.912  0.00  0.00      PRO   
ATOM   2164  HG  LEU P 151      -6.883  -9.910 -19.903  0.00  0.00      PRO   
ATOM   2165  CD1 LEU P 151      -7.367  -8.668 -18.178  0.00  0.00      PRO   
ATOM   2166 HD11 LEU P 151      -6.865  -8.584 -17.191  0.00  0.00      PRO   
ATOM   2167 HD12 LEU P 151      -7.254  -7.709 -18.728  0.00  0.00      PRO   
ATOM   2168 HD13 LEU P 151      -8.395  -9.087 -18.214  0.00  0.00      PRO   
ATOM   2169  CD2 LEU P 151      -5.009  -9.096 -19.197  0.00  0.00      PRO   
ATOM   2170 HD21 LEU P 151      -4.298  -9.802 -19.678  0.00  0.00      PRO   
ATOM   2171 HD22 LEU P 151      -5.079  -8.167 -19.802  0.00  0.00      PRO   
ATOM   2172 HD23 LEU P 151      -4.433  -8.696 -18.335  0.00  0.00      PRO   
ATOM   2173  C   LEU P 151      -5.354 -13.130 -17.681  0.00  0.00      PRO   
ATOM   2174  O   LEU P 151      -5.209 -12.957 -16.476  0.00  0.00      PRO   
ATOM   2175  N   THR P 152      -5.556 -14.385 -18.212  0.00  0.00      PRO   
ATOM   2176  HN  THR P 152      -5.568 -14.432 -19.208  0.00  0.00      PRO   
ATOM   2177  CA  THR P 152      -5.370 -15.633 -17.394  0.00  0.00      PRO   
ATOM   2178  HA  THR P 152      -6.162 -15.572 -16.663  0.00  0.00      PRO   
ATOM   2179  CB  THR P 152      -5.495 -16.906 -18.286  0.00  0.00      PRO   
ATOM   2180  HB  THR P 152      -4.960 -16.697 -19.236  0.00  0.00      PRO   
ATOM   2181  OG1 THR P 152      -6.857 -17.182 -18.535  0.00  0.00      PRO   
ATOM   2182  HG1 THR P 152      -6.862 -18.010 -19.020  0.00  0.00      PRO   
ATOM   2183  CG2 THR P 152      -4.942 -18.226 -17.720  0.00  0.00      PRO   
ATOM   2184 HG21 THR P 152      -5.210 -19.037 -18.431  0.00  0.00      PRO   
ATOM   2185 HG22 THR P 152      -3.848 -18.072 -17.602  0.00  0.00      PRO   
ATOM   2186 HG23 THR P 152      -5.371 -18.392 -16.709  0.00  0.00      PRO   
ATOM   2187  C   THR P 152      -4.080 -15.719 -16.691  0.00  0.00      PRO   
ATOM   2188  O   THR P 152      -3.970 -16.192 -15.562  0.00  0.00      PRO   
ATOM   2189  N   TYR P 153      -3.001 -15.363 -17.421  0.00  0.00      PRO   
ATOM   2190  HN  TYR P 153      -3.034 -15.034 -18.362  0.00  0.00      PRO   
ATOM   2191  CA  TYR P 153      -1.656 -15.391 -16.929  0.00  0.00      PRO   
ATOM   2192  HA  TYR P 153      -1.560 -16.365 -16.473  0.00  0.00      PRO   
ATOM   2193  CB  TYR P 153      -0.588 -15.137 -18.079  0.00  0.00      PRO   
ATOM   2194  HB1 TYR P 153      -0.625 -14.065 -18.369  0.00  0.00      PRO   
ATOM   2195  HB2 TYR P 153      -0.862 -15.718 -18.985  0.00  0.00      PRO   
ATOM   2196  CG  TYR P 153       0.790 -15.541 -17.803  0.00  0.00      PRO   
ATOM   2197  CD1 TYR P 153       1.053 -16.689 -16.993  0.00  0.00      PRO   
ATOM   2198  HD1 TYR P 153       0.345 -17.471 -16.763  0.00  0.00      PRO   
ATOM   2199  CE1 TYR P 153       2.339 -16.964 -16.466  0.00  0.00      PRO   
ATOM   2200  HE1 TYR P 153       2.566 -17.875 -15.932  0.00  0.00      PRO   
ATOM   2201  CZ  TYR P 153       3.351 -16.058 -16.806  0.00  0.00      PRO   
ATOM   2202  OH  TYR P 153       4.679 -16.411 -16.469  0.00  0.00      PRO   
ATOM   2203  HH  TYR P 153       5.225 -15.643 -16.653  0.00  0.00      PRO   
ATOM   2204  CD2 TYR P 153       1.861 -14.603 -17.984  0.00  0.00      PRO   
ATOM   2205  HD2 TYR P 153       1.675 -13.650 -18.457  0.00  0.00      PRO   
ATOM   2206  CE2 TYR P 153       3.118 -14.882 -17.521  0.00  0.00      PRO   
ATOM   2207  HE2 TYR P 153       3.965 -14.230 -17.672  0.00  0.00      PRO   
ATOM   2208  C   TYR P 153      -1.425 -14.332 -15.883  0.00  0.00      PRO   
ATOM   2209  O   TYR P 153      -0.867 -14.703 -14.848  0.00  0.00      PRO   
ATOM   2210  N   GLY P 154      -1.951 -13.084 -16.084  0.00  0.00      PRO   
ATOM   2211  HN  GLY P 154      -2.473 -12.972 -16.926  0.00  0.00      PRO   
ATOM   2212  CA  GLY P 154      -2.109 -12.059 -15.061  0.00  0.00      PRO   
ATOM   2213  HA1 GLY P 154      -2.637 -11.226 -15.500  0.00  0.00      PRO   
ATOM   2214  HA2 GLY P 154      -1.101 -11.749 -14.827  0.00  0.00      PRO   
ATOM   2215  C   GLY P 154      -2.930 -12.429 -13.848  0.00  0.00      PRO   
ATOM   2216  O   GLY P 154      -2.450 -12.261 -12.767  0.00  0.00      PRO   
ATOM   2217  N   VAL P 155      -4.123 -13.014 -13.956  0.00  0.00      PRO   
ATOM   2218  HN  VAL P 155      -4.440 -13.043 -14.901  0.00  0.00      PRO   
ATOM   2219  CA  VAL P 155      -4.958 -13.592 -12.868  0.00  0.00      PRO   
ATOM   2220  HA  VAL P 155      -5.232 -12.831 -12.153  0.00  0.00      PRO   
ATOM   2221  CB  VAL P 155      -6.321 -13.979 -13.476  0.00  0.00      PRO   
ATOM   2222  HB  VAL P 155      -6.070 -14.462 -14.445  0.00  0.00      PRO   
ATOM   2223  CG1 VAL P 155      -6.927 -15.059 -12.688  0.00  0.00      PRO   
ATOM   2224 HG11 VAL P 155      -7.956 -15.177 -13.091  0.00  0.00      PRO   
ATOM   2225 HG12 VAL P 155      -6.390 -16.023 -12.814  0.00  0.00      PRO   
ATOM   2226 HG13 VAL P 155      -7.164 -14.804 -11.633  0.00  0.00      PRO   
ATOM   2227  CG2 VAL P 155      -7.169 -12.792 -13.654  0.00  0.00      PRO   
ATOM   2228 HG21 VAL P 155      -8.089 -13.205 -14.121  0.00  0.00      PRO   
ATOM   2229 HG22 VAL P 155      -7.340 -12.263 -12.693  0.00  0.00      PRO   
ATOM   2230 HG23 VAL P 155      -6.749 -12.154 -14.461  0.00  0.00      PRO   
ATOM   2231  C   VAL P 155      -4.264 -14.668 -12.118  0.00  0.00      PRO   
ATOM   2232  O   VAL P 155      -4.273 -14.548 -10.862  0.00  0.00      PRO   
ATOM   2233  N   ILE P 156      -3.578 -15.617 -12.845  0.00  0.00      PRO   
ATOM   2234  HN  ILE P 156      -3.719 -15.550 -13.830  0.00  0.00      PRO   
ATOM   2235  CA  ILE P 156      -2.709 -16.688 -12.282  0.00  0.00      PRO   
ATOM   2236  HA  ILE P 156      -3.256 -17.224 -11.519  0.00  0.00      PRO   
ATOM   2237  CB  ILE P 156      -2.164 -17.627 -13.326  0.00  0.00      PRO   
ATOM   2238  HB  ILE P 156      -1.829 -17.062 -14.221  0.00  0.00      PRO   
ATOM   2239  CG2 ILE P 156      -1.062 -18.542 -12.881  0.00  0.00      PRO   
ATOM   2240 HG21 ILE P 156      -1.172 -19.051 -11.900  0.00  0.00      PRO   
ATOM   2241 HG22 ILE P 156      -0.753 -19.215 -13.709  0.00  0.00      PRO   
ATOM   2242 HG23 ILE P 156      -0.110 -18.005 -12.686  0.00  0.00      PRO   
ATOM   2243  CG1 ILE P 156      -3.320 -18.531 -13.680  0.00  0.00      PRO   
ATOM   2244 HG11 ILE P 156      -4.140 -17.898 -14.081  0.00  0.00      PRO   
ATOM   2245 HG12 ILE P 156      -3.759 -19.099 -12.833  0.00  0.00      PRO   
ATOM   2246  CD  ILE P 156      -3.033 -19.518 -14.798  0.00  0.00      PRO   
ATOM   2247  HD1 ILE P 156      -2.513 -19.136 -15.702  0.00  0.00      PRO   
ATOM   2248  HD2 ILE P 156      -2.454 -20.376 -14.394  0.00  0.00      PRO   
ATOM   2249  HD3 ILE P 156      -4.009 -19.878 -15.186  0.00  0.00      PRO   
ATOM   2250  C   ILE P 156      -1.594 -16.071 -11.411  0.00  0.00      PRO   
ATOM   2251  O   ILE P 156      -1.370 -16.499 -10.300  0.00  0.00      PRO   
ATOM   2252  N   THR P 157      -0.939 -15.049 -12.024  0.00  0.00      PRO   
ATOM   2253  HN  THR P 157      -1.304 -14.900 -12.940  0.00  0.00      PRO   
ATOM   2254  CA  THR P 157       0.115 -14.352 -11.302  0.00  0.00      PRO   
ATOM   2255  HA  THR P 157       0.820 -15.084 -10.934  0.00  0.00      PRO   
ATOM   2256  CB  THR P 157       0.995 -13.430 -12.068  0.00  0.00      PRO   
ATOM   2257  HB  THR P 157       0.459 -12.617 -12.603  0.00  0.00      PRO   
ATOM   2258  OG1 THR P 157       1.693 -14.156 -13.026  0.00  0.00      PRO   
ATOM   2259  HG1 THR P 157       1.068 -14.463 -13.688  0.00  0.00      PRO   
ATOM   2260  CG2 THR P 157       2.142 -12.722 -11.213  0.00  0.00      PRO   
ATOM   2261 HG21 THR P 157       2.924 -12.214 -11.818  0.00  0.00      PRO   
ATOM   2262 HG22 THR P 157       1.760 -11.876 -10.603  0.00  0.00      PRO   
ATOM   2263 HG23 THR P 157       2.680 -13.482 -10.607  0.00  0.00      PRO   
ATOM   2264  C   THR P 157      -0.408 -13.545 -10.138  0.00  0.00      PRO   
ATOM   2265  O   THR P 157       0.154 -13.477  -9.032  0.00  0.00      PRO   
ATOM   2266  N   SER P 158      -1.557 -12.843 -10.291  0.00  0.00      PRO   
ATOM   2267  HN  SER P 158      -1.952 -12.741 -11.200  0.00  0.00      PRO   
ATOM   2268  CA  SER P 158      -2.165 -12.212  -9.171  0.00  0.00      PRO   
ATOM   2269  HA  SER P 158      -1.372 -11.563  -8.830  0.00  0.00      PRO   
ATOM   2270  CB  SER P 158      -3.397 -11.348  -9.628  0.00  0.00      PRO   
ATOM   2271  HB1 SER P 158      -3.782 -10.892  -8.690  0.00  0.00      PRO   
ATOM   2272  HB2 SER P 158      -4.273 -11.853 -10.090  0.00  0.00      PRO   
ATOM   2273  OG  SER P 158      -2.954 -10.278 -10.471  0.00  0.00      PRO   
ATOM   2274  HG1 SER P 158      -2.556 -10.586 -11.289  0.00  0.00      PRO   
ATOM   2275  C   SER P 158      -2.545 -13.203  -8.041  0.00  0.00      PRO   
ATOM   2276  O   SER P 158      -2.257 -12.835  -6.946  0.00  0.00      PRO   
ATOM   2277  N   LEU P 159      -3.088 -14.406  -8.314  0.00  0.00      PRO   
ATOM   2278  HN  LEU P 159      -3.468 -14.658  -9.201  0.00  0.00      PRO   
ATOM   2279  CA  LEU P 159      -3.433 -15.289  -7.251  0.00  0.00      PRO   
ATOM   2280  HA  LEU P 159      -4.120 -14.852  -6.542  0.00  0.00      PRO   
ATOM   2281  CB  LEU P 159      -4.232 -16.553  -7.781  0.00  0.00      PRO   
ATOM   2282  HB1 LEU P 159      -4.288 -17.402  -7.067  0.00  0.00      PRO   
ATOM   2283  HB2 LEU P 159      -3.609 -16.955  -8.608  0.00  0.00      PRO   
ATOM   2284  CG  LEU P 159      -5.666 -16.243  -8.317  0.00  0.00      PRO   
ATOM   2285  HG  LEU P 159      -5.649 -15.390  -9.030  0.00  0.00      PRO   
ATOM   2286  CD1 LEU P 159      -6.313 -17.357  -9.220  0.00  0.00      PRO   
ATOM   2287 HD11 LEU P 159      -7.255 -16.967  -9.660  0.00  0.00      PRO   
ATOM   2288 HD12 LEU P 159      -5.615 -17.660 -10.029  0.00  0.00      PRO   
ATOM   2289 HD13 LEU P 159      -6.513 -18.306  -8.678  0.00  0.00      PRO   
ATOM   2290  CD2 LEU P 159      -6.631 -15.957  -7.214  0.00  0.00      PRO   
ATOM   2291 HD21 LEU P 159      -7.677 -15.737  -7.518  0.00  0.00      PRO   
ATOM   2292 HD22 LEU P 159      -6.725 -16.695  -6.389  0.00  0.00      PRO   
ATOM   2293 HD23 LEU P 159      -6.204 -15.081  -6.681  0.00  0.00      PRO   
ATOM   2294  C   LEU P 159      -2.161 -15.780  -6.465  0.00  0.00      PRO   
ATOM   2295  O   LEU P 159      -2.135 -16.042  -5.226  0.00  0.00      PRO   
ATOM   2296  N   ALA P 160      -1.097 -15.948  -7.240  0.00  0.00      PRO   
ATOM   2297  HN  ALA P 160      -1.180 -16.009  -8.231  0.00  0.00      PRO   
ATOM   2298  CA  ALA P 160       0.217 -16.163  -6.674  0.00  0.00      PRO   
ATOM   2299  HA  ALA P 160       0.129 -17.049  -6.063  0.00  0.00      PRO   
ATOM   2300  CB  ALA P 160       1.173 -16.444  -7.815  0.00  0.00      PRO   
ATOM   2301  HB1 ALA P 160       1.290 -15.624  -8.556  0.00  0.00      PRO   
ATOM   2302  HB2 ALA P 160       2.208 -16.540  -7.423  0.00  0.00      PRO   
ATOM   2303  HB3 ALA P 160       0.967 -17.357  -8.414  0.00  0.00      PRO   
ATOM   2304  C   ALA P 160       0.748 -14.904  -5.849  0.00  0.00      PRO   
ATOM   2305  O   ALA P 160       1.163 -15.072  -4.684  0.00  0.00      PRO   
ATOM   2306  N   THR P 161       0.586 -13.663  -6.345  0.00  0.00      PRO   
ATOM   2307  HN  THR P 161       0.173 -13.586  -7.249  0.00  0.00      PRO   
ATOM   2308  CA  THR P 161       0.938 -12.473  -5.687  0.00  0.00      PRO   
ATOM   2309  HA  THR P 161       1.967 -12.468  -5.357  0.00  0.00      PRO   
ATOM   2310  CB  THR P 161       0.722 -11.224  -6.545  0.00  0.00      PRO   
ATOM   2311  HB  THR P 161      -0.357 -10.987  -6.660  0.00  0.00      PRO   
ATOM   2312  OG1 THR P 161       1.239 -11.422  -7.836  0.00  0.00      PRO   
ATOM   2313  HG1 THR P 161       0.833 -12.190  -8.244  0.00  0.00      PRO   
ATOM   2314  CG2 THR P 161       1.501 -10.081  -5.910  0.00  0.00      PRO   
ATOM   2315 HG21 THR P 161       1.570  -9.126  -6.473  0.00  0.00      PRO   
ATOM   2316 HG22 THR P 161       1.179  -9.853  -4.871  0.00  0.00      PRO   
ATOM   2317 HG23 THR P 161       2.543 -10.461  -5.853  0.00  0.00      PRO   
ATOM   2318  C   THR P 161       0.223 -12.244  -4.373  0.00  0.00      PRO   
ATOM   2319  O   THR P 161       0.758 -11.960  -3.309  0.00  0.00      PRO   
ATOM   2320  N   TRP P 162      -1.166 -12.420  -4.398  0.00  0.00      PRO   
ATOM   2321  HN  TRP P 162      -1.668 -12.437  -5.259  0.00  0.00      PRO   
ATOM   2322  CA  TRP P 162      -1.974 -12.367  -3.316  0.00  0.00      PRO   
ATOM   2323  HA  TRP P 162      -1.955 -11.397  -2.841  0.00  0.00      PRO   
ATOM   2324  CB  TRP P 162      -3.461 -12.587  -3.577  0.00  0.00      PRO   
ATOM   2325  HB1 TRP P 162      -3.966 -12.640  -2.589  0.00  0.00      PRO   
ATOM   2326  HB2 TRP P 162      -3.544 -13.615  -3.990  0.00  0.00      PRO   
ATOM   2327  CG  TRP P 162      -4.102 -11.614  -4.384  0.00  0.00      PRO   
ATOM   2328  CD1 TRP P 162      -4.816 -11.840  -5.533  0.00  0.00      PRO   
ATOM   2329  HD1 TRP P 162      -5.014 -12.749  -6.083  0.00  0.00      PRO   
ATOM   2330  NE1 TRP P 162      -5.571 -10.731  -5.886  0.00  0.00      PRO   
ATOM   2331  HE1 TRP P 162      -5.909 -10.495  -6.770  0.00  0.00      PRO   
ATOM   2332  CE2 TRP P 162      -5.425  -9.781  -4.917  0.00  0.00      PRO   
ATOM   2333  CD2 TRP P 162      -4.521 -10.313  -3.912  0.00  0.00      PRO   
ATOM   2334  CE3 TRP P 162      -4.240  -9.588  -2.732  0.00  0.00      PRO   
ATOM   2335  HE3 TRP P 162      -3.511  -9.914  -2.006  0.00  0.00      PRO   
ATOM   2336  CZ3 TRP P 162      -4.734  -8.249  -2.716  0.00  0.00      PRO   
ATOM   2337  HZ3 TRP P 162      -4.415  -7.620  -1.898  0.00  0.00      PRO   
ATOM   2338  CZ2 TRP P 162      -6.024  -8.542  -4.769  0.00  0.00      PRO   
ATOM   2339  HZ2 TRP P 162      -6.719  -8.200  -5.521  0.00  0.00      PRO   
ATOM   2340  CH2 TRP P 162      -5.555  -7.707  -3.748  0.00  0.00      PRO   
ATOM   2341  HH2 TRP P 162      -5.902  -6.685  -3.712  0.00  0.00      PRO   
ATOM   2342  C   TRP P 162      -1.537 -13.347  -2.208  0.00  0.00      PRO   
ATOM   2343  O   TRP P 162      -1.425 -12.981  -1.032  0.00  0.00      PRO   
ATOM   2344  N   SER P 163      -1.245 -14.570  -2.628  0.00  0.00      PRO   
ATOM   2345  HN  SER P 163      -1.199 -14.722  -3.612  0.00  0.00      PRO   
ATOM   2346  CA  SER P 163      -0.671 -15.569  -1.711  0.00  0.00      PRO   
ATOM   2347  HA  SER P 163      -1.432 -15.733  -0.962  0.00  0.00      PRO   
ATOM   2348  CB  SER P 163      -0.550 -16.923  -2.476  0.00  0.00      PRO   
ATOM   2349  HB1 SER P 163      -0.283 -17.807  -1.859  0.00  0.00      PRO   
ATOM   2350  HB2 SER P 163       0.235 -16.800  -3.253  0.00  0.00      PRO   
ATOM   2351  OG  SER P 163      -1.804 -17.337  -2.886  0.00  0.00      PRO   
ATOM   2352  HG1 SER P 163      -2.025 -16.718  -3.585  0.00  0.00      PRO   
ATOM   2353  C   SER P 163       0.556 -15.150  -0.996  0.00  0.00      PRO   
ATOM   2354  O   SER P 163       0.597 -15.295   0.237  0.00  0.00      PRO   
ATOM   2355  N   VAL P 164       1.520 -14.646  -1.763  0.00  0.00      PRO   
ATOM   2356  HN  VAL P 164       1.447 -14.596  -2.756  0.00  0.00      PRO   
ATOM   2357  CA  VAL P 164       2.771 -14.102  -1.276  0.00  0.00      PRO   
ATOM   2358  HA  VAL P 164       3.197 -14.916  -0.708  0.00  0.00      PRO   
ATOM   2359  CB  VAL P 164       3.611 -13.860  -2.486  0.00  0.00      PRO   
ATOM   2360  HB  VAL P 164       3.220 -13.155  -3.251  0.00  0.00      PRO   
ATOM   2361  CG1 VAL P 164       5.019 -13.319  -1.946  0.00  0.00      PRO   
ATOM   2362 HG11 VAL P 164       5.515 -13.885  -1.129  0.00  0.00      PRO   
ATOM   2363 HG12 VAL P 164       5.726 -13.193  -2.794  0.00  0.00      PRO   
ATOM   2364 HG13 VAL P 164       4.933 -12.353  -1.404  0.00  0.00      PRO   
ATOM   2365  CG2 VAL P 164       3.924 -15.215  -3.245  0.00  0.00      PRO   
ATOM   2366 HG21 VAL P 164       3.052 -15.822  -3.572  0.00  0.00      PRO   
ATOM   2367 HG22 VAL P 164       4.593 -15.157  -4.131  0.00  0.00      PRO   
ATOM   2368 HG23 VAL P 164       4.478 -15.828  -2.502  0.00  0.00      PRO   
ATOM   2369  C   VAL P 164       2.548 -12.990  -0.320  0.00  0.00      PRO   
ATOM   2370  O   VAL P 164       3.231 -13.036   0.724  0.00  0.00      PRO   
ATOM   2371  N   ALA P 165       1.671 -11.965  -0.486  0.00  0.00      PRO   
ATOM   2372  HN  ALA P 165       1.094 -12.030  -1.296  0.00  0.00      PRO   
ATOM   2373  CA  ALA P 165       1.447 -10.908   0.430  0.00  0.00      PRO   
ATOM   2374  HA  ALA P 165       2.387 -10.501   0.772  0.00  0.00      PRO   
ATOM   2375  CB  ALA P 165       0.541  -9.907  -0.291  0.00  0.00      PRO   
ATOM   2376  HB1 ALA P 165       0.370  -8.997   0.322  0.00  0.00      PRO   
ATOM   2377  HB2 ALA P 165       0.964  -9.684  -1.293  0.00  0.00      PRO   
ATOM   2378  HB3 ALA P 165      -0.464 -10.357  -0.443  0.00  0.00      PRO   
ATOM   2379  C   ALA P 165       0.935 -11.351   1.779  0.00  0.00      PRO   
ATOM   2380  O   ALA P 165       1.349 -10.796   2.773  0.00  0.00      PRO   
ATOM   2381  N   VAL P 166      -0.025 -12.311   1.748  0.00  0.00      PRO   
ATOM   2382  HN  VAL P 166      -0.368 -12.665   0.882  0.00  0.00      PRO   
ATOM   2383  CA  VAL P 166      -0.460 -12.981   2.965  0.00  0.00      PRO   
ATOM   2384  HA  VAL P 166      -0.772 -12.167   3.603  0.00  0.00      PRO   
ATOM   2385  CB  VAL P 166      -1.750 -13.851   2.691  0.00  0.00      PRO   
ATOM   2386  HB  VAL P 166      -1.510 -14.510   1.829  0.00  0.00      PRO   
ATOM   2387  CG1 VAL P 166      -2.255 -14.716   3.856  0.00  0.00      PRO   
ATOM   2388 HG11 VAL P 166      -1.732 -15.696   3.882  0.00  0.00      PRO   
ATOM   2389 HG12 VAL P 166      -2.294 -14.184   4.830  0.00  0.00      PRO   
ATOM   2390 HG13 VAL P 166      -3.342 -14.933   3.781  0.00  0.00      PRO   
ATOM   2391  CG2 VAL P 166      -2.850 -12.819   2.125  0.00  0.00      PRO   
ATOM   2392 HG21 VAL P 166      -2.415 -12.420   1.183  0.00  0.00      PRO   
ATOM   2393 HG22 VAL P 166      -3.788 -13.388   1.953  0.00  0.00      PRO   
ATOM   2394 HG23 VAL P 166      -3.014 -11.941   2.786  0.00  0.00      PRO   
ATOM   2395  C   VAL P 166       0.569 -13.812   3.646  0.00  0.00      PRO   
ATOM   2396  O   VAL P 166       0.651 -13.926   4.858  0.00  0.00      PRO   
ATOM   2397  N   PHE P 167       1.315 -14.605   2.835  0.00  0.00      PRO   
ATOM   2398  HN  PHE P 167       1.155 -14.631   1.851  0.00  0.00      PRO   
ATOM   2399  CA  PHE P 167       2.376 -15.417   3.325  0.00  0.00      PRO   
ATOM   2400  HA  PHE P 167       2.051 -16.134   4.065  0.00  0.00      PRO   
ATOM   2401  CB  PHE P 167       2.906 -16.327   2.183  0.00  0.00      PRO   
ATOM   2402  HB1 PHE P 167       2.866 -15.678   1.283  0.00  0.00      PRO   
ATOM   2403  HB2 PHE P 167       2.177 -17.123   1.919  0.00  0.00      PRO   
ATOM   2404  CG  PHE P 167       4.357 -16.802   2.293  0.00  0.00      PRO   
ATOM   2405  CD1 PHE P 167       5.331 -16.615   1.242  0.00  0.00      PRO   
ATOM   2406  HD1 PHE P 167       5.050 -16.037   0.374  0.00  0.00      PRO   
ATOM   2407  CE1 PHE P 167       6.652 -17.036   1.406  0.00  0.00      PRO   
ATOM   2408  HE1 PHE P 167       7.329 -16.692   0.638  0.00  0.00      PRO   
ATOM   2409  CZ  PHE P 167       7.067 -17.846   2.496  0.00  0.00      PRO   
ATOM   2410  HZ  PHE P 167       8.097 -18.170   2.494  0.00  0.00      PRO   
ATOM   2411  CD2 PHE P 167       4.775 -17.633   3.371  0.00  0.00      PRO   
ATOM   2412  HD2 PHE P 167       3.987 -17.966   4.030  0.00  0.00      PRO   
ATOM   2413  CE2 PHE P 167       6.072 -18.179   3.517  0.00  0.00      PRO   
ATOM   2414  HE2 PHE P 167       6.415 -18.834   4.305  0.00  0.00      PRO   
ATOM   2415  C   PHE P 167       3.426 -14.572   4.056  0.00  0.00      PRO   
ATOM   2416  O   PHE P 167       3.942 -14.909   5.097  0.00  0.00      PRO   
ATOM   2417  N   ALA P 168       3.740 -13.446   3.378  0.00  0.00      PRO   
ATOM   2418  HN  ALA P 168       3.200 -13.314   2.550  0.00  0.00      PRO   
ATOM   2419  CA  ALA P 168       4.670 -12.364   3.778  0.00  0.00      PRO   
ATOM   2420  HA  ALA P 168       5.624 -12.756   4.097  0.00  0.00      PRO   
ATOM   2421  CB  ALA P 168       4.875 -11.420   2.587  0.00  0.00      PRO   
ATOM   2422  HB1 ALA P 168       5.590 -11.818   1.836  0.00  0.00      PRO   
ATOM   2423  HB2 ALA P 168       3.959 -11.051   2.079  0.00  0.00      PRO   
ATOM   2424  HB3 ALA P 168       5.391 -10.468   2.838  0.00  0.00      PRO   
ATOM   2425  C   ALA P 168       4.061 -11.562   4.925  0.00  0.00      PRO   
ATOM   2426  O   ALA P 168       4.875 -11.008   5.733  0.00  0.00      PRO   
ATOM   2427  N   SER P 169       2.770 -11.493   5.132  0.00  0.00      PRO   
ATOM   2428  HN  SER P 169       2.140 -11.810   4.428  0.00  0.00      PRO   
ATOM   2429  CA  SER P 169       2.155 -10.923   6.283  0.00  0.00      PRO   
ATOM   2430  HA  SER P 169       2.450  -9.903   6.478  0.00  0.00      PRO   
ATOM   2431  CB  SER P 169       0.665 -10.630   6.143  0.00  0.00      PRO   
ATOM   2432  HB1 SER P 169       0.323  -9.976   6.974  0.00  0.00      PRO   
ATOM   2433  HB2 SER P 169       0.144 -11.601   6.008  0.00  0.00      PRO   
ATOM   2434  OG  SER P 169       0.364  -9.817   4.964  0.00  0.00      PRO   
ATOM   2435  HG1 SER P 169       0.818 -10.121   4.174  0.00  0.00      PRO   
ATOM   2436  C   SER P 169       2.275 -11.889   7.559  0.00  0.00      PRO   
ATOM   2437  O   SER P 169       1.999 -11.478   8.677  0.00  0.00      PRO   
ATOM   2438  N   LEU P 170       2.580 -13.171   7.353  0.00  0.00      PRO   
ATOM   2439  HN  LEU P 170       2.503 -13.572   6.443  0.00  0.00      PRO   
ATOM   2440  CA  LEU P 170       3.001 -13.937   8.548  0.00  0.00      PRO   
ATOM   2441  HA  LEU P 170       2.274 -13.705   9.312  0.00  0.00      PRO   
ATOM   2442  CB  LEU P 170       3.058 -15.491   8.292  0.00  0.00      PRO   
ATOM   2443  HB1 LEU P 170       3.169 -16.028   9.259  0.00  0.00      PRO   
ATOM   2444  HB2 LEU P 170       3.931 -15.752   7.657  0.00  0.00      PRO   
ATOM   2445  CG  LEU P 170       1.704 -16.116   7.764  0.00  0.00      PRO   
ATOM   2446  HG  LEU P 170       1.635 -15.701   6.735  0.00  0.00      PRO   
ATOM   2447  CD1 LEU P 170       1.821 -17.623   7.552  0.00  0.00      PRO   
ATOM   2448 HD11 LEU P 170       1.908 -18.112   8.546  0.00  0.00      PRO   
ATOM   2449 HD12 LEU P 170       1.020 -17.908   6.837  0.00  0.00      PRO   
ATOM   2450 HD13 LEU P 170       2.743 -17.876   6.986  0.00  0.00      PRO   
ATOM   2451  CD2 LEU P 170       0.498 -15.615   8.593  0.00  0.00      PRO   
ATOM   2452 HD21 LEU P 170       0.054 -14.643   8.290  0.00  0.00      PRO   
ATOM   2453 HD22 LEU P 170      -0.364 -16.312   8.513  0.00  0.00      PRO   
ATOM   2454 HD23 LEU P 170       0.794 -15.559   9.663  0.00  0.00      PRO   
ATOM   2455  C   LEU P 170       4.272 -13.461   9.171  0.00  0.00      PRO   
ATOM   2456  O   LEU P 170       4.112 -13.342  10.381  0.00  0.00      PRO   
ATOM   2457  N   PRO P 171       5.482 -13.174   8.534  0.00  0.00      PRO   
ATOM   2458  CD  PRO P 171       5.806 -13.720   7.238  0.00  0.00      PRO   
ATOM   2459  HD1 PRO P 171       5.863 -14.820   7.091  0.00  0.00      PRO   
ATOM   2460  HD2 PRO P 171       5.067 -13.288   6.530  0.00  0.00      PRO   
ATOM   2461  CA  PRO P 171       6.657 -12.464   9.076  0.00  0.00      PRO   
ATOM   2462  HA  PRO P 171       7.081 -13.200   9.743  0.00  0.00      PRO   
ATOM   2463  CB  PRO P 171       7.359 -12.000   7.788  0.00  0.00      PRO   
ATOM   2464  HB1 PRO P 171       8.411 -11.720   8.010  0.00  0.00      PRO   
ATOM   2465  HB2 PRO P 171       6.765 -11.176   7.338  0.00  0.00      PRO   
ATOM   2466  CG  PRO P 171       7.228 -13.202   6.796  0.00  0.00      PRO   
ATOM   2467  HG1 PRO P 171       7.920 -14.049   6.992  0.00  0.00      PRO   
ATOM   2468  HG2 PRO P 171       7.202 -12.827   5.751  0.00  0.00      PRO   
ATOM   2469  C   PRO P 171       6.360 -11.232   9.898  0.00  0.00      PRO   
ATOM   2470  O   PRO P 171       5.315 -10.650   9.693  0.00  0.00      PRO   
ATOM   2471  N   GLY P 172       7.128 -10.886  10.964  0.00  0.00      PRO   
ATOM   2472  HN  GLY P 172       8.019 -11.301  11.132  0.00  0.00      PRO   
ATOM   2473  CA  GLY P 172       6.914  -9.922  12.009  0.00  0.00      PRO   
ATOM   2474  HA1 GLY P 172       6.195  -9.186  11.679  0.00  0.00      PRO   
ATOM   2475  HA2 GLY P 172       7.823  -9.373  12.207  0.00  0.00      PRO   
ATOM   2476  C   GLY P 172       6.485 -10.554  13.180  0.00  0.00      PRO   
ATOM   2477  O   GLY P 172       5.728  -9.940  13.964  0.00  0.00      PRO   
ATOM   2478  N   PHE P 173       6.841 -11.810  13.369  0.00  0.00      PRO   
ATOM   2479  HN  PHE P 173       7.477 -12.185  12.699  0.00  0.00      PRO   
ATOM   2480  CA  PHE P 173       6.386 -12.715  14.451  0.00  0.00      PRO   
ATOM   2481  HA  PHE P 173       5.315 -12.594  14.375  0.00  0.00      PRO   
ATOM   2482  CB  PHE P 173       6.994 -14.153  14.334  0.00  0.00      PRO   
ATOM   2483  HB1 PHE P 173       7.264 -14.617  15.307  0.00  0.00      PRO   
ATOM   2484  HB2 PHE P 173       7.859 -14.134  13.637  0.00  0.00      PRO   
ATOM   2485  CG  PHE P 173       5.960 -14.970  13.662  0.00  0.00      PRO   
ATOM   2486  CD1 PHE P 173       6.021 -15.097  12.211  0.00  0.00      PRO   
ATOM   2487  HD1 PHE P 173       6.719 -14.582  11.568  0.00  0.00      PRO   
ATOM   2488  CE1 PHE P 173       5.177 -15.978  11.589  0.00  0.00      PRO   
ATOM   2489  HE1 PHE P 173       5.231 -16.223  10.539  0.00  0.00      PRO   
ATOM   2490  CZ  PHE P 173       4.288 -16.792  12.311  0.00  0.00      PRO   
ATOM   2491  HZ  PHE P 173       3.542 -17.436  11.871  0.00  0.00      PRO   
ATOM   2492  CD2 PHE P 173       4.984 -15.645  14.321  0.00  0.00      PRO   
ATOM   2493  HD2 PHE P 173       4.953 -15.531  15.394  0.00  0.00      PRO   
ATOM   2494  CE2 PHE P 173       4.171 -16.561  13.692  0.00  0.00      PRO   
ATOM   2495  HE2 PHE P 173       3.405 -17.178  14.136  0.00  0.00      PRO   
ATOM   2496  C   PHE P 173       6.831 -12.198  15.836  0.00  0.00      PRO   
ATOM   2497  O   PHE P 173       6.249 -12.329  16.876  0.00  0.00      PRO   
ATOM   2498  N   LEU P 174       7.999 -11.543  15.841  0.00  0.00      PRO   
ATOM   2499  HN  LEU P 174       8.531 -11.517  14.998  0.00  0.00      PRO   
ATOM   2500  CA  LEU P 174       8.611 -10.952  17.007  0.00  0.00      PRO   
ATOM   2501  HA  LEU P 174       9.485 -10.513  16.549  0.00  0.00      PRO   
ATOM   2502  CB  LEU P 174       7.855  -9.814  17.615  0.00  0.00      PRO   
ATOM   2503  HB1 LEU P 174       6.808 -10.105  17.846  0.00  0.00      PRO   
ATOM   2504  HB2 LEU P 174       7.814  -8.983  16.878  0.00  0.00      PRO   
ATOM   2505  CG  LEU P 174       8.466  -9.110  18.839  0.00  0.00      PRO   
ATOM   2506  HG  LEU P 174       8.746  -9.824  19.644  0.00  0.00      PRO   
ATOM   2507  CD1 LEU P 174       9.657  -8.156  18.635  0.00  0.00      PRO   
ATOM   2508 HD11 LEU P 174      10.542  -8.516  18.069  0.00  0.00      PRO   
ATOM   2509 HD12 LEU P 174       9.202  -7.205  18.282  0.00  0.00      PRO   
ATOM   2510 HD13 LEU P 174      10.120  -7.945  19.623  0.00  0.00      PRO   
ATOM   2511  CD2 LEU P 174       7.353  -8.374  19.516  0.00  0.00      PRO   
ATOM   2512 HD21 LEU P 174       6.750  -7.838  18.752  0.00  0.00      PRO   
ATOM   2513 HD22 LEU P 174       6.622  -8.952  20.119  0.00  0.00      PRO   
ATOM   2514 HD23 LEU P 174       7.803  -7.540  20.095  0.00  0.00      PRO   
ATOM   2515  C   LEU P 174       9.156 -11.999  18.068  0.00  0.00      PRO   
ATOM   2516  O   LEU P 174       8.462 -12.581  18.862  0.00  0.00      PRO   
ATOM   2517  N   PHE P 175      10.458 -12.313  18.101  0.00  0.00      PRO   
ATOM   2518  HN  PHE P 175      11.063 -11.994  17.376  0.00  0.00      PRO   
ATOM   2519  CA  PHE P 175      11.024 -13.244  19.019  0.00  0.00      PRO   
ATOM   2520  HA  PHE P 175      10.291 -13.986  19.299  0.00  0.00      PRO   
ATOM   2521  CB  PHE P 175      12.170 -14.134  18.379  0.00  0.00      PRO   
ATOM   2522  HB1 PHE P 175      12.773 -14.825  19.006  0.00  0.00      PRO   
ATOM   2523  HB2 PHE P 175      12.913 -13.504  17.844  0.00  0.00      PRO   
ATOM   2524  CG  PHE P 175      11.556 -15.003  17.267  0.00  0.00      PRO   
ATOM   2525  CD1 PHE P 175      11.221 -16.266  17.737  0.00  0.00      PRO   
ATOM   2526  HD1 PHE P 175      11.282 -16.634  18.751  0.00  0.00      PRO   
ATOM   2527  CE1 PHE P 175      10.646 -17.230  16.838  0.00  0.00      PRO   
ATOM   2528  HE1 PHE P 175      10.329 -18.198  17.196  0.00  0.00      PRO   
ATOM   2529  CZ  PHE P 175      10.597 -16.963  15.437  0.00  0.00      PRO   
ATOM   2530  HZ  PHE P 175      10.130 -17.582  14.686  0.00  0.00      PRO   
ATOM   2531  CD2 PHE P 175      11.449 -14.670  15.988  0.00  0.00      PRO   
ATOM   2532  HD2 PHE P 175      11.594 -13.658  15.639  0.00  0.00      PRO   
ATOM   2533  CE2 PHE P 175      10.921 -15.583  15.074  0.00  0.00      PRO   
ATOM   2534  HE2 PHE P 175      10.856 -15.301  14.034  0.00  0.00      PRO   
ATOM   2535  C   PHE P 175      11.425 -12.560  20.307  0.00  0.00      PRO   
ATOM   2536  O   PHE P 175      11.405 -11.338  20.331  0.00  0.00      PRO   
ATOM   2537  N   THR P 197      11.835 -13.325  21.275  0.00  0.00      PRO   
ATOM   2538  HN  THR P 197      11.761 -14.318  21.216  0.00  0.00      PRO   
ATOM   2539  CA  THR P 197      12.411 -12.763  22.496  0.00  0.00      PRO   
ATOM   2540  HA  THR P 197      11.782 -11.992  22.916  0.00  0.00      PRO   
ATOM   2541  CB  THR P 197      12.567 -13.766  23.624  0.00  0.00      PRO   
ATOM   2542  HB  THR P 197      13.467 -13.601  24.254  0.00  0.00      PRO   
ATOM   2543  OG1 THR P 197      12.631 -15.185  23.209  0.00  0.00      PRO   
ATOM   2544  HG1 THR P 197      12.886 -15.760  23.934  0.00  0.00      PRO   
ATOM   2545  CG2 THR P 197      11.417 -13.647  24.654  0.00  0.00      PRO   
ATOM   2546 HG21 THR P 197      11.268 -12.608  25.017  0.00  0.00      PRO   
ATOM   2547 HG22 THR P 197      10.416 -13.944  24.274  0.00  0.00      PRO   
ATOM   2548 HG23 THR P 197      11.696 -14.262  25.537  0.00  0.00      PRO   
ATOM   2549  C   THR P 197      13.763 -12.119  22.307  0.00  0.00      PRO   
ATOM   2550  O   THR P 197      14.798 -12.742  22.249  0.00  0.00      PRO   
ATOM   2551  N   TRP P 198      13.781 -10.794  22.147  0.00  0.00      PRO   
ATOM   2552  HN  TRP P 198      12.902 -10.350  22.306  0.00  0.00      PRO   
ATOM   2553  CA  TRP P 198      14.877  -9.812  21.812  0.00  0.00      PRO   
ATOM   2554  HA  TRP P 198      14.287  -9.050  21.324  0.00  0.00      PRO   
ATOM   2555  CB  TRP P 198      15.576  -9.047  23.022  0.00  0.00      PRO   
ATOM   2556  HB1 TRP P 198      14.827  -8.385  23.506  0.00  0.00      PRO   
ATOM   2557  HB2 TRP P 198      16.391  -8.398  22.635  0.00  0.00      PRO   
ATOM   2558  CG  TRP P 198      16.236 -10.000  24.039  0.00  0.00      PRO   
ATOM   2559  CD1 TRP P 198      17.529 -10.481  24.043  0.00  0.00      PRO   
ATOM   2560  HD1 TRP P 198      18.362 -10.112  23.462  0.00  0.00      PRO   
ATOM   2561  NE1 TRP P 198      17.644 -11.466  25.012  0.00  0.00      PRO   
ATOM   2562  HE1 TRP P 198      18.326 -12.152  25.143  0.00  0.00      PRO   
ATOM   2563  CE2 TRP P 198      16.489 -11.701  25.583  0.00  0.00      PRO   
ATOM   2564  CD2 TRP P 198      15.463 -10.876  24.927  0.00  0.00      PRO   
ATOM   2565  CE3 TRP P 198      14.141 -10.912  25.353  0.00  0.00      PRO   
ATOM   2566  HE3 TRP P 198      13.341 -10.253  25.051  0.00  0.00      PRO   
ATOM   2567  CZ3 TRP P 198      13.877 -11.791  26.434  0.00  0.00      PRO   
ATOM   2568  HZ3 TRP P 198      12.849 -11.838  26.762  0.00  0.00      PRO   
ATOM   2569  CZ2 TRP P 198      16.145 -12.654  26.527  0.00  0.00      PRO   
ATOM   2570  HZ2 TRP P 198      16.727 -13.534  26.757  0.00  0.00      PRO   
ATOM   2571  CH2 TRP P 198      14.843 -12.538  27.074  0.00  0.00      PRO   
ATOM   2572  HH2 TRP P 198      14.553 -13.246  27.835  0.00  0.00      PRO   
ATOM   2573  C   TRP P 198      15.680 -10.289  20.601  0.00  0.00      PRO   
ATOM   2574  O   TRP P 198      15.068 -10.886  19.702  0.00  0.00      PRO   
ATOM   2575  N   LYS P 199      17.018  -9.984  20.444  0.00  0.00      PRO   
ATOM   2576  HN  LYS P 199      17.411  -9.494  21.218  0.00  0.00      PRO   
ATOM   2577  CA  LYS P 199      17.787 -10.668  19.439  0.00  0.00      PRO   
ATOM   2578  HA  LYS P 199      17.178 -11.475  19.059  0.00  0.00      PRO   
ATOM   2579  CB  LYS P 199      19.090 -11.395  19.979  0.00  0.00      PRO   
ATOM   2580  HB1 LYS P 199      19.761 -10.565  20.288  0.00  0.00      PRO   
ATOM   2581  HB2 LYS P 199      19.481 -11.913  19.078  0.00  0.00      PRO   
ATOM   2582  CG  LYS P 199      18.919 -12.442  21.048  0.00  0.00      PRO   
ATOM   2583  HG1 LYS P 199      18.608 -11.869  21.948  0.00  0.00      PRO   
ATOM   2584  HG2 LYS P 199      19.937 -12.794  21.322  0.00  0.00      PRO   
ATOM   2585  CD  LYS P 199      17.876 -13.529  20.809  0.00  0.00      PRO   
ATOM   2586  HD1 LYS P 199      18.257 -13.875  19.824  0.00  0.00      PRO   
ATOM   2587  HD2 LYS P 199      16.910 -13.013  20.624  0.00  0.00      PRO   
ATOM   2588  CE  LYS P 199      17.773 -14.704  21.771  0.00  0.00      PRO   
ATOM   2589  HE1 LYS P 199      18.802 -15.109  21.872  0.00  0.00      PRO   
ATOM   2590  HE2 LYS P 199      16.983 -15.431  21.486  0.00  0.00      PRO   
ATOM   2591  NZ  LYS P 199      17.242 -14.262  23.082  0.00  0.00      PRO   
ATOM   2592  HZ1 LYS P 199      16.878 -15.053  23.651  0.00  0.00      PRO   
ATOM   2593  HZ2 LYS P 199      18.031 -13.934  23.674  0.00  0.00      PRO   
ATOM   2594  HZ3 LYS P 199      16.492 -13.547  22.986  0.00  0.00      PRO   
ATOM   2595  C   LYS P 199      17.997  -9.777  18.263  0.00  0.00      PRO   
ATOM   2596  O   LYS P 199      17.059  -9.427  17.503  0.00  0.00      PRO   
ATOM   2597  N   VAL P 200      19.267  -9.207  18.155  0.00  0.00      PRO   
ATOM   2598  HN  VAL P 200      20.006  -9.208  18.824  0.00  0.00      PRO   
ATOM   2599  CA  VAL P 200      19.642  -8.502  16.958  0.00  0.00      PRO   
ATOM   2600  HA  VAL P 200      18.897  -7.721  16.982  0.00  0.00      PRO   
ATOM   2601  CB  VAL P 200      21.036  -7.853  17.041  0.00  0.00      PRO   
ATOM   2602  HB  VAL P 200      21.718  -8.641  17.425  0.00  0.00      PRO   
ATOM   2603  CG1 VAL P 200      21.555  -7.345  15.726  0.00  0.00      PRO   
ATOM   2604 HG11 VAL P 200      22.497  -6.763  15.821  0.00  0.00      PRO   
ATOM   2605 HG12 VAL P 200      21.795  -8.032  14.886  0.00  0.00      PRO   
ATOM   2606 HG13 VAL P 200      20.827  -6.557  15.440  0.00  0.00      PRO   
ATOM   2607  CG2 VAL P 200      20.976  -6.658  18.070  0.00  0.00      PRO   
ATOM   2608 HG21 VAL P 200      20.076  -6.065  17.800  0.00  0.00      PRO   
ATOM   2609 HG22 VAL P 200      20.871  -7.093  19.087  0.00  0.00      PRO   
ATOM   2610 HG23 VAL P 200      21.893  -6.041  17.961  0.00  0.00      PRO   
ATOM   2611  C   VAL P 200      19.473  -9.299  15.643  0.00  0.00      PRO   
ATOM   2612  O   VAL P 200      18.778  -8.708  14.788  0.00  0.00      PRO   
ATOM   2613  N   LEU P 201      19.939 -10.527  15.461  0.00  0.00      PRO   
ATOM   2614  HN  LEU P 201      20.442 -11.059  16.138  0.00  0.00      PRO   
ATOM   2615  CA  LEU P 201      19.758 -11.396  14.295  0.00  0.00      PRO   
ATOM   2616  HA  LEU P 201      20.143 -10.877  13.430  0.00  0.00      PRO   
ATOM   2617  CB  LEU P 201      20.524 -12.647  14.498  0.00  0.00      PRO   
ATOM   2618  HB1 LEU P 201      20.402 -13.203  13.544  0.00  0.00      PRO   
ATOM   2619  HB2 LEU P 201      20.171 -13.103  15.447  0.00  0.00      PRO   
ATOM   2620  CG  LEU P 201      22.053 -12.406  14.626  0.00  0.00      PRO   
ATOM   2621  HG  LEU P 201      22.119 -11.694  15.476  0.00  0.00      PRO   
ATOM   2622  CD1 LEU P 201      22.757 -13.764  14.840  0.00  0.00      PRO   
ATOM   2623 HD11 LEU P 201      23.819 -13.557  14.588  0.00  0.00      PRO   
ATOM   2624 HD12 LEU P 201      22.491 -14.186  15.833  0.00  0.00      PRO   
ATOM   2625 HD13 LEU P 201      22.412 -14.565  14.150  0.00  0.00      PRO   
ATOM   2626  CD2 LEU P 201      22.713 -11.659  13.486  0.00  0.00      PRO   
ATOM   2627 HD21 LEU P 201      22.217 -10.678  13.327  0.00  0.00      PRO   
ATOM   2628 HD22 LEU P 201      23.798 -11.693  13.722  0.00  0.00      PRO   
ATOM   2629 HD23 LEU P 201      22.649 -12.203  12.520  0.00  0.00      PRO   
ATOM   2630  C   LEU P 201      18.353 -11.715  13.781  0.00  0.00      PRO   
ATOM   2631  O   LEU P 201      18.038 -11.675  12.582  0.00  0.00      PRO   
ATOM   2632  N   SER P 202      17.368 -11.829  14.695  0.00  0.00      PRO   
ATOM   2633  HN  SER P 202      17.755 -11.949  15.606  0.00  0.00      PRO   
ATOM   2634  CA  SER P 202      15.978 -11.825  14.361  0.00  0.00      PRO   
ATOM   2635  HA  SER P 202      15.874 -12.428  13.471  0.00  0.00      PRO   
ATOM   2636  CB  SER P 202      15.046 -12.382  15.466  0.00  0.00      PRO   
ATOM   2637  HB1 SER P 202      14.911 -11.712  16.342  0.00  0.00      PRO   
ATOM   2638  HB2 SER P 202      15.513 -13.311  15.858  0.00  0.00      PRO   
ATOM   2639  OG  SER P 202      13.806 -12.790  14.813  0.00  0.00      PRO   
ATOM   2640  HG1 SER P 202      13.959 -13.629  14.372  0.00  0.00      PRO   
ATOM   2641  C   SER P 202      15.396 -10.447  14.077  0.00  0.00      PRO   
ATOM   2642  O   SER P 202      14.471 -10.292  13.218  0.00  0.00      PRO   
ATOM   2643  N   SER P 203      15.928  -9.341  14.575  0.00  0.00      PRO   
ATOM   2644  HN  SER P 203      16.830  -9.444  14.986  0.00  0.00      PRO   
ATOM   2645  CA  SER P 203      15.567  -7.950  14.377  0.00  0.00      PRO   
ATOM   2646  HA  SER P 203      14.501  -7.781  14.413  0.00  0.00      PRO   
ATOM   2647  CB  SER P 203      16.189  -6.995  15.445  0.00  0.00      PRO   
ATOM   2648  HB1 SER P 203      16.149  -5.932  15.125  0.00  0.00      PRO   
ATOM   2649  HB2 SER P 203      17.231  -7.298  15.685  0.00  0.00      PRO   
ATOM   2650  OG  SER P 203      15.431  -7.233  16.650  0.00  0.00      PRO   
ATOM   2651  HG1 SER P 203      15.803  -8.003  17.087  0.00  0.00      PRO   
ATOM   2652  C   SER P 203      16.047  -7.575  12.938  0.00  0.00      PRO   
ATOM   2653  O   SER P 203      15.371  -6.864  12.253  0.00  0.00      PRO   
ATOM   2654  N   LEU P 204      17.236  -8.028  12.494  0.00  0.00      PRO   
ATOM   2655  HN  LEU P 204      17.811  -8.563  13.109  0.00  0.00      PRO   
ATOM   2656  CA  LEU P 204      17.644  -7.974  11.111  0.00  0.00      PRO   
ATOM   2657  HA  LEU P 204      17.739  -6.913  10.936  0.00  0.00      PRO   
ATOM   2658  CB  LEU P 204      19.138  -8.643  11.035  0.00  0.00      PRO   
ATOM   2659  HB1 LEU P 204      19.049  -9.748  10.955  0.00  0.00      PRO   
ATOM   2660  HB2 LEU P 204      19.571  -8.412  12.031  0.00  0.00      PRO   
ATOM   2661  CG  LEU P 204      20.153  -8.054  10.016  0.00  0.00      PRO   
ATOM   2662  HG  LEU P 204      19.810  -7.042   9.711  0.00  0.00      PRO   
ATOM   2663  CD1 LEU P 204      21.557  -8.091  10.579  0.00  0.00      PRO   
ATOM   2664 HD11 LEU P 204      21.609  -7.553  11.549  0.00  0.00      PRO   
ATOM   2665 HD12 LEU P 204      21.894  -9.123  10.814  0.00  0.00      PRO   
ATOM   2666 HD13 LEU P 204      22.261  -7.598   9.875  0.00  0.00      PRO   
ATOM   2667  CD2 LEU P 204      19.942  -8.831   8.770  0.00  0.00      PRO   
ATOM   2668 HD21 LEU P 204      20.580  -8.430   7.954  0.00  0.00      PRO   
ATOM   2669 HD22 LEU P 204      20.204  -9.904   8.886  0.00  0.00      PRO   
ATOM   2670 HD23 LEU P 204      18.930  -8.924   8.320  0.00  0.00      PRO   
ATOM   2671  C   LEU P 204      16.750  -8.607  10.111  0.00  0.00      PRO   
ATOM   2672  O   LEU P 204      16.427  -8.033   9.075  0.00  0.00      PRO   
ATOM   2673  N   GLU P 205      16.329  -9.856  10.414  0.00  0.00      PRO   
ATOM   2674  HN  GLU P 205      16.468 -10.158  11.354  0.00  0.00      PRO   
ATOM   2675  CA  GLU P 205      15.608 -10.792   9.499  0.00  0.00      PRO   
ATOM   2676  HA  GLU P 205      16.127 -11.138   8.617  0.00  0.00      PRO   
ATOM   2677  CB  GLU P 205      15.169 -11.992  10.365  0.00  0.00      PRO   
ATOM   2678  HB1 GLU P 205      14.561 -11.480  11.142  0.00  0.00      PRO   
ATOM   2679  HB2 GLU P 205      16.105 -12.426  10.779  0.00  0.00      PRO   
ATOM   2680  CG  GLU P 205      14.376 -13.203   9.726  0.00  0.00      PRO   
ATOM   2681  HG1 GLU P 205      15.014 -13.616   8.915  0.00  0.00      PRO   
ATOM   2682  HG2 GLU P 205      13.568 -12.774   9.095  0.00  0.00      PRO   
ATOM   2683  CD  GLU P 205      13.851 -14.266  10.646  0.00  0.00      PRO   
ATOM   2684  OE1 GLU P 205      12.756 -14.206  11.303  0.00  0.00      PRO   
ATOM   2685  OE2 GLU P 205      14.602 -15.233  10.904  0.00  0.00      PRO   
ATOM   2686  C   GLU P 205      14.374 -10.180   8.971  0.00  0.00      PRO   
ATOM   2687  O   GLU P 205      14.036 -10.353   7.806  0.00  0.00      PRO   
ATOM   2688  N   ILE P 206      13.599  -9.497   9.874  0.00  0.00      PRO   
ATOM   2689  HN  ILE P 206      13.861  -9.375  10.829  0.00  0.00      PRO   
ATOM   2690  CA  ILE P 206      12.388  -8.933   9.373  0.00  0.00      PRO   
ATOM   2691  HA  ILE P 206      11.920  -9.586   8.651  0.00  0.00      PRO   
ATOM   2692  CB  ILE P 206      11.349  -8.944  10.576  0.00  0.00      PRO   
ATOM   2693  HB  ILE P 206      11.277  -9.998  10.922  0.00  0.00      PRO   
ATOM   2694  CG2 ILE P 206      11.942  -8.286  11.858  0.00  0.00      PRO   
ATOM   2695 HG21 ILE P 206      12.453  -7.309  11.727  0.00  0.00      PRO   
ATOM   2696 HG22 ILE P 206      11.113  -8.052  12.559  0.00  0.00      PRO   
ATOM   2697 HG23 ILE P 206      12.666  -8.975  12.344  0.00  0.00      PRO   
ATOM   2698  CG1 ILE P 206       9.971  -8.424  10.162  0.00  0.00      PRO   
ATOM   2699 HG11 ILE P 206      10.066  -7.330   9.991  0.00  0.00      PRO   
ATOM   2700 HG12 ILE P 206       9.349  -8.596  11.066  0.00  0.00      PRO   
ATOM   2701  CD  ILE P 206       9.268  -9.236   8.971  0.00  0.00      PRO   
ATOM   2702  HD1 ILE P 206       9.273 -10.314   9.238  0.00  0.00      PRO   
ATOM   2703  HD2 ILE P 206       8.219  -8.887   8.862  0.00  0.00      PRO   
ATOM   2704  HD3 ILE P 206       9.822  -9.197   8.009  0.00  0.00      PRO   
ATOM   2705  C   ILE P 206      12.577  -7.578   8.631  0.00  0.00      PRO   
ATOM   2706  O   ILE P 206      11.954  -7.291   7.622  0.00  0.00      PRO   
ATOM   2707  N   ASN P 207      13.609  -6.915   9.078  0.00  0.00      PRO   
ATOM   2708  HN  ASN P 207      14.280  -7.403   9.631  0.00  0.00      PRO   
ATOM   2709  CA  ASN P 207      13.924  -5.637   8.549  0.00  0.00      PRO   
ATOM   2710  HA  ASN P 207      13.032  -5.048   8.704  0.00  0.00      PRO   
ATOM   2711  CB  ASN P 207      15.141  -5.073   9.273  0.00  0.00      PRO   
ATOM   2712  HB1 ASN P 207      16.092  -5.618   9.092  0.00  0.00      PRO   
ATOM   2713  HB2 ASN P 207      14.912  -4.982  10.356  0.00  0.00      PRO   
ATOM   2714  CG  ASN P 207      15.566  -3.575   8.950  0.00  0.00      PRO   
ATOM   2715  OD1 ASN P 207      16.678  -3.453   8.541  0.00  0.00      PRO   
ATOM   2716  ND2 ASN P 207      14.552  -2.687   8.944  0.00  0.00      PRO   
ATOM   2717 HD21 ASN P 207      13.847  -2.904   9.618  0.00  0.00      PRO   
ATOM   2718 HD22 ASN P 207      14.705  -1.788   8.534  0.00  0.00      PRO   
ATOM   2719  C   ASN P 207      14.244  -5.647   7.081  0.00  0.00      PRO   
ATOM   2720  O   ASN P 207      13.834  -4.773   6.273  0.00  0.00      PRO   
ATOM   2721  N   ILE P 208      15.007  -6.640   6.670  0.00  0.00      PRO   
ATOM   2722  HN  ILE P 208      15.395  -7.228   7.375  0.00  0.00      PRO   
ATOM   2723  CA  ILE P 208      15.143  -7.034   5.299  0.00  0.00      PRO   
ATOM   2724  HA  ILE P 208      15.634  -6.206   4.811  0.00  0.00      PRO   
ATOM   2725  CB  ILE P 208      15.992  -8.269   5.148  0.00  0.00      PRO   
ATOM   2726  HB  ILE P 208      15.536  -9.090   5.740  0.00  0.00      PRO   
ATOM   2727  CG2 ILE P 208      16.155  -8.773   3.714  0.00  0.00      PRO   
ATOM   2728 HG21 ILE P 208      15.241  -9.325   3.409  0.00  0.00      PRO   
ATOM   2729 HG22 ILE P 208      16.442  -8.021   2.949  0.00  0.00      PRO   
ATOM   2730 HG23 ILE P 208      16.919  -9.570   3.587  0.00  0.00      PRO   
ATOM   2731  CG1 ILE P 208      17.457  -8.051   5.715  0.00  0.00      PRO   
ATOM   2732 HG11 ILE P 208      18.085  -8.960   5.596  0.00  0.00      PRO   
ATOM   2733 HG12 ILE P 208      17.342  -7.737   6.774  0.00  0.00      PRO   
ATOM   2734  CD  ILE P 208      18.196  -6.997   4.930  0.00  0.00      PRO   
ATOM   2735  HD1 ILE P 208      19.161  -6.800   5.445  0.00  0.00      PRO   
ATOM   2736  HD2 ILE P 208      18.347  -7.241   3.856  0.00  0.00      PRO   
ATOM   2737  HD3 ILE P 208      17.683  -6.015   5.011  0.00  0.00      PRO   
ATOM   2738  C   ILE P 208      13.821  -7.285   4.498  0.00  0.00      PRO   
ATOM   2739  O   ILE P 208      13.518  -6.582   3.531  0.00  0.00      PRO   
ATOM   2740  N   LEU P 209      12.924  -8.093   5.017  0.00  0.00      PRO   
ATOM   2741  HN  LEU P 209      13.138  -8.568   5.867  0.00  0.00      PRO   
ATOM   2742  CA  LEU P 209      11.668  -8.506   4.373  0.00  0.00      PRO   
ATOM   2743  HA  LEU P 209      12.033  -8.665   3.369  0.00  0.00      PRO   
ATOM   2744  CB  LEU P 209      11.049  -9.809   4.984  0.00  0.00      PRO   
ATOM   2745  HB1 LEU P 209      10.081 -10.032   4.486  0.00  0.00      PRO   
ATOM   2746  HB2 LEU P 209      10.905  -9.640   6.073  0.00  0.00      PRO   
ATOM   2747  CG  LEU P 209      11.877 -11.113   4.813  0.00  0.00      PRO   
ATOM   2748  HG  LEU P 209      12.960 -10.935   4.986  0.00  0.00      PRO   
ATOM   2749  CD1 LEU P 209      11.548 -12.118   5.812  0.00  0.00      PRO   
ATOM   2750 HD11 LEU P 209      11.715 -11.927   6.893  0.00  0.00      PRO   
ATOM   2751 HD12 LEU P 209      10.475 -12.376   5.688  0.00  0.00      PRO   
ATOM   2752 HD13 LEU P 209      12.207 -13.012   5.843  0.00  0.00      PRO   
ATOM   2753  CD2 LEU P 209      11.649 -11.686   3.459  0.00  0.00      PRO   
ATOM   2754 HD21 LEU P 209      12.096 -12.694   3.322  0.00  0.00      PRO   
ATOM   2755 HD22 LEU P 209      10.578 -11.826   3.200  0.00  0.00      PRO   
ATOM   2756 HD23 LEU P 209      12.099 -11.009   2.701  0.00  0.00      PRO   
ATOM   2757  C   LEU P 209      10.619  -7.316   4.388  0.00  0.00      PRO   
ATOM   2758  O   LEU P 209       9.978  -7.100   3.415  0.00  0.00      PRO   
ATOM   2759  N   GLY P 210      10.436  -6.482   5.395  0.00  0.00      PRO   
ATOM   2760  HN  GLY P 210      11.046  -6.517   6.183  0.00  0.00      PRO   
ATOM   2761  CA  GLY P 210       9.368  -5.462   5.487  0.00  0.00      PRO   
ATOM   2762  HA1 GLY P 210       9.244  -5.438   6.559  0.00  0.00      PRO   
ATOM   2763  HA2 GLY P 210       8.480  -5.704   4.921  0.00  0.00      PRO   
ATOM   2764  C   GLY P 210       9.790  -4.095   5.056  0.00  0.00      PRO   
ATOM   2765  O   GLY P 210       8.917  -3.281   4.755  0.00  0.00      PRO   
ATOM   2766  N   LEU P 211      11.098  -3.858   5.093  0.00  0.00      PRO   
ATOM   2767  HN  LEU P 211      11.705  -4.569   5.441  0.00  0.00      PRO   
ATOM   2768  CA  LEU P 211      11.494  -2.531   4.759  0.00  0.00      PRO   
ATOM   2769  HA  LEU P 211      10.651  -1.858   4.702  0.00  0.00      PRO   
ATOM   2770  CB  LEU P 211      12.130  -1.870   6.002  0.00  0.00      PRO   
ATOM   2771  HB1 LEU P 211      12.745  -2.591   6.582  0.00  0.00      PRO   
ATOM   2772  HB2 LEU P 211      11.256  -1.679   6.660  0.00  0.00      PRO   
ATOM   2773  CG  LEU P 211      12.840  -0.545   5.714  0.00  0.00      PRO   
ATOM   2774  HG  LEU P 211      13.541  -0.619   4.855  0.00  0.00      PRO   
ATOM   2775  CD1 LEU P 211      11.899   0.575   5.372  0.00  0.00      PRO   
ATOM   2776 HD11 LEU P 211      11.289   0.848   6.259  0.00  0.00      PRO   
ATOM   2777 HD12 LEU P 211      12.462   1.497   5.113  0.00  0.00      PRO   
ATOM   2778 HD13 LEU P 211      11.160   0.342   4.576  0.00  0.00      PRO   
ATOM   2779  CD2 LEU P 211      13.629  -0.085   6.909  0.00  0.00      PRO   
ATOM   2780 HD21 LEU P 211      14.146   0.893   6.811  0.00  0.00      PRO   
ATOM   2781 HD22 LEU P 211      12.977   0.064   7.796  0.00  0.00      PRO   
ATOM   2782 HD23 LEU P 211      14.477  -0.786   7.062  0.00  0.00      PRO   
ATOM   2783  C   LEU P 211      12.489  -2.476   3.583  0.00  0.00      PRO   
ATOM   2784  O   LEU P 211      12.350  -1.781   2.631  0.00  0.00      PRO   
ATOM   2785  N   VAL P 212      13.591  -3.272   3.635  0.00  0.00      PRO   
ATOM   2786  HN  VAL P 212      13.839  -3.862   4.399  0.00  0.00      PRO   
ATOM   2787  CA  VAL P 212      14.652  -3.259   2.627  0.00  0.00      PRO   
ATOM   2788  HA  VAL P 212      14.932  -2.230   2.451  0.00  0.00      PRO   
ATOM   2789  CB  VAL P 212      15.909  -3.979   3.154  0.00  0.00      PRO   
ATOM   2790  HB  VAL P 212      15.625  -5.039   3.328  0.00  0.00      PRO   
ATOM   2791  CG1 VAL P 212      17.129  -3.861   2.171  0.00  0.00      PRO   
ATOM   2792 HG11 VAL P 212      18.028  -4.324   2.631  0.00  0.00      PRO   
ATOM   2793 HG12 VAL P 212      16.869  -4.404   1.238  0.00  0.00      PRO   
ATOM   2794 HG13 VAL P 212      17.505  -2.824   2.036  0.00  0.00      PRO   
ATOM   2795  CG2 VAL P 212      16.232  -3.310   4.499  0.00  0.00      PRO   
ATOM   2796 HG21 VAL P 212      17.198  -3.633   4.942  0.00  0.00      PRO   
ATOM   2797 HG22 VAL P 212      16.329  -2.215   4.335  0.00  0.00      PRO   
ATOM   2798 HG23 VAL P 212      15.457  -3.529   5.265  0.00  0.00      PRO   
ATOM   2799  C   VAL P 212      14.181  -3.802   1.278  0.00  0.00      PRO   
ATOM   2800  O   VAL P 212      14.448  -3.173   0.247  0.00  0.00      PRO   
ATOM   2801  N   ILE P 213      13.500  -4.931   1.244  0.00  0.00      PRO   
ATOM   2802  HN  ILE P 213      13.337  -5.383   2.117  0.00  0.00      PRO   
ATOM   2803  CA  ILE P 213      12.929  -5.524   0.053  0.00  0.00      PRO   
ATOM   2804  HA  ILE P 213      13.730  -5.487  -0.671  0.00  0.00      PRO   
ATOM   2805  CB  ILE P 213      12.668  -7.018   0.197  0.00  0.00      PRO   
ATOM   2806  HB  ILE P 213      12.019  -7.109   1.094  0.00  0.00      PRO   
ATOM   2807  CG2 ILE P 213      11.692  -7.580  -0.961  0.00  0.00      PRO   
ATOM   2808 HG21 ILE P 213      11.437  -8.660  -0.899  0.00  0.00      PRO   
ATOM   2809 HG22 ILE P 213      10.696  -7.095  -0.873  0.00  0.00      PRO   
ATOM   2810 HG23 ILE P 213      12.136  -7.308  -1.942  0.00  0.00      PRO   
ATOM   2811  CG1 ILE P 213      13.987  -7.815   0.216  0.00  0.00      PRO   
ATOM   2812 HG11 ILE P 213      14.700  -7.193   0.799  0.00  0.00      PRO   
ATOM   2813 HG12 ILE P 213      14.428  -7.872  -0.802  0.00  0.00      PRO   
ATOM   2814  CD  ILE P 213      13.874  -9.190   0.862  0.00  0.00      PRO   
ATOM   2815  HD1 ILE P 213      13.362  -9.190   1.848  0.00  0.00      PRO   
ATOM   2816  HD2 ILE P 213      13.365  -9.841   0.120  0.00  0.00      PRO   
ATOM   2817  HD3 ILE P 213      14.825  -9.751   0.981  0.00  0.00      PRO   
ATOM   2818  C   ILE P 213      11.893  -4.643  -0.651  0.00  0.00      PRO   
ATOM   2819  O   ILE P 213      12.113  -4.415  -1.819  0.00  0.00      PRO   
ATOM   2820  N   PRO P 214      10.908  -4.087  -0.009  0.00  0.00      PRO   
ATOM   2821  CD  PRO P 214      10.392  -4.437   1.314  0.00  0.00      PRO   
ATOM   2822  HD1 PRO P 214      10.125  -5.496   1.112  0.00  0.00      PRO   
ATOM   2823  HD2 PRO P 214      11.169  -4.407   2.106  0.00  0.00      PRO   
ATOM   2824  CA  PRO P 214       9.922  -3.340  -0.757  0.00  0.00      PRO   
ATOM   2825  HA  PRO P 214       9.830  -3.815  -1.723  0.00  0.00      PRO   
ATOM   2826  CB  PRO P 214       8.603  -3.404   0.148  0.00  0.00      PRO   
ATOM   2827  HB1 PRO P 214       8.048  -4.298  -0.207  0.00  0.00      PRO   
ATOM   2828  HB2 PRO P 214       7.924  -2.538  -0.005  0.00  0.00      PRO   
ATOM   2829  CG  PRO P 214       9.174  -3.584   1.502  0.00  0.00      PRO   
ATOM   2830  HG1 PRO P 214       8.481  -4.061   2.228  0.00  0.00      PRO   
ATOM   2831  HG2 PRO P 214       9.521  -2.614   1.916  0.00  0.00      PRO   
ATOM   2832  C   PRO P 214      10.413  -1.959  -1.074  0.00  0.00      PRO   
ATOM   2833  O   PRO P 214      10.134  -1.450  -2.124  0.00  0.00      PRO   
ATOM   2834  N   LEU P 215      11.240  -1.296  -0.207  0.00  0.00      PRO   
ATOM   2835  HN  LEU P 215      11.612  -1.833   0.546  0.00  0.00      PRO   
ATOM   2836  CA  LEU P 215      11.921  -0.021  -0.557  0.00  0.00      PRO   
ATOM   2837  HA  LEU P 215      11.183   0.672  -0.934  0.00  0.00      PRO   
ATOM   2838  CB  LEU P 215      12.465   0.591   0.802  0.00  0.00      PRO   
ATOM   2839  HB1 LEU P 215      13.317  -0.018   1.173  0.00  0.00      PRO   
ATOM   2840  HB2 LEU P 215      11.708   0.489   1.608  0.00  0.00      PRO   
ATOM   2841  CG  LEU P 215      12.831   2.042   0.622  0.00  0.00      PRO   
ATOM   2842  HG  LEU P 215      13.504   2.163  -0.254  0.00  0.00      PRO   
ATOM   2843  CD1 LEU P 215      11.701   3.112   0.415  0.00  0.00      PRO   
ATOM   2844 HD11 LEU P 215      12.029   4.172   0.369  0.00  0.00      PRO   
ATOM   2845 HD12 LEU P 215      11.183   2.932  -0.551  0.00  0.00      PRO   
ATOM   2846 HD13 LEU P 215      10.938   2.924   1.201  0.00  0.00      PRO   
ATOM   2847  CD2 LEU P 215      13.617   2.439   1.880  0.00  0.00      PRO   
ATOM   2848 HD21 LEU P 215      13.030   2.097   2.759  0.00  0.00      PRO   
ATOM   2849 HD22 LEU P 215      14.509   1.784   1.984  0.00  0.00      PRO   
ATOM   2850 HD23 LEU P 215      13.840   3.521   2.000  0.00  0.00      PRO   
ATOM   2851  C   LEU P 215      12.936  -0.108  -1.701  0.00  0.00      PRO   
ATOM   2852  O   LEU P 215      13.034   0.798  -2.565  0.00  0.00      PRO   
ATOM   2853  N   GLY P 216      13.713  -1.187  -1.816  0.00  0.00      PRO   
ATOM   2854  HN  GLY P 216      13.810  -1.848  -1.076  0.00  0.00      PRO   
ATOM   2855  CA  GLY P 216      14.491  -1.637  -2.931  0.00  0.00      PRO   
ATOM   2856  HA1 GLY P 216      15.056  -2.509  -2.638  0.00  0.00      PRO   
ATOM   2857  HA2 GLY P 216      15.177  -0.861  -3.234  0.00  0.00      PRO   
ATOM   2858  C   GLY P 216      13.817  -1.953  -4.220  0.00  0.00      PRO   
ATOM   2859  O   GLY P 216      14.458  -1.556  -5.175  0.00  0.00      PRO   
ATOM   2860  N   ILE P 217      12.570  -2.670  -4.231  0.00  0.00      PRO   
ATOM   2861  HN  ILE P 217      12.195  -2.910  -3.338  0.00  0.00      PRO   
ATOM   2862  CA  ILE P 217      11.675  -2.785  -5.391  0.00  0.00      PRO   
ATOM   2863  HA  ILE P 217      12.219  -3.240  -6.206  0.00  0.00      PRO   
ATOM   2864  CB  ILE P 217      10.602  -3.814  -5.232  0.00  0.00      PRO   
ATOM   2865  HB  ILE P 217       9.989  -3.635  -4.323  0.00  0.00      PRO   
ATOM   2866  CG2 ILE P 217       9.623  -3.842  -6.432  0.00  0.00      PRO   
ATOM   2867 HG21 ILE P 217       9.219  -2.823  -6.613  0.00  0.00      PRO   
ATOM   2868 HG22 ILE P 217      10.167  -4.208  -7.329  0.00  0.00      PRO   
ATOM   2869 HG23 ILE P 217       8.808  -4.581  -6.283  0.00  0.00      PRO   
ATOM   2870  CG1 ILE P 217      11.198  -5.234  -4.979  0.00  0.00      PRO   
ATOM   2871 HG11 ILE P 217      10.365  -5.613  -4.349  0.00  0.00      PRO   
ATOM   2872 HG12 ILE P 217      12.107  -5.156  -4.345  0.00  0.00      PRO   
ATOM   2873  CD  ILE P 217      11.618  -6.197  -6.151  0.00  0.00      PRO   
ATOM   2874  HD1 ILE P 217      12.478  -5.818  -6.743  0.00  0.00      PRO   
ATOM   2875  HD2 ILE P 217      12.020  -7.112  -5.665  0.00  0.00      PRO   
ATOM   2876  HD3 ILE P 217      10.814  -6.523  -6.844  0.00  0.00      PRO   
ATOM   2877  C   ILE P 217      11.126  -1.504  -5.849  0.00  0.00      PRO   
ATOM   2878  O   ILE P 217      11.326  -1.103  -6.993  0.00  0.00      PRO   
ATOM   2879  N   MET P 218      10.586  -0.733  -4.863  0.00  0.00      PRO   
ATOM   2880  HN  MET P 218      10.510  -1.048  -3.921  0.00  0.00      PRO   
ATOM   2881  CA  MET P 218      10.228   0.726  -5.043  0.00  0.00      PRO   
ATOM   2882  HA  MET P 218       9.347   0.725  -5.668  0.00  0.00      PRO   
ATOM   2883  CB  MET P 218       9.431   1.277  -3.888  0.00  0.00      PRO   
ATOM   2884  HB1 MET P 218       9.905   1.054  -2.909  0.00  0.00      PRO   
ATOM   2885  HB2 MET P 218       8.458   0.758  -3.756  0.00  0.00      PRO   
ATOM   2886  CG  MET P 218       9.144   2.801  -3.874  0.00  0.00      PRO   
ATOM   2887  HG1 MET P 218      10.051   3.442  -3.852  0.00  0.00      PRO   
ATOM   2888  HG2 MET P 218       8.519   2.956  -2.968  0.00  0.00      PRO   
ATOM   2889  SD  MET P 218       8.109   3.360  -5.296  0.00  0.00      PRO   
ATOM   2890  CE  MET P 218       6.671   2.631  -4.619  0.00  0.00      PRO   
ATOM   2891  HE1 MET P 218       5.914   3.391  -4.909  0.00  0.00      PRO   
ATOM   2892  HE2 MET P 218       6.308   1.766  -5.214  0.00  0.00      PRO   
ATOM   2893  HE3 MET P 218       6.620   2.346  -3.547  0.00  0.00      PRO   
ATOM   2894  C   MET P 218      11.380   1.640  -5.586  0.00  0.00      PRO   
ATOM   2895  O   MET P 218      11.144   2.426  -6.535  0.00  0.00      PRO   
ATOM   2896  N   LEU P 219      12.627   1.505  -5.126  0.00  0.00      PRO   
ATOM   2897  HN  LEU P 219      12.739   0.931  -4.319  0.00  0.00      PRO   
ATOM   2898  CA  LEU P 219      13.743   2.216  -5.765  0.00  0.00      PRO   
ATOM   2899  HA  LEU P 219      13.614   3.288  -5.774  0.00  0.00      PRO   
ATOM   2900  CB  LEU P 219      15.015   2.023  -4.941  0.00  0.00      PRO   
ATOM   2901  HB1 LEU P 219      15.319   0.957  -4.868  0.00  0.00      PRO   
ATOM   2902  HB2 LEU P 219      14.789   2.411  -3.925  0.00  0.00      PRO   
ATOM   2903  CG  LEU P 219      16.335   2.741  -5.484  0.00  0.00      PRO   
ATOM   2904  HG  LEU P 219      16.532   2.195  -6.431  0.00  0.00      PRO   
ATOM   2905  CD1 LEU P 219      16.196   4.235  -5.698  0.00  0.00      PRO   
ATOM   2906 HD11 LEU P 219      15.842   4.620  -4.717  0.00  0.00      PRO   
ATOM   2907 HD12 LEU P 219      17.226   4.605  -5.886  0.00  0.00      PRO   
ATOM   2908 HD13 LEU P 219      15.488   4.428  -6.533  0.00  0.00      PRO   
ATOM   2909  CD2 LEU P 219      17.452   2.545  -4.445  0.00  0.00      PRO   
ATOM   2910 HD21 LEU P 219      17.553   1.498  -4.087  0.00  0.00      PRO   
ATOM   2911 HD22 LEU P 219      18.471   2.826  -4.785  0.00  0.00      PRO   
ATOM   2912 HD23 LEU P 219      17.199   3.107  -3.521  0.00  0.00      PRO   
ATOM   2913  C   LEU P 219      13.964   1.831  -7.226  0.00  0.00      PRO   
ATOM   2914  O   LEU P 219      14.201   2.731  -8.028  0.00  0.00      PRO   
ATOM   2915  N   PHE P 220      13.970   0.590  -7.571  0.00  0.00      PRO   
ATOM   2916  HN  PHE P 220      13.840  -0.014  -6.788  0.00  0.00      PRO   
ATOM   2917  CA  PHE P 220      13.898   0.052  -8.863  0.00  0.00      PRO   
ATOM   2918  HA  PHE P 220      14.747   0.490  -9.368  0.00  0.00      PRO   
ATOM   2919  CB  PHE P 220      14.087  -1.556  -8.749  0.00  0.00      PRO   
ATOM   2920  HB1 PHE P 220      13.164  -1.920  -8.249  0.00  0.00      PRO   
ATOM   2921  HB2 PHE P 220      14.876  -1.878  -8.037  0.00  0.00      PRO   
ATOM   2922  CG  PHE P 220      14.266  -2.187 -10.059  0.00  0.00      PRO   
ATOM   2923  CD1 PHE P 220      15.414  -2.028 -10.699  0.00  0.00      PRO   
ATOM   2924  HD1 PHE P 220      16.210  -1.373 -10.378  0.00  0.00      PRO   
ATOM   2925  CE1 PHE P 220      15.655  -2.687 -11.978  0.00  0.00      PRO   
ATOM   2926  HE1 PHE P 220      16.612  -2.627 -12.476  0.00  0.00      PRO   
ATOM   2927  CZ  PHE P 220      14.757  -3.640 -12.379  0.00  0.00      PRO   
ATOM   2928  HZ  PHE P 220      14.909  -4.265 -13.247  0.00  0.00      PRO   
ATOM   2929  CD2 PHE P 220      13.308  -3.106 -10.547  0.00  0.00      PRO   
ATOM   2930  HD2 PHE P 220      12.425  -3.390  -9.994  0.00  0.00      PRO   
ATOM   2931  CE2 PHE P 220      13.529  -3.783 -11.721  0.00  0.00      PRO   
ATOM   2932  HE2 PHE P 220      12.760  -4.478 -12.022  0.00  0.00      PRO   
ATOM   2933  C   PHE P 220      12.745   0.512  -9.772  0.00  0.00      PRO   
ATOM   2934  O   PHE P 220      12.939   0.867 -10.906  0.00  0.00      PRO   
ATOM   2935  N   CYS P 221      11.486   0.502  -9.215  0.00  0.00      PRO   
ATOM   2936  HN  CYS P 221      11.414   0.043  -8.333  0.00  0.00      PRO   
ATOM   2937  CA  CYS P 221      10.353   1.002  -9.977  0.00  0.00      PRO   
ATOM   2938  HA  CYS P 221      10.253   0.349 -10.831  0.00  0.00      PRO   
ATOM   2939  CB  CYS P 221       9.033   0.809  -9.190  0.00  0.00      PRO   
ATOM   2940  HB1 CYS P 221       8.242   1.475  -9.597  0.00  0.00      PRO   
ATOM   2941  HB2 CYS P 221       9.286   1.175  -8.172  0.00  0.00      PRO   
ATOM   2942  SG  CYS P 221       8.582  -0.930  -8.998  0.00  0.00      PRO   
ATOM   2943  HG1 CYS P 221       9.095  -1.015  -7.779  0.00  0.00      PRO   
ATOM   2944  C   CYS P 221      10.353   2.556 -10.326  0.00  0.00      PRO   
ATOM   2945  O   CYS P 221      10.040   2.971 -11.459  0.00  0.00      PRO   
ATOM   2946  N   TYR P 222      10.798   3.353  -9.410  0.00  0.00      PRO   
ATOM   2947  HN  TYR P 222      10.935   3.003  -8.486  0.00  0.00      PRO   
ATOM   2948  CA  TYR P 222      10.946   4.805  -9.632  0.00  0.00      PRO   
ATOM   2949  HA  TYR P 222      10.043   5.167 -10.101  0.00  0.00      PRO   
ATOM   2950  CB  TYR P 222      11.267   5.428  -8.250  0.00  0.00      PRO   
ATOM   2951  HB1 TYR P 222      12.275   5.196  -7.844  0.00  0.00      PRO   
ATOM   2952  HB2 TYR P 222      10.522   4.974  -7.562  0.00  0.00      PRO   
ATOM   2953  CG  TYR P 222      11.125   6.912  -8.185  0.00  0.00      PRO   
ATOM   2954  CD1 TYR P 222      12.153   7.723  -8.434  0.00  0.00      PRO   
ATOM   2955  HD1 TYR P 222      13.068   7.302  -8.824  0.00  0.00      PRO   
ATOM   2956  CE1 TYR P 222      11.962   9.103  -8.403  0.00  0.00      PRO   
ATOM   2957  HE1 TYR P 222      12.797   9.763  -8.582  0.00  0.00      PRO   
ATOM   2958  CZ  TYR P 222      10.836   9.621  -7.859  0.00  0.00      PRO   
ATOM   2959  OH  TYR P 222      10.528  10.984  -7.959  0.00  0.00      PRO   
ATOM   2960  HH  TYR P 222      10.417  11.255  -7.045  0.00  0.00      PRO   
ATOM   2961  CD2 TYR P 222       9.893   7.447  -7.694  0.00  0.00      PRO   
ATOM   2962  HD2 TYR P 222       9.137   6.783  -7.301  0.00  0.00      PRO   
ATOM   2963  CE2 TYR P 222       9.757   8.819  -7.516  0.00  0.00      PRO   
ATOM   2964  HE2 TYR P 222       8.953   9.242  -6.932  0.00  0.00      PRO   
ATOM   2965  C   TYR P 222      11.955   5.165 -10.709  0.00  0.00      PRO   
ATOM   2966  O   TYR P 222      11.708   6.109 -11.432  0.00  0.00      PRO   
ATOM   2967  N   SER P 223      13.132   4.452 -10.660  0.00  0.00      PRO   
ATOM   2968  HN  SER P 223      13.206   3.848  -9.870  0.00  0.00      PRO   
ATOM   2969  CA  SER P 223      14.226   4.505 -11.595  0.00  0.00      PRO   
ATOM   2970  HA  SER P 223      14.504   5.541 -11.723  0.00  0.00      PRO   
ATOM   2971  CB  SER P 223      15.495   3.765 -11.034  0.00  0.00      PRO   
ATOM   2972  HB1 SER P 223      16.339   3.892 -11.746  0.00  0.00      PRO   
ATOM   2973  HB2 SER P 223      15.345   2.665 -11.080  0.00  0.00      PRO   
ATOM   2974  OG  SER P 223      15.998   4.163  -9.757  0.00  0.00      PRO   
ATOM   2975  HG1 SER P 223      15.423   3.809  -9.075  0.00  0.00      PRO   
ATOM   2976  C   SER P 223      13.900   3.958 -12.981  0.00  0.00      PRO   
ATOM   2977  O   SER P 223      14.491   4.337 -13.999  0.00  0.00      PRO   
ATOM   2978  N   MET P 224      12.831   3.089 -13.059  0.00  0.00      PRO   
ATOM   2979  HN  MET P 224      12.306   2.655 -12.332  0.00  0.00      PRO   
ATOM   2980  CA  MET P 224      12.314   2.810 -14.377  0.00  0.00      PRO   
ATOM   2981  HA  MET P 224      13.061   2.368 -15.020  0.00  0.00      PRO   
ATOM   2982  CB  MET P 224      11.308   1.619 -14.384  0.00  0.00      PRO   
ATOM   2983  HB1 MET P 224      10.944   1.598 -15.433  0.00  0.00      PRO   
ATOM   2984  HB2 MET P 224      10.539   1.763 -13.595  0.00  0.00      PRO   
ATOM   2985  CG  MET P 224      11.822   0.187 -14.216  0.00  0.00      PRO   
ATOM   2986  HG1 MET P 224      11.031  -0.593 -14.193  0.00  0.00      PRO   
ATOM   2987  HG2 MET P 224      12.409   0.033 -13.285  0.00  0.00      PRO   
ATOM   2988  SD  MET P 224      12.937  -0.347 -15.602  0.00  0.00      PRO   
ATOM   2989  CE  MET P 224      13.084  -2.026 -15.130  0.00  0.00      PRO   
ATOM   2990  HE1 MET P 224      13.669  -2.060 -14.186  0.00  0.00      PRO   
ATOM   2991  HE2 MET P 224      12.058  -2.441 -15.038  0.00  0.00      PRO   
ATOM   2992  HE3 MET P 224      13.595  -2.569 -15.954  0.00  0.00      PRO   
ATOM   2993  C   MET P 224      11.670   3.891 -15.153  0.00  0.00      PRO   
ATOM   2994  O   MET P 224      11.688   3.889 -16.339  0.00  0.00      PRO   
ATOM   2995  N   ILE P 225      11.157   4.932 -14.463  0.00  0.00      PRO   
ATOM   2996  HN  ILE P 225      11.127   5.002 -13.469  0.00  0.00      PRO   
ATOM   2997  CA  ILE P 225      10.589   6.093 -15.125  0.00  0.00      PRO   
ATOM   2998  HA  ILE P 225       9.808   5.698 -15.757  0.00  0.00      PRO   
ATOM   2999  CB  ILE P 225       9.893   7.014 -14.089  0.00  0.00      PRO   
ATOM   3000  HB  ILE P 225      10.631   7.347 -13.328  0.00  0.00      PRO   
ATOM   3001  CG2 ILE P 225       9.350   8.257 -14.921  0.00  0.00      PRO   
ATOM   3002 HG21 ILE P 225       9.100   8.962 -14.099  0.00  0.00      PRO   
ATOM   3003 HG22 ILE P 225      10.058   8.797 -15.586  0.00  0.00      PRO   
ATOM   3004 HG23 ILE P 225       8.435   7.980 -15.486  0.00  0.00      PRO   
ATOM   3005  CG1 ILE P 225       8.763   6.187 -13.253  0.00  0.00      PRO   
ATOM   3006 HG11 ILE P 225       8.259   6.967 -12.644  0.00  0.00      PRO   
ATOM   3007 HG12 ILE P 225       9.339   5.592 -12.513  0.00  0.00      PRO   
ATOM   3008  CD  ILE P 225       7.759   5.343 -13.933  0.00  0.00      PRO   
ATOM   3009  HD1 ILE P 225       7.026   4.859 -13.253  0.00  0.00      PRO   
ATOM   3010  HD2 ILE P 225       7.093   5.996 -14.538  0.00  0.00      PRO   
ATOM   3011  HD3 ILE P 225       8.141   4.509 -14.561  0.00  0.00      PRO   
ATOM   3012  C   ILE P 225      11.671   6.775 -15.933  0.00  0.00      PRO   
ATOM   3013  O   ILE P 225      11.532   7.104 -17.131  0.00  0.00      PRO   
ATOM   3014  N   ILE P 226      12.876   6.918 -15.296  0.00  0.00      PRO   
ATOM   3015  HN  ILE P 226      13.037   6.500 -14.405  0.00  0.00      PRO   
ATOM   3016  CA  ILE P 226      14.011   7.485 -15.947  0.00  0.00      PRO   
ATOM   3017  HA  ILE P 226      13.766   8.482 -16.281  0.00  0.00      PRO   
ATOM   3018  CB  ILE P 226      15.303   7.628 -15.071  0.00  0.00      PRO   
ATOM   3019  HB  ILE P 226      15.854   6.668 -14.971  0.00  0.00      PRO   
ATOM   3020  CG2 ILE P 226      16.257   8.605 -15.781  0.00  0.00      PRO   
ATOM   3021 HG21 ILE P 226      16.930   9.116 -15.060  0.00  0.00      PRO   
ATOM   3022 HG22 ILE P 226      16.918   8.076 -16.500  0.00  0.00      PRO   
ATOM   3023 HG23 ILE P 226      15.718   9.277 -16.482  0.00  0.00      PRO   
ATOM   3024  CG1 ILE P 226      14.907   8.216 -13.677  0.00  0.00      PRO   
ATOM   3025 HG11 ILE P 226      15.816   8.437 -13.079  0.00  0.00      PRO   
ATOM   3026 HG12 ILE P 226      14.328   7.436 -13.137  0.00  0.00      PRO   
ATOM   3027  CD  ILE P 226      13.986   9.475 -13.694  0.00  0.00      PRO   
ATOM   3028  HD1 ILE P 226      14.601  10.386 -13.855  0.00  0.00      PRO   
ATOM   3029  HD2 ILE P 226      13.239   9.548 -14.513  0.00  0.00      PRO   
ATOM   3030  HD3 ILE P 226      13.426   9.703 -12.761  0.00  0.00      PRO   
ATOM   3031  C   ILE P 226      14.517   6.644 -17.155  0.00  0.00      PRO   
ATOM   3032  O   ILE P 226      14.614   7.118 -18.267  0.00  0.00      PRO   
ATOM   3033  N   ARG P 227      14.635   5.323 -17.062  0.00  0.00      PRO   
ATOM   3034  HN  ARG P 227      14.416   4.834 -16.221  0.00  0.00      PRO   
ATOM   3035  CA  ARG P 227      14.989   4.392 -18.100  0.00  0.00      PRO   
ATOM   3036  HA  ARG P 227      15.857   4.862 -18.540  0.00  0.00      PRO   
ATOM   3037  CB  ARG P 227      15.276   2.917 -17.512  0.00  0.00      PRO   
ATOM   3038  HB1 ARG P 227      15.606   2.224 -18.316  0.00  0.00      PRO   
ATOM   3039  HB2 ARG P 227      14.385   2.382 -17.118  0.00  0.00      PRO   
ATOM   3040  CG  ARG P 227      16.401   2.923 -16.413  0.00  0.00      PRO   
ATOM   3041  HG1 ARG P 227      16.169   3.623 -15.582  0.00  0.00      PRO   
ATOM   3042  HG2 ARG P 227      17.398   3.198 -16.818  0.00  0.00      PRO   
ATOM   3043  CD  ARG P 227      16.529   1.580 -15.778  0.00  0.00      PRO   
ATOM   3044  HD1 ARG P 227      15.570   1.135 -15.438  0.00  0.00      PRO   
ATOM   3045  HD2 ARG P 227      17.251   1.694 -14.942  0.00  0.00      PRO   
ATOM   3046  NE  ARG P 227      17.088   0.639 -16.824  0.00  0.00      PRO   
ATOM   3047  HE  ARG P 227      17.726   1.114 -17.429  0.00  0.00      PRO   
ATOM   3048  CZ  ARG P 227      17.096  -0.691 -16.614  0.00  0.00      PRO   
ATOM   3049  NH1 ARG P 227      16.664  -1.208 -15.442  0.00  0.00      PRO   
ATOM   3050 HH11 ARG P 227      16.054  -0.704 -14.831  0.00  0.00      PRO   
ATOM   3051 HH12 ARG P 227      16.787  -2.170 -15.198  0.00  0.00      PRO   
ATOM   3052  NH2 ARG P 227      17.675  -1.514 -17.425  0.00  0.00      PRO   
ATOM   3053 HH21 ARG P 227      18.195  -1.127 -18.186  0.00  0.00      PRO   
ATOM   3054 HH22 ARG P 227      17.449  -2.486 -17.362  0.00  0.00      PRO   
ATOM   3055  C   ARG P 227      13.904   4.303 -19.163  0.00  0.00      PRO   
ATOM   3056  O   ARG P 227      14.187   4.265 -20.325  0.00  0.00      PRO   
ATOM   3057  N   THR P 228      12.618   4.317 -18.855  0.00  0.00      PRO   
ATOM   3058  HN  THR P 228      12.375   4.434 -17.895  0.00  0.00      PRO   
ATOM   3059  CA  THR P 228      11.556   4.364 -19.855  0.00  0.00      PRO   
ATOM   3060  HA  THR P 228      11.522   3.432 -20.400  0.00  0.00      PRO   
ATOM   3061  CB  THR P 228      10.169   4.369 -19.215  0.00  0.00      PRO   
ATOM   3062  HB  THR P 228      10.131   5.392 -18.784  0.00  0.00      PRO   
ATOM   3063  OG1 THR P 228      10.133   3.345 -18.259  0.00  0.00      PRO   
ATOM   3064  HG1 THR P 228      10.835   3.618 -17.663  0.00  0.00      PRO   
ATOM   3065  CG2 THR P 228       9.051   4.125 -20.178  0.00  0.00      PRO   
ATOM   3066 HG21 THR P 228       8.125   4.529 -19.715  0.00  0.00      PRO   
ATOM   3067 HG22 THR P 228       9.207   4.753 -21.081  0.00  0.00      PRO   
ATOM   3068 HG23 THR P 228       9.085   3.039 -20.409  0.00  0.00      PRO   
ATOM   3069  C   THR P 228      11.645   5.670 -20.692  0.00  0.00      PRO   
ATOM   3070  O   THR P 228      11.617   5.601 -21.952  0.00  0.00      PRO   
ATOM   3071  N   LEU P 229      11.878   6.860 -20.059  0.00  0.00      PRO   
ATOM   3072  HN  LEU P 229      12.035   6.933 -19.077  0.00  0.00      PRO   
ATOM   3073  CA  LEU P 229      12.041   8.056 -20.837  0.00  0.00      PRO   
ATOM   3074  HA  LEU P 229      11.177   8.189 -21.471  0.00  0.00      PRO   
ATOM   3075  CB  LEU P 229      12.098   9.247 -19.903  0.00  0.00      PRO   
ATOM   3076  HB1 LEU P 229      12.464  10.100 -20.514  0.00  0.00      PRO   
ATOM   3077  HB2 LEU P 229      12.866   8.995 -19.140  0.00  0.00      PRO   
ATOM   3078  CG  LEU P 229      10.774   9.641 -19.283  0.00  0.00      PRO   
ATOM   3079  HG  LEU P 229      10.341   8.792 -18.712  0.00  0.00      PRO   
ATOM   3080  CD1 LEU P 229      10.964  10.732 -18.232  0.00  0.00      PRO   
ATOM   3081 HD11 LEU P 229      10.110  10.688 -17.523  0.00  0.00      PRO   
ATOM   3082 HD12 LEU P 229      11.867  10.460 -17.645  0.00  0.00      PRO   
ATOM   3083 HD13 LEU P 229      10.996  11.745 -18.688  0.00  0.00      PRO   
ATOM   3084  CD2 LEU P 229       9.719  10.073 -20.238  0.00  0.00      PRO   
ATOM   3085 HD21 LEU P 229       9.419   9.241 -20.911  0.00  0.00      PRO   
ATOM   3086 HD22 LEU P 229       8.803  10.461 -19.745  0.00  0.00      PRO   
ATOM   3087 HD23 LEU P 229       9.968  10.981 -20.827  0.00  0.00      PRO   
ATOM   3088  C   LEU P 229      13.256   8.088 -21.808  0.00  0.00      PRO   
ATOM   3089  O   LEU P 229      13.147   8.448 -23.007  0.00  0.00      PRO   
ATOM   3090  N   GLN P 230      14.422   7.622 -21.279  0.00  0.00      PRO   
ATOM   3091  HN  GLN P 230      14.557   7.430 -20.310  0.00  0.00      PRO   
ATOM   3092  CA  GLN P 230      15.691   7.601 -21.933  0.00  0.00      PRO   
ATOM   3093  HA  GLN P 230      15.876   8.582 -22.345  0.00  0.00      PRO   
ATOM   3094  CB  GLN P 230      16.800   7.309 -20.884  0.00  0.00      PRO   
ATOM   3095  HB1 GLN P 230      17.708   7.190 -21.514  0.00  0.00      PRO   
ATOM   3096  HB2 GLN P 230      16.550   6.395 -20.304  0.00  0.00      PRO   
ATOM   3097  CG  GLN P 230      17.030   8.493 -19.906  0.00  0.00      PRO   
ATOM   3098  HG1 GLN P 230      17.799   8.292 -19.130  0.00  0.00      PRO   
ATOM   3099  HG2 GLN P 230      16.108   8.469 -19.286  0.00  0.00      PRO   
ATOM   3100  CD  GLN P 230      17.004   9.895 -20.572  0.00  0.00      PRO   
ATOM   3101  OE1 GLN P 230      15.954  10.528 -20.781  0.00  0.00      PRO   
ATOM   3102  NE2 GLN P 230      18.223  10.401 -20.753  0.00  0.00      PRO   
ATOM   3103 HE21 GLN P 230      19.087   9.919 -20.607  0.00  0.00      PRO   
ATOM   3104 HE22 GLN P 230      18.131  11.394 -20.829  0.00  0.00      PRO   
ATOM   3105  C   GLN P 230      15.726   6.606 -23.172  0.00  0.00      PRO   
ATOM   3106  O   GLN P 230      16.333   6.874 -24.213  0.00  0.00      PRO   
ATOM   3107  N   HSD P 231      15.022   5.430 -22.979  0.00  0.00      PRO   
ATOM   3108  HN  HSD P 231      14.533   5.288 -22.122  0.00  0.00      PRO   
ATOM   3109  CA  HSD P 231      15.090   4.406 -24.044  0.00  0.00      PRO   
ATOM   3110  HA  HSD P 231      15.906   4.504 -24.744  0.00  0.00      PRO   
ATOM   3111  CB  HSD P 231      15.141   3.004 -23.420  0.00  0.00      PRO   
ATOM   3112  HB1 HSD P 231      14.943   2.155 -24.108  0.00  0.00      PRO   
ATOM   3113  HB2 HSD P 231      14.355   3.068 -22.637  0.00  0.00      PRO   
ATOM   3114  ND1 HSD P 231      16.579   2.988 -21.394  0.00  0.00      PRO   
ATOM   3115  HD1 HSD P 231      15.836   3.120 -20.738  0.00  0.00      PRO   
ATOM   3116  CG  HSD P 231      16.422   2.839 -22.721  0.00  0.00      PRO   
ATOM   3117  CE1 HSD P 231      17.808   2.528 -21.156  0.00  0.00      PRO   
ATOM   3118  HE1 HSD P 231      18.257   2.542 -20.162  0.00  0.00      PRO   
ATOM   3119  NE2 HSD P 231      18.421   2.027 -22.184  0.00  0.00      PRO   
ATOM   3120  CD2 HSD P 231      17.547   2.276 -23.242  0.00  0.00      PRO   
ATOM   3121  HD2 HSD P 231      17.836   1.855 -24.197  0.00  0.00      PRO   
ATOM   3122  C   HSD P 231      13.885   4.432 -24.977  0.00  0.00      PRO   
ATOM   3123  O   HSD P 231      13.852   3.647 -25.952  0.00  0.00      PRO   
ATOM   3124  N   CYS P 232      12.873   5.311 -24.666  0.00  0.00      PRO   
ATOM   3125  HN  CYS P 232      12.955   5.750 -23.775  0.00  0.00      PRO   
ATOM   3126  CA  CYS P 232      11.834   5.660 -25.598  0.00  0.00      PRO   
ATOM   3127  HA  CYS P 232      11.616   4.741 -26.121  0.00  0.00      PRO   
ATOM   3128  CB  CYS P 232      10.505   6.138 -24.882  0.00  0.00      PRO   
ATOM   3129  HB1 CYS P 232      10.899   6.962 -24.250  0.00  0.00      PRO   
ATOM   3130  HB2 CYS P 232      10.285   5.379 -24.101  0.00  0.00      PRO   
ATOM   3131  SG  CYS P 232       9.044   6.791 -25.849  0.00  0.00      PRO   
ATOM   3132  HG1 CYS P 232       8.491   5.591 -25.952  0.00  0.00      PRO   
ATOM   3133  C   CYS P 232      12.281   6.743 -26.578  0.00  0.00      PRO   
ATOM   3134  O   CYS P 232      12.763   7.818 -26.172  0.00  0.00      PRO   
ATOM   3135  N   LYS P 233      12.287   6.452 -27.843  0.00  0.00      PRO   
ATOM   3136  HN  LYS P 233      12.068   5.523 -28.132  0.00  0.00      PRO   
ATOM   3137  CA  LYS P 233      12.784   7.349 -28.832  0.00  0.00      PRO   
ATOM   3138  HA  LYS P 233      13.570   7.950 -28.398  0.00  0.00      PRO   
ATOM   3139  CB  LYS P 233      13.561   6.513 -29.767  0.00  0.00      PRO   
ATOM   3140  HB1 LYS P 233      13.972   7.061 -30.642  0.00  0.00      PRO   
ATOM   3141  HB2 LYS P 233      12.792   5.921 -30.307  0.00  0.00      PRO   
ATOM   3142  CG  LYS P 233      14.616   5.542 -29.233  0.00  0.00      PRO   
ATOM   3143  HG1 LYS P 233      15.079   5.010 -30.091  0.00  0.00      PRO   
ATOM   3144  HG2 LYS P 233      14.208   4.754 -28.565  0.00  0.00      PRO   
ATOM   3145  CD  LYS P 233      15.772   6.151 -28.512  0.00  0.00      PRO   
ATOM   3146  HD1 LYS P 233      15.456   6.821 -27.684  0.00  0.00      PRO   
ATOM   3147  HD2 LYS P 233      16.085   6.814 -29.346  0.00  0.00      PRO   
ATOM   3148  CE  LYS P 233      16.725   5.073 -27.981  0.00  0.00      PRO   
ATOM   3149  HE1 LYS P 233      17.098   4.314 -28.702  0.00  0.00      PRO   
ATOM   3150  HE2 LYS P 233      16.168   4.549 -27.175  0.00  0.00      PRO   
ATOM   3151  NZ  LYS P 233      17.961   5.611 -27.369  0.00  0.00      PRO   
ATOM   3152  HZ1 LYS P 233      17.690   6.463 -26.838  0.00  0.00      PRO   
ATOM   3153  HZ2 LYS P 233      18.355   4.843 -26.788  0.00  0.00      PRO   
ATOM   3154  HZ3 LYS P 233      18.634   5.846 -28.126  0.00  0.00      PRO   
ATOM   3155  C   LYS P 233      11.758   8.255 -29.458  0.00  0.00      PRO   
ATOM   3156  O   LYS P 233      11.932   8.906 -30.492  0.00  0.00      PRO   
ATOM   3157  N   ASN P 234      10.510   8.315 -28.906  0.00  0.00      PRO   
ATOM   3158  HN  ASN P 234      10.345   7.618 -28.212  0.00  0.00      PRO   
ATOM   3159  CA  ASN P 234       9.597   9.315 -29.389  0.00  0.00      PRO   
ATOM   3160  HA  ASN P 234       9.649   9.175 -30.459  0.00  0.00      PRO   
ATOM   3161  CB  ASN P 234       8.077   9.115 -28.906  0.00  0.00      PRO   
ATOM   3162  HB1 ASN P 234       7.407   9.804 -29.463  0.00  0.00      PRO   
ATOM   3163  HB2 ASN P 234       7.890   9.391 -27.846  0.00  0.00      PRO   
ATOM   3164  CG  ASN P 234       7.419   7.698 -29.087  0.00  0.00      PRO   
ATOM   3165  OD1 ASN P 234       6.511   7.356 -28.331  0.00  0.00      PRO   
ATOM   3166  ND2 ASN P 234       7.867   6.910 -30.063  0.00  0.00      PRO   
ATOM   3167 HD21 ASN P 234       8.566   7.330 -30.641  0.00  0.00      PRO   
ATOM   3168 HD22 ASN P 234       7.531   5.985 -30.245  0.00  0.00      PRO   
ATOM   3169  C   ASN P 234       9.937  10.753 -29.110  0.00  0.00      PRO   
ATOM   3170  O   ASN P 234      10.665  11.121 -28.229  0.00  0.00      PRO   
ATOM   3171  N   GLU P 235       9.436  11.755 -29.900  0.00  0.00      PRO   
ATOM   3172  HN  GLU P 235       8.913  11.444 -30.690  0.00  0.00      PRO   
ATOM   3173  CA  GLU P 235       9.479  13.162 -29.565  0.00  0.00      PRO   
ATOM   3174  HA  GLU P 235      10.509  13.399 -29.343  0.00  0.00      PRO   
ATOM   3175  CB  GLU P 235       9.138  13.896 -30.808  0.00  0.00      PRO   
ATOM   3176  HB1 GLU P 235       9.122  14.986 -30.594  0.00  0.00      PRO   
ATOM   3177  HB2 GLU P 235       8.157  13.571 -31.216  0.00  0.00      PRO   
ATOM   3178  CG  GLU P 235      10.105  13.726 -32.078  0.00  0.00      PRO   
ATOM   3179  HG1 GLU P 235       9.476  14.179 -32.874  0.00  0.00      PRO   
ATOM   3180  HG2 GLU P 235      10.300  12.698 -32.453  0.00  0.00      PRO   
ATOM   3181  CD  GLU P 235      11.356  14.551 -31.972  0.00  0.00      PRO   
ATOM   3182  OE1 GLU P 235      11.863  14.980 -33.080  0.00  0.00      PRO   
ATOM   3183  OE2 GLU P 235      11.873  14.845 -30.810  0.00  0.00      PRO   
ATOM   3184  C   GLU P 235       8.748  13.583 -28.266  0.00  0.00      PRO   
ATOM   3185  O   GLU P 235       9.292  14.262 -27.354  0.00  0.00      PRO   
ATOM   3186  N   LYS P 236       7.509  13.150 -28.251  0.00  0.00      PRO   
ATOM   3187  HN  LYS P 236       7.086  12.745 -29.057  0.00  0.00      PRO   
ATOM   3188  CA  LYS P 236       6.647  13.442 -27.103  0.00  0.00      PRO   
ATOM   3189  HA  LYS P 236       6.975  14.268 -26.490  0.00  0.00      PRO   
ATOM   3190  CB  LYS P 236       5.206  13.822 -27.545  0.00  0.00      PRO   
ATOM   3191  HB1 LYS P 236       4.585  13.603 -26.650  0.00  0.00      PRO   
ATOM   3192  HB2 LYS P 236       4.858  12.997 -28.203  0.00  0.00      PRO   
ATOM   3193  CG  LYS P 236       5.020  15.185 -28.198  0.00  0.00      PRO   
ATOM   3194  HG1 LYS P 236       3.943  15.425 -28.323  0.00  0.00      PRO   
ATOM   3195  HG2 LYS P 236       5.311  15.223 -29.269  0.00  0.00      PRO   
ATOM   3196  CD  LYS P 236       5.714  16.411 -27.557  0.00  0.00      PRO   
ATOM   3197  HD1 LYS P 236       6.806  16.214 -27.505  0.00  0.00      PRO   
ATOM   3198  HD2 LYS P 236       5.290  16.464 -26.531  0.00  0.00      PRO   
ATOM   3199  CE  LYS P 236       5.518  17.810 -28.130  0.00  0.00      PRO   
ATOM   3200  HE1 LYS P 236       5.946  18.621 -27.503  0.00  0.00      PRO   
ATOM   3201  HE2 LYS P 236       4.464  18.112 -28.308  0.00  0.00      PRO   
ATOM   3202  NZ  LYS P 236       6.196  17.875 -29.391  0.00  0.00      PRO   
ATOM   3203  HZ1 LYS P 236       5.698  18.425 -30.119  0.00  0.00      PRO   
ATOM   3204  HZ2 LYS P 236       7.133  18.322 -29.328  0.00  0.00      PRO   
ATOM   3205  HZ3 LYS P 236       6.285  16.943 -29.844  0.00  0.00      PRO   
ATOM   3206  C   LYS P 236       6.619  12.193 -26.245  0.00  0.00      PRO   
ATOM   3207  O   LYS P 236       6.360  11.107 -26.665  0.00  0.00      PRO   
ATOM   3208  N   LYS P 237       6.993  12.281 -24.966  0.00  0.00      PRO   
ATOM   3209  HN  LYS P 237       7.287  13.188 -24.672  0.00  0.00      PRO   
ATOM   3210  CA  LYS P 237       7.152  11.107 -24.032  0.00  0.00      PRO   
ATOM   3211  HA  LYS P 237       6.341  10.475 -24.363  0.00  0.00      PRO   
ATOM   3212  CB  LYS P 237       8.483  10.361 -24.290  0.00  0.00      PRO   
ATOM   3213  HB1 LYS P 237       8.421   9.842 -25.271  0.00  0.00      PRO   
ATOM   3214  HB2 LYS P 237       8.584   9.567 -23.520  0.00  0.00      PRO   
ATOM   3215  CG  LYS P 237       9.694  11.275 -24.367  0.00  0.00      PRO   
ATOM   3216  HG1 LYS P 237       9.635  12.033 -23.557  0.00  0.00      PRO   
ATOM   3217  HG2 LYS P 237       9.571  11.751 -25.363  0.00  0.00      PRO   
ATOM   3218  CD  LYS P 237      11.061  10.527 -24.291  0.00  0.00      PRO   
ATOM   3219  HD1 LYS P 237      10.803   9.558 -24.769  0.00  0.00      PRO   
ATOM   3220  HD2 LYS P 237      11.478  10.344 -23.278  0.00  0.00      PRO   
ATOM   3221  CE  LYS P 237      12.207  11.333 -25.047  0.00  0.00      PRO   
ATOM   3222  HE1 LYS P 237      12.475  12.281 -24.534  0.00  0.00      PRO   
ATOM   3223  HE2 LYS P 237      11.807  11.583 -26.053  0.00  0.00      PRO   
ATOM   3224  NZ  LYS P 237      13.414  10.471 -25.219  0.00  0.00      PRO   
ATOM   3225  HZ1 LYS P 237      13.279   9.478 -25.497  0.00  0.00      PRO   
ATOM   3226  HZ2 LYS P 237      14.131  10.900 -25.838  0.00  0.00      PRO   
ATOM   3227  HZ3 LYS P 237      13.768  10.503 -24.242  0.00  0.00      PRO   
ATOM   3228  C   LYS P 237       6.885  11.408 -22.593  0.00  0.00      PRO   
ATOM   3229  O   LYS P 237       6.431  10.543 -21.927  0.00  0.00      PRO   
ATOM   3230  N   ASN P 238       7.092  12.737 -22.168  0.00  0.00      PRO   
ATOM   3231  HN  ASN P 238       7.512  13.445 -22.730  0.00  0.00      PRO   
ATOM   3232  CA  ASN P 238       6.901  13.009 -20.776  0.00  0.00      PRO   
ATOM   3233  HA  ASN P 238       7.542  12.321 -20.243  0.00  0.00      PRO   
ATOM   3234  CB  ASN P 238       7.191  14.511 -20.359  0.00  0.00      PRO   
ATOM   3235  HB1 ASN P 238       6.874  14.613 -19.298  0.00  0.00      PRO   
ATOM   3236  HB2 ASN P 238       6.438  15.017 -21.001  0.00  0.00      PRO   
ATOM   3237  CG  ASN P 238       8.606  14.923 -20.733  0.00  0.00      PRO   
ATOM   3238  OD1 ASN P 238       9.440  14.003 -20.852  0.00  0.00      PRO   
ATOM   3239  ND2 ASN P 238       8.964  16.198 -20.829  0.00  0.00      PRO   
ATOM   3240 HD21 ASN P 238       8.371  16.978 -20.628  0.00  0.00      PRO   
ATOM   3241 HD22 ASN P 238       9.877  16.486 -21.116  0.00  0.00      PRO   
ATOM   3242  C   ASN P 238       5.390  12.704 -20.371  0.00  0.00      PRO   
ATOM   3243  O   ASN P 238       5.149  12.264 -19.251  0.00  0.00      PRO   
ATOM   3244  N   LYS P 239       4.355  12.932 -21.172  0.00  0.00      PRO   
ATOM   3245  HN  LYS P 239       4.483  13.460 -22.008  0.00  0.00      PRO   
ATOM   3246  CA  LYS P 239       2.912  12.607 -20.957  0.00  0.00      PRO   
ATOM   3247  HA  LYS P 239       2.504  13.158 -20.122  0.00  0.00      PRO   
ATOM   3248  CB  LYS P 239       2.061  13.125 -22.117  0.00  0.00      PRO   
ATOM   3249  HB1 LYS P 239       2.543  12.838 -23.075  0.00  0.00      PRO   
ATOM   3250  HB2 LYS P 239       2.129  14.234 -22.096  0.00  0.00      PRO   
ATOM   3251  CG  LYS P 239       0.561  12.731 -22.169  0.00  0.00      PRO   
ATOM   3252  HG1 LYS P 239      -0.074  12.990 -21.295  0.00  0.00      PRO   
ATOM   3253  HG2 LYS P 239       0.572  11.620 -22.175  0.00  0.00      PRO   
ATOM   3254  CD  LYS P 239      -0.218  13.200 -23.439  0.00  0.00      PRO   
ATOM   3255  HD1 LYS P 239      -1.269  12.854 -23.332  0.00  0.00      PRO   
ATOM   3256  HD2 LYS P 239       0.166  12.665 -24.334  0.00  0.00      PRO   
ATOM   3257  CE  LYS P 239      -0.258  14.691 -23.638  0.00  0.00      PRO   
ATOM   3258  HE1 LYS P 239      -0.507  14.951 -24.689  0.00  0.00      PRO   
ATOM   3259  HE2 LYS P 239       0.739  15.093 -23.357  0.00  0.00      PRO   
ATOM   3260  NZ  LYS P 239      -1.298  15.355 -22.714  0.00  0.00      PRO   
ATOM   3261  HZ1 LYS P 239      -2.200  14.838 -22.749  0.00  0.00      PRO   
ATOM   3262  HZ2 LYS P 239      -1.019  15.378 -21.713  0.00  0.00      PRO   
ATOM   3263  HZ3 LYS P 239      -1.507  16.321 -23.039  0.00  0.00      PRO   
ATOM   3264  C   LYS P 239       2.671  11.098 -20.812  0.00  0.00      PRO   
ATOM   3265  O   LYS P 239       1.741  10.634 -20.180  0.00  0.00      PRO   
ATOM   3266  N   ALA P 240       3.470  10.311 -21.478  0.00  0.00      PRO   
ATOM   3267  HN  ALA P 240       4.332  10.612 -21.878  0.00  0.00      PRO   
ATOM   3268  CA  ALA P 240       3.214   8.876 -21.663  0.00  0.00      PRO   
ATOM   3269  HA  ALA P 240       2.214   8.719 -22.039  0.00  0.00      PRO   
ATOM   3270  CB  ALA P 240       4.264   8.381 -22.699  0.00  0.00      PRO   
ATOM   3271  HB1 ALA P 240       5.253   8.531 -22.216  0.00  0.00      PRO   
ATOM   3272  HB2 ALA P 240       4.158   7.312 -22.980  0.00  0.00      PRO   
ATOM   3273  HB3 ALA P 240       4.198   8.990 -23.626  0.00  0.00      PRO   
ATOM   3274  C   ALA P 240       3.401   8.072 -20.392  0.00  0.00      PRO   
ATOM   3275  O   ALA P 240       2.736   7.044 -20.277  0.00  0.00      PRO   
ATOM   3276  N   VAL P 241       4.210   8.613 -19.400  0.00  0.00      PRO   
ATOM   3277  HN  VAL P 241       4.525   9.546 -19.561  0.00  0.00      PRO   
ATOM   3278  CA  VAL P 241       4.586   7.956 -18.157  0.00  0.00      PRO   
ATOM   3279  HA  VAL P 241       4.282   6.920 -18.142  0.00  0.00      PRO   
ATOM   3280  CB  VAL P 241       6.082   8.130 -17.953  0.00  0.00      PRO   
ATOM   3281  HB  VAL P 241       6.412   7.852 -16.929  0.00  0.00      PRO   
ATOM   3282  CG1 VAL P 241       6.983   7.393 -19.024  0.00  0.00      PRO   
ATOM   3283 HG11 VAL P 241       6.633   6.373 -19.291  0.00  0.00      PRO   
ATOM   3284 HG12 VAL P 241       7.125   8.033 -19.921  0.00  0.00      PRO   
ATOM   3285 HG13 VAL P 241       7.984   7.270 -18.558  0.00  0.00      PRO   
ATOM   3286  CG2 VAL P 241       6.536   9.636 -18.031  0.00  0.00      PRO   
ATOM   3287 HG21 VAL P 241       6.586   9.990 -19.083  0.00  0.00      PRO   
ATOM   3288 HG22 VAL P 241       5.890  10.341 -17.465  0.00  0.00      PRO   
ATOM   3289 HG23 VAL P 241       7.563   9.711 -17.616  0.00  0.00      PRO   
ATOM   3290  C   VAL P 241       3.788   8.513 -16.924  0.00  0.00      PRO   
ATOM   3291  O   VAL P 241       4.015   7.997 -15.816  0.00  0.00      PRO   
ATOM   3292  N   LYS P 242       2.921   9.507 -17.116  0.00  0.00      PRO   
ATOM   3293  HN  LYS P 242       2.816   9.850 -18.047  0.00  0.00      PRO   
ATOM   3294  CA  LYS P 242       2.306  10.349 -16.077  0.00  0.00      PRO   
ATOM   3295  HA  LYS P 242       3.017  10.902 -15.482  0.00  0.00      PRO   
ATOM   3296  CB  LYS P 242       1.471  11.453 -16.751  0.00  0.00      PRO   
ATOM   3297  HB1 LYS P 242       0.947  11.133 -17.677  0.00  0.00      PRO   
ATOM   3298  HB2 LYS P 242       2.240  12.204 -17.031  0.00  0.00      PRO   
ATOM   3299  CG  LYS P 242       0.434  12.136 -15.888  0.00  0.00      PRO   
ATOM   3300  HG1 LYS P 242       1.016  12.591 -15.059  0.00  0.00      PRO   
ATOM   3301  HG2 LYS P 242      -0.369  11.497 -15.462  0.00  0.00      PRO   
ATOM   3302  CD  LYS P 242      -0.283  13.350 -16.575  0.00  0.00      PRO   
ATOM   3303  HD1 LYS P 242       0.467  13.999 -17.075  0.00  0.00      PRO   
ATOM   3304  HD2 LYS P 242      -0.709  13.886 -15.699  0.00  0.00      PRO   
ATOM   3305  CE  LYS P 242      -1.286  12.883 -17.655  0.00  0.00      PRO   
ATOM   3306  HE1 LYS P 242      -1.875  12.055 -17.206  0.00  0.00      PRO   
ATOM   3307  HE2 LYS P 242      -0.699  12.355 -18.437  0.00  0.00      PRO   
ATOM   3308  NZ  LYS P 242      -2.159  13.885 -18.290  0.00  0.00      PRO   
ATOM   3309  HZ1 LYS P 242      -2.480  13.504 -19.203  0.00  0.00      PRO   
ATOM   3310  HZ2 LYS P 242      -3.003  14.162 -17.750  0.00  0.00      PRO   
ATOM   3311  HZ3 LYS P 242      -1.638  14.697 -18.679  0.00  0.00      PRO   
ATOM   3312  C   LYS P 242       1.523   9.577 -15.097  0.00  0.00      PRO   
ATOM   3313  O   LYS P 242       1.689   9.736 -13.933  0.00  0.00      PRO   
ATOM   3314  N   MET P 243       0.662   8.567 -15.440  0.00  0.00      PRO   
ATOM   3315  HN  MET P 243       0.489   8.570 -16.422  0.00  0.00      PRO   
ATOM   3316  CA  MET P 243      -0.027   7.719 -14.505  0.00  0.00      PRO   
ATOM   3317  HA  MET P 243      -0.458   8.324 -13.721  0.00  0.00      PRO   
ATOM   3318  CB  MET P 243      -1.239   7.021 -15.108  0.00  0.00      PRO   
ATOM   3319  HB1 MET P 243      -1.740   6.355 -14.373  0.00  0.00      PRO   
ATOM   3320  HB2 MET P 243      -1.086   6.440 -16.043  0.00  0.00      PRO   
ATOM   3321  CG  MET P 243      -2.364   8.046 -15.426  0.00  0.00      PRO   
ATOM   3322  HG1 MET P 243      -3.107   7.333 -15.842  0.00  0.00      PRO   
ATOM   3323  HG2 MET P 243      -1.984   8.767 -16.182  0.00  0.00      PRO   
ATOM   3324  SD  MET P 243      -3.055   9.111 -14.121  0.00  0.00      PRO   
ATOM   3325  CE  MET P 243      -4.548   9.738 -14.792  0.00  0.00      PRO   
ATOM   3326  HE1 MET P 243      -4.276  10.248 -15.741  0.00  0.00      PRO   
ATOM   3327  HE2 MET P 243      -5.269   8.944 -15.082  0.00  0.00      PRO   
ATOM   3328  HE3 MET P 243      -5.126  10.549 -14.301  0.00  0.00      PRO   
ATOM   3329  C   MET P 243       0.727   6.719 -13.643  0.00  0.00      PRO   
ATOM   3330  O   MET P 243       0.389   6.487 -12.495  0.00  0.00      PRO   
ATOM   3331  N   ILE P 244       1.825   6.204 -14.222  0.00  0.00      PRO   
ATOM   3332  HN  ILE P 244       2.041   6.427 -15.170  0.00  0.00      PRO   
ATOM   3333  CA  ILE P 244       2.618   5.253 -13.418  0.00  0.00      PRO   
ATOM   3334  HA  ILE P 244       1.954   4.863 -12.661  0.00  0.00      PRO   
ATOM   3335  CB  ILE P 244       3.291   4.220 -14.352  0.00  0.00      PRO   
ATOM   3336  HB  ILE P 244       2.488   3.682 -14.898  0.00  0.00      PRO   
ATOM   3337  CG2 ILE P 244       4.207   4.793 -15.453  0.00  0.00      PRO   
ATOM   3338 HG21 ILE P 244       3.671   5.319 -16.272  0.00  0.00      PRO   
ATOM   3339 HG22 ILE P 244       5.000   5.467 -15.065  0.00  0.00      PRO   
ATOM   3340 HG23 ILE P 244       4.660   3.933 -15.991  0.00  0.00      PRO   
ATOM   3341  CG1 ILE P 244       4.022   3.062 -13.581  0.00  0.00      PRO   
ATOM   3342 HG11 ILE P 244       4.559   3.452 -12.690  0.00  0.00      PRO   
ATOM   3343 HG12 ILE P 244       4.799   2.764 -14.316  0.00  0.00      PRO   
ATOM   3344  CD  ILE P 244       3.086   1.997 -13.058  0.00  0.00      PRO   
ATOM   3345  HD1 ILE P 244       3.577   1.465 -12.215  0.00  0.00      PRO   
ATOM   3346  HD2 ILE P 244       2.130   2.366 -12.630  0.00  0.00      PRO   
ATOM   3347  HD3 ILE P 244       2.801   1.214 -13.793  0.00  0.00      PRO   
ATOM   3348  C   ILE P 244       3.685   5.999 -12.733  0.00  0.00      PRO   
ATOM   3349  O   ILE P 244       4.002   5.596 -11.650  0.00  0.00      PRO   
ATOM   3350  N   PHE P 245       4.234   7.077 -13.195  0.00  0.00      PRO   
ATOM   3351  HN  PHE P 245       4.054   7.311 -14.148  0.00  0.00      PRO   
ATOM   3352  CA  PHE P 245       5.028   8.027 -12.469  0.00  0.00      PRO   
ATOM   3353  HA  PHE P 245       5.974   7.607 -12.158  0.00  0.00      PRO   
ATOM   3354  CB  PHE P 245       5.443   9.226 -13.419  0.00  0.00      PRO   
ATOM   3355  HB1 PHE P 245       4.538   9.803 -13.708  0.00  0.00      PRO   
ATOM   3356  HB2 PHE P 245       5.923   8.830 -14.340  0.00  0.00      PRO   
ATOM   3357  CG  PHE P 245       6.527  10.131 -12.738  0.00  0.00      PRO   
ATOM   3358  CD1 PHE P 245       7.166   9.911 -11.496  0.00  0.00      PRO   
ATOM   3359  HD1 PHE P 245       6.908   9.063 -10.880  0.00  0.00      PRO   
ATOM   3360  CE1 PHE P 245       8.209  10.763 -11.062  0.00  0.00      PRO   
ATOM   3361  HE1 PHE P 245       8.673  10.649 -10.094  0.00  0.00      PRO   
ATOM   3362  CZ  PHE P 245       8.571  11.877 -11.782  0.00  0.00      PRO   
ATOM   3363  HZ  PHE P 245       9.355  12.551 -11.470  0.00  0.00      PRO   
ATOM   3364  CD2 PHE P 245       6.874  11.353 -13.432  0.00  0.00      PRO   
ATOM   3365  HD2 PHE P 245       6.544  11.495 -14.450  0.00  0.00      PRO   
ATOM   3366  CE2 PHE P 245       7.876  12.184 -12.977  0.00  0.00      PRO   
ATOM   3367  HE2 PHE P 245       8.138  13.143 -13.400  0.00  0.00      PRO   
ATOM   3368  C   PHE P 245       4.277   8.598 -11.325  0.00  0.00      PRO   
ATOM   3369  O   PHE P 245       4.698   8.480 -10.163  0.00  0.00      PRO   
ATOM   3370  N   ALA P 246       3.056   9.209 -11.442  0.00  0.00      PRO   
ATOM   3371  HN  ALA P 246       2.549   9.089 -12.292  0.00  0.00      PRO   
ATOM   3372  CA  ALA P 246       2.348   9.775 -10.284  0.00  0.00      PRO   
ATOM   3373  HA  ALA P 246       2.991  10.508  -9.819  0.00  0.00      PRO   
ATOM   3374  CB  ALA P 246       1.051  10.470 -10.751  0.00  0.00      PRO   
ATOM   3375  HB1 ALA P 246       0.359   9.850 -11.359  0.00  0.00      PRO   
ATOM   3376  HB2 ALA P 246       0.405  10.877  -9.944  0.00  0.00      PRO   
ATOM   3377  HB3 ALA P 246       1.256  11.441 -11.252  0.00  0.00      PRO   
ATOM   3378  C   ALA P 246       1.975   8.778  -9.208  0.00  0.00      PRO   
ATOM   3379  O   ALA P 246       2.054   9.108  -8.041  0.00  0.00      PRO   
ATOM   3380  N   VAL P 247       1.557   7.523  -9.558  0.00  0.00      PRO   
ATOM   3381  HN  VAL P 247       1.509   7.142 -10.478  0.00  0.00      PRO   
ATOM   3382  CA  VAL P 247       1.330   6.470  -8.623  0.00  0.00      PRO   
ATOM   3383  HA  VAL P 247       0.654   6.730  -7.823  0.00  0.00      PRO   
ATOM   3384  CB  VAL P 247       0.671   5.254  -9.298  0.00  0.00      PRO   
ATOM   3385  HB  VAL P 247       1.305   5.059 -10.189  0.00  0.00      PRO   
ATOM   3386  CG1 VAL P 247       0.644   4.023  -8.350  0.00  0.00      PRO   
ATOM   3387 HG11 VAL P 247      -0.193   3.360  -8.655  0.00  0.00      PRO   
ATOM   3388 HG12 VAL P 247       1.628   3.518  -8.460  0.00  0.00      PRO   
ATOM   3389 HG13 VAL P 247       0.411   4.554  -7.402  0.00  0.00      PRO   
ATOM   3390  CG2 VAL P 247      -0.779   5.527  -9.741  0.00  0.00      PRO   
ATOM   3391 HG21 VAL P 247      -1.145   4.687 -10.371  0.00  0.00      PRO   
ATOM   3392 HG22 VAL P 247      -1.503   5.486  -8.899  0.00  0.00      PRO   
ATOM   3393 HG23 VAL P 247      -0.922   6.473 -10.306  0.00  0.00      PRO   
ATOM   3394  C   VAL P 247       2.574   6.124  -7.983  0.00  0.00      PRO   
ATOM   3395  O   VAL P 247       2.656   6.064  -6.769  0.00  0.00      PRO   
ATOM   3396  N   VAL P 248       3.749   5.852  -8.597  0.00  0.00      PRO   
ATOM   3397  HN  VAL P 248       3.926   5.954  -9.572  0.00  0.00      PRO   
ATOM   3398  CA  VAL P 248       4.934   5.582  -7.810  0.00  0.00      PRO   
ATOM   3399  HA  VAL P 248       4.786   4.797  -7.083  0.00  0.00      PRO   
ATOM   3400  CB  VAL P 248       6.158   5.105  -8.588  0.00  0.00      PRO   
ATOM   3401  HB  VAL P 248       6.980   4.922  -7.862  0.00  0.00      PRO   
ATOM   3402  CG1 VAL P 248       5.964   3.645  -9.192  0.00  0.00      PRO   
ATOM   3403 HG11 VAL P 248       6.894   3.449  -9.768  0.00  0.00      PRO   
ATOM   3404 HG12 VAL P 248       5.877   2.774  -8.508  0.00  0.00      PRO   
ATOM   3405 HG13 VAL P 248       5.119   3.632  -9.913  0.00  0.00      PRO   
ATOM   3406  CG2 VAL P 248       6.798   6.224  -9.573  0.00  0.00      PRO   
ATOM   3407 HG21 VAL P 248       6.008   6.655 -10.226  0.00  0.00      PRO   
ATOM   3408 HG22 VAL P 248       7.334   7.033  -9.031  0.00  0.00      PRO   
ATOM   3409 HG23 VAL P 248       7.506   5.791 -10.311  0.00  0.00      PRO   
ATOM   3410  C   VAL P 248       5.378   6.708  -6.833  0.00  0.00      PRO   
ATOM   3411  O   VAL P 248       5.807   6.348  -5.711  0.00  0.00      PRO   
ATOM   3412  N   VAL P 249       5.239   7.964  -7.111  0.00  0.00      PRO   
ATOM   3413  HN  VAL P 249       5.022   8.150  -8.066  0.00  0.00      PRO   
ATOM   3414  CA  VAL P 249       5.347   9.117  -6.220  0.00  0.00      PRO   
ATOM   3415  HA  VAL P 249       6.272   9.029  -5.668  0.00  0.00      PRO   
ATOM   3416  CB  VAL P 249       5.356  10.366  -7.040  0.00  0.00      PRO   
ATOM   3417  HB  VAL P 249       4.495  10.398  -7.742  0.00  0.00      PRO   
ATOM   3418  CG1 VAL P 249       5.282  11.694  -6.210  0.00  0.00      PRO   
ATOM   3419 HG11 VAL P 249       5.658  12.517  -6.854  0.00  0.00      PRO   
ATOM   3420 HG12 VAL P 249       4.266  11.947  -5.839  0.00  0.00      PRO   
ATOM   3421 HG13 VAL P 249       5.876  11.606  -5.276  0.00  0.00      PRO   
ATOM   3422  CG2 VAL P 249       6.540  10.343  -7.965  0.00  0.00      PRO   
ATOM   3423 HG21 VAL P 249       7.370  10.889  -7.469  0.00  0.00      PRO   
ATOM   3424 HG22 VAL P 249       6.971   9.336  -8.150  0.00  0.00      PRO   
ATOM   3425 HG23 VAL P 249       6.553  10.905  -8.923  0.00  0.00      PRO   
ATOM   3426  C   VAL P 249       4.343   9.192  -5.003  0.00  0.00      PRO   
ATOM   3427  O   VAL P 249       4.836   9.417  -3.906  0.00  0.00      PRO   
ATOM   3428  N   LEU P 250       3.135   8.843  -5.299  0.00  0.00      PRO   
ATOM   3429  HN  LEU P 250       2.837   8.656  -6.232  0.00  0.00      PRO   
ATOM   3430  CA  LEU P 250       2.135   8.657  -4.338  0.00  0.00      PRO   
ATOM   3431  HA  LEU P 250       2.075   9.549  -3.731  0.00  0.00      PRO   
ATOM   3432  CB  LEU P 250       0.802   8.500  -5.067  0.00  0.00      PRO   
ATOM   3433  HB1 LEU P 250       0.570   7.490  -5.468  0.00  0.00      PRO   
ATOM   3434  HB2 LEU P 250       0.765   9.182  -5.943  0.00  0.00      PRO   
ATOM   3435  CG  LEU P 250      -0.386   8.810  -4.213  0.00  0.00      PRO   
ATOM   3436  HG  LEU P 250      -0.370   8.110  -3.350  0.00  0.00      PRO   
ATOM   3437  CD1 LEU P 250      -0.318  10.251  -3.756  0.00  0.00      PRO   
ATOM   3438 HD11 LEU P 250       0.084  10.884  -4.576  0.00  0.00      PRO   
ATOM   3439 HD12 LEU P 250      -1.314  10.541  -3.360  0.00  0.00      PRO   
ATOM   3440 HD13 LEU P 250       0.370  10.360  -2.891  0.00  0.00      PRO   
ATOM   3441  CD2 LEU P 250      -1.746   8.652  -4.934  0.00  0.00      PRO   
ATOM   3442 HD21 LEU P 250      -1.682   7.598  -5.279  0.00  0.00      PRO   
ATOM   3443 HD22 LEU P 250      -2.649   8.654  -4.287  0.00  0.00      PRO   
ATOM   3444 HD23 LEU P 250      -1.868   9.416  -5.731  0.00  0.00      PRO   
ATOM   3445  C   LEU P 250       2.374   7.572  -3.314  0.00  0.00      PRO   
ATOM   3446  O   LEU P 250       2.482   7.826  -2.125  0.00  0.00      PRO   
ATOM   3447  N   PHE P 251       2.642   6.371  -3.791  0.00  0.00      PRO   
ATOM   3448  HN  PHE P 251       2.632   6.262  -4.782  0.00  0.00      PRO   
ATOM   3449  CA  PHE P 251       2.796   5.108  -3.003  0.00  0.00      PRO   
ATOM   3450  HA  PHE P 251       1.942   5.098  -2.342  0.00  0.00      PRO   
ATOM   3451  CB  PHE P 251       2.762   3.852  -3.868  0.00  0.00      PRO   
ATOM   3452  HB1 PHE P 251       3.640   3.909  -4.547  0.00  0.00      PRO   
ATOM   3453  HB2 PHE P 251       1.918   3.770  -4.585  0.00  0.00      PRO   
ATOM   3454  CG  PHE P 251       2.960   2.602  -3.074  0.00  0.00      PRO   
ATOM   3455  CD1 PHE P 251       3.838   1.532  -3.552  0.00  0.00      PRO   
ATOM   3456  HD1 PHE P 251       4.317   1.631  -4.515  0.00  0.00      PRO   
ATOM   3457  CE1 PHE P 251       4.066   0.511  -2.677  0.00  0.00      PRO   
ATOM   3458  HE1 PHE P 251       4.794  -0.194  -3.051  0.00  0.00      PRO   
ATOM   3459  CZ  PHE P 251       3.390   0.261  -1.554  0.00  0.00      PRO   
ATOM   3460  HZ  PHE P 251       3.414  -0.662  -0.994  0.00  0.00      PRO   
ATOM   3461  CD2 PHE P 251       2.285   2.435  -1.914  0.00  0.00      PRO   
ATOM   3462  HD2 PHE P 251       1.526   3.168  -1.686  0.00  0.00      PRO   
ATOM   3463  CE2 PHE P 251       2.467   1.262  -1.107  0.00  0.00      PRO   
ATOM   3464  HE2 PHE P 251       1.889   1.034  -0.224  0.00  0.00      PRO   
ATOM   3465  C   PHE P 251       4.040   5.294  -2.121  0.00  0.00      PRO   
ATOM   3466  O   PHE P 251       4.035   5.102  -0.937  0.00  0.00      PRO   
ATOM   3467  N   LEU P 252       5.103   5.812  -2.789  0.00  0.00      PRO   
ATOM   3468  HN  LEU P 252       5.079   5.989  -3.770  0.00  0.00      PRO   
ATOM   3469  CA  LEU P 252       6.334   6.075  -2.094  0.00  0.00      PRO   
ATOM   3470  HA  LEU P 252       6.695   5.144  -1.680  0.00  0.00      PRO   
ATOM   3471  CB  LEU P 252       7.460   6.593  -3.053  0.00  0.00      PRO   
ATOM   3472  HB1 LEU P 252       6.973   7.372  -3.678  0.00  0.00      PRO   
ATOM   3473  HB2 LEU P 252       7.653   5.724  -3.718  0.00  0.00      PRO   
ATOM   3474  CG  LEU P 252       8.744   7.172  -2.532  0.00  0.00      PRO   
ATOM   3475  HG  LEU P 252       8.672   7.968  -1.760  0.00  0.00      PRO   
ATOM   3476  CD1 LEU P 252       9.664   6.161  -1.979  0.00  0.00      PRO   
ATOM   3477 HD11 LEU P 252      10.709   6.530  -1.897  0.00  0.00      PRO   
ATOM   3478 HD12 LEU P 252       9.440   5.883  -0.927  0.00  0.00      PRO   
ATOM   3479 HD13 LEU P 252       9.632   5.207  -2.547  0.00  0.00      PRO   
ATOM   3480  CD2 LEU P 252       9.312   7.829  -3.755  0.00  0.00      PRO   
ATOM   3481 HD21 LEU P 252      10.133   8.520  -3.468  0.00  0.00      PRO   
ATOM   3482 HD22 LEU P 252       9.725   7.014  -4.387  0.00  0.00      PRO   
ATOM   3483 HD23 LEU P 252       8.537   8.442  -4.263  0.00  0.00      PRO   
ATOM   3484  C   LEU P 252       6.219   7.174  -1.025  0.00  0.00      PRO   
ATOM   3485  O   LEU P 252       6.691   6.955   0.045  0.00  0.00      PRO   
ATOM   3486  N   GLY P 253       5.526   8.334  -1.301  0.00  0.00      PRO   
ATOM   3487  HN  GLY P 253       5.122   8.219  -2.205  0.00  0.00      PRO   
ATOM   3488  CA  GLY P 253       5.357   9.440  -0.370  0.00  0.00      PRO   
ATOM   3489  HA1 GLY P 253       4.752  10.178  -0.876  0.00  0.00      PRO   
ATOM   3490  HA2 GLY P 253       6.305   9.841  -0.043  0.00  0.00      PRO   
ATOM   3491  C   GLY P 253       4.627   9.063   0.930  0.00  0.00      PRO   
ATOM   3492  O   GLY P 253       4.846   9.536   1.982  0.00  0.00      PRO   
ATOM   3493  N   PHE P 254       3.549   8.188   0.861  0.00  0.00      PRO   
ATOM   3494  HN  PHE P 254       3.235   7.765   0.015  0.00  0.00      PRO   
ATOM   3495  CA  PHE P 254       2.634   7.983   1.991  0.00  0.00      PRO   
ATOM   3496  HA  PHE P 254       2.552   8.915   2.532  0.00  0.00      PRO   
ATOM   3497  CB  PHE P 254       1.286   7.577   1.376  0.00  0.00      PRO   
ATOM   3498  HB1 PHE P 254       0.747   6.842   2.011  0.00  0.00      PRO   
ATOM   3499  HB2 PHE P 254       1.621   7.203   0.385  0.00  0.00      PRO   
ATOM   3500  CG  PHE P 254       0.548   8.857   1.303  0.00  0.00      PRO   
ATOM   3501  CD1 PHE P 254       0.517   9.631   0.118  0.00  0.00      PRO   
ATOM   3502  HD1 PHE P 254       1.019   9.322  -0.788  0.00  0.00      PRO   
ATOM   3503  CE1 PHE P 254      -0.270  10.786   0.092  0.00  0.00      PRO   
ATOM   3504  HE1 PHE P 254      -0.266  11.437  -0.770  0.00  0.00      PRO   
ATOM   3505  CZ  PHE P 254      -1.061  11.229   1.135  0.00  0.00      PRO   
ATOM   3506  HZ  PHE P 254      -1.604  12.161   1.070  0.00  0.00      PRO   
ATOM   3507  CD2 PHE P 254      -0.327   9.194   2.337  0.00  0.00      PRO   
ATOM   3508  HD2 PHE P 254      -0.462   8.395   3.051  0.00  0.00      PRO   
ATOM   3509  CE2 PHE P 254      -1.138  10.312   2.264  0.00  0.00      PRO   
ATOM   3510  HE2 PHE P 254      -1.947  10.388   2.975  0.00  0.00      PRO   
ATOM   3511  C   PHE P 254       3.005   6.877   2.946  0.00  0.00      PRO   
ATOM   3512  O   PHE P 254       2.836   6.941   4.146  0.00  0.00      PRO   
ATOM   3513  N   TRP P 255       3.478   5.709   2.401  0.00  0.00      PRO   
ATOM   3514  HN  TRP P 255       3.651   5.585   1.427  0.00  0.00      PRO   
ATOM   3515  CA  TRP P 255       3.909   4.582   3.184  0.00  0.00      PRO   
ATOM   3516  HA  TRP P 255       3.417   4.602   4.145  0.00  0.00      PRO   
ATOM   3517  CB  TRP P 255       3.425   3.303   2.408  0.00  0.00      PRO   
ATOM   3518  HB1 TRP P 255       3.583   2.375   2.998  0.00  0.00      PRO   
ATOM   3519  HB2 TRP P 255       4.033   3.149   1.491  0.00  0.00      PRO   
ATOM   3520  CG  TRP P 255       1.954   3.322   2.043  0.00  0.00      PRO   
ATOM   3521  CD1 TRP P 255       1.385   4.017   1.029  0.00  0.00      PRO   
ATOM   3522  HD1 TRP P 255       1.872   4.518   0.205  0.00  0.00      PRO   
ATOM   3523  NE1 TRP P 255       0.010   3.990   1.162  0.00  0.00      PRO   
ATOM   3524  HE1 TRP P 255      -0.624   4.161   0.440  0.00  0.00      PRO   
ATOM   3525  CE2 TRP P 255      -0.349   3.226   2.259  0.00  0.00      PRO   
ATOM   3526  CD2 TRP P 255       0.911   2.848   2.892  0.00  0.00      PRO   
ATOM   3527  CE3 TRP P 255       0.990   2.137   4.086  0.00  0.00      PRO   
ATOM   3528  HE3 TRP P 255       1.887   1.798   4.583  0.00  0.00      PRO   
ATOM   3529  CZ3 TRP P 255      -0.287   1.894   4.705  0.00  0.00      PRO   
ATOM   3530  HZ3 TRP P 255      -0.376   1.415   5.669  0.00  0.00      PRO   
ATOM   3531  CZ2 TRP P 255      -1.533   2.860   2.871  0.00  0.00      PRO   
ATOM   3532  HZ2 TRP P 255      -2.508   3.150   2.509  0.00  0.00      PRO   
ATOM   3533  CH2 TRP P 255      -1.457   2.293   4.076  0.00  0.00      PRO   
ATOM   3534  HH2 TRP P 255      -2.351   2.093   4.647  0.00  0.00      PRO   
ATOM   3535  C   TRP P 255       5.379   4.466   3.628  0.00  0.00      PRO   
ATOM   3536  O   TRP P 255       5.745   3.783   4.589  0.00  0.00      PRO   
ATOM   3537  N   THR P 256       6.246   5.180   2.964  0.00  0.00      PRO   
ATOM   3538  HN  THR P 256       6.011   5.587   2.084  0.00  0.00      PRO   
ATOM   3539  CA  THR P 256       7.693   5.269   3.393  0.00  0.00      PRO   
ATOM   3540  HA  THR P 256       8.005   4.245   3.538  0.00  0.00      PRO   
ATOM   3541  CB  THR P 256       8.539   5.835   2.182  0.00  0.00      PRO   
ATOM   3542  HB  THR P 256       8.268   6.875   1.899  0.00  0.00      PRO   
ATOM   3543  OG1 THR P 256       8.264   5.039   1.036  0.00  0.00      PRO   
ATOM   3544  HG1 THR P 256       7.586   5.565   0.606  0.00  0.00      PRO   
ATOM   3545  CG2 THR P 256      10.046   5.546   2.448  0.00  0.00      PRO   
ATOM   3546 HG21 THR P 256      10.575   5.604   1.473  0.00  0.00      PRO   
ATOM   3547 HG22 THR P 256      10.513   6.342   3.065  0.00  0.00      PRO   
ATOM   3548 HG23 THR P 256      10.230   4.525   2.845  0.00  0.00      PRO   
ATOM   3549  C   THR P 256       8.125   5.903   4.724  0.00  0.00      PRO   
ATOM   3550  O   THR P 256       9.058   5.370   5.322  0.00  0.00      PRO   
ATOM   3551  N   PRO P 257       7.463   6.908   5.154  0.00  0.00      PRO   
ATOM   3552  CD  PRO P 257       6.734   7.909   4.349  0.00  0.00      PRO   
ATOM   3553  HD1 PRO P 257       7.501   8.381   3.699  0.00  0.00      PRO   
ATOM   3554  HD2 PRO P 257       5.871   7.471   3.802  0.00  0.00      PRO   
ATOM   3555  CA  PRO P 257       7.856   7.513   6.468  0.00  0.00      PRO   
ATOM   3556  HA  PRO P 257       8.927   7.629   6.548  0.00  0.00      PRO   
ATOM   3557  CB  PRO P 257       7.190   8.870   6.633  0.00  0.00      PRO   
ATOM   3558  HB1 PRO P 257       7.921   9.686   6.447  0.00  0.00      PRO   
ATOM   3559  HB2 PRO P 257       6.649   9.081   7.581  0.00  0.00      PRO   
ATOM   3560  CG  PRO P 257       6.195   8.878   5.428  0.00  0.00      PRO   
ATOM   3561  HG1 PRO P 257       5.933   9.896   5.067  0.00  0.00      PRO   
ATOM   3562  HG2 PRO P 257       5.307   8.430   5.923  0.00  0.00      PRO   
ATOM   3563  C   PRO P 257       7.339   6.610   7.632  0.00  0.00      PRO   
ATOM   3564  O   PRO P 257       7.990   6.397   8.647  0.00  0.00      PRO   
ATOM   3565  N   TYR P 258       6.106   6.127   7.440  0.00  0.00      PRO   
ATOM   3566  HN  TYR P 258       5.708   6.530   6.619  0.00  0.00      PRO   
ATOM   3567  CA  TYR P 258       5.528   5.090   8.188  0.00  0.00      PRO   
ATOM   3568  HA  TYR P 258       5.560   5.444   9.208  0.00  0.00      PRO   
ATOM   3569  CB  TYR P 258       4.045   4.902   7.712  0.00  0.00      PRO   
ATOM   3570  HB1 TYR P 258       4.056   4.687   6.622  0.00  0.00      PRO   
ATOM   3571  HB2 TYR P 258       3.562   5.892   7.860  0.00  0.00      PRO   
ATOM   3572  CG  TYR P 258       3.279   3.821   8.441  0.00  0.00      PRO   
ATOM   3573  CD1 TYR P 258       3.236   3.891   9.829  0.00  0.00      PRO   
ATOM   3574  HD1 TYR P 258       3.801   4.663  10.330  0.00  0.00      PRO   
ATOM   3575  CE1 TYR P 258       2.367   2.959  10.560  0.00  0.00      PRO   
ATOM   3576  HE1 TYR P 258       2.156   3.110  11.608  0.00  0.00      PRO   
ATOM   3577  CZ  TYR P 258       1.621   2.040   9.859  0.00  0.00      PRO   
ATOM   3578  OH  TYR P 258       0.716   1.391  10.650  0.00  0.00      PRO   
ATOM   3579  HH  TYR P 258       0.274   1.853  11.366  0.00  0.00      PRO   
ATOM   3580  CD2 TYR P 258       2.573   2.824   7.710  0.00  0.00      PRO   
ATOM   3581  HD2 TYR P 258       2.493   2.873   6.634  0.00  0.00      PRO   
ATOM   3582  CE2 TYR P 258       1.682   2.006   8.459  0.00  0.00      PRO   
ATOM   3583  HE2 TYR P 258       1.066   1.311   7.907  0.00  0.00      PRO   
ATOM   3584  C   TYR P 258       6.315   3.732   8.247  0.00  0.00      PRO   
ATOM   3585  O   TYR P 258       6.547   3.128   9.278  0.00  0.00      PRO   
ATOM   3586  N   ASN P 259       6.866   3.205   7.058  0.00  0.00      PRO   
ATOM   3587  HN  ASN P 259       6.671   3.695   6.212  0.00  0.00      PRO   
ATOM   3588  CA  ASN P 259       7.672   2.059   7.010  0.00  0.00      PRO   
ATOM   3589  HA  ASN P 259       7.042   1.287   7.425  0.00  0.00      PRO   
ATOM   3590  CB  ASN P 259       7.744   1.523   5.535  0.00  0.00      PRO   
ATOM   3591  HB1 ASN P 259       8.458   2.101   4.911  0.00  0.00      PRO   
ATOM   3592  HB2 ASN P 259       6.751   1.635   5.050  0.00  0.00      PRO   
ATOM   3593  CG  ASN P 259       8.085   0.047   5.389  0.00  0.00      PRO   
ATOM   3594  OD1 ASN P 259       7.734  -0.722   6.311  0.00  0.00      PRO   
ATOM   3595  ND2 ASN P 259       8.519  -0.395   4.207  0.00  0.00      PRO   
ATOM   3596 HD21 ASN P 259       8.614   0.175   3.391  0.00  0.00      PRO   
ATOM   3597 HD22 ASN P 259       8.802  -1.350   4.125  0.00  0.00      PRO   
ATOM   3598  C   ASN P 259       9.008   2.206   7.773  0.00  0.00      PRO   
ATOM   3599  O   ASN P 259       9.352   1.310   8.544  0.00  0.00      PRO   
ATOM   3600  N   ILE P 260       9.671   3.366   7.604  0.00  0.00      PRO   
ATOM   3601  HN  ILE P 260       9.312   4.100   7.033  0.00  0.00      PRO   
ATOM   3602  CA  ILE P 260      11.024   3.609   8.270  0.00  0.00      PRO   
ATOM   3603  HA  ILE P 260      11.542   2.670   8.139  0.00  0.00      PRO   
ATOM   3604  CB  ILE P 260      11.824   4.770   7.622  0.00  0.00      PRO   
ATOM   3605  HB  ILE P 260      11.126   5.628   7.517  0.00  0.00      PRO   
ATOM   3606  CG2 ILE P 260      12.986   5.241   8.556  0.00  0.00      PRO   
ATOM   3607 HG21 ILE P 260      13.747   4.453   8.735  0.00  0.00      PRO   
ATOM   3608 HG22 ILE P 260      13.458   6.064   7.977  0.00  0.00      PRO   
ATOM   3609 HG23 ILE P 260      12.612   5.589   9.543  0.00  0.00      PRO   
ATOM   3610  CG1 ILE P 260      12.417   4.369   6.189  0.00  0.00      PRO   
ATOM   3611 HG11 ILE P 260      11.682   3.717   5.670  0.00  0.00      PRO   
ATOM   3612 HG12 ILE P 260      13.407   3.890   6.345  0.00  0.00      PRO   
ATOM   3613  CD  ILE P 260      12.744   5.604   5.419  0.00  0.00      PRO   
ATOM   3614  HD1 ILE P 260      11.812   6.102   5.076  0.00  0.00      PRO   
ATOM   3615  HD2 ILE P 260      13.403   6.311   5.968  0.00  0.00      PRO   
ATOM   3616  HD3 ILE P 260      13.226   5.378   4.444  0.00  0.00      PRO   
ATOM   3617  C   ILE P 260      10.896   3.746   9.838  0.00  0.00      PRO   
ATOM   3618  O   ILE P 260      11.629   3.155  10.607  0.00  0.00      PRO   
ATOM   3619  N   VAL P 261       9.928   4.559  10.296  0.00  0.00      PRO   
ATOM   3620  HN  VAL P 261       9.187   4.814   9.679  0.00  0.00      PRO   
ATOM   3621  CA  VAL P 261       9.731   4.846  11.706  0.00  0.00      PRO   
ATOM   3622  HA  VAL P 261      10.638   5.322  12.051  0.00  0.00      PRO   
ATOM   3623  CB  VAL P 261       8.579   5.895  11.919  0.00  0.00      PRO   
ATOM   3624  HB  VAL P 261       8.732   6.689  11.157  0.00  0.00      PRO   
ATOM   3625  CG1 VAL P 261       7.146   5.388  11.785  0.00  0.00      PRO   
ATOM   3626 HG11 VAL P 261       6.492   6.242  12.065  0.00  0.00      PRO   
ATOM   3627 HG12 VAL P 261       6.902   5.231  10.713  0.00  0.00      PRO   
ATOM   3628 HG13 VAL P 261       6.974   4.503  12.434  0.00  0.00      PRO   
ATOM   3629  CG2 VAL P 261       8.810   6.387  13.352  0.00  0.00      PRO   
ATOM   3630 HG21 VAL P 261       8.636   5.504  14.004  0.00  0.00      PRO   
ATOM   3631 HG22 VAL P 261       9.844   6.765  13.497  0.00  0.00      PRO   
ATOM   3632 HG23 VAL P 261       7.963   7.032  13.671  0.00  0.00      PRO   
ATOM   3633  C   VAL P 261       9.455   3.554  12.512  0.00  0.00      PRO   
ATOM   3634  O   VAL P 261      10.001   3.363  13.578  0.00  0.00      PRO   
ATOM   3635  N   LEU P 262       8.669   2.572  11.976  0.00  0.00      PRO   
ATOM   3636  HN  LEU P 262       8.273   2.560  11.061  0.00  0.00      PRO   
ATOM   3637  CA  LEU P 262       8.320   1.332  12.704  0.00  0.00      PRO   
ATOM   3638  HA  LEU P 262       7.792   1.548  13.621  0.00  0.00      PRO   
ATOM   3639  CB  LEU P 262       7.484   0.415  11.834  0.00  0.00      PRO   
ATOM   3640  HB1 LEU P 262       7.250  -0.564  12.303  0.00  0.00      PRO   
ATOM   3641  HB2 LEU P 262       7.983   0.195  10.866  0.00  0.00      PRO   
ATOM   3642  CG  LEU P 262       6.085   1.021  11.601  0.00  0.00      PRO   
ATOM   3643  HG  LEU P 262       6.154   2.091  11.312  0.00  0.00      PRO   
ATOM   3644  CD1 LEU P 262       5.332   0.315  10.437  0.00  0.00      PRO   
ATOM   3645 HD11 LEU P 262       5.392  -0.789  10.540  0.00  0.00      PRO   
ATOM   3646 HD12 LEU P 262       4.291   0.667  10.273  0.00  0.00      PRO   
ATOM   3647 HD13 LEU P 262       5.700   0.668   9.450  0.00  0.00      PRO   
ATOM   3648  CD2 LEU P 262       5.227   0.950  12.867  0.00  0.00      PRO   
ATOM   3649 HD21 LEU P 262       5.785   1.521  13.640  0.00  0.00      PRO   
ATOM   3650 HD22 LEU P 262       4.210   1.376  12.731  0.00  0.00      PRO   
ATOM   3651 HD23 LEU P 262       5.133  -0.062  13.316  0.00  0.00      PRO   
ATOM   3652  C   LEU P 262       9.516   0.581  13.207  0.00  0.00      PRO   
ATOM   3653  O   LEU P 262       9.518   0.136  14.314  0.00  0.00      PRO   
ATOM   3654  N   PHE P 263      10.471   0.423  12.346  0.00  0.00      PRO   
ATOM   3655  HN  PHE P 263      10.359   0.913  11.485  0.00  0.00      PRO   
ATOM   3656  CA  PHE P 263      11.703  -0.201  12.766  0.00  0.00      PRO   
ATOM   3657  HA  PHE P 263      11.443  -1.142  13.228  0.00  0.00      PRO   
ATOM   3658  CB  PHE P 263      12.435  -0.477  11.382  0.00  0.00      PRO   
ATOM   3659  HB1 PHE P 263      13.473  -0.802  11.612  0.00  0.00      PRO   
ATOM   3660  HB2 PHE P 263      12.496   0.406  10.711  0.00  0.00      PRO   
ATOM   3661  CG  PHE P 263      11.818  -1.657  10.694  0.00  0.00      PRO   
ATOM   3662  CD1 PHE P 263      10.993  -1.522   9.511  0.00  0.00      PRO   
ATOM   3663  HD1 PHE P 263      10.787  -0.537   9.117  0.00  0.00      PRO   
ATOM   3664  CE1 PHE P 263      10.305  -2.631   8.991  0.00  0.00      PRO   
ATOM   3665  HE1 PHE P 263       9.694  -2.454   8.119  0.00  0.00      PRO   
ATOM   3666  CZ  PHE P 263      10.468  -3.907   9.581  0.00  0.00      PRO   
ATOM   3667  HZ  PHE P 263       9.910  -4.735   9.169  0.00  0.00      PRO   
ATOM   3668  CD2 PHE P 263      11.973  -2.934  11.300  0.00  0.00      PRO   
ATOM   3669  HD2 PHE P 263      12.623  -3.047  12.155  0.00  0.00      PRO   
ATOM   3670  CE2 PHE P 263      11.281  -4.060  10.722  0.00  0.00      PRO   
ATOM   3671  HE2 PHE P 263      11.464  -4.956  11.297  0.00  0.00      PRO   
ATOM   3672  C   PHE P 263      12.585   0.580  13.705  0.00  0.00      PRO   
ATOM   3673  O   PHE P 263      13.150   0.019  14.635  0.00  0.00      PRO   
ATOM   3674  N   LEU P 264      12.670   1.972  13.506  0.00  0.00      PRO   
ATOM   3675  HN  LEU P 264      12.285   2.441  12.715  0.00  0.00      PRO   
ATOM   3676  CA  LEU P 264      13.321   2.899  14.421  0.00  0.00      PRO   
ATOM   3677  HA  LEU P 264      14.296   2.438  14.480  0.00  0.00      PRO   
ATOM   3678  CB  LEU P 264      13.449   4.349  13.834  0.00  0.00      PRO   
ATOM   3679  HB1 LEU P 264      13.905   5.015  14.598  0.00  0.00      PRO   
ATOM   3680  HB2 LEU P 264      12.370   4.581  13.700  0.00  0.00      PRO   
ATOM   3681  CG  LEU P 264      14.284   4.387  12.494  0.00  0.00      PRO   
ATOM   3682  HG  LEU P 264      13.776   3.779  11.716  0.00  0.00      PRO   
ATOM   3683  CD1 LEU P 264      14.421   5.805  12.030  0.00  0.00      PRO   
ATOM   3684 HD11 LEU P 264      13.467   6.314  11.773  0.00  0.00      PRO   
ATOM   3685 HD12 LEU P 264      14.770   6.429  12.880  0.00  0.00      PRO   
ATOM   3686 HD13 LEU P 264      15.135   5.833  11.180  0.00  0.00      PRO   
ATOM   3687  CD2 LEU P 264      15.657   3.776  12.630  0.00  0.00      PRO   
ATOM   3688 HD21 LEU P 264      15.526   2.678  12.730  0.00  0.00      PRO   
ATOM   3689 HD22 LEU P 264      16.092   4.006  11.633  0.00  0.00      PRO   
ATOM   3690 HD23 LEU P 264      16.352   4.192  13.391  0.00  0.00      PRO   
ATOM   3691  C   LEU P 264      12.704   2.805  15.775  0.00  0.00      PRO   
ATOM   3692  O   LEU P 264      13.453   2.858  16.757  0.00  0.00      PRO   
ATOM   3693  N   GLU P 265      11.348   2.599  15.876  0.00  0.00      PRO   
ATOM   3694  HN  GLU P 265      10.717   2.726  15.115  0.00  0.00      PRO   
ATOM   3695  CA  GLU P 265      10.621   2.298  17.154  0.00  0.00      PRO   
ATOM   3696  HA  GLU P 265      10.924   3.062  17.855  0.00  0.00      PRO   
ATOM   3697  CB  GLU P 265       9.080   2.390  16.801  0.00  0.00      PRO   
ATOM   3698  HB1 GLU P 265       8.719   1.576  16.136  0.00  0.00      PRO   
ATOM   3699  HB2 GLU P 265       8.876   3.279  16.166  0.00  0.00      PRO   
ATOM   3700  CG  GLU P 265       8.121   2.450  17.998  0.00  0.00      PRO   
ATOM   3701  HG1 GLU P 265       7.901   3.467  18.388  0.00  0.00      PRO   
ATOM   3702  HG2 GLU P 265       8.636   1.933  18.835  0.00  0.00      PRO   
ATOM   3703  CD  GLU P 265       6.860   1.625  17.955  0.00  0.00      PRO   
ATOM   3704  OE1 GLU P 265       6.916   0.479  17.484  0.00  0.00      PRO   
ATOM   3705  OE2 GLU P 265       5.741   1.991  18.441  0.00  0.00      PRO   
ATOM   3706  C   GLU P 265      10.990   1.006  17.805  0.00  0.00      PRO   
ATOM   3707  O   GLU P 265      11.235   0.851  18.992  0.00  0.00      PRO   
ATOM   3708  N   THR P 266      11.071  -0.030  16.916  0.00  0.00      PRO   
ATOM   3709  HN  THR P 266      10.919   0.087  15.938  0.00  0.00      PRO   
ATOM   3710  CA  THR P 266      11.418  -1.395  17.347  0.00  0.00      PRO   
ATOM   3711  HA  THR P 266      10.714  -1.594  18.141  0.00  0.00      PRO   
ATOM   3712  CB  THR P 266      11.451  -2.422  16.274  0.00  0.00      PRO   
ATOM   3713  HB  THR P 266      12.276  -2.307  15.539  0.00  0.00      PRO   
ATOM   3714  OG1 THR P 266      10.174  -2.369  15.695  0.00  0.00      PRO   
ATOM   3715  HG1 THR P 266      10.060  -1.490  15.326  0.00  0.00      PRO   
ATOM   3716  CG2 THR P 266      11.584  -3.846  16.840  0.00  0.00      PRO   
ATOM   3717 HG21 THR P 266      12.100  -4.501  16.106  0.00  0.00      PRO   
ATOM   3718 HG22 THR P 266      12.196  -4.007  17.754  0.00  0.00      PRO   
ATOM   3719 HG23 THR P 266      10.618  -4.230  17.230  0.00  0.00      PRO   
ATOM   3720  C   THR P 266      12.873  -1.378  17.920  0.00  0.00      PRO   
ATOM   3721  O   THR P 266      13.119  -1.945  18.988  0.00  0.00      PRO   
ATOM   3722  N   LEU P 267      13.870  -0.725  17.313  0.00  0.00      PRO   
ATOM   3723  HN  LEU P 267      13.857  -0.263  16.430  0.00  0.00      PRO   
ATOM   3724  CA  LEU P 267      15.236  -0.620  17.895  0.00  0.00      PRO   
ATOM   3725  HA  LEU P 267      15.585  -1.580  18.244  0.00  0.00      PRO   
ATOM   3726  CB  LEU P 267      16.297  -0.077  16.879  0.00  0.00      PRO   
ATOM   3727  HB1 LEU P 267      17.308  -0.034  17.336  0.00  0.00      PRO   
ATOM   3728  HB2 LEU P 267      16.115   0.945  16.482  0.00  0.00      PRO   
ATOM   3729  CG  LEU P 267      16.468  -0.913  15.595  0.00  0.00      PRO   
ATOM   3730  HG  LEU P 267      15.554  -0.628  15.032  0.00  0.00      PRO   
ATOM   3731  CD1 LEU P 267      17.802  -0.515  14.814  0.00  0.00      PRO   
ATOM   3732 HD11 LEU P 267      17.967   0.584  14.793  0.00  0.00      PRO   
ATOM   3733 HD12 LEU P 267      18.706  -0.875  15.350  0.00  0.00      PRO   
ATOM   3734 HD13 LEU P 267      17.807  -0.812  13.743  0.00  0.00      PRO   
ATOM   3735  CD2 LEU P 267      16.338  -2.419  15.905  0.00  0.00      PRO   
ATOM   3736 HD21 LEU P 267      17.146  -2.818  16.555  0.00  0.00      PRO   
ATOM   3737 HD22 LEU P 267      15.329  -2.612  16.328  0.00  0.00      PRO   
ATOM   3738 HD23 LEU P 267      16.410  -3.197  15.115  0.00  0.00      PRO   
ATOM   3739  C   LEU P 267      15.360   0.247  19.184  0.00  0.00      PRO   
ATOM   3740  O   LEU P 267      16.316   0.234  19.913  0.00  0.00      PRO   
ATOM   3741  N   VAL P 268      14.395   1.152  19.453  0.00  0.00      PRO   
ATOM   3742  HN  VAL P 268      13.680   1.410  18.809  0.00  0.00      PRO   
ATOM   3743  CA  VAL P 268      14.248   1.687  20.825  0.00  0.00      PRO   
ATOM   3744  HA  VAL P 268      15.209   2.035  21.175  0.00  0.00      PRO   
ATOM   3745  CB  VAL P 268      13.360   2.952  20.924  0.00  0.00      PRO   
ATOM   3746  HB  VAL P 268      12.352   2.633  20.586  0.00  0.00      PRO   
ATOM   3747  CG1 VAL P 268      13.152   3.549  22.350  0.00  0.00      PRO   
ATOM   3748 HG11 VAL P 268      12.752   2.775  23.040  0.00  0.00      PRO   
ATOM   3749 HG12 VAL P 268      14.147   3.990  22.575  0.00  0.00      PRO   
ATOM   3750 HG13 VAL P 268      12.350   4.316  22.305  0.00  0.00      PRO   
ATOM   3751  CG2 VAL P 268      13.931   4.032  20.016  0.00  0.00      PRO   
ATOM   3752 HG21 VAL P 268      13.261   4.911  20.133  0.00  0.00      PRO   
ATOM   3753 HG22 VAL P 268      14.968   4.302  20.309  0.00  0.00      PRO   
ATOM   3754 HG23 VAL P 268      13.925   3.636  18.978  0.00  0.00      PRO   
ATOM   3755  C   VAL P 268      13.840   0.687  21.842  0.00  0.00      PRO   
ATOM   3756  O   VAL P 268      14.471   0.456  22.907  0.00  0.00      PRO   
ATOM   3757  N   GLU P 269      12.734  -0.082  21.512  0.00  0.00      PRO   
ATOM   3758  HN  GLU P 269      12.222   0.170  20.694  0.00  0.00      PRO   
ATOM   3759  CA  GLU P 269      12.186  -1.106  22.449  0.00  0.00      PRO   
ATOM   3760  HA  GLU P 269      12.186  -0.679  23.441  0.00  0.00      PRO   
ATOM   3761  CB  GLU P 269      10.927  -1.647  21.784  0.00  0.00      PRO   
ATOM   3762  HB1 GLU P 269      10.528  -2.551  22.293  0.00  0.00      PRO   
ATOM   3763  HB2 GLU P 269      10.977  -1.872  20.697  0.00  0.00      PRO   
ATOM   3764  CG  GLU P 269       9.812  -0.517  21.930  0.00  0.00      PRO   
ATOM   3765  HG1 GLU P 269      10.048   0.367  21.300  0.00  0.00      PRO   
ATOM   3766  HG2 GLU P 269       9.680  -0.131  22.964  0.00  0.00      PRO   
ATOM   3767  CD  GLU P 269       8.491  -0.958  21.505  0.00  0.00      PRO   
ATOM   3768  OE1 GLU P 269       8.282  -2.148  21.213  0.00  0.00      PRO   
ATOM   3769  OE2 GLU P 269       7.539  -0.122  21.443  0.00  0.00      PRO   
ATOM   3770  C   GLU P 269      13.086  -2.280  22.633  0.00  0.00      PRO   
ATOM   3771  O   GLU P 269      13.147  -2.890  23.715  0.00  0.00      PRO   
ATOM   3772  N   LEU P 270      13.892  -2.607  21.569  0.00  0.00      PRO   
ATOM   3773  HN  LEU P 270      13.718  -2.240  20.658  0.00  0.00      PRO   
ATOM   3774  CA  LEU P 270      14.935  -3.616  21.633  0.00  0.00      PRO   
ATOM   3775  HA  LEU P 270      14.443  -4.449  22.114  0.00  0.00      PRO   
ATOM   3776  CB  LEU P 270      15.449  -3.834  20.172  0.00  0.00      PRO   
ATOM   3777  HB1 LEU P 270      15.754  -2.810  19.865  0.00  0.00      PRO   
ATOM   3778  HB2 LEU P 270      14.674  -4.309  19.533  0.00  0.00      PRO   
ATOM   3779  CG  LEU P 270      16.659  -4.837  19.947  0.00  0.00      PRO   
ATOM   3780  HG  LEU P 270      17.502  -4.468  20.570  0.00  0.00      PRO   
ATOM   3781  CD1 LEU P 270      16.301  -6.296  20.265  0.00  0.00      PRO   
ATOM   3782 HD11 LEU P 270      15.580  -6.723  19.536  0.00  0.00      PRO   
ATOM   3783 HD12 LEU P 270      17.109  -7.054  20.357  0.00  0.00      PRO   
ATOM   3784 HD13 LEU P 270      15.779  -6.178  21.238  0.00  0.00      PRO   
ATOM   3785  CD2 LEU P 270      17.204  -4.778  18.538  0.00  0.00      PRO   
ATOM   3786 HD21 LEU P 270      17.924  -3.943  18.395  0.00  0.00      PRO   
ATOM   3787 HD22 LEU P 270      17.707  -5.750  18.347  0.00  0.00      PRO   
ATOM   3788 HD23 LEU P 270      16.312  -4.579  17.907  0.00  0.00      PRO   
ATOM   3789  C   LEU P 270      16.112  -3.161  22.558  0.00  0.00      PRO   
ATOM   3790  O   LEU P 270      16.768  -3.950  23.211  0.00  0.00      PRO   
ATOM   3791  N   GLU P 271      16.296  -1.842  22.759  0.00  0.00      PRO   
ATOM   3792  HN  GLU P 271      15.731  -1.145  22.325  0.00  0.00      PRO   
ATOM   3793  CA  GLU P 271      17.268  -1.123  23.590  0.00  0.00      PRO   
ATOM   3794  HA  GLU P 271      18.061  -1.792  23.890  0.00  0.00      PRO   
ATOM   3795  CB  GLU P 271      17.929   0.037  22.829  0.00  0.00      PRO   
ATOM   3796  HB1 GLU P 271      18.564   0.483  23.624  0.00  0.00      PRO   
ATOM   3797  HB2 GLU P 271      17.129   0.730  22.492  0.00  0.00      PRO   
ATOM   3798  CG  GLU P 271      18.847  -0.396  21.612  0.00  0.00      PRO   
ATOM   3799  HG1 GLU P 271      18.563   0.120  20.670  0.00  0.00      PRO   
ATOM   3800  HG2 GLU P 271      18.785  -1.502  21.516  0.00  0.00      PRO   
ATOM   3801  CD  GLU P 271      20.325  -0.012  21.847  0.00  0.00      PRO   
ATOM   3802  OE1 GLU P 271      20.946  -0.622  22.769  0.00  0.00      PRO   
ATOM   3803  OE2 GLU P 271      20.832   0.998  21.293  0.00  0.00      PRO   
ATOM   3804  C   GLU P 271      16.656  -0.664  24.883  0.00  0.00      PRO   
ATOM   3805  O   GLU P 271      17.347  -0.040  25.676  0.00  0.00      PRO   
ATOM   3806  N   VAL P 272      15.382  -1.016  25.112  0.00  0.00      PRO   
ATOM   3807  HN  VAL P 272      14.966  -1.296  24.250  0.00  0.00      PRO   
ATOM   3808  CA  VAL P 272      14.618  -1.088  26.314  0.00  0.00      PRO   
ATOM   3809  HA  VAL P 272      13.763  -1.667  25.997  0.00  0.00      PRO   
ATOM   3810  CB  VAL P 272      15.149  -1.885  27.466  0.00  0.00      PRO   
ATOM   3811  HB  VAL P 272      15.894  -1.315  28.061  0.00  0.00      PRO   
ATOM   3812  CG1 VAL P 272      13.973  -2.288  28.394  0.00  0.00      PRO   
ATOM   3813 HG11 VAL P 272      14.314  -2.737  29.351  0.00  0.00      PRO   
ATOM   3814 HG12 VAL P 272      13.526  -1.332  28.739  0.00  0.00      PRO   
ATOM   3815 HG13 VAL P 272      13.302  -3.043  27.932  0.00  0.00      PRO   
ATOM   3816  CG2 VAL P 272      15.918  -3.136  26.961  0.00  0.00      PRO   
ATOM   3817 HG21 VAL P 272      16.343  -3.717  27.807  0.00  0.00      PRO   
ATOM   3818 HG22 VAL P 272      15.305  -3.888  26.420  0.00  0.00      PRO   
ATOM   3819 HG23 VAL P 272      16.818  -2.833  26.385  0.00  0.00      PRO   
ATOM   3820  C   VAL P 272      14.262   0.326  26.794  0.00  0.00      PRO   
ATOM   3821  O   VAL P 272      15.162   1.132  27.222  0.00  0.00      PRO   
ATOM   3822  N   LEU P 273      12.899   0.618  26.749  0.00  0.00      PRO   
ATOM   3823  HN  LEU P 273      12.245  -0.111  26.562  0.00  0.00      PRO   
ATOM   3824  CA  LEU P 273      12.305   1.963  26.797  0.00  0.00      PRO   
ATOM   3825  HA  LEU P 273      13.098   2.674  26.615  0.00  0.00      PRO   
ATOM   3826  CB  LEU P 273      11.301   2.078  25.659  0.00  0.00      PRO   
ATOM   3827  HB1 LEU P 273      10.428   1.393  25.712  0.00  0.00      PRO   
ATOM   3828  HB2 LEU P 273      11.799   1.866  24.689  0.00  0.00      PRO   
ATOM   3829  CG  LEU P 273      10.536   3.380  25.551  0.00  0.00      PRO   
ATOM   3830  HG  LEU P 273       9.818   3.398  26.399  0.00  0.00      PRO   
ATOM   3831  CD1 LEU P 273      11.431   4.618  25.857  0.00  0.00      PRO   
ATOM   3832 HD11 LEU P 273      12.015   4.793  24.929  0.00  0.00      PRO   
ATOM   3833 HD12 LEU P 273      10.875   5.554  26.079  0.00  0.00      PRO   
ATOM   3834 HD13 LEU P 273      12.087   4.395  26.726  0.00  0.00      PRO   
ATOM   3835  CD2 LEU P 273       9.698   3.533  24.224  0.00  0.00      PRO   
ATOM   3836 HD21 LEU P 273       8.908   2.754  24.288  0.00  0.00      PRO   
ATOM   3837 HD22 LEU P 273       9.158   4.503  24.190  0.00  0.00      PRO   
ATOM   3838 HD23 LEU P 273      10.375   3.471  23.345  0.00  0.00      PRO   
ATOM   3839  C   LEU P 273      11.702   2.169  28.166  0.00  0.00      PRO   
ATOM   3840  O   LEU P 273      10.615   1.715  28.573  0.00  0.00      PRO   
ATOM   3841  N   GLN P 274      12.502   2.857  28.986  0.00  0.00      PRO   
ATOM   3842  HN  GLN P 274      13.385   3.220  28.700  0.00  0.00      PRO   
ATOM   3843  CA  GLN P 274      12.158   3.100  30.384  0.00  0.00      PRO   
ATOM   3844  HA  GLN P 274      11.366   2.411  30.638  0.00  0.00      PRO   
ATOM   3845  CB  GLN P 274      13.251   2.726  31.445  0.00  0.00      PRO   
ATOM   3846  HB1 GLN P 274      12.842   2.967  32.449  0.00  0.00      PRO   
ATOM   3847  HB2 GLN P 274      14.216   3.267  31.336  0.00  0.00      PRO   
ATOM   3848  CG  GLN P 274      13.488   1.187  31.577  0.00  0.00      PRO   
ATOM   3849  HG1 GLN P 274      13.684   0.775  30.564  0.00  0.00      PRO   
ATOM   3850  HG2 GLN P 274      12.638   0.616  32.007  0.00  0.00      PRO   
ATOM   3851  CD  GLN P 274      14.691   0.924  32.497  0.00  0.00      PRO   
ATOM   3852  OE1 GLN P 274      14.613   0.400  33.596  0.00  0.00      PRO   
ATOM   3853  NE2 GLN P 274      15.854   1.472  32.096  0.00  0.00      PRO   
ATOM   3854 HE21 GLN P 274      15.909   1.940  31.214  0.00  0.00      PRO   
ATOM   3855 HE22 GLN P 274      16.400   1.636  32.918  0.00  0.00      PRO   
ATOM   3856  C   GLN P 274      11.523   4.493  30.472  0.00  0.00      PRO   
ATOM   3857  O   GLN P 274      10.700   4.797  31.341  0.00  0.00      PRO   
ATOM   3858  N   ASP P 275      11.895   5.428  29.644  0.00  0.00      PRO   
ATOM   3859  HN  ASP P 275      12.704   5.157  29.128  0.00  0.00      PRO   
ATOM   3860  CA  ASP P 275      11.506   6.813  29.625  0.00  0.00      PRO   
ATOM   3861  HA  ASP P 275      11.612   7.195  30.630  0.00  0.00      PRO   
ATOM   3862  CB  ASP P 275      12.489   7.608  28.786  0.00  0.00      PRO   
ATOM   3863  HB1 ASP P 275      12.455   7.288  27.722  0.00  0.00      PRO   
ATOM   3864  HB2 ASP P 275      13.479   7.302  29.187  0.00  0.00      PRO   
ATOM   3865  CG  ASP P 275      12.352   9.086  28.834  0.00  0.00      PRO   
ATOM   3866  OD1 ASP P 275      11.476   9.570  29.535  0.00  0.00      PRO   
ATOM   3867  OD2 ASP P 275      13.037   9.847  28.093  0.00  0.00      PRO   
ATOM   3868  C   ASP P 275      10.078   6.944  29.110  0.00  0.00      PRO   
ATOM   3869  O   ASP P 275       9.746   6.738  27.919  0.00  0.00      PRO   
ATOM   3870  N   CYS P 276       9.115   7.315  30.036  0.00  0.00      PRO   
ATOM   3871  HN  CYS P 276       9.417   7.630  30.932  0.00  0.00      PRO   
ATOM   3872  CA  CYS P 276       7.698   7.333  29.868  0.00  0.00      PRO   
ATOM   3873  HA  CYS P 276       7.431   6.475  29.270  0.00  0.00      PRO   
ATOM   3874  CB  CYS P 276       6.923   7.402  31.218  0.00  0.00      PRO   
ATOM   3875  HB1 CYS P 276       5.865   7.325  30.886  0.00  0.00      PRO   
ATOM   3876  HB2 CYS P 276       7.076   8.402  31.675  0.00  0.00      PRO   
ATOM   3877  SG  CYS P 276       7.359   5.993  32.374  0.00  0.00      PRO   
ATOM   3878  HG1 CYS P 276       8.662   6.222  32.301  0.00  0.00      PRO   
ATOM   3879  C   CYS P 276       7.419   8.478  29.005  0.00  0.00      PRO   
ATOM   3880  O   CYS P 276       6.509   8.440  28.126  0.00  0.00      PRO   
ATOM   3881  N   THR P 277       8.075   9.706  29.199  0.00  0.00      PRO   
ATOM   3882  HN  THR P 277       8.760   9.736  29.924  0.00  0.00      PRO   
ATOM   3883  CA  THR P 277       7.853  10.799  28.267  0.00  0.00      PRO   
ATOM   3884  HA  THR P 277       6.779  10.896  28.213  0.00  0.00      PRO   
ATOM   3885  CB  THR P 277       8.507  12.118  28.781  0.00  0.00      PRO   
ATOM   3886  HB  THR P 277       8.911  12.717  27.938  0.00  0.00      PRO   
ATOM   3887  OG1 THR P 277       9.620  11.865  29.667  0.00  0.00      PRO   
ATOM   3888  HG1 THR P 277      10.333  11.591  29.085  0.00  0.00      PRO   
ATOM   3889  CG2 THR P 277       7.526  13.025  29.576  0.00  0.00      PRO   
ATOM   3890 HG21 THR P 277       6.603  13.085  28.960  0.00  0.00      PRO   
ATOM   3891 HG22 THR P 277       7.363  12.492  30.537  0.00  0.00      PRO   
ATOM   3892 HG23 THR P 277       8.072  13.962  29.817  0.00  0.00      PRO   
ATOM   3893  C   THR P 277       8.293  10.505  26.780  0.00  0.00      PRO   
ATOM   3894  O   THR P 277       7.560  10.796  25.817  0.00  0.00      PRO   
ATOM   3895  N   PHE P 278       9.396   9.823  26.480  0.00  0.00      PRO   
ATOM   3896  HN  PHE P 278       9.972   9.514  27.233  0.00  0.00      PRO   
ATOM   3897  CA  PHE P 278       9.833   9.464  25.133  0.00  0.00      PRO   
ATOM   3898  HA  PHE P 278       9.758  10.289  24.439  0.00  0.00      PRO   
ATOM   3899  CB  PHE P 278      11.245   8.865  25.300  0.00  0.00      PRO   
ATOM   3900  HB1 PHE P 278      11.233   7.897  25.846  0.00  0.00      PRO   
ATOM   3901  HB2 PHE P 278      11.914   9.541  25.874  0.00  0.00      PRO   
ATOM   3902  CG  PHE P 278      11.929   8.845  23.914  0.00  0.00      PRO   
ATOM   3903  CD1 PHE P 278      12.232   7.652  23.363  0.00  0.00      PRO   
ATOM   3904  HD1 PHE P 278      12.047   6.796  23.994  0.00  0.00      PRO   
ATOM   3905  CE1 PHE P 278      12.872   7.634  22.074  0.00  0.00      PRO   
ATOM   3906  HE1 PHE P 278      13.148   6.656  21.711  0.00  0.00      PRO   
ATOM   3907  CZ  PHE P 278      12.925   8.812  21.344  0.00  0.00      PRO   
ATOM   3908  HZ  PHE P 278      13.241   8.687  20.319  0.00  0.00      PRO   
ATOM   3909  CD2 PHE P 278      12.034  10.054  23.187  0.00  0.00      PRO   
ATOM   3910  HD2 PHE P 278      11.792  10.986  23.675  0.00  0.00      PRO   
ATOM   3911  CE2 PHE P 278      12.509  10.031  21.829  0.00  0.00      PRO   
ATOM   3912  HE2 PHE P 278      12.550  10.961  21.282  0.00  0.00      PRO   
ATOM   3913  C   PHE P 278       8.858   8.338  24.537  0.00  0.00      PRO   
ATOM   3914  O   PHE P 278       8.638   8.266  23.326  0.00  0.00      PRO   
ATOM   3915  N   GLU P 279       8.287   7.495  25.327  0.00  0.00      PRO   
ATOM   3916  HN  GLU P 279       8.547   7.444  26.288  0.00  0.00      PRO   
ATOM   3917  CA  GLU P 279       7.232   6.566  24.917  0.00  0.00      PRO   
ATOM   3918  HA  GLU P 279       7.582   6.039  24.042  0.00  0.00      PRO   
ATOM   3919  CB  GLU P 279       6.853   5.479  25.958  0.00  0.00      PRO   
ATOM   3920  HB1 GLU P 279       6.629   6.063  26.876  0.00  0.00      PRO   
ATOM   3921  HB2 GLU P 279       7.815   4.962  26.166  0.00  0.00      PRO   
ATOM   3922  CG  GLU P 279       5.614   4.530  25.651  0.00  0.00      PRO   
ATOM   3923  HG1 GLU P 279       6.012   3.874  24.847  0.00  0.00      PRO   
ATOM   3924  HG2 GLU P 279       4.726   5.104  25.311  0.00  0.00      PRO   
ATOM   3925  CD  GLU P 279       5.137   3.648  26.751  0.00  0.00      PRO   
ATOM   3926  OE1 GLU P 279       5.127   2.375  26.608  0.00  0.00      PRO   
ATOM   3927  OE2 GLU P 279       4.923   4.191  27.875  0.00  0.00      PRO   
ATOM   3928  C   GLU P 279       5.993   7.348  24.433  0.00  0.00      PRO   
ATOM   3929  O   GLU P 279       5.393   7.022  23.372  0.00  0.00      PRO   
ATOM   3930  N   ARG P 280       5.618   8.447  25.168  0.00  0.00      PRO   
ATOM   3931  HN  ARG P 280       6.185   8.758  25.927  0.00  0.00      PRO   
ATOM   3932  CA  ARG P 280       4.591   9.391  24.827  0.00  0.00      PRO   
ATOM   3933  HA  ARG P 280       3.764   8.722  24.642  0.00  0.00      PRO   
ATOM   3934  CB  ARG P 280       4.303  10.382  25.895  0.00  0.00      PRO   
ATOM   3935  HB1 ARG P 280       5.198  11.029  26.015  0.00  0.00      PRO   
ATOM   3936  HB2 ARG P 280       4.281   9.776  26.826  0.00  0.00      PRO   
ATOM   3937  CG  ARG P 280       2.974  11.178  25.684  0.00  0.00      PRO   
ATOM   3938  HG1 ARG P 280       2.182  10.458  25.385  0.00  0.00      PRO   
ATOM   3939  HG2 ARG P 280       3.165  11.809  24.790  0.00  0.00      PRO   
ATOM   3940  CD  ARG P 280       2.608  12.001  26.916  0.00  0.00      PRO   
ATOM   3941  HD1 ARG P 280       2.586  11.351  27.817  0.00  0.00      PRO   
ATOM   3942  HD2 ARG P 280       1.591  12.431  26.797  0.00  0.00      PRO   
ATOM   3943  NE  ARG P 280       3.635  13.130  26.976  0.00  0.00      PRO   
ATOM   3944  HE  ARG P 280       4.544  13.037  26.571  0.00  0.00      PRO   
ATOM   3945  CZ  ARG P 280       3.573  14.261  27.736  0.00  0.00      PRO   
ATOM   3946  NH1 ARG P 280       2.531  14.537  28.406  0.00  0.00      PRO   
ATOM   3947 HH11 ARG P 280       1.814  13.857  28.558  0.00  0.00      PRO   
ATOM   3948 HH12 ARG P 280       2.593  15.236  29.118  0.00  0.00      PRO   
ATOM   3949  NH2 ARG P 280       4.548  15.160  27.773  0.00  0.00      PRO   
ATOM   3950 HH21 ARG P 280       5.295  14.937  27.147  0.00  0.00      PRO   
ATOM   3951 HH22 ARG P 280       4.422  16.064  28.182  0.00  0.00      PRO   
ATOM   3952  C   ARG P 280       4.904  10.041  23.483  0.00  0.00      PRO   
ATOM   3953  O   ARG P 280       4.041  10.118  22.670  0.00  0.00      PRO   
ATOM   3954  N   TYR P 281       6.235  10.395  23.178  0.00  0.00      PRO   
ATOM   3955  HN  TYR P 281       6.955  10.203  23.841  0.00  0.00      PRO   
ATOM   3956  CA  TYR P 281       6.652  10.867  21.893  0.00  0.00      PRO   
ATOM   3957  HA  TYR P 281       6.097  11.730  21.556  0.00  0.00      PRO   
ATOM   3958  CB  TYR P 281       8.170  11.232  22.060  0.00  0.00      PRO   
ATOM   3959  HB1 TYR P 281       8.812  10.430  22.483  0.00  0.00      PRO   
ATOM   3960  HB2 TYR P 281       8.177  12.090  22.766  0.00  0.00      PRO   
ATOM   3961  CG  TYR P 281       8.800  11.676  20.722  0.00  0.00      PRO   
ATOM   3962  CD1 TYR P 281       9.823  10.934  19.981  0.00  0.00      PRO   
ATOM   3963  HD1 TYR P 281      10.089   9.963  20.370  0.00  0.00      PRO   
ATOM   3964  CE1 TYR P 281      10.455  11.535  18.876  0.00  0.00      PRO   
ATOM   3965  HE1 TYR P 281      11.267  10.956  18.461  0.00  0.00      PRO   
ATOM   3966  CZ  TYR P 281      10.059  12.805  18.445  0.00  0.00      PRO   
ATOM   3967  OH  TYR P 281      10.524  13.471  17.326  0.00  0.00      PRO   
ATOM   3968  HH  TYR P 281      10.344  14.406  17.446  0.00  0.00      PRO   
ATOM   3969  CD2 TYR P 281       8.460  12.970  20.269  0.00  0.00      PRO   
ATOM   3970  HD2 TYR P 281       7.907  13.615  20.937  0.00  0.00      PRO   
ATOM   3971  CE2 TYR P 281       9.094  13.518  19.182  0.00  0.00      PRO   
ATOM   3972  HE2 TYR P 281       8.850  14.531  18.899  0.00  0.00      PRO   
ATOM   3973  C   TYR P 281       6.459   9.886  20.727  0.00  0.00      PRO   
ATOM   3974  O   TYR P 281       6.006  10.228  19.623  0.00  0.00      PRO   
ATOM   3975  N   LEU P 282       6.812   8.559  20.882  0.00  0.00      PRO   
ATOM   3976  HN  LEU P 282       7.167   8.317  21.781  0.00  0.00      PRO   
ATOM   3977  CA  LEU P 282       6.755   7.616  19.793  0.00  0.00      PRO   
ATOM   3978  HA  LEU P 282       7.197   8.026  18.897  0.00  0.00      PRO   
ATOM   3979  CB  LEU P 282       7.650   6.450  20.125  0.00  0.00      PRO   
ATOM   3980  HB1 LEU P 282       7.448   5.697  19.333  0.00  0.00      PRO   
ATOM   3981  HB2 LEU P 282       7.448   6.096  21.158  0.00  0.00      PRO   
ATOM   3982  CG  LEU P 282       9.194   6.723  20.202  0.00  0.00      PRO   
ATOM   3983  HG  LEU P 282       9.393   7.290  21.137  0.00  0.00      PRO   
ATOM   3984  CD1 LEU P 282      10.050   5.483  20.420  0.00  0.00      PRO   
ATOM   3985 HD11 LEU P 282      11.071   5.880  20.604  0.00  0.00      PRO   
ATOM   3986 HD12 LEU P 282       9.750   4.828  21.265  0.00  0.00      PRO   
ATOM   3987 HD13 LEU P 282      10.252   4.805  19.563  0.00  0.00      PRO   
ATOM   3988  CD2 LEU P 282       9.653   7.404  18.985  0.00  0.00      PRO   
ATOM   3989 HD21 LEU P 282       9.227   8.425  18.883  0.00  0.00      PRO   
ATOM   3990 HD22 LEU P 282      10.737   7.546  18.788  0.00  0.00      PRO   
ATOM   3991 HD23 LEU P 282       9.477   6.820  18.057  0.00  0.00      PRO   
ATOM   3992  C   LEU P 282       5.286   7.230  19.492  0.00  0.00      PRO   
ATOM   3993  O   LEU P 282       4.993   7.046  18.312  0.00  0.00      PRO   
ATOM   3994  N   ASP P 283       4.445   7.085  20.565  0.00  0.00      PRO   
ATOM   3995  HN  ASP P 283       4.823   7.260  21.470  0.00  0.00      PRO   
ATOM   3996  CA  ASP P 283       2.990   6.915  20.562  0.00  0.00      PRO   
ATOM   3997  HA  ASP P 283       2.638   6.013  20.084  0.00  0.00      PRO   
ATOM   3998  CB  ASP P 283       2.466   6.918  22.000  0.00  0.00      PRO   
ATOM   3999  HB1 ASP P 283       2.581   7.881  22.542  0.00  0.00      PRO   
ATOM   4000  HB2 ASP P 283       2.932   6.104  22.597  0.00  0.00      PRO   
ATOM   4001  CG  ASP P 283       1.006   6.508  22.074  0.00  0.00      PRO   
ATOM   4002  OD1 ASP P 283       0.437   6.520  23.194  0.00  0.00      PRO   
ATOM   4003  OD2 ASP P 283       0.448   6.017  21.052  0.00  0.00      PRO   
ATOM   4004  C   ASP P 283       2.298   7.960  19.676  0.00  0.00      PRO   
ATOM   4005  O   ASP P 283       1.538   7.595  18.746  0.00  0.00      PRO   
ATOM   4006  N   TYR P 284       2.538   9.223  20.061  0.00  0.00      PRO   
ATOM   4007  HN  TYR P 284       3.042   9.293  20.918  0.00  0.00      PRO   
ATOM   4008  CA  TYR P 284       2.443  10.431  19.291  0.00  0.00      PRO   
ATOM   4009  HA  TYR P 284       1.410  10.746  19.271  0.00  0.00      PRO   
ATOM   4010  CB  TYR P 284       3.153  11.523  20.037  0.00  0.00      PRO   
ATOM   4011  HB1 TYR P 284       4.250  11.343  20.030  0.00  0.00      PRO   
ATOM   4012  HB2 TYR P 284       2.714  11.706  21.041  0.00  0.00      PRO   
ATOM   4013  CG  TYR P 284       3.002  12.807  19.241  0.00  0.00      PRO   
ATOM   4014  CD1 TYR P 284       4.000  13.169  18.302  0.00  0.00      PRO   
ATOM   4015  HD1 TYR P 284       4.899  12.572  18.251  0.00  0.00      PRO   
ATOM   4016  CE1 TYR P 284       3.855  14.270  17.438  0.00  0.00      PRO   
ATOM   4017  HE1 TYR P 284       4.622  14.612  16.758  0.00  0.00      PRO   
ATOM   4018  CZ  TYR P 284       2.641  14.893  17.386  0.00  0.00      PRO   
ATOM   4019  OH  TYR P 284       2.483  16.005  16.544  0.00  0.00      PRO   
ATOM   4020  HH  TYR P 284       1.948  16.643  17.022  0.00  0.00      PRO   
ATOM   4021  CD2 TYR P 284       1.810  13.559  19.251  0.00  0.00      PRO   
ATOM   4022  HD2 TYR P 284       1.091  13.264  20.001  0.00  0.00      PRO   
ATOM   4023  CE2 TYR P 284       1.603  14.514  18.302  0.00  0.00      PRO   
ATOM   4024  HE2 TYR P 284       0.649  15.014  18.224  0.00  0.00      PRO   
ATOM   4025  C   TYR P 284       2.849  10.204  17.829  0.00  0.00      PRO   
ATOM   4026  O   TYR P 284       2.069  10.103  16.902  0.00  0.00      PRO   
ATOM   4027  N   ALA P 285       4.147  10.178  17.552  0.00  0.00      PRO   
ATOM   4028  HN  ALA P 285       4.806  10.279  18.293  0.00  0.00      PRO   
ATOM   4029  CA  ALA P 285       4.728  10.231  16.214  0.00  0.00      PRO   
ATOM   4030  HA  ALA P 285       4.402  11.168  15.787  0.00  0.00      PRO   
ATOM   4031  CB  ALA P 285       6.227  10.150  16.415  0.00  0.00      PRO   
ATOM   4032  HB1 ALA P 285       6.468   9.178  16.894  0.00  0.00      PRO   
ATOM   4033  HB2 ALA P 285       6.861  10.256  15.509  0.00  0.00      PRO   
ATOM   4034  HB3 ALA P 285       6.617  10.929  17.104  0.00  0.00      PRO   
ATOM   4035  C   ALA P 285       4.373   9.109  15.343  0.00  0.00      PRO   
ATOM   4036  O   ALA P 285       4.188   9.285  14.097  0.00  0.00      PRO   
ATOM   4037  N   ILE P 286       4.253   7.889  15.829  0.00  0.00      PRO   
ATOM   4038  HN  ILE P 286       4.545   7.547  16.719  0.00  0.00      PRO   
ATOM   4039  CA  ILE P 286       3.825   6.765  14.965  0.00  0.00      PRO   
ATOM   4040  HA  ILE P 286       4.238   6.940  13.982  0.00  0.00      PRO   
ATOM   4041  CB  ILE P 286       4.337   5.373  15.293  0.00  0.00      PRO   
ATOM   4042  HB  ILE P 286       4.109   5.190  16.365  0.00  0.00      PRO   
ATOM   4043  CG2 ILE P 286       3.692   4.306  14.366  0.00  0.00      PRO   
ATOM   4044 HG21 ILE P 286       4.049   4.454  13.324  0.00  0.00      PRO   
ATOM   4045 HG22 ILE P 286       4.039   3.274  14.586  0.00  0.00      PRO   
ATOM   4046 HG23 ILE P 286       2.582   4.364  14.360  0.00  0.00      PRO   
ATOM   4047  CG1 ILE P 286       5.902   5.162  15.110  0.00  0.00      PRO   
ATOM   4048 HG11 ILE P 286       6.180   5.663  14.158  0.00  0.00      PRO   
ATOM   4049 HG12 ILE P 286       6.092   4.071  15.018  0.00  0.00      PRO   
ATOM   4050  CD  ILE P 286       6.740   5.574  16.410  0.00  0.00      PRO   
ATOM   4051  HD1 ILE P 286       6.208   5.021  17.214  0.00  0.00      PRO   
ATOM   4052  HD2 ILE P 286       7.767   5.181  16.249  0.00  0.00      PRO   
ATOM   4053  HD3 ILE P 286       6.794   6.673  16.563  0.00  0.00      PRO   
ATOM   4054  C   ILE P 286       2.385   6.902  14.638  0.00  0.00      PRO   
ATOM   4055  O   ILE P 286       2.026   6.579  13.515  0.00  0.00      PRO   
ATOM   4056  N   GLN P 287       1.506   7.438  15.562  0.00  0.00      PRO   
ATOM   4057  HN  GLN P 287       1.829   7.634  16.485  0.00  0.00      PRO   
ATOM   4058  CA  GLN P 287       0.144   7.731  15.290  0.00  0.00      PRO   
ATOM   4059  HA  GLN P 287      -0.386   6.822  15.048  0.00  0.00      PRO   
ATOM   4060  CB  GLN P 287      -0.518   8.210  16.633  0.00  0.00      PRO   
ATOM   4061  HB1 GLN P 287      -0.000   9.139  16.952  0.00  0.00      PRO   
ATOM   4062  HB2 GLN P 287      -0.455   7.466  17.455  0.00  0.00      PRO   
ATOM   4063  CG  GLN P 287      -2.051   8.587  16.469  0.00  0.00      PRO   
ATOM   4064  HG1 GLN P 287      -2.102   9.461  15.784  0.00  0.00      PRO   
ATOM   4065  HG2 GLN P 287      -2.484   8.844  17.459  0.00  0.00      PRO   
ATOM   4066  CD  GLN P 287      -2.667   7.338  15.796  0.00  0.00      PRO   
ATOM   4067  OE1 GLN P 287      -2.755   6.292  16.406  0.00  0.00      PRO   
ATOM   4068  NE2 GLN P 287      -3.028   7.382  14.516  0.00  0.00      PRO   
ATOM   4069 HE21 GLN P 287      -3.068   8.234  13.993  0.00  0.00      PRO   
ATOM   4070 HE22 GLN P 287      -3.549   6.617  14.137  0.00  0.00      PRO   
ATOM   4071  C   GLN P 287       0.075   8.776  14.173  0.00  0.00      PRO   
ATOM   4072  O   GLN P 287      -0.682   8.634  13.198  0.00  0.00      PRO   
ATOM   4073  N   ALA P 288       0.979   9.798  14.181  0.00  0.00      PRO   
ATOM   4074  HN  ALA P 288       1.668   9.854  14.900  0.00  0.00      PRO   
ATOM   4075  CA  ALA P 288       1.045  10.875  13.213  0.00  0.00      PRO   
ATOM   4076  HA  ALA P 288       0.031  11.143  12.952  0.00  0.00      PRO   
ATOM   4077  CB  ALA P 288       1.983  12.048  13.616  0.00  0.00      PRO   
ATOM   4078  HB1 ALA P 288       3.079  11.867  13.639  0.00  0.00      PRO   
ATOM   4079  HB2 ALA P 288       1.799  12.959  13.009  0.00  0.00      PRO   
ATOM   4080  HB3 ALA P 288       1.607  12.343  14.620  0.00  0.00      PRO   
ATOM   4081  C   ALA P 288       1.510  10.361  11.836  0.00  0.00      PRO   
ATOM   4082  O   ALA P 288       0.903  10.644  10.787  0.00  0.00      PRO   
ATOM   4083  N   THR P 289       2.467   9.504  11.804  0.00  0.00      PRO   
ATOM   4084  HN  THR P 289       3.058   9.307  12.583  0.00  0.00      PRO   
ATOM   4085  CA  THR P 289       2.868   8.762  10.526  0.00  0.00      PRO   
ATOM   4086  HA  THR P 289       3.041   9.542   9.800  0.00  0.00      PRO   
ATOM   4087  CB  THR P 289       4.151   7.953  10.526  0.00  0.00      PRO   
ATOM   4088  HB  THR P 289       4.307   7.538   9.508  0.00  0.00      PRO   
ATOM   4089  OG1 THR P 289       4.248   7.067  11.602  0.00  0.00      PRO   
ATOM   4090  HG1 THR P 289       3.533   6.444  11.451  0.00  0.00      PRO   
ATOM   4091  CG2 THR P 289       5.351   8.868  10.712  0.00  0.00      PRO   
ATOM   4092 HG21 THR P 289       5.436   9.258  11.749  0.00  0.00      PRO   
ATOM   4093 HG22 THR P 289       6.330   8.372  10.542  0.00  0.00      PRO   
ATOM   4094 HG23 THR P 289       5.397   9.621   9.897  0.00  0.00      PRO   
ATOM   4095  C   THR P 289       1.894   7.766  10.066  0.00  0.00      PRO   
ATOM   4096  O   THR P 289       1.828   7.507   8.887  0.00  0.00      PRO   
ATOM   4097  N   GLU P 290       1.128   7.079  10.906  0.00  0.00      PRO   
ATOM   4098  HN  GLU P 290       1.156   7.131  11.901  0.00  0.00      PRO   
ATOM   4099  CA  GLU P 290       0.020   6.208  10.545  0.00  0.00      PRO   
ATOM   4100  HA  GLU P 290       0.223   5.446   9.806  0.00  0.00      PRO   
ATOM   4101  CB  GLU P 290      -0.368   5.377  11.821  0.00  0.00      PRO   
ATOM   4102  HB1 GLU P 290      -0.548   6.018  12.711  0.00  0.00      PRO   
ATOM   4103  HB2 GLU P 290       0.524   4.800  12.146  0.00  0.00      PRO   
ATOM   4104  CG  GLU P 290      -1.533   4.400  11.625  0.00  0.00      PRO   
ATOM   4105  HG1 GLU P 290      -1.384   3.949  10.620  0.00  0.00      PRO   
ATOM   4106  HG2 GLU P 290      -2.422   5.058  11.726  0.00  0.00      PRO   
ATOM   4107  CD  GLU P 290      -1.467   3.291  12.645  0.00  0.00      PRO   
ATOM   4108  OE1 GLU P 290      -0.530   2.468  12.700  0.00  0.00      PRO   
ATOM   4109  OE2 GLU P 290      -2.323   3.228  13.554  0.00  0.00      PRO   
ATOM   4110  C   GLU P 290      -1.238   6.964  10.078  0.00  0.00      PRO   
ATOM   4111  O   GLU P 290      -1.942   6.566   9.176  0.00  0.00      PRO   
ATOM   4112  N   THR P 291      -1.455   8.198  10.553  0.00  0.00      PRO   
ATOM   4113  HN  THR P 291      -0.908   8.474  11.339  0.00  0.00      PRO   
ATOM   4114  CA  THR P 291      -2.592   9.023  10.096  0.00  0.00      PRO   
ATOM   4115  HA  THR P 291      -3.453   8.374  10.156  0.00  0.00      PRO   
ATOM   4116  CB  THR P 291      -2.992  10.138  11.071  0.00  0.00      PRO   
ATOM   4117  HB  THR P 291      -2.288  10.998  11.066  0.00  0.00      PRO   
ATOM   4118  OG1 THR P 291      -2.996   9.627  12.445  0.00  0.00      PRO   
ATOM   4119  HG1 THR P 291      -2.112   9.345  12.689  0.00  0.00      PRO   
ATOM   4120  CG2 THR P 291      -4.391  10.678  10.759  0.00  0.00      PRO   
ATOM   4121 HG21 THR P 291      -4.407  11.319   9.852  0.00  0.00      PRO   
ATOM   4122 HG22 THR P 291      -5.088   9.816  10.687  0.00  0.00      PRO   
ATOM   4123 HG23 THR P 291      -4.741  11.296  11.614  0.00  0.00      PRO   
ATOM   4124  C   THR P 291      -2.409   9.539   8.641  0.00  0.00      PRO   
ATOM   4125  O   THR P 291      -3.319   9.499   7.847  0.00  0.00      PRO   
ATOM   4126  N   LEU P 292      -1.146   9.917   8.393  0.00  0.00      PRO   
ATOM   4127  HN  LEU P 292      -0.474   9.902   9.128  0.00  0.00      PRO   
ATOM   4128  CA  LEU P 292      -0.578  10.234   7.102  0.00  0.00      PRO   
ATOM   4129  HA  LEU P 292      -1.138  10.947   6.514  0.00  0.00      PRO   
ATOM   4130  CB  LEU P 292       0.934  10.715   7.218  0.00  0.00      PRO   
ATOM   4131  HB1 LEU P 292       1.326   9.940   7.911  0.00  0.00      PRO   
ATOM   4132  HB2 LEU P 292       0.900  11.708   7.715  0.00  0.00      PRO   
ATOM   4133  CG  LEU P 292       1.684  11.074   5.969  0.00  0.00      PRO   
ATOM   4134  HG  LEU P 292       1.660  10.136   5.374  0.00  0.00      PRO   
ATOM   4135  CD1 LEU P 292       1.082  12.279   5.168  0.00  0.00      PRO   
ATOM   4136 HD11 LEU P 292       1.931  12.688   4.580  0.00  0.00      PRO   
ATOM   4137 HD12 LEU P 292       0.128  11.966   4.691  0.00  0.00      PRO   
ATOM   4138 HD13 LEU P 292       0.690  13.040   5.876  0.00  0.00      PRO   
ATOM   4139  CD2 LEU P 292       3.193  11.240   6.163  0.00  0.00      PRO   
ATOM   4140 HD21 LEU P 292       3.849  11.369   5.276  0.00  0.00      PRO   
ATOM   4141 HD22 LEU P 292       3.345  12.140   6.797  0.00  0.00      PRO   
ATOM   4142 HD23 LEU P 292       3.651  10.411   6.743  0.00  0.00      PRO   
ATOM   4143  C   LEU P 292      -0.789   9.119   6.189  0.00  0.00      PRO   
ATOM   4144  O   LEU P 292      -1.475   9.237   5.185  0.00  0.00      PRO   
ATOM   4145  N   ALA P 293      -0.266   7.914   6.553  0.00  0.00      PRO   
ATOM   4146  HN  ALA P 293       0.300   7.851   7.372  0.00  0.00      PRO   
ATOM   4147  CA  ALA P 293      -0.326   6.700   5.702  0.00  0.00      PRO   
ATOM   4148  HA  ALA P 293       0.188   7.027   4.811  0.00  0.00      PRO   
ATOM   4149  CB  ALA P 293       0.397   5.492   6.361  0.00  0.00      PRO   
ATOM   4150  HB1 ALA P 293      -0.449   4.867   6.719  0.00  0.00      PRO   
ATOM   4151  HB2 ALA P 293       1.029   4.892   5.671  0.00  0.00      PRO   
ATOM   4152  HB3 ALA P 293       0.949   5.848   7.256  0.00  0.00      PRO   
ATOM   4153  C   ALA P 293      -1.747   6.277   5.336  0.00  0.00      PRO   
ATOM   4154  O   ALA P 293      -2.164   5.900   4.251  0.00  0.00      PRO   
ATOM   4155  N   PHE P 294      -2.674   6.297   6.294  0.00  0.00      PRO   
ATOM   4156  HN  PHE P 294      -2.432   6.563   7.223  0.00  0.00      PRO   
ATOM   4157  CA  PHE P 294      -3.953   5.551   6.206  0.00  0.00      PRO   
ATOM   4158  HA  PHE P 294      -3.705   4.599   5.759  0.00  0.00      PRO   
ATOM   4159  CB  PHE P 294      -4.618   5.280   7.615  0.00  0.00      PRO   
ATOM   4160  HB1 PHE P 294      -5.650   4.909   7.436  0.00  0.00      PRO   
ATOM   4161  HB2 PHE P 294      -4.660   6.128   8.332  0.00  0.00      PRO   
ATOM   4162  CG  PHE P 294      -4.075   3.982   8.258  0.00  0.00      PRO   
ATOM   4163  CD1 PHE P 294      -4.730   3.471   9.347  0.00  0.00      PRO   
ATOM   4164  HD1 PHE P 294      -5.624   4.002   9.638  0.00  0.00      PRO   
ATOM   4165  CE1 PHE P 294      -4.343   2.360  10.063  0.00  0.00      PRO   
ATOM   4166  HE1 PHE P 294      -4.946   1.989  10.878  0.00  0.00      PRO   
ATOM   4167  CZ  PHE P 294      -3.144   1.762   9.612  0.00  0.00      PRO   
ATOM   4168  HZ  PHE P 294      -2.819   0.871  10.130  0.00  0.00      PRO   
ATOM   4169  CD2 PHE P 294      -2.871   3.431   7.873  0.00  0.00      PRO   
ATOM   4170  HD2 PHE P 294      -2.183   3.925   7.203  0.00  0.00      PRO   
ATOM   4171  CE2 PHE P 294      -2.418   2.342   8.589  0.00  0.00      PRO   
ATOM   4172  HE2 PHE P 294      -1.412   2.046   8.330  0.00  0.00      PRO   
ATOM   4173  C   PHE P 294      -4.958   6.131   5.237  0.00  0.00      PRO   
ATOM   4174  O   PHE P 294      -5.803   5.432   4.681  0.00  0.00      PRO   
ATOM   4175  N   VAL P 295      -4.826   7.410   4.985  0.00  0.00      PRO   
ATOM   4176  HN  VAL P 295      -4.034   7.955   5.249  0.00  0.00      PRO   
ATOM   4177  CA  VAL P 295      -5.741   8.144   4.074  0.00  0.00      PRO   
ATOM   4178  HA  VAL P 295      -6.768   7.946   4.343  0.00  0.00      PRO   
ATOM   4179  CB  VAL P 295      -5.470   9.616   4.110  0.00  0.00      PRO   
ATOM   4180  HB  VAL P 295      -4.397   9.881   3.995  0.00  0.00      PRO   
ATOM   4181  CG1 VAL P 295      -6.280  10.456   3.092  0.00  0.00      PRO   
ATOM   4182 HG11 VAL P 295      -7.311  10.062   3.223  0.00  0.00      PRO   
ATOM   4183 HG12 VAL P 295      -6.171  11.557   3.195  0.00  0.00      PRO   
ATOM   4184 HG13 VAL P 295      -6.060  10.211   2.031  0.00  0.00      PRO   
ATOM   4185  CG2 VAL P 295      -5.851  10.106   5.533  0.00  0.00      PRO   
ATOM   4186 HG21 VAL P 295      -6.922   9.909   5.751  0.00  0.00      PRO   
ATOM   4187 HG22 VAL P 295      -5.184   9.659   6.301  0.00  0.00      PRO   
ATOM   4188 HG23 VAL P 295      -5.836  11.204   5.699  0.00  0.00      PRO   
ATOM   4189  C   VAL P 295      -5.531   7.652   2.656  0.00  0.00      PRO   
ATOM   4190  O   VAL P 295      -6.477   7.775   1.887  0.00  0.00      PRO   
ATOM   4191  N   HSD P 296      -4.365   7.158   2.291  0.00  0.00      PRO   
ATOM   4192  HN  HSD P 296      -3.801   6.867   3.060  0.00  0.00      PRO   
ATOM   4193  CA  HSD P 296      -3.878   6.919   0.943  0.00  0.00      PRO   
ATOM   4194  HA  HSD P 296      -3.774   7.870   0.442  0.00  0.00      PRO   
ATOM   4195  CB  HSD P 296      -2.485   6.218   0.925  0.00  0.00      PRO   
ATOM   4196  HB1 HSD P 296      -2.573   5.308   1.557  0.00  0.00      PRO   
ATOM   4197  HB2 HSD P 296      -1.809   6.966   1.391  0.00  0.00      PRO   
ATOM   4198  ND1 HSD P 296      -2.231   4.612  -1.016  0.00  0.00      PRO   
ATOM   4199  HD1 HSD P 296      -2.903   3.927  -0.734  0.00  0.00      PRO   
ATOM   4200  CG  HSD P 296      -1.955   5.837  -0.426  0.00  0.00      PRO   
ATOM   4201  CE1 HSD P 296      -1.355   4.441  -2.040  0.00  0.00      PRO   
ATOM   4202  HE1 HSD P 296      -1.419   3.527  -2.631  0.00  0.00      PRO   
ATOM   4203  NE2 HSD P 296      -0.550   5.503  -2.169  0.00  0.00      PRO   
ATOM   4204  CD2 HSD P 296      -0.941   6.390  -1.142  0.00  0.00      PRO   
ATOM   4205  HD2 HSD P 296      -0.247   7.150  -0.804  0.00  0.00      PRO   
ATOM   4206  C   HSD P 296      -4.753   6.090   0.045  0.00  0.00      PRO   
ATOM   4207  O   HSD P 296      -4.881   6.298  -1.140  0.00  0.00      PRO   
ATOM   4208  N   CYS P 297      -5.447   5.091   0.712  0.00  0.00      PRO   
ATOM   4209  HN  CYS P 297      -5.436   4.914   1.693  0.00  0.00      PRO   
ATOM   4210  CA  CYS P 297      -6.350   4.123   0.109  0.00  0.00      PRO   
ATOM   4211  HA  CYS P 297      -5.850   3.563  -0.668  0.00  0.00      PRO   
ATOM   4212  CB  CYS P 297      -6.782   3.210   1.222  0.00  0.00      PRO   
ATOM   4213  HB1 CYS P 297      -5.815   2.869   1.650  0.00  0.00      PRO   
ATOM   4214  HB2 CYS P 297      -7.286   2.303   0.824  0.00  0.00      PRO   
ATOM   4215  SG  CYS P 297      -7.677   3.862   2.657  0.00  0.00      PRO   
ATOM   4216  HG1 CYS P 297      -8.764   4.029   1.917  0.00  0.00      PRO   
ATOM   4217  C   CYS P 297      -7.650   4.587  -0.581  0.00  0.00      PRO   
ATOM   4218  O   CYS P 297      -8.550   3.771  -0.926  0.00  0.00      PRO   
ATOM   4219  N   CYS P 298      -7.833   5.914  -0.801  0.00  0.00      PRO   
ATOM   4220  HN  CYS P 298      -7.333   6.520  -0.188  0.00  0.00      PRO   
ATOM   4221  CA  CYS P 298      -8.865   6.691  -1.557  0.00  0.00      PRO   
ATOM   4222  HA  CYS P 298      -9.414   5.947  -2.116  0.00  0.00      PRO   
ATOM   4223  CB  CYS P 298      -9.812   7.484  -0.701  0.00  0.00      PRO   
ATOM   4224  HB1 CYS P 298     -10.264   6.772   0.022  0.00  0.00      PRO   
ATOM   4225  HB2 CYS P 298     -10.698   7.878  -1.242  0.00  0.00      PRO   
ATOM   4226  SG  CYS P 298      -9.119   8.976   0.101  0.00  0.00      PRO   
ATOM   4227  HG1 CYS P 298      -8.087   8.391   0.691  0.00  0.00      PRO   
ATOM   4228  C   CYS P 298      -8.215   7.550  -2.592  0.00  0.00      PRO   
ATOM   4229  O   CYS P 298      -8.889   8.015  -3.479  0.00  0.00      PRO   
ATOM   4230  N   LEU P 299      -6.853   7.745  -2.517  0.00  0.00      PRO   
ATOM   4231  HN  LEU P 299      -6.292   7.351  -1.793  0.00  0.00      PRO   
ATOM   4232  CA  LEU P 299      -6.215   8.814  -3.235  0.00  0.00      PRO   
ATOM   4233  HA  LEU P 299      -6.724   9.761  -3.134  0.00  0.00      PRO   
ATOM   4234  CB  LEU P 299      -4.965   9.269  -2.530  0.00  0.00      PRO   
ATOM   4235  HB1 LEU P 299      -4.452  10.137  -2.997  0.00  0.00      PRO   
ATOM   4236  HB2 LEU P 299      -4.174   8.496  -2.637  0.00  0.00      PRO   
ATOM   4237  CG  LEU P 299      -5.139   9.770  -1.028  0.00  0.00      PRO   
ATOM   4238  HG  LEU P 299      -5.468   8.926  -0.385  0.00  0.00      PRO   
ATOM   4239  CD1 LEU P 299      -3.879  10.547  -0.572  0.00  0.00      PRO   
ATOM   4240 HD11 LEU P 299      -3.765  11.426  -1.242  0.00  0.00      PRO   
ATOM   4241 HD12 LEU P 299      -3.856  10.836   0.501  0.00  0.00      PRO   
ATOM   4242 HD13 LEU P 299      -3.090   9.792  -0.777  0.00  0.00      PRO   
ATOM   4243  CD2 LEU P 299      -6.248  10.858  -0.975  0.00  0.00      PRO   
ATOM   4244 HD21 LEU P 299      -6.376  11.151   0.089  0.00  0.00      PRO   
ATOM   4245 HD22 LEU P 299      -5.976  11.757  -1.569  0.00  0.00      PRO   
ATOM   4246 HD23 LEU P 299      -7.264  10.480  -1.217  0.00  0.00      PRO   
ATOM   4247  C   LEU P 299      -5.970   8.572  -4.760  0.00  0.00      PRO   
ATOM   4248  O   LEU P 299      -5.781   9.522  -5.486  0.00  0.00      PRO   
ATOM   4249  N   ASN P 300      -5.939   7.293  -5.253  0.00  0.00      PRO   
ATOM   4250  HN  ASN P 300      -5.892   6.508  -4.640  0.00  0.00      PRO   
ATOM   4251  CA  ASN P 300      -5.749   7.005  -6.633  0.00  0.00      PRO   
ATOM   4252  HA  ASN P 300      -4.943   7.590  -7.052  0.00  0.00      PRO   
ATOM   4253  CB  ASN P 300      -5.413   5.533  -6.948  0.00  0.00      PRO   
ATOM   4254  HB1 ASN P 300      -5.374   5.392  -8.049  0.00  0.00      PRO   
ATOM   4255  HB2 ASN P 300      -6.265   4.928  -6.572  0.00  0.00      PRO   
ATOM   4256  CG  ASN P 300      -4.081   5.048  -6.360  0.00  0.00      PRO   
ATOM   4257  OD1 ASN P 300      -3.088   5.729  -6.036  0.00  0.00      PRO   
ATOM   4258  ND2 ASN P 300      -3.988   3.717  -6.236  0.00  0.00      PRO   
ATOM   4259 HD21 ASN P 300      -4.813   3.220  -6.505  0.00  0.00      PRO   
ATOM   4260 HD22 ASN P 300      -3.253   3.261  -5.733  0.00  0.00      PRO   
ATOM   4261  C   ASN P 300      -6.807   7.523  -7.589  0.00  0.00      PRO   
ATOM   4262  O   ASN P 300      -6.463   8.178  -8.548  0.00  0.00      PRO   
ATOM   4263  N   PRO P 301      -8.130   7.368  -7.269  0.00  0.00      PRO   
ATOM   4264  CD  PRO P 301      -8.671   6.199  -6.528  0.00  0.00      PRO   
ATOM   4265  HD1 PRO P 301      -8.260   5.339  -7.098  0.00  0.00      PRO   
ATOM   4266  HD2 PRO P 301      -8.290   6.147  -5.486  0.00  0.00      PRO   
ATOM   4267  CA  PRO P 301      -9.187   7.818  -8.203  0.00  0.00      PRO   
ATOM   4268  HA  PRO P 301      -8.896   7.405  -9.158  0.00  0.00      PRO   
ATOM   4269  CB  PRO P 301     -10.449   7.150  -7.748  0.00  0.00      PRO   
ATOM   4270  HB1 PRO P 301     -10.708   6.426  -8.550  0.00  0.00      PRO   
ATOM   4271  HB2 PRO P 301     -11.432   7.610  -7.512  0.00  0.00      PRO   
ATOM   4272  CG  PRO P 301     -10.139   6.401  -6.454  0.00  0.00      PRO   
ATOM   4273  HG1 PRO P 301     -10.657   5.418  -6.413  0.00  0.00      PRO   
ATOM   4274  HG2 PRO P 301     -10.385   7.131  -5.653  0.00  0.00      PRO   
ATOM   4275  C   PRO P 301      -9.332   9.314  -8.307  0.00  0.00      PRO   
ATOM   4276  O   PRO P 301      -9.798   9.819  -9.318  0.00  0.00      PRO   
ATOM   4277  N   ILE P 302      -8.966  10.146  -7.257  0.00  0.00      PRO   
ATOM   4278  HN  ILE P 302      -8.542   9.678  -6.486  0.00  0.00      PRO   
ATOM   4279  CA  ILE P 302      -8.948  11.600  -7.183  0.00  0.00      PRO   
ATOM   4280  HA  ILE P 302      -9.925  11.967  -7.461  0.00  0.00      PRO   
ATOM   4281  CB  ILE P 302      -8.759  12.134  -5.763  0.00  0.00      PRO   
ATOM   4282  HB  ILE P 302      -7.789  11.778  -5.355  0.00  0.00      PRO   
ATOM   4283  CG2 ILE P 302      -8.845  13.670  -5.721  0.00  0.00      PRO   
ATOM   4284 HG21 ILE P 302      -8.048  14.231  -6.254  0.00  0.00      PRO   
ATOM   4285 HG22 ILE P 302      -9.791  14.005  -6.197  0.00  0.00      PRO   
ATOM   4286 HG23 ILE P 302      -8.824  14.118  -4.705  0.00  0.00      PRO   
ATOM   4287  CG1 ILE P 302      -9.900  11.606  -4.872  0.00  0.00      PRO   
ATOM   4288 HG11 ILE P 302     -10.116  10.535  -5.069  0.00  0.00      PRO   
ATOM   4289 HG12 ILE P 302     -10.741  12.153  -5.350  0.00  0.00      PRO   
ATOM   4290  CD  ILE P 302      -9.804  11.788  -3.383  0.00  0.00      PRO   
ATOM   4291  HD1 ILE P 302      -9.675  12.842  -3.054  0.00  0.00      PRO   
ATOM   4292  HD2 ILE P 302     -10.784  11.465  -2.973  0.00  0.00      PRO   
ATOM   4293  HD3 ILE P 302      -9.135  11.084  -2.842  0.00  0.00      PRO   
ATOM   4294  C   ILE P 302      -7.902  12.176  -8.089  0.00  0.00      PRO   
ATOM   4295  O   ILE P 302      -8.034  13.194  -8.733  0.00  0.00      PRO   
ATOM   4296  N   ILE P 303      -6.638  11.590  -8.152  0.00  0.00      PRO   
ATOM   4297  HN  ILE P 303      -6.442  10.766  -7.626  0.00  0.00      PRO   
ATOM   4298  CA  ILE P 303      -5.751  11.929  -9.244  0.00  0.00      PRO   
ATOM   4299  HA  ILE P 303      -5.679  12.982  -9.473  0.00  0.00      PRO   
ATOM   4300  CB  ILE P 303      -4.331  11.478  -8.867  0.00  0.00      PRO   
ATOM   4301  HB  ILE P 303      -3.615  11.674  -9.694  0.00  0.00      PRO   
ATOM   4302  CG2 ILE P 303      -3.855  12.317  -7.703  0.00  0.00      PRO   
ATOM   4303 HG21 ILE P 303      -4.318  12.004  -6.743  0.00  0.00      PRO   
ATOM   4304 HG22 ILE P 303      -2.763  12.377  -7.506  0.00  0.00      PRO   
ATOM   4305 HG23 ILE P 303      -4.161  13.374  -7.851  0.00  0.00      PRO   
ATOM   4306  CG1 ILE P 303      -4.197  10.036  -8.538  0.00  0.00      PRO   
ATOM   4307 HG11 ILE P 303      -4.733   9.548  -9.380  0.00  0.00      PRO   
ATOM   4308 HG12 ILE P 303      -4.739   9.800  -7.598  0.00  0.00      PRO   
ATOM   4309  CD  ILE P 303      -2.832   9.514  -8.535  0.00  0.00      PRO   
ATOM   4310  HD1 ILE P 303      -2.197   9.503  -9.447  0.00  0.00      PRO   
ATOM   4311  HD2 ILE P 303      -2.203   9.973  -7.741  0.00  0.00      PRO   
ATOM   4312  HD3 ILE P 303      -2.972   8.436  -8.305  0.00  0.00      PRO   
ATOM   4313  C   ILE P 303      -6.253  11.426 -10.586  0.00  0.00      PRO   
ATOM   4314  O   ILE P 303      -6.016  12.046 -11.590  0.00  0.00      PRO   
ATOM   4315  N   TYR P 304      -6.914  10.227 -10.736  0.00  0.00      PRO   
ATOM   4316  HN  TYR P 304      -6.929   9.697  -9.891  0.00  0.00      PRO   
ATOM   4317  CA  TYR P 304      -7.422   9.652 -12.047  0.00  0.00      PRO   
ATOM   4318  HA  TYR P 304      -6.523   9.626 -12.646  0.00  0.00      PRO   
ATOM   4319  CB  TYR P 304      -7.913   8.219 -11.840  0.00  0.00      PRO   
ATOM   4320  HB1 TYR P 304      -8.240   7.918 -12.858  0.00  0.00      PRO   
ATOM   4321  HB2 TYR P 304      -8.812   8.029 -11.216  0.00  0.00      PRO   
ATOM   4322  CG  TYR P 304      -6.865   7.181 -11.461  0.00  0.00      PRO   
ATOM   4323  CD1 TYR P 304      -7.234   5.893 -11.137  0.00  0.00      PRO   
ATOM   4324  HD1 TYR P 304      -8.285   5.645 -11.177  0.00  0.00      PRO   
ATOM   4325  CE1 TYR P 304      -6.316   4.914 -10.709  0.00  0.00      PRO   
ATOM   4326  HE1 TYR P 304      -6.683   3.904 -10.600  0.00  0.00      PRO   
ATOM   4327  CZ  TYR P 304      -4.970   5.217 -10.603  0.00  0.00      PRO   
ATOM   4328  OH  TYR P 304      -4.061   4.183 -10.378  0.00  0.00      PRO   
ATOM   4329  HH  TYR P 304      -4.433   3.568  -9.741  0.00  0.00      PRO   
ATOM   4330  CD2 TYR P 304      -5.470   7.422 -11.384  0.00  0.00      PRO   
ATOM   4331  HD2 TYR P 304      -5.088   8.384 -11.693  0.00  0.00      PRO   
ATOM   4332  CE2 TYR P 304      -4.577   6.437 -10.972  0.00  0.00      PRO   
ATOM   4333  HE2 TYR P 304      -3.516   6.637 -10.969  0.00  0.00      PRO   
ATOM   4334  C   TYR P 304      -8.388  10.590 -12.716  0.00  0.00      PRO   
ATOM   4335  O   TYR P 304      -8.323  10.902 -13.915  0.00  0.00      PRO   
ATOM   4336  N   PHE P 305      -9.347  11.154 -11.910  0.00  0.00      PRO   
ATOM   4337  HN  PHE P 305      -9.417  10.818 -10.974  0.00  0.00      PRO   
ATOM   4338  CA  PHE P 305     -10.105  12.307 -12.346  0.00  0.00      PRO   
ATOM   4339  HA  PHE P 305     -10.644  11.995 -13.229  0.00  0.00      PRO   
ATOM   4340  CB  PHE P 305     -11.010  12.716 -11.205  0.00  0.00      PRO   
ATOM   4341  HB1 PHE P 305     -11.625  13.633 -11.328  0.00  0.00      PRO   
ATOM   4342  HB2 PHE P 305     -10.516  12.881 -10.223  0.00  0.00      PRO   
ATOM   4343  CG  PHE P 305     -12.157  11.671 -11.094  0.00  0.00      PRO   
ATOM   4344  CD1 PHE P 305     -13.161  11.557 -12.039  0.00  0.00      PRO   
ATOM   4345  HD1 PHE P 305     -13.016  12.101 -12.961  0.00  0.00      PRO   
ATOM   4346  CE1 PHE P 305     -14.284  10.674 -11.853  0.00  0.00      PRO   
ATOM   4347  HE1 PHE P 305     -15.032  10.538 -12.620  0.00  0.00      PRO   
ATOM   4348  CZ  PHE P 305     -14.389   9.937 -10.730  0.00  0.00      PRO   
ATOM   4349  HZ  PHE P 305     -15.280   9.326 -10.719  0.00  0.00      PRO   
ATOM   4350  CD2 PHE P 305     -12.478  11.042  -9.904  0.00  0.00      PRO   
ATOM   4351  HD2 PHE P 305     -11.783  11.160  -9.085  0.00  0.00      PRO   
ATOM   4352  CE2 PHE P 305     -13.488  10.178  -9.670  0.00  0.00      PRO   
ATOM   4353  HE2 PHE P 305     -13.727   9.893  -8.656  0.00  0.00      PRO   
ATOM   4354  C   PHE P 305      -9.411  13.548 -12.736  0.00  0.00      PRO   
ATOM   4355  O   PHE P 305      -9.863  14.173 -13.666  0.00  0.00      PRO   
ATOM   4356  N   PHE P 306      -8.429  14.088 -11.922  0.00  0.00      PRO   
ATOM   4357  HN  PHE P 306      -8.064  13.547 -11.168  0.00  0.00      PRO   
ATOM   4358  CA  PHE P 306      -7.737  15.317 -12.215  0.00  0.00      PRO   
ATOM   4359  HA  PHE P 306      -8.503  16.048 -12.425  0.00  0.00      PRO   
ATOM   4360  CB  PHE P 306      -6.915  15.706 -10.936  0.00  0.00      PRO   
ATOM   4361  HB1 PHE P 306      -6.136  14.950 -10.699  0.00  0.00      PRO   
ATOM   4362  HB2 PHE P 306      -7.675  15.656 -10.127  0.00  0.00      PRO   
ATOM   4363  CG  PHE P 306      -6.412  17.188 -10.948  0.00  0.00      PRO   
ATOM   4364  CD1 PHE P 306      -7.322  18.257 -10.924  0.00  0.00      PRO   
ATOM   4365  HD1 PHE P 306      -8.366  17.982 -10.891  0.00  0.00      PRO   
ATOM   4366  CE1 PHE P 306      -6.802  19.602 -10.888  0.00  0.00      PRO   
ATOM   4367  HE1 PHE P 306      -7.360  20.524 -10.808  0.00  0.00      PRO   
ATOM   4368  CZ  PHE P 306      -5.396  19.808 -10.840  0.00  0.00      PRO   
ATOM   4369  HZ  PHE P 306      -4.928  20.778 -10.775  0.00  0.00      PRO   
ATOM   4370  CD2 PHE P 306      -5.030  17.417 -10.863  0.00  0.00      PRO   
ATOM   4371  HD2 PHE P 306      -4.324  16.600 -10.862  0.00  0.00      PRO   
ATOM   4372  CE2 PHE P 306      -4.480  18.672 -10.784  0.00  0.00      PRO   
ATOM   4373  HE2 PHE P 306      -3.431  18.894 -10.652  0.00  0.00      PRO   
ATOM   4374  C   PHE P 306      -6.872  15.231 -13.418  0.00  0.00      PRO   
ATOM   4375  O   PHE P 306      -7.077  16.084 -14.290  0.00  0.00      PRO   
ATOM   4376  N   LEU P 307      -5.991  14.187 -13.521  0.00  0.00      PRO   
ATOM   4377  HN  LEU P 307      -5.974  13.593 -12.721  0.00  0.00      PRO   
ATOM   4378  CA  LEU P 307      -4.871  14.244 -14.442  0.00  0.00      PRO   
ATOM   4379  HA  LEU P 307      -4.528  15.252 -14.624  0.00  0.00      PRO   
ATOM   4380  CB  LEU P 307      -3.633  13.478 -13.909  0.00  0.00      PRO   
ATOM   4381  HB1 LEU P 307      -2.712  13.457 -14.530  0.00  0.00      PRO   
ATOM   4382  HB2 LEU P 307      -3.861  12.399 -13.773  0.00  0.00      PRO   
ATOM   4383  CG  LEU P 307      -3.136  14.001 -12.515  0.00  0.00      PRO   
ATOM   4384  HG  LEU P 307      -3.980  14.212 -11.824  0.00  0.00      PRO   
ATOM   4385  CD1 LEU P 307      -2.098  13.073 -11.866  0.00  0.00      PRO   
ATOM   4386 HD11 LEU P 307      -1.633  13.538 -10.970  0.00  0.00      PRO   
ATOM   4387 HD12 LEU P 307      -2.609  12.132 -11.572  0.00  0.00      PRO   
ATOM   4388 HD13 LEU P 307      -1.265  12.782 -12.541  0.00  0.00      PRO   
ATOM   4389  CD2 LEU P 307      -2.458  15.398 -12.735  0.00  0.00      PRO   
ATOM   4390 HD21 LEU P 307      -1.611  15.237 -13.435  0.00  0.00      PRO   
ATOM   4391 HD22 LEU P 307      -3.188  16.189 -13.010  0.00  0.00      PRO   
ATOM   4392 HD23 LEU P 307      -1.971  15.740 -11.797  0.00  0.00      PRO   
ATOM   4393  C   LEU P 307      -5.243  13.635 -15.832  0.00  0.00      PRO   
ATOM   4394  O   LEU P 307      -4.668  13.971 -16.881  0.00  0.00      PRO   
ATOM   4395  N   GLY P 308      -6.289  12.740 -15.788  0.00  0.00      PRO   
ATOM   4396  HN  GLY P 308      -6.680  12.616 -14.879  0.00  0.00      PRO   
ATOM   4397  CA  GLY P 308      -7.001  11.918 -16.800  0.00  0.00      PRO   
ATOM   4398  HA1 GLY P 308      -7.864  11.472 -16.327  0.00  0.00      PRO   
ATOM   4399  HA2 GLY P 308      -6.254  11.154 -16.954  0.00  0.00      PRO   
ATOM   4400  C   GLY P 308      -7.237  12.528 -18.158  0.00  0.00      PRO   
ATOM   4401  O   GLY P 308      -7.804  13.651 -18.299  0.00  0.00      PRO   
ATOM   4402  N   GLU P 309      -6.994  11.639 -19.132  0.00  0.00      PRO   
ATOM   4403  HN  GLU P 309      -6.572  10.792 -18.817  0.00  0.00      PRO   
ATOM   4404  CA  GLU P 309      -7.158  11.853 -20.508  0.00  0.00      PRO   
ATOM   4405  HA  GLU P 309      -7.622  12.800 -20.741  0.00  0.00      PRO   
ATOM   4406  CB  GLU P 309      -5.833  11.908 -21.173  0.00  0.00      PRO   
ATOM   4407  HB1 GLU P 309      -5.974  11.791 -22.268  0.00  0.00      PRO   
ATOM   4408  HB2 GLU P 309      -5.198  11.065 -20.823  0.00  0.00      PRO   
ATOM   4409  CG  GLU P 309      -5.041  13.246 -20.948  0.00  0.00      PRO   
ATOM   4410  HG1 GLU P 309      -4.933  13.347 -19.847  0.00  0.00      PRO   
ATOM   4411  HG2 GLU P 309      -5.750  14.008 -21.337  0.00  0.00      PRO   
ATOM   4412  CD  GLU P 309      -3.706  13.429 -21.581  0.00  0.00      PRO   
ATOM   4413  OE1 GLU P 309      -3.669  14.272 -22.458  0.00  0.00      PRO   
ATOM   4414  OE2 GLU P 309      -2.719  12.806 -21.093  0.00  0.00      PRO   
ATOM   4415  C   GLU P 309      -8.117  10.777 -21.099  0.00  0.00      PRO   
ATOM   4416  O   GLU P 309      -9.314  11.063 -21.269  0.00  0.00      PRO   
ATOM   4417  N   LYS P 310      -7.535   9.586 -21.513  0.00  0.00      PRO   
ATOM   4418  HN  LYS P 310      -6.581   9.306 -21.442  0.00  0.00      PRO   
ATOM   4419  CA  LYS P 310      -8.353   8.399 -21.967  0.00  0.00      PRO   
ATOM   4420  HA  LYS P 310      -9.065   8.855 -22.639  0.00  0.00      PRO   
ATOM   4421  CB  LYS P 310      -7.674   7.177 -22.672  0.00  0.00      PRO   
ATOM   4422  HB1 LYS P 310      -8.522   6.520 -22.963  0.00  0.00      PRO   
ATOM   4423  HB2 LYS P 310      -7.073   6.572 -21.960  0.00  0.00      PRO   
ATOM   4424  CG  LYS P 310      -6.891   7.587 -23.938  0.00  0.00      PRO   
ATOM   4425  HG1 LYS P 310      -6.129   8.277 -23.518  0.00  0.00      PRO   
ATOM   4426  HG2 LYS P 310      -7.485   8.106 -24.720  0.00  0.00      PRO   
ATOM   4427  CD  LYS P 310      -6.264   6.349 -24.676  0.00  0.00      PRO   
ATOM   4428  HD1 LYS P 310      -5.827   6.699 -25.635  0.00  0.00      PRO   
ATOM   4429  HD2 LYS P 310      -6.985   5.557 -24.972  0.00  0.00      PRO   
ATOM   4430  CE  LYS P 310      -5.099   5.706 -23.977  0.00  0.00      PRO   
ATOM   4431  HE1 LYS P 310      -4.643   4.853 -24.524  0.00  0.00      PRO   
ATOM   4432  HE2 LYS P 310      -5.338   5.354 -22.951  0.00  0.00      PRO   
ATOM   4433  NZ  LYS P 310      -3.987   6.628 -23.743  0.00  0.00      PRO   
ATOM   4434  HZ1 LYS P 310      -3.786   7.286 -24.524  0.00  0.00      PRO   
ATOM   4435  HZ2 LYS P 310      -4.218   7.360 -23.042  0.00  0.00      PRO   
ATOM   4436  HZ3 LYS P 310      -3.137   6.190 -23.336  0.00  0.00      PRO   
ATOM   4437  C   LYS P 310      -9.201   8.027 -20.773  0.00  0.00      PRO   
ATOM   4438  O   LYS P 310     -10.383   7.673 -21.000  0.00  0.00      PRO   
ATOM   4439  N   PHE P 311      -8.741   8.048 -19.516  0.00  0.00      PRO   
ATOM   4440  HN  PHE P 311      -7.825   8.400 -19.342  0.00  0.00      PRO   
ATOM   4441  CA  PHE P 311      -9.588   7.696 -18.411  0.00  0.00      PRO   
ATOM   4442  HA  PHE P 311      -9.865   6.672 -18.617  0.00  0.00      PRO   
ATOM   4443  CB  PHE P 311      -8.710   7.762 -17.075  0.00  0.00      PRO   
ATOM   4444  HB1 PHE P 311      -8.044   8.641 -16.936  0.00  0.00      PRO   
ATOM   4445  HB2 PHE P 311      -8.056   6.885 -17.268  0.00  0.00      PRO   
ATOM   4446  CG  PHE P 311      -9.524   7.532 -15.902  0.00  0.00      PRO   
ATOM   4447  CD1 PHE P 311     -10.099   8.589 -15.246  0.00  0.00      PRO   
ATOM   4448  HD1 PHE P 311     -10.007   9.621 -15.550  0.00  0.00      PRO   
ATOM   4449  CE1 PHE P 311     -10.873   8.349 -14.062  0.00  0.00      PRO   
ATOM   4450  HE1 PHE P 311     -11.225   9.167 -13.451  0.00  0.00      PRO   
ATOM   4451  CZ  PHE P 311     -10.950   7.059 -13.546  0.00  0.00      PRO   
ATOM   4452  HZ  PHE P 311     -11.429   6.924 -12.587  0.00  0.00      PRO   
ATOM   4453  CD2 PHE P 311      -9.740   6.204 -15.445  0.00  0.00      PRO   
ATOM   4454  HD2 PHE P 311      -9.352   5.333 -15.952  0.00  0.00      PRO   
ATOM   4455  CE2 PHE P 311     -10.453   5.976 -14.222  0.00  0.00      PRO   
ATOM   4456  HE2 PHE P 311     -10.367   4.947 -13.906  0.00  0.00      PRO   
ATOM   4457  C   PHE P 311     -10.929   8.505 -18.160  0.00  0.00      PRO   
ATOM   4458  O   PHE P 311     -11.946   7.923 -17.785  0.00  0.00      PRO   
ATOM   4459  N   ARG P 312     -10.980   9.816 -18.484  0.00  0.00      PRO   
ATOM   4460  HN  ARG P 312     -10.164  10.233 -18.877  0.00  0.00      PRO   
ATOM   4461  CA  ARG P 312     -12.282  10.465 -18.724  0.00  0.00      PRO   
ATOM   4462  HA  ARG P 312     -12.629  10.548 -17.705  0.00  0.00      PRO   
ATOM   4463  CB  ARG P 312     -11.994  11.826 -19.367  0.00  0.00      PRO   
ATOM   4464  HB1 ARG P 312     -12.973  12.295 -19.605  0.00  0.00      PRO   
ATOM   4465  HB2 ARG P 312     -11.525  11.766 -20.372  0.00  0.00      PRO   
ATOM   4466  CG  ARG P 312     -11.079  12.884 -18.582  0.00  0.00      PRO   
ATOM   4467  HG1 ARG P 312     -11.009  13.769 -19.250  0.00  0.00      PRO   
ATOM   4468  HG2 ARG P 312     -10.084  12.404 -18.463  0.00  0.00      PRO   
ATOM   4469  CD  ARG P 312     -11.686  13.386 -17.206  0.00  0.00      PRO   
ATOM   4470  HD1 ARG P 312     -11.798  12.511 -16.531  0.00  0.00      PRO   
ATOM   4471  HD2 ARG P 312     -12.638  13.946 -17.329  0.00  0.00      PRO   
ATOM   4472  NE  ARG P 312     -10.679  14.248 -16.598  0.00  0.00      PRO   
ATOM   4473  HE  ARG P 312     -10.065  13.846 -15.918  0.00  0.00      PRO   
ATOM   4474  CZ  ARG P 312     -10.222  15.426 -16.927  0.00  0.00      PRO   
ATOM   4475  NH1 ARG P 312     -10.912  16.151 -17.797  0.00  0.00      PRO   
ATOM   4476 HH11 ARG P 312     -11.566  15.668 -18.378  0.00  0.00      PRO   
ATOM   4477 HH12 ARG P 312     -10.475  16.987 -18.127  0.00  0.00      PRO   
ATOM   4478  NH2 ARG P 312      -9.077  15.926 -16.431  0.00  0.00      PRO   
ATOM   4479 HH21 ARG P 312      -8.618  15.600 -15.604  0.00  0.00      PRO   
ATOM   4480 HH22 ARG P 312      -8.774  16.852 -16.659  0.00  0.00      PRO   
ATOM   4481  C   ARG P 312     -13.248   9.771 -19.683  0.00  0.00      PRO   
ATOM   4482  O   ARG P 312     -14.421   9.500 -19.433  0.00  0.00      PRO   
ATOM   4483  N   LYS P 313     -12.666   9.307 -20.758  0.00  0.00      PRO   
ATOM   4484  HN  LYS P 313     -11.700   9.515 -20.893  0.00  0.00      PRO   
ATOM   4485  CA  LYS P 313     -13.509   8.702 -21.757  0.00  0.00      PRO   
ATOM   4486  HA  LYS P 313     -14.334   9.391 -21.864  0.00  0.00      PRO   
ATOM   4487  CB  LYS P 313     -12.741   8.509 -23.074  0.00  0.00      PRO   
ATOM   4488  HB1 LYS P 313     -13.484   8.047 -23.759  0.00  0.00      PRO   
ATOM   4489  HB2 LYS P 313     -11.935   7.765 -22.897  0.00  0.00      PRO   
ATOM   4490  CG  LYS P 313     -12.260   9.795 -23.731  0.00  0.00      PRO   
ATOM   4491  HG1 LYS P 313     -11.428  10.263 -23.163  0.00  0.00      PRO   
ATOM   4492  HG2 LYS P 313     -13.148  10.462 -23.704  0.00  0.00      PRO   
ATOM   4493  CD  LYS P 313     -11.967   9.564 -25.248  0.00  0.00      PRO   
ATOM   4494  HD1 LYS P 313     -11.899  10.525 -25.802  0.00  0.00      PRO   
ATOM   4495  HD2 LYS P 313     -12.844   9.051 -25.697  0.00  0.00      PRO   
ATOM   4496  CE  LYS P 313     -10.624   8.850 -25.429  0.00  0.00      PRO   
ATOM   4497  HE1 LYS P 313     -10.607   7.867 -24.913  0.00  0.00      PRO   
ATOM   4498  HE2 LYS P 313      -9.705   9.422 -25.177  0.00  0.00      PRO   
ATOM   4499  NZ  LYS P 313     -10.547   8.447 -26.858  0.00  0.00      PRO   
ATOM   4500  HZ1 LYS P 313      -9.767   8.918 -27.361  0.00  0.00      PRO   
ATOM   4501  HZ2 LYS P 313     -10.421   7.415 -26.855  0.00  0.00      PRO   
ATOM   4502  HZ3 LYS P 313     -11.473   8.543 -27.320  0.00  0.00      PRO   
ATOM   4503  C   LYS P 313     -14.035   7.374 -21.237  0.00  0.00      PRO   
ATOM   4504  O   LYS P 313     -15.185   7.059 -21.506  0.00  0.00      PRO   
ATOM   4505  N   TYR P 314     -13.315   6.603 -20.446  0.00  0.00      PRO   
ATOM   4506  HN  TYR P 314     -12.353   6.802 -20.276  0.00  0.00      PRO   
ATOM   4507  CA  TYR P 314     -13.791   5.378 -19.998  0.00  0.00      PRO   
ATOM   4508  HA  TYR P 314     -14.291   4.917 -20.837  0.00  0.00      PRO   
ATOM   4509  CB  TYR P 314     -12.724   4.449 -19.298  0.00  0.00      PRO   
ATOM   4510  HB1 TYR P 314     -13.207   3.473 -19.079  0.00  0.00      PRO   
ATOM   4511  HB2 TYR P 314     -12.291   4.826 -18.347  0.00  0.00      PRO   
ATOM   4512  CG  TYR P 314     -11.539   4.201 -20.194  0.00  0.00      PRO   
ATOM   4513  CD1 TYR P 314     -10.251   4.013 -19.669  0.00  0.00      PRO   
ATOM   4514  HD1 TYR P 314     -10.102   4.090 -18.602  0.00  0.00      PRO   
ATOM   4515  CE1 TYR P 314      -9.112   3.868 -20.458  0.00  0.00      PRO   
ATOM   4516  HE1 TYR P 314      -8.142   3.892 -19.984  0.00  0.00      PRO   
ATOM   4517  CZ  TYR P 314      -9.340   3.802 -21.803  0.00  0.00      PRO   
ATOM   4518  OH  TYR P 314      -8.155   3.719 -22.685  0.00  0.00      PRO   
ATOM   4519  HH  TYR P 314      -7.422   3.693 -22.066  0.00  0.00      PRO   
ATOM   4520  CD2 TYR P 314     -11.749   4.099 -21.585  0.00  0.00      PRO   
ATOM   4521  HD2 TYR P 314     -12.757   4.123 -21.974  0.00  0.00      PRO   
ATOM   4522  CE2 TYR P 314     -10.602   3.771 -22.419  0.00  0.00      PRO   
ATOM   4523  HE2 TYR P 314     -10.679   3.655 -23.490  0.00  0.00      PRO   
ATOM   4524  C   TYR P 314     -14.928   5.600 -18.981  0.00  0.00      PRO   
ATOM   4525  O   TYR P 314     -15.813   4.777 -18.761  0.00  0.00      PRO   
ATOM   4526  N   ILE P 315     -14.898   6.708 -18.199  0.00  0.00      PRO   
ATOM   4527  HN  ILE P 315     -14.213   7.403 -18.401  0.00  0.00      PRO   
ATOM   4528  CA  ILE P 315     -16.062   7.145 -17.360  0.00  0.00      PRO   
ATOM   4529  HA  ILE P 315     -16.250   6.251 -16.785  0.00  0.00      PRO   
ATOM   4530  CB  ILE P 315     -15.793   8.215 -16.400  0.00  0.00      PRO   
ATOM   4531  HB  ILE P 315     -15.653   9.207 -16.881  0.00  0.00      PRO   
ATOM   4532  CG2 ILE P 315     -16.993   8.182 -15.414  0.00  0.00      PRO   
ATOM   4533 HG21 ILE P 315     -16.696   8.925 -14.643  0.00  0.00      PRO   
ATOM   4534 HG22 ILE P 315     -17.967   8.515 -15.830  0.00  0.00      PRO   
ATOM   4535 HG23 ILE P 315     -17.252   7.207 -14.948  0.00  0.00      PRO   
ATOM   4536  CG1 ILE P 315     -14.431   8.037 -15.580  0.00  0.00      PRO   
ATOM   4537 HG11 ILE P 315     -13.685   7.659 -16.312  0.00  0.00      PRO   
ATOM   4538 HG12 ILE P 315     -14.529   7.183 -14.876  0.00  0.00      PRO   
ATOM   4539  CD  ILE P 315     -13.957   9.295 -15.005  0.00  0.00      PRO   
ATOM   4540  HD1 ILE P 315     -13.941   9.110 -13.910  0.00  0.00      PRO   
ATOM   4541  HD2 ILE P 315     -12.954   9.637 -15.342  0.00  0.00      PRO   
ATOM   4542  HD3 ILE P 315     -14.673  10.120 -15.211  0.00  0.00      PRO   
ATOM   4543  C   ILE P 315     -17.290   7.469 -18.209  0.00  0.00      PRO   
ATOM   4544  O   ILE P 315     -18.427   7.089 -17.892  0.00  0.00      PRO   
ATOM   4545  N   LEU P 316     -17.113   8.161 -19.334  0.00  0.00      PRO   
ATOM   4546  HN  LEU P 316     -16.196   8.436 -19.614  0.00  0.00      PRO   
ATOM   4547  CA  LEU P 316     -18.161   8.408 -20.346  0.00  0.00      PRO   
ATOM   4548  HA  LEU P 316     -18.972   8.883 -19.814  0.00  0.00      PRO   
ATOM   4549  CB  LEU P 316     -17.673   9.277 -21.466  0.00  0.00      PRO   
ATOM   4550  HB1 LEU P 316     -16.965   8.693 -22.093  0.00  0.00      PRO   
ATOM   4551  HB2 LEU P 316     -17.159  10.144 -20.999  0.00  0.00      PRO   
ATOM   4552  CG  LEU P 316     -18.726   9.680 -22.524  0.00  0.00      PRO   
ATOM   4553  HG  LEU P 316     -19.430   8.830 -22.649  0.00  0.00      PRO   
ATOM   4554  CD1 LEU P 316     -19.450  10.968 -22.181  0.00  0.00      PRO   
ATOM   4555 HD11 LEU P 316     -20.251  11.290 -22.881  0.00  0.00      PRO   
ATOM   4556 HD12 LEU P 316     -20.042  10.727 -21.272  0.00  0.00      PRO   
ATOM   4557 HD13 LEU P 316     -18.739  11.790 -21.953  0.00  0.00      PRO   
ATOM   4558  CD2 LEU P 316     -18.079   9.979 -23.888  0.00  0.00      PRO   
ATOM   4559 HD21 LEU P 316     -17.447  10.886 -23.772  0.00  0.00      PRO   
ATOM   4560 HD22 LEU P 316     -17.467   9.141 -24.283  0.00  0.00      PRO   
ATOM   4561 HD23 LEU P 316     -18.803  10.259 -24.682  0.00  0.00      PRO   
ATOM   4562  C   LEU P 316     -18.653   7.065 -20.998  0.00  0.00      PRO   
ATOM   4563  O   LEU P 316     -19.831   6.801 -21.080  0.00  0.00      PRO   
ATOM   4564  N   GLN P 317     -17.719   6.183 -21.538  0.00  0.00      PRO   
ATOM   4565  HN  GLN P 317     -16.761   6.448 -21.627  0.00  0.00      PRO   
ATOM   4566  CA  GLN P 317     -18.054   4.818 -22.053  0.00  0.00      PRO   
ATOM   4567  HA  GLN P 317     -18.647   5.139 -22.896  0.00  0.00      PRO   
ATOM   4568  CB  GLN P 317     -16.880   3.942 -22.621  0.00  0.00      PRO   
ATOM   4569  HB1 GLN P 317     -17.235   2.962 -23.006  0.00  0.00      PRO   
ATOM   4570  HB2 GLN P 317     -16.035   3.740 -21.927  0.00  0.00      PRO   
ATOM   4571  CG  GLN P 317     -16.072   4.679 -23.804  0.00  0.00      PRO   
ATOM   4572  HG1 GLN P 317     -15.204   4.118 -24.210  0.00  0.00      PRO   
ATOM   4573  HG2 GLN P 317     -15.693   5.695 -23.560  0.00  0.00      PRO   
ATOM   4574  CD  GLN P 317     -16.971   4.979 -24.985  0.00  0.00      PRO   
ATOM   4575  OE1 GLN P 317     -18.070   4.361 -25.151  0.00  0.00      PRO   
ATOM   4576  NE2 GLN P 317     -16.496   5.867 -25.876  0.00  0.00      PRO   
ATOM   4577 HE21 GLN P 317     -15.642   6.289 -25.569  0.00  0.00      PRO   
ATOM   4578 HE22 GLN P 317     -16.887   5.989 -26.788  0.00  0.00      PRO   
ATOM   4579  C   GLN P 317     -18.905   3.907 -21.222  0.00  0.00      PRO   
ATOM   4580  O   GLN P 317     -19.952   3.390 -21.611  0.00  0.00      PRO   
ATOM   4581  N   LEU P 318     -18.669   3.913 -19.899  0.00  0.00      PRO   
ATOM   4582  HN  LEU P 318     -17.808   4.367 -19.680  0.00  0.00      PRO   
ATOM   4583  CA  LEU P 318     -19.526   3.285 -18.832  0.00  0.00      PRO   
ATOM   4584  HA  LEU P 318     -19.645   2.242 -19.085  0.00  0.00      PRO   
ATOM   4585  CB  LEU P 318     -18.717   3.451 -17.484  0.00  0.00      PRO   
ATOM   4586  HB1 LEU P 318     -18.213   4.438 -17.561  0.00  0.00      PRO   
ATOM   4587  HB2 LEU P 318     -17.874   2.761 -17.266  0.00  0.00      PRO   
ATOM   4588  CG  LEU P 318     -19.488   3.488 -16.110  0.00  0.00      PRO   
ATOM   4589  HG  LEU P 318     -20.340   4.197 -16.190  0.00  0.00      PRO   
ATOM   4590  CD1 LEU P 318     -20.035   2.058 -15.735  0.00  0.00      PRO   
ATOM   4591 HD11 LEU P 318     -20.808   1.746 -16.469  0.00  0.00      PRO   
ATOM   4592 HD12 LEU P 318     -19.178   1.372 -15.564  0.00  0.00      PRO   
ATOM   4593 HD13 LEU P 318     -20.528   2.244 -14.757  0.00  0.00      PRO   
ATOM   4594  CD2 LEU P 318     -18.549   4.017 -14.989  0.00  0.00      PRO   
ATOM   4595 HD21 LEU P 318     -17.807   3.236 -14.717  0.00  0.00      PRO   
ATOM   4596 HD22 LEU P 318     -17.983   4.932 -15.267  0.00  0.00      PRO   
ATOM   4597 HD23 LEU P 318     -19.187   4.207 -14.099  0.00  0.00      PRO   
ATOM   4598  C   LEU P 318     -20.916   3.809 -18.588  0.00  0.00      PRO   
ATOM   4599  O   LEU P 318     -21.846   3.009 -18.436  0.00  0.00      PRO   
ATOM   4600  N   PHE P 319     -21.071   5.162 -18.641  0.00  0.00      PRO   
ATOM   4601  HN  PHE P 319     -20.254   5.725 -18.738  0.00  0.00      PRO   
ATOM   4602  CA  PHE P 319     -22.243   5.866 -18.309  0.00  0.00      PRO   
ATOM   4603  HA  PHE P 319     -22.696   5.318 -17.496  0.00  0.00      PRO   
ATOM   4604  CB  PHE P 319     -21.861   7.259 -17.818  0.00  0.00      PRO   
ATOM   4605  HB1 PHE P 319     -21.468   7.842 -18.678  0.00  0.00      PRO   
ATOM   4606  HB2 PHE P 319     -21.096   7.148 -17.020  0.00  0.00      PRO   
ATOM   4607  CG  PHE P 319     -23.068   7.992 -17.288  0.00  0.00      PRO   
ATOM   4608  CD1 PHE P 319     -23.540   9.078 -17.963  0.00  0.00      PRO   
ATOM   4609  HD1 PHE P 319     -23.055   9.344 -18.891  0.00  0.00      PRO   
ATOM   4610  CE1 PHE P 319     -24.646   9.918 -17.569  0.00  0.00      PRO   
ATOM   4611  HE1 PHE P 319     -24.893  10.777 -18.175  0.00  0.00      PRO   
ATOM   4612  CZ  PHE P 319     -25.408   9.416 -16.470  0.00  0.00      PRO   
ATOM   4613  HZ  PHE P 319     -26.352   9.882 -16.229  0.00  0.00      PRO   
ATOM   4614  CD2 PHE P 319     -23.897   7.554 -16.216  0.00  0.00      PRO   
ATOM   4615  HD2 PHE P 319     -23.733   6.695 -15.582  0.00  0.00      PRO   
ATOM   4616  CE2 PHE P 319     -24.999   8.282 -15.809  0.00  0.00      PRO   
ATOM   4617  HE2 PHE P 319     -25.645   8.023 -14.983  0.00  0.00      PRO   
ATOM   4618  C   PHE P 319     -23.230   5.938 -19.557  0.00  0.00      PRO   
ATOM   4619  O   PHE P 319     -24.457   5.956 -19.457  0.00  0.00      PRO   
ATOM   4620  N   LYS P 320     -22.651   6.155 -20.796  0.00  0.00      PRO   
ATOM   4621  HN  LYS P 320     -21.694   6.414 -20.908  0.00  0.00      PRO   
ATOM   4622  CA  LYS P 320     -23.480   6.552 -21.939  0.00  0.00      PRO   
ATOM   4623  HA  LYS P 320     -24.263   5.828 -22.108  0.00  0.00      PRO   
ATOM   4624  CB  LYS P 320     -23.924   8.062 -21.737  0.00  0.00      PRO   
ATOM   4625  HB1 LYS P 320     -24.553   8.110 -20.823  0.00  0.00      PRO   
ATOM   4626  HB2 LYS P 320     -24.657   8.365 -22.515  0.00  0.00      PRO   
ATOM   4627  CG  LYS P 320     -22.838   9.193 -21.659  0.00  0.00      PRO   
ATOM   4628  HG1 LYS P 320     -22.279   9.180 -22.620  0.00  0.00      PRO   
ATOM   4629  HG2 LYS P 320     -22.161   8.822 -20.860  0.00  0.00      PRO   
ATOM   4630  CD  LYS P 320     -23.450  10.554 -21.360  0.00  0.00      PRO   
ATOM   4631  HD1 LYS P 320     -22.580  11.227 -21.201  0.00  0.00      PRO   
ATOM   4632  HD2 LYS P 320     -24.065  10.540 -20.435  0.00  0.00      PRO   
ATOM   4633  CE  LYS P 320     -24.301  11.056 -22.501  0.00  0.00      PRO   
ATOM   4634  HE1 LYS P 320     -25.345  10.782 -22.240  0.00  0.00      PRO   
ATOM   4635  HE2 LYS P 320     -23.926  10.607 -23.445  0.00  0.00      PRO   
ATOM   4636  NZ  LYS P 320     -24.335  12.511 -22.481  0.00  0.00      PRO   
ATOM   4637  HZ1 LYS P 320     -25.295  12.805 -22.753  0.00  0.00      PRO   
ATOM   4638  HZ2 LYS P 320     -24.353  12.733 -21.466  0.00  0.00      PRO   
ATOM   4639  HZ3 LYS P 320     -23.663  13.148 -22.954  0.00  0.00      PRO   
ATOM   4640  C   LYS P 320     -22.810   6.517 -23.337  0.00  0.00      PRO   
ATOM   4641  O   LYS P 320     -23.627   6.630 -24.265  0.00  0.00      PRO   
ATOM   4642  NT  LYS P 320     -21.485   6.426 -23.468  0.00  0.00      PRO   
ATOM   4643  HNT LYS P 320     -20.922   6.202 -22.677  0.00  0.00      PRO   
ATOM   4644  CAT LYS P 320     -20.675   6.435 -24.731  0.00  0.00      PRO   
ATOM   4645  HT1 LYS P 320     -20.582   7.449 -25.176  0.00  0.00      PRO   
ATOM   4646  HT2 LYS P 320     -19.640   6.129 -24.467  0.00  0.00      PRO   
ATOM   4647  HT3 LYS P 320     -21.019   5.760 -25.544  0.00  0.00      PRO   
ATOM   4648  N1  UNK C   7      -1.841   3.177 -14.794  0.00  0.00      C1    
ATOM   4649  N2  UNK C   7      -1.446   2.429 -15.848  0.00  0.00      C1    
ATOM   4650  C1  UNK C   7      -2.544   2.440 -16.625  0.00  0.00      C1    
ATOM   4651  C2  UNK C   7      -3.247   3.482 -14.756  0.00  0.00      C1    
ATOM   4652  C3  UNK C   7      -3.707   2.973 -15.946  0.00  0.00      C1    
ATOM   4653  C4  UNK C   7      -5.050   3.016 -16.216  0.00  0.00      C1    
ATOM   4654  C5  UNK C   7      -5.877   3.797 -15.419  0.00  0.00      C1    
ATOM   4655  C6  UNK C   7      -5.362   4.436 -14.273  0.00  0.00      C1    
ATOM   4656  C7  UNK C   7      -4.100   4.129 -13.845  0.00  0.00      C1    
ATOM   4657  O1  UNK C   7      -5.477   2.451 -17.443  0.00  0.00      C1    
ATOM   4658  C8  UNK C   7      -0.816   3.323 -13.722  0.00  0.00      C1    
ATOM   4659  C9  UNK C   7      -6.793   2.181 -17.587  0.00  0.00      C1    
ATOM   4660  H1  UNK C   7      -2.618   1.768 -17.471  0.00  0.00      C1    
ATOM   4661  H2  UNK C   7      -6.920   3.946 -15.656  0.00  0.00      C1    
ATOM   4662  H3  UNK C   7      -6.051   4.882 -13.572  0.00  0.00      C1    
ATOM   4663  H4  UNK C   7      -3.641   4.466 -12.927  0.00  0.00      C1    
ATOM   4664  H5  UNK C   7      -1.086   2.663 -12.870  0.00  0.00      C1    
ATOM   4665  H6  UNK C   7       0.097   2.846 -14.140  0.00  0.00      C1    
ATOM   4666  H7  UNK C   7      -0.325   4.269 -13.409  0.00  0.00      C1    
ATOM   4667  H8  UNK C   7      -7.234   1.883 -16.612  0.00  0.00      C1    
ATOM   4668  H9  UNK C   7      -7.394   3.017 -18.007  0.00  0.00      C1    
ATOM   4669  H10 UNK C   7      -6.970   1.338 -18.289  0.00  0.00      C1    
END
