# Supplementary material for: Exploring an Intracellular Allosteric Site of CC-Chemokine Receptor 4 from 3D Models, Probe Simulations, and Mutagenesis
Source: ACS Pharmacol Transl Sci. 2024 Jul 16;7(8):2516–26. doi: 10.1021/acsptsci.4c00330 (PMC11320731; doi:10.1021/acsptsci.4c00330)
Supplement: Supplementary file 2 — pt4c00330_si_002.zip [file pt4c00330_si_002.zip › GSK_CCR4-CCR9-dock-scal1_0.pdb]

REMARK   4      COMPLIES WITH FORMAT V. 3.0, 1-DEC-2006
REMARK 888
REMARK 888 WRITTEN BY MAESTRO (A PRODUCT OF SCHRODINGER, LLC)
TITLE     CCR4-4mbs-46%
EXPDTA    THEORETICAL MODEL, MODELLER 9.23 2020/01/07 12:40:52
REMARK 250  TEMPERATURE           (KELVIN) : NULL
REMARK 250  PH                             : NULL
MODEL        1
ATOM      1  N   PRO A  28      -0.781  17.737  29.310  1.00162.35           N  
ANISOU    1  N   PRO A  28    21779  19407  20501    -11   -906   1403
ATOM      2  CA  PRO A  28      -0.064  17.500  28.040  1.00163.25           C  
ANISOU    2  CA  PRO A  28    21987  19443  20597     29   -855   1376
ATOM      3  C   PRO A  28      -0.755  16.456  27.102  1.00167.87           C  
ANISOU    3  C   PRO A  28    22587  20041  21154     -7   -772   1358
ATOM      4  O   PRO A  28      -0.243  16.145  26.025  1.00169.09           O  
ANISOU    4  O   PRO A  28    22699  20253  21296    -88   -727   1346
ATOM      5  CD  PRO A  28      -0.014  17.136  30.400  1.00  0.00           C  
ATOM      6  CB  PRO A  28       1.348  17.050  28.448  1.00  0.00           C  
ATOM      7  CG  PRO A  28       1.110  16.322  29.762  1.00  0.00           C  
ATOM      8  H   PRO A  28      -0.894  18.737  29.467  1.00162.35           H  
ATOM      9  HA  PRO A  28      -0.033  18.418  27.450  1.00163.25           H  
ATOM     10  HD2 PRO A  28      -0.672  16.495  30.990  1.00  0.00           H  
ATOM     11  HD3 PRO A  28       0.382  17.898  31.075  1.00  0.00           H  
ATOM     12  HB3 PRO A  28       2.000  17.917  28.567  1.00  0.00           H  
ATOM     13  HB2 PRO A  28       1.837  16.407  27.713  1.00  0.00           H  
ATOM     14  HG2 PRO A  28       0.794  15.289  29.603  1.00  0.00           H  
ATOM     15  HG3 PRO A  28       2.004  16.295  30.386  1.00  0.00           H  
ATOM     16  N   CYS A  29      -1.934  15.950  27.490  1.00171.39           N  
ANISOU   16  N   CYS A  29    23094  20434  21591     54   -752   1358
ATOM     17  CA  CYS A  29      -2.725  14.904  26.832  1.00175.63           C  
ANISOU   17  CA  CYS A  29    23659  20971  22101     31   -672   1340
ATOM     18  C   CYS A  29      -3.227  15.250  25.412  1.00180.27           C  
ANISOU   18  C   CYS A  29    24340  21484  22671     59   -616   1307
ATOM     19  O   CYS A  29      -3.688  14.352  24.708  1.00182.73           O  
ANISOU   19  O   CYS A  29    24692  21776  22961     62   -554   1293
ATOM     20  CB  CYS A  29      -3.879  14.449  27.751  1.00  0.00           C  
ATOM     21  SG  CYS A  29      -5.056  15.799  28.093  1.00  0.00           S  
ATOM     22  H   CYS A  29      -2.283  16.298  28.376  1.00171.39           H  
ATOM     23  HA  CYS A  29      -2.058  14.048  26.705  1.00175.63           H  
ATOM     24  HB3 CYS A  29      -3.486  14.071  28.695  1.00  0.00           H  
ATOM     25  HB2 CYS A  29      -4.423  13.622  27.293  1.00  0.00           H  
ATOM     26  HG  CYS A  29      -5.861  15.080  28.884  1.00  0.00           H  
ATOM     27  N   THR A  30      -3.130  16.523  25.017  1.00 45.49           N  
ATOM     28  CA  THR A  30      -3.546  17.051  23.720  1.00 46.48           C  
ATOM     29  C   THR A  30      -2.392  17.834  23.029  1.00 46.57           C  
ATOM     30  O   THR A  30      -2.514  18.199  21.860  1.00 47.48           O  
ATOM     31  CB  THR A  30      -4.806  17.953  23.938  1.00  0.00           C  
ATOM     32  OG1 THR A  30      -5.375  18.448  22.738  1.00  0.00           O  
ATOM     33  CG2 THR A  30      -4.571  19.172  24.852  1.00  0.00           C  
ATOM     34  H   THR A  30      -2.790  17.195  25.687  1.00 45.49           H  
ATOM     35  HA  THR A  30      -3.814  16.234  23.046  1.00 46.48           H  
ATOM     36  HB  THR A  30      -5.576  17.337  24.404  1.00  0.00           H  
ATOM     37  HG1 THR A  30      -6.112  19.030  22.970  1.00  0.00           H  
ATOM     38 HG21 THR A  30      -5.490  19.738  25.004  1.00  0.00           H  
ATOM     39 HG22 THR A  30      -4.228  18.867  25.841  1.00  0.00           H  
ATOM     40 HG23 THR A  30      -3.828  19.858  24.442  1.00  0.00           H  
ATOM     41  N   LYS A  31      -1.273  18.064  23.740  1.00 46.56           N  
ATOM     42  CA  LYS A  31      -0.220  19.028  23.388  1.00 46.60           C  
ATOM     43  C   LYS A  31       0.474  18.779  22.030  1.00 45.94           C  
ATOM     44  O   LYS A  31       0.709  19.736  21.288  1.00 45.45           O  
ATOM     45  CB  LYS A  31       0.751  19.172  24.592  1.00  0.00           C  
ATOM     46  CG  LYS A  31       2.092  19.897  24.354  1.00  0.00           C  
ATOM     47  CD  LYS A  31       1.978  21.343  23.828  1.00  0.00           C  
ATOM     48  CE  LYS A  31       3.153  21.779  22.929  1.00  0.00           C  
ATOM     49  NZ  LYS A  31       3.238  20.992  21.685  1.00  0.00           N1+
ATOM     50  H   LYS A  31      -1.151  17.583  24.621  1.00 46.56           H  
ATOM     51  HA  LYS A  31      -0.735  19.985  23.283  1.00 46.60           H  
ATOM     52  HB3 LYS A  31       1.012  18.175  24.947  1.00  0.00           H  
ATOM     53  HB2 LYS A  31       0.224  19.658  25.414  1.00  0.00           H  
ATOM     54  HG3 LYS A  31       2.699  19.285  23.694  1.00  0.00           H  
ATOM     55  HG2 LYS A  31       2.651  19.913  25.291  1.00  0.00           H  
ATOM     56  HD3 LYS A  31       1.942  22.017  24.685  1.00  0.00           H  
ATOM     57  HD2 LYS A  31       1.036  21.510  23.305  1.00  0.00           H  
ATOM     58  HE3 LYS A  31       4.101  21.717  23.464  1.00  0.00           H  
ATOM     59  HE2 LYS A  31       3.014  22.826  22.657  1.00  0.00           H  
ATOM     60  HZ1 LYS A  31       3.848  21.438  21.024  1.00  0.00           H  
ATOM     61  HZ2 LYS A  31       3.620  20.046  21.850  1.00  0.00           H  
ATOM     62  HZ3 LYS A  31       2.324  20.870  21.272  1.00  0.00           H  
ATOM     63  N   GLU A  32       0.764  17.513  21.714  1.00 45.12           N  
ATOM     64  CA  GLU A  32       1.348  17.095  20.433  1.00 45.15           C  
ATOM     65  C   GLU A  32       0.272  16.653  19.413  1.00 44.68           C  
ATOM     66  O   GLU A  32       0.620  16.095  18.373  1.00 44.85           O  
ATOM     67  CB  GLU A  32       2.412  15.991  20.682  1.00  0.00           C  
ATOM     68  CG  GLU A  32       3.858  16.517  20.803  1.00  0.00           C  
ATOM     69  CD  GLU A  32       4.115  17.380  22.025  1.00  0.00           C  
ATOM     70  OE1 GLU A  32       4.270  18.615  21.884  1.00  0.00           O  
ATOM     71  OE2 GLU A  32       4.271  16.808  23.120  1.00  0.00           O1-
ATOM     72  H   GLU A  32       0.577  16.788  22.392  1.00 45.12           H  
ATOM     73  HA  GLU A  32       1.850  17.939  19.955  1.00 45.15           H  
ATOM     74  HB3 GLU A  32       2.403  15.242  19.889  1.00  0.00           H  
ATOM     75  HB2 GLU A  32       2.166  15.430  21.585  1.00  0.00           H  
ATOM     76  HG3 GLU A  32       4.134  17.069  19.904  1.00  0.00           H  
ATOM     77  HG2 GLU A  32       4.544  15.673  20.862  1.00  0.00           H  
ATOM     78  N   GLY A  33      -1.018  16.867  19.716  1.00 43.43           N  
ATOM     79  CA  GLY A  33      -2.129  16.272  18.965  1.00 42.93           C  
ATOM     80  C   GLY A  33      -2.290  14.787  19.345  1.00 42.14           C  
ATOM     81  O   GLY A  33      -2.841  14.008  18.570  1.00 42.83           O  
ATOM     82  H   GLY A  33      -1.263  17.406  20.541  1.00 43.43           H  
ATOM     83  HA3 GLY A  33      -1.975  16.369  17.889  1.00 42.93           H  
ATOM     84  HA2 GLY A  33      -3.050  16.803  19.205  1.00 42.93           H  
ATOM     85  N   ILE A  34      -1.774  14.404  20.521  1.00 42.35           N  
ATOM     86  CA  ILE A  34      -1.778  13.063  21.096  1.00 41.75           C  
ATOM     87  C   ILE A  34      -3.158  12.724  21.727  1.00 41.87           C  
ATOM     88  O   ILE A  34      -4.142  13.422  21.469  1.00 42.26           O  
ATOM     89  CB  ILE A  34      -0.571  12.946  22.095  1.00  0.00           C  
ATOM     90  CG1 ILE A  34      -0.183  11.527  22.589  1.00  0.00           C  
ATOM     91  CG2 ILE A  34      -0.666  13.888  23.309  1.00  0.00           C  
ATOM     92  CD1 ILE A  34      -0.114  10.454  21.497  1.00  0.00           C  
ATOM     93  H   ILE A  34      -1.356  15.117  21.095  1.00 42.35           H  
ATOM     94  HA  ILE A  34      -1.627  12.360  20.276  1.00 41.75           H  
ATOM     95  HB  ILE A  34       0.296  13.286  21.526  1.00  0.00           H  
ATOM     96 HG13 ILE A  34      -0.838  11.190  23.393  1.00  0.00           H  
ATOM     97 HG12 ILE A  34       0.802  11.587  23.056  1.00  0.00           H  
ATOM     98 HG21 ILE A  34       0.291  13.957  23.827  1.00  0.00           H  
ATOM     99 HG22 ILE A  34      -0.955  14.902  23.035  1.00  0.00           H  
ATOM    100 HG23 ILE A  34      -1.388  13.515  24.032  1.00  0.00           H  
ATOM    101 HD11 ILE A  34       0.327   9.535  21.886  1.00  0.00           H  
ATOM    102 HD12 ILE A  34      -1.097  10.199  21.103  1.00  0.00           H  
ATOM    103 HD13 ILE A  34       0.512  10.787  20.670  1.00  0.00           H  
ATOM    104  N   LYS A  35      -3.210  11.626  22.488  1.00140.33           N  
ANISOU  104  N   LYS A  35    20301  16448  16570   -328  -1331    636
ATOM    105  CA  LYS A  35      -4.358  10.829  22.933  1.00136.17           C  
ANISOU  105  CA  LYS A  35    19869  15837  16032   -204  -1303    602
ATOM    106  C   LYS A  35      -5.731  11.511  23.115  1.00135.10           C  
ANISOU  106  C   LYS A  35    19876  15622  15834   -253  -1246    567
ATOM    107  O   LYS A  35      -6.708  10.978  22.592  1.00135.93           O  
ANISOU  107  O   LYS A  35    20000  15708  15938   -197  -1187    546
ATOM    108  CB  LYS A  35      -3.949   9.986  24.163  1.00  0.00           C  
ATOM    109  CG  LYS A  35      -3.523  10.783  25.416  1.00  0.00           C  
ATOM    110  CD  LYS A  35      -3.057   9.856  26.552  1.00  0.00           C  
ATOM    111  CE  LYS A  35      -2.650  10.615  27.830  1.00  0.00           C  
ATOM    112  NZ  LYS A  35      -2.209   9.704  28.902  1.00  0.00           N1+
ATOM    113  H   LYS A  35      -2.321  11.176  22.646  1.00140.33           H  
ATOM    114  HA  LYS A  35      -4.506  10.118  22.117  1.00136.17           H  
ATOM    115  HB3 LYS A  35      -3.139   9.316  23.872  1.00  0.00           H  
ATOM    116  HB2 LYS A  35      -4.781   9.333  24.431  1.00  0.00           H  
ATOM    117  HG3 LYS A  35      -4.356  11.390  25.769  1.00  0.00           H  
ATOM    118  HG2 LYS A  35      -2.724  11.481  25.163  1.00  0.00           H  
ATOM    119  HD3 LYS A  35      -2.215   9.258  26.200  1.00  0.00           H  
ATOM    120  HD2 LYS A  35      -3.855   9.150  26.785  1.00  0.00           H  
ATOM    121  HE3 LYS A  35      -3.491  11.206  28.197  1.00  0.00           H  
ATOM    122  HE2 LYS A  35      -1.844  11.316  27.610  1.00  0.00           H  
ATOM    123  HZ1 LYS A  35      -1.955  10.231  29.719  1.00  0.00           H  
ATOM    124  HZ2 LYS A  35      -2.943   9.069  29.160  1.00  0.00           H  
ATOM    125  HZ3 LYS A  35      -1.407   9.171  28.616  1.00  0.00           H  
ATOM    126  N   ALA A  36      -5.808  12.654  23.813  1.00135.20           N  
ANISOU  126  N   ALA A  36    19993  15588  15790   -361  -1260    560
ATOM    127  CA  ALA A  36      -7.075  13.351  24.068  1.00136.63           C  
ANISOU  127  CA  ALA A  36    20309  15702  15901   -424  -1207    524
ATOM    128  C   ALA A  36      -7.639  14.060  22.823  1.00137.15           C  
ANISOU  128  C   ALA A  36    20225  15892  15996   -527  -1153    538
ATOM    129  O   ALA A  36      -8.857  14.175  22.690  1.00135.48           O  
ANISOU  129  O   ALA A  36    20057  15660  15760   -523  -1086    515
ATOM    130  CB  ALA A  36      -6.908  14.343  25.227  1.00  0.00           C  
ATOM    131  H   ALA A  36      -4.956  13.105  24.142  1.00135.20           H  
ATOM    132  HA  ALA A  36      -7.811  12.608  24.381  1.00136.63           H  
ATOM    133  HB1 ALA A  36      -7.859  14.816  25.474  1.00  0.00           H  
ATOM    134  HB2 ALA A  36      -6.554  13.839  26.126  1.00  0.00           H  
ATOM    135  HB3 ALA A  36      -6.205  15.137  24.981  1.00  0.00           H  
ATOM    136  N   PHE A  37      -6.753  14.497  21.920  1.00140.53           N  
ANISOU  136  N   PHE A  37    20473  16445  16477   -613  -1173    577
ATOM    137  CA  PHE A  37      -7.121  14.944  20.576  1.00139.59           C  
ANISOU  137  CA  PHE A  37    20196  16445  16397   -692  -1123    595
ATOM    138  C   PHE A  37      -7.293  13.727  19.649  1.00133.94           C  
ANISOU  138  C   PHE A  37    19380  15785  15727   -608  -1075    598
ATOM    139  O   PHE A  37      -8.224  13.696  18.845  1.00134.91           O  
ANISOU  139  O   PHE A  37    19452  15952  15856   -646  -1018    596
ATOM    140  CB  PHE A  37      -6.071  15.950  20.054  1.00142.98           C  
ANISOU  140  CB  PHE A  37    20465  16985  16877   -773  -1150    637
ATOM    141  CG  PHE A  37      -6.312  16.496  18.655  1.00146.28           C  
ANISOU  141  CG  PHE A  37    20707  17527  17346   -828  -1102    660
ATOM    142  CD1 PHE A  37      -7.238  17.542  18.456  1.00147.20           C  
ANISOU  142  CD1 PHE A  37    20826  17659  17444   -932  -1087    660
ATOM    143  CD2 PHE A  37      -5.748  15.858  17.528  1.00148.09           C  
ANISOU  143  CD2 PHE A  37    20771  17857  17640   -774  -1077    684
ATOM    144  CE1 PHE A  37      -7.532  17.975  17.169  1.00147.38           C  
ANISOU  144  CE1 PHE A  37    20688  17792  17517   -969  -1047    684
ATOM    145  CE2 PHE A  37      -6.054  16.307  16.250  1.00146.93           C  
ANISOU  145  CE2 PHE A  37    20475  17814  17537   -815  -1033    704
ATOM    146  CZ  PHE A  37      -6.937  17.364  16.072  1.00146.38           C  
ANISOU  146  CZ  PHE A  37    20407  17757  17454   -908  -1018    706
ATOM    147  H   PHE A  37      -5.769  14.294  22.071  1.00140.53           H  
ATOM    148  HA  PHE A  37      -8.080  15.465  20.617  1.00139.59           H  
ATOM    149  HB3 PHE A  37      -5.079  15.500  20.083  1.00142.98           H  
ATOM    150  HB2 PHE A  37      -6.030  16.799  20.734  1.00142.98           H  
ATOM    151  HD1 PHE A  37      -7.721  18.012  19.301  1.00147.20           H  
ATOM    152  HD2 PHE A  37      -5.083  15.015  17.652  1.00148.09           H  
ATOM    153  HE1 PHE A  37      -8.234  18.783  17.019  1.00147.38           H  
ATOM    154  HE2 PHE A  37      -5.619  15.819  15.389  1.00146.93           H  
ATOM    155  HZ  PHE A  37      -7.178  17.697  15.072  1.00146.38           H  
ATOM    156  N   GLY A  38      -6.416  12.727  19.819  1.00136.00           N  
ANISOU  156  N   GLY A  38    19610  16045  16018   -496  -1103    605
ATOM    157  CA  GLY A  38      -6.363  11.476  19.065  1.00142.19           C  
ANISOU  157  CA  GLY A  38    20318  16870  16839   -411  -1068    604
ATOM    158  C   GLY A  38      -7.711  10.742  19.065  1.00133.22           C  
ANISOU  158  C   GLY A  38    19339  15625  15655   -348  -1018    567
ATOM    159  O   GLY A  38      -8.247  10.449  17.997  1.00140.82           O  
ANISOU  159  O   GLY A  38    20255  16623  16626   -353   -958    564
ATOM    160  H   GLY A  38      -5.666  12.876  20.488  1.00136.00           H  
ATOM    161  HA3 GLY A  38      -5.604  10.828  19.503  1.00142.19           H  
ATOM    162  HA2 GLY A  38      -6.045  11.694  18.048  1.00142.19           H  
ATOM    163  N   GLU A  39      -8.288  10.504  20.252  1.00117.66           N  
ANISOU  163  N   GLU A  39    17561  13512  13633   -284  -1035    538
ATOM    164  CA  GLU A  39      -9.566   9.806  20.433  1.00116.70           C  
ANISOU  164  CA  GLU A  39    17609  13265  13467   -213   -968    498
ATOM    165  C   GLU A  39     -10.783  10.585  19.890  1.00114.25           C  
ANISOU  165  C   GLU A  39    17350  12960  13100   -345   -900    483
ATOM    166  O   GLU A  39     -11.822   9.975  19.641  1.00114.12           O  
ANISOU  166  O   GLU A  39    17426  12878  13058   -313   -817    456
ATOM    167  CB  GLU A  39      -9.734   9.424  21.923  1.00  0.00           C  
ATOM    168  CG  GLU A  39     -10.028  10.595  22.894  1.00  0.00           C  
ATOM    169  CD  GLU A  39     -10.118  10.183  24.364  1.00  0.00           C  
ATOM    170  OE1 GLU A  39      -9.986   8.983  24.676  1.00  0.00           O  
ATOM    171  OE2 GLU A  39     -10.349  11.077  25.202  1.00  0.00           O1-
ATOM    172  H   GLU A  39      -7.795  10.768  21.104  1.00117.66           H  
ATOM    173  HA  GLU A  39      -9.504   8.878  19.860  1.00116.70           H  
ATOM    174  HB3 GLU A  39      -8.838   8.896  22.254  1.00  0.00           H  
ATOM    175  HB2 GLU A  39     -10.543   8.696  22.000  1.00  0.00           H  
ATOM    176  HG3 GLU A  39     -10.971  11.073  22.631  1.00  0.00           H  
ATOM    177  HG2 GLU A  39      -9.262  11.363  22.796  1.00  0.00           H  
ATOM    178  N   LEU A  40     -10.646  11.906  19.728  1.00111.68           N  
ANISOU  178  N   LEU A  40    16960  12707  12766   -490   -931    499
ATOM    179  CA  LEU A  40     -11.671  12.774  19.163  1.00111.28           C  
ANISOU  179  CA  LEU A  40    16928  12677  12677   -616   -881    487
ATOM    180  C   LEU A  40     -11.576  12.786  17.627  1.00102.05           C  
ANISOU  180  C   LEU A  40    15575  11635  11567   -653   -834    512
ATOM    181  O   LEU A  40     -12.593  12.622  16.955  1.00100.93           O  
ANISOU  181  O   LEU A  40    15465  11490  11396   -704   -768    497
ATOM    182  CB  LEU A  40     -11.536  14.187  19.786  1.00  0.00           C  
ATOM    183  CG  LEU A  40     -12.555  15.247  19.305  1.00  0.00           C  
ATOM    184  CD1 LEU A  40     -14.014  14.839  19.601  1.00  0.00           C  
ATOM    185  CD2 LEU A  40     -12.210  16.639  19.879  1.00  0.00           C  
ATOM    186  H   LEU A  40      -9.744  12.324  19.911  1.00111.68           H  
ATOM    187  HA  LEU A  40     -12.654  12.380  19.429  1.00111.28           H  
ATOM    188  HB3 LEU A  40     -10.534  14.564  19.584  1.00  0.00           H  
ATOM    189  HB2 LEU A  40     -11.602  14.102  20.872  1.00  0.00           H  
ATOM    190  HG  LEU A  40     -12.458  15.340  18.222  1.00  0.00           H  
ATOM    191 HD11 LEU A  40     -14.617  15.665  19.977  1.00  0.00           H  
ATOM    192 HD12 LEU A  40     -14.503  14.481  18.694  1.00  0.00           H  
ATOM    193 HD13 LEU A  40     -14.076  14.039  20.339  1.00  0.00           H  
ATOM    194 HD21 LEU A  40     -12.106  17.373  19.079  1.00  0.00           H  
ATOM    195 HD22 LEU A  40     -12.969  17.015  20.565  1.00  0.00           H  
ATOM    196 HD23 LEU A  40     -11.268  16.635  20.429  1.00  0.00           H  
ATOM    197  N   PHE A  41     -10.365  13.007  17.102  1.00 94.79           N  
ANISOU  197  N   PHE A  41    14468  10823  10727   -627   -863    550
ATOM    198  CA  PHE A  41     -10.135  13.290  15.689  1.00 87.18           C  
ANISOU  198  CA  PHE A  41    13320   9982   9822   -665   -826    578
ATOM    199  C   PHE A  41     -10.022  12.023  14.823  1.00 81.03           C  
ANISOU  199  C   PHE A  41    12501   9215   9073   -566   -794    579
ATOM    200  O   PHE A  41     -10.602  11.982  13.737  1.00 82.27           O  
ANISOU  200  O   PHE A  41    12612   9407   9239   -591   -732    581
ATOM    201  CB  PHE A  41      -8.899  14.210  15.559  1.00 88.20           C  
ANISOU  201  CB  PHE A  41    13271  10226  10016   -712   -870    618
ATOM    202  CG  PHE A  41      -8.593  14.723  14.159  1.00 89.54           C  
ANISOU  202  CG  PHE A  41    13273  10510  10239   -767   -832    645
ATOM    203  CD1 PHE A  41      -7.707  14.024  13.312  1.00 91.11           C  
ANISOU  203  CD1 PHE A  41    13370  10766  10482   -716   -799    657
ATOM    204  CD2 PHE A  41      -9.308  15.824  13.641  1.00 90.17           C  
ANISOU  204  CD2 PHE A  41    13299  10635  10324   -864   -836    660
ATOM    205  CE1 PHE A  41      -7.492  14.467  12.014  1.00 91.23           C  
ANISOU  205  CE1 PHE A  41    13242  10875  10546   -760   -765    682
ATOM    206  CE2 PHE A  41      -9.083  16.248  12.338  1.00 91.16           C  
ANISOU  206  CE2 PHE A  41    13277  10859  10502   -897   -804    687
ATOM    207  CZ  PHE A  41      -8.174  15.576  11.530  1.00 91.32           C  
ANISOU  207  CZ  PHE A  41    13204  10929  10566   -844   -767    698
ATOM    208  H   PHE A  41      -9.571  13.142  17.726  1.00 94.79           H  
ATOM    209  HA  PHE A  41     -10.990  13.856  15.312  1.00 87.18           H  
ATOM    210  HB3 PHE A  41      -8.014  13.707  15.953  1.00 88.20           H  
ATOM    211  HB2 PHE A  41      -9.043  15.084  16.196  1.00 88.20           H  
ATOM    212  HD1 PHE A  41      -7.190  13.146  13.667  1.00 91.11           H  
ATOM    213  HD2 PHE A  41     -10.025  16.348  14.258  1.00 90.17           H  
ATOM    214  HE1 PHE A  41      -6.796  13.941  11.376  1.00 91.23           H  
ATOM    215  HE2 PHE A  41      -9.621  17.101  11.949  1.00 91.16           H  
ATOM    216  HZ  PHE A  41      -8.004  15.911  10.516  1.00 91.32           H  
ATOM    217  N   LEU A  42      -9.272  11.009  15.281  1.00 74.57           N  
ANISOU  217  N   LEU A  42    11693   8369   8270   -455   -838    579
ATOM    218  CA  LEU A  42      -8.904   9.878  14.425  1.00 68.50           C  
ANISOU  218  CA  LEU A  42    10856   7633   7540   -360   -827    585
ATOM    219  C   LEU A  42     -10.031   8.858  14.133  1.00 63.53           C  
ANISOU  219  C   LEU A  42    10252   6957   6931   -294   -723    509
ATOM    220  O   LEU A  42     -10.132   8.457  12.973  1.00 62.93           O  
ANISOU  220  O   LEU A  42    10014   6968   6926   -288   -661    479
ATOM    221  CB  LEU A  42      -7.593   9.196  14.882  1.00 69.47           C  
ANISOU  221  CB  LEU A  42    10960   7747   7689   -245   -906    588
ATOM    222  CG  LEU A  42      -6.296   9.915  14.436  1.00 70.05           C  
ANISOU  222  CG  LEU A  42    10841   7952   7822   -269   -951    619
ATOM    223  CD1 LEU A  42      -5.929  11.133  15.303  1.00 71.54           C  
ANISOU  223  CD1 LEU A  42    10962   8201   8020   -394   -951    641
ATOM    224  CD2 LEU A  42      -5.125   8.926  14.355  1.00 71.43           C  
ANISOU  224  CD2 LEU A  42    11012   8112   8016   -157  -1028    616
ATOM    225  H   LEU A  42      -8.872  11.033  16.215  1.00 74.57           H  
ATOM    226  HA  LEU A  42      -8.678  10.306  13.447  1.00 68.50           H  
ATOM    227  HB3 LEU A  42      -7.572   8.207  14.422  1.00 69.47           H  
ATOM    228  HB2 LEU A  42      -7.585   9.004  15.954  1.00 69.47           H  
ATOM    229  HG  LEU A  42      -6.446  10.284  13.420  1.00 70.05           H  
ATOM    230 HD11 LEU A  42      -5.135  10.901  16.014  1.00 71.54           H  
ATOM    231 HD12 LEU A  42      -5.568  11.955  14.685  1.00 71.54           H  
ATOM    232 HD13 LEU A  42      -6.774  11.506  15.877  1.00 71.54           H  
ATOM    233 HD21 LEU A  42      -5.051   8.517  13.348  1.00 71.43           H  
ATOM    234 HD22 LEU A  42      -4.165   9.393  14.582  1.00 71.43           H  
ATOM    235 HD23 LEU A  42      -5.248   8.084  15.037  1.00 71.43           H  
ATOM    236  N   PRO A  43     -10.894   8.472  15.104  1.00 60.13           N  
ANISOU  236  N   PRO A  43     9952   6417   6478   -239   -677    440
ATOM    237  CA  PRO A  43     -12.027   7.571  14.808  1.00 58.65           C  
ANISOU  237  CA  PRO A  43     9704   6226   6354   -163   -548    327
ATOM    238  C   PRO A  43     -12.994   7.997  13.673  1.00 56.53           C  
ANISOU  238  C   PRO A  43     9394   6012   6072   -274   -471    337
ATOM    239  O   PRO A  43     -13.224   7.160  12.795  1.00 55.98           O  
ANISOU  239  O   PRO A  43     9162   6020   6090   -233   -398    282
ATOM    240  CB  PRO A  43     -12.703   7.351  16.169  1.00 58.40           C  
ANISOU  240  CB  PRO A  43     9864   6053   6271   -113   -520    272
ATOM    241  CG  PRO A  43     -11.574   7.534  17.170  1.00 57.45           C  
ANISOU  241  CG  PRO A  43     9837   5874   6116    -87   -640    330
ATOM    242  CD  PRO A  43     -10.735   8.648  16.549  1.00 57.91           C  
ANISOU  242  CD  PRO A  43     9866   6011   6128   -218   -737    452
ATOM    243  HA  PRO A  43     -11.574   6.624  14.508  1.00 58.65           H  
ATOM    244  HB3 PRO A  43     -13.166   6.368  16.242  1.00 58.40           H  
ATOM    245  HB2 PRO A  43     -13.483   8.086  16.359  1.00 58.40           H  
ATOM    246  HG3 PRO A  43     -10.984   6.617  17.218  1.00 57.45           H  
ATOM    247  HG2 PRO A  43     -11.920   7.755  18.180  1.00 57.45           H  
ATOM    248  HD2 PRO A  43     -11.118   9.627  16.841  1.00 57.91           H  
ATOM    249  HD3 PRO A  43      -9.698   8.577  16.875  1.00 57.91           H  
ATOM    250  N   PRO A  44     -13.483   9.264  13.626  1.00 54.85           N  
ANISOU  250  N   PRO A  44     9321   5764   5754   -421   -489    409
ATOM    251  CA  PRO A  44     -14.247   9.736  12.457  1.00 53.92           C  
ANISOU  251  CA  PRO A  44     9153   5704   5630   -526   -421    426
ATOM    252  C   PRO A  44     -13.409   9.907  11.174  1.00 51.34           C  
ANISOU  252  C   PRO A  44     8637   5498   5371   -554   -444    480
ATOM    253  O   PRO A  44     -13.969   9.784  10.086  1.00 54.73           O  
ANISOU  253  O   PRO A  44     8965   5984   5847   -581   -368    458
ATOM    254  CB  PRO A  44     -14.897  11.048  12.924  1.00 52.51           C  
ANISOU  254  CB  PRO A  44     9153   5473   5328   -678   -460    500
ATOM    255  CG  PRO A  44     -13.974  11.564  14.012  1.00 51.96           C  
ANISOU  255  CG  PRO A  44     9080   5400   5262   -661   -561    509
ATOM    256  CD  PRO A  44     -13.470  10.287  14.678  1.00 53.44           C  
ANISOU  256  CD  PRO A  44     9351   5497   5456   -510   -572    483
ATOM    257  HA  PRO A  44     -15.040   9.022  12.234  1.00 53.92           H  
ATOM    258  HB3 PRO A  44     -15.879  10.831  13.347  1.00 52.51           H  
ATOM    259  HB2 PRO A  44     -15.043  11.774  12.123  1.00 52.51           H  
ATOM    260  HG3 PRO A  44     -14.458  12.251  14.707  1.00 51.96           H  
ATOM    261  HG2 PRO A  44     -13.144  12.097  13.550  1.00 51.96           H  
ATOM    262  HD2 PRO A  44     -12.499  10.457  15.133  1.00 53.44           H  
ATOM    263  HD3 PRO A  44     -14.165   9.995  15.465  1.00 53.44           H  
ATOM    264  N   LEU A  45     -12.094  10.159  11.289  1.00 46.87           N  
ANISOU  264  N   LEU A  45     8025   4971   4812   -548   -544    548
ATOM    265  CA  LEU A  45     -11.188  10.178  10.139  1.00 43.99           C  
ANISOU  265  CA  LEU A  45     7483   4717   4515   -562   -558    589
ATOM    266  C   LEU A  45     -11.051   8.780   9.506  1.00 42.98           C  
ANISOU  266  C   LEU A  45     7182   4642   4506   -440   -493    486
ATOM    267  O   LEU A  45     -11.152   8.668   8.288  1.00 42.64           O  
ANISOU  267  O   LEU A  45     7007   4669   4523   -462   -442    479
ATOM    268  CB  LEU A  45      -9.822  10.799  10.513  1.00 41.87           C  
ANISOU  268  CB  LEU A  45     7145   4504   4261   -567   -655    638
ATOM    269  CG  LEU A  45      -8.846  11.000   9.328  1.00 41.07           C  
ANISOU  269  CG  LEU A  45     6858   4517   4231   -577   -664    672
ATOM    270  CD1 LEU A  45      -9.418  11.945   8.249  1.00 40.26           C  
ANISOU  270  CD1 LEU A  45     6660   4477   4159   -670   -617    692
ATOM    271  CD2 LEU A  45      -7.460  11.456   9.826  1.00 40.58           C  
ANISOU  271  CD2 LEU A  45     6713   4508   4197   -554   -734    687
ATOM    272  H   LEU A  45     -11.675  10.294  12.199  1.00 46.87           H  
ATOM    273  HA  LEU A  45     -11.648  10.828   9.393  1.00 43.99           H  
ATOM    274  HB3 LEU A  45      -9.337  10.159  11.248  1.00 41.87           H  
ATOM    275  HB2 LEU A  45      -9.981  11.759  11.007  1.00 41.87           H  
ATOM    276  HG  LEU A  45      -8.684  10.031   8.853  1.00 41.07           H  
ATOM    277 HD11 LEU A  45      -8.667  12.622   7.839  1.00 40.26           H  
ATOM    278 HD12 LEU A  45      -9.815  11.373   7.409  1.00 40.26           H  
ATOM    279 HD13 LEU A  45     -10.229  12.563   8.633  1.00 40.26           H  
ATOM    280 HD21 LEU A  45      -6.677  10.791   9.458  1.00 40.58           H  
ATOM    281 HD22 LEU A  45      -7.209  12.463   9.495  1.00 40.58           H  
ATOM    282 HD23 LEU A  45      -7.392  11.456  10.915  1.00 40.58           H  
ATOM    283  N   TYR A  46     -10.880   7.732  10.325  1.00 43.30           N  
ANISOU  283  N   TYR A  46     7221   4649   4583   -314   -495    411
ATOM    284  CA  TYR A  46     -10.796   6.343   9.861  1.00 45.25           C  
ANISOU  284  CA  TYR A  46     7298   4954   4941   -202   -442    319
ATOM    285  C   TYR A  46     -12.070   5.848   9.147  1.00 45.38           C  
ANISOU  285  C   TYR A  46     7282   4967   4994   -190   -318    237
ATOM    286  O   TYR A  46     -11.946   5.128   8.154  1.00 45.86           O  
ANISOU  286  O   TYR A  46     7184   5097   5142   -144   -263    179
ATOM    287  CB  TYR A  46     -10.371   5.398  11.009  1.00 47.84           C  
ANISOU  287  CB  TYR A  46     7628   5251   5297    -70   -488    274
ATOM    288  CG  TYR A  46      -8.876   5.368  11.296  1.00 47.73           C  
ANISOU  288  CG  TYR A  46     7601   5267   5265    -73   -606    348
ATOM    289  CD1 TYR A  46      -7.987   4.910  10.300  1.00 46.91           C  
ANISOU  289  CD1 TYR A  46     7413   5248   5163   -152   -642    415
ATOM    290  CD2 TYR A  46      -8.362   5.761  12.552  1.00 49.76           C  
ANISOU  290  CD2 TYR A  46     7934   5469   5504      3   -680    351
ATOM    291  CE1 TYR A  46      -6.602   4.870  10.547  1.00 47.60           C  
ANISOU  291  CE1 TYR A  46     7488   5371   5228   -158   -743    480
ATOM    292  CE2 TYR A  46      -6.973   5.718  12.800  1.00 48.90           C  
ANISOU  292  CE2 TYR A  46     7814   5393   5371     -8   -789    421
ATOM    293  CZ  TYR A  46      -6.090   5.275  11.795  1.00 48.12           C  
ANISOU  293  CZ  TYR A  46     7629   5387   5269    -91   -818    484
ATOM    294  OH  TYR A  46      -4.742   5.224  12.001  1.00 47.61           O  
ANISOU  294  OH  TYR A  46     7553   5361   5175   -105   -919    551
ATOM    295  H   TYR A  46     -10.746   7.899  11.320  1.00 43.30           H  
ATOM    296  HA  TYR A  46     -10.008   6.328   9.106  1.00 45.25           H  
ATOM    297  HB3 TYR A  46     -10.630   4.373  10.740  1.00 47.84           H  
ATOM    298  HB2 TYR A  46     -10.940   5.610  11.916  1.00 47.84           H  
ATOM    299  HD1 TYR A  46      -8.359   4.583   9.339  1.00 46.91           H  
ATOM    300  HD2 TYR A  46      -9.028   6.095  13.332  1.00 49.76           H  
ATOM    301  HE1 TYR A  46      -5.929   4.518   9.779  1.00 47.60           H  
ATOM    302  HE2 TYR A  46      -6.586   6.024  13.762  1.00 48.90           H  
ATOM    303  HH  TYR A  46      -4.394   5.446  12.902  1.00 47.61           H  
ATOM    304  N   SER A  47     -13.262   6.264   9.601  1.00 45.44           N  
ANISOU  304  N   SER A  47     7439   4896   4929   -238   -272    229
ATOM    305  CA  SER A  47     -14.506   5.986   8.882  1.00 44.36           C  
ANISOU  305  CA  SER A  47     7278   4765   4811   -253   -152    163
ATOM    306  C   SER A  47     -14.648   6.832   7.596  1.00 42.41           C  
ANISOU  306  C   SER A  47     6956   4585   4571   -371   -130    218
ATOM    307  O   SER A  47     -15.076   6.292   6.577  1.00 40.45           O  
ANISOU  307  O   SER A  47     6592   4388   4388   -363    -47    166
ATOM    308  CB  SER A  47     -15.711   6.050   9.841  1.00  0.00           C  
ATOM    309  OG  SER A  47     -15.892   7.330  10.417  1.00  0.00           O  
ATOM    310  H   SER A  47     -13.338   6.859  10.417  1.00 45.44           H  
ATOM    311  HA  SER A  47     -14.465   4.946   8.557  1.00 44.36           H  
ATOM    312  HB3 SER A  47     -15.595   5.313  10.636  1.00  0.00           H  
ATOM    313  HB2 SER A  47     -16.621   5.778   9.303  1.00  0.00           H  
ATOM    314  HG  SER A  47     -16.722   7.316  10.912  1.00  0.00           H  
ATOM    315  N   LEU A  48     -14.221   8.105   7.616  1.00 44.33           N  
ANISOU  315  N   LEU A  48     7263   4829   4750   -482   -205    330
ATOM    316  CA  LEU A  48     -14.159   8.981   6.439  1.00 45.61           C  
ANISOU  316  CA  LEU A  48     7352   5052   4926   -586   -193    396
ATOM    317  C   LEU A  48     -13.216   8.430   5.349  1.00 44.04           C  
ANISOU  317  C   LEU A  48     6959   4939   4835   -531   -194    377
ATOM    318  O   LEU A  48     -13.608   8.367   4.184  1.00 45.25           O  
ANISOU  318  O   LEU A  48     7014   5137   5041   -565   -132    366
ATOM    319  CB  LEU A  48     -13.837  10.429   6.887  1.00 46.27           C  
ANISOU  319  CB  LEU A  48     7537   5124   4921   -705   -281    527
ATOM    320  CG  LEU A  48     -13.731  11.502   5.772  1.00 45.68           C  
ANISOU  320  CG  LEU A  48     7407   5101   4848   -821   -279    619
ATOM    321  CD1 LEU A  48     -14.098  12.907   6.308  1.00 44.19           C  
ANISOU  321  CD1 LEU A  48     7264   4919   4609   -904   -317    652
ATOM    322  CD2 LEU A  48     -12.351  11.504   5.071  1.00 46.65           C  
ANISOU  322  CD2 LEU A  48     7393   5297   5036   -799   -333    668
ATOM    323  H   LEU A  48     -13.927   8.511   8.500  1.00 44.33           H  
ATOM    324  HA  LEU A  48     -15.161   8.995   6.006  1.00 45.61           H  
ATOM    325  HB3 LEU A  48     -12.931  10.450   7.491  1.00 46.27           H  
ATOM    326  HB2 LEU A  48     -14.642  10.713   7.567  1.00 46.27           H  
ATOM    327  HG  LEU A  48     -14.484  11.260   5.020  1.00 45.68           H  
ATOM    328 HD11 LEU A  48     -14.961  13.307   5.775  1.00 44.19           H  
ATOM    329 HD12 LEU A  48     -14.356  12.899   7.367  1.00 44.19           H  
ATOM    330 HD13 LEU A  48     -13.294  13.634   6.197  1.00 44.19           H  
ATOM    331 HD21 LEU A  48     -11.909  12.496   4.989  1.00 46.65           H  
ATOM    332 HD22 LEU A  48     -11.623  10.882   5.592  1.00 46.65           H  
ATOM    333 HD23 LEU A  48     -12.433  11.117   4.055  1.00 46.65           H  
ATOM    334  N   VAL A  49     -12.018   7.986   5.751  1.00 39.62           N  
ANISOU  334  N   VAL A  49     6350   4399   4303   -453   -263    375
ATOM    335  CA  VAL A  49     -11.042   7.305   4.900  1.00 36.81           C  
ANISOU  335  CA  VAL A  49     5820   4124   4043   -402   -265    347
ATOM    336  C   VAL A  49     -11.618   6.015   4.275  1.00 36.23           C  
ANISOU  336  C   VAL A  49     5640   4074   4051   -325   -174    234
ATOM    337  O   VAL A  49     -11.432   5.797   3.079  1.00 35.43           O  
ANISOU  337  O   VAL A  49     5408   4033   4023   -333   -134    210
ATOM    338  CB  VAL A  49      -9.721   7.022   5.682  1.00 37.31           C  
ANISOU  338  CB  VAL A  49     5865   4205   4106   -338   -360    365
ATOM    339  CG1 VAL A  49      -8.783   5.956   5.083  1.00 36.78           C  
ANISOU  339  CG1 VAL A  49     5625   4220   4131   -284   -358    324
ATOM    340  CG2 VAL A  49      -8.922   8.325   5.880  1.00 37.89           C  
ANISOU  340  CG2 VAL A  49     6025   4270   4100   -425   -446    484
ATOM    341  H   VAL A  49     -11.745   8.130   6.724  1.00 39.62           H  
ATOM    342  HA  VAL A  49     -10.815   7.984   4.074  1.00 36.81           H  
ATOM    343  HB  VAL A  49      -9.997   6.662   6.673  1.00 37.31           H  
ATOM    344 HG11 VAL A  49      -7.866   5.870   5.666  1.00 36.78           H  
ATOM    345 HG12 VAL A  49      -9.234   4.963   5.071  1.00 36.78           H  
ATOM    346 HG13 VAL A  49      -8.499   6.208   4.061  1.00 36.78           H  
ATOM    347 HG21 VAL A  49      -8.050   8.166   6.515  1.00 37.89           H  
ATOM    348 HG22 VAL A  49      -8.568   8.718   4.926  1.00 37.89           H  
ATOM    349 HG23 VAL A  49      -9.523   9.105   6.345  1.00 37.89           H  
ATOM    350  N   PHE A  50     -12.373   5.232   5.060  1.00 36.52           N  
ANISOU  350  N   PHE A  50     5734   4064   4078   -252   -139    164
ATOM    351  CA  PHE A  50     -13.161   4.095   4.580  1.00 38.59           C  
ANISOU  351  CA  PHE A  50     5889   4357   4418   -175    -52     59
ATOM    352  C   PHE A  50     -14.191   4.466   3.494  1.00 41.81           C  
ANISOU  352  C   PHE A  50     6270   4780   4835   -256     45     45
ATOM    353  O   PHE A  50     -14.173   3.861   2.421  1.00 41.98           O  
ANISOU  353  O   PHE A  50     6152   4863   4935   -240    100     -7
ATOM    354  CB  PHE A  50     -13.713   3.276   5.775  1.00 39.83           C  
ANISOU  354  CB  PHE A  50     6119   4454   4559    -75    -29     -7
ATOM    355  CG  PHE A  50     -15.001   2.476   5.597  1.00 41.15           C  
ANISOU  355  CG  PHE A  50     6200   4647   4787    -14     81   -108
ATOM    356  CD1 PHE A  50     -14.978   1.173   5.055  1.00 40.39           C  
ANISOU  356  CD1 PHE A  50     5931   4626   4788     67     94   -167
ATOM    357  CD2 PHE A  50     -16.251   3.074   5.868  1.00 41.91           C  
ANISOU  357  CD2 PHE A  50     6389   4697   4839    -44    172   -142
ATOM    358  CE1 PHE A  50     -16.163   0.477   4.856  1.00 41.54           C  
ANISOU  358  CE1 PHE A  50     5988   4805   4989    118    195   -254
ATOM    359  CE2 PHE A  50     -17.426   2.365   5.660  1.00 41.91           C  
ANISOU  359  CE2 PHE A  50     6304   4729   4893     10    279   -233
ATOM    360  CZ  PHE A  50     -17.381   1.068   5.163  1.00 41.71           C  
ANISOU  360  CZ  PHE A  50     6096   4783   4967     92    290   -287
ATOM    361  H   PHE A  50     -12.465   5.469   6.040  1.00 36.52           H  
ATOM    362  HA  PHE A  50     -12.443   3.449   4.075  1.00 38.59           H  
ATOM    363  HB3 PHE A  50     -13.873   3.933   6.625  1.00 39.83           H  
ATOM    364  HB2 PHE A  50     -12.929   2.590   6.091  1.00 39.83           H  
ATOM    365  HD1 PHE A  50     -14.042   0.692   4.827  1.00 40.39           H  
ATOM    366  HD2 PHE A  50     -16.301   4.080   6.253  1.00 41.91           H  
ATOM    367  HE1 PHE A  50     -16.137  -0.529   4.461  1.00 41.54           H  
ATOM    368  HE2 PHE A  50     -18.378   2.825   5.883  1.00 41.91           H  
ATOM    369  HZ  PHE A  50     -18.300   0.522   5.003  1.00 41.71           H  
ATOM    370  N   VAL A  51     -15.013   5.491   3.761  1.00 43.14           N  
ANISOU  370  N   VAL A  51     6574   4897   4921   -352     64     94
ATOM    371  CA  VAL A  51     -16.017   6.017   2.835  1.00 44.11           C  
ANISOU  371  CA  VAL A  51     6684   5033   5044   -437    152     88
ATOM    372  C   VAL A  51     -15.395   6.522   1.514  1.00 40.40           C  
ANISOU  372  C   VAL A  51     6109   4619   4622   -509    138    146
ATOM    373  O   VAL A  51     -15.803   6.072   0.445  1.00 41.50           O  
ANISOU  373  O   VAL A  51     6134   4805   4831   -515    203    103
ATOM    374  CB  VAL A  51     -16.891   7.127   3.503  1.00  0.00           C  
ATOM    375  CG1 VAL A  51     -17.744   7.982   2.543  1.00  0.00           C  
ATOM    376  CG2 VAL A  51     -17.819   6.519   4.571  1.00  0.00           C  
ATOM    377  H   VAL A  51     -14.969   5.928   4.677  1.00 43.14           H  
ATOM    378  HA  VAL A  51     -16.674   5.185   2.579  1.00 44.11           H  
ATOM    379  HB  VAL A  51     -16.219   7.814   4.018  1.00  0.00           H  
ATOM    380 HG11 VAL A  51     -18.380   8.676   3.094  1.00  0.00           H  
ATOM    381 HG12 VAL A  51     -17.135   8.588   1.872  1.00  0.00           H  
ATOM    382 HG13 VAL A  51     -18.394   7.351   1.937  1.00  0.00           H  
ATOM    383 HG21 VAL A  51     -18.380   7.292   5.097  1.00  0.00           H  
ATOM    384 HG22 VAL A  51     -18.539   5.832   4.125  1.00  0.00           H  
ATOM    385 HG23 VAL A  51     -17.265   5.961   5.322  1.00  0.00           H  
ATOM    386  N   PHE A  52     -14.389   7.402   1.593  1.00 36.57           N  
ANISOU  386  N   PHE A  52     5663   4130   4103   -566     53    247
ATOM    387  CA  PHE A  52     -13.685   7.911   0.413  1.00 34.51           C  
ANISOU  387  CA  PHE A  52     5310   3914   3889   -627     41    308
ATOM    388  C   PHE A  52     -12.876   6.839  -0.342  1.00 35.03           C  
ANISOU  388  C   PHE A  52     5215   4039   4056   -549     45    244
ATOM    389  O   PHE A  52     -12.815   6.881  -1.572  1.00 36.09           O  
ANISOU  389  O   PHE A  52     5251   4207   4254   -581     85    239
ATOM    390  CB  PHE A  52     -12.840   9.153   0.768  1.00  0.00           C  
ATOM    391  CG  PHE A  52     -13.631  10.452   0.759  1.00  0.00           C  
ATOM    392  CD1 PHE A  52     -14.414  10.830   1.871  1.00  0.00           C  
ATOM    393  CD2 PHE A  52     -13.737  11.201  -0.432  1.00  0.00           C  
ATOM    394  CE1 PHE A  52     -15.211  11.965   1.811  1.00  0.00           C  
ATOM    395  CE2 PHE A  52     -14.541  12.333  -0.474  1.00  0.00           C  
ATOM    396  CZ  PHE A  52     -15.269  12.717   0.645  1.00  0.00           C  
ATOM    397  H   PHE A  52     -14.082   7.732   2.507  1.00 36.57           H  
ATOM    398  HA  PHE A  52     -14.447   8.239  -0.298  1.00 34.51           H  
ATOM    399  HB3 PHE A  52     -12.016   9.263   0.061  1.00  0.00           H  
ATOM    400  HB2 PHE A  52     -12.371   9.023   1.745  1.00  0.00           H  
ATOM    401  HD1 PHE A  52     -14.399  10.242   2.776  1.00  0.00           H  
ATOM    402  HD2 PHE A  52     -13.192  10.902  -1.317  1.00  0.00           H  
ATOM    403  HE1 PHE A  52     -15.795  12.258   2.673  1.00  0.00           H  
ATOM    404  HE2 PHE A  52     -14.607  12.913  -1.384  1.00  0.00           H  
ATOM    405  HZ  PHE A  52     -15.895  13.598   0.604  1.00  0.00           H  
ATOM    406  N   GLY A  53     -12.301   5.879   0.394  1.00 31.79           N  
ANISOU  406  N   GLY A  53     4781   3639   3660   -450      2    196
ATOM    407  CA  GLY A  53     -11.571   4.736  -0.144  1.00 28.41           C  
ANISOU  407  CA  GLY A  53     4206   3271   3319   -383     -2    138
ATOM    408  C   GLY A  53     -12.516   3.822  -0.932  1.00 27.26           C  
ANISOU  408  C   GLY A  53     3962   3157   3241   -351     87     42
ATOM    409  O   GLY A  53     -12.220   3.494  -2.083  1.00 27.21           O  
ANISOU  409  O   GLY A  53     3835   3198   3305   -360    110     14
ATOM    410  H   GLY A  53     -12.353   5.926   1.409  1.00 31.79           H  
ATOM    411  HA3 GLY A  53     -11.132   4.172   0.679  1.00 28.41           H  
ATOM    412  HA2 GLY A  53     -10.751   5.070  -0.781  1.00 28.41           H  
ATOM    413  N   LEU A  54     -13.663   3.443  -0.346  1.00 28.14           N  
ANISOU  413  N   LEU A  54     4123   3241   3329   -315    139    -11
ATOM    414  CA  LEU A  54     -14.645   2.584  -1.007  1.00 30.11           C  
ANISOU  414  CA  LEU A  54     4272   3528   3639   -284    229   -101
ATOM    415  C   LEU A  54     -15.338   3.285  -2.185  1.00 32.88           C  
ANISOU  415  C   LEU A  54     4597   3890   4005   -388    299    -85
ATOM    416  O   LEU A  54     -15.489   2.649  -3.226  1.00 35.32           O  
ANISOU  416  O   LEU A  54     4783   4251   4386   -391    346   -135
ATOM    417  CB  LEU A  54     -15.585   1.882   0.010  1.00  0.00           C  
ATOM    418  CG  LEU A  54     -16.823   2.658   0.522  1.00  0.00           C  
ATOM    419  CD1 LEU A  54     -18.002   2.650  -0.480  1.00  0.00           C  
ATOM    420  CD2 LEU A  54     -17.260   2.135   1.904  1.00  0.00           C  
ATOM    421  H   LEU A  54     -13.872   3.729   0.610  1.00 28.14           H  
ATOM    422  HA  LEU A  54     -14.066   1.777  -1.455  1.00 30.11           H  
ATOM    423  HB3 LEU A  54     -14.971   1.587   0.862  1.00  0.00           H  
ATOM    424  HB2 LEU A  54     -15.924   0.938  -0.420  1.00  0.00           H  
ATOM    425  HG  LEU A  54     -16.523   3.693   0.672  1.00  0.00           H  
ATOM    426 HD11 LEU A  54     -18.918   2.237  -0.059  1.00  0.00           H  
ATOM    427 HD12 LEU A  54     -18.234   3.662  -0.811  1.00  0.00           H  
ATOM    428 HD13 LEU A  54     -17.784   2.061  -1.371  1.00  0.00           H  
ATOM    429 HD21 LEU A  54     -16.841   2.755   2.697  1.00  0.00           H  
ATOM    430 HD22 LEU A  54     -18.341   2.137   2.046  1.00  0.00           H  
ATOM    431 HD23 LEU A  54     -16.915   1.116   2.082  1.00  0.00           H  
ATOM    432  N   LEU A  55     -15.698   4.573  -2.050  1.00 31.12           N  
ANISOU  432  N   LEU A  55     4490   3620   3715   -481    302    -10
ATOM    433  CA  LEU A  55     -16.318   5.356  -3.126  1.00 32.99           C  
ANISOU  433  CA  LEU A  55     4709   3863   3964   -586    359     21
ATOM    434  C   LEU A  55     -15.400   5.517  -4.350  1.00 34.21           C  
ANISOU  434  C   LEU A  55     4762   4048   4187   -615    329     54
ATOM    435  O   LEU A  55     -15.891   5.441  -5.476  1.00 35.06           O  
ANISOU  435  O   LEU A  55     4780   4186   4357   -649    385     24
ATOM    436  CB  LEU A  55     -16.768   6.746  -2.619  1.00 37.11           C  
ANISOU  436  CB  LEU A  55     5378   4329   4392   -683    352    108
ATOM    437  CG  LEU A  55     -18.083   6.751  -1.808  1.00 39.06           C  
ANISOU  437  CG  LEU A  55     5739   4538   4561   -693    410     74
ATOM    438  CD1 LEU A  55     -18.337   8.141  -1.193  1.00 37.87           C  
ANISOU  438  CD1 LEU A  55     5741   4336   4310   -800    378    174
ATOM    439  CD2 LEU A  55     -19.296   6.270  -2.633  1.00 39.36           C  
ANISOU  439  CD2 LEU A  55     5713   4609   4632   -715    520      5
ATOM    440  H   LEU A  55     -15.580   5.038  -1.153  1.00 31.12           H  
ATOM    441  HA  LEU A  55     -17.192   4.800  -3.467  1.00 32.99           H  
ATOM    442  HB3 LEU A  55     -16.907   7.419  -3.467  1.00 37.11           H  
ATOM    443  HB2 LEU A  55     -15.958   7.187  -2.035  1.00 37.11           H  
ATOM    444  HG  LEU A  55     -17.958   6.058  -0.976  1.00 39.06           H  
ATOM    445 HD11 LEU A  55     -18.830   8.052  -0.225  1.00 37.87           H  
ATOM    446 HD12 LEU A  55     -17.411   8.694  -1.030  1.00 37.87           H  
ATOM    447 HD13 LEU A  55     -18.974   8.760  -1.825  1.00 37.87           H  
ATOM    448 HD21 LEU A  55     -20.163   6.920  -2.513  1.00 39.36           H  
ATOM    449 HD22 LEU A  55     -19.078   6.224  -3.700  1.00 39.36           H  
ATOM    450 HD23 LEU A  55     -19.604   5.272  -2.320  1.00 39.36           H  
ATOM    451  N   GLY A  56     -14.093   5.705  -4.121  1.00 33.47           N  
ANISOU  451  N   GLY A  56     4686   3948   4084   -605    244    115
ATOM    452  CA  GLY A  56     -13.099   5.827  -5.186  1.00 32.66           C  
ANISOU  452  CA  GLY A  56     4503   3866   4041   -633    222    151
ATOM    453  C   GLY A  56     -12.928   4.484  -5.907  1.00 31.53           C  
ANISOU  453  C   GLY A  56     4226   3775   3980   -571    231     64
ATOM    454  O   GLY A  56     -13.047   4.416  -7.130  1.00 32.85           O  
ANISOU  454  O   GLY A  56     4313   3958   4211   -609    263     53
ATOM    455  H   GLY A  56     -13.763   5.788  -3.165  1.00 33.47           H  
ATOM    456  HA3 GLY A  56     -12.145   6.133  -4.756  1.00 32.66           H  
ATOM    457  HA2 GLY A  56     -13.396   6.600  -5.897  1.00 32.66           H  
ATOM    458  N   ASN A  57     -12.685   3.403  -5.153  1.00 30.13           N  
ANISOU  458  N   ASN A  57     4024   3623   3802   -479    201      4
ATOM    459  CA  ASN A  57     -12.417   2.069  -5.711  1.00 34.26           C  
ANISOU  459  CA  ASN A  57     4419   4203   4396   -426    198    -73
ATOM    460  C   ASN A  57     -13.664   1.421  -6.335  1.00 37.83           C  
ANISOU  460  C   ASN A  57     4787   4688   4900   -433    282   -151
ATOM    461  O   ASN A  57     -13.508   0.597  -7.235  1.00 40.01           O  
ANISOU  461  O   ASN A  57     4954   5007   5242   -438    295   -198
ATOM    462  CB  ASN A  57     -11.776   1.159  -4.644  1.00 35.02           C  
ANISOU  462  CB  ASN A  57     4513   4319   4474   -329    131   -101
ATOM    463  CG  ASN A  57     -10.312   1.510  -4.376  1.00 35.11           C  
ANISOU  463  CG  ASN A  57     4571   4320   4449   -327     44    -32
ATOM    464  OD1 ASN A  57      -9.429   1.116  -5.132  1.00 35.12           O  
ANISOU  464  OD1 ASN A  57     4530   4336   4479   -364     30     -7
ATOM    465  ND2 ASN A  57     -10.045   2.274  -3.324  1.00 36.28           N  
ANISOU  465  ND2 ASN A  57     4809   4441   4534   -286    -12      0
ATOM    466  H   ASN A  57     -12.631   3.501  -4.144  1.00 30.13           H  
ATOM    467  HA  ASN A  57     -11.680   2.228  -6.502  1.00 34.26           H  
ATOM    468  HB3 ASN A  57     -11.780   0.129  -5.002  1.00 35.02           H  
ATOM    469  HB2 ASN A  57     -12.362   1.165  -3.725  1.00 35.02           H  
ATOM    470 HD22 ASN A  57      -9.104   2.604  -3.135  1.00 36.28           H  
ATOM    471 HD21 ASN A  57     -10.804   2.644  -2.753  1.00 36.28           H  
ATOM    472  N   SER A  58     -14.869   1.842  -5.917  1.00 38.52           N  
ANISOU  472  N   SER A  58     4925   4757   4955   -438    340   -167
ATOM    473  CA  SER A  58     -16.143   1.470  -6.541  1.00 36.78           C  
ANISOU  473  CA  SER A  58     4626   4571   4776   -462    430   -230
ATOM    474  C   SER A  58     -16.257   1.908  -8.016  1.00 31.71           C  
ANISOU  474  C   SER A  58     3971   3916   4161   -572    469   -192
ATOM    475  O   SER A  58     -16.945   1.234  -8.780  1.00 29.88           O  
ANISOU  475  O   SER A  58     3642   3723   3988   -601    519   -240
ATOM    476  CB  SER A  58     -17.332   2.022  -5.730  1.00 38.03           C  
ANISOU  476  CB  SER A  58     4852   4713   4886   -443    491   -256
ATOM    477  OG  SER A  58     -17.459   1.336  -4.497  1.00 37.67           O  
ANISOU  477  OG  SER A  58     4832   4663   4817   -336    453   -285
ATOM    478  H   SER A  58     -14.924   2.471  -5.123  1.00 38.52           H  
ATOM    479  HA  SER A  58     -16.210   0.381  -6.529  1.00 36.78           H  
ATOM    480  HB3 SER A  58     -18.264   1.892  -6.283  1.00 38.03           H  
ATOM    481  HB2 SER A  58     -17.224   3.093  -5.552  1.00 38.03           H  
ATOM    482  HG  SER A  58     -16.743   1.671  -3.923  1.00 37.67           H  
ATOM    483  N   VAL A  59     -15.569   2.992  -8.408  1.00 30.78           N  
ANISOU  483  N   VAL A  59     3947   3744   4002   -635    443    -99
ATOM    484  CA  VAL A  59     -15.449   3.389  -9.809  1.00 32.81           C  
ANISOU  484  CA  VAL A  59     4195   3982   4291   -732    470    -50
ATOM    485  C   VAL A  59     -14.507   2.415 -10.543  1.00 31.72           C  
ANISOU  485  C   VAL A  59     3961   3862   4227   -726    443    -67
ATOM    486  O   VAL A  59     -14.912   1.824 -11.540  1.00 31.64           O  
ANISOU  486  O   VAL A  59     3896   3853   4272   -786    486    -77
ATOM    487  CB  VAL A  59     -14.926   4.848  -9.973  1.00  0.00           C  
ATOM    488  CG1 VAL A  59     -14.719   5.285 -11.440  1.00  0.00           C  
ATOM    489  CG2 VAL A  59     -15.851   5.855  -9.264  1.00  0.00           C  
ATOM    490  H   VAL A  59     -14.999   3.502  -7.743  1.00 30.78           H  
ATOM    491  HA  VAL A  59     -16.434   3.326 -10.278  1.00 32.81           H  
ATOM    492  HB  VAL A  59     -13.950   4.923  -9.493  1.00  0.00           H  
ATOM    493 HG11 VAL A  59     -14.423   6.333 -11.501  1.00  0.00           H  
ATOM    494 HG12 VAL A  59     -13.933   4.713 -11.933  1.00  0.00           H  
ATOM    495 HG13 VAL A  59     -15.632   5.166 -12.024  1.00  0.00           H  
ATOM    496 HG21 VAL A  59     -15.489   6.876  -9.381  1.00  0.00           H  
ATOM    497 HG22 VAL A  59     -16.864   5.813  -9.665  1.00  0.00           H  
ATOM    498 HG23 VAL A  59     -15.910   5.660  -8.194  1.00  0.00           H  
ATOM    499  N   VAL A  60     -13.294   2.228 -10.004  1.00 28.86           N  
ANISOU  499  N   VAL A  60     3586   3513   3865   -658    373    -71
ATOM    500  CA  VAL A  60     -12.213   1.434 -10.593  1.00 26.96           C  
ANISOU  500  CA  VAL A  60     3264   3293   3687   -650    348    -97
ATOM    501  C   VAL A  60     -12.619  -0.030 -10.881  1.00 26.31           C  
ANISOU  501  C   VAL A  60     3069   3264   3662   -640    388   -196
ATOM    502  O   VAL A  60     -12.423  -0.504 -12.002  1.00 26.30           O  
ANISOU  502  O   VAL A  60     3008   3265   3719   -688    412   -218
ATOM    503  CB  VAL A  60     -10.943   1.454  -9.689  1.00 26.32           C  
ANISOU  503  CB  VAL A  60     3197   3224   3580   -581    266    -83
ATOM    504  CG1 VAL A  60      -9.744   0.683 -10.278  1.00 23.71           C  
ANISOU  504  CG1 VAL A  60     2779   2925   3306   -568    246   -131
ATOM    505  CG2 VAL A  60     -10.497   2.891  -9.353  1.00 27.07           C  
ANISOU  505  CG2 VAL A  60     3389   3272   3626   -607    227     24
ATOM    506  H   VAL A  60     -13.066   2.720  -9.153  1.00 28.86           H  
ATOM    507  HA  VAL A  60     -11.965   1.889 -11.553  1.00 26.96           H  
ATOM    508  HB  VAL A  60     -11.190   0.972  -8.742  1.00 26.32           H  
ATOM    509 HG11 VAL A  60      -8.854   0.801  -9.660  1.00 23.71           H  
ATOM    510 HG12 VAL A  60      -9.936  -0.388 -10.346  1.00 23.71           H  
ATOM    511 HG13 VAL A  60      -9.496   1.043 -11.277  1.00 23.71           H  
ATOM    512 HG21 VAL A  60      -9.620   2.885  -8.706  1.00 27.07           H  
ATOM    513 HG22 VAL A  60     -10.243   3.452 -10.253  1.00 27.07           H  
ATOM    514 HG23 VAL A  60     -11.267   3.451  -8.824  1.00 27.07           H  
ATOM    515  N   VAL A  61     -13.230  -0.698  -9.891  1.00 27.79           N  
ANISOU  515  N   VAL A  61     3228   3496   3836   -581    397   -255
ATOM    516  CA  VAL A  61     -13.694  -2.082 -10.010  1.00 31.16           C  
ANISOU  516  CA  VAL A  61     3538   3986   4316   -574    436   -342
ATOM    517  C   VAL A  61     -14.840  -2.241 -11.043  1.00 34.47           C  
ANISOU  517  C   VAL A  61     3939   4398   4760   -663    520   -346
ATOM    518  O   VAL A  61     -14.914  -3.271 -11.715  1.00 37.56           O  
ANISOU  518  O   VAL A  61     4242   4822   5208   -707    548   -392
ATOM    519  CB  VAL A  61     -14.125  -2.641  -8.617  1.00  0.00           C  
ATOM    520  CG1 VAL A  61     -15.433  -2.043  -8.065  1.00  0.00           C  
ATOM    521  CG2 VAL A  61     -14.212  -4.177  -8.577  1.00  0.00           C  
ATOM    522  H   VAL A  61     -13.374  -0.240  -8.995  1.00 27.79           H  
ATOM    523  HA  VAL A  61     -12.849  -2.673 -10.369  1.00 31.16           H  
ATOM    524  HB  VAL A  61     -13.338  -2.361  -7.915  1.00  0.00           H  
ATOM    525 HG11 VAL A  61     -15.559  -2.282  -7.008  1.00  0.00           H  
ATOM    526 HG12 VAL A  61     -15.430  -0.960  -8.159  1.00  0.00           H  
ATOM    527 HG13 VAL A  61     -16.312  -2.415  -8.593  1.00  0.00           H  
ATOM    528 HG21 VAL A  61     -14.463  -4.530  -7.576  1.00  0.00           H  
ATOM    529 HG22 VAL A  61     -14.969  -4.563  -9.260  1.00  0.00           H  
ATOM    530 HG23 VAL A  61     -13.260  -4.632  -8.844  1.00  0.00           H  
ATOM    531  N   LEU A  62     -15.694  -1.214 -11.171  1.00 33.39           N  
ANISOU  531  N   LEU A  62     3891   4219   4575   -701    559   -296
ATOM    532  CA  LEU A  62     -16.819  -1.198 -12.100  1.00 32.48           C  
ANISOU  532  CA  LEU A  62     3770   4096   4475   -796    637   -289
ATOM    533  C   LEU A  62     -16.362  -0.864 -13.530  1.00 29.74           C  
ANISOU  533  C   LEU A  62     3417   3709   4176   -877    633   -247
ATOM    534  O   LEU A  62     -16.815  -1.523 -14.467  1.00 26.27           O  
ANISOU  534  O   LEU A  62     2911   3285   3785   -940    679   -279
ATOM    535  CB  LEU A  62     -17.910  -0.232 -11.586  1.00 33.94           C  
ANISOU  535  CB  LEU A  62     4067   4242   4587   -826    670   -236
ATOM    536  CG  LEU A  62     -19.274  -0.367 -12.299  1.00 36.62           C  
ANISOU  536  CG  LEU A  62     4414   4576   4923   -929    752   -221
ATOM    537  CD1 LEU A  62     -19.908  -1.755 -12.068  1.00 37.51           C  
ANISOU  537  CD1 LEU A  62     4433   4763   5057   -917    825   -311
ATOM    538  CD2 LEU A  62     -20.223   0.784 -11.904  1.00 36.98           C  
ANISOU  538  CD2 LEU A  62     4592   4572   4887   -974    765   -148
ATOM    539  H   LEU A  62     -15.538  -0.373 -10.632  1.00 33.39           H  
ATOM    540  HA  LEU A  62     -17.240  -2.205 -12.120  1.00 32.48           H  
ATOM    541  HB3 LEU A  62     -17.544   0.792 -11.679  1.00 33.94           H  
ATOM    542  HB2 LEU A  62     -18.066  -0.398 -10.519  1.00 33.94           H  
ATOM    543  HG  LEU A  62     -19.100  -0.271 -13.370  1.00 36.62           H  
ATOM    544 HD11 LEU A  62     -20.986  -1.708 -11.914  1.00 37.51           H  
ATOM    545 HD12 LEU A  62     -19.734  -2.399 -12.930  1.00 37.51           H  
ATOM    546 HD13 LEU A  62     -19.484  -2.260 -11.200  1.00 37.51           H  
ATOM    547 HD21 LEU A  62     -20.560   1.331 -12.785  1.00 36.98           H  
ATOM    548 HD22 LEU A  62     -21.114   0.438 -11.379  1.00 36.98           H  
ATOM    549 HD23 LEU A  62     -19.738   1.509 -11.249  1.00 36.98           H  
ATOM    550  N   VAL A  63     -15.444   0.105 -13.677  1.00 31.22           N  
ANISOU  550  N   VAL A  63     3671   3841   4349   -875    579   -174
ATOM    551  CA  VAL A  63     -14.782   0.462 -14.935  1.00 32.95           C  
ANISOU  551  CA  VAL A  63     3889   4012   4618   -938    576   -130
ATOM    552  C   VAL A  63     -14.109  -0.765 -15.573  1.00 38.18           C  
ANISOU  552  C   VAL A  63     4455   4703   5348   -927    568   -205
ATOM    553  O   VAL A  63     -14.478  -1.130 -16.684  1.00 38.83           O  
ANISOU  553  O   VAL A  63     4507   4761   5485   -996    600   -211
ATOM    554  CB  VAL A  63     -13.749   1.624 -14.755  1.00 29.87           C  
ANISOU  554  CB  VAL A  63     3580   3568   4200   -924    520    -36
ATOM    555  CG1 VAL A  63     -12.714   1.793 -15.890  1.00 28.96           C  
ANISOU  555  CG1 VAL A  63     3447   3407   4149   -957    513     -4
ATOM    556  CG2 VAL A  63     -14.463   2.970 -14.558  1.00 28.07           C  
ANISOU  556  CG2 VAL A  63     3450   3305   3910   -971    532     51
ATOM    557  H   VAL A  63     -15.152   0.636 -12.857  1.00 31.22           H  
ATOM    558  HA  VAL A  63     -15.560   0.793 -15.624  1.00 32.95           H  
ATOM    559  HB  VAL A  63     -13.186   1.428 -13.841  1.00 29.87           H  
ATOM    560 HG11 VAL A  63     -12.122   2.699 -15.753  1.00 28.96           H  
ATOM    561 HG12 VAL A  63     -12.007   0.964 -15.933  1.00 28.96           H  
ATOM    562 HG13 VAL A  63     -13.208   1.866 -16.859  1.00 28.96           H  
ATOM    563 HG21 VAL A  63     -13.759   3.741 -14.242  1.00 28.07           H  
ATOM    564 HG22 VAL A  63     -14.921   3.307 -15.487  1.00 28.07           H  
ATOM    565 HG23 VAL A  63     -15.249   2.918 -13.806  1.00 28.07           H  
ATOM    566  N   LEU A  64     -13.234  -1.443 -14.819  1.00 39.57           N  
ANISOU  566  N   LEU A  64     4586   4929   5518   -847    523   -262
ATOM    567  CA  LEU A  64     -12.499  -2.635 -15.256  1.00 41.95           C  
ANISOU  567  CA  LEU A  64     4803   5264   5874   -843    507   -333
ATOM    568  C   LEU A  64     -13.385  -3.875 -15.526  1.00 46.88           C  
ANISOU  568  C   LEU A  64     5345   5927   6542   -905    565   -397
ATOM    569  O   LEU A  64     -12.875  -4.889 -16.010  1.00 47.96           O  
ANISOU  569  O   LEU A  64     5439   6054   6731   -956    574   -429
ATOM    570  CB  LEU A  64     -11.379  -2.927 -14.231  1.00  0.00           C  
ATOM    571  CG  LEU A  64     -10.241  -1.876 -14.247  1.00  0.00           C  
ATOM    572  CD1 LEU A  64      -9.358  -1.967 -12.991  1.00  0.00           C  
ATOM    573  CD2 LEU A  64      -9.402  -1.940 -15.540  1.00  0.00           C  
ATOM    574  H   LEU A  64     -13.013  -1.099 -13.889  1.00 39.57           H  
ATOM    575  HA  LEU A  64     -12.040  -2.395 -16.215  1.00 41.95           H  
ATOM    576  HB3 LEU A  64     -10.946  -3.913 -14.409  1.00  0.00           H  
ATOM    577  HB2 LEU A  64     -11.832  -2.983 -13.240  1.00  0.00           H  
ATOM    578  HG  LEU A  64     -10.705  -0.890 -14.209  1.00  0.00           H  
ATOM    579 HD11 LEU A  64      -8.451  -2.544 -13.168  1.00  0.00           H  
ATOM    580 HD12 LEU A  64      -9.052  -0.974 -12.662  1.00  0.00           H  
ATOM    581 HD13 LEU A  64      -9.882  -2.430 -12.156  1.00  0.00           H  
ATOM    582 HD21 LEU A  64      -9.570  -1.055 -16.154  1.00  0.00           H  
ATOM    583 HD22 LEU A  64      -8.330  -1.991 -15.346  1.00  0.00           H  
ATOM    584 HD23 LEU A  64      -9.654  -2.808 -16.150  1.00  0.00           H  
ATOM    585  N   PHE A  65     -14.689  -3.783 -15.237  1.00 48.95           N  
ANISOU  585  N   PHE A  65     5585   6233   6782   -903    608   -416
ATOM    586  CA  PHE A  65     -15.708  -4.753 -15.610  1.00 50.70           C  
ANISOU  586  CA  PHE A  65     5714   6509   7040   -958    663   -477
ATOM    587  C   PHE A  65     -16.479  -4.285 -16.862  1.00 50.58           C  
ANISOU  587  C   PHE A  65     5726   6449   7042  -1068    728   -439
ATOM    588  O   PHE A  65     -16.506  -5.009 -17.859  1.00 50.68           O  
ANISOU  588  O   PHE A  65     5666   6496   7094  -1136    769   -483
ATOM    589  CB  PHE A  65     -16.608  -5.039 -14.381  1.00  0.00           C  
ATOM    590  CG  PHE A  65     -17.857  -5.890 -14.583  1.00  0.00           C  
ATOM    591  CD1 PHE A  65     -17.836  -7.041 -15.403  1.00  0.00           C  
ATOM    592  CD2 PHE A  65     -19.007  -5.633 -13.805  1.00  0.00           C  
ATOM    593  CE1 PHE A  65     -18.964  -7.845 -15.502  1.00  0.00           C  
ATOM    594  CE2 PHE A  65     -20.123  -6.451 -13.916  1.00  0.00           C  
ATOM    595  CZ  PHE A  65     -20.105  -7.547 -14.768  1.00  0.00           C  
ATOM    596  H   PHE A  65     -15.030  -2.902 -14.877  1.00 48.95           H  
ATOM    597  HA  PHE A  65     -15.231  -5.698 -15.875  1.00 50.70           H  
ATOM    598  HB3 PHE A  65     -16.921  -4.090 -13.947  1.00  0.00           H  
ATOM    599  HB2 PHE A  65     -16.009  -5.526 -13.610  1.00  0.00           H  
ATOM    600  HD1 PHE A  65     -16.952  -7.302 -15.967  1.00  0.00           H  
ATOM    601  HD2 PHE A  65     -19.028  -4.794 -13.122  1.00  0.00           H  
ATOM    602  HE1 PHE A  65     -18.950  -8.714 -16.146  1.00  0.00           H  
ATOM    603  HE2 PHE A  65     -21.006  -6.242 -13.328  1.00  0.00           H  
ATOM    604  HZ  PHE A  65     -20.977  -8.182 -14.847  1.00  0.00           H  
ATOM    605  N   LYS A  66     -17.098  -3.097 -16.799  1.00 49.38           N  
ANISOU  605  N   LYS A  66     5678   6224   6861  -1095    734   -354
ATOM    606  CA  LYS A  66     -18.114  -2.652 -17.758  1.00 49.88           C  
ANISOU  606  CA  LYS A  66     5773   6245   6933  -1202    792   -307
ATOM    607  C   LYS A  66     -17.601  -1.758 -18.906  1.00 51.93           C  
ANISOU  607  C   LYS A  66     6109   6407   7216  -1243    768   -222
ATOM    608  O   LYS A  66     -18.408  -1.409 -19.766  1.00 56.40           O  
ANISOU  608  O   LYS A  66     6724   6926   7779  -1324    802   -156
ATOM    609  CB  LYS A  66     -19.264  -1.965 -16.989  1.00  0.00           C  
ATOM    610  CG  LYS A  66     -20.072  -2.923 -16.094  1.00  0.00           C  
ATOM    611  CD  LYS A  66     -21.349  -2.281 -15.521  1.00  0.00           C  
ATOM    612  CE  LYS A  66     -22.202  -3.278 -14.710  1.00  0.00           C  
ATOM    613  NZ  LYS A  66     -23.417  -2.658 -14.149  1.00  0.00           N1+
ATOM    614  H   LYS A  66     -16.990  -2.519 -15.967  1.00 49.38           H  
ATOM    615  HA  LYS A  66     -18.541  -3.530 -18.249  1.00 49.88           H  
ATOM    616  HB3 LYS A  66     -19.957  -1.527 -17.710  1.00  0.00           H  
ATOM    617  HB2 LYS A  66     -18.871  -1.136 -16.398  1.00  0.00           H  
ATOM    618  HG3 LYS A  66     -19.438  -3.263 -15.275  1.00  0.00           H  
ATOM    619  HG2 LYS A  66     -20.337  -3.815 -16.663  1.00  0.00           H  
ATOM    620  HD3 LYS A  66     -21.943  -1.869 -16.338  1.00  0.00           H  
ATOM    621  HD2 LYS A  66     -21.071  -1.437 -14.890  1.00  0.00           H  
ATOM    622  HE3 LYS A  66     -21.613  -3.695 -13.892  1.00  0.00           H  
ATOM    623  HE2 LYS A  66     -22.496  -4.118 -15.341  1.00  0.00           H  
ATOM    624  HZ1 LYS A  66     -23.936  -3.343 -13.625  1.00  0.00           H  
ATOM    625  HZ2 LYS A  66     -23.188  -1.904 -13.524  1.00  0.00           H  
ATOM    626  HZ3 LYS A  66     -24.017  -2.307 -14.875  1.00  0.00           H  
ATOM    627  N   TYR A  67     -16.308  -1.401 -18.940  1.00 48.53           N  
ANISOU  627  N   TYR A  67     5685   5946   6808  -1189    711   -219
ATOM    628  CA  TYR A  67     -15.686  -0.540 -19.966  1.00 46.91           C  
ANISOU  628  CA  TYR A  67     5539   5651   6636  -1219    695   -143
ATOM    629  C   TYR A  67     -15.854  -0.965 -21.443  1.00 45.24           C  
ANISOU  629  C   TYR A  67     5296   5396   6498  -1299    727   -163
ATOM    630  O   TYR A  67     -15.727  -0.109 -22.318  1.00 41.83           O  
ANISOU  630  O   TYR A  67     4913   4878   6103  -1330    725    -95
ATOM    631  CB  TYR A  67     -14.192  -0.285 -19.643  1.00  0.00           C  
ATOM    632  CG  TYR A  67     -13.227  -1.456 -19.428  1.00  0.00           C  
ATOM    633  CD1 TYR A  67     -11.899  -1.155 -19.054  1.00  0.00           C  
ATOM    634  CD2 TYR A  67     -13.604  -2.815 -19.548  1.00  0.00           C  
ATOM    635  CE1 TYR A  67     -10.976  -2.186 -18.794  1.00  0.00           C  
ATOM    636  CE2 TYR A  67     -12.683  -3.845 -19.288  1.00  0.00           C  
ATOM    637  CZ  TYR A  67     -11.370  -3.530 -18.898  1.00  0.00           C  
ATOM    638  OH  TYR A  67     -10.488  -4.521 -18.599  1.00  0.00           O  
ATOM    639  H   TYR A  67     -15.700  -1.666 -18.169  1.00 48.53           H  
ATOM    640  HA  TYR A  67     -16.194   0.423 -19.881  1.00 46.91           H  
ATOM    641  HB3 TYR A  67     -14.148   0.334 -18.748  1.00  0.00           H  
ATOM    642  HB2 TYR A  67     -13.765   0.342 -20.429  1.00  0.00           H  
ATOM    643  HD1 TYR A  67     -11.581  -0.128 -18.952  1.00  0.00           H  
ATOM    644  HD2 TYR A  67     -14.605  -3.109 -19.811  1.00  0.00           H  
ATOM    645  HE1 TYR A  67      -9.965  -1.945 -18.499  1.00  0.00           H  
ATOM    646  HE2 TYR A  67     -13.000  -4.874 -19.374  1.00  0.00           H  
ATOM    647  HH  TYR A  67     -10.877  -5.399 -18.675  1.00  0.00           H  
ATOM    648  N   LYS A  68     -16.131  -2.254 -21.696  1.00 48.18           N  
ANISOU  648  N   LYS A  68     5589   5825   6893  -1333    754   -251
ATOM    649  CA  LYS A  68     -16.337  -2.878 -23.005  1.00 50.95           C  
ANISOU  649  CA  LYS A  68     5914   6140   7307  -1428    788   -274
ATOM    650  C   LYS A  68     -15.097  -2.730 -23.920  1.00 51.11           C  
ANISOU  650  C   LYS A  68     5960   6077   7383  -1418    761   -273
ATOM    651  O   LYS A  68     -15.197  -2.247 -25.049  1.00 52.03           O  
ANISOU  651  O   LYS A  68     6122   6101   7545  -1477    779   -219
ATOM    652  CB  LYS A  68     -17.670  -2.386 -23.628  1.00  0.00           C  
ATOM    653  CG  LYS A  68     -18.204  -3.261 -24.780  1.00  0.00           C  
ATOM    654  CD  LYS A  68     -19.560  -2.773 -25.316  1.00  0.00           C  
ATOM    655  CE  LYS A  68     -20.082  -3.637 -26.481  1.00  0.00           C  
ATOM    656  NZ  LYS A  68     -21.376  -3.160 -26.997  1.00  0.00           N1+
ATOM    657  H   LYS A  68     -16.245  -2.865 -20.901  1.00 48.18           H  
ATOM    658  HA  LYS A  68     -16.442  -3.947 -22.812  1.00 50.95           H  
ATOM    659  HB3 LYS A  68     -17.575  -1.349 -23.953  1.00  0.00           H  
ATOM    660  HB2 LYS A  68     -18.431  -2.381 -22.846  1.00  0.00           H  
ATOM    661  HG3 LYS A  68     -18.302  -4.291 -24.433  1.00  0.00           H  
ATOM    662  HG2 LYS A  68     -17.487  -3.285 -25.600  1.00  0.00           H  
ATOM    663  HD3 LYS A  68     -19.464  -1.735 -25.638  1.00  0.00           H  
ATOM    664  HD2 LYS A  68     -20.287  -2.773 -24.502  1.00  0.00           H  
ATOM    665  HE3 LYS A  68     -20.194  -4.673 -26.158  1.00  0.00           H  
ATOM    666  HE2 LYS A  68     -19.360  -3.639 -27.298  1.00  0.00           H  
ATOM    667  HZ1 LYS A  68     -21.677  -3.747 -27.755  1.00  0.00           H  
ATOM    668  HZ2 LYS A  68     -22.082  -3.189 -26.283  1.00  0.00           H  
ATOM    669  HZ3 LYS A  68     -21.300  -2.220 -27.345  1.00  0.00           H  
ATOM    670  N   ARG A  69     -13.940  -3.166 -23.411  1.00 48.19           N  
ANISOU  670  N   ARG A  69     5561   5740   7009  -1343    718   -332
ATOM    671  CA  ARG A  69     -12.698  -3.308 -24.166  1.00 45.35           C  
ANISOU  671  CA  ARG A  69     5221   5314   6696  -1331    700   -352
ATOM    672  C   ARG A  69     -11.972  -4.579 -23.701  1.00 46.82           C  
ANISOU  672  C   ARG A  69     5345   5574   6870  -1286    664   -453
ATOM    673  O   ARG A  69     -12.365  -5.186 -22.701  1.00 46.43           O  
ANISOU  673  O   ARG A  69     5248   5621   6775  -1239    641   -486
ATOM    674  CB  ARG A  69     -11.819  -2.038 -24.049  1.00 40.16           C  
ANISOU  674  CB  ARG A  69     4636   4585   6037  -1270    677   -264
ATOM    675  CG  ARG A  69     -11.317  -1.658 -22.638  1.00 38.55           C  
ANISOU  675  CG  ARG A  69     4437   4441   5770  -1172    629   -251
ATOM    676  CD  ARG A  69     -10.264  -0.538 -22.713  1.00 38.48           C  
ANISOU  676  CD  ARG A  69     4484   4370   5767  -1115    603   -181
ATOM    677  NE  ARG A  69      -9.646  -0.199 -21.423  1.00 40.21           N  
ANISOU  677  NE  ARG A  69     4717   4641   5919  -1037    556   -149
ATOM    678  CZ  ARG A  69      -8.718  -0.895 -20.747  1.00 41.22           C  
ANISOU  678  CZ  ARG A  69     4818   4828   6016   -972    516   -208
ATOM    679  NH1 ARG A  69      -8.300  -2.088 -21.157  1.00 40.72           N  
ANISOU  679  NH1 ARG A  69     4709   4784   5980   -977    516   -304
ATOM    680  NH2 ARG A  69      -8.187  -0.378 -19.640  1.00 40.72           N1+
ANISOU  680  NH2 ARG A  69     4777   4804   5891   -908    472   -168
ATOM    681  H   ARG A  69     -13.916  -3.593 -22.493  1.00 48.19           H  
ATOM    682  HA  ARG A  69     -12.938  -3.463 -25.221  1.00 45.35           H  
ATOM    683  HB3 ARG A  69     -12.351  -1.187 -24.477  1.00 40.16           H  
ATOM    684  HB2 ARG A  69     -10.950  -2.183 -24.691  1.00 40.16           H  
ATOM    685  HG3 ARG A  69     -10.928  -2.505 -22.073  1.00 38.55           H  
ATOM    686  HG2 ARG A  69     -12.186  -1.299 -22.086  1.00 38.55           H  
ATOM    687  HD3 ARG A  69     -10.796   0.375 -22.984  1.00 38.48           H  
ATOM    688  HD2 ARG A  69      -9.525  -0.695 -23.499  1.00 38.48           H  
ATOM    689  HE  ARG A  69      -9.927   0.702 -21.057  1.00 40.21           H  
ATOM    690 HH12 ARG A  69      -7.605  -2.605 -20.572  1.00 40.72           H  
ATOM    691 HH11 ARG A  69      -8.683  -2.609 -21.936  1.00 40.72           H  
ATOM    692 HH22 ARG A  69      -7.480  -0.913 -19.087  1.00 40.72           H  
ATOM    693 HH21 ARG A  69      -8.424   0.532 -19.288  1.00 40.72           H  
ATOM    694  N   LEU A  70     -10.922  -4.952 -24.441  1.00 47.32           N  
ANISOU  694  N   LEU A  70     5415   5591   6975  -1302    659   -502
ATOM    695  CA  LEU A  70      -9.994  -6.025 -24.085  1.00 46.61           C  
ANISOU  695  CA  LEU A  70     5275   5568   6869  -1272    622   -596
ATOM    696  C   LEU A  70      -9.180  -5.618 -22.842  1.00 46.77           C  
ANISOU  696  C   LEU A  70     5309   5625   6838  -1163    572   -576
ATOM    697  O   LEU A  70      -8.779  -4.456 -22.733  1.00 46.14           O  
ANISOU  697  O   LEU A  70     5292   5485   6756  -1117    567   -504
ATOM    698  CB  LEU A  70      -9.051  -6.343 -25.271  1.00  0.00           C  
ATOM    699  CG  LEU A  70      -9.722  -7.030 -26.487  1.00  0.00           C  
ATOM    700  CD1 LEU A  70     -10.625  -6.079 -27.304  1.00  0.00           C  
ATOM    701  CD2 LEU A  70      -8.670  -7.719 -27.386  1.00  0.00           C  
ATOM    702  H   LEU A  70     -10.654  -4.393 -25.236  1.00 47.32           H  
ATOM    703  HA  LEU A  70     -10.577  -6.917 -23.846  1.00 46.61           H  
ATOM    704  HB3 LEU A  70      -8.286  -7.022 -24.888  1.00  0.00           H  
ATOM    705  HB2 LEU A  70      -8.508  -5.449 -25.585  1.00  0.00           H  
ATOM    706  HG  LEU A  70     -10.358  -7.827 -26.098  1.00  0.00           H  
ATOM    707 HD11 LEU A  70     -10.577  -6.270 -28.376  1.00  0.00           H  
ATOM    708 HD12 LEU A  70     -11.670  -6.198 -27.014  1.00  0.00           H  
ATOM    709 HD13 LEU A  70     -10.358  -5.033 -27.156  1.00  0.00           H  
ATOM    710 HD21 LEU A  70      -8.902  -8.777 -27.511  1.00  0.00           H  
ATOM    711 HD22 LEU A  70      -8.614  -7.283 -28.384  1.00  0.00           H  
ATOM    712 HD23 LEU A  70      -7.664  -7.662 -26.971  1.00  0.00           H  
ATOM    713  N   ARG A  71      -8.969  -6.583 -21.943  1.00 47.04           N  
ANISOU  713  N   ARG A  71     5280   5761   6831  -1125    531   -636
ATOM    714  CA  ARG A  71      -8.285  -6.399 -20.668  1.00 45.61           C  
ANISOU  714  CA  ARG A  71     5109   5625   6596  -1028    478   -617
ATOM    715  C   ARG A  71      -6.791  -6.736 -20.835  1.00 43.94           C  
ANISOU  715  C   ARG A  71     4914   5402   6379  -1001    447   -659
ATOM    716  O   ARG A  71      -6.464  -7.822 -21.316  1.00 45.94           O  
ANISOU  716  O   ARG A  71     5148   5645   6660  -1054    456   -731
ATOM    717  CB  ARG A  71      -9.006  -7.283 -19.624  1.00  0.00           C  
ATOM    718  CG  ARG A  71      -8.495  -7.111 -18.184  1.00  0.00           C  
ATOM    719  CD  ARG A  71      -9.364  -7.785 -17.110  1.00  0.00           C  
ATOM    720  NE  ARG A  71     -10.742  -7.266 -17.087  1.00  0.00           N  
ATOM    721  CZ  ARG A  71     -11.820  -7.768 -17.701  1.00  0.00           C  
ATOM    722  NH1 ARG A  71     -11.754  -8.894 -18.412  1.00  0.00           N  
ATOM    723  NH2 ARG A  71     -12.969  -7.107 -17.600  1.00  0.00           N1+
ATOM    724  H   ARG A  71      -9.276  -7.523 -22.143  1.00 47.04           H  
ATOM    725  HA  ARG A  71      -8.383  -5.357 -20.351  1.00 45.61           H  
ATOM    726  HB3 ARG A  71      -8.944  -8.334 -19.906  1.00  0.00           H  
ATOM    727  HB2 ARG A  71     -10.064  -7.026 -19.654  1.00  0.00           H  
ATOM    728  HG3 ARG A  71      -8.391  -6.061 -17.927  1.00  0.00           H  
ATOM    729  HG2 ARG A  71      -7.491  -7.534 -18.147  1.00  0.00           H  
ATOM    730  HD3 ARG A  71      -8.954  -7.469 -16.150  1.00  0.00           H  
ATOM    731  HD2 ARG A  71      -9.297  -8.873 -17.110  1.00  0.00           H  
ATOM    732  HE  ARG A  71     -10.859  -6.425 -16.529  1.00  0.00           H  
ATOM    733 HH12 ARG A  71     -12.560  -9.283 -18.878  1.00  0.00           H  
ATOM    734 HH11 ARG A  71     -10.906  -9.434 -18.468  1.00  0.00           H  
ATOM    735 HH22 ARG A  71     -13.824  -7.426 -18.030  1.00  0.00           H  
ATOM    736 HH21 ARG A  71     -13.035  -6.262 -17.021  1.00  0.00           H  
ATOM    737  N   SER A  72      -5.922  -5.797 -20.462  1.00 42.24           N  
ANISOU  737  N   SER A  72     4736   5189   6123   -922    411   -613
ATOM    738  CA  SER A  72      -4.464  -5.889 -20.539  1.00 43.44           C  
ANISOU  738  CA  SER A  72     4902   5349   6255   -886    379   -649
ATOM    739  C   SER A  72      -3.894  -6.536 -19.258  1.00 43.42           C  
ANISOU  739  C   SER A  72     4862   5449   6187   -826    312   -669
ATOM    740  O   SER A  72      -4.622  -6.756 -18.285  1.00 42.19           O  
ANISOU  740  O   SER A  72     4681   5343   6007   -799    292   -645
ATOM    741  CB  SER A  72      -3.887  -4.459 -20.696  1.00  0.00           C  
ATOM    742  OG  SER A  72      -4.649  -3.668 -21.593  1.00  0.00           O  
ATOM    743  H   SER A  72      -6.274  -4.898 -20.106  1.00 42.24           H  
ATOM    744  HA  SER A  72      -4.186  -6.492 -21.405  1.00 43.44           H  
ATOM    745  HB3 SER A  72      -2.853  -4.502 -21.041  1.00  0.00           H  
ATOM    746  HB2 SER A  72      -3.869  -3.942 -19.735  1.00  0.00           H  
ATOM    747  HG  SER A  72      -5.444  -3.405 -21.081  1.00  0.00           H  
ATOM    748  N   MET A  73      -2.575  -6.776 -19.252  1.00 41.63           N  
ANISOU  748  N   MET A  73     4637   5250   5931   -806    277   -714
ATOM    749  CA  MET A  73      -1.831  -7.248 -18.084  1.00 36.72           C  
ANISOU  749  CA  MET A  73     3985   4722   5246   -751    206   -727
ATOM    750  C   MET A  73      -1.877  -6.256 -16.898  1.00 32.95           C  
ANISOU  750  C   MET A  73     3551   4243   4727   -679    179   -634
ATOM    751  O   MET A  73      -2.231  -6.673 -15.798  1.00 31.01           O  
ANISOU  751  O   MET A  73     3282   4060   4441   -635    130   -623
ATOM    752  CB  MET A  73      -0.422  -7.701 -18.521  1.00  0.00           C  
ATOM    753  CG  MET A  73       0.571  -7.993 -17.391  1.00  0.00           C  
ATOM    754  SD  MET A  73       1.898  -9.166 -17.805  1.00  0.00           S  
ATOM    755  CE  MET A  73       2.803  -8.239 -19.072  1.00  0.00           C  
ATOM    756  H   MET A  73      -2.020  -6.587 -20.075  1.00 41.63           H  
ATOM    757  HA  MET A  73      -2.341  -8.148 -17.736  1.00 36.72           H  
ATOM    758  HB3 MET A  73       0.016  -6.930 -19.155  1.00  0.00           H  
ATOM    759  HB2 MET A  73      -0.516  -8.589 -19.143  1.00  0.00           H  
ATOM    760  HG3 MET A  73       0.029  -8.406 -16.542  1.00  0.00           H  
ATOM    761  HG2 MET A  73       1.020  -7.058 -17.055  1.00  0.00           H  
ATOM    762  HE1 MET A  73       3.638  -8.831 -19.448  1.00  0.00           H  
ATOM    763  HE2 MET A  73       2.153  -7.996 -19.913  1.00  0.00           H  
ATOM    764  HE3 MET A  73       3.200  -7.311 -18.663  1.00  0.00           H  
ATOM    765  N   THR A  74      -1.625  -4.959 -17.128  1.00 33.00           N  
ANISOU  765  N   THR A  74     3621   4176   4742   -667    207   -565
ATOM    766  CA  THR A  74      -1.825  -3.933 -16.094  1.00 32.73           C  
ANISOU  766  CA  THR A  74     3632   4139   4666   -613    180   -470
ATOM    767  C   THR A  74      -3.294  -3.776 -15.635  1.00 33.66           C  
ANISOU  767  C   THR A  74     3750   4254   4785   -616    190   -430
ATOM    768  O   THR A  74      -3.514  -3.488 -14.461  1.00 32.45           O  
ANISOU  768  O   THR A  74     3617   4132   4583   -570    148   -388
ATOM    769  CB  THR A  74      -1.260  -2.554 -16.526  1.00 30.70           C  
ANISOU  769  CB  THR A  74     3431   3810   4425   -607    210   -399
ATOM    770  OG1 THR A  74       0.144  -2.670 -16.575  1.00 30.68           O  
ANISOU  770  OG1 THR A  74     3432   3824   4401   -587    197   -432
ATOM    771  CG2 THR A  74      -1.580  -1.348 -15.627  1.00 27.73           C  
ANISOU  771  CG2 THR A  74     3103   3425   4009   -573    186   -289
ATOM    772  H   THR A  74      -1.175  -4.659 -17.990  1.00 33.00           H  
ATOM    773  HA  THR A  74      -1.270  -4.253 -15.215  1.00 32.73           H  
ATOM    774  HB  THR A  74      -1.605  -2.326 -17.536  1.00 30.70           H  
ATOM    775  HG1 THR A  74       0.357  -3.192 -17.388  1.00 30.68           H  
ATOM    776 HG21 THR A  74      -1.022  -0.461 -15.923  1.00 27.73           H  
ATOM    777 HG22 THR A  74      -2.636  -1.084 -15.681  1.00 27.73           H  
ATOM    778 HG23 THR A  74      -1.344  -1.560 -14.584  1.00 27.73           H  
ATOM    779  N   ASP A  75      -4.274  -4.015 -16.519  1.00 34.52           N  
ANISOU  779  N   ASP A  75     3844   4324   4949   -673    247   -444
ATOM    780  CA  ASP A  75      -5.702  -3.919 -16.182  1.00 37.00           C  
ANISOU  780  CA  ASP A  75     4153   4645   5260   -682    265   -420
ATOM    781  C   ASP A  75      -6.118  -4.914 -15.082  1.00 35.39           C  
ANISOU  781  C   ASP A  75     3894   4528   5026   -643    226   -472
ATOM    782  O   ASP A  75      -6.818  -4.510 -14.153  1.00 36.44           O  
ANISOU  782  O   ASP A  75     4043   4676   5126   -608    216   -439
ATOM    783  CB  ASP A  75      -6.659  -4.028 -17.387  1.00 40.29           C  
ANISOU  783  CB  ASP A  75     4552   5019   5739   -759    332   -438
ATOM    784  CG  ASP A  75      -6.509  -2.970 -18.473  1.00 43.12           C  
ANISOU  784  CG  ASP A  75     4973   5284   6129   -791    371   -361
ATOM    785  OD1 ASP A  75      -6.466  -1.763 -18.163  1.00 43.81           O  
ANISOU  785  OD1 ASP A  75     5115   5347   6183   -759    353   -275
ATOM    786  OD2 ASP A  75      -6.597  -3.344 -19.663  1.00 44.49           O1-
ANISOU  786  OD2 ASP A  75     5139   5407   6360   -851    416   -383
ATOM    787  H   ASP A  75      -4.040  -4.334 -17.445  1.00 34.52           H  
ATOM    788  HA  ASP A  75      -5.846  -2.920 -15.764  1.00 37.00           H  
ATOM    789  HB3 ASP A  75      -7.699  -4.025 -17.059  1.00 40.29           H  
ATOM    790  HB2 ASP A  75      -6.482  -4.996 -17.849  1.00 40.29           H  
ATOM    791  N   VAL A  76      -5.644  -6.171 -15.147  1.00 33.55           N  
ANISOU  791  N   VAL A  76     3595   4351   4802   -650    202   -553
ATOM    792  CA  VAL A  76      -5.846  -7.128 -14.052  1.00 37.04           C  
ANISOU  792  CA  VAL A  76     3973   4880   5220   -609    158   -597
ATOM    793  C   VAL A  76      -5.043  -6.785 -12.778  1.00 35.78           C  
ANISOU  793  C   VAL A  76     3852   4746   4999   -529     90   -554
ATOM    794  O   VAL A  76      -5.558  -7.034 -11.686  1.00 34.57           O  
ANISOU  794  O   VAL A  76     3686   4626   4822   -477     66   -545
ATOM    795  CB  VAL A  76      -5.599  -8.616 -14.430  1.00  0.00           C  
ATOM    796  CG1 VAL A  76      -6.716  -9.168 -15.322  1.00  0.00           C  
ATOM    797  CG2 VAL A  76      -4.228  -8.920 -15.048  1.00  0.00           C  
ATOM    798  H   VAL A  76      -5.053  -6.458 -15.917  1.00 33.55           H  
ATOM    799  HA  VAL A  76      -6.898  -7.059 -13.771  1.00 37.04           H  
ATOM    800  HB  VAL A  76      -5.647  -9.198 -13.506  1.00  0.00           H  
ATOM    801 HG11 VAL A  76      -6.575 -10.231 -15.521  1.00  0.00           H  
ATOM    802 HG12 VAL A  76      -7.692  -9.056 -14.850  1.00  0.00           H  
ATOM    803 HG13 VAL A  76      -6.733  -8.650 -16.279  1.00  0.00           H  
ATOM    804 HG21 VAL A  76      -4.125  -9.988 -15.235  1.00  0.00           H  
ATOM    805 HG22 VAL A  76      -4.107  -8.415 -16.005  1.00  0.00           H  
ATOM    806 HG23 VAL A  76      -3.408  -8.627 -14.392  1.00  0.00           H  
ATOM    807  N   TYR A  77      -3.853  -6.175 -12.903  1.00 33.02           N  
ANISOU  807  N   TYR A  77     3550   4376   4620   -517     60   -528
ATOM    808  CA  TYR A  77      -3.092  -5.678 -11.749  1.00 33.28           C  
ANISOU  808  CA  TYR A  77     3625   4432   4589   -452     -7   -480
ATOM    809  C   TYR A  77      -3.830  -4.543 -11.025  1.00 33.56           C  
ANISOU  809  C   TYR A  77     3731   4420   4599   -427      0   -397
ATOM    810  O   TYR A  77      -3.966  -4.616  -9.807  1.00 37.57           O  
ANISOU  810  O   TYR A  77     4262   4951   5062   -372    -48   -371
ATOM    811  CB  TYR A  77      -1.661  -5.233 -12.127  1.00  0.00           C  
ATOM    812  CG  TYR A  77      -0.749  -6.267 -12.768  1.00  0.00           C  
ATOM    813  CD1 TYR A  77      -0.874  -7.643 -12.480  1.00  0.00           C  
ATOM    814  CD2 TYR A  77       0.265  -5.839 -13.649  1.00  0.00           C  
ATOM    815  CE1 TYR A  77      -0.006  -8.577 -13.070  1.00  0.00           C  
ATOM    816  CE2 TYR A  77       1.112  -6.776 -14.267  1.00  0.00           C  
ATOM    817  CZ  TYR A  77       0.987  -8.145 -13.967  1.00  0.00           C  
ATOM    818  OH  TYR A  77       1.842  -9.049 -14.527  1.00  0.00           O  
ATOM    819  H   TYR A  77      -3.458  -6.017 -13.821  1.00 33.02           H  
ATOM    820  HA  TYR A  77      -3.014  -6.495 -11.030  1.00 33.28           H  
ATOM    821  HB3 TYR A  77      -1.153  -4.882 -11.228  1.00  0.00           H  
ATOM    822  HB2 TYR A  77      -1.713  -4.365 -12.785  1.00  0.00           H  
ATOM    823  HD1 TYR A  77      -1.631  -8.005 -11.801  1.00  0.00           H  
ATOM    824  HD2 TYR A  77       0.402  -4.789 -13.860  1.00  0.00           H  
ATOM    825  HE1 TYR A  77      -0.119  -9.623 -12.827  1.00  0.00           H  
ATOM    826  HE2 TYR A  77       1.875  -6.426 -14.946  1.00  0.00           H  
ATOM    827  HH  TYR A  77       2.367  -8.682 -15.250  1.00  0.00           H  
ATOM    828  N   LEU A  78      -4.345  -3.551 -11.768  1.00 31.33           N  
ANISOU  828  N   LEU A  78     3489   4071   4344   -469     59   -353
ATOM    829  CA  LEU A  78      -5.153  -2.459 -11.217  1.00 28.44           C  
ANISOU  829  CA  LEU A  78     3195   3662   3948   -460     66   -273
ATOM    830  C   LEU A  78      -6.451  -2.965 -10.562  1.00 29.70           C  
ANISOU  830  C   LEU A  78     3336   3838   4110   -447     87   -299
ATOM    831  O   LEU A  78      -6.816  -2.466  -9.500  1.00 27.06           O  
ANISOU  831  O   LEU A  78     3060   3492   3730   -413     68   -255
ATOM    832  CB  LEU A  78      -5.479  -1.397 -12.294  1.00 28.30           C  
ANISOU  832  CB  LEU A  78     3218   3574   3959   -516    119   -214
ATOM    833  CG  LEU A  78      -4.283  -0.566 -12.813  1.00 28.94           C  
ANISOU  833  CG  LEU A  78     3328   3631   4037   -517    105   -167
ATOM    834  CD1 LEU A  78      -4.757   0.451 -13.874  1.00 27.55           C  
ANISOU  834  CD1 LEU A  78     3181   3384   3904   -567    160   -107
ATOM    835  CD2 LEU A  78      -3.481   0.118 -11.689  1.00 29.81           C  
ANISOU  835  CD2 LEU A  78     3493   3758   4074   -474     41    -99
ATOM    836  H   LEU A  78      -4.178  -3.541 -12.774  1.00 31.33           H  
ATOM    837  HA  LEU A  78      -4.568  -1.996 -10.422  1.00 28.44           H  
ATOM    838  HB3 LEU A  78      -6.212  -0.700 -11.882  1.00 28.30           H  
ATOM    839  HB2 LEU A  78      -5.978  -1.884 -13.134  1.00 28.30           H  
ATOM    840  HG  LEU A  78      -3.598  -1.248 -13.313  1.00 28.94           H  
ATOM    841 HD11 LEU A  78      -4.120   0.423 -14.757  1.00 27.55           H  
ATOM    842 HD12 LEU A  78      -5.775   0.249 -14.209  1.00 27.55           H  
ATOM    843 HD13 LEU A  78      -4.747   1.476 -13.501  1.00 27.55           H  
ATOM    844 HD21 LEU A  78      -3.169   1.129 -11.952  1.00 29.81           H  
ATOM    845 HD22 LEU A  78      -4.054   0.193 -10.766  1.00 29.81           H  
ATOM    846 HD23 LEU A  78      -2.572  -0.442 -11.466  1.00 29.81           H  
ATOM    847  N   LEU A  79      -7.101  -3.964 -11.177  1.00 31.36           N  
ANISOU  847  N   LEU A  79     3469   4075   4371   -475    129   -370
ATOM    848  CA  LEU A  79      -8.305  -4.608 -10.654  1.00 31.14           C  
ANISOU  848  CA  LEU A  79     3407   4076   4348   -455    156   -401
ATOM    849  C   LEU A  79      -8.040  -5.324  -9.317  1.00 31.52           C  
ANISOU  849  C   LEU A  79     3438   4176   4361   -370     93   -420
ATOM    850  O   LEU A  79      -8.744  -5.068  -8.341  1.00 32.12           O  
ANISOU  850  O   LEU A  79     3554   4242   4408   -325     94   -399
ATOM    851  CB  LEU A  79      -8.897  -5.538 -11.741  1.00 31.83           C  
ANISOU  851  CB  LEU A  79     3400   4196   4496   -507    207   -473
ATOM    852  CG  LEU A  79     -10.197  -6.286 -11.371  1.00 30.31           C  
ANISOU  852  CG  LEU A  79     3144   4058   4315   -480    235   -518
ATOM    853  CD1 LEU A  79     -11.312  -5.327 -10.912  1.00 28.54           C  
ANISOU  853  CD1 LEU A  79     2982   3790   4072   -490    292   -476
ATOM    854  CD2 LEU A  79     -10.655  -7.189 -12.535  1.00 28.89           C  
ANISOU  854  CD2 LEU A  79     2855   3930   4192   -535    268   -589
ATOM    855  H   LEU A  79      -6.766  -4.287 -12.078  1.00 31.36           H  
ATOM    856  HA  LEU A  79      -9.024  -3.812 -10.451  1.00 31.14           H  
ATOM    857  HB3 LEU A  79      -8.144  -6.278 -12.010  1.00 31.83           H  
ATOM    858  HB2 LEU A  79      -9.079  -4.953 -12.643  1.00 31.83           H  
ATOM    859  HG  LEU A  79      -9.976  -6.951 -10.535  1.00 30.31           H  
ATOM    860 HD11 LEU A  79     -11.310  -5.247  -9.825  1.00 28.54           H  
ATOM    861 HD12 LEU A  79     -11.179  -4.323 -11.313  1.00 28.54           H  
ATOM    862 HD13 LEU A  79     -12.306  -5.664 -11.208  1.00 28.54           H  
ATOM    863 HD21 LEU A  79     -11.588  -6.848 -12.988  1.00 28.89           H  
ATOM    864 HD22 LEU A  79      -9.917  -7.233 -13.337  1.00 28.89           H  
ATOM    865 HD23 LEU A  79     -10.815  -8.212 -12.193  1.00 28.89           H  
ATOM    866  N   ASN A  80      -7.002  -6.172  -9.276  1.00 33.72           N  
ANISOU  866  N   ASN A  80     3662   4508   4641   -349     37   -458
ATOM    867  CA  ASN A  80      -6.589  -6.887  -8.062  1.00 34.04           C  
ANISOU  867  CA  ASN A  80     3688   4596   4649   -268    -33   -465
ATOM    868  C   ASN A  80      -6.064  -5.928  -6.981  1.00 31.95           C  
ANISOU  868  C   ASN A  80     3530   4289   4320   -228    -82   -390
ATOM    869  O   ASN A  80      -6.347  -6.153  -5.806  1.00 30.88           O  
ANISOU  869  O   ASN A  80     3413   4165   4155   -158   -127   -379
ATOM    870  CB  ASN A  80      -5.542  -7.972  -8.391  1.00 35.39           C  
ANISOU  870  CB  ASN A  80     3783   4836   4827   -269    -88   -515
ATOM    871  CG  ASN A  80      -6.132  -9.251  -8.985  1.00 41.51           C  
ANISOU  871  CG  ASN A  80     4440   5675   5655   -290    -63   -590
ATOM    872  OD1 ASN A  80      -6.488 -10.174  -8.256  1.00 44.66           O  
ANISOU  872  OD1 ASN A  80     4772   6140   6058   -236   -103   -615
ATOM    873  ND2 ASN A  80      -6.227  -9.342 -10.303  1.00 44.56           N  
ANISOU  873  ND2 ASN A  80     4799   6045   6084   -370      1   -620
ATOM    874  H   ASN A  80      -6.448  -6.322 -10.114  1.00 33.72           H  
ATOM    875  HA  ASN A  80      -7.493  -7.384  -7.705  1.00 34.04           H  
ATOM    876  HB3 ASN A  80      -5.076  -8.283  -7.455  1.00 35.39           H  
ATOM    877  HB2 ASN A  80      -4.736  -7.577  -9.012  1.00 35.39           H  
ATOM    878 HD22 ASN A  80      -6.600 -10.168 -10.743  1.00 44.56           H  
ATOM    879 HD21 ASN A  80      -5.920  -8.564 -10.890  1.00 44.56           H  
ATOM    880  N   LEU A  81      -5.352  -4.862  -7.371  1.00 29.58           N  
ANISOU  880  N   LEU A  81     3300   3938   4000   -271    -75   -334
ATOM    881  CA  LEU A  81      -4.878  -3.819  -6.462  1.00 31.58           C  
ANISOU  881  CA  LEU A  81     3655   4155   4190   -247   -121   -254
ATOM    882  C   LEU A  81      -6.039  -3.000  -5.859  1.00 33.48           C  
ANISOU  882  C   LEU A  81     3965   4348   4408   -234    -92   -219
ATOM    883  O   LEU A  81      -6.028  -2.753  -4.656  1.00 33.82           O  
ANISOU  883  O   LEU A  81     4075   4377   4400   -187   -140   -183
ATOM    884  CB  LEU A  81      -3.801  -2.959  -7.165  1.00 34.05           C  
ANISOU  884  CB  LEU A  81     4011   4434   4493   -298   -114   -198
ATOM    885  CG  LEU A  81      -3.133  -1.854  -6.316  1.00 36.15           C  
ANISOU  885  CG  LEU A  81     4354   4691   4690   -280   -179   -120
ATOM    886  CD1 LEU A  81      -2.585  -2.367  -4.969  1.00 34.28           C  
ANISOU  886  CD1 LEU A  81     4087   4515   4424   -234   -254   -149
ATOM    887  CD2 LEU A  81      -2.038  -1.137  -7.133  1.00 38.46           C  
ANISOU  887  CD2 LEU A  81     4671   4956   4987   -328   -158    -65
ATOM    888  H   LEU A  81      -5.080  -4.766  -8.347  1.00 29.58           H  
ATOM    889  HA  LEU A  81      -4.392  -4.342  -5.639  1.00 31.58           H  
ATOM    890  HB3 LEU A  81      -4.243  -2.500  -8.050  1.00 34.05           H  
ATOM    891  HB2 LEU A  81      -3.018  -3.626  -7.528  1.00 34.05           H  
ATOM    892  HG  LEU A  81      -3.895  -1.107  -6.090  1.00 36.15           H  
ATOM    893 HD11 LEU A  81      -1.641  -1.892  -4.702  1.00 34.28           H  
ATOM    894 HD12 LEU A  81      -3.283  -2.143  -4.162  1.00 34.28           H  
ATOM    895 HD13 LEU A  81      -2.420  -3.444  -4.971  1.00 34.28           H  
ATOM    896 HD21 LEU A  81      -1.033  -1.449  -6.845  1.00 38.46           H  
ATOM    897 HD22 LEU A  81      -2.133  -1.326  -8.203  1.00 38.46           H  
ATOM    898 HD23 LEU A  81      -2.095  -0.056  -6.994  1.00 38.46           H  
ATOM    899  N   ALA A  82      -7.059  -2.662  -6.663  1.00 33.25           N  
ANISOU  899  N   ALA A  82     3929   4292   4413   -280    -14   -229
ATOM    900  CA  ALA A  82      -8.295  -2.036  -6.186  1.00 29.45           C  
ANISOU  900  CA  ALA A  82     3514   3770   3907   -276     23   -207
ATOM    901  C   ALA A  82      -9.060  -2.935  -5.197  1.00 29.08           C  
ANISOU  901  C   ALA A  82     3426   3757   3868   -202     25   -267
ATOM    902  O   ALA A  82      -9.488  -2.456  -4.150  1.00 30.38           O  
ANISOU  902  O   ALA A  82     3665   3889   3991   -161     21   -248
ATOM    903  CB  ALA A  82      -9.186  -1.643  -7.374  1.00 30.89           C  
ANISOU  903  CB  ALA A  82     3696   3922   4120   -353    106   -200
ATOM    904  H   ALA A  82      -6.999  -2.852  -7.661  1.00 33.25           H  
ATOM    905  HA  ALA A  82      -8.014  -1.124  -5.656  1.00 29.45           H  
ATOM    906  HB1 ALA A  82     -10.099  -1.153  -7.031  1.00 30.89           H  
ATOM    907  HB2 ALA A  82      -8.670  -0.943  -8.030  1.00 30.89           H  
ATOM    908  HB3 ALA A  82      -9.479  -2.507  -7.970  1.00 30.89           H  
ATOM    909  N   ILE A  83      -9.164  -4.234  -5.513  1.00 27.21           N  
ANISOU  909  N   ILE A  83     3070   3584   3685   -183     31   -339
ATOM    910  CA  ILE A  83      -9.711  -5.261  -4.623  1.00 29.22           C  
ANISOU  910  CA  ILE A  83     3265   3881   3955   -104     28   -391
ATOM    911  C   ILE A  83      -8.899  -5.398  -3.311  1.00 31.35           C  
ANISOU  911  C   ILE A  83     3580   4150   4182    -23    -62   -365
ATOM    912  O   ILE A  83      -9.500  -5.494  -2.242  1.00 32.74           O  
ANISOU  912  O   ILE A  83     3787   4310   4343     50    -66   -369
ATOM    913  CB  ILE A  83      -9.853  -6.633  -5.355  1.00 30.04           C  
ANISOU  913  CB  ILE A  83     3224   4065   4124   -114     43   -464
ATOM    914  CG1 ILE A  83     -10.986  -6.562  -6.410  1.00 31.70           C  
ANISOU  914  CG1 ILE A  83     3396   4273   4376   -192    137   -490
ATOM    915  CG2 ILE A  83     -10.060  -7.867  -4.446  1.00 31.10           C  
ANISOU  915  CG2 ILE A  83     3282   4255   4277    -21     21   -507
ATOM    916  CD1 ILE A  83     -10.929  -7.675  -7.468  1.00 35.32           C  
ANISOU  916  CD1 ILE A  83     3719   4806   4894   -225    150   -556
ATOM    917  H   ILE A  83      -8.828  -4.548  -6.419  1.00 27.21           H  
ATOM    918  HA  ILE A  83     -10.712  -4.929  -4.341  1.00 29.22           H  
ATOM    919  HB  ILE A  83      -8.921  -6.802  -5.894  1.00 30.04           H  
ATOM    920 HG13 ILE A  83     -10.961  -5.605  -6.931  1.00 31.70           H  
ATOM    921 HG12 ILE A  83     -11.953  -6.589  -5.907  1.00 31.70           H  
ATOM    922 HG21 ILE A  83     -10.188  -8.778  -5.031  1.00 31.10           H  
ATOM    923 HG22 ILE A  83      -9.205  -8.047  -3.794  1.00 31.10           H  
ATOM    924 HG23 ILE A  83     -10.943  -7.752  -3.817  1.00 31.10           H  
ATOM    925 HD11 ILE A  83     -11.477  -7.382  -8.364  1.00 35.32           H  
ATOM    926 HD12 ILE A  83      -9.905  -7.893  -7.772  1.00 35.32           H  
ATOM    927 HD13 ILE A  83     -11.376  -8.598  -7.100  1.00 35.32           H  
ATOM    928  N   SER A  84      -7.563  -5.350  -3.401  1.00 32.16           N  
ANISOU  928  N   SER A  84     3690   4267   4263    -35   -133   -338
ATOM    929  CA  SER A  84      -6.644  -5.322  -2.263  1.00 35.02           C  
ANISOU  929  CA  SER A  84     4103   4626   4576     29   -224   -302
ATOM    930  C   SER A  84      -6.875  -4.088  -1.363  1.00 38.02           C  
ANISOU  930  C   SER A  84     4625   4926   4894     35   -230   -235
ATOM    931  O   SER A  84      -6.995  -4.250  -0.146  1.00 40.10           O  
ANISOU  931  O   SER A  84     4943   5168   5127    105   -275   -221
ATOM    932  CB  SER A  84      -5.187  -5.451  -2.775  1.00  0.00           C  
ATOM    933  OG  SER A  84      -4.233  -5.566  -1.737  1.00  0.00           O  
ATOM    934  H   SER A  84      -7.137  -5.347  -4.324  1.00 32.16           H  
ATOM    935  HA  SER A  84      -6.865  -6.206  -1.661  1.00 35.02           H  
ATOM    936  HB3 SER A  84      -4.913  -4.586  -3.374  1.00  0.00           H  
ATOM    937  HB2 SER A  84      -5.085  -6.321  -3.425  1.00  0.00           H  
ATOM    938  HG  SER A  84      -4.100  -4.688  -1.359  1.00  0.00           H  
ATOM    939  N   ASP A  85      -6.986  -2.895  -1.967  1.00 37.54           N  
ANISOU  939  N   ASP A  85     4630   4820   4814    -41   -189   -191
ATOM    940  CA  ASP A  85      -7.330  -1.645  -1.274  1.00 37.24           C  
ANISOU  940  CA  ASP A  85     4728   4709   4712    -53   -193   -125
ATOM    941  C   ASP A  85      -8.705  -1.709  -0.598  1.00 36.83           C  
ANISOU  941  C   ASP A  85     4710   4624   4662     -8   -142   -159
ATOM    942  O   ASP A  85      -8.796  -1.340   0.570  1.00 37.55           O  
ANISOU  942  O   ASP A  85     4901   4665   4702     34   -174   -132
ATOM    943  CB  ASP A  85      -7.189  -0.346  -2.113  1.00 40.90           C  
ANISOU  943  CB  ASP A  85     5238   5139   5162   -148   -156    -68
ATOM    944  CG  ASP A  85      -5.760   0.050  -2.494  1.00 46.80           C  
ANISOU  944  CG  ASP A  85     5992   5902   5888   -181   -214    -12
ATOM    945  OD1 ASP A  85      -4.806  -0.429  -1.847  1.00 46.62           O  
ANISOU  945  OD1 ASP A  85     6005   5888   5820   -146   -292     18
ATOM    946  OD2 ASP A  85      -5.618   0.953  -3.345  1.00 49.64           O1-
ANISOU  946  OD2 ASP A  85     6321   6264   6276   -242   -178      4
ATOM    947  H   ASP A  85      -6.826  -2.825  -2.970  1.00 37.54           H  
ATOM    948  HA  ASP A  85      -6.611  -1.563  -0.456  1.00 37.24           H  
ATOM    949  HB3 ASP A  85      -7.626   0.489  -1.563  1.00 40.90           H  
ATOM    950  HB2 ASP A  85      -7.768  -0.467  -3.031  1.00 40.90           H  
ATOM    951  N   LEU A  86      -9.730  -2.224  -1.296  1.00 37.37           N  
ANISOU  951  N   LEU A  86     4696   4717   4785    -16    -59   -221
ATOM    952  CA  LEU A  86     -11.068  -2.476  -0.745  1.00 38.29           C  
ANISOU  952  CA  LEU A  86     4832   4811   4904     31      2   -262
ATOM    953  C   LEU A  86     -11.041  -3.433   0.459  1.00 36.29           C  
ANISOU  953  C   LEU A  86     4554   4574   4662    148    -43   -295
ATOM    954  O   LEU A  86     -11.586  -3.090   1.507  1.00 34.71           O  
ANISOU  954  O   LEU A  86     4434   4322   4432    205    -28   -299
ATOM    955  CB  LEU A  86     -12.021  -3.003  -1.844  1.00 41.67           C  
ANISOU  955  CB  LEU A  86     5160   5281   5393     -4     98   -321
ATOM    956  CG  LEU A  86     -12.507  -1.915  -2.822  1.00 45.15           C  
ANISOU  956  CG  LEU A  86     5656   5684   5816   -106    169   -292
ATOM    957  CD1 LEU A  86     -13.172  -2.528  -4.074  1.00 47.28           C  
ANISOU  957  CD1 LEU A  86     5828   5995   6139   -128    265   -356
ATOM    958  CD2 LEU A  86     -13.422  -0.895  -2.116  1.00 45.23           C  
ANISOU  958  CD2 LEU A  86     5821   5617   5749   -115    175   -244
ATOM    959  H   LEU A  86      -9.587  -2.462  -2.276  1.00 37.37           H  
ATOM    960  HA  LEU A  86     -11.449  -1.522  -0.379  1.00 38.29           H  
ATOM    961  HB3 LEU A  86     -12.894  -3.473  -1.388  1.00 41.67           H  
ATOM    962  HB2 LEU A  86     -11.519  -3.800  -2.391  1.00 41.67           H  
ATOM    963  HG  LEU A  86     -11.629  -1.372  -3.170  1.00 45.15           H  
ATOM    964 HD11 LEU A  86     -12.639  -2.233  -4.979  1.00 47.28           H  
ATOM    965 HD12 LEU A  86     -13.171  -3.618  -4.048  1.00 47.28           H  
ATOM    966 HD13 LEU A  86     -14.209  -2.218  -4.197  1.00 47.28           H  
ATOM    967 HD21 LEU A  86     -14.197  -0.496  -2.771  1.00 45.23           H  
ATOM    968 HD22 LEU A  86     -13.918  -1.322  -1.243  1.00 45.23           H  
ATOM    969 HD23 LEU A  86     -12.829  -0.051  -1.764  1.00 45.23           H  
ATOM    970  N   LEU A  87     -10.372  -4.584   0.308  1.00 38.15           N  
ANISOU  970  N   LEU A  87     4681   4877   4937    184    -99   -318
ATOM    971  CA  LEU A  87     -10.209  -5.599   1.351  1.00 41.78           C  
ANISOU  971  CA  LEU A  87     5103   5358   5414    297   -149   -343
ATOM    972  C   LEU A  87      -9.530  -5.040   2.620  1.00 40.39           C  
ANISOU  972  C   LEU A  87     5066   5110   5171    340   -223   -285
ATOM    973  O   LEU A  87     -10.001  -5.297   3.727  1.00 40.31           O  
ANISOU  973  O   LEU A  87     5086   5069   5162    436   -233   -298
ATOM    974  CB  LEU A  87      -9.464  -6.818   0.754  1.00 47.02           C  
ANISOU  974  CB  LEU A  87     5634   6113   6120    306   -208   -366
ATOM    975  CG  LEU A  87      -9.335  -8.046   1.682  1.00 52.28           C  
ANISOU  975  CG  LEU A  87     6181   6840   6843    405   -220   -416
ATOM    976  CD1 LEU A  87     -10.711  -8.604   2.105  1.00 56.79           C  
ANISOU  976  CD1 LEU A  87     6666   7441   7470    407   -112   -477
ATOM    977  CD2 LEU A  87      -8.435  -9.127   1.045  1.00 51.85           C  
ANISOU  977  CD2 LEU A  87     6017   6873   6811    395   -296   -425
ATOM    978  H   LEU A  87      -9.961  -4.799  -0.598  1.00 38.15           H  
ATOM    979  HA  LEU A  87     -11.213  -5.913   1.633  1.00 41.78           H  
ATOM    980  HB3 LEU A  87      -8.467  -6.498   0.450  1.00 47.02           H  
ATOM    981  HB2 LEU A  87      -9.968  -7.133  -0.161  1.00 47.02           H  
ATOM    982  HG  LEU A  87      -8.823  -7.725   2.588  1.00 52.28           H  
ATOM    983 HD11 LEU A  87     -10.736  -9.693   2.125  1.00 56.79           H  
ATOM    984 HD12 LEU A  87     -10.969  -8.264   3.109  1.00 56.79           H  
ATOM    985 HD13 LEU A  87     -11.510  -8.277   1.439  1.00 56.79           H  
ATOM    986 HD21 LEU A  87      -7.617  -9.392   1.715  1.00 51.85           H  
ATOM    987 HD22 LEU A  87      -8.975 -10.046   0.815  1.00 51.85           H  
ATOM    988 HD23 LEU A  87      -7.984  -8.789   0.111  1.00 51.85           H  
ATOM    989  N   PHE A  88      -8.475  -4.239   2.420  1.00 37.30           N  
ANISOU  989  N   PHE A  88     4761   4690   4721    271   -274   -217
ATOM    990  CA  PHE A  88      -7.796  -3.460   3.453  1.00 35.06           C  
ANISOU  990  CA  PHE A  88     4616   4339   4366    292   -347   -154
ATOM    991  C   PHE A  88      -8.711  -2.422   4.140  1.00 36.43           C  
ANISOU  991  C   PHE A  88     4930   4422   4489    269   -295   -133
ATOM    992  O   PHE A  88      -8.753  -2.363   5.368  1.00 37.40           O  
ANISOU  992  O   PHE A  88     5170   4476   4564    314   -336   -106
ATOM    993  CB  PHE A  88      -6.493  -2.873   2.857  1.00 33.68           C  
ANISOU  993  CB  PHE A  88     4470   4180   4145    222   -421    -86
ATOM    994  CG  PHE A  88      -5.781  -1.793   3.651  1.00 35.42           C  
ANISOU  994  CG  PHE A  88     4842   4334   4284    215   -491     -9
ATOM    995  CD1 PHE A  88      -4.970  -2.138   4.752  1.00 35.70           C  
ANISOU  995  CD1 PHE A  88     4909   4356   4299    292   -575      6
ATOM    996  CD2 PHE A  88      -6.037  -0.430   3.385  1.00 36.73           C  
ANISOU  996  CD2 PHE A  88     5114   4450   4390    128   -478     54
ATOM    997  CE1 PHE A  88      -4.373  -1.142   5.512  1.00 37.22           C  
ANISOU  997  CE1 PHE A  88     5246   4483   4413    277   -643     79
ATOM    998  CE2 PHE A  88      -5.431   0.552   4.157  1.00 37.11           C  
ANISOU  998  CE2 PHE A  88     5301   4441   4358    110   -547    129
ATOM    999  CZ  PHE A  88      -4.594   0.195   5.206  1.00 37.33           C  
ANISOU  999  CZ  PHE A  88     5366   4452   4365    183   -629    140
ATOM   1000  H   PHE A  88      -8.145  -4.104   1.468  1.00 37.30           H  
ATOM   1001  HA  PHE A  88      -7.500  -4.162   4.235  1.00 35.06           H  
ATOM   1002  HB3 PHE A  88      -6.692  -2.469   1.864  1.00 33.68           H  
ATOM   1003  HB2 PHE A  88      -5.784  -3.688   2.704  1.00 33.68           H  
ATOM   1004  HD1 PHE A  88      -4.804  -3.175   5.002  1.00 35.70           H  
ATOM   1005  HD2 PHE A  88      -6.698  -0.145   2.577  1.00 36.73           H  
ATOM   1006  HE1 PHE A  88      -3.739  -1.404   6.346  1.00 37.22           H  
ATOM   1007  HE2 PHE A  88      -5.613   1.596   3.944  1.00 37.11           H  
ATOM   1008  HZ  PHE A  88      -4.118   0.962   5.797  1.00 37.33           H  
ATOM   1009  N   VAL A  89      -9.456  -1.653   3.335  1.00 35.51           N  
ANISOU 1009  N   VAL A  89     4811   4302   4381    197   -207   -146
ATOM   1010  CA  VAL A  89     -10.400  -0.620   3.762  1.00 34.51           C  
ANISOU 1010  CA  VAL A  89     4825   4093   4193    152   -162   -119
ATOM   1011  C   VAL A  89     -11.518  -1.123   4.703  1.00 38.64           C  
ANISOU 1011  C   VAL A  89     5384   4574   4723    237   -103   -179
ATOM   1012  O   VAL A  89     -11.877  -0.404   5.636  1.00 41.74           O  
ANISOU 1012  O   VAL A  89     5926   4882   5049    234   -100   -156
ATOM   1013  CB  VAL A  89     -10.969   0.145   2.517  1.00  0.00           C  
ATOM   1014  CG1 VAL A  89     -12.407   0.688   2.582  1.00  0.00           C  
ATOM   1015  CG2 VAL A  89     -10.018   1.282   2.110  1.00  0.00           C  
ATOM   1016  H   VAL A  89      -9.343  -1.745   2.328  1.00 35.51           H  
ATOM   1017  HA  VAL A  89      -9.816   0.086   4.351  1.00 34.51           H  
ATOM   1018  HB  VAL A  89     -10.980  -0.555   1.685  1.00  0.00           H  
ATOM   1019 HG11 VAL A  89     -12.662   1.241   1.677  1.00  0.00           H  
ATOM   1020 HG12 VAL A  89     -13.141  -0.112   2.679  1.00  0.00           H  
ATOM   1021 HG13 VAL A  89     -12.524   1.368   3.421  1.00  0.00           H  
ATOM   1022 HG21 VAL A  89     -10.323   1.738   1.168  1.00  0.00           H  
ATOM   1023 HG22 VAL A  89      -9.999   2.064   2.870  1.00  0.00           H  
ATOM   1024 HG23 VAL A  89      -8.998   0.921   1.982  1.00  0.00           H  
ATOM   1025  N   PHE A  90     -12.034  -2.338   4.471  1.00 39.59           N  
ANISOU 1025  N   PHE A  90     5372   4751   4921    311    -55   -255
ATOM   1026  CA  PHE A  90     -13.191  -2.894   5.181  1.00 41.92           C  
ANISOU 1026  CA  PHE A  90     5687   5012   5230    404     11   -316
ATOM   1027  C   PHE A  90     -13.066  -3.019   6.717  1.00 46.42           C  
ANISOU 1027  C   PHE A  90     6345   5518   5776    506    -63   -300
ATOM   1028  O   PHE A  90     -14.100  -3.019   7.382  1.00 50.70           O  
ANISOU 1028  O   PHE A  90     6966   5994   6304    576    -16   -334
ATOM   1029  CB  PHE A  90     -13.601  -4.254   4.568  1.00  0.00           C  
ATOM   1030  CG  PHE A  90     -14.057  -4.269   3.112  1.00  0.00           C  
ATOM   1031  CD1 PHE A  90     -13.874  -5.442   2.347  1.00  0.00           C  
ATOM   1032  CD2 PHE A  90     -14.808  -3.209   2.552  1.00  0.00           C  
ATOM   1033  CE1 PHE A  90     -14.339  -5.508   1.041  1.00  0.00           C  
ATOM   1034  CE2 PHE A  90     -15.264  -3.293   1.243  1.00  0.00           C  
ATOM   1035  CZ  PHE A  90     -15.024  -4.434   0.488  1.00  0.00           C  
ATOM   1036  H   PHE A  90     -11.717  -2.847   3.652  1.00 39.59           H  
ATOM   1037  HA  PHE A  90     -14.009  -2.188   5.035  1.00 41.92           H  
ATOM   1038  HB3 PHE A  90     -14.401  -4.700   5.161  1.00  0.00           H  
ATOM   1039  HB2 PHE A  90     -12.754  -4.937   4.658  1.00  0.00           H  
ATOM   1040  HD1 PHE A  90     -13.354  -6.291   2.769  1.00  0.00           H  
ATOM   1041  HD2 PHE A  90     -15.022  -2.314   3.116  1.00  0.00           H  
ATOM   1042  HE1 PHE A  90     -14.171  -6.400   0.453  1.00  0.00           H  
ATOM   1043  HE2 PHE A  90     -15.813  -2.468   0.811  1.00  0.00           H  
ATOM   1044  HZ  PHE A  90     -15.382  -4.490  -0.531  1.00  0.00           H  
ATOM   1045  N   SER A  91     -11.849  -3.123   7.270  1.00 46.47           N  
ANISOU 1045  N   SER A  91     6345   5539   5772    515   -176   -249
ATOM   1046  CA  SER A  91     -11.620  -3.211   8.717  1.00 47.33           C  
ANISOU 1046  CA  SER A  91     6544   5583   5854    603   -257   -223
ATOM   1047  C   SER A  91     -11.365  -1.841   9.385  1.00 48.54           C  
ANISOU 1047  C   SER A  91     6905   5630   5909    544   -284   -163
ATOM   1048  O   SER A  91     -11.509  -1.737  10.607  1.00 50.89           O  
ANISOU 1048  O   SER A  91     7314   5845   6178    616   -320   -155
ATOM   1049  CB  SER A  91     -10.496  -4.236   8.974  1.00  0.00           C  
ATOM   1050  OG  SER A  91      -9.314  -3.915   8.260  1.00  0.00           O  
ATOM   1051  H   SER A  91     -11.011  -3.123   6.700  1.00 46.47           H  
ATOM   1052  HA  SER A  91     -12.511  -3.613   9.204  1.00 47.33           H  
ATOM   1053  HB3 SER A  91     -10.825  -5.235   8.682  1.00  0.00           H  
ATOM   1054  HB2 SER A  91     -10.269  -4.287  10.041  1.00  0.00           H  
ATOM   1055  HG  SER A  91      -8.624  -4.537   8.516  1.00  0.00           H  
ATOM   1056  N   LEU A  92     -11.051  -0.800   8.596  1.00 49.52           N  
ANISOU 1056  N   LEU A  92     7082   5753   5980    414   -270   -118
ATOM   1057  CA  LEU A  92     -10.751   0.548   9.087  1.00 50.98           C  
ANISOU 1057  CA  LEU A  92     7456   5848   6064    340   -309    -49
ATOM   1058  C   LEU A  92     -11.857   1.260   9.907  1.00 55.86           C  
ANISOU 1058  C   LEU A  92     8218   6365   6641    367   -242    -85
ATOM   1059  O   LEU A  92     -11.488   1.894  10.900  1.00 55.41           O  
ANISOU 1059  O   LEU A  92     8320   6217   6515    370   -299    -45
ATOM   1060  CB  LEU A  92     -10.269   1.473   7.943  1.00 48.80           C  
ANISOU 1060  CB  LEU A  92     7187   5605   5751    196   -304     11
ATOM   1061  CG  LEU A  92      -9.014   1.002   7.175  1.00 49.91           C  
ANISOU 1061  CG  LEU A  92     7237   5823   5905    154   -381     65
ATOM   1062  CD1 LEU A  92      -8.648   2.005   6.064  1.00 48.92           C  
ANISOU 1062  CD1 LEU A  92     7130   5714   5744     22   -367    129
ATOM   1063  CD2 LEU A  92      -7.808   0.723   8.090  1.00 50.50           C  
ANISOU 1063  CD2 LEU A  92     7382   5871   5935    185   -498    122
ATOM   1064  H   LEU A  92     -11.024  -0.931   7.591  1.00 49.52           H  
ATOM   1065  HA  LEU A  92      -9.919   0.422   9.781  1.00 50.98           H  
ATOM   1066  HB3 LEU A  92     -10.064   2.463   8.355  1.00 48.80           H  
ATOM   1067  HB2 LEU A  92     -11.087   1.618   7.237  1.00 48.80           H  
ATOM   1068  HG  LEU A  92      -9.265   0.062   6.681  1.00 49.91           H  
ATOM   1069 HD11 LEU A  92      -8.214   1.495   5.204  1.00 48.92           H  
ATOM   1070 HD12 LEU A  92      -9.519   2.557   5.709  1.00 48.92           H  
ATOM   1071 HD13 LEU A  92      -7.918   2.740   6.405  1.00 48.92           H  
ATOM   1072 HD21 LEU A  92      -6.866   0.981   7.608  1.00 50.50           H  
ATOM   1073 HD22 LEU A  92      -7.858   1.276   9.028  1.00 50.50           H  
ATOM   1074 HD23 LEU A  92      -7.751  -0.339   8.327  1.00 50.50           H  
ATOM   1075  N   PRO A  93     -13.168   1.166   9.556  1.00 59.92           N  
ANISOU 1075  N   PRO A  93     8694   6886   7185    381   -123   -158
ATOM   1076  CA  PRO A  93     -14.188   1.878  10.342  1.00 64.58           C  
ANISOU 1076  CA  PRO A  93     9433   7376   7729    412    -56   -198
ATOM   1077  C   PRO A  93     -14.418   1.213  11.707  1.00 71.26           C  
ANISOU 1077  C   PRO A  93    10338   8149   8588    553    -93   -225
ATOM   1078  O   PRO A  93     -14.451   1.918  12.712  1.00 73.42           O  
ANISOU 1078  O   PRO A  93    10800   8310   8786    548   -111   -207
ATOM   1079  CB  PRO A  93     -15.432   1.870   9.443  1.00 64.17           C  
ANISOU 1079  CB  PRO A  93     9279   7375   7727    421     80   -280
ATOM   1080  CG  PRO A  93     -15.291   0.609   8.613  1.00 62.41           C  
ANISOU 1080  CG  PRO A  93     8849   7275   7590    413     72   -286
ATOM   1081  CD  PRO A  93     -13.783   0.481   8.413  1.00 60.20           C  
ANISOU 1081  CD  PRO A  93     8580   7013   7280    339    -41   -197
ATOM   1082  HA  PRO A  93     -13.886   2.914  10.515  1.00 64.58           H  
ATOM   1083  HB3 PRO A  93     -15.414   2.742   8.789  1.00 64.17           H  
ATOM   1084  HB2 PRO A  93     -16.370   1.898   9.996  1.00 64.17           H  
ATOM   1085  HG3 PRO A  93     -15.857   0.636   7.684  1.00 62.41           H  
ATOM   1086  HG2 PRO A  93     -15.662  -0.242   9.183  1.00 62.41           H  
ATOM   1087  HD2 PRO A  93     -13.538  -0.572   8.337  1.00 60.20           H  
ATOM   1088  HD3 PRO A  93     -13.463   0.964   7.495  1.00 60.20           H  
ATOM   1089  N   PHE A  94     -14.496  -0.126  11.726  1.00 77.54           N  
ANISOU 1089  N   PHE A  94    10981   9002   9477    676   -108   -263
ATOM   1090  CA  PHE A  94     -14.648  -0.951  12.926  1.00 83.57           C  
ANISOU 1090  CA  PHE A  94    11793   9697  10265    821   -146   -281
ATOM   1091  C   PHE A  94     -13.530  -0.720  13.951  1.00 89.71           C  
ANISOU 1091  C   PHE A  94    12707  10403  10974    793   -279   -195
ATOM   1092  O   PHE A  94     -13.825  -0.588  15.135  1.00 89.73           O  
ANISOU 1092  O   PHE A  94    12864  10289  10939    852   -301   -193
ATOM   1093  CB  PHE A  94     -14.743  -2.443  12.554  1.00 81.87           C  
ANISOU 1093  CB  PHE A  94    11370   9574  10164    945   -153   -322
ATOM   1094  CG  PHE A  94     -15.966  -2.803  11.731  1.00 80.96           C  
ANISOU 1094  CG  PHE A  94    11105   9539  10119    970    -27   -403
ATOM   1095  CD1 PHE A  94     -17.222  -2.948  12.356  1.00 82.55           C  
ANISOU 1095  CD1 PHE A  94    11318   9696  10350   1078     77   -479
ATOM   1096  CD2 PHE A  94     -15.894  -2.830  10.322  1.00 79.11           C  
ANISOU 1096  CD2 PHE A  94    10718   9422   9919    887    -10   -404
ATOM   1097  CE1 PHE A  94     -18.358  -3.171  11.588  1.00 82.50           C  
ANISOU 1097  CE1 PHE A  94    11168   9773  10404   1095    195   -551
ATOM   1098  CE2 PHE A  94     -17.040  -3.054   9.572  1.00 79.11           C  
ANISOU 1098  CE2 PHE A  94    10582   9497   9981    900    102   -474
ATOM   1099  CZ  PHE A  94     -18.266  -3.227  10.203  1.00 80.35           C  
ANISOU 1099  CZ  PHE A  94    10745   9620  10164   1001    204   -546
ATOM   1100  H   PHE A  94     -14.469  -0.628  10.852  1.00 77.54           H  
ATOM   1101  HA  PHE A  94     -15.586  -0.660  13.402  1.00 83.57           H  
ATOM   1102  HB3 PHE A  94     -14.763  -3.042  13.466  1.00 81.87           H  
ATOM   1103  HB2 PHE A  94     -13.847  -2.756  12.015  1.00 81.87           H  
ATOM   1104  HD1 PHE A  94     -17.306  -2.890  13.433  1.00 82.55           H  
ATOM   1105  HD2 PHE A  94     -14.949  -2.681   9.818  1.00 79.11           H  
ATOM   1106  HE1 PHE A  94     -19.318  -3.295  12.071  1.00 82.50           H  
ATOM   1107  HE2 PHE A  94     -16.976  -3.084   8.493  1.00 79.11           H  
ATOM   1108  HZ  PHE A  94     -19.155  -3.398   9.612  1.00 80.35           H  
ATOM   1109  N   TRP A  95     -12.282  -0.599  13.476  1.00 96.37           N  
ANISOU 1109  N   TRP A  95    13500  11316  11800    703   -367   -123
ATOM   1110  CA  TRP A  95     -11.116  -0.268  14.298  1.00102.17           C  
ANISOU 1110  CA  TRP A  95    14357  11999  12465    664   -493    -35
ATOM   1111  C   TRP A  95     -11.275   1.082  15.034  1.00104.78           C  
ANISOU 1111  C   TRP A  95    14891  12238  12683    544   -493     14
ATOM   1112  O   TRP A  95     -10.966   1.170  16.222  1.00105.61           O  
ANISOU 1112  O   TRP A  95    15148  12258  12720    531   -578     71
ATOM   1113  CB  TRP A  95      -9.856  -0.298  13.407  1.00105.31           C  
ANISOU 1113  CB  TRP A  95    14632  12507  12875    604   -577     24
ATOM   1114  CG  TRP A  95      -8.521  -0.138  14.077  1.00110.75           C  
ANISOU 1114  CG  TRP A  95    15383  13169  13527    620   -711     96
ATOM   1115  CD1 TRP A  95      -8.168  -0.640  15.284  1.00113.65           C  
ANISOU 1115  CD1 TRP A  95    15746  13503  13932    746   -770     89
ATOM   1116  CD2 TRP A  95      -7.311   0.472  13.532  1.00112.85           C  
ANISOU 1116  CD2 TRP A  95    15722  13444  13713    505   -803    193
ATOM   1117  NE1 TRP A  95      -6.843  -0.351  15.538  1.00114.73           N  
ANISOU 1117  NE1 TRP A  95    15955  13625  14012    711   -895    175
ATOM   1118  CE2 TRP A  95      -6.258   0.324  14.487  1.00114.58           C  
ANISOU 1118  CE2 TRP A  95    15981  13634  13918    562   -915    238
ATOM   1119  CE3 TRP A  95      -6.992   1.133  12.322  1.00112.96           C  
ANISOU 1119  CE3 TRP A  95    15765  13490  13665    360   -802    250
ATOM   1120  CZ2 TRP A  95      -4.959   0.809  14.254  1.00115.50           C  
ANISOU 1120  CZ2 TRP A  95    16169  13759  13958    473  -1022    335
ATOM   1121  CZ3 TRP A  95      -5.691   1.616  12.073  1.00114.08           C  
ANISOU 1121  CZ3 TRP A  95    15969  13641  13736    280   -906    346
ATOM   1122  CH2 TRP A  95      -4.676   1.457  13.037  1.00115.32           C  
ANISOU 1122  CH2 TRP A  95    16166  13773  13876    333  -1013    386
ATOM   1123  H   TRP A  95     -12.113  -0.740  12.487  1.00 96.37           H  
ATOM   1124  HA  TRP A  95     -11.032  -1.051  15.054  1.00102.17           H  
ATOM   1125  HB3 TRP A  95      -9.935   0.475  12.643  1.00105.31           H  
ATOM   1126  HB2 TRP A  95      -9.811  -1.242  12.865  1.00105.31           H  
ATOM   1127  HD1 TRP A  95      -8.833  -1.179  15.943  1.00113.65           H  
ATOM   1128  HE1 TRP A  95      -6.379  -0.617  16.400  1.00114.73           H  
ATOM   1129  HE3 TRP A  95      -7.759   1.270  11.573  1.00112.96           H  
ATOM   1130  HZ2 TRP A  95      -4.184   0.689  14.997  1.00115.50           H  
ATOM   1131  HZ3 TRP A  95      -5.471   2.123  11.143  1.00114.08           H  
ATOM   1132  HH2 TRP A  95      -3.685   1.841  12.843  1.00115.32           H  
ATOM   1133  N   GLY A  96     -11.827   2.085  14.334  1.00105.62           N  
ANISOU 1133  N   GLY A  96    15005  12362  12764    450   -404     -3
ATOM   1134  CA  GLY A  96     -12.157   3.393  14.896  1.00104.97           C  
ANISOU 1134  CA  GLY A  96    15120  12192  12572    336   -397     37
ATOM   1135  C   GLY A  96     -13.359   3.286  15.847  1.00104.12           C  
ANISOU 1135  C   GLY A  96    15175  11952  12434    413   -352    -19
ATOM   1136  O   GLY A  96     -13.303   3.811  16.957  1.00106.19           O  
ANISOU 1136  O   GLY A  96    15636  12113  12597    346   -392     25
ATOM   1137  H   GLY A  96     -12.100   1.913  13.375  1.00105.62           H  
ATOM   1138  HA3 GLY A  96     -12.403   4.080  14.086  1.00104.97           H  
ATOM   1139  HA2 GLY A  96     -11.296   3.808  15.422  1.00104.97           H  
ATOM   1140  N   TYR A  97     -14.431   2.592  15.439  1.00102.08           N  
ANISOU 1140  N   TYR A  97    14836  11693  12258    553   -268   -115
ATOM   1141  CA  TYR A  97     -15.660   2.421  16.224  1.00109.50           C  
ANISOU 1141  CA  TYR A  97    15919  12504  13182    654   -224   -174
ATOM   1142  C   TYR A  97     -15.440   1.667  17.546  1.00117.53           C  
ANISOU 1142  C   TYR A  97    17022  13441  14193    731   -342   -128
ATOM   1143  O   TYR A  97     -16.011   2.071  18.557  1.00126.08           O  
ANISOU 1143  O   TYR A  97    18314  14388  15202    726   -364   -118
ATOM   1144  CB  TYR A  97     -16.763   1.725  15.395  1.00  0.00           C  
ATOM   1145  CG  TYR A  97     -17.239   2.402  14.113  1.00  0.00           C  
ATOM   1146  CD1 TYR A  97     -17.092   3.792  13.899  1.00  0.00           C  
ATOM   1147  CD2 TYR A  97     -17.863   1.616  13.120  1.00  0.00           C  
ATOM   1148  CE1 TYR A  97     -17.547   4.379  12.703  1.00  0.00           C  
ATOM   1149  CE2 TYR A  97     -18.326   2.205  11.928  1.00  0.00           C  
ATOM   1150  CZ  TYR A  97     -18.162   3.588  11.716  1.00  0.00           C  
ATOM   1151  OH  TYR A  97     -18.596   4.167  10.559  1.00  0.00           O  
ATOM   1152  H   TYR A  97     -14.443   2.214  14.493  1.00102.08           H  
ATOM   1153  HA  TYR A  97     -16.012   3.415  16.501  1.00109.50           H  
ATOM   1154  HB3 TYR A  97     -17.646   1.594  16.022  1.00  0.00           H  
ATOM   1155  HB2 TYR A  97     -16.430   0.717  15.145  1.00  0.00           H  
ATOM   1156  HD1 TYR A  97     -16.626   4.427  14.637  1.00  0.00           H  
ATOM   1157  HD2 TYR A  97     -17.990   0.552  13.266  1.00  0.00           H  
ATOM   1158  HE1 TYR A  97     -17.423   5.441  12.551  1.00  0.00           H  
ATOM   1159  HE2 TYR A  97     -18.798   1.583  11.180  1.00  0.00           H  
ATOM   1160  HH  TYR A  97     -19.057   3.548   9.977  1.00  0.00           H  
ATOM   1161  N   TYR A  98     -14.609   0.617  17.537  1.00116.29           N  
ANISOU 1161  N   TYR A  98    16712  13365  14109    796   -423    -99
ATOM   1162  CA  TYR A  98     -14.244  -0.151  18.730  1.00121.51           C  
ANISOU 1162  CA  TYR A  98    17440  13958  14769    872   -540    -51
ATOM   1163  C   TYR A  98     -13.379   0.674  19.704  1.00125.30           C  
ANISOU 1163  C   TYR A  98    18081  14391  15137    734   -653     54
ATOM   1164  O   TYR A  98     -13.566   0.566  20.915  1.00133.49           O  
ANISOU 1164  O   TYR A  98    19258  15325  16138    769   -737     93
ATOM   1165  CB  TYR A  98     -13.532  -1.463  18.329  1.00  0.00           C  
ATOM   1166  CG  TYR A  98     -14.306  -2.504  17.521  1.00  0.00           C  
ATOM   1167  CD1 TYR A  98     -15.707  -2.436  17.341  1.00  0.00           C  
ATOM   1168  CD2 TYR A  98     -13.591  -3.569  16.933  1.00  0.00           C  
ATOM   1169  CE1 TYR A  98     -16.375  -3.410  16.573  1.00  0.00           C  
ATOM   1170  CE2 TYR A  98     -14.259  -4.549  16.173  1.00  0.00           C  
ATOM   1171  CZ  TYR A  98     -15.653  -4.468  15.990  1.00  0.00           C  
ATOM   1172  OH  TYR A  98     -16.310  -5.408  15.252  1.00  0.00           O  
ATOM   1173  H   TYR A  98     -14.219   0.290  16.652  1.00116.29           H  
ATOM   1174  HA  TYR A  98     -15.158  -0.406  19.269  1.00121.51           H  
ATOM   1175  HB3 TYR A  98     -13.191  -1.967  19.232  1.00  0.00           H  
ATOM   1176  HB2 TYR A  98     -12.632  -1.213  17.765  1.00  0.00           H  
ATOM   1177  HD1 TYR A  98     -16.290  -1.637  17.774  1.00  0.00           H  
ATOM   1178  HD2 TYR A  98     -12.519  -3.637  17.056  1.00  0.00           H  
ATOM   1179  HE1 TYR A  98     -17.445  -3.341  16.437  1.00  0.00           H  
ATOM   1180  HE2 TYR A  98     -13.692  -5.355  15.731  1.00  0.00           H  
ATOM   1181  HH  TYR A  98     -15.724  -6.090  14.897  1.00  0.00           H  
ATOM   1182  N   ALA A  99     -12.486   1.524  19.172  1.00120.58           N  
ANISOU 1182  N   ALA A  99    17463  13868  14485    576   -659    106
ATOM   1183  CA  ALA A  99     -11.682   2.456  19.964  1.00118.57           C  
ANISOU 1183  CA  ALA A  99    17342  13586  14124    439   -765    213
ATOM   1184  C   ALA A  99     -12.527   3.588  20.583  1.00116.97           C  
ANISOU 1184  C   ALA A  99    17393  13231  13819    386   -759    221
ATOM   1185  O   ALA A  99     -12.271   3.984  21.720  1.00116.87           O  
ANISOU 1185  O   ALA A  99    17523  13159  13723    311   -863    305
ATOM   1186  CB  ALA A  99     -10.551   3.026  19.095  1.00118.77           C  
ANISOU 1186  CB  ALA A  99    17277  13727  14123    292   -760    265
ATOM   1187  H   ALA A  99     -12.380   1.572  18.167  1.00120.58           H  
ATOM   1188  HA  ALA A  99     -11.225   1.896  20.783  1.00118.57           H  
ATOM   1189  HB1 ALA A  99      -9.923   3.707  19.669  1.00118.77           H  
ATOM   1190  HB2 ALA A  99      -9.908   2.231  18.715  1.00118.77           H  
ATOM   1191  HB3 ALA A  99     -10.938   3.578  18.238  1.00118.77           H  
ATOM   1192  N   ALA A 100     -13.522   4.076  19.832  1.00114.86           N  
ANISOU 1192  N   ALA A 100    17189  12902  13552    416   -640    134
ATOM   1193  CA  ALA A 100     -14.456   5.127  20.241  1.00111.60           C  
ANISOU 1193  CA  ALA A 100    17027  12338  13038    365   -622    127
ATOM   1194  C   ALA A 100     -15.611   4.633  21.139  1.00110.42           C  
ANISOU 1194  C   ALA A 100    16947  12070  12938    537   -554     28
ATOM   1195  O   ALA A 100     -16.382   5.462  21.626  1.00108.70           O  
ANISOU 1195  O   ALA A 100    16729  11803  12769    660   -620     34
ATOM   1196  CB  ALA A 100     -15.010   5.807  18.979  1.00109.44           C  
ANISOU 1196  CB  ALA A 100    16804  12085  12694    223   -538    118
ATOM   1197  H   ALA A 100     -13.613   3.744  18.875  1.00114.86           H  
ATOM   1198  HA  ALA A 100     -13.905   5.878  20.812  1.00111.60           H  
ATOM   1199  HB1 ALA A 100     -15.689   6.621  19.233  1.00109.44           H  
ATOM   1200  HB2 ALA A 100     -14.205   6.233  18.383  1.00109.44           H  
ATOM   1201  HB3 ALA A 100     -15.558   5.102  18.353  1.00109.44           H  
ATOM   1202  N   ASP A 101     -15.735   3.313  21.329  1.00 48.99           N  
ATOM   1203  CA  ASP A 101     -16.757   2.658  22.157  1.00 53.05           C  
ATOM   1204  C   ASP A 101     -16.549   3.004  23.650  1.00 55.96           C  
ATOM   1205  O   ASP A 101     -15.445   3.366  24.060  1.00 57.20           O  
ATOM   1206  CB  ASP A 101     -16.749   1.121  21.925  1.00  0.00           C  
ATOM   1207  CG  ASP A 101     -18.034   0.375  22.303  1.00  0.00           C  
ATOM   1208  OD1 ASP A 101     -18.784   0.843  23.184  1.00  0.00           O  
ATOM   1209  OD2 ASP A 101     -18.241  -0.725  21.756  1.00  0.00           O1-
ATOM   1210  H   ASP A 101     -15.059   2.707  20.886  1.00 48.99           H  
ATOM   1211  HA  ASP A 101     -17.727   3.052  21.849  1.00 53.05           H  
ATOM   1212  HB3 ASP A 101     -15.918   0.667  22.469  1.00  0.00           H  
ATOM   1213  HB2 ASP A 101     -16.573   0.937  20.865  1.00  0.00           H  
ATOM   1214  N   GLN A 102     -17.612   2.861  24.443  1.00 58.97           N  
ATOM   1215  CA  GLN A 102     -17.558   2.866  25.903  1.00 61.75           C  
ATOM   1216  C   GLN A 102     -16.995   1.531  26.424  1.00 62.91           C  
ATOM   1217  O   GLN A 102     -16.282   1.520  27.428  1.00 63.12           O  
ATOM   1218  CB  GLN A 102     -18.959   3.141  26.483  1.00  0.00           C  
ATOM   1219  CG  GLN A 102     -19.503   4.540  26.123  1.00  0.00           C  
ATOM   1220  CD  GLN A 102     -20.859   4.852  26.760  1.00  0.00           C  
ATOM   1221  OE1 GLN A 102     -21.428   4.051  27.499  1.00  0.00           O  
ATOM   1222  NE2 GLN A 102     -21.397   6.033  26.485  1.00  0.00           N  
ATOM   1223  H   GLN A 102     -18.384   2.333  24.023  1.00 58.97           H  
ATOM   1224  HA  GLN A 102     -16.885   3.660  26.233  1.00 61.75           H  
ATOM   1225  HB3 GLN A 102     -18.913   3.047  27.570  1.00  0.00           H  
ATOM   1226  HB2 GLN A 102     -19.657   2.373  26.145  1.00  0.00           H  
ATOM   1227  HG3 GLN A 102     -19.602   4.633  25.041  1.00  0.00           H  
ATOM   1228  HG2 GLN A 102     -18.790   5.301  26.439  1.00  0.00           H  
ATOM   1229 HE22 GLN A 102     -22.290   6.299  26.877  1.00  0.00           H  
ATOM   1230 HE21 GLN A 102     -20.927   6.691  25.878  1.00  0.00           H  
ATOM   1231  N   TRP A 103     -17.269   0.435  25.702  1.00 63.82           N  
ATOM   1232  CA  TRP A 103     -16.692  -0.888  25.936  1.00 64.00           C  
ATOM   1233  C   TRP A 103     -15.313  -0.994  25.253  1.00 62.95           C  
ATOM   1234  O   TRP A 103     -15.115  -1.825  24.366  1.00 63.27           O  
ATOM   1235  CB  TRP A 103     -17.680  -1.982  25.482  1.00  0.00           C  
ATOM   1236  CG  TRP A 103     -19.009  -1.987  26.177  1.00  0.00           C  
ATOM   1237  CD1 TRP A 103     -20.151  -1.444  25.696  1.00  0.00           C  
ATOM   1238  CD2 TRP A 103     -19.339  -2.487  27.510  1.00  0.00           C  
ATOM   1239  NE1 TRP A 103     -21.165  -1.598  26.621  1.00  0.00           N  
ATOM   1240  CE2 TRP A 103     -20.722  -2.232  27.763  1.00  0.00           C  
ATOM   1241  CE3 TRP A 103     -18.609  -3.132  28.538  1.00  0.00           C  
ATOM   1242  CZ2 TRP A 103     -21.348  -2.602  28.966  1.00  0.00           C  
ATOM   1243  CZ3 TRP A 103     -19.225  -3.506  29.750  1.00  0.00           C  
ATOM   1244  CH2 TRP A 103     -20.592  -3.244  29.965  1.00  0.00           C  
ATOM   1245  H   TRP A 103     -17.846   0.532  24.865  1.00 63.82           H  
ATOM   1246  HA  TRP A 103     -16.531  -1.024  27.007  1.00 64.00           H  
ATOM   1247  HB3 TRP A 103     -17.230  -2.963  25.642  1.00  0.00           H  
ATOM   1248  HB2 TRP A 103     -17.854  -1.907  24.408  1.00  0.00           H  
ATOM   1249  HD1 TRP A 103     -20.231  -0.962  24.729  1.00  0.00           H  
ATOM   1250  HE1 TRP A 103     -22.113  -1.263  26.459  1.00  0.00           H  
ATOM   1251  HE3 TRP A 103     -17.560  -3.344  28.389  1.00  0.00           H  
ATOM   1252  HZ2 TRP A 103     -22.397  -2.396  29.127  1.00  0.00           H  
ATOM   1253  HZ3 TRP A 103     -18.644  -3.998  30.519  1.00  0.00           H  
ATOM   1254  HH2 TRP A 103     -21.061  -3.533  30.895  1.00  0.00           H  
ATOM   1255  N   VAL A 104     -14.374  -0.151  25.704  1.00 60.74           N  
ATOM   1256  CA  VAL A 104     -12.997  -0.007  25.210  1.00 57.38           C  
ATOM   1257  C   VAL A 104     -12.128  -1.287  25.302  1.00 56.09           C  
ATOM   1258  O   VAL A 104     -11.042  -1.342  24.720  1.00 56.07           O  
ATOM   1259  CB  VAL A 104     -12.260   1.111  26.004  1.00  0.00           C  
ATOM   1260  CG1 VAL A 104     -12.895   2.492  25.788  1.00  0.00           C  
ATOM   1261  CG2 VAL A 104     -12.088   0.825  27.514  1.00  0.00           C  
ATOM   1262  H   VAL A 104     -14.641   0.500  26.432  1.00 60.74           H  
ATOM   1263  HA  VAL A 104     -13.051   0.273  24.155  1.00 57.38           H  
ATOM   1264  HB  VAL A 104     -11.260   1.191  25.579  1.00  0.00           H  
ATOM   1265 HG11 VAL A 104     -12.320   3.274  26.285  1.00  0.00           H  
ATOM   1266 HG12 VAL A 104     -12.931   2.743  24.727  1.00  0.00           H  
ATOM   1267 HG13 VAL A 104     -13.912   2.538  26.177  1.00  0.00           H  
ATOM   1268 HG21 VAL A 104     -11.579   1.651  28.013  1.00  0.00           H  
ATOM   1269 HG22 VAL A 104     -13.049   0.689  28.011  1.00  0.00           H  
ATOM   1270 HG23 VAL A 104     -11.491  -0.068  27.702  1.00  0.00           H  
ATOM   1271  N   PHE A 105     -12.608  -2.277  26.061  1.00 53.78           N  
ATOM   1272  CA  PHE A 105     -11.996  -3.581  26.288  1.00 51.38           C  
ATOM   1273  C   PHE A 105     -11.925  -4.411  24.990  1.00 48.13           C  
ATOM   1274  O   PHE A 105     -10.980  -5.182  24.817  1.00 47.73           O  
ATOM   1275  CB  PHE A 105     -12.814  -4.341  27.358  1.00  0.00           C  
ATOM   1276  CG  PHE A 105     -13.228  -3.504  28.561  1.00  0.00           C  
ATOM   1277  CD1 PHE A 105     -14.496  -2.883  28.586  1.00  0.00           C  
ATOM   1278  CD2 PHE A 105     -12.291  -3.192  29.568  1.00  0.00           C  
ATOM   1279  CE1 PHE A 105     -14.824  -2.015  29.619  1.00  0.00           C  
ATOM   1280  CE2 PHE A 105     -12.640  -2.323  30.594  1.00  0.00           C  
ATOM   1281  CZ  PHE A 105     -13.901  -1.740  30.620  1.00  0.00           C  
ATOM   1282  H   PHE A 105     -13.471  -2.110  26.557  1.00 53.78           H  
ATOM   1283  HA  PHE A 105     -10.990  -3.410  26.666  1.00 51.38           H  
ATOM   1284  HB3 PHE A 105     -12.222  -5.187  27.712  1.00  0.00           H  
ATOM   1285  HB2 PHE A 105     -13.712  -4.775  26.916  1.00  0.00           H  
ATOM   1286  HD1 PHE A 105     -15.216  -3.078  27.804  1.00  0.00           H  
ATOM   1287  HD2 PHE A 105     -11.302  -3.624  29.543  1.00  0.00           H  
ATOM   1288  HE1 PHE A 105     -15.798  -1.546  29.641  1.00  0.00           H  
ATOM   1289  HE2 PHE A 105     -11.924  -2.091  31.371  1.00  0.00           H  
ATOM   1290  HZ  PHE A 105     -14.162  -1.060  31.420  1.00  0.00           H  
ATOM   1291  N   GLY A 106     -12.909  -4.240  24.097  1.00 44.81           N  
ATOM   1292  CA  GLY A 106     -12.972  -4.934  22.816  1.00 42.04           C  
ATOM   1293  C   GLY A 106     -12.220  -4.098  21.777  1.00 39.32           C  
ATOM   1294  O   GLY A 106     -12.551  -2.932  21.567  1.00 36.79           O  
ATOM   1295  H   GLY A 106     -13.603  -3.520  24.261  1.00 44.81           H  
ATOM   1296  HA3 GLY A 106     -14.015  -5.023  22.511  1.00 42.04           H  
ATOM   1297  HA2 GLY A 106     -12.573  -5.948  22.886  1.00 42.04           H  
ATOM   1298  N   LEU A 107     -11.237  -4.709  21.107  1.00165.44           N  
ANISOU 1298  N   LEU A 107    22750  19502  20607   1393   -714    -70
ATOM   1299  CA  LEU A 107     -10.448  -4.132  20.014  1.00163.64           C  
ANISOU 1299  CA  LEU A 107    22476  19312  20389   1407   -863     12
ATOM   1300  C   LEU A 107      -9.790  -5.293  19.233  1.00163.88           C  
ANISOU 1300  C   LEU A 107    22248  19491  20528   1489   -869     -9
ATOM   1301  O   LEU A 107      -8.632  -5.207  18.824  1.00165.10           O  
ANISOU 1301  O   LEU A 107    22317  19728  20684   1460   -979     54
ATOM   1302  CB  LEU A 107      -9.452  -3.069  20.563  1.00  0.00           C  
ATOM   1303  CG  LEU A 107      -8.837  -2.108  19.516  1.00  0.00           C  
ATOM   1304  CD1 LEU A 107      -9.913  -1.313  18.751  1.00  0.00           C  
ATOM   1305  CD2 LEU A 107      -7.812  -1.162  20.174  1.00  0.00           C  
ATOM   1306  H   LEU A 107     -11.006  -5.665  21.335  1.00165.44           H  
ATOM   1307  HA  LEU A 107     -11.146  -3.651  19.327  1.00163.64           H  
ATOM   1308  HB3 LEU A 107      -8.660  -3.587  21.103  1.00  0.00           H  
ATOM   1309  HB2 LEU A 107      -9.950  -2.452  21.312  1.00  0.00           H  
ATOM   1310  HG  LEU A 107      -8.284  -2.699  18.785  1.00  0.00           H  
ATOM   1311 HD11 LEU A 107      -9.568  -0.321  18.457  1.00  0.00           H  
ATOM   1312 HD12 LEU A 107     -10.201  -1.830  17.835  1.00  0.00           H  
ATOM   1313 HD13 LEU A 107     -10.810  -1.176  19.355  1.00  0.00           H  
ATOM   1314 HD21 LEU A 107      -6.880  -1.144  19.609  1.00  0.00           H  
ATOM   1315 HD22 LEU A 107      -8.171  -0.134  20.233  1.00  0.00           H  
ATOM   1316 HD23 LEU A 107      -7.563  -1.466  21.192  1.00  0.00           H  
ATOM   1317  N   GLY A 108     -10.547  -6.390  19.057  1.00161.18           N  
ANISOU 1317  N   GLY A 108    21783  19187  20271   1584   -749    -98
ATOM   1318  CA  GLY A 108     -10.082  -7.722  18.636  1.00164.98           C  
ANISOU 1318  CA  GLY A 108    22014  19817  20855   1652   -747   -122
ATOM   1319  C   GLY A 108      -9.523  -7.809  17.204  1.00158.84           C  
ANISOU 1319  C   GLY A 108    21112  19184  20056   1504   -758   -105
ATOM   1320  O   GLY A 108      -9.114  -8.887  16.775  1.00158.81           O  
ANISOU 1320  O   GLY A 108    20942  19298  20100   1514   -821    -85
ATOM   1321  H   GLY A 108     -11.516  -6.337  19.335  1.00161.18           H  
ATOM   1322  HA3 GLY A 108     -10.910  -8.426  18.727  1.00164.98           H  
ATOM   1323  HA2 GLY A 108      -9.309  -8.062  19.328  1.00164.98           H  
ATOM   1324  N   LEU A 109      -9.468  -6.690  16.474  1.00150.57           N  
ANISOU 1324  N   LEU A 109    20147  18128  18936   1366   -699   -111
ATOM   1325  CA  LEU A 109      -8.803  -6.539  15.179  1.00142.68           C  
ANISOU 1325  CA  LEU A 109    19023  17256  17932   1240   -674   -113
ATOM   1326  C   LEU A 109      -7.264  -6.448  15.302  1.00135.64           C  
ANISOU 1326  C   LEU A 109    18115  16428  16994   1145   -798    -31
ATOM   1327  O   LEU A 109      -6.610  -6.283  14.275  1.00135.23           O  
ANISOU 1327  O   LEU A 109    17946  16487  16950   1056   -785    -34
ATOM   1328  CB  LEU A 109      -9.362  -5.280  14.470  1.00  0.00           C  
ATOM   1329  CG  LEU A 109     -10.858  -5.361  14.085  1.00  0.00           C  
ATOM   1330  CD1 LEU A 109     -11.378  -3.988  13.609  1.00  0.00           C  
ATOM   1331  CD2 LEU A 109     -11.136  -6.473  13.051  1.00  0.00           C  
ATOM   1332  H   LEU A 109      -9.766  -5.834  16.920  1.00150.57           H  
ATOM   1333  HA  LEU A 109      -9.017  -7.418  14.571  1.00142.68           H  
ATOM   1334  HB3 LEU A 109      -8.790  -5.078  13.563  1.00  0.00           H  
ATOM   1335  HB2 LEU A 109      -9.194  -4.416  15.116  1.00  0.00           H  
ATOM   1336  HG  LEU A 109     -11.420  -5.606  14.987  1.00  0.00           H  
ATOM   1337 HD11 LEU A 109     -11.635  -3.973  12.550  1.00  0.00           H  
ATOM   1338 HD12 LEU A 109     -12.267  -3.693  14.164  1.00  0.00           H  
ATOM   1339 HD13 LEU A 109     -10.638  -3.204  13.758  1.00  0.00           H  
ATOM   1340 HD21 LEU A 109     -11.820  -6.158  12.263  1.00  0.00           H  
ATOM   1341 HD22 LEU A 109     -10.224  -6.814  12.562  1.00  0.00           H  
ATOM   1342 HD23 LEU A 109     -11.589  -7.341  13.532  1.00  0.00           H  
ATOM   1343  N   CYS A 110      -6.715  -6.540  16.526  1.00129.04           N  
ANISOU 1343  N   CYS A 110    17393  15525  16111   1160   -914     40
ATOM   1344  CA  CYS A 110      -5.317  -6.288  16.905  1.00119.84           C  
ANISOU 1344  CA  CYS A 110    16236  14416  14884   1052  -1024    122
ATOM   1345  C   CYS A 110      -4.241  -6.932  16.005  1.00112.17           C  
ANISOU 1345  C   CYS A 110    15057  13595  13969   1055  -1059    115
ATOM   1346  O   CYS A 110      -3.239  -6.279  15.711  1.00111.15           O  
ANISOU 1346  O   CYS A 110    14884  13547  13802    941  -1086    145
ATOM   1347  CB  CYS A 110      -5.113  -6.627  18.403  1.00119.55           C  
ANISOU 1347  CB  CYS A 110    16350  14283  14792   1079  -1144    199
ATOM   1348  SG  CYS A 110      -4.995  -8.381  18.904  1.00117.48           S  
ANISOU 1348  SG  CYS A 110    16173  14051  14414    915  -1258    308
ATOM   1349  H   CYS A 110      -7.355  -6.643  17.302  1.00129.04           H  
ATOM   1350  HA  CYS A 110      -5.185  -5.210  16.797  1.00119.84           H  
ATOM   1351  HB3 CYS A 110      -5.919  -6.178  18.984  1.00119.55           H  
ATOM   1352  HB2 CYS A 110      -4.201  -6.133  18.732  1.00119.55           H  
ATOM   1353  N   LYS A 111      -4.484  -8.169  15.549  1.00105.80           N  
ANISOU 1353  N   LYS A 111    14119  12827  13253   1181  -1057     74
ATOM   1354  CA  LYS A 111      -3.627  -8.868  14.592  1.00 99.57           C  
ANISOU 1354  CA  LYS A 111    13136  12182  12513   1178  -1096     66
ATOM   1355  C   LYS A 111      -4.123  -8.668  13.152  1.00 91.87           C  
ANISOU 1355  C   LYS A 111    12037  11302  11568   1101   -994      5
ATOM   1356  O   LYS A 111      -3.311  -8.416  12.264  1.00 90.16           O  
ANISOU 1356  O   LYS A 111    11740  11182  11335   1008  -1023     17
ATOM   1357  CB  LYS A 111      -3.550 -10.365  14.947  1.00102.61           C  
ANISOU 1357  CB  LYS A 111    13411  12588  12989   1332  -1125     47
ATOM   1358  CG  LYS A 111      -2.899 -10.631  16.319  1.00104.17           C  
ANISOU 1358  CG  LYS A 111    13654  12760  13165   1382  -1270    126
ATOM   1359  CD  LYS A 111      -2.890 -12.113  16.720  1.00105.76           C  
ANISOU 1359  CD  LYS A 111    13703  13016  13465   1522  -1303    113
ATOM   1360  CE  LYS A 111      -1.882 -12.969  15.936  1.00105.94           C  
ANISOU 1360  CE  LYS A 111    13760  13025  13466   1564  -1457    200
ATOM   1361  NZ  LYS A 111      -2.016 -14.400  16.260  1.00107.00           N1+
ANISOU 1361  NZ  LYS A 111    13736  13220  13699   1699  -1498    197
ATOM   1362  H   LYS A 111      -5.321  -8.641  15.857  1.00105.80           H  
ATOM   1363  HA  LYS A 111      -2.614  -8.469  14.639  1.00 99.57           H  
ATOM   1364  HB3 LYS A 111      -2.975 -10.871  14.171  1.00102.61           H  
ATOM   1365  HB2 LYS A 111      -4.548 -10.805  14.916  1.00102.61           H  
ATOM   1366  HG3 LYS A 111      -3.433 -10.077  17.091  1.00104.17           H  
ATOM   1367  HG2 LYS A 111      -1.882 -10.237  16.332  1.00104.17           H  
ATOM   1368  HD3 LYS A 111      -3.897 -12.518  16.608  1.00105.76           H  
ATOM   1369  HD2 LYS A 111      -2.658 -12.172  17.782  1.00105.76           H  
ATOM   1370  HE3 LYS A 111      -0.868 -12.637  16.157  1.00105.94           H  
ATOM   1371  HE2 LYS A 111      -2.016 -12.840  14.864  1.00105.94           H  
ATOM   1372  HZ1 LYS A 111      -1.353 -14.950  15.717  1.00107.00           H  
ATOM   1373  HZ2 LYS A 111      -1.827 -14.567  17.245  1.00107.00           H  
ATOM   1374  HZ3 LYS A 111      -2.938 -14.740  16.050  1.00107.00           H  
ATOM   1375  N   MET A 112      -5.446  -8.754  12.945  1.00 87.73           N  
ANISOU 1375  N   MET A 112    11499  10748  11086   1137   -872    -63
ATOM   1376  CA  MET A 112      -6.105  -8.674  11.639  1.00 81.52           C  
ANISOU 1376  CA  MET A 112    10592  10047  10333   1068   -773   -121
ATOM   1377  C   MET A 112      -5.811  -7.373  10.870  1.00 75.90           C  
ANISOU 1377  C   MET A 112     9949   9342   9548    915   -768    -88
ATOM   1378  O   MET A 112      -5.581  -7.428   9.664  1.00 76.34           O  
ANISOU 1378  O   MET A 112     9895   9492   9620    837   -749   -104
ATOM   1379  CB  MET A 112      -7.619  -8.930  11.805  1.00  0.00           C  
ATOM   1380  CG  MET A 112      -8.433  -8.891  10.498  1.00  0.00           C  
ATOM   1381  SD  MET A 112     -10.178  -9.331  10.718  1.00  0.00           S  
ATOM   1382  CE  MET A 112     -10.768  -9.103   9.018  1.00  0.00           C  
ATOM   1383  H   MET A 112      -6.048  -8.902  13.739  1.00 87.73           H  
ATOM   1384  HA  MET A 112      -5.698  -9.487  11.037  1.00 81.52           H  
ATOM   1385  HB3 MET A 112      -8.035  -8.191  12.489  1.00  0.00           H  
ATOM   1386  HB2 MET A 112      -7.769  -9.900  12.281  1.00  0.00           H  
ATOM   1387  HG3 MET A 112      -7.994  -9.573   9.768  1.00  0.00           H  
ATOM   1388  HG2 MET A 112      -8.400  -7.895  10.055  1.00  0.00           H  
ATOM   1389  HE1 MET A 112     -11.839  -9.299   8.958  1.00  0.00           H  
ATOM   1390  HE2 MET A 112     -10.587  -8.083   8.679  1.00  0.00           H  
ATOM   1391  HE3 MET A 112     -10.258  -9.790   8.342  1.00  0.00           H  
ATOM   1392  N   ILE A 113      -5.791  -6.235  11.574  1.00 70.82           N  
ANISOU 1392  N   ILE A 113     9486   8597   8824    868   -786    -38
ATOM   1393  CA  ILE A 113      -5.481  -4.925  11.000  1.00 68.30           C  
ANISOU 1393  CA  ILE A 113     9230   8285   8437    726   -781      3
ATOM   1394  C   ILE A 113      -4.023  -4.853  10.479  1.00 64.31           C  
ANISOU 1394  C   ILE A 113     8675   7857   7902    668   -880     57
ATOM   1395  O   ILE A 113      -3.764  -4.247   9.438  1.00 62.70           O  
ANISOU 1395  O   ILE A 113     8413   7720   7691    574   -858     60
ATOM   1396  CB  ILE A 113      -5.759  -3.794  12.042  1.00  0.00           C  
ATOM   1397  CG1 ILE A 113      -5.905  -2.399  11.398  1.00  0.00           C  
ATOM   1398  CG2 ILE A 113      -4.748  -3.724  13.208  1.00  0.00           C  
ATOM   1399  CD1 ILE A 113      -7.128  -2.266  10.478  1.00  0.00           C  
ATOM   1400  H   ILE A 113      -6.004  -6.260  12.571  1.00 70.82           H  
ATOM   1401  HA  ILE A 113      -6.141  -4.788  10.141  1.00 68.30           H  
ATOM   1402  HB  ILE A 113      -6.721  -4.023  12.502  1.00  0.00           H  
ATOM   1403 HG13 ILE A 113      -4.999  -2.135  10.850  1.00  0.00           H  
ATOM   1404 HG12 ILE A 113      -5.995  -1.652  12.186  1.00  0.00           H  
ATOM   1405 HG21 ILE A 113      -5.106  -3.051  13.989  1.00  0.00           H  
ATOM   1406 HG22 ILE A 113      -4.596  -4.699  13.671  1.00  0.00           H  
ATOM   1407 HG23 ILE A 113      -3.775  -3.353  12.887  1.00  0.00           H  
ATOM   1408 HD11 ILE A 113      -7.545  -1.261  10.536  1.00  0.00           H  
ATOM   1409 HD12 ILE A 113      -6.861  -2.452   9.437  1.00  0.00           H  
ATOM   1410 HD13 ILE A 113      -7.925  -2.959  10.750  1.00  0.00           H  
ATOM   1411  N   SER A 114      -3.111  -5.540  11.179  1.00 65.43           N  
ANISOU 1411  N   SER A 114     8844   7991   8028    722   -988    101
ATOM   1412  CA  SER A 114      -1.704  -5.665  10.824  1.00 64.55           C  
ANISOU 1412  CA  SER A 114     8694   7955   7877    664  -1082    153
ATOM   1413  C   SER A 114      -1.536  -6.646   9.645  1.00 58.06           C  
ANISOU 1413  C   SER A 114     7687   7258   7113    651  -1062    101
ATOM   1414  O   SER A 114      -0.855  -6.304   8.680  1.00 59.53           O  
ANISOU 1414  O   SER A 114     7836   7510   7272    557  -1065    114
ATOM   1415  CB  SER A 114      -0.915  -6.058  12.092  1.00  0.00           C  
ATOM   1416  OG  SER A 114       0.486  -5.924  11.954  1.00  0.00           O  
ATOM   1417  H   SER A 114      -3.425  -6.091  11.965  1.00 65.43           H  
ATOM   1418  HA  SER A 114      -1.354  -4.682  10.501  1.00 64.55           H  
ATOM   1419  HB3 SER A 114      -1.140  -7.088  12.360  1.00  0.00           H  
ATOM   1420  HB2 SER A 114      -1.223  -5.442  12.939  1.00  0.00           H  
ATOM   1421  HG  SER A 114       0.877  -6.016  12.846  1.00  0.00           H  
ATOM   1422  N   TRP A 115      -2.230  -7.798   9.686  1.00 53.37           N  
ANISOU 1422  N   TRP A 115     6977   6701   6601    744  -1040     43
ATOM   1423  CA  TRP A 115      -2.288  -8.778   8.593  1.00 53.11           C  
ANISOU 1423  CA  TRP A 115     6769   6788   6623    725  -1022     -8
ATOM   1424  C   TRP A 115      -2.781  -8.165   7.270  1.00 49.36           C  
ANISOU 1424  C   TRP A 115     6255   6335   6163    637   -915    -53
ATOM   1425  O   TRP A 115      -2.154  -8.388   6.235  1.00 49.74           O  
ANISOU 1425  O   TRP A 115     6221   6464   6213    564   -913    -68
ATOM   1426  CB  TRP A 115      -3.191  -9.978   8.951  1.00  0.00           C  
ATOM   1427  CG  TRP A 115      -2.832 -10.863  10.108  1.00  0.00           C  
ATOM   1428  CD1 TRP A 115      -1.613 -10.999  10.679  1.00  0.00           C  
ATOM   1429  CD2 TRP A 115      -3.691 -11.844  10.765  1.00  0.00           C  
ATOM   1430  NE1 TRP A 115      -1.664 -11.983  11.647  1.00  0.00           N  
ATOM   1431  CE2 TRP A 115      -2.919 -12.550  11.737  1.00  0.00           C  
ATOM   1432  CE3 TRP A 115      -5.047 -12.223  10.624  1.00  0.00           C  
ATOM   1433  CZ2 TRP A 115      -3.464 -13.584  12.518  1.00  0.00           C  
ATOM   1434  CZ3 TRP A 115      -5.609 -13.245  11.416  1.00  0.00           C  
ATOM   1435  CH2 TRP A 115      -4.819 -13.927  12.360  1.00  0.00           C  
ATOM   1436  H   TRP A 115      -2.749  -8.030  10.530  1.00 53.37           H  
ATOM   1437  HA  TRP A 115      -1.274  -9.144   8.423  1.00 53.11           H  
ATOM   1438  HB3 TRP A 115      -3.247 -10.639   8.085  1.00  0.00           H  
ATOM   1439  HB2 TRP A 115      -4.212  -9.633   9.114  1.00  0.00           H  
ATOM   1440  HD1 TRP A 115      -0.735 -10.431  10.403  1.00  0.00           H  
ATOM   1441  HE1 TRP A 115      -0.829 -12.264  12.176  1.00  0.00           H  
ATOM   1442  HE3 TRP A 115      -5.663 -11.720   9.894  1.00  0.00           H  
ATOM   1443  HZ2 TRP A 115      -2.854 -14.125  13.225  1.00  0.00           H  
ATOM   1444  HZ3 TRP A 115      -6.649 -13.513  11.290  1.00  0.00           H  
ATOM   1445  HH2 TRP A 115      -5.250 -14.720  12.955  1.00  0.00           H  
ATOM   1446  N   MET A 116      -3.872  -7.385   7.340  1.00 46.49           N  
ANISOU 1446  N   MET A 116     5958   5898   5808    642   -824    -74
ATOM   1447  CA  MET A 116      -4.441  -6.646   6.211  1.00 44.87           C  
ANISOU 1447  CA  MET A 116     5718   5710   5620    561   -722   -111
ATOM   1448  C   MET A 116      -3.460  -5.623   5.619  1.00 38.33           C  
ANISOU 1448  C   MET A 116     4957   4880   4729    446   -737    -59
ATOM   1449  O   MET A 116      -3.375  -5.517   4.394  1.00 35.62           O  
ANISOU 1449  O   MET A 116     4545   4583   4405    374   -686    -82
ATOM   1450  CB  MET A 116      -5.765  -5.963   6.618  1.00 49.35           C  
ANISOU 1450  CB  MET A 116     6349   6200   6201    589   -626   -140
ATOM   1451  CG  MET A 116      -6.956  -6.925   6.731  1.00 55.05           C  
ANISOU 1451  CG  MET A 116     6955   6956   7007    678   -565   -213
ATOM   1452  SD  MET A 116      -7.472  -7.649   5.150  1.00 60.24           S  
ANISOU 1452  SD  MET A 116     7416   7740   7734    623   -518   -274
ATOM   1453  CE  MET A 116      -8.946  -8.554   5.693  1.00 61.93           C  
ANISOU 1453  CE  MET A 116     7492   8002   8037    752   -488   -335
ATOM   1454  H   MET A 116      -4.351  -7.294   8.233  1.00 46.49           H  
ATOM   1455  HA  MET A 116      -4.652  -7.368   5.422  1.00 44.87           H  
ATOM   1456  HB3 MET A 116      -6.025  -5.202   5.880  1.00 49.35           H  
ATOM   1457  HB2 MET A 116      -5.635  -5.421   7.555  1.00 49.35           H  
ATOM   1458  HG3 MET A 116      -7.808  -6.393   7.156  1.00 55.05           H  
ATOM   1459  HG2 MET A 116      -6.727  -7.740   7.416  1.00 55.05           H  
ATOM   1460  HE1 MET A 116      -9.381  -9.103   4.858  1.00 61.93           H  
ATOM   1461  HE2 MET A 116      -8.688  -9.269   6.475  1.00 61.93           H  
ATOM   1462  HE3 MET A 116      -9.697  -7.866   6.081  1.00 61.93           H  
ATOM   1463  N   TYR A 117      -2.723  -4.910   6.483  1.00 36.44           N  
ANISOU 1463  N   TYR A 117     4847   4584   4413    429   -805     16
ATOM   1464  CA  TYR A 117      -1.661  -3.998   6.063  1.00 37.51           C  
ANISOU 1464  CA  TYR A 117     5032   4730   4489    326   -825     73
ATOM   1465  C   TYR A 117      -0.511  -4.745   5.359  1.00 37.85           C  
ANISOU 1465  C   TYR A 117     4969   4874   4539    296   -869     65
ATOM   1466  O   TYR A 117      -0.159  -4.371   4.242  1.00 34.47           O  
ANISOU 1466  O   TYR A 117     4500   4484   4113    220   -829     60
ATOM   1467  CB  TYR A 117      -1.174  -3.119   7.240  1.00 35.79           C  
ANISOU 1467  CB  TYR A 117     4969   4443   4185    310   -899    159
ATOM   1468  CG  TYR A 117      -0.042  -2.164   6.887  1.00 36.19           C  
ANISOU 1468  CG  TYR A 117     5047   4530   4175    212   -934    225
ATOM   1469  CD1 TYR A 117      -0.199  -1.264   5.812  1.00 35.65           C  
ANISOU 1469  CD1 TYR A 117     5007   4447   4092    128   -872    249
ATOM   1470  CD2 TYR A 117       1.185  -2.200   7.587  1.00 37.94           C  
ANISOU 1470  CD2 TYR A 117     5258   4804   4355    205  -1028    265
ATOM   1471  CE1 TYR A 117       0.869  -0.439   5.418  1.00 37.16           C  
ANISOU 1471  CE1 TYR A 117     5210   4675   4234     48   -899    312
ATOM   1472  CE2 TYR A 117       2.246  -1.352   7.206  1.00 38.82           C  
ANISOU 1472  CE2 TYR A 117     5384   4954   4411    119  -1051    323
ATOM   1473  CZ  TYR A 117       2.089  -0.473   6.115  1.00 40.15           C  
ANISOU 1473  CZ  TYR A 117     5576   5107   4572     45   -985    346
ATOM   1474  OH  TYR A 117       3.103   0.348   5.720  1.00 41.88           O  
ANISOU 1474  OH  TYR A 117     5802   5370   4743    -31  -1003    407
ATOM   1475  H   TYR A 117      -2.848  -5.043   7.479  1.00 36.44           H  
ATOM   1476  HA  TYR A 117      -2.107  -3.331   5.323  1.00 37.51           H  
ATOM   1477  HB3 TYR A 117      -0.848  -3.755   8.063  1.00 35.79           H  
ATOM   1478  HB2 TYR A 117      -2.005  -2.530   7.630  1.00 35.79           H  
ATOM   1479  HD1 TYR A 117      -1.128  -1.217   5.261  1.00 35.65           H  
ATOM   1480  HD2 TYR A 117       1.325  -2.886   8.411  1.00 37.94           H  
ATOM   1481  HE1 TYR A 117       0.747   0.216   4.569  1.00 37.16           H  
ATOM   1482  HE2 TYR A 117       3.180  -1.387   7.750  1.00 38.82           H  
ATOM   1483  HH  TYR A 117       3.948   0.200   6.189  1.00 41.88           H  
ATOM   1484  N   LEU A 118       0.004  -5.810   5.993  1.00 39.19           N  
ANISOU 1484  N   LEU A 118     5096   5084   4709    353   -951     64
ATOM   1485  CA  LEU A 118       1.086  -6.660   5.487  1.00 39.91           C  
ANISOU 1485  CA  LEU A 118     5087   5275   4802    322   -993     49
ATOM   1486  C   LEU A 118       0.764  -7.232   4.096  1.00 36.73           C  
ANISOU 1486  C   LEU A 118     4547   4933   4475    313   -919    -36
ATOM   1487  O   LEU A 118       1.493  -6.943   3.147  1.00 34.19           O  
ANISOU 1487  O   LEU A 118     4163   4674   4153    248   -907    -57
ATOM   1488  CB  LEU A 118       1.416  -7.790   6.500  1.00  0.00           C  
ATOM   1489  CG  LEU A 118       2.624  -7.529   7.430  1.00  0.00           C  
ATOM   1490  CD1 LEU A 118       2.461  -6.295   8.344  1.00  0.00           C  
ATOM   1491  CD2 LEU A 118       2.994  -8.801   8.225  1.00  0.00           C  
ATOM   1492  H   LEU A 118      -0.354  -6.049   6.916  1.00 39.19           H  
ATOM   1493  HA  LEU A 118       1.967  -6.025   5.370  1.00 39.91           H  
ATOM   1494  HB3 LEU A 118       1.654  -8.699   5.943  1.00  0.00           H  
ATOM   1495  HB2 LEU A 118       0.534  -8.049   7.085  1.00  0.00           H  
ATOM   1496  HG  LEU A 118       3.469  -7.314   6.774  1.00  0.00           H  
ATOM   1497 HD11 LEU A 118       2.274  -6.563   9.384  1.00  0.00           H  
ATOM   1498 HD12 LEU A 118       3.360  -5.679   8.324  1.00  0.00           H  
ATOM   1499 HD13 LEU A 118       1.638  -5.651   8.042  1.00  0.00           H  
ATOM   1500 HD21 LEU A 118       3.984  -9.162   7.941  1.00  0.00           H  
ATOM   1501 HD22 LEU A 118       3.016  -8.636   9.302  1.00  0.00           H  
ATOM   1502 HD23 LEU A 118       2.294  -9.618   8.046  1.00  0.00           H  
ATOM   1503  N   VAL A 119      -0.337  -7.989   3.981  1.00 38.37           N  
ANISOU 1503  N   VAL A 119     4708   5123   4748    375   -865    -85
ATOM   1504  CA  VAL A 119      -0.708  -8.653   2.732  1.00 42.42           C  
ANISOU 1504  CA  VAL A 119     5099   5688   5332    353   -785   -161
ATOM   1505  C   VAL A 119      -1.050  -7.642   1.614  1.00 40.00           C  
ANISOU 1505  C   VAL A 119     4818   5360   5021    261   -705   -164
ATOM   1506  O   VAL A 119      -0.712  -7.893   0.459  1.00 39.10           O  
ANISOU 1506  O   VAL A 119     4619   5299   4938    206   -668   -208
ATOM   1507  CB  VAL A 119      -1.866  -9.680   2.928  1.00  0.00           C  
ATOM   1508  CG1 VAL A 119      -3.266  -9.060   3.115  1.00  0.00           C  
ATOM   1509  CG2 VAL A 119      -1.910 -10.732   1.804  1.00  0.00           C  
ATOM   1510  H   VAL A 119      -0.923  -8.166   4.794  1.00 38.37           H  
ATOM   1511  HA  VAL A 119       0.174  -9.206   2.401  1.00 42.42           H  
ATOM   1512  HB  VAL A 119      -1.644 -10.222   3.849  1.00  0.00           H  
ATOM   1513 HG11 VAL A 119      -3.986  -9.809   3.445  1.00  0.00           H  
ATOM   1514 HG12 VAL A 119      -3.247  -8.272   3.864  1.00  0.00           H  
ATOM   1515 HG13 VAL A 119      -3.649  -8.626   2.191  1.00  0.00           H  
ATOM   1516 HG21 VAL A 119      -2.683 -11.478   1.992  1.00  0.00           H  
ATOM   1517 HG22 VAL A 119      -2.115 -10.284   0.831  1.00  0.00           H  
ATOM   1518 HG23 VAL A 119      -0.962 -11.265   1.730  1.00  0.00           H  
ATOM   1519  N   GLY A 120      -1.643  -6.494   1.978  1.00 37.39           N  
ANISOU 1519  N   GLY A 120     4608   4949   4651    239   -680   -114
ATOM   1520  CA  GLY A 120      -1.963  -5.411   1.054  1.00 33.75           C  
ANISOU 1520  CA  GLY A 120     4176   4465   4184    153   -613    -99
ATOM   1521  C   GLY A 120      -0.682  -4.739   0.539  1.00 33.03           C  
ANISOU 1521  C   GLY A 120     4099   4405   4046     92   -656    -58
ATOM   1522  O   GLY A 120      -0.542  -4.538  -0.667  1.00 33.80           O  
ANISOU 1522  O   GLY A 120     4152   4525   4166     31   -607    -76
ATOM   1523  H   GLY A 120      -1.879  -6.350   2.953  1.00 37.39           H  
ATOM   1524  HA3 GLY A 120      -2.583  -4.672   1.564  1.00 33.75           H  
ATOM   1525  HA2 GLY A 120      -2.541  -5.806   0.220  1.00 33.75           H  
ATOM   1526  N   PHE A 121       0.264  -4.439   1.439  1.00 34.37           N  
ANISOU 1526  N   PHE A 121     4328   4578   4152    108   -746     -2
ATOM   1527  CA  PHE A 121       1.576  -3.864   1.137  1.00 33.70           C  
ANISOU 1527  CA  PHE A 121     4264   4526   4014     50   -784     45
ATOM   1528  C   PHE A 121       2.415  -4.780   0.225  1.00 33.46           C  
ANISOU 1528  C   PHE A 121     4124   4580   4009     27   -782    -14
ATOM   1529  O   PHE A 121       2.852  -4.339  -0.840  1.00 30.10           O  
ANISOU 1529  O   PHE A 121     3681   4173   3582    -32   -743    -16
ATOM   1530  CB  PHE A 121       2.287  -3.478   2.457  1.00 33.85           C  
ANISOU 1530  CB  PHE A 121     4369   4537   3956     69   -884    117
ATOM   1531  CG  PHE A 121       3.689  -2.899   2.348  1.00 35.78           C  
ANISOU 1531  CG  PHE A 121     4632   4825   4138      9   -923    169
ATOM   1532  CD1 PHE A 121       3.872  -1.532   2.053  1.00 34.01           C  
ANISOU 1532  CD1 PHE A 121     4463   4574   3885    -53   -887    227
ATOM   1533  CD2 PHE A 121       4.817  -3.744   2.411  1.00 36.22           C  
ANISOU 1533  CD2 PHE A 121     4649   4953   4161     13   -994    164
ATOM   1534  CE1 PHE A 121       5.155  -1.022   1.896  1.00 33.20           C  
ANISOU 1534  CE1 PHE A 121     4370   4519   3728   -103   -916    276
ATOM   1535  CE2 PHE A 121       6.091  -3.215   2.248  1.00 34.30           C  
ANISOU 1535  CE2 PHE A 121     4422   4756   3855    -43  -1022    209
ATOM   1536  CZ  PHE A 121       6.258  -1.859   1.998  1.00 33.99           C  
ANISOU 1536  CZ  PHE A 121     4430   4691   3792    -97   -979    264
ATOM   1537  H   PHE A 121       0.087  -4.623   2.425  1.00 34.37           H  
ATOM   1538  HA  PHE A 121       1.401  -2.940   0.582  1.00 33.70           H  
ATOM   1539  HB3 PHE A 121       2.331  -4.345   3.118  1.00 33.85           H  
ATOM   1540  HB2 PHE A 121       1.677  -2.741   2.981  1.00 33.85           H  
ATOM   1541  HD1 PHE A 121       3.021  -0.872   1.959  1.00 34.01           H  
ATOM   1542  HD2 PHE A 121       4.696  -4.803   2.595  1.00 36.22           H  
ATOM   1543  HE1 PHE A 121       5.291   0.029   1.681  1.00 33.20           H  
ATOM   1544  HE2 PHE A 121       6.953  -3.863   2.314  1.00 34.30           H  
ATOM   1545  HZ  PHE A 121       7.252  -1.454   1.875  1.00 33.99           H  
ATOM   1546  N   TYR A 122       2.559  -6.056   0.620  1.00 34.71           N  
ANISOU 1546  N   TYR A 122     4208   4790   4190     74   -825    -62
ATOM   1547  CA  TYR A 122       3.302  -7.061  -0.142  1.00 34.92           C  
ANISOU 1547  CA  TYR A 122     4137   4900   4232     43   -830   -121
ATOM   1548  C   TYR A 122       2.652  -7.405  -1.497  1.00 34.71           C  
ANISOU 1548  C   TYR A 122     4041   4874   4275      3   -732   -189
ATOM   1549  O   TYR A 122       3.382  -7.727  -2.433  1.00 35.37           O  
ANISOU 1549  O   TYR A 122     4088   4992   4360    -53   -707   -221
ATOM   1550  CB  TYR A 122       3.531  -8.340   0.696  1.00 37.20           C  
ANISOU 1550  CB  TYR A 122     4359   5246   4530     98   -905   -148
ATOM   1551  CG  TYR A 122       4.330  -8.202   1.987  1.00 40.95           C  
ANISOU 1551  CG  TYR A 122     4898   5724   4937    134  -1011    -80
ATOM   1552  CD1 TYR A 122       5.533  -7.462   2.030  1.00 44.31           C  
ANISOU 1552  CD1 TYR A 122     5393   6158   5284     87  -1052    -22
ATOM   1553  CD2 TYR A 122       3.886  -8.857   3.156  1.00 43.69           C  
ANISOU 1553  CD2 TYR A 122     5237   6063   5300    216  -1070    -70
ATOM   1554  CE1 TYR A 122       6.257  -7.350   3.234  1.00 47.87           C  
ANISOU 1554  CE1 TYR A 122     5907   6613   5670    111  -1153     44
ATOM   1555  CE2 TYR A 122       4.609  -8.749   4.359  1.00 47.21           C  
ANISOU 1555  CE2 TYR A 122     5748   6502   5687    248  -1171     -3
ATOM   1556  CZ  TYR A 122       5.793  -7.987   4.401  1.00 49.77           C  
ANISOU 1556  CZ  TYR A 122     6146   6837   5929    190  -1215     55
ATOM   1557  OH  TYR A 122       6.493  -7.865   5.565  1.00 52.78           O  
ANISOU 1557  OH  TYR A 122     6596   7212   6247    214  -1319    126
ATOM   1558  H   TYR A 122       2.170  -6.355   1.513  1.00 34.71           H  
ATOM   1559  HA  TYR A 122       4.277  -6.629  -0.373  1.00 34.92           H  
ATOM   1560  HB3 TYR A 122       4.062  -9.069   0.082  1.00 37.20           H  
ATOM   1561  HB2 TYR A 122       2.564  -8.788   0.927  1.00 37.20           H  
ATOM   1562  HD1 TYR A 122       5.911  -6.968   1.147  1.00 44.31           H  
ATOM   1563  HD2 TYR A 122       2.976  -9.440   3.142  1.00 43.69           H  
ATOM   1564  HE1 TYR A 122       7.171  -6.773   3.258  1.00 47.87           H  
ATOM   1565  HE2 TYR A 122       4.243  -9.255   5.240  1.00 47.21           H  
ATOM   1566  HH  TYR A 122       6.110  -8.374   6.289  1.00 52.78           H  
ATOM   1567  N   SER A 123       1.320  -7.308  -1.615  1.00 34.34           N  
ANISOU 1567  N   SER A 123     3978   4787   4284     30   -674   -213
ATOM   1568  CA  SER A 123       0.634  -7.432  -2.903  1.00 35.16           C  
ANISOU 1568  CA  SER A 123     4016   4889   4453    -12   -583   -273
ATOM   1569  C   SER A 123       0.898  -6.196  -3.783  1.00 33.97           C  
ANISOU 1569  C   SER A 123     3914   4696   4295    -79   -525   -246
ATOM   1570  O   SER A 123       1.350  -6.337  -4.919  1.00 33.57           O  
ANISOU 1570  O   SER A 123     3816   4666   4274   -130   -483   -290
ATOM   1571  CB  SER A 123      -0.882  -7.633  -2.701  1.00 36.46           C  
ANISOU 1571  CB  SER A 123     4166   5019   4667     28   -531   -293
ATOM   1572  OG  SER A 123      -1.153  -8.853  -2.039  1.00 39.45           O  
ANISOU 1572  OG  SER A 123     4481   5443   5066     97   -577   -321
ATOM   1573  H   SER A 123       0.747  -7.087  -0.809  1.00 34.34           H  
ATOM   1574  HA  SER A 123       1.026  -8.306  -3.426  1.00 35.16           H  
ATOM   1575  HB3 SER A 123      -1.388  -7.650  -3.665  1.00 36.46           H  
ATOM   1576  HB2 SER A 123      -1.321  -6.811  -2.132  1.00 36.46           H  
ATOM   1577  HG  SER A 123      -0.991  -8.690  -1.092  1.00 39.45           H  
ATOM   1578  N   GLY A 124       0.622  -5.004  -3.233  1.00 31.22           N  
ANISOU 1578  N   GLY A 124     3664   4287   3909    -79   -524   -171
ATOM   1579  CA  GLY A 124       0.634  -3.730  -3.946  1.00 32.76           C  
ANISOU 1579  CA  GLY A 124     3902   4445   4102   -137   -473   -132
ATOM   1580  C   GLY A 124       2.009  -3.399  -4.527  1.00 31.37           C  
ANISOU 1580  C   GLY A 124     3717   4310   3891   -167   -500   -123
ATOM   1581  O   GLY A 124       2.090  -2.996  -5.686  1.00 30.79           O  
ANISOU 1581  O   GLY A 124     3625   4229   3846   -211   -443   -135
ATOM   1582  H   GLY A 124       0.300  -4.962  -2.267  1.00 31.22           H  
ATOM   1583  HA3 GLY A 124       0.329  -2.934  -3.266  1.00 32.76           H  
ATOM   1584  HA2 GLY A 124      -0.097  -3.767  -4.752  1.00 32.76           H  
ATOM   1585  N   ILE A 125       3.088  -3.615  -3.764  1.00 32.84           N  
ANISOU 1585  N   ILE A 125     3919   4541   4018   -143   -584   -102
ATOM   1586  CA  ILE A 125       4.452  -3.324  -4.206  1.00 32.80           C  
ANISOU 1586  CA  ILE A 125     3904   4587   3971   -173   -608    -99
ATOM   1587  C   ILE A 125       4.884  -4.199  -5.412  1.00 34.97           C  
ANISOU 1587  C   ILE A 125     4095   4901   4291   -202   -565   -191
ATOM   1588  O   ILE A 125       5.527  -3.692  -6.332  1.00 36.79           O  
ANISOU 1588  O   ILE A 125     4320   5134   4524   -241   -522   -202
ATOM   1589  CB  ILE A 125       5.454  -3.457  -3.022  1.00  0.00           C  
ATOM   1590  CG1 ILE A 125       6.771  -2.699  -3.283  1.00  0.00           C  
ATOM   1591  CG2 ILE A 125       5.733  -4.905  -2.563  1.00  0.00           C  
ATOM   1592  CD1 ILE A 125       7.587  -2.472  -2.004  1.00  0.00           C  
ATOM   1593  H   ILE A 125       2.977  -3.953  -2.811  1.00 32.84           H  
ATOM   1594  HA  ILE A 125       4.456  -2.285  -4.542  1.00 32.80           H  
ATOM   1595  HB  ILE A 125       4.976  -2.961  -2.176  1.00  0.00           H  
ATOM   1596 HG13 ILE A 125       6.558  -1.727  -3.728  1.00  0.00           H  
ATOM   1597 HG12 ILE A 125       7.370  -3.237  -4.018  1.00  0.00           H  
ATOM   1598 HG21 ILE A 125       6.240  -4.925  -1.599  1.00  0.00           H  
ATOM   1599 HG22 ILE A 125       4.806  -5.461  -2.446  1.00  0.00           H  
ATOM   1600 HG23 ILE A 125       6.359  -5.445  -3.274  1.00  0.00           H  
ATOM   1601 HD11 ILE A 125       6.962  -2.108  -1.188  1.00  0.00           H  
ATOM   1602 HD12 ILE A 125       8.062  -3.394  -1.672  1.00  0.00           H  
ATOM   1603 HD13 ILE A 125       8.374  -1.736  -2.167  1.00  0.00           H  
ATOM   1604  N   PHE A 126       4.443  -5.466  -5.429  1.00 33.52           N  
ANISOU 1604  N   PHE A 126     3844   4746   4145   -185   -574   -259
ATOM   1605  CA  PHE A 126       4.612  -6.378  -6.556  1.00 33.25           C  
ANISOU 1605  CA  PHE A 126     3732   4751   4149   -224   -541   -348
ATOM   1606  C   PHE A 126       3.730  -6.008  -7.759  1.00 32.05           C  
ANISOU 1606  C   PHE A 126     3569   4542   4068   -262   -441   -376
ATOM   1607  O   PHE A 126       4.253  -5.964  -8.871  1.00 32.05           O  
ANISOU 1607  O   PHE A 126     3551   4542   4086   -307   -396   -421
ATOM   1608  CB  PHE A 126       4.443  -7.847  -6.117  1.00  0.00           C  
ATOM   1609  CG  PHE A 126       5.736  -8.507  -5.671  1.00  0.00           C  
ATOM   1610  CD1 PHE A 126       6.207  -8.350  -4.351  1.00  0.00           C  
ATOM   1611  CD2 PHE A 126       6.571  -9.128  -6.625  1.00  0.00           C  
ATOM   1612  CE1 PHE A 126       7.442  -8.869  -3.986  1.00  0.00           C  
ATOM   1613  CE2 PHE A 126       7.803  -9.640  -6.241  1.00  0.00           C  
ATOM   1614  CZ  PHE A 126       8.234  -9.517  -4.926  1.00  0.00           C  
ATOM   1615  H   PHE A 126       3.863  -5.790  -4.668  1.00 33.52           H  
ATOM   1616  HA  PHE A 126       5.641  -6.268  -6.908  1.00 33.25           H  
ATOM   1617  HB3 PHE A 126       4.031  -8.443  -6.934  1.00  0.00           H  
ATOM   1618  HB2 PHE A 126       3.716  -7.913  -5.307  1.00  0.00           H  
ATOM   1619  HD1 PHE A 126       5.611  -7.826  -3.618  1.00  0.00           H  
ATOM   1620  HD2 PHE A 126       6.256  -9.209  -7.656  1.00  0.00           H  
ATOM   1621  HE1 PHE A 126       7.793  -8.757  -2.970  1.00  0.00           H  
ATOM   1622  HE2 PHE A 126       8.435 -10.127  -6.971  1.00  0.00           H  
ATOM   1623  HZ  PHE A 126       9.196  -9.914  -4.635  1.00  0.00           H  
ATOM   1624  N   PHE A 127       2.446  -5.688  -7.532  1.00 30.61           N  
ANISOU 1624  N   PHE A 127     3402   4306   3924   -245   -404   -351
ATOM   1625  CA  PHE A 127       1.530  -5.207  -8.577  1.00 27.68           C  
ANISOU 1625  CA  PHE A 127     3019   3880   3618   -285   -313   -371
ATOM   1626  C   PHE A 127       2.043  -3.958  -9.316  1.00 25.58           C  
ANISOU 1626  C   PHE A 127     2805   3565   3348   -316   -271   -325
ATOM   1627  O   PHE A 127       1.966  -3.906 -10.543  1.00 24.90           O  
ANISOU 1627  O   PHE A 127     2699   3451   3310   -357   -206   -361
ATOM   1628  CB  PHE A 127       0.101  -4.966  -8.026  1.00  0.00           C  
ATOM   1629  CG  PHE A 127      -0.752  -6.206  -7.796  1.00  0.00           C  
ATOM   1630  CD1 PHE A 127      -0.937  -7.146  -8.833  1.00  0.00           C  
ATOM   1631  CD2 PHE A 127      -1.468  -6.375  -6.590  1.00  0.00           C  
ATOM   1632  CE1 PHE A 127      -1.745  -8.255  -8.632  1.00  0.00           C  
ATOM   1633  CE2 PHE A 127      -2.265  -7.498  -6.406  1.00  0.00           C  
ATOM   1634  CZ  PHE A 127      -2.380  -8.447  -7.413  1.00  0.00           C  
ATOM   1635  H   PHE A 127       2.062  -5.778  -6.594  1.00 30.61           H  
ATOM   1636  HA  PHE A 127       1.488  -5.991  -9.334  1.00 27.68           H  
ATOM   1637  HB3 PHE A 127      -0.463  -4.322  -8.704  1.00  0.00           H  
ATOM   1638  HB2 PHE A 127       0.172  -4.407  -7.093  1.00  0.00           H  
ATOM   1639  HD1 PHE A 127      -0.450  -7.017  -9.788  1.00  0.00           H  
ATOM   1640  HD2 PHE A 127      -1.387  -5.644  -5.800  1.00  0.00           H  
ATOM   1641  HE1 PHE A 127      -1.883  -8.964  -9.432  1.00  0.00           H  
ATOM   1642  HE2 PHE A 127      -2.803  -7.638  -5.480  1.00  0.00           H  
ATOM   1643  HZ  PHE A 127      -2.992  -9.326  -7.258  1.00  0.00           H  
ATOM   1644  N   VAL A 128       2.601  -2.998  -8.569  1.00 24.09           N  
ANISOU 1644  N   VAL A 128     2683   3367   3104   -296   -306   -241
ATOM   1645  CA  VAL A 128       3.212  -1.791  -9.117  1.00 25.00           C  
ANISOU 1645  CA  VAL A 128     2837   3446   3216   -319   -269   -185
ATOM   1646  C   VAL A 128       4.501  -2.084  -9.919  1.00 25.65           C  
ANISOU 1646  C   VAL A 128     2889   3562   3296   -339   -254   -237
ATOM   1647  O   VAL A 128       4.700  -1.486 -10.980  1.00 25.39           O  
ANISOU 1647  O   VAL A 128     2855   3489   3302   -362   -189   -239
ATOM   1648  CB  VAL A 128       3.463  -0.736  -8.002  1.00  0.00           C  
ATOM   1649  CG1 VAL A 128       4.329   0.471  -8.413  1.00  0.00           C  
ATOM   1650  CG2 VAL A 128       2.121  -0.217  -7.452  1.00  0.00           C  
ATOM   1651  H   VAL A 128       2.592  -3.085  -7.555  1.00 24.09           H  
ATOM   1652  HA  VAL A 128       2.497  -1.368  -9.821  1.00 25.00           H  
ATOM   1653  HB  VAL A 128       3.982  -1.231  -7.179  1.00  0.00           H  
ATOM   1654 HG11 VAL A 128       4.365   1.207  -7.610  1.00  0.00           H  
ATOM   1655 HG12 VAL A 128       5.360   0.187  -8.626  1.00  0.00           H  
ATOM   1656 HG13 VAL A 128       3.928   0.968  -9.297  1.00  0.00           H  
ATOM   1657 HG21 VAL A 128       2.268   0.502  -6.645  1.00  0.00           H  
ATOM   1658 HG22 VAL A 128       1.544   0.267  -8.237  1.00  0.00           H  
ATOM   1659 HG23 VAL A 128       1.496  -1.016  -7.060  1.00  0.00           H  
ATOM   1660  N   MET A 129       5.332  -3.025  -9.449  1.00 29.44           N  
ANISOU 1660  N   MET A 129     3344   4112   3728   -329   -313   -281
ATOM   1661  CA  MET A 129       6.528  -3.466 -10.169  1.00 33.04           C  
ANISOU 1661  CA  MET A 129     3778   4604   4171   -354   -298   -340
ATOM   1662  C   MET A 129       6.183  -4.203 -11.474  1.00 33.04           C  
ANISOU 1662  C   MET A 129     3734   4579   4242   -392   -232   -432
ATOM   1663  O   MET A 129       6.790  -3.929 -12.510  1.00 34.36           O  
ANISOU 1663  O   MET A 129     3905   4723   4427   -416   -175   -465
ATOM   1664  CB  MET A 129       7.428  -4.324  -9.259  1.00 39.09           C  
ANISOU 1664  CB  MET A 129     4530   5457   4864   -345   -382   -365
ATOM   1665  CG  MET A 129       8.847  -4.525  -9.823  1.00 47.28           C  
ANISOU 1665  CG  MET A 129     5566   6538   5859   -372   -372   -407
ATOM   1666  SD  MET A 129       9.458  -6.235  -9.829  1.00 56.46           S  
ANISOU 1666  SD  MET A 129     6684   7799   6969   -395   -445   -491
ATOM   1667  CE  MET A 129       8.484  -6.910 -11.202  1.00 56.55           C  
ANISOU 1667  CE  MET A 129     6632   7784   7068   -427   -400   -586
ATOM   1668  H   MET A 129       5.128  -3.481  -8.567  1.00 29.44           H  
ATOM   1669  HA  MET A 129       7.081  -2.570 -10.450  1.00 33.04           H  
ATOM   1670  HB3 MET A 129       6.956  -5.287  -9.059  1.00 39.09           H  
ATOM   1671  HB2 MET A 129       7.516  -3.837  -8.287  1.00 39.09           H  
ATOM   1672  HG3 MET A 129       9.538  -3.921  -9.236  1.00 47.28           H  
ATOM   1673  HG2 MET A 129       8.934  -4.138 -10.838  1.00 47.28           H  
ATOM   1674  HE1 MET A 129       8.783  -7.938 -11.409  1.00 56.55           H  
ATOM   1675  HE2 MET A 129       7.424  -6.907 -10.955  1.00 56.55           H  
ATOM   1676  HE3 MET A 129       8.631  -6.320 -12.107  1.00 56.55           H  
ATOM   1677  N   LEU A 130       5.193  -5.098 -11.408  1.00 31.62           N  
ANISOU 1677  N   LEU A 130     3512   4402   4101   -398   -236   -475
ATOM   1678  CA  LEU A 130       4.687  -5.835 -12.560  1.00 30.42           C  
ANISOU 1678  CA  LEU A 130     3319   4225   4015   -445   -176   -556
ATOM   1679  C   LEU A 130       4.002  -4.905 -13.585  1.00 30.92           C  
ANISOU 1679  C   LEU A 130     3411   4195   4140   -462    -91   -525
ATOM   1680  O   LEU A 130       4.192  -5.095 -14.787  1.00 33.07           O  
ANISOU 1680  O   LEU A 130     3677   4430   4459   -502    -33   -581
ATOM   1681  CB  LEU A 130       3.775  -6.980 -12.089  1.00  0.00           C  
ATOM   1682  CG  LEU A 130       4.500  -8.134 -11.359  1.00  0.00           C  
ATOM   1683  CD1 LEU A 130       3.494  -9.008 -10.586  1.00  0.00           C  
ATOM   1684  CD2 LEU A 130       5.377  -8.967 -12.323  1.00  0.00           C  
ATOM   1685  H   LEU A 130       4.760  -5.303 -10.508  1.00 31.62           H  
ATOM   1686  HA  LEU A 130       5.544  -6.288 -13.054  1.00 30.42           H  
ATOM   1687  HB3 LEU A 130       3.285  -7.411 -12.954  1.00  0.00           H  
ATOM   1688  HB2 LEU A 130       2.982  -6.567 -11.462  1.00  0.00           H  
ATOM   1689  HG  LEU A 130       5.167  -7.701 -10.614  1.00  0.00           H  
ATOM   1690 HD11 LEU A 130       3.681 -10.076 -10.687  1.00  0.00           H  
ATOM   1691 HD12 LEU A 130       3.543  -8.783  -9.520  1.00  0.00           H  
ATOM   1692 HD13 LEU A 130       2.465  -8.830 -10.901  1.00  0.00           H  
ATOM   1693 HD21 LEU A 130       5.076 -10.014 -12.372  1.00  0.00           H  
ATOM   1694 HD22 LEU A 130       5.340  -8.592 -13.346  1.00  0.00           H  
ATOM   1695 HD23 LEU A 130       6.421  -8.950 -12.013  1.00  0.00           H  
ATOM   1696  N   MET A 131       3.286  -3.873 -13.111  1.00 28.48           N  
ANISOU 1696  N   MET A 131     3141   3845   3833   -436    -87   -434
ATOM   1697  CA  MET A 131       2.776  -2.775 -13.938  1.00 29.14           C  
ANISOU 1697  CA  MET A 131     3255   3846   3970   -452    -17   -385
ATOM   1698  C   MET A 131       3.913  -2.003 -14.635  1.00 28.39           C  
ANISOU 1698  C   MET A 131     3183   3733   3872   -449     14   -374
ATOM   1699  O   MET A 131       3.814  -1.736 -15.831  1.00 26.82           O  
ANISOU 1699  O   MET A 131     2986   3472   3732   -472     82   -393
ATOM   1700  CB  MET A 131       1.847  -1.853 -13.104  1.00  0.00           C  
ATOM   1701  CG  MET A 131       1.479  -0.511 -13.770  1.00  0.00           C  
ATOM   1702  SD  MET A 131       0.173   0.447 -12.946  1.00  0.00           S  
ATOM   1703  CE  MET A 131       1.034   1.040 -11.466  1.00  0.00           C  
ATOM   1704  H   MET A 131       3.090  -3.822 -12.115  1.00 28.48           H  
ATOM   1705  HA  MET A 131       2.169  -3.219 -14.729  1.00 29.14           H  
ATOM   1706  HB3 MET A 131       2.327  -1.630 -12.154  1.00  0.00           H  
ATOM   1707  HB2 MET A 131       0.933  -2.394 -12.857  1.00  0.00           H  
ATOM   1708  HG3 MET A 131       1.152  -0.699 -14.793  1.00  0.00           H  
ATOM   1709  HG2 MET A 131       2.357   0.130 -13.844  1.00  0.00           H  
ATOM   1710  HE1 MET A 131       0.397   1.732 -10.914  1.00  0.00           H  
ATOM   1711  HE2 MET A 131       1.279   0.210 -10.808  1.00  0.00           H  
ATOM   1712  HE3 MET A 131       1.954   1.560 -11.730  1.00  0.00           H  
ATOM   1713  N   SER A 132       4.979  -1.674 -13.892  1.00 28.99           N  
ANISOU 1713  N   SER A 132     3276   3862   3876   -420    -34   -342
ATOM   1714  CA  SER A 132       6.130  -0.922 -14.397  1.00 33.82           C  
ANISOU 1714  CA  SER A 132     3902   4469   4477   -413     -1   -333
ATOM   1715  C   SER A 132       6.816  -1.609 -15.598  1.00 35.15           C  
ANISOU 1715  C   SER A 132     4050   4637   4669   -441     41   -447
ATOM   1716  O   SER A 132       7.080  -0.941 -16.600  1.00 37.07           O  
ANISOU 1716  O   SER A 132     4305   4835   4944   -440    106   -457
ATOM   1717  CB  SER A 132       7.135  -0.646 -13.258  1.00  0.00           C  
ATOM   1718  OG  SER A 132       6.555   0.141 -12.232  1.00  0.00           O  
ATOM   1719  H   SER A 132       4.984  -1.908 -12.906  1.00 28.99           H  
ATOM   1720  HA  SER A 132       5.754   0.038 -14.755  1.00 33.82           H  
ATOM   1721  HB3 SER A 132       7.993  -0.099 -13.652  1.00  0.00           H  
ATOM   1722  HB2 SER A 132       7.532  -1.566 -12.833  1.00  0.00           H  
ATOM   1723  HG  SER A 132       5.885  -0.393 -11.768  1.00  0.00           H  
ATOM   1724  N   ILE A 133       7.044  -2.929 -15.511  1.00 34.57           N  
ANISOU 1724  N   ILE A 133     3945   4612   4580   -467      5   -533
ATOM   1725  CA  ILE A 133       7.607  -3.704 -16.620  1.00 36.30           C  
ANISOU 1725  CA  ILE A 133     4148   4829   4814   -509     40   -645
ATOM   1726  C   ILE A 133       6.611  -3.915 -17.786  1.00 38.18           C  
ANISOU 1726  C   ILE A 133     4385   4975   5146   -543    116   -676
ATOM   1727  O   ILE A 133       7.052  -3.914 -18.935  1.00 39.50           O  
ANISOU 1727  O   ILE A 133     4573   5086   5348   -560    181   -723
ATOM   1728  CB  ILE A 133       8.210  -5.068 -16.176  1.00  0.00           C  
ATOM   1729  CG1 ILE A 133       7.199  -6.046 -15.543  1.00  0.00           C  
ATOM   1730  CG2 ILE A 133       9.421  -4.845 -15.248  1.00  0.00           C  
ATOM   1731  CD1 ILE A 133       7.760  -7.450 -15.276  1.00  0.00           C  
ATOM   1732  H   ILE A 133       6.804  -3.434 -14.665  1.00 34.57           H  
ATOM   1733  HA  ILE A 133       8.436  -3.122 -17.028  1.00 36.30           H  
ATOM   1734  HB  ILE A 133       8.592  -5.549 -17.079  1.00  0.00           H  
ATOM   1735 HG13 ILE A 133       6.312  -6.154 -16.167  1.00  0.00           H  
ATOM   1736 HG12 ILE A 133       6.861  -5.615 -14.605  1.00  0.00           H  
ATOM   1737 HG21 ILE A 133       9.934  -5.779 -15.020  1.00  0.00           H  
ATOM   1738 HG22 ILE A 133      10.151  -4.188 -15.718  1.00  0.00           H  
ATOM   1739 HG23 ILE A 133       9.124  -4.391 -14.302  1.00  0.00           H  
ATOM   1740 HD11 ILE A 133       6.961  -8.193 -15.273  1.00  0.00           H  
ATOM   1741 HD12 ILE A 133       8.482  -7.749 -16.035  1.00  0.00           H  
ATOM   1742 HD13 ILE A 133       8.254  -7.500 -14.305  1.00  0.00           H  
ATOM   1743  N   ASP A 134       5.300  -4.027 -17.500  1.00 39.43           N  
ANISOU 1743  N   ASP A 134     4524   5113   5346   -554    111   -650
ATOM   1744  CA  ASP A 134       4.241  -4.092 -18.522  1.00 40.16           C  
ANISOU 1744  CA  ASP A 134     4616   5120   5524   -595    178   -671
ATOM   1745  C   ASP A 134       4.222  -2.810 -19.372  1.00 38.51           C  
ANISOU 1745  C   ASP A 134     4449   4820   5362   -572    241   -598
ATOM   1746  O   ASP A 134       4.341  -2.893 -20.594  1.00 39.39           O  
ANISOU 1746  O   ASP A 134     4576   4852   5539   -600    307   -632
ATOM   1747  CB  ASP A 134       2.827  -4.393 -17.954  1.00 41.73           C  
ANISOU 1747  CB  ASP A 134     4783   5327   5747   -610    161   -652
ATOM   1748  CG  ASP A 134       1.722  -4.468 -19.021  1.00 43.21           C  
ANISOU 1748  CG  ASP A 134     4965   5439   6015   -667    226   -679
ATOM   1749  OD1 ASP A 134       1.917  -5.158 -20.039  1.00 41.65           O  
ANISOU 1749  OD1 ASP A 134     4742   5249   5835   -721    237   -772
ATOM   1750  OD2 ASP A 134       0.637  -3.882 -18.793  1.00 44.39           O1-
ANISOU 1750  OD2 ASP A 134     5138   5524   6206   -664    261   -605
ATOM   1751  H   ASP A 134       4.998  -4.029 -16.532  1.00 39.43           H  
ATOM   1752  HA  ASP A 134       4.501  -4.918 -19.188  1.00 40.16           H  
ATOM   1753  HB3 ASP A 134       2.565  -3.604 -17.250  1.00 41.73           H  
ATOM   1754  HB2 ASP A 134       2.826  -5.317 -17.377  1.00 41.73           H  
ATOM   1755  N   ARG A 135       4.119  -1.643 -18.716  1.00 34.19           N  
ANISOU 1755  N   ARG A 135     3922   4283   4785   -524    218   -494
ATOM   1756  CA  ARG A 135       4.033  -0.366 -19.426  1.00 32.39           C  
ANISOU 1756  CA  ARG A 135     3724   3983   4599   -499    270   -414
ATOM   1757  C   ARG A 135       5.340   0.008 -20.145  1.00 33.88           C  
ANISOU 1757  C   ARG A 135     3925   4152   4796   -484    318   -463
ATOM   1758  O   ARG A 135       5.263   0.594 -21.221  1.00 32.97           O  
ANISOU 1758  O   ARG A 135     3827   3949   4750   -480    387   -451
ATOM   1759  CB  ARG A 135       3.481   0.786 -18.556  1.00 31.23           C  
ANISOU 1759  CB  ARG A 135     3593   3869   4404   -460    226   -294
ATOM   1760  CG  ARG A 135       2.157   0.510 -17.803  1.00 30.24           C  
ANISOU 1760  CG  ARG A 135     3479   3715   4296   -473    213   -212
ATOM   1761  CD  ARG A 135       1.134  -0.404 -18.502  1.00 31.10           C  
ANISOU 1761  CD  ARG A 135     3568   3796   4452   -520    234   -275
ATOM   1762  NE  ARG A 135       0.742   0.060 -19.838  1.00 33.99           N  
ANISOU 1762  NE  ARG A 135     3944   4068   4903   -549    304   -264
ATOM   1763  CZ  ARG A 135       0.158  -0.696 -20.781  1.00 35.88           C  
ANISOU 1763  CZ  ARG A 135     4167   4271   5194   -599    339   -335
ATOM   1764  NH1 ARG A 135      -0.028  -2.013 -20.631  1.00 35.40           N  
ANISOU 1764  NH1 ARG A 135     4071   4267   5111   -624    313   -423
ATOM   1765  NH2 ARG A 135      -0.247  -0.110 -21.907  1.00 38.54           N1+
ANISOU 1765  NH2 ARG A 135     4522   4516   5608   -626    399   -314
ATOM   1766  H   ARG A 135       4.046  -1.638 -17.700  1.00 34.19           H  
ATOM   1767  HA  ARG A 135       3.308  -0.513 -20.226  1.00 32.39           H  
ATOM   1768  HB3 ARG A 135       3.318   1.640 -19.215  1.00 31.23           H  
ATOM   1769  HB2 ARG A 135       4.236   1.111 -17.838  1.00 31.23           H  
ATOM   1770  HG3 ARG A 135       1.696   1.414 -17.405  1.00 30.24           H  
ATOM   1771  HG2 ARG A 135       2.448  -0.045 -16.916  1.00 30.24           H  
ATOM   1772  HD3 ARG A 135       0.202  -0.373 -17.941  1.00 31.10           H  
ATOM   1773  HD2 ARG A 135       1.467  -1.438 -18.487  1.00 31.10           H  
ATOM   1774  HE  ARG A 135       0.797   1.060 -19.976  1.00 33.99           H  
ATOM   1775 HH12 ARG A 135      -0.447  -2.569 -21.357  1.00 35.40           H  
ATOM   1776 HH11 ARG A 135       0.296  -2.577 -19.825  1.00 35.40           H  
ATOM   1777 HH22 ARG A 135      -0.717  -0.620 -22.638  1.00 38.54           H  
ATOM   1778 HH21 ARG A 135      -0.150   0.882 -22.065  1.00 38.54           H  
ATOM   1779  N   TYR A 136       6.501  -0.406 -19.613  1.00 35.27           N  
ANISOU 1779  N   TYR A 136     4096   4406   4899   -475    285   -520
ATOM   1780  CA  TYR A 136       7.785  -0.365 -20.323  1.00 35.99           C  
ANISOU 1780  CA  TYR A 136     4202   4484   4986   -465    336   -583
ATOM   1781  C   TYR A 136       7.725  -1.110 -21.673  1.00 36.73           C  
ANISOU 1781  C   TYR A 136     4308   4504   5146   -512    396   -688
ATOM   1782  O   TYR A 136       7.992  -0.505 -22.712  1.00 36.02           O  
ANISOU 1782  O   TYR A 136     4244   4335   5105   -497    472   -707
ATOM   1783  CB  TYR A 136       8.921  -0.880 -19.408  1.00 37.82           C  
ANISOU 1783  CB  TYR A 136     4427   4824   5117   -463    281   -631
ATOM   1784  CG  TYR A 136      10.234  -1.242 -20.093  1.00 42.34           C  
ANISOU 1784  CG  TYR A 136     5021   5393   5673   -466    336   -721
ATOM   1785  CD1 TYR A 136      11.030  -0.240 -20.686  1.00 44.73           C  
ANISOU 1785  CD1 TYR A 136     5340   5682   5975   -415    388   -679
ATOM   1786  CD2 TYR A 136      10.652  -2.588 -20.149  1.00 44.82           C  
ANISOU 1786  CD2 TYR A 136     5338   5720   5970   -522    336   -848
ATOM   1787  CE1 TYR A 136      12.234  -0.583 -21.333  1.00 48.02           C  
ANISOU 1787  CE1 TYR A 136     5779   6093   6373   -414    448   -768
ATOM   1788  CE2 TYR A 136      11.860  -2.930 -20.785  1.00 47.36           C  
ANISOU 1788  CE2 TYR A 136     5690   6035   6268   -531    390   -937
ATOM   1789  CZ  TYR A 136      12.651  -1.928 -21.378  1.00 51.41           C  
ANISOU 1789  CZ  TYR A 136     6223   6529   6781   -474    450   -900
ATOM   1790  OH  TYR A 136      13.813  -2.261 -22.011  1.00 57.79           O  
ANISOU 1790  OH  TYR A 136     7065   7328   7563   -479    513   -995
ATOM   1791  H   TYR A 136       6.498  -0.855 -18.705  1.00 35.27           H  
ATOM   1792  HA  TYR A 136       7.992   0.684 -20.543  1.00 35.99           H  
ATOM   1793  HB3 TYR A 136       8.576  -1.774 -18.894  1.00 37.82           H  
ATOM   1794  HB2 TYR A 136       9.121  -0.157 -18.618  1.00 37.82           H  
ATOM   1795  HD1 TYR A 136      10.717   0.794 -20.655  1.00 44.73           H  
ATOM   1796  HD2 TYR A 136      10.051  -3.367 -19.701  1.00 44.82           H  
ATOM   1797  HE1 TYR A 136      12.834   0.190 -21.794  1.00 48.02           H  
ATOM   1798  HE2 TYR A 136      12.163  -3.967 -20.818  1.00 47.36           H  
ATOM   1799  HH  TYR A 136      14.096  -3.166 -21.820  1.00 57.79           H  
ATOM   1800  N   LEU A 137       7.319  -2.387 -21.642  1.00 39.52           N  
ANISOU 1800  N   LEU A 137     4639   4877   5498   -569    364   -754
ATOM   1801  CA  LEU A 137       7.171  -3.221 -22.834  1.00 41.20           C  
ANISOU 1801  CA  LEU A 137     4865   5021   5769   -629    415   -851
ATOM   1802  C   LEU A 137       6.091  -2.694 -23.795  1.00 40.99           C  
ANISOU 1802  C   LEU A 137     4857   4876   5842   -630    477   -795
ATOM   1803  O   LEU A 137       6.320  -2.688 -25.001  1.00 39.69           O  
ANISOU 1803  O   LEU A 137     4727   4617   5737   -647    546   -843
ATOM   1804  CB  LEU A 137       6.894  -4.687 -22.431  1.00  0.00           C  
ATOM   1805  CG  LEU A 137       8.098  -5.404 -21.777  1.00  0.00           C  
ATOM   1806  CD1 LEU A 137       7.664  -6.729 -21.113  1.00  0.00           C  
ATOM   1807  CD2 LEU A 137       9.274  -5.593 -22.762  1.00  0.00           C  
ATOM   1808  H   LEU A 137       7.086  -2.821 -20.754  1.00 39.52           H  
ATOM   1809  HA  LEU A 137       8.115  -3.180 -23.376  1.00 41.20           H  
ATOM   1810  HB3 LEU A 137       6.582  -5.260 -23.307  1.00  0.00           H  
ATOM   1811  HB2 LEU A 137       6.041  -4.703 -21.751  1.00  0.00           H  
ATOM   1812  HG  LEU A 137       8.462  -4.766 -20.972  1.00  0.00           H  
ATOM   1813 HD11 LEU A 137       7.911  -6.724 -20.050  1.00  0.00           H  
ATOM   1814 HD12 LEU A 137       6.588  -6.892 -21.184  1.00  0.00           H  
ATOM   1815 HD13 LEU A 137       8.142  -7.605 -21.551  1.00  0.00           H  
ATOM   1816 HD21 LEU A 137       9.679  -6.604 -22.754  1.00  0.00           H  
ATOM   1817 HD22 LEU A 137       8.988  -5.376 -23.792  1.00  0.00           H  
ATOM   1818 HD23 LEU A 137      10.097  -4.923 -22.509  1.00  0.00           H  
ATOM   1819  N   ALA A 138       4.947  -2.245 -23.265  1.00 41.45           N  
ANISOU 1819  N   ALA A 138     4898   4933   5917   -615    453   -692
ATOM   1820  CA  ALA A 138       3.850  -1.676 -24.047  1.00 42.04           C  
ANISOU 1820  CA  ALA A 138     4988   4905   6079   -630    502   -635
ATOM   1821  C   ALA A 138       4.225  -0.373 -24.777  1.00 43.59           C  
ANISOU 1821  C   ALA A 138     5218   5017   6328   -577    562   -573
ATOM   1822  O   ALA A 138       3.816  -0.197 -25.924  1.00 46.13           O  
ANISOU 1822  O   ALA A 138     5564   5229   6732   -594    622   -572
ATOM   1823  CB  ALA A 138       2.629  -1.455 -23.145  1.00 41.38           C  
ANISOU 1823  CB  ALA A 138     4885   4851   5988   -632    460   -542
ATOM   1824  H   ALA A 138       4.803  -2.326 -22.258  1.00 41.45           H  
ATOM   1825  HA  ALA A 138       3.575  -2.409 -24.807  1.00 42.04           H  
ATOM   1826  HB1 ALA A 138       1.762  -1.160 -23.737  1.00 41.38           H  
ATOM   1827  HB2 ALA A 138       2.360  -2.361 -22.601  1.00 41.38           H  
ATOM   1828  HB3 ALA A 138       2.806  -0.666 -22.416  1.00 41.38           H  
ATOM   1829  N   ILE A 139       4.975   0.513 -24.110  1.00 40.40           N  
ANISOU 1829  N   ILE A 139     4811   4661   5877   -513    548   -518
ATOM   1830  CA  ILE A 139       5.378   1.809 -24.649  1.00 39.53           C  
ANISOU 1830  CA  ILE A 139     4717   4489   5815   -453    600   -437
ATOM   1831  C   ILE A 139       6.620   1.688 -25.560  1.00 43.76           C  
ANISOU 1831  C   ILE A 139     5273   5000   6354   -423    660   -523
ATOM   1832  O   ILE A 139       6.565   2.122 -26.712  1.00 45.56           O  
ANISOU 1832  O   ILE A 139     5526   5122   6663   -401    734   -526
ATOM   1833  CB  ILE A 139       5.610   2.857 -23.510  1.00 36.83           C  
ANISOU 1833  CB  ILE A 139     4356   4218   5421   -406    552   -311
ATOM   1834  CG1 ILE A 139       4.272   3.199 -22.806  1.00 32.55           C  
ANISOU 1834  CG1 ILE A 139     3805   3694   4868   -441    497   -238
ATOM   1835  CG2 ILE A 139       6.308   4.163 -23.943  1.00 37.12           C  
ANISOU 1835  CG2 ILE A 139     4395   4199   5512   -345    603   -215
ATOM   1836  CD1 ILE A 139       4.435   3.901 -21.448  1.00 32.45           C  
ANISOU 1836  CD1 ILE A 139     3786   3754   4791   -409    439   -125
ATOM   1837  H   ILE A 139       5.232   0.329 -23.144  1.00 40.40           H  
ATOM   1838  HA  ILE A 139       4.565   2.190 -25.271  1.00 39.53           H  
ATOM   1839  HB  ILE A 139       6.266   2.391 -22.773  1.00 36.83           H  
ATOM   1840 HG13 ILE A 139       3.687   2.293 -22.641  1.00 32.55           H  
ATOM   1841 HG12 ILE A 139       3.661   3.821 -23.462  1.00 32.55           H  
ATOM   1842 HG21 ILE A 139       6.433   4.850 -23.107  1.00 37.12           H  
ATOM   1843 HG22 ILE A 139       7.307   3.978 -24.334  1.00 37.12           H  
ATOM   1844 HG23 ILE A 139       5.735   4.678 -24.715  1.00 37.12           H  
ATOM   1845 HD11 ILE A 139       3.524   3.818 -20.856  1.00 32.45           H  
ATOM   1846 HD12 ILE A 139       5.239   3.454 -20.865  1.00 32.45           H  
ATOM   1847 HD13 ILE A 139       4.653   4.961 -21.569  1.00 32.45           H  
ATOM   1848  N   VAL A 140       7.721   1.124 -25.042  1.00 48.58           N  
ANISOU 1848  N   VAL A 140     5877   5704   6875   -420    630   -594
ATOM   1849  CA  VAL A 140       9.024   1.142 -25.713  1.00 52.57           C  
ANISOU 1849  CA  VAL A 140     6407   6197   7370   -391    690   -674
ATOM   1850  C   VAL A 140       9.136   0.044 -26.791  1.00 56.43           C  
ANISOU 1850  C   VAL A 140     6935   6606   7898   -446    740   -809
ATOM   1851  O   VAL A 140       9.673   0.305 -27.869  1.00 58.64           O  
ANISOU 1851  O   VAL A 140     7253   6815   8214   -419    820   -865
ATOM   1852  CB  VAL A 140      10.194   0.983 -24.693  1.00  0.00           C  
ATOM   1853  CG1 VAL A 140      11.603   0.917 -25.319  1.00  0.00           C  
ATOM   1854  CG2 VAL A 140      10.169   2.100 -23.634  1.00  0.00           C  
ATOM   1855  H   VAL A 140       7.701   0.710 -24.112  1.00 48.58           H  
ATOM   1856  HA  VAL A 140       9.145   2.108 -26.210  1.00 52.57           H  
ATOM   1857  HB  VAL A 140      10.057   0.039 -24.163  1.00  0.00           H  
ATOM   1858 HG11 VAL A 140      12.373   0.874 -24.548  1.00  0.00           H  
ATOM   1859 HG12 VAL A 140      11.740   0.030 -25.938  1.00  0.00           H  
ATOM   1860 HG13 VAL A 140      11.802   1.792 -25.939  1.00  0.00           H  
ATOM   1861 HG21 VAL A 140      10.981   1.976 -22.918  1.00  0.00           H  
ATOM   1862 HG22 VAL A 140      10.274   3.086 -24.088  1.00  0.00           H  
ATOM   1863 HG23 VAL A 140       9.240   2.090 -23.066  1.00  0.00           H  
ATOM   1864  N   HIS A 141       8.613  -1.153 -26.496  1.00 59.04           N  
ANISOU 1864  N   HIS A 141     7259   6949   8225   -524    697   -863
ATOM   1865  CA  HIS A 141       8.747  -2.353 -27.329  1.00 64.03           C  
ANISOU 1865  CA  HIS A 141     7926   7518   8882   -596    731   -991
ATOM   1866  C   HIS A 141       7.403  -2.716 -27.983  1.00 67.21           C  
ANISOU 1866  C   HIS A 141     8323   7852   9361   -651    728   -961
ATOM   1867  O   HIS A 141       7.130  -3.896 -28.214  1.00 67.58           O  
ANISOU 1867  O   HIS A 141     8346   7947   9384   -724    680  -1007
ATOM   1868  CB  HIS A 141       9.331  -3.514 -26.490  1.00  0.00           C  
ATOM   1869  CG  HIS A 141      10.676  -3.230 -25.880  1.00  0.00           C  
ATOM   1870  ND1 HIS A 141      11.869  -3.373 -26.599  1.00  0.00           N  
ATOM   1871  CD2 HIS A 141      10.977  -2.793 -24.608  1.00  0.00           C  
ATOM   1872  CE1 HIS A 141      12.827  -3.016 -25.750  1.00  0.00           C  
ATOM   1873  NE2 HIS A 141      12.354  -2.662 -24.557  1.00  0.00           N  
ATOM   1874  H   HIS A 141       8.086  -1.264 -25.639  1.00 59.04           H  
ATOM   1875  HA  HIS A 141       9.444  -2.170 -28.149  1.00 64.03           H  
ATOM   1876  HB3 HIS A 141       9.437  -4.405 -27.111  1.00  0.00           H  
ATOM   1877  HB2 HIS A 141       8.641  -3.789 -25.693  1.00  0.00           H  
ATOM   1878  HD2 HIS A 141      10.346  -2.558 -23.763  1.00  0.00           H  
ATOM   1879  HE1 HIS A 141      13.880  -3.011 -25.997  1.00  0.00           H  
ATOM   1880  HE2 HIS A 141      12.906  -2.355 -23.755  1.00  0.00           H  
ATOM   1881  N   ALA A 142       6.587  -1.689 -28.268  1.00 72.51           N  
ANISOU 1881  N   ALA A 142     9014   8412  10124   -617    781   -880
ATOM   1882  CA  ALA A 142       5.210  -1.759 -28.768  1.00 78.98           C  
ANISOU 1882  CA  ALA A 142     9826   9174  11009   -665    774   -826
ATOM   1883  C   ALA A 142       5.014  -2.720 -29.952  1.00 84.02           C  
ANISOU 1883  C   ALA A 142    10492   9754  11678   -761    794   -936
ATOM   1884  O   ALA A 142       4.100  -3.542 -29.919  1.00 84.46           O  
ANISOU 1884  O   ALA A 142    10518   9840  11731   -832    756   -937
ATOM   1885  CB  ALA A 142       4.747  -0.346 -29.157  1.00 81.54           C  
ANISOU 1885  CB  ALA A 142    10167   9391  11421   -609    823   -709
ATOM   1886  H   ALA A 142       6.916  -0.768 -28.019  1.00 72.51           H  
ATOM   1887  HA  ALA A 142       4.586  -2.109 -27.944  1.00 78.98           H  
ATOM   1888  HB1 ALA A 142       3.702  -0.351 -29.471  1.00 81.54           H  
ATOM   1889  HB2 ALA A 142       4.828   0.344 -28.317  1.00 81.54           H  
ATOM   1890  HB3 ALA A 142       5.337   0.063 -29.978  1.00 81.54           H  
ATOM   1891  N   VAL A 143       5.925  -2.628 -30.930  1.00 89.21           N  
ANISOU 1891  N   VAL A 143    11208  10326  12363   -769    856  -1028
ATOM   1892  CA  VAL A 143       5.996  -3.430 -32.155  1.00 96.90           C  
ANISOU 1892  CA  VAL A 143    12218  11234  13364   -870    875  -1133
ATOM   1893  C   VAL A 143       6.084  -4.953 -31.893  1.00 98.01           C  
ANISOU 1893  C   VAL A 143    12317  11501  13420   -952    805  -1217
ATOM   1894  O   VAL A 143       5.591  -5.743 -32.702  1.00 97.98           O  
ANISOU 1894  O   VAL A 143    12296  11501  13433  -1042    783  -1241
ATOM   1895  CB  VAL A 143       7.227  -2.983 -33.005  1.00  0.00           C  
ATOM   1896  CG1 VAL A 143       7.496  -3.817 -34.278  1.00  0.00           C  
ATOM   1897  CG2 VAL A 143       7.125  -1.494 -33.393  1.00  0.00           C  
ATOM   1898  H   VAL A 143       6.647  -1.931 -30.828  1.00 89.21           H  
ATOM   1899  HA  VAL A 143       5.086  -3.247 -32.727  1.00 96.90           H  
ATOM   1900  HB  VAL A 143       8.117  -3.088 -32.381  1.00  0.00           H  
ATOM   1901 HG11 VAL A 143       8.304  -3.385 -34.869  1.00  0.00           H  
ATOM   1902 HG12 VAL A 143       7.800  -4.838 -34.045  1.00  0.00           H  
ATOM   1903 HG13 VAL A 143       6.611  -3.864 -34.913  1.00  0.00           H  
ATOM   1904 HG21 VAL A 143       7.984  -1.179 -33.987  1.00  0.00           H  
ATOM   1905 HG22 VAL A 143       6.228  -1.299 -33.981  1.00  0.00           H  
ATOM   1906 HG23 VAL A 143       7.094  -0.843 -32.519  1.00  0.00           H  
ATOM   1907  N   PHE A 144       6.694  -5.333 -30.766  1.00 98.18           N  
ANISOU 1907  N   PHE A 144    12320  11635  13351   -923    769  -1258
ATOM   1908  CA  PHE A 144       6.835  -6.716 -30.325  1.00 98.85           C  
ANISOU 1908  CA  PHE A 144    12357  11849  13354   -992    693  -1324
ATOM   1909  C   PHE A 144       5.697  -7.070 -29.355  1.00 95.33           C  
ANISOU 1909  C   PHE A 144    11835  11483  12905   -998    630  -1240
ATOM   1910  O   PHE A 144       5.092  -8.134 -29.485  1.00 95.82           O  
ANISOU 1910  O   PHE A 144    11851  11611  12944  -1074    584  -1283
ATOM   1911  CB  PHE A 144       8.212  -6.912 -29.655  1.00  0.00           C  
ATOM   1912  CG  PHE A 144       9.396  -6.530 -30.530  1.00  0.00           C  
ATOM   1913  CD1 PHE A 144       9.953  -5.235 -30.445  1.00  0.00           C  
ATOM   1914  CD2 PHE A 144       9.833  -7.398 -31.553  1.00  0.00           C  
ATOM   1915  CE1 PHE A 144      10.958  -4.852 -31.323  1.00  0.00           C  
ATOM   1916  CE2 PHE A 144      10.840  -6.996 -32.421  1.00  0.00           C  
ATOM   1917  CZ  PHE A 144      11.403  -5.731 -32.303  1.00  0.00           C  
ATOM   1918  H   PHE A 144       7.032  -4.624 -30.126  1.00 98.18           H  
ATOM   1919  HA  PHE A 144       6.783  -7.389 -31.182  1.00 98.85           H  
ATOM   1920  HB3 PHE A 144       8.322  -7.961 -29.374  1.00  0.00           H  
ATOM   1921  HB2 PHE A 144       8.270  -6.350 -28.721  1.00  0.00           H  
ATOM   1922  HD1 PHE A 144       9.601  -4.537 -29.698  1.00  0.00           H  
ATOM   1923  HD2 PHE A 144       9.386  -8.376 -31.669  1.00  0.00           H  
ATOM   1924  HE1 PHE A 144      11.391  -3.864 -31.247  1.00  0.00           H  
ATOM   1925  HE2 PHE A 144      11.181  -7.666 -33.197  1.00  0.00           H  
ATOM   1926  HZ  PHE A 144      12.184  -5.424 -32.985  1.00  0.00           H  
ATOM   1927  N   SER A 145       5.417  -6.163 -28.410  1.00 93.09           N  
ANISOU 1927  N   SER A 145    11535  11195  12641   -919    629  -1119
ATOM   1928  CA  SER A 145       4.470  -6.339 -27.312  1.00 91.61           C  
ANISOU 1928  CA  SER A 145    11287  11074  12446   -920    577  -1041
ATOM   1929  C   SER A 145       3.013  -6.544 -27.784  1.00 88.64           C  
ANISOU 1929  C   SER A 145    10905  10638  12137   -998    599  -1038
ATOM   1930  O   SER A 145       2.318  -7.399 -27.232  1.00 89.41           O  
ANISOU 1930  O   SER A 145    10945  10811  12216  -1043    557  -1041
ATOM   1931  CB  SER A 145       4.644  -5.156 -26.331  1.00  0.00           C  
ATOM   1932  OG  SER A 145       3.917  -5.309 -25.124  1.00  0.00           O  
ATOM   1933  H   SER A 145       5.967  -5.308 -28.383  1.00 93.09           H  
ATOM   1934  HA  SER A 145       4.766  -7.250 -26.788  1.00 91.61           H  
ATOM   1935  HB3 SER A 145       4.346  -4.220 -26.806  1.00  0.00           H  
ATOM   1936  HB2 SER A 145       5.698  -5.050 -26.070  1.00  0.00           H  
ATOM   1937  HG  SER A 145       4.128  -4.562 -24.550  1.00  0.00           H  
ATOM   1938  N   LEU A 146       2.584  -5.825 -28.837  1.00 85.69           N  
ANISOU 1938  N   LEU A 146    10588  10128  11843  -1015    666  -1031
ATOM   1939  CA  LEU A 146       1.220  -5.903 -29.383  1.00 84.45           C  
ANISOU 1939  CA  LEU A 146    10430   9909  11749  -1097    687  -1022
ATOM   1940  C   LEU A 146       0.857  -7.271 -30.002  1.00 84.35           C  
ANISOU 1940  C   LEU A 146    10405   9925  11721  -1206    674  -1140
ATOM   1941  O   LEU A 146      -0.326  -7.551 -30.193  1.00 84.40           O  
ANISOU 1941  O   LEU A 146    10366   9965  11737  -1279    657  -1138
ATOM   1942  CB  LEU A 146       0.963  -4.703 -30.333  1.00  0.00           C  
ATOM   1943  CG  LEU A 146       1.671  -4.709 -31.717  1.00  0.00           C  
ATOM   1944  CD1 LEU A 146       0.992  -5.626 -32.759  1.00  0.00           C  
ATOM   1945  CD2 LEU A 146       1.814  -3.275 -32.273  1.00  0.00           C  
ATOM   1946  H   LEU A 146       3.202  -5.139 -29.263  1.00 85.69           H  
ATOM   1947  HA  LEU A 146       0.545  -5.776 -28.534  1.00 84.45           H  
ATOM   1948  HB3 LEU A 146       1.251  -3.808 -29.780  1.00  0.00           H  
ATOM   1949  HB2 LEU A 146      -0.111  -4.595 -30.488  1.00  0.00           H  
ATOM   1950  HG  LEU A 146       2.686  -5.080 -31.565  1.00  0.00           H  
ATOM   1951 HD11 LEU A 146       0.891  -5.152 -33.736  1.00  0.00           H  
ATOM   1952 HD12 LEU A 146       1.578  -6.531 -32.915  1.00  0.00           H  
ATOM   1953 HD13 LEU A 146      -0.007  -5.933 -32.452  1.00  0.00           H  
ATOM   1954 HD21 LEU A 146       2.787  -3.139 -32.743  1.00  0.00           H  
ATOM   1955 HD22 LEU A 146       1.058  -3.039 -33.022  1.00  0.00           H  
ATOM   1956 HD23 LEU A 146       1.733  -2.513 -31.497  1.00  0.00           H  
ATOM   1957  N   ARG A 147       1.870  -8.094 -30.303  1.00 85.80           N  
ANISOU 1957  N   ARG A 147    10626  10099  11875  -1222    683  -1242
ATOM   1958  CA  ARG A 147       1.720  -9.421 -30.900  1.00 88.83           C  
ANISOU 1958  CA  ARG A 147    11002  10515  12236  -1337    665  -1355
ATOM   1959  C   ARG A 147       1.335 -10.498 -29.865  1.00 90.52           C  
ANISOU 1959  C   ARG A 147    11118  10895  12381  -1361    585  -1365
ATOM   1960  O   ARG A 147       0.847 -11.558 -30.262  1.00 91.75           O  
ANISOU 1960  O   ARG A 147    11227  11092  12539  -1458    564  -1401
ATOM   1961  CB  ARG A 147       3.022  -9.816 -31.634  1.00  0.00           C  
ATOM   1962  CG  ARG A 147       3.535  -8.750 -32.621  1.00  0.00           C  
ATOM   1963  CD  ARG A 147       4.907  -9.078 -33.218  1.00  0.00           C  
ATOM   1964  NE  ARG A 147       5.296  -8.066 -34.209  1.00  0.00           N  
ATOM   1965  CZ  ARG A 147       5.219  -8.159 -35.542  1.00  0.00           C  
ATOM   1966  NH1 ARG A 147       4.797  -9.281 -36.128  1.00  0.00           N  
ATOM   1967  NH2 ARG A 147       5.571  -7.114 -36.289  1.00  0.00           N1+
ATOM   1968  H   ARG A 147       2.812  -7.806 -30.075  1.00 85.80           H  
ATOM   1969  HA  ARG A 147       0.916  -9.383 -31.639  1.00 88.83           H  
ATOM   1970  HB3 ARG A 147       2.860 -10.752 -32.171  1.00  0.00           H  
ATOM   1971  HB2 ARG A 147       3.802 -10.025 -30.900  1.00  0.00           H  
ATOM   1972  HG3 ARG A 147       3.680  -7.832 -32.051  1.00  0.00           H  
ATOM   1973  HG2 ARG A 147       2.809  -8.511 -33.398  1.00  0.00           H  
ATOM   1974  HD3 ARG A 147       5.027 -10.114 -33.536  1.00  0.00           H  
ATOM   1975  HD2 ARG A 147       5.634  -8.939 -32.419  1.00  0.00           H  
ATOM   1976  HE  ARG A 147       5.528  -7.163 -33.777  1.00  0.00           H  
ATOM   1977 HH12 ARG A 147       4.733  -9.377 -37.131  1.00  0.00           H  
ATOM   1978 HH11 ARG A 147       4.528 -10.088 -35.588  1.00  0.00           H  
ATOM   1979 HH22 ARG A 147       5.534  -7.132 -37.298  1.00  0.00           H  
ATOM   1980 HH21 ARG A 147       5.898  -6.251 -35.879  1.00  0.00           H  
ATOM   1981  N   ALA A 148       1.569 -10.227 -28.573  1.00 92.60           N  
ANISOU 1981  N   ALA A 148    11346  11256  12583  -1275    540  -1330
ATOM   1982  CA  ALA A 148       1.266 -11.128 -27.462  1.00 95.14           C  
ANISOU 1982  CA  ALA A 148    11578  11731  12839  -1282    462  -1337
ATOM   1983  C   ALA A 148      -0.190 -10.976 -26.988  1.00 88.15           C  
ANISOU 1983  C   ALA A 148    10641  10898  11956  -1210    437  -1230
ATOM   1984  O   ALA A 148      -0.797  -9.919 -27.170  1.00 86.60           O  
ANISOU 1984  O   ALA A 148    10388  10815  11701  -1168    374  -1215
ATOM   1985  CB  ALA A 148       2.233 -10.827 -26.306  1.00  0.00           C  
ATOM   1986  H   ALA A 148       1.893  -9.301 -28.319  1.00 92.60           H  
ATOM   1987  HA  ALA A 148       1.424 -12.159 -27.785  1.00 95.14           H  
ATOM   1988  HB1 ALA A 148       2.080 -11.517 -25.477  1.00  0.00           H  
ATOM   1989  HB2 ALA A 148       3.271 -10.927 -26.624  1.00  0.00           H  
ATOM   1990  HB3 ALA A 148       2.098  -9.816 -25.920  1.00  0.00           H  
ATOM   1991  N   ARG A 149      -0.718 -12.035 -26.357  1.00 27.91           N  
ATOM   1992  CA  ARG A 149      -2.057 -12.056 -25.750  1.00 28.04           C  
ATOM   1993  C   ARG A 149      -2.127 -11.270 -24.424  1.00 26.58           C  
ATOM   1994  O   ARG A 149      -3.212 -10.829 -24.050  1.00 27.10           O  
ATOM   1995  CB  ARG A 149      -2.531 -13.515 -25.540  1.00  0.00           C  
ATOM   1996  CG  ARG A 149      -2.406 -14.416 -26.784  1.00  0.00           C  
ATOM   1997  CD  ARG A 149      -3.407 -14.087 -27.908  1.00  0.00           C  
ATOM   1998  NE  ARG A 149      -2.984 -14.686 -29.183  1.00  0.00           N  
ATOM   1999  CZ  ARG A 149      -2.023 -14.199 -29.981  1.00  0.00           C  
ATOM   2000  NH1 ARG A 149      -1.422 -13.048 -29.672  1.00  0.00           N  
ATOM   2001  NH2 ARG A 149      -1.664 -14.867 -31.075  1.00  0.00           N1+
ATOM   2002  H   ARG A 149      -0.157 -12.868 -26.245  1.00 27.91           H  
ATOM   2003  HA  ARG A 149      -2.753 -11.564 -26.433  1.00 28.04           H  
ATOM   2004  HB3 ARG A 149      -3.564 -13.517 -25.189  1.00  0.00           H  
ATOM   2005  HB2 ARG A 149      -1.944 -13.963 -24.737  1.00  0.00           H  
ATOM   2006  HG3 ARG A 149      -2.654 -15.419 -26.434  1.00  0.00           H  
ATOM   2007  HG2 ARG A 149      -1.384 -14.490 -27.155  1.00  0.00           H  
ATOM   2008  HD3 ARG A 149      -3.678 -13.034 -27.981  1.00  0.00           H  
ATOM   2009  HD2 ARG A 149      -4.334 -14.613 -27.674  1.00  0.00           H  
ATOM   2010  HE  ARG A 149      -3.435 -15.565 -29.415  1.00  0.00           H  
ATOM   2011 HH12 ARG A 149      -0.622 -12.664 -30.178  1.00  0.00           H  
ATOM   2012 HH11 ARG A 149      -1.744 -12.498 -28.895  1.00  0.00           H  
ATOM   2013 HH22 ARG A 149      -0.946 -14.527 -31.699  1.00  0.00           H  
ATOM   2014 HH21 ARG A 149      -2.095 -15.741 -31.342  1.00  0.00           H  
ATOM   2015  N   THR A 150      -0.973 -11.122 -23.757  1.00 66.02           N  
ANISOU 2015  N   THR A 150     7621   8462   9003  -1106    235  -1176
ATOM   2016  CA  THR A 150      -0.648 -10.360 -22.543  1.00 58.22           C  
ANISOU 2016  CA  THR A 150     6644   7504   7975  -1002    201  -1100
ATOM   2017  C   THR A 150      -1.434 -10.757 -21.260  1.00 53.44           C  
ANISOU 2017  C   THR A 150     5982   6946   7377   -963    182  -1038
ATOM   2018  O   THR A 150      -0.816 -11.047 -20.232  1.00 53.96           O  
ANISOU 2018  O   THR A 150     6029   7076   7396   -892    127   -999
ATOM   2019  CB  THR A 150      -0.602  -8.811 -22.786  1.00  0.00           C  
ATOM   2020  OG1 THR A 150      -0.036  -8.130 -21.687  1.00  0.00           O  
ATOM   2021  CG2 THR A 150      -1.944  -8.105 -23.056  1.00  0.00           C  
ATOM   2022  H   THR A 150      -0.171 -11.567 -24.174  1.00 66.02           H  
ATOM   2023  HA  THR A 150       0.382 -10.653 -22.334  1.00 58.22           H  
ATOM   2024  HB  THR A 150       0.052  -8.625 -23.640  1.00  0.00           H  
ATOM   2025  HG1 THR A 150       0.278  -7.262 -21.979  1.00  0.00           H  
ATOM   2026 HG21 THR A 150      -1.814  -7.024 -23.128  1.00  0.00           H  
ATOM   2027 HG22 THR A 150      -2.376  -8.420 -24.004  1.00  0.00           H  
ATOM   2028 HG23 THR A 150      -2.677  -8.293 -22.272  1.00  0.00           H  
ATOM   2029  N   LEU A 151      -2.766 -10.869 -21.350  1.00 49.74           N  
ANISOU 2029  N   LEU A 151     5491   6445   6965  -1010    227  -1029
ATOM   2030  CA  LEU A 151      -3.680 -11.257 -20.272  1.00 47.20           C  
ANISOU 2030  CA  LEU A 151     5117   6170   6648   -977    219   -980
ATOM   2031  C   LEU A 151      -3.372 -12.657 -19.706  1.00 49.54           C  
ANISOU 2031  C   LEU A 151     5315   6592   6915   -976    158  -1022
ATOM   2032  O   LEU A 151      -3.458 -12.860 -18.495  1.00 50.73           O  
ANISOU 2032  O   LEU A 151     5435   6801   7041   -902    121   -982
ATOM   2033  CB  LEU A 151      -5.131 -11.152 -20.799  1.00 45.19           C  
ANISOU 2033  CB  LEU A 151     4861   5855   6453  -1039    287   -963
ATOM   2034  CG  LEU A 151      -6.247 -11.395 -19.755  1.00 44.60           C  
ANISOU 2034  CG  LEU A 151     4741   5820   6383  -1011    297   -915
ATOM   2035  CD1 LEU A 151      -6.170 -10.394 -18.585  1.00 43.65           C  
ANISOU 2035  CD1 LEU A 151     4670   5689   6226   -913    277   -837
ATOM   2036  CD2 LEU A 151      -7.637 -11.399 -20.426  1.00 44.26           C  
ANISOU 2036  CD2 LEU A 151     4709   5714   6395  -1084    368   -896
ATOM   2037  H   LEU A 151      -3.182 -10.706 -22.265  1.00 49.74           H  
ATOM   2038  HA  LEU A 151      -3.540 -10.536 -19.464  1.00 47.20           H  
ATOM   2039  HB3 LEU A 151      -5.254 -11.863 -21.618  1.00 45.19           H  
ATOM   2040  HB2 LEU A 151      -5.276 -10.166 -21.241  1.00 45.19           H  
ATOM   2041  HG  LEU A 151      -6.114 -12.393 -19.334  1.00 44.60           H  
ATOM   2042 HD11 LEU A 151      -7.155 -10.094 -18.227  1.00 43.65           H  
ATOM   2043 HD12 LEU A 151      -5.646 -10.835 -17.736  1.00 43.65           H  
ATOM   2044 HD13 LEU A 151      -5.638  -9.481 -18.858  1.00 43.65           H  
ATOM   2045 HD21 LEU A 151      -8.291 -10.613 -20.050  1.00 44.26           H  
ATOM   2046 HD22 LEU A 151      -7.572 -11.258 -21.506  1.00 44.26           H  
ATOM   2047 HD23 LEU A 151      -8.146 -12.348 -20.258  1.00 44.26           H  
ATOM   2048  N   THR A 152      -2.959 -13.575 -20.590  1.00 52.27           N  
ANISOU 2048  N   THR A 152     5614   6981   7265  -1057    144  -1100
ATOM   2049  CA  THR A 152      -2.510 -14.930 -20.279  1.00 56.28           C  
ANISOU 2049  CA  THR A 152     6021   7618   7746  -1059     77  -1135
ATOM   2050  C   THR A 152      -1.299 -14.984 -19.317  1.00 56.93           C  
ANISOU 2050  C   THR A 152     6113   7755   7763   -983      1  -1123
ATOM   2051  O   THR A 152      -1.196 -15.919 -18.522  1.00 54.02           O  
ANISOU 2051  O   THR A 152     5677   7476   7372   -927    -56  -1103
ATOM   2052  CB  THR A 152      -2.130 -15.673 -21.592  1.00  0.00           C  
ATOM   2053  OG1 THR A 152      -3.136 -15.446 -22.572  1.00  0.00           O  
ATOM   2054  CG2 THR A 152      -1.933 -17.191 -21.450  1.00  0.00           C  
ATOM   2055  H   THR A 152      -2.974 -13.360 -21.577  1.00 52.27           H  
ATOM   2056  HA  THR A 152      -3.340 -15.451 -19.798  1.00 56.28           H  
ATOM   2057  HB  THR A 152      -1.201 -15.250 -21.983  1.00  0.00           H  
ATOM   2058  HG1 THR A 152      -3.001 -16.076 -23.293  1.00  0.00           H  
ATOM   2059 HG21 THR A 152      -1.718 -17.659 -22.412  1.00  0.00           H  
ATOM   2060 HG22 THR A 152      -1.096 -17.429 -20.793  1.00  0.00           H  
ATOM   2061 HG23 THR A 152      -2.821 -17.671 -21.036  1.00  0.00           H  
ATOM   2062  N   TYR A 153      -0.434 -13.961 -19.371  1.00 61.46           N  
ANISOU 2062  N   TYR A 153     6771   8277   8305   -980      1  -1133
ATOM   2063  CA  TYR A 153       0.667 -13.781 -18.427  1.00 66.90           C  
ANISOU 2063  CA  TYR A 153     7479   9016   8926   -914    -68  -1115
ATOM   2064  C   TYR A 153       0.162 -13.073 -17.161  1.00 60.49           C  
ANISOU 2064  C   TYR A 153     6681   8201   8103   -809    -84  -1027
ATOM   2065  O   TYR A 153       0.453 -13.535 -16.061  1.00 59.00           O  
ANISOU 2065  O   TYR A 153     6462   8086   7869   -751   -157  -1005
ATOM   2066  CB  TYR A 153       1.821 -12.990 -19.081  1.00 78.11           C  
ANISOU 2066  CB  TYR A 153     8988  10373  10316   -929    -47  -1139
ATOM   2067  CG  TYR A 153       2.307 -13.505 -20.431  1.00 89.03           C  
ANISOU 2067  CG  TYR A 153    10363  11802  11663  -1011    -75  -1229
ATOM   2068  CD1 TYR A 153       2.529 -14.884 -20.644  1.00 94.07           C  
ANISOU 2068  CD1 TYR A 153    10974  12540  12227   -999   -159  -1244
ATOM   2069  CD2 TYR A 153       2.554 -12.594 -21.480  1.00 93.82           C  
ANISOU 2069  CD2 TYR A 153    10996  12348  12304  -1105    -19  -1298
ATOM   2070  CE1 TYR A 153       2.977 -15.345 -21.897  1.00 99.62           C  
ANISOU 2070  CE1 TYR A 153    11675  13289  12887  -1084   -187  -1327
ATOM   2071  CE2 TYR A 153       3.010 -13.055 -22.731  1.00100.00           C  
ANISOU 2071  CE2 TYR A 153    11782  13168  13046  -1189    -43  -1386
ATOM   2072  CZ  TYR A 153       3.220 -14.432 -22.941  1.00105.11           C  
ANISOU 2072  CZ  TYR A 153    12400  13922  13615  -1180   -127  -1400
ATOM   2073  OH  TYR A 153       3.663 -14.889 -24.147  1.00114.67           O  
ANISOU 2073  OH  TYR A 153    13620  15175  14776  -1273   -154  -1487
ATOM   2074  H   TYR A 153      -0.603 -13.191 -20.005  1.00 61.46           H  
ATOM   2075  HA  TYR A 153       1.055 -14.756 -18.124  1.00 66.90           H  
ATOM   2076  HB3 TYR A 153       2.672 -12.962 -18.399  1.00 78.11           H  
ATOM   2077  HB2 TYR A 153       1.518 -11.949 -19.208  1.00 78.11           H  
ATOM   2078  HD1 TYR A 153       2.356 -15.599 -19.853  1.00 94.07           H  
ATOM   2079  HD2 TYR A 153       2.403 -11.534 -21.328  1.00 93.82           H  
ATOM   2080  HE1 TYR A 153       3.139 -16.403 -22.050  1.00 99.62           H  
ATOM   2081  HE2 TYR A 153       3.202 -12.340 -23.518  1.00100.00           H  
ATOM   2082  HH  TYR A 153       3.842 -14.180 -24.781  1.00114.67           H  
ATOM   2083  N   GLY A 154      -0.618 -11.996 -17.346  1.00 55.51           N  
ANISOU 2083  N   GLY A 154     6100   7483   7510   -788    -21   -974
ATOM   2084  CA  GLY A 154      -1.113 -11.116 -16.285  1.00 51.52           C  
ANISOU 2084  CA  GLY A 154     5622   6966   6987   -700    -34   -892
ATOM   2085  C   GLY A 154      -1.964 -11.841 -15.231  1.00 47.76           C  
ANISOU 2085  C   GLY A 154     5067   6562   6517   -662    -65   -883
ATOM   2086  O   GLY A 154      -1.922 -11.480 -14.054  1.00 48.08           O  
ANISOU 2086  O   GLY A 154     5114   6631   6522   -582   -113   -837
ATOM   2087  H   GLY A 154      -0.800 -11.699 -18.299  1.00 55.51           H  
ATOM   2088  HA3 GLY A 154      -1.717 -10.329 -16.734  1.00 51.52           H  
ATOM   2089  HA2 GLY A 154      -0.269 -10.625 -15.801  1.00 51.52           H  
ATOM   2090  N   VAL A 155      -2.738 -12.860 -15.628  1.00 45.97           N  
ANISOU 2090  N   VAL A 155     4764   6365   6337   -717    -35   -927
ATOM   2091  CA  VAL A 155      -3.564 -13.639 -14.708  1.00 45.88           C  
ANISOU 2091  CA  VAL A 155     4666   6427   6339   -676    -52   -921
ATOM   2092  C   VAL A 155      -2.721 -14.522 -13.755  1.00 45.31           C  
ANISOU 2092  C   VAL A 155     4530   6458   6230   -636   -145   -937
ATOM   2093  O   VAL A 155      -2.983 -14.522 -12.551  1.00 46.43           O  
ANISOU 2093  O   VAL A 155     4645   6637   6360   -551   -182   -901
ATOM   2094  CB  VAL A 155      -4.643 -14.472 -15.463  1.00  0.00           C  
ATOM   2095  CG1 VAL A 155      -4.082 -15.569 -16.390  1.00  0.00           C  
ATOM   2096  CG2 VAL A 155      -5.699 -15.077 -14.519  1.00  0.00           C  
ATOM   2097  H   VAL A 155      -2.804 -13.081 -16.617  1.00 45.97           H  
ATOM   2098  HA  VAL A 155      -4.101 -12.922 -14.082  1.00 45.88           H  
ATOM   2099  HB  VAL A 155      -5.173 -13.767 -16.107  1.00  0.00           H  
ATOM   2100 HG11 VAL A 155      -4.871 -15.991 -17.014  1.00  0.00           H  
ATOM   2101 HG12 VAL A 155      -3.320 -15.174 -17.059  1.00  0.00           H  
ATOM   2102 HG13 VAL A 155      -3.643 -16.392 -15.828  1.00  0.00           H  
ATOM   2103 HG21 VAL A 155      -6.497 -15.562 -15.082  1.00  0.00           H  
ATOM   2104 HG22 VAL A 155      -5.270 -15.825 -13.851  1.00  0.00           H  
ATOM   2105 HG23 VAL A 155      -6.160 -14.307 -13.901  1.00  0.00           H  
ATOM   2106  N   ILE A 156      -1.695 -15.213 -14.273  1.00 45.04           N  
ANISOU 2106  N   ILE A 156     4473   6466   6173   -698   -185   -990
ATOM   2107  CA  ILE A 156      -0.855 -16.101 -13.467  1.00 44.83           C  
ANISOU 2107  CA  ILE A 156     4390   6539   6104   -669   -281   -999
ATOM   2108  C   ILE A 156       0.138 -15.337 -12.565  1.00 41.60           C  
ANISOU 2108  C   ILE A 156     4058   6112   5636   -588   -333   -944
ATOM   2109  O   ILE A 156       0.400 -15.790 -11.450  1.00 38.35           O  
ANISOU 2109  O   ILE A 156     3610   5763   5199   -519   -407   -914
ATOM   2110  CB  ILE A 156      -0.101 -17.169 -14.312  1.00  0.00           C  
ATOM   2111  CG1 ILE A 156       0.849 -16.601 -15.392  1.00  0.00           C  
ATOM   2112  CG2 ILE A 156      -1.093 -18.176 -14.926  1.00  0.00           C  
ATOM   2113  CD1 ILE A 156       1.750 -17.656 -16.050  1.00  0.00           C  
ATOM   2114  H   ILE A 156      -1.462 -15.116 -15.251  1.00 45.04           H  
ATOM   2115  HA  ILE A 156      -1.516 -16.645 -12.789  1.00 44.83           H  
ATOM   2116  HB  ILE A 156       0.519 -17.734 -13.612  1.00  0.00           H  
ATOM   2117 HG13 ILE A 156       1.489 -15.824 -14.978  1.00  0.00           H  
ATOM   2118 HG12 ILE A 156       0.255 -16.122 -16.170  1.00  0.00           H  
ATOM   2119 HG21 ILE A 156      -0.576 -19.025 -15.374  1.00  0.00           H  
ATOM   2120 HG22 ILE A 156      -1.771 -18.577 -14.171  1.00  0.00           H  
ATOM   2121 HG23 ILE A 156      -1.699 -17.713 -15.705  1.00  0.00           H  
ATOM   2122 HD11 ILE A 156       2.639 -17.192 -16.478  1.00  0.00           H  
ATOM   2123 HD12 ILE A 156       2.083 -18.408 -15.334  1.00  0.00           H  
ATOM   2124 HD13 ILE A 156       1.229 -18.169 -16.858  1.00  0.00           H  
ATOM   2125  N   THR A 157       0.619 -14.167 -13.003  1.00 41.51           N  
ANISOU 2125  N   THR A 157     4152   6015   5604   -595   -298   -926
ATOM   2126  CA  THR A 157       1.433 -13.280 -12.174  1.00 42.06           C  
ANISOU 2126  CA  THR A 157     4297   6070   5616   -528   -343   -869
ATOM   2127  C   THR A 157       0.586 -12.592 -11.077  1.00 42.58           C  
ANISOU 2127  C   THR A 157     4379   6112   5688   -437   -348   -798
ATOM   2128  O   THR A 157       1.113 -12.369  -9.987  1.00 42.21           O  
ANISOU 2128  O   THR A 157     4348   6094   5597   -371   -419   -755
ATOM   2129  CB  THR A 157       2.128 -12.196 -13.031  1.00  0.00           C  
ATOM   2130  OG1 THR A 157       1.174 -11.576 -13.861  1.00  0.00           O  
ATOM   2131  CG2 THR A 157       3.213 -12.771 -13.952  1.00  0.00           C  
ATOM   2132  H   THR A 157       0.396 -13.804 -13.926  1.00 41.51           H  
ATOM   2133  HA  THR A 157       2.207 -13.874 -11.685  1.00 42.06           H  
ATOM   2134  HB  THR A 157       2.574 -11.432 -12.391  1.00  0.00           H  
ATOM   2135  HG1 THR A 157       1.491 -10.681 -14.097  1.00  0.00           H  
ATOM   2136 HG21 THR A 157       3.683 -11.987 -14.547  1.00  0.00           H  
ATOM   2137 HG22 THR A 157       3.999 -13.254 -13.371  1.00  0.00           H  
ATOM   2138 HG23 THR A 157       2.810 -13.515 -14.641  1.00  0.00           H  
ATOM   2139  N   SER A 158      -0.712 -12.341 -11.321  1.00 42.28           N  
ANISOU 2139  N   SER A 158     4344   6018   5701   -437   -274   -786
ATOM   2140  CA  SER A 158      -1.643 -11.870 -10.292  1.00 42.16           C  
ANISOU 2140  CA  SER A 158     4355   5976   5689   -358   -269   -728
ATOM   2141  C   SER A 158      -1.843 -12.920  -9.183  1.00 42.76           C  
ANISOU 2141  C   SER A 158     4347   6132   5769   -295   -327   -733
ATOM   2142  O   SER A 158      -1.723 -12.584  -8.005  1.00 42.67           O  
ANISOU 2142  O   SER A 158     4370   6117   5728   -213   -375   -684
ATOM   2143  CB  SER A 158      -2.993 -11.450 -10.907  1.00  0.00           C  
ATOM   2144  OG  SER A 158      -2.837 -10.332 -11.760  1.00  0.00           O  
ATOM   2145  H   SER A 158      -1.078 -12.477 -12.256  1.00 42.28           H  
ATOM   2146  HA  SER A 158      -1.192 -10.997  -9.820  1.00 42.16           H  
ATOM   2147  HB3 SER A 158      -3.695 -11.176 -10.117  1.00  0.00           H  
ATOM   2148  HB2 SER A 158      -3.454 -12.266 -11.461  1.00  0.00           H  
ATOM   2149  HG  SER A 158      -2.449 -10.651 -12.598  1.00  0.00           H  
ATOM   2150  N   LEU A 159      -2.058 -14.187  -9.573  1.00 45.69           N  
ANISOU 2150  N   LEU A 159     4607   6576   6179   -331   -325   -788
ATOM   2151  CA  LEU A 159      -2.139 -15.329  -8.656  1.00 47.68           C  
ANISOU 2151  CA  LEU A 159     4762   6914   6441   -269   -384   -790
ATOM   2152  C   LEU A 159      -0.842 -15.508  -7.841  1.00 47.66           C  
ANISOU 2152  C   LEU A 159     4770   6959   6381   -231   -492   -767
ATOM   2153  O   LEU A 159      -0.912 -15.676  -6.623  1.00 46.71           O  
ANISOU 2153  O   LEU A 159     4628   6866   6254   -141   -549   -730
ATOM   2154  CB  LEU A 159      -2.481 -16.617  -9.438  1.00  0.00           C  
ATOM   2155  CG  LEU A 159      -3.909 -16.650 -10.030  1.00  0.00           C  
ATOM   2156  CD1 LEU A 159      -4.046 -17.764 -11.092  1.00  0.00           C  
ATOM   2157  CD2 LEU A 159      -4.992 -16.734  -8.932  1.00  0.00           C  
ATOM   2158  H   LEU A 159      -2.157 -14.391 -10.562  1.00 45.69           H  
ATOM   2159  HA  LEU A 159      -2.937 -15.122  -7.941  1.00 47.68           H  
ATOM   2160  HB3 LEU A 159      -2.352 -17.488  -8.792  1.00  0.00           H  
ATOM   2161  HB2 LEU A 159      -1.750 -16.740 -10.237  1.00  0.00           H  
ATOM   2162  HG  LEU A 159      -4.073 -15.709 -10.556  1.00  0.00           H  
ATOM   2163 HD11 LEU A 159      -4.276 -17.337 -12.069  1.00  0.00           H  
ATOM   2164 HD12 LEU A 159      -3.127 -18.340 -11.208  1.00  0.00           H  
ATOM   2165 HD13 LEU A 159      -4.835 -18.480 -10.864  1.00  0.00           H  
ATOM   2166 HD21 LEU A 159      -5.703 -17.544  -9.092  1.00  0.00           H  
ATOM   2167 HD22 LEU A 159      -4.564 -16.884  -7.940  1.00  0.00           H  
ATOM   2168 HD23 LEU A 159      -5.571 -15.810  -8.893  1.00  0.00           H  
ATOM   2169  N   ALA A 160       0.315 -15.403  -8.513  1.00 47.94           N  
ANISOU 2169  N   ALA A 160     4842   7001   6373   -298   -520   -787
ATOM   2170  CA  ALA A 160       1.635 -15.425  -7.883  1.00 48.90           C  
ANISOU 2170  CA  ALA A 160     4982   7170   6429   -275   -620   -763
ATOM   2171  C   ALA A 160       1.838 -14.281  -6.872  1.00 48.46           C  
ANISOU 2171  C   ALA A 160     5032   7051   6331   -198   -643   -689
ATOM   2172  O   ALA A 160       2.365 -14.533  -5.790  1.00 50.10           O  
ANISOU 2172  O   ALA A 160     5240   7293   6503   -136   -729   -648
ATOM   2173  CB  ALA A 160       2.734 -15.407  -8.955  1.00  0.00           C  
ATOM   2174  H   ALA A 160       0.292 -15.316  -9.525  1.00 47.94           H  
ATOM   2175  HA  ALA A 160       1.717 -16.368  -7.340  1.00 48.90           H  
ATOM   2176  HB1 ALA A 160       3.717 -15.535  -8.502  1.00  0.00           H  
ATOM   2177  HB2 ALA A 160       2.600 -16.213  -9.677  1.00  0.00           H  
ATOM   2178  HB3 ALA A 160       2.750 -14.464  -9.500  1.00  0.00           H  
ATOM   2179  N   THR A 161       1.378 -13.070  -7.217  1.00 47.00           N  
ANISOU 2179  N   THR A 161     4937   6773   6149   -205   -572   -666
ATOM   2180  CA  THR A 161       1.431 -11.886  -6.357  1.00 44.72           C  
ANISOU 2180  CA  THR A 161     4752   6423   5815   -147   -593   -592
ATOM   2181  C   THR A 161       0.653 -12.065  -5.034  1.00 42.00           C  
ANISOU 2181  C   THR A 161     4400   6067   5489    -53   -613   -555
ATOM   2182  O   THR A 161       1.200 -11.749  -3.977  1.00 38.85           O  
ANISOU 2182  O   THR A 161     4057   5659   5047      8   -681   -499
ATOM   2183  CB  THR A 161       0.942 -10.606  -7.085  1.00  0.00           C  
ATOM   2184  OG1 THR A 161       1.761 -10.393  -8.219  1.00  0.00           O  
ATOM   2185  CG2 THR A 161       0.975  -9.325  -6.240  1.00  0.00           C  
ATOM   2186  H   THR A 161       0.977 -12.942  -8.139  1.00 47.00           H  
ATOM   2187  HA  THR A 161       2.479 -11.726  -6.105  1.00 44.72           H  
ATOM   2188  HB  THR A 161      -0.078 -10.744  -7.442  1.00  0.00           H  
ATOM   2189  HG1 THR A 161       1.582 -11.102  -8.863  1.00  0.00           H  
ATOM   2190 HG21 THR A 161       0.851  -8.434  -6.856  1.00  0.00           H  
ATOM   2191 HG22 THR A 161       0.170  -9.314  -5.504  1.00  0.00           H  
ATOM   2192 HG23 THR A 161       1.915  -9.231  -5.700  1.00  0.00           H  
ATOM   2193  N   TRP A 162      -0.558 -12.644  -5.096  1.00 44.51           N  
ANISOU 2193  N   TRP A 162     4655   6384   5872    -39   -553   -585
ATOM   2194  CA  TRP A 162      -1.313 -13.032  -3.901  1.00 47.71           C  
ANISOU 2194  CA  TRP A 162     5049   6779   6299     57   -560   -559
ATOM   2195  C   TRP A 162      -0.574 -14.099  -3.067  1.00 49.87           C  
ANISOU 2195  C   TRP A 162     5251   7130   6566    120   -659   -552
ATOM   2196  O   TRP A 162      -0.466 -13.942  -1.851  1.00 52.14           O  
ANISOU 2196  O   TRP A 162     5578   7392   6840    210   -704   -505
ATOM   2197  CB  TRP A 162      -2.740 -13.500  -4.255  1.00 49.73           C  
ANISOU 2197  CB  TRP A 162     5240   7033   6624     52   -467   -600
ATOM   2198  CG  TRP A 162      -3.700 -12.456  -4.752  1.00 52.27           C  
ANISOU 2198  CG  TRP A 162     5649   7264   6947     19   -376   -585
ATOM   2199  CD1 TRP A 162      -4.197 -12.368  -6.007  1.00 52.70           C  
ANISOU 2199  CD1 TRP A 162     5707   7294   7022    -72   -307   -611
ATOM   2200  CD2 TRP A 162      -4.303 -11.349  -4.009  1.00 54.57           C  
ANISOU 2200  CD2 TRP A 162     6041   7475   7219     72   -350   -537
ATOM   2201  NE1 TRP A 162      -5.067 -11.298  -6.089  1.00 53.27           N  
ANISOU 2201  NE1 TRP A 162     5870   7282   7089    -79   -242   -576
ATOM   2202  CE2 TRP A 162      -5.176 -10.635  -4.886  1.00 54.67           C  
ANISOU 2202  CE2 TRP A 162     6109   7425   7238      4   -267   -533
ATOM   2203  CE3 TRP A 162      -4.212 -10.878  -2.677  1.00 55.62           C  
ANISOU 2203  CE3 TRP A 162     6228   7577   7327    166   -390   -497
ATOM   2204  CZ2 TRP A 162      -5.927  -9.524  -4.465  1.00 54.76           C  
ANISOU 2204  CZ2 TRP A 162     6225   7355   7226     21   -226   -488
ATOM   2205  CZ3 TRP A 162      -4.964  -9.768  -2.239  1.00 56.08           C  
ANISOU 2205  CZ3 TRP A 162     6398   7548   7363    183   -345   -460
ATOM   2206  CH2 TRP A 162      -5.827  -9.097  -3.129  1.00 55.57           C  
ANISOU 2206  CH2 TRP A 162     6383   7431   7299    108   -265   -455
ATOM   2207  H   TRP A 162      -0.959 -12.877  -5.998  1.00 44.51           H  
ATOM   2208  HA  TRP A 162      -1.402 -12.150  -3.262  1.00 47.71           H  
ATOM   2209  HB3 TRP A 162      -3.202 -13.930  -3.365  1.00 49.73           H  
ATOM   2210  HB2 TRP A 162      -2.695 -14.313  -4.981  1.00 49.73           H  
ATOM   2211  HD1 TRP A 162      -3.953 -13.049  -6.810  1.00 52.70           H  
ATOM   2212  HE1 TRP A 162      -5.574 -11.035  -6.944  1.00 53.27           H  
ATOM   2213  HE3 TRP A 162      -3.556 -11.381  -1.981  1.00 55.62           H  
ATOM   2214  HZ2 TRP A 162      -6.581  -9.008  -5.154  1.00 54.76           H  
ATOM   2215  HZ3 TRP A 162      -4.877  -9.429  -1.216  1.00 56.08           H  
ATOM   2216  HH2 TRP A 162      -6.409  -8.255  -2.789  1.00 55.57           H  
ATOM   2217  N   SER A 163      -0.045 -15.140  -3.724  1.00 50.61           N  
ANISOU 2217  N   SER A 163     5243   7316   6670     70   -696   -594
ATOM   2218  CA  SER A 163       0.690 -16.228  -3.077  1.00 50.73           C  
ANISOU 2218  CA  SER A 163     5183   7416   6678    120   -799   -580
ATOM   2219  C   SER A 163       1.964 -15.770  -2.334  1.00 48.05           C  
ANISOU 2219  C   SER A 163     4933   7065   6260    135   -892   -525
ATOM   2220  O   SER A 163       2.139 -16.147  -1.173  1.00 42.93           O  
ANISOU 2220  O   SER A 163     4291   6423   5599    219   -969   -476
ATOM   2221  CB  SER A 163       0.993 -17.339  -4.100  1.00  0.00           C  
ATOM   2222  OG  SER A 163      -0.199 -18.025  -4.456  1.00  0.00           O  
ATOM   2223  H   SER A 163      -0.202 -15.240  -4.722  1.00 50.61           H  
ATOM   2224  HA  SER A 163       0.033 -16.649  -2.312  1.00 50.73           H  
ATOM   2225  HB3 SER A 163       1.687 -18.065  -3.672  1.00  0.00           H  
ATOM   2226  HB2 SER A 163       1.477 -16.937  -4.990  1.00  0.00           H  
ATOM   2227  HG  SER A 163       0.013 -18.643  -5.170  1.00  0.00           H  
ATOM   2228  N   VAL A 164       2.814 -14.945  -2.970  1.00 51.59           N  
ANISOU 2228  N   VAL A 164     5452   7494   6654     54   -884   -531
ATOM   2229  CA  VAL A 164       4.027 -14.429  -2.325  1.00 55.69           C  
ANISOU 2229  CA  VAL A 164     6053   8014   7092     55   -966   -480
ATOM   2230  C   VAL A 164       3.718 -13.428  -1.191  1.00 60.76           C  
ANISOU 2230  C   VAL A 164     6805   8570   7712    130   -976   -408
ATOM   2231  O   VAL A 164       4.435 -13.423  -0.190  1.00 61.33           O  
ANISOU 2231  O   VAL A 164     6915   8650   7737    176  -1068   -352
ATOM   2232  CB  VAL A 164       5.050 -13.797  -3.312  1.00  0.00           C  
ATOM   2233  CG1 VAL A 164       5.559 -14.826  -4.336  1.00  0.00           C  
ATOM   2234  CG2 VAL A 164       4.590 -12.502  -4.005  1.00  0.00           C  
ATOM   2235  H   VAL A 164       2.638 -14.663  -3.932  1.00 51.59           H  
ATOM   2236  HA  VAL A 164       4.531 -15.281  -1.868  1.00 55.69           H  
ATOM   2237  HB  VAL A 164       5.924 -13.520  -2.719  1.00  0.00           H  
ATOM   2238 HG11 VAL A 164       6.332 -14.398  -4.975  1.00  0.00           H  
ATOM   2239 HG12 VAL A 164       5.994 -15.694  -3.838  1.00  0.00           H  
ATOM   2240 HG13 VAL A 164       4.761 -15.186  -4.983  1.00  0.00           H  
ATOM   2241 HG21 VAL A 164       5.332 -12.149  -4.723  1.00  0.00           H  
ATOM   2242 HG22 VAL A 164       3.663 -12.669  -4.543  1.00  0.00           H  
ATOM   2243 HG23 VAL A 164       4.423 -11.689  -3.298  1.00  0.00           H  
ATOM   2244  N   ALA A 165       2.632 -12.650  -1.324  1.00 65.09           N  
ANISOU 2244  N   ALA A 165     7409   9033   8288    138   -886   -405
ATOM   2245  CA  ALA A 165       2.155 -11.742  -0.284  1.00 68.34           C  
ANISOU 2245  CA  ALA A 165     7935   9359   8673    197   -893   -338
ATOM   2246  C   ALA A 165       1.658 -12.487   0.962  1.00 72.38           C  
ANISOU 2246  C   ALA A 165     8423   9865   9213    305   -939   -316
ATOM   2247  O   ALA A 165       2.014 -12.098   2.074  1.00 74.93           O  
ANISOU 2247  O   ALA A 165     8831  10145   9494    358  -1002   -254
ATOM   2248  CB  ALA A 165       1.065 -10.824  -0.842  1.00 68.67           C  
ANISOU 2248  CB  ALA A 165     8035   9318   8737    172   -787   -342
ATOM   2249  H   ALA A 165       2.091 -12.687  -2.181  1.00 65.09           H  
ATOM   2250  HA  ALA A 165       3.000 -11.123   0.021  1.00 68.34           H  
ATOM   2251  HB1 ALA A 165       0.719 -10.124  -0.082  1.00 68.67           H  
ATOM   2252  HB2 ALA A 165       1.438 -10.238  -1.682  1.00 68.67           H  
ATOM   2253  HB3 ALA A 165       0.198 -11.386  -1.190  1.00 68.67           H  
ATOM   2254  N   VAL A 166       0.887 -13.564   0.764  1.00 72.77           N  
ANISOU 2254  N   VAL A 166     8357   9957   9334    339   -907   -365
ATOM   2255  CA  VAL A 166       0.454 -14.468   1.830  1.00 76.23           C  
ANISOU 2255  CA  VAL A 166     8755  10402   9809    451   -949   -346
ATOM   2256  C   VAL A 166       1.651 -15.191   2.487  1.00 77.76           C  
ANISOU 2256  C   VAL A 166     8922  10656   9968    480  -1079   -306
ATOM   2257  O   VAL A 166       1.717 -15.243   3.715  1.00 79.11           O  
ANISOU 2257  O   VAL A 166     9120  10797  10140    576  -1139   -259
ATOM   2258  CB  VAL A 166      -0.606 -15.490   1.318  1.00  0.00           C  
ATOM   2259  CG1 VAL A 166      -0.872 -16.701   2.241  1.00  0.00           C  
ATOM   2260  CG2 VAL A 166      -1.941 -14.776   1.031  1.00  0.00           C  
ATOM   2261  H   VAL A 166       0.586 -13.794  -0.180  1.00 72.77           H  
ATOM   2262  HA  VAL A 166      -0.015 -13.855   2.602  1.00 76.23           H  
ATOM   2263  HB  VAL A 166      -0.249 -15.893   0.369  1.00  0.00           H  
ATOM   2264 HG11 VAL A 166      -1.698 -17.307   1.866  1.00  0.00           H  
ATOM   2265 HG12 VAL A 166      -0.009 -17.363   2.310  1.00  0.00           H  
ATOM   2266 HG13 VAL A 166      -1.131 -16.381   3.251  1.00  0.00           H  
ATOM   2267 HG21 VAL A 166      -2.661 -15.453   0.569  1.00  0.00           H  
ATOM   2268 HG22 VAL A 166      -2.389 -14.391   1.948  1.00  0.00           H  
ATOM   2269 HG23 VAL A 166      -1.814 -13.931   0.356  1.00  0.00           H  
ATOM   2270  N   PHE A 167       2.607 -15.665   1.676  1.00 77.86           N  
ANISOU 2270  N   PHE A 167     8886  10750   9945    395  -1123   -324
ATOM   2271  CA  PHE A 167       3.852 -16.288   2.135  1.00 77.87           C  
ANISOU 2271  CA  PHE A 167     8872  10816   9900    404  -1250   -282
ATOM   2272  C   PHE A 167       4.730 -15.352   2.996  1.00 76.97           C  
ANISOU 2272  C   PHE A 167     8902  10640   9704    409  -1308   -211
ATOM   2273  O   PHE A 167       5.289 -15.790   4.001  1.00 78.43           O  
ANISOU 2273  O   PHE A 167     9104  10835   9860    461  -1413   -153
ATOM   2274  CB  PHE A 167       4.597 -16.903   0.930  1.00  0.00           C  
ATOM   2275  CG  PHE A 167       5.934 -17.566   1.221  1.00  0.00           C  
ATOM   2276  CD1 PHE A 167       5.974 -18.853   1.796  1.00  0.00           C  
ATOM   2277  CD2 PHE A 167       7.138 -16.847   1.059  1.00  0.00           C  
ATOM   2278  CE1 PHE A 167       7.194 -19.422   2.137  1.00  0.00           C  
ATOM   2279  CE2 PHE A 167       8.347 -17.435   1.406  1.00  0.00           C  
ATOM   2280  CZ  PHE A 167       8.375 -18.719   1.938  1.00  0.00           C  
ATOM   2281  H   PHE A 167       2.465 -15.620   0.671  1.00 77.86           H  
ATOM   2282  HA  PHE A 167       3.566 -17.116   2.783  1.00 77.87           H  
ATOM   2283  HB3 PHE A 167       4.753 -16.139   0.171  1.00  0.00           H  
ATOM   2284  HB2 PHE A 167       3.956 -17.656   0.470  1.00  0.00           H  
ATOM   2285  HD1 PHE A 167       5.059 -19.403   1.972  1.00  0.00           H  
ATOM   2286  HD2 PHE A 167       7.127 -15.840   0.663  1.00  0.00           H  
ATOM   2287  HE1 PHE A 167       7.224 -20.414   2.567  1.00  0.00           H  
ATOM   2288  HE2 PHE A 167       9.270 -16.888   1.271  1.00  0.00           H  
ATOM   2289  HZ  PHE A 167       9.321 -19.168   2.209  1.00  0.00           H  
ATOM   2290  N   ALA A 168       4.790 -14.066   2.626  1.00 76.90           N  
ANISOU 2290  N   ALA A 168     8994  10567   9658    352  -1246   -208
ATOM   2291  CA  ALA A 168       5.451 -13.021   3.407  1.00 79.71           C  
ANISOU 2291  CA  ALA A 168     9480  10873   9931    342  -1298   -136
ATOM   2292  C   ALA A 168       4.679 -12.637   4.687  1.00 90.27           C  
ANISOU 2292  C   ALA A 168    10909  12114  11275    436  -1317    -79
ATOM   2293  O   ALA A 168       5.302 -12.198   5.653  1.00 91.55           O  
ANISOU 2293  O   ALA A 168    11169  12245  11372    443  -1393     -8
ATOM   2294  CB  ALA A 168       5.674 -11.797   2.506  1.00  0.00           C  
ATOM   2295  H   ALA A 168       4.371 -13.781   1.746  1.00 76.90           H  
ATOM   2296  HA  ALA A 168       6.431 -13.391   3.716  1.00 79.71           H  
ATOM   2297  HB1 ALA A 168       6.162 -10.989   3.053  1.00  0.00           H  
ATOM   2298  HB2 ALA A 168       6.310 -12.044   1.656  1.00  0.00           H  
ATOM   2299  HB3 ALA A 168       4.733 -11.410   2.116  1.00  0.00           H  
ATOM   2300  N   SER A 169       3.350 -12.805   4.683  1.00104.99           N  
ANISOU 2300  N   SER A 169    12747  13932  13214    505  -1249   -108
ATOM   2301  CA  SER A 169       2.477 -12.451   5.803  0.50109.38           C  
ANISOU 2301  CA  SER A 169    13397  14386  13775    596  -1254    -65
ATOM   2302  C   SER A 169       2.381 -13.562   6.867  1.00118.80           C  
ANISOU 2302  C   SER A 169    14517  15593  15030    714  -1300    -64
ATOM   2303  O   SER A 169       2.281 -13.239   8.050  1.00117.65           O  
ANISOU 2303  O   SER A 169    14455  15358  14888    802  -1318    -26
ATOM   2304  CB  SER A 169       1.072 -12.106   5.275  1.00  0.00           C  
ATOM   2305  OG  SER A 169       1.132 -10.998   4.396  1.00  0.00           O  
ATOM   2306  H   SER A 169       2.902 -13.154   3.847  1.00104.99           H  
ATOM   2307  HA  SER A 169       2.875 -11.562   6.298  1.00109.38           H  
ATOM   2308  HB3 SER A 169       0.408 -11.853   6.104  1.00  0.00           H  
ATOM   2309  HB2 SER A 169       0.623 -12.956   4.762  1.00  0.00           H  
ATOM   2310  HG  SER A 169       1.512 -11.316   3.557  1.00  0.00           H  
ATOM   2311  N   LEU A 170       2.410 -14.841   6.458  1.00126.81           N  
ANISOU 2311  N   LEU A 170    15378  16711  16091    719  -1322   -101
ATOM   2312  CA  LEU A 170       2.139 -15.988   7.337  1.00138.63           C  
ANISOU 2312  CA  LEU A 170    16784  18232  17654    836  -1365    -94
ATOM   2313  C   LEU A 170       3.032 -16.226   8.585  1.00145.85           C  
ANISOU 2313  C   LEU A 170    17751  19137  18530    892  -1502    -13
ATOM   2314  O   LEU A 170       2.510 -16.807   9.540  1.00150.88           O  
ANISOU 2314  O   LEU A 170    18380  19732  19216   1016  -1530     14
ATOM   2315  CB  LEU A 170       1.816 -17.270   6.530  1.00  0.00           C  
ATOM   2316  CG  LEU A 170       2.979 -17.944   5.765  1.00  0.00           C  
ATOM   2317  CD1 LEU A 170       3.947 -18.734   6.671  1.00  0.00           C  
ATOM   2318  CD2 LEU A 170       2.432 -18.854   4.651  1.00  0.00           C  
ATOM   2319  H   LEU A 170       2.446 -15.038   5.461  1.00126.81           H  
ATOM   2320  HA  LEU A 170       1.180 -15.723   7.786  1.00138.63           H  
ATOM   2321  HB3 LEU A 170       1.025 -17.011   5.825  1.00  0.00           H  
ATOM   2322  HB2 LEU A 170       1.366 -18.009   7.194  1.00  0.00           H  
ATOM   2323  HG  LEU A 170       3.542 -17.156   5.270  1.00  0.00           H  
ATOM   2324 HD11 LEU A 170       4.130 -19.741   6.293  1.00  0.00           H  
ATOM   2325 HD12 LEU A 170       4.918 -18.243   6.731  1.00  0.00           H  
ATOM   2326 HD13 LEU A 170       3.571 -18.848   7.687  1.00  0.00           H  
ATOM   2327 HD21 LEU A 170       3.229 -19.168   3.976  1.00  0.00           H  
ATOM   2328 HD22 LEU A 170       1.973 -19.754   5.060  1.00  0.00           H  
ATOM   2329 HD23 LEU A 170       1.680 -18.345   4.047  1.00  0.00           H  
ATOM   2330  N   PRO A 171       4.285 -15.709   8.668  1.00141.27           N  
ANISOU 2330  N   PRO A 171    17227  18588  17862    812  -1587     32
ATOM   2331  CA  PRO A 171       5.000 -15.631   9.961  1.00138.48           C  
ANISOU 2331  CA  PRO A 171    16951  18201  17466    866  -1711    119
ATOM   2332  C   PRO A 171       4.305 -14.746  11.017  1.00131.83           C  
ANISOU 2332  C   PRO A 171    16285  17217  16590    901  -1696    164
ATOM   2333  O   PRO A 171       4.471 -14.982  12.213  1.00132.39           O  
ANISOU 2333  O   PRO A 171    16424  17224  16656    985  -1775    227
ATOM   2334  CB  PRO A 171       6.398 -15.104   9.589  1.00139.89           C  
ANISOU 2334  CB  PRO A 171    17132  18468  17554    752  -1793    145
ATOM   2335  CG  PRO A 171       6.571 -15.481   8.126  1.00140.59           C  
ANISOU 2335  CG  PRO A 171    17118  18644  17654    657  -1717     64
ATOM   2336  CD  PRO A 171       5.165 -15.301   7.572  1.00140.48           C  
ANISOU 2336  CD  PRO A 171    17120  18557  17697    675  -1582      9
ATOM   2337  HA  PRO A 171       5.091 -16.647  10.352  1.00138.48           H  
ATOM   2338  HB3 PRO A 171       7.184 -15.517  10.221  1.00139.89           H  
ATOM   2339  HB2 PRO A 171       6.438 -14.017   9.689  1.00139.89           H  
ATOM   2340  HG3 PRO A 171       6.864 -16.529   8.047  1.00140.59           H  
ATOM   2341  HG2 PRO A 171       7.320 -14.881   7.607  1.00140.59           H  
ATOM   2342  HD2 PRO A 171       5.002 -14.248   7.352  1.00140.48           H  
ATOM   2343  HD3 PRO A 171       5.013 -15.872   6.657  1.00140.48           H  
ATOM   2344  N   GLY A 172       3.502 -13.776  10.561  1.00125.42           N  
ANISOU 2344  N   GLY A 172    15550  16351  15753    836  -1599    136
ATOM   2345  CA  GLY A 172       2.737 -12.858  11.393  1.00118.76           C  
ANISOU 2345  CA  GLY A 172    14875  15376  14871    853  -1580    176
ATOM   2346  C   GLY A 172       1.459 -13.498  11.956  1.00115.30           C  
ANISOU 2346  C   GLY A 172    14455  14846  14508    977  -1523    154
ATOM   2347  O   GLY A 172       0.749 -12.857  12.733  1.00115.94           O  
ANISOU 2347  O   GLY A 172    14677  14812  14564   1026  -1543    198
ATOM   2348  H   GLY A 172       3.362 -13.658   9.561  1.00125.42           H  
ATOM   2349  HA3 GLY A 172       2.462 -11.989  10.796  1.00118.76           H  
ATOM   2350  HA2 GLY A 172       3.359 -12.509  12.216  1.00118.76           H  
ATOM   2351  N   PHE A 173       1.143 -14.756  11.614  1.00111.68           N  
ANISOU 2351  N   PHE A 173    13859  14437  14138   1026  -1450     84
ATOM   2352  CA  PHE A 173       0.048 -15.496  12.250  1.00111.17           C  
ANISOU 2352  CA  PHE A 173    13795  14297  14148   1150  -1385     56
ATOM   2353  C   PHE A 173       0.355 -15.821  13.728  1.00113.22           C  
ANISOU 2353  C   PHE A 173    14079  14510  14428   1276  -1485    113
ATOM   2354  O   PHE A 173      -0.578 -15.952  14.522  1.00116.90           O  
ANISOU 2354  O   PHE A 173    14643  14859  14916   1373  -1459    121
ATOM   2355  CB  PHE A 173      -0.314 -16.758  11.440  1.00  0.00           C  
ATOM   2356  CG  PHE A 173      -0.802 -16.559  10.005  1.00  0.00           C  
ATOM   2357  CD1 PHE A 173      -1.375 -15.344   9.561  1.00  0.00           C  
ATOM   2358  CD2 PHE A 173      -0.827 -17.671   9.136  1.00  0.00           C  
ATOM   2359  CE1 PHE A 173      -1.879 -15.238   8.271  1.00  0.00           C  
ATOM   2360  CE2 PHE A 173      -1.348 -17.548   7.853  1.00  0.00           C  
ATOM   2361  CZ  PHE A 173      -1.860 -16.333   7.418  1.00  0.00           C  
ATOM   2362  H   PHE A 173       1.710 -15.263  10.946  1.00111.68           H  
ATOM   2363  HA  PHE A 173      -0.832 -14.854  12.273  1.00111.17           H  
ATOM   2364  HB3 PHE A 173      -1.097 -17.301  11.972  1.00  0.00           H  
ATOM   2365  HB2 PHE A 173       0.545 -17.431  11.418  1.00  0.00           H  
ATOM   2366  HD1 PHE A 173      -1.422 -14.475  10.199  1.00  0.00           H  
ATOM   2367  HD2 PHE A 173      -0.437 -18.626   9.462  1.00  0.00           H  
ATOM   2368  HE1 PHE A 173      -2.297 -14.299   7.935  1.00  0.00           H  
ATOM   2369  HE2 PHE A 173      -1.351 -18.402   7.190  1.00  0.00           H  
ATOM   2370  HZ  PHE A 173      -2.257 -16.244   6.417  1.00  0.00           H  
ATOM   2371  N   LEU A 174       1.647 -15.868  14.088  1.00 31.02           N  
ATOM   2372  CA  LEU A 174       2.139 -15.948  15.461  1.00 32.28           C  
ATOM   2373  C   LEU A 174       1.993 -14.572  16.147  1.00 31.44           C  
ATOM   2374  O   LEU A 174       0.963 -14.324  16.776  1.00 32.07           O  
ATOM   2375  CB  LEU A 174       3.596 -16.477  15.457  1.00  0.00           C  
ATOM   2376  CG  LEU A 174       3.759 -17.917  14.915  1.00  0.00           C  
ATOM   2377  CD1 LEU A 174       5.250 -18.281  14.749  1.00  0.00           C  
ATOM   2378  CD2 LEU A 174       2.995 -18.958  15.762  1.00  0.00           C  
ATOM   2379  HB2 LEU A 174       4.219 -15.809  14.859  1.00  0.00           H  
ATOM   2380  HB3 LEU A 174       3.999 -16.433  16.470  1.00  0.00           H  
ATOM   2381  HG  LEU A 174       3.330 -17.942  13.911  1.00  0.00           H  
ATOM   2382 HD11 LEU A 174       5.457 -18.609  13.730  1.00  0.00           H  
ATOM   2383 HD12 LEU A 174       5.906 -17.432  14.947  1.00  0.00           H  
ATOM   2384 HD13 LEU A 174       5.569 -19.082  15.416  1.00  0.00           H  
ATOM   2385 HD21 LEU A 174       3.573 -19.865  15.940  1.00  0.00           H  
ATOM   2386 HD22 LEU A 174       2.712 -18.566  16.740  1.00  0.00           H  
ATOM   2387 HD23 LEU A 174       2.078 -19.265  15.258  1.00  0.00           H  
ATOM   2388  H   LEU A 174       2.347 -15.704  13.377  1.00  0.00           H  
ATOM   2389  HA  LEU A 174       1.514 -16.647  16.019  1.00  0.00           H  
ATOM   2390  N   PHE A 175       3.005 -13.706  15.999  1.00 31.02           N  
ATOM   2391  CA  PHE A 175       3.119 -12.368  16.591  1.00 30.54           C  
ATOM   2392  C   PHE A 175       2.839 -12.312  18.114  1.00 30.29           C  
ATOM   2393  O   PHE A 175       3.531 -12.995  18.869  1.00 30.82           O  
ATOM   2394  CB  PHE A 175       2.378 -11.289  15.742  1.00  0.00           C  
ATOM   2395  CG  PHE A 175       3.018 -10.812  14.440  1.00  0.00           C  
ATOM   2396  CD1 PHE A 175       4.418 -10.676  14.293  1.00  0.00           C  
ATOM   2397  CD2 PHE A 175       2.189 -10.251  13.443  1.00  0.00           C  
ATOM   2398  CE1 PHE A 175       4.953 -10.071  13.164  1.00  0.00           C  
ATOM   2399  CE2 PHE A 175       2.739  -9.634  12.327  1.00  0.00           C  
ATOM   2400  CZ  PHE A 175       4.117  -9.555  12.183  1.00  0.00           C  
ATOM   2401  HB2 PHE A 175       1.372 -11.644  15.519  1.00  0.00           H  
ATOM   2402  HB3 PHE A 175       2.252 -10.373  16.318  1.00  0.00           H  
ATOM   2403  HD1 PHE A 175       5.100 -11.022  15.054  1.00  0.00           H  
ATOM   2404  HD2 PHE A 175       1.114 -10.295  13.544  1.00  0.00           H  
ATOM   2405  HE1 PHE A 175       6.025  -9.982  13.060  1.00  0.00           H  
ATOM   2406  HE2 PHE A 175       2.091  -9.213  11.572  1.00  0.00           H  
ATOM   2407  HZ  PHE A 175       4.542  -9.074  11.313  1.00  0.00           H  
ATOM   2408  H   PHE A 175       3.803 -13.997  15.453  1.00  0.00           H  
ATOM   2409  HA  PHE A 175       4.183 -12.145  16.564  1.00  0.00           H  
ATOM   2410  N   SER A 176       1.891 -11.470  18.540  1.00 27.98           N  
ATOM   2411  CA  SER A 176       1.718 -10.963  19.895  1.00 27.56           C  
ATOM   2412  C   SER A 176       1.521 -11.990  21.034  1.00 27.51           C  
ATOM   2413  O   SER A 176       2.260 -11.895  22.015  1.00 28.08           O  
ATOM   2414  CB  SER A 176       0.711  -9.793  19.851  1.00  0.00           C  
ATOM   2415  OG  SER A 176      -0.315  -9.977  18.879  1.00  0.00           O  
ATOM   2416  HB2 SER A 176       0.275  -9.606  20.834  1.00  0.00           H  
ATOM   2417  HB3 SER A 176       1.257  -8.893  19.588  1.00  0.00           H  
ATOM   2418  HG  SER A 176      -0.923  -9.220  18.947  1.00  0.00           H  
ATOM   2419  H   SER A 176       1.265 -11.020  17.887  1.00  0.00           H  
ATOM   2420  HA  SER A 176       2.679 -10.503  20.135  1.00  0.00           H  
ATOM   2421  N   THR A 177       0.618 -12.977  20.972  1.00 51.30           N  
ATOM   2422  CA  THR A 177      -0.542 -13.135  20.098  1.00 51.30           C  
ATOM   2423  C   THR A 177      -1.769 -12.381  20.699  1.00 51.30           C  
ATOM   2424  O   THR A 177      -1.586 -11.417  21.443  1.00 51.30           O  
ATOM   2425  CB  THR A 177      -0.797 -14.666  19.889  1.00 51.30           C  
ATOM   2426  OG1 THR A 177      -1.844 -14.965  18.973  1.00 51.30           O  
ATOM   2427  CG2 THR A 177      -1.102 -15.447  21.183  1.00 51.30           C  
ATOM   2428  HA  THR A 177      -0.340 -12.693  19.123  1.00 51.30           H  
ATOM   2429  HB  THR A 177       0.113 -15.088  19.457  1.00 51.30           H  
ATOM   2430  HG1 THR A 177      -2.069 -15.900  19.107  1.00 51.30           H  
ATOM   2431 HG21 THR A 177      -1.216 -16.513  20.987  1.00 51.30           H  
ATOM   2432 HG22 THR A 177      -0.294 -15.351  21.908  1.00 51.30           H  
ATOM   2433 HG23 THR A 177      -2.016 -15.105  21.669  1.00 51.30           H  
ATOM   2434  H   THR A 177       0.608 -13.614  21.752  1.00  0.00           H  
ATOM   2435  N   CYS A 178      -2.997 -12.789  20.356  1.00 84.36           N  
ATOM   2436  CA  CYS A 178      -4.246 -12.203  20.844  1.00 84.36           C  
ATOM   2437  C   CYS A 178      -4.467 -12.548  22.334  1.00 84.36           C  
ATOM   2438  O   CYS A 178      -4.391 -13.723  22.701  1.00 84.36           O  
ATOM   2439  CB  CYS A 178      -5.440 -12.619  19.956  1.00 84.36           C  
ATOM   2440  SG  CYS A 178      -6.997 -11.798  20.424  1.00 84.36           S  
ATOM   2441  H   CYS A 178      -3.066 -13.626  19.789  1.00 84.36           H  
ATOM   2442  HA  CYS A 178      -4.144 -11.122  20.752  1.00 84.36           H  
ATOM   2443  HB3 CYS A 178      -5.588 -13.699  19.995  1.00 84.36           H  
ATOM   2444  HB2 CYS A 178      -5.234 -12.366  18.916  1.00 84.36           H  
ATOM   2445  HG  CYS A 178      -7.736 -12.349  19.454  1.00 84.36           H  
ATOM   2446  N   TYR A 179      -4.748 -11.529  23.153  1.00 52.83           N  
ATOM   2447  CA  TYR A 179      -5.014 -11.608  24.590  1.00 52.83           C  
ATOM   2448  C   TYR A 179      -5.504 -10.236  25.079  1.00 52.83           C  
ATOM   2449  O   TYR A 179      -5.362  -9.242  24.362  1.00 52.83           O  
ATOM   2450  CB  TYR A 179      -3.770 -12.102  25.388  1.00 52.83           C  
ATOM   2451  CG  TYR A 179      -2.402 -11.524  25.026  1.00 52.83           C  
ATOM   2452  CD1 TYR A 179      -2.150 -10.134  25.082  1.00 52.83           C  
ATOM   2453  CD2 TYR A 179      -1.360 -12.394  24.641  1.00 52.83           C  
ATOM   2454  CE1 TYR A 179      -0.898  -9.620  24.695  1.00 52.83           C  
ATOM   2455  CE2 TYR A 179      -0.100 -11.881  24.279  1.00 52.83           C  
ATOM   2456  CZ  TYR A 179       0.124 -10.490  24.273  1.00 52.83           C  
ATOM   2457  OH  TYR A 179       1.322  -9.990  23.844  1.00 52.83           O  
ATOM   2458  H   TYR A 179      -4.821 -10.586  22.792  1.00 52.83           H  
ATOM   2459  HA  TYR A 179      -5.830 -12.317  24.736  1.00 52.83           H  
ATOM   2460  HB3 TYR A 179      -3.710 -13.184  25.265  1.00 52.83           H  
ATOM   2461  HB2 TYR A 179      -3.926 -11.962  26.458  1.00 52.83           H  
ATOM   2462  HD1 TYR A 179      -2.912  -9.443  25.404  1.00 52.83           H  
ATOM   2463  HD2 TYR A 179      -1.522 -13.462  24.606  1.00 52.83           H  
ATOM   2464  HE1 TYR A 179      -0.742  -8.552  24.715  1.00 52.83           H  
ATOM   2465  HE2 TYR A 179       0.680 -12.567  23.982  1.00 52.83           H  
ATOM   2466  HH  TYR A 179       1.837 -10.693  23.406  1.00 52.83           H  
ATOM   2467  N   THR A 180      -6.030 -10.189  26.306  1.00 38.75           N  
ATOM   2468  CA  THR A 180      -6.245  -8.946  27.043  1.00 38.75           C  
ATOM   2469  C   THR A 180      -4.889  -8.406  27.554  1.00 38.75           C  
ATOM   2470  O   THR A 180      -4.157  -9.145  28.217  1.00 38.75           O  
ATOM   2471  CB  THR A 180      -7.176  -9.172  28.266  1.00 38.75           C  
ATOM   2472  OG1 THR A 180      -8.349  -9.858  27.849  1.00 38.75           O  
ATOM   2473  CG2 THR A 180      -7.609  -7.875  28.971  1.00 38.75           C  
ATOM   2474  H   THR A 180      -6.167 -11.033  26.842  1.00 38.75           H  
ATOM   2475  HA  THR A 180      -6.707  -8.210  26.384  1.00 38.75           H  
ATOM   2476  HB  THR A 180      -6.672  -9.808  28.998  1.00 38.75           H  
ATOM   2477  HG1 THR A 180      -8.929  -9.960  28.618  1.00 38.75           H  
ATOM   2478 HG21 THR A 180      -8.289  -8.077  29.800  1.00 38.75           H  
ATOM   2479 HG22 THR A 180      -6.758  -7.334  29.385  1.00 38.75           H  
ATOM   2480 HG23 THR A 180      -8.119  -7.205  28.279  1.00 38.75           H  
ATOM   2481  N   GLU A 181      -4.570  -7.152  27.225  1.00107.18           N  
ATOM   2482  CA  GLU A 181      -3.349  -6.462  27.611  1.00107.18           C  
ATOM   2483  C   GLU A 181      -3.776  -5.262  28.468  1.00107.18           C  
ATOM   2484  O   GLU A 181      -4.353  -4.305  27.946  1.00107.18           O  
ATOM   2485  CB  GLU A 181      -2.577  -6.086  26.330  1.00107.18           C  
ATOM   2486  CG  GLU A 181      -1.229  -5.379  26.578  1.00107.18           C  
ATOM   2487  CD  GLU A 181      -0.410  -5.167  25.308  1.00107.18           C  
ATOM   2488  OE1 GLU A 181       0.399  -4.221  25.288  1.00107.18           O  
ATOM   2489  OE2 GLU A 181      -0.480  -6.018  24.392  1.00107.18           O1-
ATOM   2490  H   GLU A 181      -5.227  -6.580  26.691  1.00107.18           H  
ATOM   2491  HA  GLU A 181      -2.706  -7.112  28.210  1.00107.18           H  
ATOM   2492  HB3 GLU A 181      -3.200  -5.440  25.712  1.00107.18           H  
ATOM   2493  HB2 GLU A 181      -2.414  -6.991  25.744  1.00107.18           H  
ATOM   2494  HG3 GLU A 181      -0.625  -5.968  27.269  1.00107.18           H  
ATOM   2495  HG2 GLU A 181      -1.395  -4.412  27.053  1.00107.18           H  
ATOM   2496  N   ARG A 182      -3.566  -5.377  29.787  1.00 93.84           N  
ATOM   2497  CA  ARG A 182      -3.990  -4.471  30.867  1.00 93.84           C  
ATOM   2498  C   ARG A 182      -5.519  -4.434  31.078  1.00 93.84           C  
ATOM   2499  O   ARG A 182      -5.981  -4.592  32.208  1.00 93.84           O  
ATOM   2500  CB  ARG A 182      -3.433  -3.035  30.701  1.00 93.84           C  
ATOM   2501  CG  ARG A 182      -1.903  -2.943  30.558  1.00 93.84           C  
ATOM   2502  CD  ARG A 182      -1.436  -1.497  30.329  1.00 93.84           C  
ATOM   2503  NE  ARG A 182       0.026  -1.358  30.421  1.00 93.84           N  
ATOM   2504  CZ  ARG A 182       0.747  -0.293  30.038  1.00 93.84           C  
ATOM   2505  NH1 ARG A 182       0.155   0.779  29.505  1.00 93.84           N  
ATOM   2506  NH2 ARG A 182       2.069  -0.306  30.196  1.00 93.84           N1+
ATOM   2507  H   ARG A 182      -3.127  -6.228  30.112  1.00 93.84           H  
ATOM   2508  HA  ARG A 182      -3.562  -4.883  31.783  1.00 93.84           H  
ATOM   2509  HB3 ARG A 182      -3.732  -2.449  31.571  1.00 93.84           H  
ATOM   2510  HB2 ARG A 182      -3.904  -2.546  29.847  1.00 93.84           H  
ATOM   2511  HG3 ARG A 182      -1.636  -3.512  29.667  1.00 93.84           H  
ATOM   2512  HG2 ARG A 182      -1.379  -3.413  31.391  1.00 93.84           H  
ATOM   2513  HD3 ARG A 182      -1.982  -0.768  30.931  1.00 93.84           H  
ATOM   2514  HD2 ARG A 182      -1.657  -1.262  29.287  1.00 93.84           H  
ATOM   2515  HE  ARG A 182       0.501  -2.135  30.866  1.00 93.84           H  
ATOM   2516 HH12 ARG A 182       0.676   1.592  29.209  1.00 93.84           H  
ATOM   2517 HH11 ARG A 182      -0.843   0.826  29.378  1.00 93.84           H  
ATOM   2518 HH22 ARG A 182       2.653   0.473  29.925  1.00 93.84           H  
ATOM   2519 HH21 ARG A 182       2.560  -1.095  30.592  1.00 93.84           H  
ATOM   2520  N   ASN A 183      -6.266  -4.234  29.991  1.00111.15           N  
ATOM   2521  CA  ASN A 183      -7.722  -4.077  29.943  1.00111.15           C  
ATOM   2522  C   ASN A 183      -8.228  -4.170  28.493  1.00111.15           C  
ATOM   2523  O   ASN A 183      -9.313  -4.705  28.272  1.00111.15           O  
ATOM   2524  CB  ASN A 183      -8.212  -2.772  30.640  1.00111.15           C  
ATOM   2525  CG  ASN A 183      -7.717  -1.470  29.997  1.00111.15           C  
ATOM   2526  OD1 ASN A 183      -6.551  -1.108  30.134  1.00111.15           O  
ATOM   2527  ND2 ASN A 183      -8.580  -0.753  29.289  1.00111.15           N  
ATOM   2528  H   ASN A 183      -5.769  -4.176  29.105  1.00111.15           H  
ATOM   2529  HA  ASN A 183      -8.158  -4.924  30.477  1.00111.15           H  
ATOM   2530  HB3 ASN A 183      -7.904  -2.768  31.685  1.00111.15           H  
ATOM   2531  HB2 ASN A 183      -9.302  -2.766  30.663  1.00111.15           H  
ATOM   2532 HD22 ASN A 183      -8.246   0.047  28.764  1.00111.15           H  
ATOM   2533 HD21 ASN A 183      -9.544  -1.031  29.181  1.00111.15           H  
ATOM   2534  N   HIS A 184      -7.444  -3.672  27.528  1.00 85.74           N  
ATOM   2535  CA  HIS A 184      -7.778  -3.703  26.105  1.00 85.74           C  
ATOM   2536  C   HIS A 184      -7.379  -5.054  25.499  1.00 85.74           C  
ATOM   2537  O   HIS A 184      -6.289  -5.553  25.782  1.00 85.74           O  
ATOM   2538  ND1 HIS A 184      -8.503  -0.509  25.674  1.00 85.74           N  
ATOM   2539  CG  HIS A 184      -7.301  -1.175  25.865  1.00 85.74           C  
ATOM   2540  CB  HIS A 184      -7.031  -2.574  25.365  1.00 85.74           C  
ATOM   2541  NE2 HIS A 184      -7.193   0.901  26.780  1.00 85.74           N  
ATOM   2542  CD2 HIS A 184      -6.497  -0.290  26.550  1.00 85.74           C  
ATOM   2543  CE1 HIS A 184      -8.378   0.705  26.215  1.00 85.74           C  
ATOM   2544  H   HIS A 184      -6.551  -3.259  27.756  1.00 85.74           H  
ATOM   2545  HA  HIS A 184      -8.848  -3.546  25.974  1.00 85.74           H  
ATOM   2546  HD1 HIS A 184      -9.348  -0.857  25.207  1.00 85.74           H  
ATOM   2547  HB3 HIS A 184      -7.286  -2.603  24.304  1.00 85.74           H  
ATOM   2548  HB2 HIS A 184      -5.954  -2.747  25.413  1.00 85.74           H  
ATOM   2549  HD2 HIS A 184      -5.481  -0.423  26.897  1.00 85.74           H  
ATOM   2550  HE1 HIS A 184      -9.160   1.452  26.211  1.00 85.74           H  
ATOM   2551  N   THR A 185      -8.214  -5.597  24.612  1.00 48.40           N  
ATOM   2552  CA  THR A 185      -7.858  -6.718  23.745  1.00 48.40           C  
ATOM   2553  C   THR A 185      -7.029  -6.196  22.547  1.00 48.40           C  
ATOM   2554  O   THR A 185      -7.519  -6.140  21.422  1.00 48.40           O  
ATOM   2555  CB  THR A 185      -9.119  -7.491  23.261  1.00 48.40           C  
ATOM   2556  OG1 THR A 185      -9.964  -7.774  24.366  1.00 48.40           O  
ATOM   2557  CG2 THR A 185      -8.810  -8.830  22.568  1.00 48.40           C  
ATOM   2558  H   THR A 185      -9.132  -5.188  24.464  1.00 48.40           H  
ATOM   2559  HA  THR A 185      -7.231  -7.421  24.293  1.00 48.40           H  
ATOM   2560  HB  THR A 185      -9.693  -6.866  22.575  1.00 48.40           H  
ATOM   2561  HG1 THR A 185     -10.308  -6.925  24.695  1.00 48.40           H  
ATOM   2562 HG21 THR A 185      -9.726  -9.349  22.282  1.00 48.40           H  
ATOM   2563 HG22 THR A 185      -8.226  -8.691  21.657  1.00 48.40           H  
ATOM   2564 HG23 THR A 185      -8.241  -9.493  23.220  1.00 48.40           H  
ATOM   2565  N   TYR A 186      -5.803  -5.744  22.833  1.00 45.49           N  
ATOM   2566  CA  TYR A 186      -4.860  -5.126  21.902  1.00 46.48           C  
ATOM   2567  C   TYR A 186      -3.531  -5.078  22.668  1.00 46.57           C  
ATOM   2568  O   TYR A 186      -3.381  -4.166  23.477  1.00 47.48           O  
ATOM   2569  CB  TYR A 186      -5.391  -3.727  21.486  1.00  0.00           C  
ATOM   2570  CG  TYR A 186      -4.616  -2.991  20.405  1.00  0.00           C  
ATOM   2571  CD1 TYR A 186      -4.930  -3.203  19.047  1.00  0.00           C  
ATOM   2572  CD2 TYR A 186      -3.630  -2.043  20.751  1.00  0.00           C  
ATOM   2573  CE1 TYR A 186      -4.247  -2.497  18.038  1.00  0.00           C  
ATOM   2574  CE2 TYR A 186      -2.965  -1.317  19.743  1.00  0.00           C  
ATOM   2575  CZ  TYR A 186      -3.262  -1.553  18.387  1.00  0.00           C  
ATOM   2576  OH  TYR A 186      -2.592  -0.864  17.418  1.00  0.00           O  
ATOM   2577  HB2 TYR A 186      -6.405  -3.823  21.104  1.00  0.00           H  
ATOM   2578  HB3 TYR A 186      -5.479  -3.078  22.359  1.00  0.00           H  
ATOM   2579  HD1 TYR A 186      -5.721  -3.887  18.775  1.00  0.00           H  
ATOM   2580  HD2 TYR A 186      -3.392  -1.857  21.789  1.00  0.00           H  
ATOM   2581  HE1 TYR A 186      -4.499  -2.676  17.002  1.00  0.00           H  
ATOM   2582  HE2 TYR A 186      -2.214  -0.589  20.016  1.00  0.00           H  
ATOM   2583  HH  TYR A 186      -2.873  -1.099  16.525  1.00  0.00           H  
ATOM   2584  H   TYR A 186      -5.488  -5.785  23.797  1.00  0.00           H  
ATOM   2585  HA  TYR A 186      -4.743  -5.725  21.007  1.00  0.00           H  
ATOM   2586  N   CYS A 187      -2.598  -6.039  22.550  1.00 46.56           N  
ATOM   2587  CA  CYS A 187      -2.373  -7.141  21.597  1.00 46.60           C  
ATOM   2588  C   CYS A 187      -1.893  -6.733  20.198  1.00 45.94           C  
ATOM   2589  O   CYS A 187      -1.898  -7.565  19.289  1.00 45.45           O  
ATOM   2590  CB  CYS A 187      -3.345  -8.352  21.662  1.00  0.00           C  
ATOM   2591  SG  CYS A 187      -5.034  -8.398  20.955  1.00  0.00           S  
ATOM   2592  HB2 CYS A 187      -2.832  -9.192  21.197  1.00  0.00           H  
ATOM   2593  HB3 CYS A 187      -3.436  -8.638  22.709  1.00  0.00           H  
ATOM   2594  H   CYS A 187      -1.821  -5.961  23.217  1.00  0.00           H  
ATOM   2595  HA  CYS A 187      -1.453  -7.563  22.007  1.00  0.00           H  
ATOM   2596  N   LYS A 188      -1.387  -5.495  20.068  1.00 45.12           N  
ATOM   2597  CA  LYS A 188      -0.635  -5.004  18.904  1.00 45.15           C  
ATOM   2598  C   LYS A 188       0.534  -5.950  18.561  1.00 44.68           C  
ATOM   2599  O   LYS A 188       1.159  -6.479  19.481  1.00 44.85           O  
ATOM   2600  CB  LYS A 188      -0.113  -3.583  19.211  1.00  0.00           C  
ATOM   2601  CG  LYS A 188       0.613  -2.894  18.038  1.00  0.00           C  
ATOM   2602  CD  LYS A 188       1.033  -1.450  18.352  1.00  0.00           C  
ATOM   2603  CE  LYS A 188       1.860  -0.826  17.213  1.00  0.00           C  
ATOM   2604  NZ  LYS A 188       2.292   0.542  17.526  1.00  0.00           N1+
ATOM   2605  HB2 LYS A 188      -0.953  -2.962  19.509  1.00  0.00           H  
ATOM   2606  HB3 LYS A 188       0.554  -3.617  20.075  1.00  0.00           H  
ATOM   2607  HG2 LYS A 188       1.505  -3.461  17.768  1.00  0.00           H  
ATOM   2608  HG3 LYS A 188      -0.033  -2.900  17.159  1.00  0.00           H  
ATOM   2609  HD2 LYS A 188       0.141  -0.848  18.533  1.00  0.00           H  
ATOM   2610  HD3 LYS A 188       1.609  -1.433  19.279  1.00  0.00           H  
ATOM   2611  HE2 LYS A 188       2.752  -1.425  17.028  1.00  0.00           H  
ATOM   2612  HE3 LYS A 188       1.288  -0.812  16.285  1.00  0.00           H  
ATOM   2613  HZ1 LYS A 188       2.970   0.867  16.831  1.00  0.00           H  
ATOM   2614  HZ2 LYS A 188       1.540   1.199  17.617  1.00  0.00           H  
ATOM   2615  HZ3 LYS A 188       2.901   0.577  18.345  1.00  0.00           H  
ATOM   2616  H   LYS A 188      -1.373  -4.903  20.886  1.00  0.00           H  
ATOM   2617  HA  LYS A 188      -1.325  -4.964  18.059  1.00  0.00           H  
ATOM   2618  N   THR A 189       0.786  -6.163  17.267  1.00 43.43           N  
ATOM   2619  CA  THR A 189       1.708  -7.164  16.740  1.00 42.93           C  
ATOM   2620  C   THR A 189       3.195  -6.876  17.058  1.00 42.14           C  
ATOM   2621  O   THR A 189       3.940  -6.350  16.229  1.00 42.83           O  
ATOM   2622  CB  THR A 189       1.495  -7.311  15.213  1.00  0.00           C  
ATOM   2623  OG1 THR A 189       1.549  -6.052  14.556  1.00  0.00           O  
ATOM   2624  CG2 THR A 189       0.130  -7.935  14.897  1.00  0.00           C  
ATOM   2625  HB  THR A 189       2.282  -7.943  14.801  1.00  0.00           H  
ATOM   2626  HG1 THR A 189       2.436  -5.698  14.729  1.00  0.00           H  
ATOM   2627 HG21 THR A 189       0.051  -8.186  13.842  1.00  0.00           H  
ATOM   2628 HG22 THR A 189      -0.013  -8.863  15.452  1.00  0.00           H  
ATOM   2629 HG23 THR A 189      -0.690  -7.265  15.155  1.00  0.00           H  
ATOM   2630  H   THR A 189       0.269  -5.668  16.554  1.00  0.00           H  
ATOM   2631  HA  THR A 189       1.456  -8.122  17.202  1.00  0.00           H  
ATOM   2632  N   LYS A 190       3.581  -7.282  18.270  1.00 42.35           N  
ATOM   2633  CA  LYS A 190       4.943  -7.574  18.712  1.00 41.75           C  
ATOM   2634  C   LYS A 190       5.486  -8.778  17.912  1.00 41.87           C  
ATOM   2635  O   LYS A 190       4.689  -9.605  17.459  1.00 42.26           O  
ATOM   2636  CB  LYS A 190       4.882  -7.932  20.215  1.00  0.00           C  
ATOM   2637  CG  LYS A 190       4.258  -6.852  21.125  1.00  0.00           C  
ATOM   2638  CD  LYS A 190       3.666  -7.428  22.427  1.00  0.00           C  
ATOM   2639  CE  LYS A 190       2.405  -6.666  22.877  1.00  0.00           C  
ATOM   2640  NZ  LYS A 190       1.791  -7.252  24.076  1.00  0.00           N1+
ATOM   2641  HB2 LYS A 190       4.308  -8.854  20.306  1.00  0.00           H  
ATOM   2642  HB3 LYS A 190       5.881  -8.175  20.582  1.00  0.00           H  
ATOM   2643  HG2 LYS A 190       5.021  -6.112  21.368  1.00  0.00           H  
ATOM   2644  HG3 LYS A 190       3.491  -6.292  20.595  1.00  0.00           H  
ATOM   2645  HD2 LYS A 190       3.429  -8.487  22.311  1.00  0.00           H  
ATOM   2646  HD3 LYS A 190       4.422  -7.376  23.212  1.00  0.00           H  
ATOM   2647  HE2 LYS A 190       2.631  -5.616  23.069  1.00  0.00           H  
ATOM   2648  HE3 LYS A 190       1.656  -6.688  22.085  1.00  0.00           H  
ATOM   2649  HZ1 LYS A 190       0.895  -6.759  24.234  1.00  0.00           H  
ATOM   2650  HZ2 LYS A 190       1.587  -8.241  23.960  1.00  0.00           H  
ATOM   2651  HZ3 LYS A 190       2.368  -7.120  24.887  1.00  0.00           H  
ATOM   2652  H   LYS A 190       2.851  -7.536  18.921  1.00  0.00           H  
ATOM   2653  HA  LYS A 190       5.572  -6.699  18.544  1.00  0.00           H  
ATOM   2654  N   TYR A 191       6.810  -8.892  17.768  1.00 71.17           N  
ATOM   2655  CA  TYR A 191       7.433  -9.969  16.985  1.00 71.17           C  
ATOM   2656  C   TYR A 191       7.287 -11.351  17.649  1.00 71.17           C  
ATOM   2657  O   TYR A 191       7.177 -12.355  16.945  1.00 71.17           O  
ATOM   2658  CB  TYR A 191       8.900  -9.637  16.660  1.00 71.17           C  
ATOM   2659  CG  TYR A 191       9.067  -8.492  15.674  1.00 71.17           C  
ATOM   2660  CD1 TYR A 191       9.209  -8.743  14.292  1.00 71.17           C  
ATOM   2661  CD2 TYR A 191       9.078  -7.164  16.139  1.00 71.17           C  
ATOM   2662  CE1 TYR A 191       9.395  -7.672  13.395  1.00 71.17           C  
ATOM   2663  CE2 TYR A 191       9.232  -6.096  15.241  1.00 71.17           C  
ATOM   2664  CZ  TYR A 191       9.411  -6.347  13.868  1.00 71.17           C  
ATOM   2665  OH  TYR A 191       9.607  -5.312  13.004  1.00 71.17           O  
ATOM   2666  HA  TYR A 191       6.905 -10.022  16.032  1.00 71.17           H  
ATOM   2667  HB3 TYR A 191       9.387 -10.514  16.230  1.00 71.17           H  
ATOM   2668  HB2 TYR A 191       9.451  -9.413  17.574  1.00 71.17           H  
ATOM   2669  HD1 TYR A 191       9.196  -9.755  13.914  1.00 71.17           H  
ATOM   2670  HD2 TYR A 191       8.961  -6.954  17.191  1.00 71.17           H  
ATOM   2671  HE1 TYR A 191       9.541  -7.868  12.344  1.00 71.17           H  
ATOM   2672  HE2 TYR A 191       9.226  -5.087  15.628  1.00 71.17           H  
ATOM   2673  HH  TYR A 191       9.809  -4.479  13.481  1.00 71.17           H  
ATOM   2674  H   TYR A 191       7.426  -8.240  18.271  1.00  0.00           H  
ATOM   2675  N   SER A 192       7.233 -11.380  18.982  1.00100.47           N  
ATOM   2676  CA  SER A 192       6.857 -12.526  19.794  1.00100.47           C  
ATOM   2677  C   SER A 192       6.339 -11.979  21.140  1.00100.47           C  
ATOM   2678  O   SER A 192       5.880 -10.837  21.205  1.00100.47           O  
ATOM   2679  CB  SER A 192       8.038 -13.530  19.892  1.00100.47           C  
ATOM   2680  OG  SER A 192       7.679 -14.767  20.510  1.00100.47           O  
ATOM   2681  H   SER A 192       7.328 -10.516  19.511  1.00100.47           H  
ATOM   2682  HA  SER A 192       6.019 -13.023  19.307  1.00100.47           H  
ATOM   2683  HB3 SER A 192       8.861 -13.073  20.443  1.00100.47           H  
ATOM   2684  HB2 SER A 192       8.428 -13.757  18.898  1.00100.47           H  
ATOM   2685  HG  SER A 192       7.103 -15.232  19.882  1.00100.47           H  
ATOM   2686  N   LEU A 193       6.419 -12.796  22.193  1.00222.08           N  
ATOM   2687  CA  LEU A 193       6.112 -12.396  23.564  1.00222.08           C  
ATOM   2688  C   LEU A 193       7.342 -11.762  24.253  1.00222.08           C  
ATOM   2689  O   LEU A 193       7.170 -10.920  25.134  1.00222.08           O  
ATOM   2690  CB  LEU A 193       5.590 -13.639  24.328  1.00222.08           C  
ATOM   2691  CG  LEU A 193       4.961 -13.362  25.714  1.00222.08           C  
ATOM   2692  CD1 LEU A 193       3.717 -12.451  25.619  1.00222.08           C  
ATOM   2693  CD2 LEU A 193       4.660 -14.682  26.457  1.00222.08           C  
ATOM   2694  H   LEU A 193       6.770 -13.733  22.037  1.00222.08           H  
ATOM   2695  HA  LEU A 193       5.321 -11.643  23.543  1.00222.08           H  
ATOM   2696  HB3 LEU A 193       6.413 -14.346  24.443  1.00222.08           H  
ATOM   2697  HB2 LEU A 193       4.845 -14.148  23.714  1.00222.08           H  
ATOM   2698  HG  LEU A 193       5.701 -12.839  26.322  1.00222.08           H  
ATOM   2699 HD11 LEU A 193       3.959 -11.435  25.933  1.00222.08           H  
ATOM   2700 HD12 LEU A 193       3.329 -12.390  24.602  1.00222.08           H  
ATOM   2701 HD13 LEU A 193       2.894 -12.785  26.251  1.00222.08           H  
ATOM   2702 HD21 LEU A 193       5.140 -14.694  27.436  1.00222.08           H  
ATOM   2703 HD22 LEU A 193       3.595 -14.846  26.620  1.00222.08           H  
ATOM   2704 HD23 LEU A 193       5.028 -15.554  25.914  1.00222.08           H  
ATOM   2705  N   ASN A 194       8.554 -12.202  23.872  1.00144.71           N  
ATOM   2706  CA  ASN A 194       9.812 -11.868  24.557  1.00144.71           C  
ATOM   2707  C   ASN A 194      10.257 -10.407  24.320  1.00144.71           C  
ATOM   2708  O   ASN A 194      10.271  -9.654  25.290  1.00144.71           O  
ATOM   2709  CB  ASN A 194      10.928 -12.909  24.286  1.00144.71           C  
ATOM   2710  CG  ASN A 194      10.614 -14.301  24.837  1.00144.71           C  
ATOM   2711  OD1 ASN A 194       9.848 -15.049  24.230  1.00144.71           O  
ATOM   2712  ND2 ASN A 194      11.197 -14.680  25.967  1.00144.71           N  
ATOM   2713  H   ASN A 194       8.604 -12.888  23.136  1.00144.71           H  
ATOM   2714  HA  ASN A 194       9.578 -11.960  25.621  1.00144.71           H  
ATOM   2715  HB3 ASN A 194      11.862 -12.565  24.734  1.00144.71           H  
ATOM   2716  HB2 ASN A 194      11.132 -13.022  23.224  1.00144.71           H  
ATOM   2717 HD22 ASN A 194      11.014 -15.594  26.356  1.00144.71           H  
ATOM   2718 HD21 ASN A 194      11.836 -14.073  26.462  1.00144.71           H  
ATOM   2719  N   SER A 195      10.610  -9.943  23.110  1.00 31.02           N  
ATOM   2720  CA  SER A 195      10.817 -10.638  21.834  1.00 32.28           C  
ATOM   2721  C   SER A 195      12.314 -10.966  21.592  1.00 31.44           C  
ATOM   2722  O   SER A 195      12.683 -11.346  20.482  1.00 32.07           O  
ATOM   2723  CB  SER A 195      10.277  -9.734  20.706  1.00  0.00           C  
ATOM   2724  OG  SER A 195       8.873  -9.589  20.811  1.00  0.00           O  
ATOM   2725  HB2 SER A 195      10.747  -8.751  20.727  1.00  0.00           H  
ATOM   2726  HB3 SER A 195      10.493 -10.162  19.726  1.00  0.00           H  
ATOM   2727  HG  SER A 195       8.637  -8.739  20.355  1.00  0.00           H  
ATOM   2728  H   SER A 195      10.791  -8.952  23.051  1.00  0.00           H  
ATOM   2729  HA  SER A 195      10.263 -11.574  21.805  1.00  0.00           H  
ATOM   2730  N   THR A 196      13.153 -10.808  22.622  1.00 31.02           N  
ATOM   2731  CA  THR A 196      14.580 -11.122  22.636  1.00 30.54           C  
ATOM   2732  C   THR A 196      14.830 -12.644  22.843  1.00 30.29           C  
ATOM   2733  O   THR A 196      13.875 -13.418  22.946  1.00 30.82           O  
ATOM   2734  CB  THR A 196      15.225 -10.322  23.807  1.00  0.00           C  
ATOM   2735  OG1 THR A 196      14.621 -10.654  25.051  1.00  0.00           O  
ATOM   2736  CG2 THR A 196      15.119  -8.800  23.621  1.00  0.00           C  
ATOM   2737  HB  THR A 196      16.288 -10.564  23.876  1.00  0.00           H  
ATOM   2738  HG1 THR A 196      14.999 -10.080  25.733  1.00  0.00           H  
ATOM   2739 HG21 THR A 196      15.627  -8.261  24.421  1.00  0.00           H  
ATOM   2740 HG22 THR A 196      15.585  -8.494  22.685  1.00  0.00           H  
ATOM   2741 HG23 THR A 196      14.083  -8.460  23.601  1.00  0.00           H  
ATOM   2742  H   THR A 196      12.798 -10.505  23.518  1.00  0.00           H  
ATOM   2743  HA  THR A 196      15.028 -10.822  21.688  1.00  0.00           H  
ATOM   2744  N   THR A 197      16.111 -13.043  22.926  1.00 27.98           N  
ATOM   2745  CA  THR A 197      16.605 -14.399  23.207  1.00 27.56           C  
ATOM   2746  C   THR A 197      16.348 -15.373  22.032  1.00 27.51           C  
ATOM   2747  O   THR A 197      15.309 -16.032  21.975  1.00 28.08           O  
ATOM   2748  CB  THR A 197      16.051 -14.980  24.546  1.00  0.00           C  
ATOM   2749  OG1 THR A 197      16.231 -14.022  25.582  1.00  0.00           O  
ATOM   2750  CG2 THR A 197      16.726 -16.283  25.006  1.00  0.00           C  
ATOM   2751  HB  THR A 197      14.980 -15.174  24.459  1.00  0.00           H  
ATOM   2752  HG1 THR A 197      15.715 -13.238  25.340  1.00  0.00           H  
ATOM   2753 HG21 THR A 197      16.354 -16.598  25.982  1.00  0.00           H  
ATOM   2754 HG22 THR A 197      16.527 -17.100  24.314  1.00  0.00           H  
ATOM   2755 HG23 THR A 197      17.808 -16.170  25.083  1.00  0.00           H  
ATOM   2756  H   THR A 197      16.842 -12.356  22.816  1.00  0.00           H  
ATOM   2757  HA  THR A 197      17.687 -14.312  23.317  1.00  0.00           H  
ATOM   2758  N   TRP A 198      17.281 -15.382  21.065  1.00117.88           N  
ANISOU 2758  N   TRP A 198    16875  14093  13820    343   -849    670
ATOM   2759  CA  TRP A 198      17.297 -16.139  19.796  1.00117.04           C  
ANISOU 2759  CA  TRP A 198    16670  14022  13779    401   -856    509
ATOM   2760  C   TRP A 198      16.255 -15.655  18.769  1.00118.52           C  
ANISOU 2760  C   TRP A 198    16701  14240  14093    330   -814    506
ATOM   2761  O   TRP A 198      16.569 -15.550  17.583  1.00121.46           O  
ANISOU 2761  O   TRP A 198    16970  14681  14498    352   -740    435
ATOM   2762  CB  TRP A 198      17.205 -17.667  20.002  1.00  0.00           C  
ATOM   2763  CG  TRP A 198      18.253 -18.276  20.885  1.00  0.00           C  
ATOM   2764  CD1 TRP A 198      18.060 -18.715  22.149  1.00  0.00           C  
ATOM   2765  CD2 TRP A 198      19.675 -18.469  20.607  1.00  0.00           C  
ATOM   2766  NE1 TRP A 198      19.254 -19.179  22.665  1.00  0.00           N  
ATOM   2767  CE2 TRP A 198      20.287 -19.052  21.759  1.00  0.00           C  
ATOM   2768  CE3 TRP A 198      20.513 -18.210  19.496  1.00  0.00           C  
ATOM   2769  CZ2 TRP A 198      21.657 -19.366  21.804  1.00  0.00           C  
ATOM   2770  CZ3 TRP A 198      21.889 -18.520  19.530  1.00  0.00           C  
ATOM   2771  CH2 TRP A 198      22.460 -19.098  20.681  1.00  0.00           C  
ATOM   2772  HA  TRP A 198      18.271 -15.934  19.350  1.00117.04           H  
ATOM   2773  HB3 TRP A 198      17.273 -18.162  19.032  1.00  0.00           H  
ATOM   2774  HB2 TRP A 198      16.225 -17.939  20.395  1.00  0.00           H  
ATOM   2775  HD1 TRP A 198      17.106 -18.701  22.658  1.00  0.00           H  
ATOM   2776  HE1 TRP A 198      19.338 -19.562  23.606  1.00  0.00           H  
ATOM   2777  HE3 TRP A 198      20.090 -17.770  18.605  1.00  0.00           H  
ATOM   2778  HZ2 TRP A 198      22.091 -19.809  22.689  1.00  0.00           H  
ATOM   2779  HZ3 TRP A 198      22.508 -18.313  18.667  1.00  0.00           H  
ATOM   2780  HH2 TRP A 198      23.515 -19.335  20.701  1.00  0.00           H  
ATOM   2781  H   TRP A 198      18.087 -14.785  21.193  1.00  0.00           H  
ATOM   2782  N   LYS A 199      15.069 -15.273  19.253  1.00115.91           N  
ANISOU 2782  N   LYS A 199    16353  13854  13832    246   -866    584
ATOM   2783  CA  LYS A 199      13.970 -14.634  18.524  1.00113.28           C  
ANISOU 2783  CA  LYS A 199    15877  13550  13614    178   -826    593
ATOM   2784  C   LYS A 199      14.339 -13.270  17.901  1.00111.52           C  
ANISOU 2784  C   LYS A 199    15574  13429  13370    140   -650    691
ATOM   2785  O   LYS A 199      13.613 -12.772  17.042  1.00112.13           O  
ANISOU 2785  O   LYS A 199    15526  13559  13520    122   -592    656
ATOM   2786  CB  LYS A 199      12.779 -14.490  19.486  1.00114.72           C  
ANISOU 2786  CB  LYS A 199    16067  13646  13875     99   -926    660
ATOM   2787  CG  LYS A 199      12.193 -15.831  19.961  1.00115.76           C  
ANISOU 2787  CG  LYS A 199    16260  13676  14047    137  -1112    550
ATOM   2788  CD  LYS A 199      11.043 -15.612  20.949  1.00116.80           C  
ANISOU 2788  CD  LYS A 199    16397  13721  14261     58  -1212    619
ATOM   2789  CE  LYS A 199      10.299 -16.903  21.330  1.00117.48           C  
ANISOU 2789  CE  LYS A 199    16539  13705  14393    103  -1404    499
ATOM   2790  NZ  LYS A 199       9.101 -16.609  22.131  1.00119.26           N1+
ANISOU 2790  NZ  LYS A 199    16771  13839  14702     30  -1513    560
ATOM   2791  H   LYS A 199      14.911 -15.434  20.244  1.00115.91           H  
ATOM   2792  HA  LYS A 199      13.686 -15.297  17.704  1.00113.28           H  
ATOM   2793  HB3 LYS A 199      11.990 -13.917  18.996  1.00114.72           H  
ATOM   2794  HB2 LYS A 199      13.086 -13.902  20.352  1.00114.72           H  
ATOM   2795  HG3 LYS A 199      12.962 -16.443  20.433  1.00115.76           H  
ATOM   2796  HG2 LYS A 199      11.838 -16.394  19.096  1.00115.76           H  
ATOM   2797  HD3 LYS A 199      11.442 -15.145  21.851  1.00116.80           H  
ATOM   2798  HD2 LYS A 199      10.350 -14.894  20.518  1.00116.80           H  
ATOM   2799  HE3 LYS A 199      10.957 -17.571  21.888  1.00117.48           H  
ATOM   2800  HE2 LYS A 199       9.988 -17.437  20.432  1.00117.48           H  
ATOM   2801  HZ1 LYS A 199       8.617 -17.457  22.372  1.00119.26           H  
ATOM   2802  HZ2 LYS A 199       9.360 -16.124  22.988  1.00119.26           H  
ATOM   2803  HZ3 LYS A 199       8.478 -16.008  21.601  1.00119.26           H  
ATOM   2804  N   VAL A 200      15.495 -12.718  18.294  1.00109.44           N  
ANISOU 2804  N   VAL A 200    15381  13194  13005    128   -564    811
ATOM   2805  CA  VAL A 200      16.172 -11.586  17.667  1.00107.78           C  
ANISOU 2805  CA  VAL A 200    15094  13089  12768    102   -393    892
ATOM   2806  C   VAL A 200      16.407 -11.825  16.154  1.00106.50           C  
ANISOU 2806  C   VAL A 200    14886  13004  12573    188   -323    785
ATOM   2807  O   VAL A 200      16.231 -10.902  15.360  1.00107.32           O  
ANISOU 2807  O   VAL A 200    14879  13185  12712    174   -216    792
ATOM   2808  CB  VAL A 200      17.559 -11.339  18.340  1.00  0.00           C  
ATOM   2809  CG1 VAL A 200      18.328 -10.128  17.768  1.00  0.00           C  
ATOM   2810  CG2 VAL A 200      17.446 -11.191  19.870  1.00  0.00           C  
ATOM   2811  H   VAL A 200      16.016 -13.202  19.007  1.00109.44           H  
ATOM   2812  HA  VAL A 200      15.545 -10.701  17.790  1.00107.78           H  
ATOM   2813  HB  VAL A 200      18.183 -12.216  18.158  1.00  0.00           H  
ATOM   2814 HG11 VAL A 200      19.255  -9.955  18.316  1.00  0.00           H  
ATOM   2815 HG12 VAL A 200      18.607 -10.269  16.724  1.00  0.00           H  
ATOM   2816 HG13 VAL A 200      17.733  -9.217  17.834  1.00  0.00           H  
ATOM   2817 HG21 VAL A 200      18.425 -11.025  20.322  1.00  0.00           H  
ATOM   2818 HG22 VAL A 200      16.816 -10.345  20.141  1.00  0.00           H  
ATOM   2819 HG23 VAL A 200      17.032 -12.083  20.338  1.00  0.00           H  
ATOM   2820  N   LEU A 201      16.748 -13.068  15.780  1.00105.22           N  
ANISOU 2820  N   LEU A 201    14811  12818  12349    277   -388    682
ATOM   2821  CA  LEU A 201      17.035 -13.468  14.403  1.00103.17           C  
ANISOU 2821  CA  LEU A 201    14509  12617  12073    357   -341    567
ATOM   2822  C   LEU A 201      15.778 -13.445  13.515  1.00 99.68           C  
ANISOU 2822  C   LEU A 201    13952  12170  11752    348   -379    461
ATOM   2823  O   LEU A 201      15.825 -12.888  12.418  1.00 99.60           O  
ANISOU 2823  O   LEU A 201    13860  12224  11760    372   -301    412
ATOM   2824  CB  LEU A 201      17.702 -14.863  14.389  1.00  0.00           C  
ATOM   2825  CG  LEU A 201      19.040 -14.952  15.161  1.00  0.00           C  
ATOM   2826  CD1 LEU A 201      19.531 -16.413  15.253  1.00  0.00           C  
ATOM   2827  CD2 LEU A 201      20.117 -14.008  14.586  1.00  0.00           C  
ATOM   2828  H   LEU A 201      16.809 -13.800  16.479  1.00105.22           H  
ATOM   2829  HA  LEU A 201      17.733 -12.740  13.984  1.00103.17           H  
ATOM   2830  HB3 LEU A 201      17.868 -15.170  13.355  1.00  0.00           H  
ATOM   2831  HB2 LEU A 201      17.000 -15.590  14.802  1.00  0.00           H  
ATOM   2832  HG  LEU A 201      18.854 -14.636  16.189  1.00  0.00           H  
ATOM   2833 HD11 LEU A 201      20.464 -16.582  14.716  1.00  0.00           H  
ATOM   2834 HD12 LEU A 201      19.699 -16.700  16.292  1.00  0.00           H  
ATOM   2835 HD13 LEU A 201      18.804 -17.117  14.845  1.00  0.00           H  
ATOM   2836 HD21 LEU A 201      21.103 -14.470  14.537  1.00  0.00           H  
ATOM   2837 HD22 LEU A 201      19.874 -13.672  13.577  1.00  0.00           H  
ATOM   2838 HD23 LEU A 201      20.218 -13.117  15.208  1.00  0.00           H  
ATOM   2839  N   SER A 202      14.668 -14.012  14.004  1.00 96.37           N  
ANISOU 2839  N   SER A 202    13530  11675  11412    315   -502    423
ATOM   2840  CA  SER A 202      13.382 -14.001  13.306  1.00 91.39           C  
ANISOU 2840  CA  SER A 202    12791  11043  10891    299   -536    329
ATOM   2841  C   SER A 202      12.729 -12.603  13.306  1.00 87.52           C  
ANISOU 2841  C   SER A 202    12185  10607  10462    228   -439    410
ATOM   2842  O   SER A 202      12.138 -12.215  12.298  1.00 87.29           O  
ANISOU 2842  O   SER A 202    12061  10620  10483    233   -397    350
ATOM   2843  CB  SER A 202      12.488 -15.126  13.864  1.00  0.00           C  
ATOM   2844  OG  SER A 202      12.365 -15.070  15.278  1.00  0.00           O  
ATOM   2845  H   SER A 202      14.651 -14.419  14.929  1.00 96.37           H  
ATOM   2846  HA  SER A 202      13.569 -14.252  12.260  1.00 91.39           H  
ATOM   2847  HB3 SER A 202      12.899 -16.098  13.586  1.00  0.00           H  
ATOM   2848  HB2 SER A 202      11.495 -15.073  13.413  1.00  0.00           H  
ATOM   2849  HG  SER A 202      11.748 -15.763  15.547  1.00  0.00           H  
ATOM   2850  N   SER A 203      12.919 -11.834  14.389  1.00 83.87           N  
ANISOU 2850  N   SER A 203    11729  10141   9997    161   -404    549
ATOM   2851  CA  SER A 203      12.569 -10.417  14.481  1.00 81.07           C  
ANISOU 2851  CA  SER A 203    11263   9840   9701     96   -310    629
ATOM   2852  C   SER A 203      13.291  -9.587  13.396  1.00 80.46           C  
ANISOU 2852  C   SER A 203    11135   9857   9578    135   -174    627
ATOM   2853  O   SER A 203      12.631  -8.882  12.632  1.00 81.19           O  
ANISOU 2853  O   SER A 203    11122   9993   9732    124   -126    602
ATOM   2854  CB  SER A 203      12.826  -9.923  15.926  1.00  0.00           C  
ATOM   2855  OG  SER A 203      12.520  -8.557  16.125  1.00  0.00           O  
ATOM   2856  H   SER A 203      13.347 -12.248  15.214  1.00 83.87           H  
ATOM   2857  HA  SER A 203      11.499 -10.342  14.287  1.00 81.07           H  
ATOM   2858  HB3 SER A 203      13.868 -10.075  16.199  1.00  0.00           H  
ATOM   2859  HB2 SER A 203      12.230 -10.507  16.629  1.00  0.00           H  
ATOM   2860  HG  SER A 203      12.603  -8.360  17.065  1.00  0.00           H  
ATOM   2861  N   LEU A 204      14.618  -9.758  13.281  1.00 80.19           N  
ANISOU 2861  N   LEU A 204    11179   9855   9434    187   -117    650
ATOM   2862  CA  LEU A 204      15.453  -9.137  12.251  1.00 78.48           C  
ANISOU 2862  CA  LEU A 204    10921   9727   9170    234      5    640
ATOM   2863  C   LEU A 204      15.016  -9.524  10.824  1.00 74.22           C  
ANISOU 2863  C   LEU A 204    10339   9197   8665    293    -17    502
ATOM   2864  O   LEU A 204      14.905  -8.641   9.976  1.00 71.26           O  
ANISOU 2864  O   LEU A 204     9881   8882   8311    304     65    489
ATOM   2865  CB  LEU A 204      16.942  -9.460  12.527  1.00  0.00           C  
ATOM   2866  CG  LEU A 204      17.969  -8.779  11.591  1.00  0.00           C  
ATOM   2867  CD1 LEU A 204      17.911  -7.239  11.685  1.00  0.00           C  
ATOM   2868  CD2 LEU A 204      19.389  -9.326  11.851  1.00  0.00           C  
ATOM   2869  H   LEU A 204      15.108 -10.336  13.959  1.00 80.19           H  
ATOM   2870  HA  LEU A 204      15.315  -8.060  12.355  1.00 78.48           H  
ATOM   2871  HB3 LEU A 204      17.075 -10.541  12.467  1.00  0.00           H  
ATOM   2872  HB2 LEU A 204      17.182  -9.188  13.555  1.00  0.00           H  
ATOM   2873  HG  LEU A 204      17.726  -9.051  10.562  1.00  0.00           H  
ATOM   2874 HD11 LEU A 204      18.899  -6.779  11.708  1.00  0.00           H  
ATOM   2875 HD12 LEU A 204      17.392  -6.820  10.823  1.00  0.00           H  
ATOM   2876 HD13 LEU A 204      17.382  -6.901  12.577  1.00  0.00           H  
ATOM   2877 HD21 LEU A 204      19.829  -9.714  10.930  1.00  0.00           H  
ATOM   2878 HD22 LEU A 204      20.072  -8.570  12.239  1.00  0.00           H  
ATOM   2879 HD23 LEU A 204      19.391 -10.145  12.571  1.00  0.00           H  
ATOM   2880  N   GLU A 205      14.733 -10.815  10.599  1.00 73.37           N  
ANISOU 2880  N   GLU A 205    10285   9028   8566    329   -128    397
ATOM   2881  CA  GLU A 205      14.260 -11.358   9.324  1.00 72.42           C  
ANISOU 2881  CA  GLU A 205    10121   8912   8482    374   -149    266
ATOM   2882  C   GLU A 205      12.933 -10.723   8.853  1.00 70.74           C  
ANISOU 2882  C   GLU A 205     9796   8706   8376    319   -150    252
ATOM   2883  O   GLU A 205      12.838 -10.303   7.699  1.00 69.65           O  
ANISOU 2883  O   GLU A 205     9594   8608   8263    337   -100    201
ATOM   2884  CB  GLU A 205      14.203 -12.899   9.416  1.00  0.00           C  
ATOM   2885  CG  GLU A 205      13.811 -13.623   8.110  1.00  0.00           C  
ATOM   2886  CD  GLU A 205      13.880 -15.144   8.223  1.00  0.00           C  
ATOM   2887  OE1 GLU A 205      13.513 -15.690   9.282  1.00  0.00           O  
ATOM   2888  OE2 GLU A 205      14.297 -15.782   7.236  1.00  0.00           O1-
ATOM   2889  H   GLU A 205      14.889 -11.485  11.345  1.00 73.37           H  
ATOM   2890  HA  GLU A 205      15.019 -11.110   8.580  1.00 72.42           H  
ATOM   2891  HB3 GLU A 205      13.494 -13.180  10.194  1.00  0.00           H  
ATOM   2892  HB2 GLU A 205      15.174 -13.273   9.744  1.00  0.00           H  
ATOM   2893  HG3 GLU A 205      14.468 -13.296   7.302  1.00  0.00           H  
ATOM   2894  HG2 GLU A 205      12.797 -13.354   7.813  1.00  0.00           H  
ATOM   2895  N   ILE A 206      11.946 -10.622   9.755  1.00 70.14           N  
ANISOU 2895  N   ILE A 206     9701   8589   8362    252   -210    296
ATOM   2896  CA  ILE A 206      10.664  -9.971   9.475  1.00 67.56           C  
ANISOU 2896  CA  ILE A 206     9271   8267   8131    200   -216    285
ATOM   2897  C   ILE A 206      10.817  -8.434   9.337  1.00 66.32           C  
ANISOU 2897  C   ILE A 206     9035   8175   7990    169   -104    374
ATOM   2898  O   ILE A 206      10.145  -7.837   8.496  1.00 67.83           O  
ANISOU 2898  O   ILE A 206     9142   8389   8242    152    -85    348
ATOM   2899  CB  ILE A 206       9.579 -10.338  10.538  1.00  0.00           C  
ATOM   2900  CG1 ILE A 206       9.284 -11.859  10.522  1.00  0.00           C  
ATOM   2901  CG2 ILE A 206       8.244  -9.567  10.393  1.00  0.00           C  
ATOM   2902  CD1 ILE A 206       8.468 -12.355  11.728  1.00  0.00           C  
ATOM   2903  H   ILE A 206      12.076 -11.005  10.687  1.00 70.14           H  
ATOM   2904  HA  ILE A 206      10.311 -10.341   8.510  1.00 67.56           H  
ATOM   2905  HB  ILE A 206       9.997 -10.094  11.516  1.00  0.00           H  
ATOM   2906 HG13 ILE A 206      10.211 -12.431  10.487  1.00  0.00           H  
ATOM   2907 HG12 ILE A 206       8.755 -12.115   9.603  1.00  0.00           H  
ATOM   2908 HG21 ILE A 206       7.528  -9.856  11.161  1.00  0.00           H  
ATOM   2909 HG22 ILE A 206       8.365  -8.488  10.486  1.00  0.00           H  
ATOM   2910 HG23 ILE A 206       7.783  -9.761   9.424  1.00  0.00           H  
ATOM   2911 HD11 ILE A 206       8.645 -13.416  11.903  1.00  0.00           H  
ATOM   2912 HD12 ILE A 206       8.737 -11.825  12.642  1.00  0.00           H  
ATOM   2913 HD13 ILE A 206       7.398 -12.225  11.565  1.00  0.00           H  
ATOM   2914  N   ASN A 207      11.731  -7.823  10.108  1.00 65.76           N  
ANISOU 2914  N   ASN A 207     8987   8135   7863    163    -29    477
ATOM   2915  CA  ASN A 207      12.075  -6.399  10.014  1.00 68.28           C  
ANISOU 2915  CA  ASN A 207     9223   8519   8203    133     76    559
ATOM   2916  C   ASN A 207      12.638  -6.038   8.624  1.00 72.34           C  
ANISOU 2916  C   ASN A 207     9707   9095   8685    197    158    507
ATOM   2917  O   ASN A 207      12.078  -5.162   7.968  1.00 73.61           O  
ANISOU 2917  O   ASN A 207     9779   9289   8899    185    199    504
ATOM   2918  CB  ASN A 207      13.025  -5.990  11.166  1.00  0.00           C  
ATOM   2919  CG  ASN A 207      13.443  -4.514  11.136  1.00  0.00           C  
ATOM   2920  OD1 ASN A 207      12.605  -3.619  11.186  1.00  0.00           O  
ATOM   2921  ND2 ASN A 207      14.741  -4.237  11.071  1.00  0.00           N  
ATOM   2922  H   ASN A 207      12.215  -8.360  10.822  1.00 65.76           H  
ATOM   2923  HA  ASN A 207      11.140  -5.853  10.156  1.00 68.28           H  
ATOM   2924  HB3 ASN A 207      13.919  -6.609  11.151  1.00  0.00           H  
ATOM   2925  HB2 ASN A 207      12.538  -6.180  12.122  1.00  0.00           H  
ATOM   2926 HD22 ASN A 207      15.056  -3.278  11.052  1.00  0.00           H  
ATOM   2927 HD21 ASN A 207      15.437  -4.967  11.040  1.00  0.00           H  
ATOM   2928  N   ILE A 208      13.691  -6.730   8.159  1.00 74.59           N  
ANISOU 2928  N   ILE A 208    10067   9390   8883    267    174    463
ATOM   2929  CA  ILE A 208      14.305  -6.445   6.854  1.00 75.82           C  
ANISOU 2929  CA  ILE A 208    10198   9602   9007    331    249    418
ATOM   2930  C   ILE A 208      13.372  -6.723   5.652  1.00 76.55           C  
ANISOU 2930  C   ILE A 208    10261   9672   9150    353    203    305
ATOM   2931  O   ILE A 208      13.495  -6.043   4.631  1.00 76.52           O  
ANISOU 2931  O   ILE A 208    10197   9705   9171    370    254    284
ATOM   2932  CB  ILE A 208      15.668  -7.165   6.637  1.00 76.02           C  
ANISOU 2932  CB  ILE A 208    10314   9649   8921    402    284    411
ATOM   2933  CG1 ILE A 208      15.585  -8.708   6.565  1.00 75.59           C  
ANISOU 2933  CG1 ILE A 208    10349   9536   8838    447    187    313
ATOM   2934  CG2 ILE A 208      16.702  -6.693   7.677  1.00 76.80           C  
ANISOU 2934  CG2 ILE A 208    10449   9769   8962    369    332    530
ATOM   2935  CD1 ILE A 208      16.922  -9.395   6.255  1.00 76.53           C  
ANISOU 2935  CD1 ILE A 208    10549   9677   8853    533    214    276
ATOM   2936  H   ILE A 208      14.118  -7.459   8.728  1.00 74.59           H  
ATOM   2937  HA  ILE A 208      14.502  -5.372   6.836  1.00 75.82           H  
ATOM   2938  HB  ILE A 208      16.041  -6.834   5.666  1.00 76.02           H  
ATOM   2939 HG13 ILE A 208      14.861  -9.027   5.815  1.00 75.59           H  
ATOM   2940 HG12 ILE A 208      15.212  -9.088   7.511  1.00 75.59           H  
ATOM   2941 HG21 ILE A 208      17.707  -7.038   7.433  1.00 76.80           H  
ATOM   2942 HG22 ILE A 208      16.743  -5.605   7.732  1.00 76.80           H  
ATOM   2943 HG23 ILE A 208      16.463  -7.059   8.673  1.00 76.80           H  
ATOM   2944 HD11 ILE A 208      16.761 -10.392   5.844  1.00 76.53           H  
ATOM   2945 HD12 ILE A 208      17.507  -8.830   5.528  1.00 76.53           H  
ATOM   2946 HD13 ILE A 208      17.524  -9.507   7.157  1.00 76.53           H  
ATOM   2947  N   LEU A 209      12.415  -7.647   5.818  1.00 78.46           N  
ANISOU 2947  N   LEU A 209    10545   9856   9411    352    105    229
ATOM   2948  CA  LEU A 209      11.336  -7.909   4.865  1.00 77.49           C  
ANISOU 2948  CA  LEU A 209    10393   9715   9334    366     66    122
ATOM   2949  C   LEU A 209      10.386  -6.698   4.699  1.00 74.20           C  
ANISOU 2949  C   LEU A 209     9895   9292   9006    301     45    134
ATOM   2950  O   LEU A 209       9.882  -6.474   3.599  1.00 73.55           O  
ANISOU 2950  O   LEU A 209     9761   9225   8959    303     65     91
ATOM   2951  CB  LEU A 209      10.598  -9.207   5.279  1.00 80.20           C  
ANISOU 2951  CB  LEU A 209    10805  10005   9663    394    -28     25
ATOM   2952  CG  LEU A 209       9.497  -9.710   4.314  1.00 82.49           C  
ANISOU 2952  CG  LEU A 209    11062  10275  10005    396    -72    -90
ATOM   2953  CD1 LEU A 209      10.041 -10.008   2.901  1.00 83.77           C  
ANISOU 2953  CD1 LEU A 209    11207  10470  10153    442    -10   -136
ATOM   2954  CD2 LEU A 209       8.746 -10.916   4.920  1.00 82.94           C  
ANISOU 2954  CD2 LEU A 209    11176  10280  10058    417   -171   -184
ATOM   2955  H   LEU A 209      12.394  -8.173   6.683  1.00 78.46           H  
ATOM   2956  HA  LEU A 209      11.809  -8.095   3.903  1.00 77.49           H  
ATOM   2957  HB3 LEU A 209      10.147  -9.050   6.257  1.00 80.20           H  
ATOM   2958  HB2 LEU A 209      11.330 -10.005   5.412  1.00 80.20           H  
ATOM   2959  HG  LEU A 209       8.754  -8.918   4.211  1.00 82.49           H  
ATOM   2960 HD11 LEU A 209       9.624 -10.919   2.470  1.00 83.77           H  
ATOM   2961 HD12 LEU A 209       9.791  -9.196   2.217  1.00 83.77           H  
ATOM   2962 HD13 LEU A 209      11.125 -10.118   2.892  1.00 83.77           H  
ATOM   2963 HD21 LEU A 209       7.681 -10.698   5.015  1.00 82.94           H  
ATOM   2964 HD22 LEU A 209       8.835 -11.821   4.320  1.00 82.94           H  
ATOM   2965 HD23 LEU A 209       9.106 -11.166   5.919  1.00 82.94           H  
ATOM   2966  N   GLY A 210      10.180  -5.925   5.775  1.00 69.76           N  
ANISOU 2966  N   GLY A 210     9323   8703   8479    243      1    192
ATOM   2967  CA  GLY A 210       9.276  -4.776   5.788  1.00 65.99           C  
ANISOU 2967  CA  GLY A 210     8774   8215   8083    186    -32    195
ATOM   2968  C   GLY A 210      10.015  -3.449   5.554  1.00 64.53           C  
ANISOU 2968  C   GLY A 210     8510   8075   7932    157     41    277
ATOM   2969  O   GLY A 210       9.381  -2.490   5.115  1.00 65.72           O  
ANISOU 2969  O   GLY A 210     8599   8230   8143    130     30    261
ATOM   2970  H   GLY A 210      10.645  -6.157   6.645  1.00 69.76           H  
ATOM   2971  HA3 GLY A 210       8.795  -4.733   6.765  1.00 65.99           H  
ATOM   2972  HA2 GLY A 210       8.475  -4.888   5.055  1.00 65.99           H  
ATOM   2973  N   LEU A 211      11.318  -3.361   5.861  1.00 61.79           N  
ANISOU 2973  N   LEU A 211     8164   7765   7547    164    117    361
ATOM   2974  CA  LEU A 211      12.081  -2.107   5.832  1.00 59.73           C  
ANISOU 2974  CA  LEU A 211     7821   7547   7327    134    183    438
ATOM   2975  C   LEU A 211      13.078  -2.044   4.665  1.00 57.31           C  
ANISOU 2975  C   LEU A 211     7500   7303   6974    187    284    453
ATOM   2976  O   LEU A 211      13.151  -1.007   4.004  1.00 56.73           O  
ANISOU 2976  O   LEU A 211     7359   7261   6936    194    322    450
ATOM   2977  CB  LEU A 211      12.831  -1.897   7.176  1.00  0.00           C  
ATOM   2978  CG  LEU A 211      12.052  -1.121   8.261  1.00  0.00           C  
ATOM   2979  CD1 LEU A 211      11.836   0.363   7.888  1.00  0.00           C  
ATOM   2980  CD2 LEU A 211      10.753  -1.818   8.713  1.00  0.00           C  
ATOM   2981  H   LEU A 211      11.749  -4.149   6.334  1.00 61.79           H  
ATOM   2982  HA  LEU A 211      11.408  -1.259   5.693  1.00 59.73           H  
ATOM   2983  HB3 LEU A 211      13.753  -1.338   7.000  1.00  0.00           H  
ATOM   2984  HB2 LEU A 211      13.173  -2.854   7.572  1.00  0.00           H  
ATOM   2985  HG  LEU A 211      12.714  -1.129   9.129  1.00  0.00           H  
ATOM   2986 HD11 LEU A 211      12.310   1.019   8.617  1.00  0.00           H  
ATOM   2987 HD12 LEU A 211      12.264   0.613   6.916  1.00  0.00           H  
ATOM   2988 HD13 LEU A 211      10.782   0.637   7.854  1.00  0.00           H  
ATOM   2989 HD21 LEU A 211      10.619  -1.734   9.792  1.00  0.00           H  
ATOM   2990 HD22 LEU A 211       9.867  -1.397   8.238  1.00  0.00           H  
ATOM   2991 HD23 LEU A 211      10.766  -2.884   8.490  1.00  0.00           H  
ATOM   2992  N   VAL A 212      13.868  -3.105   4.455  1.00 56.29           N  
ANISOU 2992  N   VAL A 212     7436   7192   6761    229    323    464
ATOM   2993  CA  VAL A 212      15.037  -3.059   3.576  1.00 56.77           C  
ANISOU 2993  CA  VAL A 212     7480   7317   6773    283    420    478
ATOM   2994  C   VAL A 212      14.663  -3.411   2.126  1.00 54.95           C  
ANISOU 2994  C   VAL A 212     7251   7090   6538    345    420    382
ATOM   2995  O   VAL A 212      14.851  -2.581   1.235  1.00 52.75           O  
ANISOU 2995  O   VAL A 212     6919   6855   6270    373    480    383
ATOM   2996  CB  VAL A 212      16.185  -3.984   4.085  1.00  0.00           C  
ATOM   2997  CG1 VAL A 212      17.398  -4.092   3.136  1.00  0.00           C  
ATOM   2998  CG2 VAL A 212      16.670  -3.538   5.478  1.00  0.00           C  
ATOM   2999  H   VAL A 212      13.696  -3.980   4.933  1.00 56.29           H  
ATOM   3000  HA  VAL A 212      15.434  -2.040   3.564  1.00 56.77           H  
ATOM   3001  HB  VAL A 212      15.792  -4.993   4.192  1.00  0.00           H  
ATOM   3002 HG11 VAL A 212      18.198  -4.680   3.587  1.00  0.00           H  
ATOM   3003 HG12 VAL A 212      17.146  -4.583   2.196  1.00  0.00           H  
ATOM   3004 HG13 VAL A 212      17.806  -3.108   2.900  1.00  0.00           H  
ATOM   3005 HG21 VAL A 212      17.456  -4.195   5.851  1.00  0.00           H  
ATOM   3006 HG22 VAL A 212      17.075  -2.526   5.450  1.00  0.00           H  
ATOM   3007 HG23 VAL A 212      15.867  -3.547   6.213  1.00  0.00           H  
ATOM   3008  N   ILE A 213      14.124  -4.619   1.901  1.00 54.76           N  
ANISOU 3008  N   ILE A 213     7285   7018   6502    365    351    296
ATOM   3009  CA  ILE A 213      13.830  -5.106   0.549  1.00 53.28           C  
ANISOU 3009  CA  ILE A 213     7100   6828   6316    416    350    206
ATOM   3010  C   ILE A 213      12.768  -4.321  -0.280  1.00 53.83           C  
ANISOU 3010  C   ILE A 213     7097   6895   6462    384    343    195
ATOM   3011  O   ILE A 213      12.953  -4.255  -1.500  1.00 56.29           O  
ANISOU 3011  O   ILE A 213     7382   7230   6775    423    384    175
ATOM   3012  CB  ILE A 213      13.614  -6.649   0.480  1.00  0.00           C  
ATOM   3013  CG1 ILE A 213      13.590  -7.220  -0.959  1.00  0.00           C  
ATOM   3014  CG2 ILE A 213      12.384  -7.130   1.266  1.00  0.00           C  
ATOM   3015  CD1 ILE A 213      13.754  -8.746  -1.024  1.00  0.00           C  
ATOM   3016  H   ILE A 213      13.942  -5.244   2.679  1.00 54.76           H  
ATOM   3017  HA  ILE A 213      14.762  -4.938   0.003  1.00 53.28           H  
ATOM   3018  HB  ILE A 213      14.489  -7.086   0.965  1.00  0.00           H  
ATOM   3019 HG13 ILE A 213      14.386  -6.762  -1.549  1.00  0.00           H  
ATOM   3020 HG12 ILE A 213      12.657  -6.948  -1.456  1.00  0.00           H  
ATOM   3021 HG21 ILE A 213      12.351  -8.217   1.337  1.00  0.00           H  
ATOM   3022 HG22 ILE A 213      12.409  -6.746   2.282  1.00  0.00           H  
ATOM   3023 HG23 ILE A 213      11.451  -6.803   0.806  1.00  0.00           H  
ATOM   3024 HD11 ILE A 213      14.113  -9.056  -2.006  1.00  0.00           H  
ATOM   3025 HD12 ILE A 213      14.468  -9.109  -0.284  1.00  0.00           H  
ATOM   3026 HD13 ILE A 213      12.805  -9.252  -0.849  1.00  0.00           H  
ATOM   3027  N   PRO A 214      11.783  -3.617   0.342  1.00 52.61           N  
ANISOU 3027  N   PRO A 214     6911   6711   6368    321    288    205
ATOM   3028  CA  PRO A 214      10.923  -2.660  -0.383  1.00 51.82           C  
ANISOU 3028  CA  PRO A 214     6747   6613   6330    296    284    200
ATOM   3029  C   PRO A 214      11.654  -1.540  -1.142  1.00 51.37           C  
ANISOU 3029  C   PRO A 214     6623   6603   6293    301    350    269
ATOM   3030  O   PRO A 214      11.214  -1.171  -2.229  1.00 50.20           O  
ANISOU 3030  O   PRO A 214     6441   6463   6168    320    366    249
ATOM   3031  CB  PRO A 214       9.977  -2.105   0.690  1.00 52.03           C  
ANISOU 3031  CB  PRO A 214     6757   6604   6408    229    212    205
ATOM   3032  CG  PRO A 214       9.856  -3.252   1.670  1.00 51.61           C  
ANISOU 3032  CG  PRO A 214     6771   6518   6321    231    163    171
ATOM   3033  CD  PRO A 214      11.283  -3.777   1.711  1.00 52.15           C  
ANISOU 3033  CD  PRO A 214     6880   6612   6323    274    217    210
ATOM   3034  HA  PRO A 214      10.328  -3.243  -1.082  1.00 51.82           H  
ATOM   3035  HB3 PRO A 214       9.012  -1.799   0.287  1.00 52.03           H  
ATOM   3036  HB2 PRO A 214      10.415  -1.237   1.188  1.00 52.03           H  
ATOM   3037  HG3 PRO A 214       9.191  -4.018   1.267  1.00 51.61           H  
ATOM   3038  HG2 PRO A 214       9.469  -2.950   2.639  1.00 51.61           H  
ATOM   3039  HD2 PRO A 214      11.870  -3.155   2.381  1.00 52.15           H  
ATOM   3040  HD3 PRO A 214      11.312  -4.798   2.079  1.00 52.15           H  
ATOM   3041  N   LEU A 215      12.767  -1.035  -0.591  1.00 52.80           N  
ANISOU 3041  N   LEU A 215     6784   6812   6466    283    387    348
ATOM   3042  CA  LEU A 215      13.573   0.005  -1.231  1.00 55.11           C  
ANISOU 3042  CA  LEU A 215     7003   7156   6780    288    456    409
ATOM   3043  C   LEU A 215      14.243  -0.495  -2.525  1.00 52.77           C  
ANISOU 3043  C   LEU A 215     6714   6899   6436    366    520    378
ATOM   3044  O   LEU A 215      14.334   0.266  -3.486  1.00 53.83           O  
ANISOU 3044  O   LEU A 215     6791   7060   6603    388    549    378
ATOM   3045  CB  LEU A 215      14.589   0.571  -0.210  1.00  0.00           C  
ATOM   3046  CG  LEU A 215      15.400   1.802  -0.683  1.00  0.00           C  
ATOM   3047  CD1 LEU A 215      14.495   2.992  -1.071  1.00  0.00           C  
ATOM   3048  CD2 LEU A 215      16.460   2.196   0.367  1.00  0.00           C  
ATOM   3049  H   LEU A 215      13.118  -1.401   0.285  1.00 52.80           H  
ATOM   3050  HA  LEU A 215      12.891   0.807  -1.516  1.00 55.11           H  
ATOM   3051  HB3 LEU A 215      15.285  -0.224   0.063  1.00  0.00           H  
ATOM   3052  HB2 LEU A 215      14.062   0.834   0.708  1.00  0.00           H  
ATOM   3053  HG  LEU A 215      15.956   1.515  -1.577  1.00  0.00           H  
ATOM   3054 HD11 LEU A 215      14.895   3.951  -0.740  1.00  0.00           H  
ATOM   3055 HD12 LEU A 215      14.387   3.054  -2.154  1.00  0.00           H  
ATOM   3056 HD13 LEU A 215      13.494   2.903  -0.649  1.00  0.00           H  
ATOM   3057 HD21 LEU A 215      17.452   2.245  -0.083  1.00  0.00           H  
ATOM   3058 HD22 LEU A 215      16.264   3.167   0.822  1.00  0.00           H  
ATOM   3059 HD23 LEU A 215      16.518   1.475   1.184  1.00  0.00           H  
ATOM   3060  N   GLY A 216      14.657  -1.770  -2.550  1.00 50.49           N  
ANISOU 3060  N   GLY A 216     6498   6614   6072    413    534    346
ATOM   3061  CA  GLY A 216      15.312  -2.397  -3.699  1.00 49.83           C  
ANISOU 3061  CA  GLY A 216     6427   6567   5940    494    589    310
ATOM   3062  C   GLY A 216      14.332  -2.565  -4.869  1.00 49.15           C  
ANISOU 3062  C   GLY A 216     6344   6450   5883    524    555    233
ATOM   3063  O   GLY A 216      14.670  -2.226  -6.005  1.00 46.92           O  
ANISOU 3063  O   GLY A 216     6031   6193   5604    574    591    216
ATOM   3064  H   GLY A 216      14.493  -2.347  -1.737  1.00 50.49           H  
ATOM   3065  HA3 GLY A 216      15.690  -3.377  -3.408  1.00 49.83           H  
ATOM   3066  HA2 GLY A 216      16.171  -1.801  -4.013  1.00 49.83           H  
ATOM   3067  N   ILE A 217      13.108  -3.042  -4.597  1.00 50.31           N  
ANISOU 3067  N   ILE A 217     6525   6539   6052    493    485    184
ATOM   3068  CA  ILE A 217      12.062  -3.177  -5.613  1.00 49.71           C  
ANISOU 3068  CA  ILE A 217     6457   6430   6002    509    455    116
ATOM   3069  C   ILE A 217      11.524  -1.802  -6.079  1.00 45.28           C  
ANISOU 3069  C   ILE A 217     5826   5876   5502    489    458    147
ATOM   3070  O   ILE A 217      11.360  -1.616  -7.284  1.00 41.86           O  
ANISOU 3070  O   ILE A 217     5386   5440   5080    528    466    116
ATOM   3071  CB  ILE A 217      10.920  -4.151  -5.188  1.00  0.00           C  
ATOM   3072  CG1 ILE A 217       9.854  -4.378  -6.283  1.00  0.00           C  
ATOM   3073  CG2 ILE A 217      10.257  -3.770  -3.861  1.00  0.00           C  
ATOM   3074  CD1 ILE A 217       8.882  -5.533  -5.987  1.00  0.00           C  
ATOM   3075  H   ILE A 217      12.867  -3.296  -3.647  1.00 50.31           H  
ATOM   3076  HA  ILE A 217      12.533  -3.634  -6.486  1.00 49.71           H  
ATOM   3077  HB  ILE A 217      11.402  -5.117  -5.031  1.00  0.00           H  
ATOM   3078 HG13 ILE A 217      10.360  -4.584  -7.226  1.00  0.00           H  
ATOM   3079 HG12 ILE A 217       9.274  -3.467  -6.442  1.00  0.00           H  
ATOM   3080 HG21 ILE A 217       9.520  -4.508  -3.545  1.00  0.00           H  
ATOM   3081 HG22 ILE A 217      11.006  -3.723  -3.078  1.00  0.00           H  
ATOM   3082 HG23 ILE A 217       9.760  -2.803  -3.919  1.00  0.00           H  
ATOM   3083 HD11 ILE A 217       8.512  -5.981  -6.909  1.00  0.00           H  
ATOM   3084 HD12 ILE A 217       9.354  -6.328  -5.407  1.00  0.00           H  
ATOM   3085 HD13 ILE A 217       8.013  -5.185  -5.428  1.00  0.00           H  
ATOM   3086  N   MET A 218      11.359  -0.829  -5.166  1.00 43.71           N  
ANISOU 3086  N   MET A 218     5578   5682   5348    429    445    205
ATOM   3087  CA  MET A 218      11.004   0.551  -5.527  1.00 45.26           C  
ANISOU 3087  CA  MET A 218     5708   5885   5604    413    441    234
ATOM   3088  C   MET A 218      12.081   1.245  -6.380  1.00 42.40           C  
ANISOU 3088  C   MET A 218     5295   5574   5241    465    505    262
ATOM   3089  O   MET A 218      11.726   1.911  -7.351  1.00 40.44           O  
ANISOU 3089  O   MET A 218     5013   5324   5028    489    501    252
ATOM   3090  CB  MET A 218      10.644   1.397  -4.289  1.00 50.65           C  
ANISOU 3090  CB  MET A 218     6347   6561   6337    341    408    286
ATOM   3091  CG  MET A 218       9.243   1.090  -3.737  1.00 58.94           C  
ANISOU 3091  CG  MET A 218     7438   7564   7393    292    339    250
ATOM   3092  SD  MET A 218       8.702   2.191  -2.399  1.00 69.43           S  
ANISOU 3092  SD  MET A 218     8716   8882   8783    214    291    305
ATOM   3093  CE  MET A 218       9.608   1.488  -0.998  1.00 70.68           C  
ANISOU 3093  CE  MET A 218     8849   9078   8928    209    345    384
ATOM   3094  H   MET A 218      11.488  -1.031  -4.178  1.00 43.71           H  
ATOM   3095  HA  MET A 218      10.115   0.497  -6.160  1.00 45.26           H  
ATOM   3096  HB3 MET A 218      10.672   2.457  -4.551  1.00 50.65           H  
ATOM   3097  HB2 MET A 218      11.398   1.266  -3.513  1.00 50.65           H  
ATOM   3098  HG3 MET A 218       9.183   0.056  -3.400  1.00 58.94           H  
ATOM   3099  HG2 MET A 218       8.512   1.186  -4.541  1.00 58.94           H  
ATOM   3100  HE1 MET A 218       9.365   2.026  -0.084  1.00 70.68           H  
ATOM   3101  HE2 MET A 218       9.336   0.442  -0.859  1.00 70.68           H  
ATOM   3102  HE3 MET A 218      10.682   1.554  -1.160  1.00 70.68           H  
ATOM   3103  N   LEU A 219      13.369   1.044  -6.062  1.00 43.30           N  
ANISOU 3103  N   LEU A 219     5403   5734   5314    486    563    295
ATOM   3104  CA  LEU A 219      14.498   1.519  -6.869  1.00 43.12           C  
ANISOU 3104  CA  LEU A 219     5333   5770   5281    544    632    309
ATOM   3105  C   LEU A 219      14.482   0.930  -8.293  1.00 42.02           C  
ANISOU 3105  C   LEU A 219     5233   5622   5109    623    635    237
ATOM   3106  O   LEU A 219      14.718   1.661  -9.256  1.00 40.76           O  
ANISOU 3106  O   LEU A 219     5030   5488   4969    674    659    226
ATOM   3107  CB  LEU A 219      15.826   1.252  -6.120  1.00  0.00           C  
ATOM   3108  CG  LEU A 219      17.122   1.708  -6.832  1.00  0.00           C  
ATOM   3109  CD1 LEU A 219      17.119   3.218  -7.153  1.00  0.00           C  
ATOM   3110  CD2 LEU A 219      18.367   1.288  -6.021  1.00  0.00           C  
ATOM   3111  H   LEU A 219      13.604   0.537  -5.212  1.00 43.30           H  
ATOM   3112  HA  LEU A 219      14.381   2.598  -6.972  1.00 43.12           H  
ATOM   3113  HB3 LEU A 219      15.899   0.182  -5.918  1.00  0.00           H  
ATOM   3114  HB2 LEU A 219      15.782   1.738  -5.145  1.00  0.00           H  
ATOM   3115  HG  LEU A 219      17.191   1.175  -7.783  1.00  0.00           H  
ATOM   3116 HD11 LEU A 219      18.085   3.690  -6.971  1.00  0.00           H  
ATOM   3117 HD12 LEU A 219      16.881   3.387  -8.204  1.00  0.00           H  
ATOM   3118 HD13 LEU A 219      16.383   3.763  -6.561  1.00  0.00           H  
ATOM   3119 HD21 LEU A 219      18.921   2.139  -5.625  1.00  0.00           H  
ATOM   3120 HD22 LEU A 219      18.109   0.660  -5.167  1.00  0.00           H  
ATOM   3121 HD23 LEU A 219      19.057   0.713  -6.640  1.00  0.00           H  
ATOM   3122  N   PHE A 220      14.139  -0.360  -8.409  1.00 42.94           N  
ANISOU 3122  N   PHE A 220     5433   5701   5182    638    607    183
ATOM   3123  CA  PHE A 220      13.900  -1.030  -9.687  1.00 44.74           C  
ANISOU 3123  CA  PHE A 220     5701   5908   5390    705    598    111
ATOM   3124  C   PHE A 220      12.720  -0.409 -10.468  1.00 44.54           C  
ANISOU 3124  C   PHE A 220     5663   5835   5424    692    549     88
ATOM   3125  O   PHE A 220      12.878  -0.139 -11.658  1.00 45.75           O  
ANISOU 3125  O   PHE A 220     5821   5981   5583    751    549     49
ATOM   3126  CB  PHE A 220      13.800  -2.557  -9.476  1.00  0.00           C  
ATOM   3127  CG  PHE A 220      13.531  -3.402 -10.711  1.00  0.00           C  
ATOM   3128  CD1 PHE A 220      14.590  -3.771 -11.568  1.00  0.00           C  
ATOM   3129  CD2 PHE A 220      12.207  -3.707 -11.090  1.00  0.00           C  
ATOM   3130  CE1 PHE A 220      14.327  -4.501 -12.719  1.00  0.00           C  
ATOM   3131  CE2 PHE A 220      11.965  -4.440 -12.244  1.00  0.00           C  
ATOM   3132  CZ  PHE A 220      13.022  -4.847 -13.047  1.00  0.00           C  
ATOM   3133  H   PHE A 220      13.978  -0.903  -7.569  1.00 42.94           H  
ATOM   3134  HA  PHE A 220      14.789  -0.862 -10.298  1.00 44.74           H  
ATOM   3135  HB3 PHE A 220      13.035  -2.788  -8.739  1.00  0.00           H  
ATOM   3136  HB2 PHE A 220      14.736  -2.909  -9.041  1.00  0.00           H  
ATOM   3137  HD1 PHE A 220      15.610  -3.503 -11.325  1.00  0.00           H  
ATOM   3138  HD2 PHE A 220      11.381  -3.381 -10.476  1.00  0.00           H  
ATOM   3139  HE1 PHE A 220      15.142  -4.802 -13.364  1.00  0.00           H  
ATOM   3140  HE2 PHE A 220      10.950  -4.694 -12.517  1.00  0.00           H  
ATOM   3141  HZ  PHE A 220      12.825  -5.418 -13.944  1.00  0.00           H  
ATOM   3142  N   CYS A 221      11.603  -0.103  -9.786  1.00 43.62           N  
ANISOU 3142  N   CYS A 221     5535   5687   5350    618    504    111
ATOM   3143  CA  CYS A 221      10.457   0.621 -10.357  1.00 40.47           C  
ANISOU 3143  CA  CYS A 221     5129   5246   5001    601    459     98
ATOM   3144  C   CYS A 221      10.849   2.023 -10.867  1.00 36.65           C  
ANISOU 3144  C   CYS A 221     4580   4791   4556    638    477    125
ATOM   3145  O   CYS A 221      10.536   2.345 -12.013  1.00 37.38           O  
ANISOU 3145  O   CYS A 221     4683   4856   4665    677    456     94
ATOM   3146  CB  CYS A 221       9.258   0.756  -9.398  1.00 42.21           C  
ANISOU 3146  CB  CYS A 221     5347   5439   5253    518    411    119
ATOM   3147  SG  CYS A 221       8.633  -0.860  -8.868  1.00 44.69           S  
ANISOU 3147  SG  CYS A 221     5733   5712   5533    477    376     67
ATOM   3148  H   CYS A 221      11.513  -0.400  -8.818  1.00 43.62           H  
ATOM   3149  HA  CYS A 221      10.121   0.046 -11.223  1.00 40.47           H  
ATOM   3150  HB3 CYS A 221       8.444   1.273  -9.907  1.00 42.21           H  
ATOM   3151  HB2 CYS A 221       9.507   1.349  -8.519  1.00 42.21           H  
ATOM   3152  HG  CYS A 221       7.666  -0.380  -8.079  1.00 44.69           H  
ATOM   3153  N   TYR A 222      11.564   2.810 -10.044  1.00 34.59           N  
ANISOU 3153  N   TYR A 222     4249   4580   4313    625    512    181
ATOM   3154  CA  TYR A 222      12.094   4.126 -10.423  1.00 36.82           C  
ANISOU 3154  CA  TYR A 222     4457   4898   4637    664    532    200
ATOM   3155  C   TYR A 222      13.041   4.048 -11.633  1.00 39.49           C  
ANISOU 3155  C   TYR A 222     4797   5267   4941    756    575    160
ATOM   3156  O   TYR A 222      12.909   4.863 -12.546  1.00 39.53           O  
ANISOU 3156  O   TYR A 222     4766   5273   4978    806    567    142
ATOM   3157  CB  TYR A 222      12.807   4.819  -9.240  1.00 37.04           C  
ANISOU 3157  CB  TYR A 222     4403   4977   4694    624    566    266
ATOM   3158  CG  TYR A 222      11.920   5.384  -8.140  1.00 37.62           C  
ANISOU 3158  CG  TYR A 222     4452   5019   4824    549    511    302
ATOM   3159  CD1 TYR A 222      10.963   6.380  -8.434  1.00 38.99           C  
ANISOU 3159  CD1 TYR A 222     4591   5170   5056    551    464    301
ATOM   3160  CD2 TYR A 222      12.093   4.967  -6.804  1.00 37.93           C  
ANISOU 3160  CD2 TYR A 222     4506   5049   4858    479    499    333
ATOM   3161  CE1 TYR A 222      10.188   6.946  -7.401  1.00 40.39           C  
ANISOU 3161  CE1 TYR A 222     4747   5319   5279    487    410    329
ATOM   3162  CE2 TYR A 222      11.312   5.522  -5.775  1.00 38.72           C  
ANISOU 3162  CE2 TYR A 222     4582   5121   5009    416    443    359
ATOM   3163  CZ  TYR A 222      10.359   6.516  -6.071  1.00 40.27           C  
ANISOU 3163  CZ  TYR A 222     4743   5299   5258    420    400    356
ATOM   3164  OH  TYR A 222       9.613   7.073  -5.076  1.00 40.81           O  
ANISOU 3164  OH  TYR A 222     4792   5341   5373    362    341    378
ATOM   3165  H   TYR A 222      11.753   2.494  -9.094  1.00 34.59           H  
ATOM   3166  HA  TYR A 222      11.241   4.737 -10.723  1.00 36.82           H  
ATOM   3167  HB3 TYR A 222      13.371   5.673  -9.620  1.00 37.04           H  
ATOM   3168  HB2 TYR A 222      13.555   4.151  -8.813  1.00 37.04           H  
ATOM   3169  HD1 TYR A 222      10.826   6.729  -9.448  1.00 38.99           H  
ATOM   3170  HD2 TYR A 222      12.832   4.221  -6.555  1.00 37.93           H  
ATOM   3171  HE1 TYR A 222       9.465   7.714  -7.634  1.00 40.39           H  
ATOM   3172  HE2 TYR A 222      11.467   5.184  -4.762  1.00 38.72           H  
ATOM   3173  HH  TYR A 222       9.787   6.686  -4.210  1.00 40.81           H  
ATOM   3174  N   SER A 223      13.938   3.050 -11.655  1.00 41.45           N  
ANISOU 3174  N   SER A 223     5088   5539   5123    783    616    141
ATOM   3175  CA  SER A 223      14.806   2.767 -12.796  1.00 43.19           C  
ANISOU 3175  CA  SER A 223     5316   5789   5304    877    654     94
ATOM   3176  C   SER A 223      13.978   2.437 -14.054  1.00 44.66           C  
ANISOU 3176  C   SER A 223     5558   5910   5501    919    598     29
ATOM   3177  O   SER A 223      14.209   3.048 -15.093  1.00 45.26           O  
ANISOU 3177  O   SER A 223     5614   5994   5589    992    601     -5
ATOM   3178  CB  SER A 223      15.829   1.659 -12.440  1.00  0.00           C  
ATOM   3179  OG  SER A 223      16.851   1.514 -13.420  1.00  0.00           O  
ATOM   3180  H   SER A 223      14.022   2.432 -10.851  1.00 41.45           H  
ATOM   3181  HA  SER A 223      15.363   3.684 -12.999  1.00 43.19           H  
ATOM   3182  HB3 SER A 223      15.328   0.700 -12.306  1.00  0.00           H  
ATOM   3183  HB2 SER A 223      16.309   1.892 -11.488  1.00  0.00           H  
ATOM   3184  HG  SER A 223      17.499   2.218 -13.262  1.00  0.00           H  
ATOM   3185  N   MET A 224      12.986   1.543 -13.935  1.00 43.12           N  
ANISOU 3185  N   MET A 224     5431   5649   5303    872    548      8
ATOM   3186  CA  MET A 224      12.088   1.144 -15.021  1.00 40.60           C  
ANISOU 3186  CA  MET A 224     5167   5262   4997    896    496    -47
ATOM   3187  C   MET A 224      11.313   2.327 -15.633  1.00 40.94           C  
ANISOU 3187  C   MET A 224     5179   5275   5103    890    454    -31
ATOM   3188  O   MET A 224      11.251   2.448 -16.857  1.00 43.30           O  
ANISOU 3188  O   MET A 224     5497   5537   5417    944    425    -69
ATOM   3189  CB  MET A 224      11.150   0.021 -14.525  1.00  0.00           C  
ATOM   3190  CG  MET A 224      10.468  -0.787 -15.639  1.00  0.00           C  
ATOM   3191  SD  MET A 224      11.589  -1.605 -16.813  1.00  0.00           S  
ATOM   3192  CE  MET A 224      12.675  -2.525 -15.689  1.00  0.00           C  
ATOM   3193  H   MET A 224      12.851   1.072 -13.042  1.00 43.12           H  
ATOM   3194  HA  MET A 224      12.732   0.742 -15.803  1.00 40.60           H  
ATOM   3195  HB3 MET A 224      10.382   0.446 -13.878  1.00  0.00           H  
ATOM   3196  HB2 MET A 224      11.699  -0.673 -13.892  1.00  0.00           H  
ATOM   3197  HG3 MET A 224       9.792  -0.146 -16.206  1.00  0.00           H  
ATOM   3198  HG2 MET A 224       9.843  -1.557 -15.186  1.00  0.00           H  
ATOM   3199  HE1 MET A 224      13.290  -3.230 -16.249  1.00  0.00           H  
ATOM   3200  HE2 MET A 224      13.339  -1.852 -15.148  1.00  0.00           H  
ATOM   3201  HE3 MET A 224      12.085  -3.083 -14.964  1.00  0.00           H  
ATOM   3202  N   ILE A 225      10.796   3.212 -14.772  1.00 38.48           N  
ANISOU 3202  N   ILE A 225     4821   4972   4827    828    444     24
ATOM   3203  CA  ILE A 225      10.176   4.487 -15.134  1.00 39.84           C  
ANISOU 3203  CA  ILE A 225     4966   5116   5056    825    398     41
ATOM   3204  C   ILE A 225      11.143   5.409 -15.911  1.00 40.15           C  
ANISOU 3204  C   ILE A 225     4942   5195   5118    909    418     31
ATOM   3205  O   ILE A 225      10.798   5.861 -17.004  1.00 40.18           O  
ANISOU 3205  O   ILE A 225     4958   5158   5151    954    374      5
ATOM   3206  CB  ILE A 225       9.607   5.198 -13.865  1.00 40.25           C  
ANISOU 3206  CB  ILE A 225     4978   5174   5141    745    380     97
ATOM   3207  CG1 ILE A 225       8.337   4.470 -13.364  1.00 38.13           C  
ANISOU 3207  CG1 ILE A 225     4775   4854   4857    669    342     93
ATOM   3208  CG2 ILE A 225       9.330   6.713 -13.985  1.00 37.93           C  
ANISOU 3208  CG2 ILE A 225     4638   4869   4906    759    340    117
ATOM   3209  CD1 ILE A 225       8.052   4.686 -11.870  1.00 35.73           C  
ANISOU 3209  CD1 ILE A 225     4440   4551   4584    596    314    140
ATOM   3210  H   ILE A 225      10.864   3.016 -13.776  1.00 38.48           H  
ATOM   3211  HA  ILE A 225       9.343   4.262 -15.804  1.00 39.84           H  
ATOM   3212  HB  ILE A 225      10.360   5.091 -13.084  1.00 40.25           H  
ATOM   3213 HG13 ILE A 225       8.431   3.396 -13.526  1.00 38.13           H  
ATOM   3214 HG12 ILE A 225       7.473   4.776 -13.956  1.00 38.13           H  
ATOM   3215 HG21 ILE A 225       8.874   7.106 -13.077  1.00 37.93           H  
ATOM   3216 HG22 ILE A 225      10.242   7.288 -14.143  1.00 37.93           H  
ATOM   3217 HG23 ILE A 225       8.652   6.925 -14.809  1.00 37.93           H  
ATOM   3218 HD11 ILE A 225       8.181   3.759 -11.312  1.00 35.73           H  
ATOM   3219 HD12 ILE A 225       8.710   5.429 -11.421  1.00 35.73           H  
ATOM   3220 HD13 ILE A 225       7.027   5.015 -11.712  1.00 35.73           H  
ATOM   3221  N   ILE A 226      12.352   5.619 -15.371  1.00 41.15           N  
ANISOU 3221  N   ILE A 226     5003   5401   5231    932    485     50
ATOM   3222  CA  ILE A 226      13.413   6.415 -15.994  1.00 42.78           C  
ANISOU 3222  CA  ILE A 226     5138   5660   5458   1013    515     33
ATOM   3223  C   ILE A 226      13.865   5.845 -17.358  1.00 44.83           C  
ANISOU 3223  C   ILE A 226     5443   5903   5687   1104    511    -37
ATOM   3224  O   ILE A 226      13.979   6.609 -18.315  1.00 44.60           O  
ANISOU 3224  O   ILE A 226     5390   5866   5692   1174    484    -71
ATOM   3225  CB  ILE A 226      14.628   6.602 -15.029  1.00 42.77           C  
ANISOU 3225  CB  ILE A 226     5057   5754   5441   1008    599     71
ATOM   3226  CG1 ILE A 226      14.240   7.526 -13.850  1.00 42.59           C  
ANISOU 3226  CG1 ILE A 226     4975   5739   5468    924    591    137
ATOM   3227  CG2 ILE A 226      15.935   7.115 -15.680  1.00 43.33           C  
ANISOU 3227  CG2 ILE A 226     5054   5890   5519   1100    644     40
ATOM   3228  CD1 ILE A 226      15.181   7.422 -12.639  1.00 44.12           C  
ANISOU 3228  CD1 ILE A 226     5096   6016   5650    899    671    185
ATOM   3229  H   ILE A 226      12.569   5.211 -14.466  1.00 41.15           H  
ATOM   3230  HA  ILE A 226      12.989   7.402 -16.192  1.00 42.78           H  
ATOM   3231  HB  ILE A 226      14.854   5.620 -14.612  1.00 42.77           H  
ATOM   3232 HG13 ILE A 226      13.228   7.305 -13.509  1.00 42.59           H  
ATOM   3233 HG12 ILE A 226      14.205   8.561 -14.194  1.00 42.59           H  
ATOM   3234 HG21 ILE A 226      16.719   7.263 -14.938  1.00 43.33           H  
ATOM   3235 HG22 ILE A 226      16.338   6.412 -16.410  1.00 43.33           H  
ATOM   3236 HG23 ILE A 226      15.777   8.068 -16.186  1.00 43.33           H  
ATOM   3237 HD11 ILE A 226      14.661   7.698 -11.721  1.00 44.12           H  
ATOM   3238 HD12 ILE A 226      15.557   6.407 -12.505  1.00 44.12           H  
ATOM   3239 HD13 ILE A 226      16.038   8.087 -12.744  1.00 44.12           H  
ATOM   3240  N   ARG A 227      14.051   4.520 -17.446  1.00 44.95           N  
ANISOU 3240  N   ARG A 227     5528   5909   5642   1108    529    -64
ATOM   3241  CA  ARG A 227      14.363   3.799 -18.685  1.00 45.07           C  
ANISOU 3241  CA  ARG A 227     5595   5898   5631   1191    515   -136
ATOM   3242  C   ARG A 227      13.250   3.966 -19.735  1.00 40.57           C  
ANISOU 3242  C   ARG A 227     5077   5233   5107   1194    429   -163
ATOM   3243  O   ARG A 227      13.562   4.268 -20.884  1.00 40.83           O  
ANISOU 3243  O   ARG A 227     5118   5244   5153   1276    402   -214
ATOM   3244  CB  ARG A 227      14.638   2.307 -18.396  1.00  0.00           C  
ATOM   3245  CG  ARG A 227      15.908   2.050 -17.561  1.00  0.00           C  
ATOM   3246  CD  ARG A 227      15.893   0.677 -16.868  1.00  0.00           C  
ATOM   3247  NE  ARG A 227      17.095   0.455 -16.052  1.00  0.00           N  
ATOM   3248  CZ  ARG A 227      18.274  -0.033 -16.455  1.00  0.00           C  
ATOM   3249  NH1 ARG A 227      18.466  -0.404 -17.722  1.00  0.00           N  
ATOM   3250  NH2 ARG A 227      19.265  -0.147 -15.573  1.00  0.00           N1+
ATOM   3251  H   ARG A 227      13.968   3.961 -16.597  1.00 44.95           H  
ATOM   3252  HA  ARG A 227      15.274   4.239 -19.097  1.00 45.07           H  
ATOM   3253  HB3 ARG A 227      14.722   1.752 -19.333  1.00  0.00           H  
ATOM   3254  HB2 ARG A 227      13.770   1.891 -17.883  1.00  0.00           H  
ATOM   3255  HG3 ARG A 227      15.941   2.794 -16.769  1.00  0.00           H  
ATOM   3256  HG2 ARG A 227      16.824   2.220 -18.127  1.00  0.00           H  
ATOM   3257  HD3 ARG A 227      15.661  -0.149 -17.542  1.00  0.00           H  
ATOM   3258  HD2 ARG A 227      15.084   0.689 -16.139  1.00  0.00           H  
ATOM   3259  HE  ARG A 227      16.994   0.775 -15.079  1.00  0.00           H  
ATOM   3260 HH12 ARG A 227      19.347  -0.774 -18.049  1.00  0.00           H  
ATOM   3261 HH11 ARG A 227      17.729  -0.343 -18.407  1.00  0.00           H  
ATOM   3262 HH22 ARG A 227      20.176  -0.506 -15.821  1.00  0.00           H  
ATOM   3263 HH21 ARG A 227      19.145   0.108 -14.603  1.00  0.00           H  
ATOM   3264  N   THR A 228      11.979   3.848 -19.324  1.00 37.83           N  
ANISOU 3264  N   THR A 228     4766   4827   4780   1106    385   -129
ATOM   3265  CA  THR A 228      10.823   4.081 -20.195  1.00 36.35           C  
ANISOU 3265  CA  THR A 228     4634   4548   4629   1097    308   -143
ATOM   3266  C   THR A 228      10.774   5.527 -20.744  1.00 37.68           C  
ANISOU 3266  C   THR A 228     4752   4713   4852   1142    271   -135
ATOM   3267  O   THR A 228      10.599   5.712 -21.950  1.00 37.07           O  
ANISOU 3267  O   THR A 228     4710   4577   4799   1195    217   -171
ATOM   3268  CB  THR A 228       9.476   3.761 -19.488  1.00 33.75           C  
ANISOU 3268  CB  THR A 228     4349   4171   4303    989    278   -107
ATOM   3269  OG1 THR A 228       9.516   2.459 -18.934  1.00 34.87           O  
ANISOU 3269  OG1 THR A 228     4524   4326   4400    950    313   -118
ATOM   3270  CG2 THR A 228       8.240   3.801 -20.402  1.00 32.20           C  
ANISOU 3270  CG2 THR A 228     4227   3878   4129    974    208   -123
ATOM   3271  H   THR A 228      11.789   3.606 -18.358  1.00 37.83           H  
ATOM   3272  HA  THR A 228      10.927   3.413 -21.052  1.00 36.35           H  
ATOM   3273  HB  THR A 228       9.317   4.462 -18.667  1.00 33.75           H  
ATOM   3274  HG1 THR A 228      10.168   2.447 -18.208  1.00 34.87           H  
ATOM   3275 HG21 THR A 228       7.344   3.521 -19.848  1.00 32.20           H  
ATOM   3276 HG22 THR A 228       8.067   4.793 -20.819  1.00 32.20           H  
ATOM   3277 HG23 THR A 228       8.336   3.109 -21.236  1.00 32.20           H  
ATOM   3278  N   LEU A 229      10.999   6.520 -19.869  1.00 38.05           N  
ANISOU 3278  N   LEU A 229     4716   4817   4925   1123    295    -89
ATOM   3279  CA  LEU A 229      11.073   7.937 -20.232  1.00 37.46           C  
ANISOU 3279  CA  LEU A 229     4584   4741   4908   1167    256    -86
ATOM   3280  C   LEU A 229      12.263   8.264 -21.154  1.00 41.08           C  
ANISOU 3280  C   LEU A 229     5000   5238   5372   1282    273   -143
ATOM   3281  O   LEU A 229      12.121   9.107 -22.042  1.00 41.91           O  
ANISOU 3281  O   LEU A 229     5090   5310   5523   1341    215   -167
ATOM   3282  CB  LEU A 229      11.116   8.814 -18.961  1.00 35.05           C  
ANISOU 3282  CB  LEU A 229     4191   4493   4633   1118    281    -30
ATOM   3283  CG  LEU A 229       9.772   8.903 -18.205  1.00 34.30           C  
ANISOU 3283  CG  LEU A 229     4129   4356   4549   1017    241     22
ATOM   3284  CD1 LEU A 229       9.959   9.492 -16.791  1.00 33.61           C  
ANISOU 3284  CD1 LEU A 229     3949   4330   4489    971    272     72
ATOM   3285  CD2 LEU A 229       8.687   9.651 -19.013  1.00 35.01           C  
ANISOU 3285  CD2 LEU A 229     4268   4361   4673   1019    149     21
ATOM   3286  H   LEU A 229      11.127   6.298 -18.884  1.00 38.05           H  
ATOM   3287  HA  LEU A 229      10.166   8.168 -20.788  1.00 37.46           H  
ATOM   3288  HB3 LEU A 229      11.433   9.827 -19.215  1.00 35.05           H  
ATOM   3289  HB2 LEU A 229      11.892   8.424 -18.300  1.00 35.05           H  
ATOM   3290  HG  LEU A 229       9.424   7.881 -18.066  1.00 34.30           H  
ATOM   3291 HD11 LEU A 229       9.537  10.493 -16.690  1.00 33.61           H  
ATOM   3292 HD12 LEU A 229       9.473   8.862 -16.046  1.00 33.61           H  
ATOM   3293 HD13 LEU A 229      11.009   9.565 -16.508  1.00 33.61           H  
ATOM   3294 HD21 LEU A 229       8.193  10.434 -18.438  1.00 35.01           H  
ATOM   3295 HD22 LEU A 229       9.089  10.122 -19.910  1.00 35.01           H  
ATOM   3296 HD23 LEU A 229       7.905   8.963 -19.332  1.00 35.01           H  
ATOM   3297  N   GLN A 230      13.407   7.606 -20.934  1.00 44.38           N  
ANISOU 3297  N   GLN A 230     5398   5724   5741   1320    348   -168
ATOM   3298  CA  GLN A 230      14.623   7.764 -21.725  1.00 45.40           C  
ANISOU 3298  CA  GLN A 230     5483   5899   5866   1435    371   -230
ATOM   3299  C   GLN A 230      14.492   7.121 -23.120  1.00 46.85           C  
ANISOU 3299  C   GLN A 230     5752   6003   6044   1497    310   -295
ATOM   3300  O   GLN A 230      14.839   7.759 -24.115  1.00 46.97           O  
ANISOU 3300  O   GLN A 230     5752   5997   6096   1582    262   -342
ATOM   3301  CB  GLN A 230      15.817   7.193 -20.926  1.00  0.00           C  
ATOM   3302  CG  GLN A 230      17.197   7.366 -21.595  1.00  0.00           C  
ATOM   3303  CD  GLN A 230      18.326   6.792 -20.739  1.00  0.00           C  
ATOM   3304  OE1 GLN A 230      18.227   5.682 -20.221  1.00  0.00           O  
ATOM   3305  NE2 GLN A 230      19.426   7.521 -20.601  1.00  0.00           N  
ATOM   3306  H   GLN A 230      13.467   6.987 -20.130  1.00 44.38           H  
ATOM   3307  HA  GLN A 230      14.795   8.833 -21.867  1.00 45.40           H  
ATOM   3308  HB3 GLN A 230      15.642   6.135 -20.725  1.00  0.00           H  
ATOM   3309  HB2 GLN A 230      15.850   7.680 -19.951  1.00  0.00           H  
ATOM   3310  HG3 GLN A 230      17.377   8.424 -21.790  1.00  0.00           H  
ATOM   3311  HG2 GLN A 230      17.228   6.862 -22.561  1.00  0.00           H  
ATOM   3312 HE22 GLN A 230      20.204   7.180 -20.053  1.00  0.00           H  
ATOM   3313 HE21 GLN A 230      19.512   8.429 -21.037  1.00  0.00           H  
ATOM   3314  N   HIS A 231      14.028   5.865 -23.164  1.00 48.81           N  
ANISOU 3314  N   HIS A 231     6091   6203   6252   1456    304   -302
ATOM   3315  CA  HIS A 231      14.005   5.041 -24.376  1.00 52.54           C  
ANISOU 3315  CA  HIS A 231     6643   6600   6721   1512    250   -366
ATOM   3316  C   HIS A 231      12.891   5.443 -25.354  1.00 54.87           C  
ANISOU 3316  C   HIS A 231     6994   6782   7070   1490    151   -359
ATOM   3317  O   HIS A 231      13.092   5.337 -26.564  1.00 57.24           O  
ANISOU 3317  O   HIS A 231     7334   7021   7392   1560     91   -413
ATOM   3318  CB  HIS A 231      13.873   3.543 -24.024  1.00  0.00           C  
ATOM   3319  CG  HIS A 231      15.010   2.911 -23.260  1.00  0.00           C  
ATOM   3320  ND1 HIS A 231      15.015   1.546 -22.954  1.00  0.00           N  
ATOM   3321  CD2 HIS A 231      16.166   3.472 -22.756  1.00  0.00           C  
ATOM   3322  CE1 HIS A 231      16.135   1.342 -22.272  1.00  0.00           C  
ATOM   3323  NE2 HIS A 231      16.857   2.451 -22.123  1.00  0.00           N  
ATOM   3324  H   HIS A 231      13.768   5.400 -22.294  1.00 48.81           H  
ATOM   3325  HA  HIS A 231      14.953   5.178 -24.900  1.00 52.54           H  
ATOM   3326  HB3 HIS A 231      13.761   2.969 -24.944  1.00  0.00           H  
ATOM   3327  HB2 HIS A 231      12.959   3.378 -23.454  1.00  0.00           H  
ATOM   3328  HD2 HIS A 231      16.533   4.487 -22.781  1.00  0.00           H  
ATOM   3329  HE1 HIS A 231      16.431   0.378 -21.880  1.00  0.00           H  
ATOM   3330  HE2 HIS A 231      17.745   2.526 -21.640  1.00  0.00           H  
ATOM   3331  N   CYS A 232      11.737   5.876 -24.830  1.00 56.19           N  
ANISOU 3331  N   CYS A 232     7172   6919   7258   1395    128   -294
ATOM   3332  CA  CYS A 232      10.585   6.293 -25.627  1.00 59.11           C  
ANISOU 3332  CA  CYS A 232     7605   7185   7669   1368     37   -279
ATOM   3333  C   CYS A 232      10.868   7.640 -26.325  1.00 62.45           C  
ANISOU 3333  C   CYS A 232     7981   7602   8146   1451    -16   -296
ATOM   3334  O   CYS A 232      11.131   8.638 -25.648  1.00 61.64           O  
ANISOU 3334  O   CYS A 232     7779   7583   8059   1487     22   -291
ATOM   3335  CB  CYS A 232       9.298   6.327 -24.779  1.00  0.00           C  
ATOM   3336  SG  CYS A 232       7.828   6.744 -25.769  1.00  0.00           S  
ATOM   3337  H   CYS A 232      11.637   5.929 -23.822  1.00 56.19           H  
ATOM   3338  HA  CYS A 232      10.434   5.533 -26.396  1.00 59.11           H  
ATOM   3339  HB3 CYS A 232       9.393   7.043 -23.963  1.00  0.00           H  
ATOM   3340  HB2 CYS A 232       9.137   5.355 -24.316  1.00  0.00           H  
ATOM   3341  HG  CYS A 232       6.942   6.537 -24.788  1.00  0.00           H  
ATOM   3342  N   LYS A 233      10.807   7.649 -27.662  1.00 65.74           N  
ANISOU 3342  N   LYS A 233     8468   7916   8593   1481   -106   -318
ATOM   3343  CA  LYS A 233      11.029   8.840 -28.487  1.00 70.37           C  
ANISOU 3343  CA  LYS A 233     9023   8481   9232   1576   -174   -350
ATOM   3344  C   LYS A 233       9.758   9.699 -28.652  1.00 71.14           C  
ANISOU 3344  C   LYS A 233     9152   8508   9370   1535   -258   -300
ATOM   3345  O   LYS A 233       9.871  10.875 -28.997  1.00 71.34           O  
ANISOU 3345  O   LYS A 233     9114   8551   9441   1597   -295   -311
ATOM   3346  CB  LYS A 233      11.574   8.407 -29.865  1.00 73.43           C  
ANISOU 3346  CB  LYS A 233     9470   8800   9631   1663   -230   -423
ATOM   3347  CG  LYS A 233      12.951   7.719 -29.797  1.00 76.74           C  
ANISOU 3347  CG  LYS A 233     9860   9289  10010   1727   -159   -486
ATOM   3348  CD  LYS A 233      13.509   7.371 -31.187  1.00 81.21           C  
ANISOU 3348  CD  LYS A 233    10490   9775  10590   1812   -227   -561
ATOM   3349  CE  LYS A 233      14.892   6.695 -31.122  1.00 84.64           C  
ANISOU 3349  CE  LYS A 233    10894  10284  10980   1889   -161   -632
ATOM   3350  NZ  LYS A 233      15.422   6.377 -32.459  1.00 87.05           N1+
ANISOU 3350  NZ  LYS A 233    11262  10509  11304   1975   -235   -712
ATOM   3351  H   LYS A 233      10.607   6.792 -28.157  1.00 65.74           H  
ATOM   3352  HA  LYS A 233      11.782   9.471 -28.010  1.00 70.37           H  
ATOM   3353  HB3 LYS A 233      11.664   9.291 -30.500  1.00 73.43           H  
ATOM   3354  HB2 LYS A 233      10.854   7.754 -30.363  1.00 73.43           H  
ATOM   3355  HG3 LYS A 233      12.882   6.809 -29.199  1.00 76.74           H  
ATOM   3356  HG2 LYS A 233      13.654   8.370 -29.275  1.00 76.74           H  
ATOM   3357  HD3 LYS A 233      13.573   8.282 -31.785  1.00 81.21           H  
ATOM   3358  HD2 LYS A 233      12.803   6.717 -31.702  1.00 81.21           H  
ATOM   3359  HE3 LYS A 233      14.832   5.775 -30.539  1.00 84.64           H  
ATOM   3360  HE2 LYS A 233      15.603   7.346 -30.610  1.00 84.64           H  
ATOM   3361  HZ1 LYS A 233      16.323   5.940 -32.374  1.00 87.05           H  
ATOM   3362  HZ2 LYS A 233      14.814   5.744 -32.946  1.00 87.05           H  
ATOM   3363  HZ3 LYS A 233      15.532   7.210 -33.009  1.00 87.05           H  
ATOM   3364  N   ASN A 234       8.578   9.106 -28.426  1.00 72.57           N  
ANISOU 3364  N   ASN A 234     9427   8612   9535   1435   -289   -249
ATOM   3365  CA  ASN A 234       7.274   9.768 -28.547  1.00 72.99           C  
ANISOU 3365  CA  ASN A 234     9527   8591   9615   1399   -374   -201
ATOM   3366  C   ASN A 234       6.992  10.637 -27.313  1.00 70.59           C  
ANISOU 3366  C   ASN A 234     9143   8358   9320   1358   -347   -153
ATOM   3367  O   ASN A 234       7.451  10.322 -26.215  1.00 70.85           O  
ANISOU 3367  O   ASN A 234     9108   8482   9330   1321   -259   -138
ATOM   3368  CB  ASN A 234       6.145   8.720 -28.714  1.00  0.00           C  
ATOM   3369  CG  ASN A 234       6.203   7.956 -30.038  1.00  0.00           C  
ATOM   3370  OD1 ASN A 234       6.892   6.945 -30.150  1.00  0.00           O  
ATOM   3371  ND2 ASN A 234       5.478   8.410 -31.055  1.00  0.00           N  
ATOM   3372  H   ASN A 234       8.569   8.157 -28.080  1.00 72.57           H  
ATOM   3373  HA  ASN A 234       7.306  10.395 -29.442  1.00 72.99           H  
ATOM   3374  HB3 ASN A 234       5.173   9.211 -28.659  1.00  0.00           H  
ATOM   3375  HB2 ASN A 234       6.158   8.007 -27.890  1.00  0.00           H  
ATOM   3376 HD22 ASN A 234       5.495   7.933 -31.945  1.00  0.00           H  
ATOM   3377 HD21 ASN A 234       4.921   9.250 -30.980  1.00  0.00           H  
ATOM   3378  N   GLU A 235       6.188  11.690 -27.501  1.00 67.33           N  
ANISOU 3378  N   GLU A 235     8741   7897   8943   1368   -431   -128
ATOM   3379  CA  GLU A 235       5.753  12.599 -26.434  1.00 64.20           C  
ANISOU 3379  CA  GLU A 235     8275   7556   8564   1331   -423    -85
ATOM   3380  C   GLU A 235       4.715  11.968 -25.481  1.00 59.63           C  
ANISOU 3380  C   GLU A 235     7744   6974   7940   1205   -394    -21
ATOM   3381  O   GLU A 235       4.549  12.455 -24.363  1.00 58.69           O  
ANISOU 3381  O   GLU A 235     7554   6920   7824   1164   -359     10
ATOM   3382  CB  GLU A 235       5.193  13.893 -27.059  1.00  0.00           C  
ATOM   3383  CG  GLU A 235       6.209  14.647 -27.947  1.00  0.00           C  
ATOM   3384  CD  GLU A 235       5.640  15.944 -28.512  1.00  0.00           C  
ATOM   3385  OE1 GLU A 235       6.227  17.011 -28.245  1.00  0.00           O  
ATOM   3386  OE2 GLU A 235       4.620  15.885 -29.226  1.00  0.00           O1-
ATOM   3387  H   GLU A 235       5.857  11.907 -28.430  1.00 67.33           H  
ATOM   3388  HA  GLU A 235       6.624  12.860 -25.827  1.00 64.20           H  
ATOM   3389  HB3 GLU A 235       4.860  14.561 -26.262  1.00  0.00           H  
ATOM   3390  HB2 GLU A 235       4.299  13.661 -27.640  1.00  0.00           H  
ATOM   3391  HG3 GLU A 235       6.529  14.026 -28.784  1.00  0.00           H  
ATOM   3392  HG2 GLU A 235       7.107  14.870 -27.369  1.00  0.00           H  
ATOM   3393  N   LYS A 236       4.050  10.892 -25.929  1.00 56.21           N  
ANISOU 3393  N   LYS A 236     7425   6468   7466   1142   -407     -5
ATOM   3394  CA  LYS A 236       2.975  10.151 -25.253  1.00 55.54           C  
ANISOU 3394  CA  LYS A 236     7388   6378   7335   1024   -382     47
ATOM   3395  C   LYS A 236       3.311   9.702 -23.815  1.00 55.18           C  
ANISOU 3395  C   LYS A 236     7282   6422   7260    977   -279     45
ATOM   3396  O   LYS A 236       2.418   9.634 -22.966  1.00 54.48           O  
ANISOU 3396  O   LYS A 236     7212   6346   7140    886   -257     82
ATOM   3397  CB  LYS A 236       2.609   8.924 -26.116  1.00  0.00           C  
ATOM   3398  CG  LYS A 236       2.074   9.279 -27.519  1.00  0.00           C  
ATOM   3399  CD  LYS A 236       1.799   8.034 -28.380  1.00  0.00           C  
ATOM   3400  CE  LYS A 236       1.257   8.386 -29.780  1.00  0.00           C  
ATOM   3401  NZ  LYS A 236       1.012   7.190 -30.604  1.00  0.00           N1+
ATOM   3402  H   LYS A 236       4.272  10.578 -26.860  1.00 56.21           H  
ATOM   3403  HA  LYS A 236       2.109  10.813 -25.191  1.00 55.54           H  
ATOM   3404  HB3 LYS A 236       1.852   8.332 -25.596  1.00  0.00           H  
ATOM   3405  HB2 LYS A 236       3.481   8.274 -26.210  1.00  0.00           H  
ATOM   3406  HG3 LYS A 236       2.780   9.923 -28.044  1.00  0.00           H  
ATOM   3407  HG2 LYS A 236       1.157   9.861 -27.415  1.00  0.00           H  
ATOM   3408  HD3 LYS A 236       1.087   7.391 -27.861  1.00  0.00           H  
ATOM   3409  HD2 LYS A 236       2.719   7.456 -28.477  1.00  0.00           H  
ATOM   3410  HE3 LYS A 236       1.963   9.032 -30.303  1.00  0.00           H  
ATOM   3411  HE2 LYS A 236       0.325   8.948 -29.690  1.00  0.00           H  
ATOM   3412  HZ1 LYS A 236       0.660   7.465 -31.505  1.00  0.00           H  
ATOM   3413  HZ2 LYS A 236       1.859   6.670 -30.749  1.00  0.00           H  
ATOM   3414  HZ3 LYS A 236       0.330   6.591 -30.175  1.00  0.00           H  
ATOM   3415  N   LYS A 237       4.604   9.462 -23.560  1.00 54.52           N  
ANISOU 3415  N   LYS A 237     7129   6401   7183   1039   -220      2
ATOM   3416  CA  LYS A 237       5.189   9.113 -22.265  1.00 53.38           C  
ANISOU 3416  CA  LYS A 237     6942   6333   7006    998   -128      0
ATOM   3417  C   LYS A 237       4.853  10.108 -21.134  1.00 51.25           C  
ANISOU 3417  C   LYS A 237     6602   6127   6743    945   -102     45
ATOM   3418  O   LYS A 237       4.737   9.682 -19.985  1.00 49.82           O  
ANISOU 3418  O   LYS A 237     6424   5977   6530    871    -55     63
ATOM   3419  CB  LYS A 237       6.711   8.929 -22.448  1.00 54.06           C  
ANISOU 3419  CB  LYS A 237     6968   6477   7093   1083    -74    -52
ATOM   3420  CG  LYS A 237       7.494  10.209 -22.818  1.00 54.46           C  
ANISOU 3420  CG  LYS A 237     6917   6583   7190   1167    -76    -65
ATOM   3421  CD  LYS A 237       8.920   9.893 -23.285  1.00 54.67           C  
ANISOU 3421  CD  LYS A 237     6889   6675   7208   1252    -15   -119
ATOM   3422  CE  LYS A 237       9.761  11.138 -23.612  1.00 55.47           C  
ANISOU 3422  CE  LYS A 237     6887   6830   7358   1339    -20   -142
ATOM   3423  NZ  LYS A 237      11.140  10.770 -23.969  1.00 55.84           N1+
ANISOU 3423  NZ  LYS A 237     6881   6947   7389   1426     44   -199
ATOM   3424  H   LYS A 237       5.258   9.570 -24.322  1.00 54.52           H  
ATOM   3425  HA  LYS A 237       4.771   8.149 -21.977  1.00 53.38           H  
ATOM   3426  HB3 LYS A 237       6.874   8.166 -23.210  1.00 54.06           H  
ATOM   3427  HB2 LYS A 237       7.133   8.514 -21.532  1.00 54.06           H  
ATOM   3428  HG3 LYS A 237       7.536  10.876 -21.955  1.00 54.46           H  
ATOM   3429  HG2 LYS A 237       6.975  10.761 -23.602  1.00 54.46           H  
ATOM   3430  HD3 LYS A 237       8.859   9.273 -24.179  1.00 54.67           H  
ATOM   3431  HD2 LYS A 237       9.420   9.290 -22.530  1.00 54.67           H  
ATOM   3432  HE3 LYS A 237       9.789  11.813 -22.756  1.00 55.47           H  
ATOM   3433  HE2 LYS A 237       9.310  11.687 -24.440  1.00 55.47           H  
ATOM   3434  HZ1 LYS A 237      11.683  11.580 -24.216  1.00 55.84           H  
ATOM   3435  HZ2 LYS A 237      11.590  10.291 -23.193  1.00 55.84           H  
ATOM   3436  HZ3 LYS A 237      11.141  10.112 -24.745  1.00 55.84           H  
ATOM   3437  N   ASN A 238       4.649  11.391 -21.482  1.00 51.61           N  
ANISOU 3437  N   ASN A 238     6583   6191   6835    983   -138     58
ATOM   3438  CA  ASN A 238       4.288  12.461 -20.543  1.00 50.85           C  
ANISOU 3438  CA  ASN A 238     6413   6153   6756    936   -120     97
ATOM   3439  C   ASN A 238       2.912  12.253 -19.870  1.00 52.91           C  
ANISOU 3439  C   ASN A 238     6740   6373   6990    841   -154    139
ATOM   3440  O   ASN A 238       2.701  12.779 -18.779  1.00 56.41           O  
ANISOU 3440  O   ASN A 238     7154   6860   7420    776   -116    163
ATOM   3441  CB  ASN A 238       4.450  13.870 -21.191  1.00  0.00           C  
ATOM   3442  CG  ASN A 238       3.193  14.512 -21.801  1.00  0.00           C  
ATOM   3443  OD1 ASN A 238       2.509  15.301 -21.152  1.00  0.00           O  
ATOM   3444  ND2 ASN A 238       2.880  14.202 -23.051  1.00  0.00           N  
ATOM   3445  H   ASN A 238       4.726  11.648 -22.460  1.00 51.61           H  
ATOM   3446  HA  ASN A 238       4.976  12.428 -19.696  1.00 50.85           H  
ATOM   3447  HB3 ASN A 238       5.273  13.883 -21.905  1.00  0.00           H  
ATOM   3448  HB2 ASN A 238       4.759  14.552 -20.397  1.00  0.00           H  
ATOM   3449 HD22 ASN A 238       2.073  14.609 -23.501  1.00  0.00           H  
ATOM   3450 HD21 ASN A 238       3.473  13.569 -23.590  1.00  0.00           H  
ATOM   3451  N   LYS A 239       2.021  11.486 -20.514  1.00 53.97           N  
ANISOU 3451  N   LYS A 239     6968   6424   7114    832   -225    147
ATOM   3452  CA  LYS A 239       0.760  11.037 -19.933  1.00 52.63           C  
ANISOU 3452  CA  LYS A 239     6869   6220   6908    742   -253    185
ATOM   3453  C   LYS A 239       0.912   9.577 -19.472  1.00 48.40           C  
ANISOU 3453  C   LYS A 239     6385   5685   6319    671   -196    177
ATOM   3454  O   LYS A 239       0.581   9.267 -18.330  1.00 50.69           O  
ANISOU 3454  O   LYS A 239     6690   5990   6580    593   -185    199
ATOM   3455  CB  LYS A 239      -0.381  11.201 -20.969  1.00 56.01           C  
ANISOU 3455  CB  LYS A 239     7390   6559   7334    751   -343    200
ATOM   3456  CG  LYS A 239      -1.806  10.943 -20.426  1.00 60.09           C  
ANISOU 3456  CG  LYS A 239     7966   7049   7815    671   -382    244
ATOM   3457  CD  LYS A 239      -2.378  12.116 -19.607  1.00 65.98           C  
ANISOU 3457  CD  LYS A 239     8667   7801   8600    702   -450    265
ATOM   3458  CE  LYS A 239      -3.699  11.769 -18.891  1.00 69.58           C  
ANISOU 3458  CE  LYS A 239     9192   8232   9014    629   -495    304
ATOM   3459  NZ  LYS A 239      -4.288  12.937 -18.213  1.00 71.74           N1+
ANISOU 3459  NZ  LYS A 239     9434   8498   9326    668   -577    320
ATOM   3460  H   LYS A 239       2.283  11.077 -21.403  1.00 53.97           H  
ATOM   3461  HA  LYS A 239       0.513  11.635 -19.054  1.00 52.63           H  
ATOM   3462  HB3 LYS A 239      -0.199  10.526 -21.808  1.00 56.01           H  
ATOM   3463  HB2 LYS A 239      -0.349  12.205 -21.394  1.00 56.01           H  
ATOM   3464  HG3 LYS A 239      -1.820  10.034 -19.824  1.00 60.09           H  
ATOM   3465  HG2 LYS A 239      -2.470  10.746 -21.269  1.00 60.09           H  
ATOM   3466  HD3 LYS A 239      -2.537  12.964 -20.275  1.00 65.98           H  
ATOM   3467  HD2 LYS A 239      -1.644  12.444 -18.870  1.00 65.98           H  
ATOM   3468  HE3 LYS A 239      -3.511  10.994 -18.148  1.00 69.58           H  
ATOM   3469  HE2 LYS A 239      -4.433  11.360 -19.587  1.00 69.58           H  
ATOM   3470  HZ1 LYS A 239      -4.969  12.634 -17.524  1.00 71.74           H  
ATOM   3471  HZ2 LYS A 239      -3.587  13.452 -17.710  1.00 71.74           H  
ATOM   3472  HZ3 LYS A 239      -4.737  13.555 -18.868  1.00 71.74           H  
ATOM   3473  N   ALA A 240       1.414   8.710 -20.365  1.00 43.38           N  
ANISOU 3473  N   ALA A 240     5776   5035   5672    702   -164    140
ATOM   3474  CA  ALA A 240       1.415   7.256 -20.199  1.00 40.43           C  
ANISOU 3474  CA  ALA A 240     5451   4656   5254    640   -117    124
ATOM   3475  C   ALA A 240       2.204   6.740 -18.982  1.00 41.71           C  
ANISOU 3475  C   ALA A 240     5544   4898   5405    614    -48    117
ATOM   3476  O   ALA A 240       1.725   5.828 -18.309  1.00 42.92           O  
ANISOU 3476  O   ALA A 240     5727   5057   5525    546    -20    112
ATOM   3477  CB  ALA A 240       1.913   6.596 -21.493  1.00 39.19           C  
ANISOU 3477  CB  ALA A 240     5341   4454   5094    685   -114     81
ATOM   3478  H   ALA A 240       1.690   9.048 -21.282  1.00 43.38           H  
ATOM   3479  HA  ALA A 240       0.376   6.956 -20.055  1.00 40.43           H  
ATOM   3480  HB1 ALA A 240       1.817   5.512 -21.435  1.00 39.19           H  
ATOM   3481  HB2 ALA A 240       1.329   6.923 -22.354  1.00 39.19           H  
ATOM   3482  HB3 ALA A 240       2.958   6.825 -21.690  1.00 39.19           H  
ATOM   3483  N   VAL A 241       3.378   7.324 -18.708  1.00 41.13           N  
ANISOU 3483  N   VAL A 241     5380   4886   5360    667    -21    118
ATOM   3484  CA  VAL A 241       4.238   6.907 -17.596  1.00 42.10           C  
ANISOU 3484  CA  VAL A 241     5441   5081   5474    643     41    121
ATOM   3485  C   VAL A 241       3.875   7.650 -16.287  1.00 42.44           C  
ANISOU 3485  C   VAL A 241     5429   5159   5538    599     28    162
ATOM   3486  O   VAL A 241       4.187   7.161 -15.199  1.00 39.78           O  
ANISOU 3486  O   VAL A 241     5040   4875   5198    574     71    172
ATOM   3487  CB  VAL A 241       5.743   7.146 -17.930  1.00  0.00           C  
ATOM   3488  CG1 VAL A 241       6.714   6.689 -16.821  1.00  0.00           C  
ATOM   3489  CG2 VAL A 241       6.142   6.461 -19.250  1.00  0.00           C  
ATOM   3490  H   VAL A 241       3.718   8.090 -19.280  1.00 41.13           H  
ATOM   3491  HA  VAL A 241       4.107   5.838 -17.415  1.00 42.10           H  
ATOM   3492  HB  VAL A 241       5.901   8.217 -18.063  1.00  0.00           H  
ATOM   3493 HG11 VAL A 241       7.749   6.705 -17.159  1.00  0.00           H  
ATOM   3494 HG12 VAL A 241       6.662   7.338 -15.948  1.00  0.00           H  
ATOM   3495 HG13 VAL A 241       6.497   5.671 -16.496  1.00  0.00           H  
ATOM   3496 HG21 VAL A 241       7.200   6.607 -19.469  1.00  0.00           H  
ATOM   3497 HG22 VAL A 241       5.954   5.388 -19.205  1.00  0.00           H  
ATOM   3498 HG23 VAL A 241       5.586   6.856 -20.099  1.00  0.00           H  
ATOM   3499  N   LYS A 242       3.198   8.805 -16.402  1.00 42.74           N  
ANISOU 3499  N   LYS A 242     5480   5162   5595    589    -36    187
ATOM   3500  CA  LYS A 242       2.890   9.712 -15.293  1.00 43.47           C  
ANISOU 3500  CA  LYS A 242     5518   5284   5715    554    -58    222
ATOM   3501  C   LYS A 242       2.044   9.064 -14.181  1.00 42.21           C  
ANISOU 3501  C   LYS A 242     5376   5140   5522    471    -41    229
ATOM   3502  O   LYS A 242       2.271   9.368 -13.011  1.00 43.45           O  
ANISOU 3502  O   LYS A 242     5468   5343   5699    447    -24    246
ATOM   3503  CB  LYS A 242       2.258  11.011 -15.837  1.00 47.13           C  
ANISOU 3503  CB  LYS A 242     6009   5700   6198    564   -140    241
ATOM   3504  CG  LYS A 242       2.114  12.141 -14.797  1.00 49.38           C  
ANISOU 3504  CG  LYS A 242     6228   6012   6521    545   -175    270
ATOM   3505  CD  LYS A 242       1.643  13.464 -15.428  1.00 54.11           C  
ANISOU 3505  CD  LYS A 242     6878   6556   7124    549   -264    287
ATOM   3506  CE  LYS A 242       1.539  14.642 -14.437  1.00 57.50           C  
ANISOU 3506  CE  LYS A 242     7244   7011   7595    533   -307    310
ATOM   3507  NZ  LYS A 242       2.852  15.101 -13.945  1.00 60.08           N1+
ANISOU 3507  NZ  LYS A 242     7449   7383   7994    586   -292    307
ATOM   3508  H   LYS A 242       2.905   9.097 -17.323  1.00 42.74           H  
ATOM   3509  HA  LYS A 242       3.848   9.987 -14.851  1.00 43.47           H  
ATOM   3510  HB3 LYS A 242       1.288  10.799 -16.287  1.00 47.13           H  
ATOM   3511  HB2 LYS A 242       2.897  11.378 -16.639  1.00 47.13           H  
ATOM   3512  HG3 LYS A 242       3.071  12.282 -14.293  1.00 49.38           H  
ATOM   3513  HG2 LYS A 242       1.403  11.843 -14.024  1.00 49.38           H  
ATOM   3514  HD3 LYS A 242       0.665  13.307 -15.886  1.00 54.11           H  
ATOM   3515  HD2 LYS A 242       2.304  13.737 -16.251  1.00 54.11           H  
ATOM   3516  HE3 LYS A 242       0.912  14.370 -13.588  1.00 57.50           H  
ATOM   3517  HE2 LYS A 242       1.048  15.483 -14.928  1.00 57.50           H  
ATOM   3518  HZ1 LYS A 242       2.725  15.888 -13.332  1.00 60.08           H  
ATOM   3519  HZ2 LYS A 242       3.325  14.381 -13.429  1.00 60.08           H  
ATOM   3520  HZ3 LYS A 242       3.436  15.397 -14.707  1.00 60.08           H  
ATOM   3521  N   MET A 243       1.131   8.155 -14.553  1.00 39.86           N  
ANISOU 3521  N   MET A 243     5164   4803   5177    425    -47    214
ATOM   3522  CA  MET A 243       0.319   7.377 -13.615  1.00 36.77           C  
ANISOU 3522  CA  MET A 243     4789   4428   4756    349    -33    210
ATOM   3523  C   MET A 243       1.185   6.487 -12.702  1.00 35.88           C  
ANISOU 3523  C   MET A 243     4640   4358   4635    347     27    189
ATOM   3524  O   MET A 243       1.045   6.554 -11.484  1.00 33.53           O  
ANISOU 3524  O   MET A 243     4312   4090   4336    304     34    194
ATOM   3525  CB  MET A 243      -0.726   6.543 -14.386  1.00  0.00           C  
ATOM   3526  CG  MET A 243      -1.869   6.015 -13.502  1.00  0.00           C  
ATOM   3527  SD  MET A 243      -2.905   4.756 -14.298  1.00  0.00           S  
ATOM   3528  CE  MET A 243      -1.871   3.288 -14.026  1.00  0.00           C  
ATOM   3529  H   MET A 243       1.010   7.970 -15.539  1.00 39.86           H  
ATOM   3530  HA  MET A 243      -0.208   8.093 -12.981  1.00 36.77           H  
ATOM   3531  HB3 MET A 243      -0.241   5.715 -14.905  1.00  0.00           H  
ATOM   3532  HB2 MET A 243      -1.167   7.155 -15.171  1.00  0.00           H  
ATOM   3533  HG3 MET A 243      -2.514   6.849 -13.221  1.00  0.00           H  
ATOM   3534  HG2 MET A 243      -1.488   5.598 -12.569  1.00  0.00           H  
ATOM   3535  HE1 MET A 243      -2.347   2.403 -14.450  1.00  0.00           H  
ATOM   3536  HE2 MET A 243      -0.892   3.404 -14.491  1.00  0.00           H  
ATOM   3537  HE3 MET A 243      -1.726   3.113 -12.959  1.00  0.00           H  
ATOM   3538  N   ILE A 244       2.086   5.702 -13.307  1.00 38.71           N  
ANISOU 3538  N   ILE A 244     5005   4716   4987    396     65    164
ATOM   3539  CA  ILE A 244       3.007   4.798 -12.616  1.00 36.90           C  
ANISOU 3539  CA  ILE A 244     4754   4524   4742    400    119    143
ATOM   3540  C   ILE A 244       4.010   5.592 -11.748  1.00 32.72           C  
ANISOU 3540  C   ILE A 244     4138   4050   4243    416    141    175
ATOM   3541  O   ILE A 244       4.230   5.230 -10.592  1.00 31.27           O  
ANISOU 3541  O   ILE A 244     3935   3895   4050    382    163    179
ATOM   3542  CB  ILE A 244       3.789   3.883 -13.615  1.00  0.00           C  
ATOM   3543  CG1 ILE A 244       2.837   3.089 -14.547  1.00  0.00           C  
ATOM   3544  CG2 ILE A 244       4.725   2.881 -12.904  1.00  0.00           C  
ATOM   3545  CD1 ILE A 244       2.414   3.830 -15.824  1.00  0.00           C  
ATOM   3546  H   ILE A 244       2.186   5.748 -14.310  1.00 38.71           H  
ATOM   3547  HA  ILE A 244       2.415   4.165 -11.952  1.00 36.90           H  
ATOM   3548  HB  ILE A 244       4.428   4.513 -14.238  1.00  0.00           H  
ATOM   3549 HG13 ILE A 244       1.955   2.765 -13.993  1.00  0.00           H  
ATOM   3550 HG12 ILE A 244       3.325   2.168 -14.869  1.00  0.00           H  
ATOM   3551 HG21 ILE A 244       5.274   2.275 -13.625  1.00  0.00           H  
ATOM   3552 HG22 ILE A 244       5.477   3.368 -12.286  1.00  0.00           H  
ATOM   3553 HG23 ILE A 244       4.170   2.199 -12.259  1.00  0.00           H  
ATOM   3554 HD11 ILE A 244       1.344   3.719 -16.006  1.00  0.00           H  
ATOM   3555 HD12 ILE A 244       2.628   4.896 -15.786  1.00  0.00           H  
ATOM   3556 HD13 ILE A 244       2.936   3.436 -16.697  1.00  0.00           H  
ATOM   3557  N   PHE A 245       4.540   6.692 -12.305  1.00 31.35           N  
ANISOU 3557  N   PHE A 245     3913   3890   4108    465    136    197
ATOM   3558  CA  PHE A 245       5.393   7.665 -11.618  1.00 32.90           C  
ANISOU 3558  CA  PHE A 245     4019   4141   4340    473    161    231
ATOM   3559  C   PHE A 245       4.745   8.270 -10.354  1.00 35.27           C  
ANISOU 3559  C   PHE A 245     4291   4444   4665    408    123    262
ATOM   3560  O   PHE A 245       5.371   8.285  -9.293  1.00 36.56           O  
ANISOU 3560  O   PHE A 245     4403   4644   4845    383    146    286
ATOM   3561  CB  PHE A 245       5.906   8.711 -12.635  1.00  0.00           C  
ATOM   3562  CG  PHE A 245       6.558   9.961 -12.066  1.00  0.00           C  
ATOM   3563  CD1 PHE A 245       7.888   9.918 -11.596  1.00  0.00           C  
ATOM   3564  CD2 PHE A 245       5.789  11.126 -11.847  1.00  0.00           C  
ATOM   3565  CE1 PHE A 245       8.441  11.033 -10.980  1.00  0.00           C  
ATOM   3566  CE2 PHE A 245       6.362  12.229 -11.229  1.00  0.00           C  
ATOM   3567  CZ  PHE A 245       7.684  12.184 -10.803  1.00  0.00           C  
ATOM   3568  H   PHE A 245       4.310   6.898 -13.273  1.00 31.35           H  
ATOM   3569  HA  PHE A 245       6.274   7.128 -11.269  1.00 32.90           H  
ATOM   3570  HB3 PHE A 245       5.086   9.024 -13.277  1.00  0.00           H  
ATOM   3571  HB2 PHE A 245       6.628   8.231 -13.296  1.00  0.00           H  
ATOM   3572  HD1 PHE A 245       8.479   9.020 -11.705  1.00  0.00           H  
ATOM   3573  HD2 PHE A 245       4.752  11.160 -12.151  1.00  0.00           H  
ATOM   3574  HE1 PHE A 245       9.463  11.002 -10.628  1.00  0.00           H  
ATOM   3575  HE2 PHE A 245       5.774  13.122 -11.067  1.00  0.00           H  
ATOM   3576  HZ  PHE A 245       8.121  13.046 -10.317  1.00  0.00           H  
ATOM   3577  N   ALA A 246       3.485   8.713 -10.479  1.00 35.21           N  
ANISOU 3577  N   ALA A 246     4323   4397   4659    381     63    262
ATOM   3578  CA  ALA A 246       2.689   9.225  -9.368  1.00 35.65           C  
ANISOU 3578  CA  ALA A 246     4356   4454   4734    325     20    284
ATOM   3579  C   ALA A 246       2.394   8.154  -8.305  1.00 34.67           C  
ANISOU 3579  C   ALA A 246     4257   4338   4578    268     34    269
ATOM   3580  O   ALA A 246       2.539   8.441  -7.119  1.00 33.77           O  
ANISOU 3580  O   ALA A 246     4095   4246   4489    236     28    289
ATOM   3581  CB  ALA A 246       1.398   9.852  -9.898  1.00  0.00           C  
ATOM   3582  H   ALA A 246       3.033   8.698 -11.389  1.00 35.21           H  
ATOM   3583  HA  ALA A 246       3.261  10.022  -8.893  1.00 35.65           H  
ATOM   3584  HB1 ALA A 246       0.749  10.175  -9.083  1.00  0.00           H  
ATOM   3585  HB2 ALA A 246       1.622  10.727 -10.507  1.00  0.00           H  
ATOM   3586  HB3 ALA A 246       0.839   9.147 -10.511  1.00  0.00           H  
ATOM   3587  N   VAL A 247       2.033   6.939  -8.740  1.00 35.39           N  
ANISOU 3587  N   VAL A 247     4421   4408   4619    255     48    232
ATOM   3588  CA  VAL A 247       1.796   5.794  -7.862  1.00 35.05           C  
ANISOU 3588  CA  VAL A 247     4400   4371   4547    207     56    206
ATOM   3589  C   VAL A 247       3.017   5.458  -6.974  1.00 35.42           C  
ANISOU 3589  C   VAL A 247     4407   4451   4600    219     99    215
ATOM   3590  O   VAL A 247       2.844   5.386  -5.758  1.00 36.93           O  
ANISOU 3590  O   VAL A 247     4580   4654   4798    181     88    221
ATOM   3591  CB  VAL A 247       1.292   4.541  -8.648  1.00 33.71           C  
ANISOU 3591  CB  VAL A 247     4308   4173   4328    195     66    158
ATOM   3592  CG1 VAL A 247       1.443   3.184  -7.935  1.00 31.33           C  
ANISOU 3592  CG1 VAL A 247     4020   3881   4001    160     80    120
ATOM   3593  CG2 VAL A 247      -0.183   4.700  -9.060  1.00 33.68           C  
ANISOU 3593  CG2 VAL A 247     4348   4138   4309    162     23    155
ATOM   3594  H   VAL A 247       1.900   6.783  -9.735  1.00 35.39           H  
ATOM   3595  HA  VAL A 247       0.996   6.098  -7.183  1.00 35.05           H  
ATOM   3596  HB  VAL A 247       1.870   4.472  -9.569  1.00 33.71           H  
ATOM   3597 HG11 VAL A 247       0.950   2.397  -8.503  1.00 31.33           H  
ATOM   3598 HG12 VAL A 247       2.488   2.892  -7.828  1.00 31.33           H  
ATOM   3599 HG13 VAL A 247       0.992   3.202  -6.941  1.00 31.33           H  
ATOM   3600 HG21 VAL A 247      -0.509   3.876  -9.694  1.00 33.68           H  
ATOM   3601 HG22 VAL A 247      -0.839   4.728  -8.188  1.00 33.68           H  
ATOM   3602 HG23 VAL A 247      -0.350   5.616  -9.619  1.00 33.68           H  
ATOM   3603  N   VAL A 248       4.220   5.306  -7.555  1.00 35.25           N  
ANISOU 3603  N   VAL A 248     4376   4444   4573    274    146    218
ATOM   3604  CA  VAL A 248       5.419   4.965  -6.779  1.00 34.94           C  
ANISOU 3604  CA  VAL A 248     4308   4440   4528    288    193    230
ATOM   3605  C   VAL A 248       5.843   6.056  -5.771  1.00 36.06           C  
ANISOU 3605  C   VAL A 248     4372   4612   4718    269    192    284
ATOM   3606  O   VAL A 248       6.187   5.709  -4.640  1.00 36.87           O  
ANISOU 3606  O   VAL A 248     4460   4729   4819    240    203    302
ATOM   3607  CB  VAL A 248       6.653   4.576  -7.645  1.00  0.00           C  
ATOM   3608  CG1 VAL A 248       6.433   3.255  -8.394  1.00  0.00           C  
ATOM   3609  CG2 VAL A 248       7.161   5.657  -8.612  1.00  0.00           C  
ATOM   3610  H   VAL A 248       4.318   5.385  -8.563  1.00 35.25           H  
ATOM   3611  HA  VAL A 248       5.160   4.083  -6.189  1.00 34.94           H  
ATOM   3612  HB  VAL A 248       7.480   4.391  -6.955  1.00  0.00           H  
ATOM   3613 HG11 VAL A 248       7.283   3.024  -9.034  1.00  0.00           H  
ATOM   3614 HG12 VAL A 248       6.321   2.429  -7.692  1.00  0.00           H  
ATOM   3615 HG13 VAL A 248       5.546   3.289  -9.027  1.00  0.00           H  
ATOM   3616 HG21 VAL A 248       8.080   5.336  -9.099  1.00  0.00           H  
ATOM   3617 HG22 VAL A 248       6.428   5.857  -9.388  1.00  0.00           H  
ATOM   3618 HG23 VAL A 248       7.387   6.598  -8.113  1.00  0.00           H  
ATOM   3619  N   VAL A 249       5.788   7.339  -6.164  1.00 34.32           N  
ANISOU 3619  N   VAL A 249     4100   4396   4545    284    173    311
ATOM   3620  CA  VAL A 249       6.240   8.432  -5.306  1.00 33.06           C  
ANISOU 3620  CA  VAL A 249     3855   4265   4441    267    174    360
ATOM   3621  C   VAL A 249       5.253   8.712  -4.151  1.00 35.28           C  
ANISOU 3621  C   VAL A 249     4130   4528   4746    201    118    372
ATOM   3622  O   VAL A 249       5.706   8.968  -3.034  1.00 39.63           O  
ANISOU 3622  O   VAL A 249     4639   5096   5323    169    125    405
ATOM   3623  CB  VAL A 249       6.588   9.724  -6.106  1.00  0.00           C  
ATOM   3624  CG1 VAL A 249       5.378  10.499  -6.654  1.00  0.00           C  
ATOM   3625  CG2 VAL A 249       7.494  10.680  -5.309  1.00  0.00           C  
ATOM   3626  H   VAL A 249       5.484   7.573  -7.102  1.00 34.32           H  
ATOM   3627  HA  VAL A 249       7.169   8.100  -4.837  1.00 33.06           H  
ATOM   3628  HB  VAL A 249       7.166   9.402  -6.974  1.00  0.00           H  
ATOM   3629 HG11 VAL A 249       5.692  11.285  -7.340  1.00  0.00           H  
ATOM   3630 HG12 VAL A 249       4.719   9.834  -7.203  1.00  0.00           H  
ATOM   3631 HG13 VAL A 249       4.797  10.968  -5.860  1.00  0.00           H  
ATOM   3632 HG21 VAL A 249       7.793  11.535  -5.915  1.00  0.00           H  
ATOM   3633 HG22 VAL A 249       6.995  11.065  -4.419  1.00  0.00           H  
ATOM   3634 HG23 VAL A 249       8.406  10.177  -4.986  1.00  0.00           H  
ATOM   3635  N   LEU A 250       3.937   8.582  -4.396  1.00 32.32           N  
ANISOU 3635  N   LEU A 250     3799   4120   4361    181     60    345
ATOM   3636  CA  LEU A 250       2.930   8.612  -3.333  1.00 33.40           C  
ANISOU 3636  CA  LEU A 250     3934   4242   4514    125      3    344
ATOM   3637  C   LEU A 250       3.039   7.370  -2.431  1.00 32.63           C  
ANISOU 3637  C   LEU A 250     3870   4145   4384     95     17    326
ATOM   3638  O   LEU A 250       3.028   7.538  -1.215  1.00 30.23           O  
ANISOU 3638  O   LEU A 250     3541   3839   4107     55    -15    341
ATOM   3639  CB  LEU A 250       1.493   8.812  -3.877  1.00  0.00           C  
ATOM   3640  CG  LEU A 250       1.030  10.288  -3.950  1.00  0.00           C  
ATOM   3641  CD1 LEU A 250       1.794  11.124  -4.997  1.00  0.00           C  
ATOM   3642  CD2 LEU A 250      -0.502  10.391  -4.117  1.00  0.00           C  
ATOM   3643  H   LEU A 250       3.608   8.374  -5.334  1.00 32.32           H  
ATOM   3644  HA  LEU A 250       3.159   9.468  -2.694  1.00 33.40           H  
ATOM   3645  HB3 LEU A 250       0.808   8.312  -3.191  1.00  0.00           H  
ATOM   3646  HB2 LEU A 250       1.352   8.299  -4.828  1.00  0.00           H  
ATOM   3647  HG  LEU A 250       1.247  10.729  -2.976  1.00  0.00           H  
ATOM   3648 HD11 LEU A 250       1.134  11.671  -5.670  1.00  0.00           H  
ATOM   3649 HD12 LEU A 250       2.433  11.861  -4.511  1.00  0.00           H  
ATOM   3650 HD13 LEU A 250       2.436  10.509  -5.623  1.00  0.00           H  
ATOM   3651 HD21 LEU A 250      -0.933  11.040  -3.353  1.00  0.00           H  
ATOM   3652 HD22 LEU A 250      -0.799  10.792  -5.086  1.00  0.00           H  
ATOM   3653 HD23 LEU A 250      -0.992   9.422  -4.017  1.00  0.00           H  
ATOM   3654  N   PHE A 251       3.210   6.170  -3.004  1.00 34.63           N  
ANISOU 3654  N   PHE A 251     4180   4397   4583    117     56    291
ATOM   3655  CA  PHE A 251       3.366   4.921  -2.249  1.00 34.38           C  
ANISOU 3655  CA  PHE A 251     4182   4362   4519     97     64    268
ATOM   3656  C   PHE A 251       4.558   4.965  -1.273  1.00 36.06           C  
ANISOU 3656  C   PHE A 251     4355   4597   4749     96     97    316
ATOM   3657  O   PHE A 251       4.399   4.674  -0.086  1.00 38.13           O  
ANISOU 3657  O   PHE A 251     4618   4850   5020     59     70    323
ATOM   3658  CB  PHE A 251       3.394   3.718  -3.221  1.00 32.04           C  
ANISOU 3658  CB  PHE A 251     3951   4058   4166    126     98    217
ATOM   3659  CG  PHE A 251       3.646   2.343  -2.624  1.00 31.84           C  
ANISOU 3659  CG  PHE A 251     3963   4028   4108    115    100    183
ATOM   3660  CD1 PHE A 251       2.600   1.643  -1.986  1.00 30.94           C  
ANISOU 3660  CD1 PHE A 251     3879   3894   3981     78     55    132
ATOM   3661  CD2 PHE A 251       4.953   1.814  -2.580  1.00 32.23           C  
ANISOU 3661  CD2 PHE A 251     4017   4093   4135    144    146    199
ATOM   3662  CE1 PHE A 251       2.853   0.417  -1.384  1.00 30.24           C  
ANISOU 3662  CE1 PHE A 251     3824   3798   3869     73     48     94
ATOM   3663  CE2 PHE A 251       5.185   0.588  -1.972  1.00 30.92           C  
ANISOU 3663  CE2 PHE A 251     3892   3917   3937    139    138    167
ATOM   3664  CZ  PHE A 251       4.138  -0.111  -1.384  1.00 29.83           C  
ANISOU 3664  CZ  PHE A 251     3783   3756   3796    104     86    112
ATOM   3665  H   PHE A 251       3.169   6.080  -4.016  1.00 34.63           H  
ATOM   3666  HA  PHE A 251       2.470   4.816  -1.636  1.00 34.38           H  
ATOM   3667  HB3 PHE A 251       4.142   3.890  -3.994  1.00 32.04           H  
ATOM   3668  HB2 PHE A 251       2.433   3.670  -3.736  1.00 32.04           H  
ATOM   3669  HD1 PHE A 251       1.601   2.055  -1.964  1.00 30.94           H  
ATOM   3670  HD2 PHE A 251       5.778   2.357  -3.019  1.00 32.23           H  
ATOM   3671  HE1 PHE A 251       2.050  -0.123  -0.902  1.00 30.24           H  
ATOM   3672  HE2 PHE A 251       6.186   0.181  -1.947  1.00 30.92           H  
ATOM   3673  HZ  PHE A 251       4.327  -1.062  -0.906  1.00 29.83           H  
ATOM   3674  N   LEU A 252       5.711   5.435  -1.769  1.00 32.36           N  
ANISOU 3674  N   LEU A 252     3853   4157   4284    136    154    349
ATOM   3675  CA  LEU A 252       6.894   5.700  -0.959  1.00 34.21           C  
ANISOU 3675  CA  LEU A 252     4053   4420   4526    132    198    399
ATOM   3676  C   LEU A 252       6.638   6.795   0.097  1.00 34.22           C  
ANISOU 3676  C   LEU A 252     3986   4420   4595     82    165    451
ATOM   3677  O   LEU A 252       6.915   6.573   1.277  1.00 32.77           O  
ANISOU 3677  O   LEU A 252     3803   4231   4419     44    156    479
ATOM   3678  CB  LEU A 252       8.099   5.994  -1.884  1.00  0.00           C  
ATOM   3679  CG  LEU A 252       9.460   6.171  -1.160  1.00  0.00           C  
ATOM   3680  CD1 LEU A 252      10.644   5.647  -2.000  1.00  0.00           C  
ATOM   3681  CD2 LEU A 252       9.701   7.618  -0.675  1.00  0.00           C  
ATOM   3682  H   LEU A 252       5.777   5.649  -2.761  1.00 32.36           H  
ATOM   3683  HA  LEU A 252       7.115   4.773  -0.429  1.00 34.21           H  
ATOM   3684  HB3 LEU A 252       7.894   6.855  -2.522  1.00  0.00           H  
ATOM   3685  HB2 LEU A 252       8.166   5.147  -2.567  1.00  0.00           H  
ATOM   3686  HG  LEU A 252       9.431   5.532  -0.276  1.00  0.00           H  
ATOM   3687 HD11 LEU A 252      11.349   5.105  -1.369  1.00  0.00           H  
ATOM   3688 HD12 LEU A 252      10.329   4.948  -2.774  1.00  0.00           H  
ATOM   3689 HD13 LEU A 252      11.199   6.447  -2.490  1.00  0.00           H  
ATOM   3690 HD21 LEU A 252      10.674   8.007  -0.974  1.00  0.00           H  
ATOM   3691 HD22 LEU A 252       8.952   8.314  -1.055  1.00  0.00           H  
ATOM   3692 HD23 LEU A 252       9.664   7.669   0.414  1.00  0.00           H  
ATOM   3693  N   GLY A 253       6.106   7.946  -0.334  1.00 34.36           N  
ANISOU 3693  N   GLY A 253     3950   4439   4667     83    137    462
ATOM   3694  CA  GLY A 253       5.935   9.137   0.498  1.00 33.88           C  
ANISOU 3694  CA  GLY A 253     3816   4377   4681     39    103    509
ATOM   3695  C   GLY A 253       4.892   8.954   1.611  1.00 34.72           C  
ANISOU 3695  C   GLY A 253     3947   4444   4799    -13     27    495
ATOM   3696  O   GLY A 253       5.074   9.506   2.695  1.00 35.55           O  
ANISOU 3696  O   GLY A 253     4009   4542   4955    -57      2    536
ATOM   3697  H   GLY A 253       5.888   8.055  -1.321  1.00 34.36           H  
ATOM   3698  HA3 GLY A 253       5.626   9.966  -0.139  1.00 33.88           H  
ATOM   3699  HA2 GLY A 253       6.895   9.415   0.936  1.00 33.88           H  
ATOM   3700  N   PHE A 254       3.815   8.200   1.364  1.00 36.19           N  
ANISOU 3700  N   PHE A 254     4201   4607   4941    -11    -11    435
ATOM   3701  CA  PHE A 254       2.754   7.944   2.337  1.00 36.34           C  
ANISOU 3701  CA  PHE A 254     4241   4595   4971    -54    -85    410
ATOM   3702  C   PHE A 254       3.108   6.825   3.325  1.00 34.94           C  
ANISOU 3702  C   PHE A 254     4107   4406   4763    -71    -81    403
ATOM   3703  O   PHE A 254       2.964   7.032   4.530  1.00 31.89           O  
ANISOU 3703  O   PHE A 254     3712   3996   4410   -111   -136    412
ATOM   3704  CB  PHE A 254       1.395   7.700   1.639  1.00  0.00           C  
ATOM   3705  CG  PHE A 254       0.644   8.974   1.273  1.00  0.00           C  
ATOM   3706  CD1 PHE A 254       1.125   9.847   0.273  1.00  0.00           C  
ATOM   3707  CD2 PHE A 254      -0.489   9.358   2.020  1.00  0.00           C  
ATOM   3708  CE1 PHE A 254       0.476  11.049   0.025  1.00  0.00           C  
ATOM   3709  CE2 PHE A 254      -1.123  10.564   1.759  1.00  0.00           C  
ATOM   3710  CZ  PHE A 254      -0.640  11.408   0.768  1.00  0.00           C  
ATOM   3711  H   PHE A 254       3.676   7.814   0.430  1.00 36.19           H  
ATOM   3712  HA  PHE A 254       2.625   8.841   2.948  1.00 36.34           H  
ATOM   3713  HB3 PHE A 254       0.746   7.096   2.276  1.00  0.00           H  
ATOM   3714  HB2 PHE A 254       1.533   7.095   0.745  1.00  0.00           H  
ATOM   3715  HD1 PHE A 254       2.008   9.599  -0.295  1.00  0.00           H  
ATOM   3716  HD2 PHE A 254      -0.872   8.719   2.801  1.00  0.00           H  
ATOM   3717  HE1 PHE A 254       0.848  11.714  -0.742  1.00  0.00           H  
ATOM   3718  HE2 PHE A 254      -1.990  10.850   2.337  1.00  0.00           H  
ATOM   3719  HZ  PHE A 254      -1.138  12.348   0.572  1.00  0.00           H  
ATOM   3720  N   TRP A 255       3.551   5.661   2.828  1.00 38.24           N  
ANISOU 3720  N   TRP A 255     4573   4836   5120    -38    -24    385
ATOM   3721  CA  TRP A 255       3.675   4.463   3.662  1.00 40.01           C  
ANISOU 3721  CA  TRP A 255     4849   5046   5308    -46    -27    370
ATOM   3722  C   TRP A 255       5.034   4.323   4.362  1.00 43.11           C  
ANISOU 3722  C   TRP A 255     5223   5450   5708    -56     14    441
ATOM   3723  O   TRP A 255       5.061   3.839   5.495  1.00 45.40           O  
ANISOU 3723  O   TRP A 255     5548   5717   5986    -78    -12    446
ATOM   3724  CB  TRP A 255       3.309   3.198   2.865  1.00  0.00           C  
ATOM   3725  CG  TRP A 255       1.896   3.156   2.360  1.00  0.00           C  
ATOM   3726  CD1 TRP A 255       1.510   3.338   1.078  1.00  0.00           C  
ATOM   3727  CD2 TRP A 255       0.660   2.991   3.124  1.00  0.00           C  
ATOM   3728  NE1 TRP A 255       0.135   3.275   0.990  1.00  0.00           N  
ATOM   3729  CE2 TRP A 255      -0.444   3.039   2.219  1.00  0.00           C  
ATOM   3730  CE3 TRP A 255       0.356   2.805   4.495  1.00  0.00           C  
ATOM   3731  CZ2 TRP A 255      -1.773   2.870   2.647  1.00  0.00           C  
ATOM   3732  CZ3 TRP A 255      -0.974   2.649   4.938  1.00  0.00           C  
ATOM   3733  CH2 TRP A 255      -2.035   2.669   4.014  1.00  0.00           C  
ATOM   3734  H   TRP A 255       3.690   5.542   1.830  1.00 38.24           H  
ATOM   3735  HA  TRP A 255       2.939   4.523   4.467  1.00 40.01           H  
ATOM   3736  HB3 TRP A 255       3.446   2.320   3.500  1.00  0.00           H  
ATOM   3737  HB2 TRP A 255       3.992   3.066   2.026  1.00  0.00           H  
ATOM   3738  HD1 TRP A 255       2.190   3.507   0.256  1.00  0.00           H  
ATOM   3739  HE1 TRP A 255      -0.361   3.441   0.116  1.00  0.00           H  
ATOM   3740  HE3 TRP A 255       1.162   2.763   5.213  1.00  0.00           H  
ATOM   3741  HZ2 TRP A 255      -2.588   2.891   1.939  1.00  0.00           H  
ATOM   3742  HZ3 TRP A 255      -1.179   2.501   5.990  1.00  0.00           H  
ATOM   3743  HH2 TRP A 255      -3.051   2.536   4.353  1.00  0.00           H  
ATOM   3744  N   THR A 256       6.146   4.746   3.741  1.00 44.22           N  
ANISOU 3744  N   THR A 256     5310   5627   5867    -42     78    496
ATOM   3745  CA  THR A 256       7.464   4.554   4.361  1.00 45.63           C  
ANISOU 3745  CA  THR A 256     5472   5826   6039    -52    135    564
ATOM   3746  C   THR A 256       7.743   5.348   5.668  1.00 45.81           C  
ANISOU 3746  C   THR A 256     5467   5822   6117   -116     89    619
ATOM   3747  O   THR A 256       8.402   4.768   6.532  1.00 45.76           O  
ANISOU 3747  O   THR A 256     5502   5803   6081   -134     97    649
ATOM   3748  CB  THR A 256       8.668   4.668   3.391  1.00  0.00           C  
ATOM   3749  OG1 THR A 256       8.923   5.991   2.957  1.00  0.00           O  
ATOM   3750  CG2 THR A 256       8.539   3.751   2.167  1.00  0.00           C  
ATOM   3751  H   THR A 256       6.109   5.189   2.831  1.00 44.22           H  
ATOM   3752  HA  THR A 256       7.474   3.506   4.670  1.00 45.63           H  
ATOM   3753  HB  THR A 256       9.563   4.354   3.932  1.00  0.00           H  
ATOM   3754  HG1 THR A 256       8.211   6.247   2.337  1.00  0.00           H  
ATOM   3755 HG21 THR A 256       9.393   3.862   1.498  1.00  0.00           H  
ATOM   3756 HG22 THR A 256       8.502   2.704   2.472  1.00  0.00           H  
ATOM   3757 HG23 THR A 256       7.634   3.949   1.596  1.00  0.00           H  
ATOM   3758  N   PRO A 257       7.146   6.545   5.904  1.00 45.01           N  
ANISOU 3758  N   PRO A 257     5301   5705   6095   -153     37    636
ATOM   3759  CA  PRO A 257       7.148   7.159   7.248  1.00 44.12           C  
ANISOU 3759  CA  PRO A 257     5162   5560   6041   -217     -9    690
ATOM   3760  C   PRO A 257       6.459   6.320   8.340  1.00 41.81           C  
ANISOU 3760  C   PRO A 257     4943   5215   5728   -236    -86    656
ATOM   3761  O   PRO A 257       6.943   6.300   9.472  1.00 41.80           O  
ANISOU 3761  O   PRO A 257     4956   5187   5739   -277   -102    707
ATOM   3762  CB  PRO A 257       6.458   8.518   7.046  1.00 43.99           C  
ANISOU 3762  CB  PRO A 257     5066   5536   6113   -238    -62    693
ATOM   3763  CG  PRO A 257       6.683   8.841   5.581  1.00 41.77           C  
ANISOU 3763  CG  PRO A 257     4756   5296   5819   -187    -15    668
ATOM   3764  CD  PRO A 257       6.580   7.471   4.923  1.00 42.06           C  
ANISOU 3764  CD  PRO A 257     4876   5341   5765   -138     15    611
ATOM   3765  HA  PRO A 257       8.189   7.327   7.528  1.00 44.12           H  
ATOM   3766  HB3 PRO A 257       6.853   9.290   7.707  1.00 43.99           H  
ATOM   3767  HB2 PRO A 257       5.385   8.439   7.232  1.00 43.99           H  
ATOM   3768  HG3 PRO A 257       7.688   9.241   5.441  1.00 41.77           H  
ATOM   3769  HG2 PRO A 257       5.972   9.568   5.188  1.00 41.77           H  
ATOM   3770  HD2 PRO A 257       5.535   7.219   4.763  1.00 42.06           H  
ATOM   3771  HD3 PRO A 257       7.083   7.461   3.958  1.00 42.06           H  
ATOM   3772  N   TYR A 258       5.369   5.622   7.989  1.00 38.57           N  
ANISOU 3772  N   TYR A 258     4579   4790   5288   -210   -136    570
ATOM   3773  CA  TYR A 258       4.678   4.709   8.898  1.00 36.62           C  
ANISOU 3773  CA  TYR A 258     4393   4495   5024   -223   -214    523
ATOM   3774  C   TYR A 258       5.542   3.465   9.206  1.00 37.70           C  
ANISOU 3774  C   TYR A 258     4604   4630   5092   -204   -179    528
ATOM   3775  O   TYR A 258       5.650   3.066  10.364  1.00 37.68           O  
ANISOU 3775  O   TYR A 258     4640   4585   5093   -229   -231    540
ATOM   3776  CB  TYR A 258       3.271   4.378   8.355  1.00 32.11           C  
ANISOU 3776  CB  TYR A 258     3844   3919   4435   -199   -263    426
ATOM   3777  CG  TYR A 258       2.394   3.567   9.293  1.00 29.12           C  
ANISOU 3777  CG  TYR A 258     3520   3500   4045   -206   -347    360
ATOM   3778  CD1 TYR A 258       1.956   4.126  10.512  1.00 28.24           C  
ANISOU 3778  CD1 TYR A 258     3399   3342   3987   -247   -429    379
ATOM   3779  CD2 TYR A 258       2.019   2.249   8.956  1.00 28.73           C  
ANISOU 3779  CD2 TYR A 258     3524   3455   3936   -172   -347    273
ATOM   3780  CE1 TYR A 258       1.167   3.365  11.397  1.00 28.75           C  
ANISOU 3780  CE1 TYR A 258     3511   3369   4045   -247   -513    310
ATOM   3781  CE2 TYR A 258       1.227   1.490   9.838  1.00 30.01           C  
ANISOU 3781  CE2 TYR A 258     3727   3583   4092   -175   -425    203
ATOM   3782  CZ  TYR A 258       0.805   2.045  11.063  1.00 31.14           C  
ANISOU 3782  CZ  TYR A 258     3862   3682   4286   -209   -509    220
ATOM   3783  OH  TYR A 258       0.047   1.311  11.927  1.00 32.47           O  
ANISOU 3783  OH  TYR A 258     4069   3816   4451   -205   -594    141
ATOM   3784  H   TYR A 258       5.042   5.635   7.033  1.00 38.57           H  
ATOM   3785  HA  TYR A 258       4.529   5.248   9.834  1.00 36.62           H  
ATOM   3786  HB3 TYR A 258       3.346   3.855   7.401  1.00 32.11           H  
ATOM   3787  HB2 TYR A 258       2.738   5.306   8.147  1.00 32.11           H  
ATOM   3788  HD1 TYR A 258       2.231   5.137  10.783  1.00 28.24           H  
ATOM   3789  HD2 TYR A 258       2.344   1.808   8.023  1.00 28.73           H  
ATOM   3790  HE1 TYR A 258       0.843   3.798  12.332  1.00 28.75           H  
ATOM   3791  HE2 TYR A 258       0.956   0.480   9.562  1.00 30.01           H  
ATOM   3792  HH  TYR A 258      -0.143   0.425  11.595  1.00 32.47           H  
ATOM   3793  N   ASN A 259       6.236   2.927   8.191  1.00 38.79           N  
ANISOU 3793  N   ASN A 259     4764   4807   5167   -156    -97    517
ATOM   3794  CA  ASN A 259       7.207   1.835   8.368  1.00 40.09           C  
ANISOU 3794  CA  ASN A 259     5002   4971   5261   -131    -65    518
ATOM   3795  C   ASN A 259       8.426   2.266   9.209  1.00 40.53           C  
ANISOU 3795  C   ASN A 259     5050   5034   5317   -161    -19    620
ATOM   3796  O   ASN A 259       8.946   1.448   9.965  1.00 39.59           O  
ANISOU 3796  O   ASN A 259     4999   4895   5149   -159    -23    635
ATOM   3797  CB  ASN A 259       7.665   1.256   7.007  1.00 41.05           C  
ANISOU 3797  CB  ASN A 259     5148   5131   5317    -69      5    473
ATOM   3798  CG  ASN A 259       6.592   0.473   6.243  1.00 43.37           C  
ANISOU 3798  CG  ASN A 259     5470   5412   5598    -45    -39    371
ATOM   3799  OD1 ASN A 259       5.562   0.088   6.792  1.00 45.15           O  
ANISOU 3799  OD1 ASN A 259     5758   5616   5783    -25    -69    310
ATOM   3800  ND2 ASN A 259       6.827   0.203   4.965  1.00 45.75           N  
ANISOU 3800  ND2 ASN A 259     5724   5726   5934    -48    -43    351
ATOM   3801  H   ASN A 259       6.079   3.274   7.252  1.00 38.79           H  
ATOM   3802  HA  ASN A 259       6.677   1.051   8.914  1.00 40.09           H  
ATOM   3803  HB3 ASN A 259       8.476   0.548   7.182  1.00 41.05           H  
ATOM   3804  HB2 ASN A 259       8.083   2.043   6.381  1.00 41.05           H  
ATOM   3805 HD22 ASN A 259       6.158  -0.333   4.429  1.00 45.75           H  
ATOM   3806 HD21 ASN A 259       7.697   0.455   4.523  1.00 45.75           H  
ATOM   3807  N   ILE A 260       8.852   3.532   9.101  1.00 40.41           N  
ANISOU 3807  N   ILE A 260     4953   5046   5354   -191     24    689
ATOM   3808  CA  ILE A 260       9.924   4.114   9.912  1.00 42.81           C  
ANISOU 3808  CA  ILE A 260     5241   5357   5670   -234     67    791
ATOM   3809  C   ILE A 260       9.585   4.152  11.419  1.00 44.44           C  
ANISOU 3809  C   ILE A 260     5467   5495   5922   -296    -25    821
ATOM   3810  O   ILE A 260      10.432   3.753  12.219  1.00 48.50           O  
ANISOU 3810  O   ILE A 260     6033   5989   6406   -321    -18    879
ATOM   3811  CB  ILE A 260      10.377   5.514   9.385  1.00  0.00           C  
ATOM   3812  CG1 ILE A 260      11.193   5.359   8.080  1.00  0.00           C  
ATOM   3813  CG2 ILE A 260      11.167   6.396  10.380  1.00  0.00           C  
ATOM   3814  CD1 ILE A 260      11.252   6.634   7.219  1.00  0.00           C  
ATOM   3815  H   ILE A 260       8.434   4.136   8.401  1.00 40.41           H  
ATOM   3816  HA  ILE A 260      10.781   3.446   9.807  1.00 42.81           H  
ATOM   3817  HB  ILE A 260       9.472   6.066   9.137  1.00  0.00           H  
ATOM   3818 HG13 ILE A 260      10.780   4.555   7.470  1.00  0.00           H  
ATOM   3819 HG12 ILE A 260      12.206   5.034   8.322  1.00  0.00           H  
ATOM   3820 HG21 ILE A 260      11.500   7.324   9.915  1.00  0.00           H  
ATOM   3821 HG22 ILE A 260      10.563   6.686  11.240  1.00  0.00           H  
ATOM   3822 HG23 ILE A 260      12.053   5.879  10.752  1.00  0.00           H  
ATOM   3823 HD11 ILE A 260      10.904   6.435   6.205  1.00  0.00           H  
ATOM   3824 HD12 ILE A 260      10.636   7.438   7.621  1.00  0.00           H  
ATOM   3825 HD13 ILE A 260      12.273   7.009   7.148  1.00  0.00           H  
ATOM   3826  N   VAL A 261       8.366   4.562  11.803  1.00 42.31           N  
ANISOU 3826  N   VAL A 261     5163   5188   5725   -319   -116    783
ATOM   3827  CA  VAL A 261       7.961   4.531  13.214  1.00 42.52           C  
ANISOU 3827  CA  VAL A 261     5210   5144   5801   -371   -219    798
ATOM   3828  C   VAL A 261       7.741   3.094  13.744  1.00 41.68           C  
ANISOU 3828  C   VAL A 261     5208   4996   5632   -344   -276    742
ATOM   3829  O   VAL A 261       8.060   2.839  14.904  1.00 40.27           O  
ANISOU 3829  O   VAL A 261     5078   4764   5459   -378   -329    781
ATOM   3830  CB  VAL A 261       6.727   5.413  13.541  1.00  0.00           C  
ATOM   3831  CG1 VAL A 261       7.023   6.900  13.286  1.00  0.00           C  
ATOM   3832  CG2 VAL A 261       5.424   5.000  12.845  1.00  0.00           C  
ATOM   3833  H   VAL A 261       7.690   4.890  11.123  1.00 42.31           H  
ATOM   3834  HA  VAL A 261       8.790   4.944  13.791  1.00 42.52           H  
ATOM   3835  HB  VAL A 261       6.544   5.316  14.614  1.00  0.00           H  
ATOM   3836 HG11 VAL A 261       6.169   7.517  13.563  1.00  0.00           H  
ATOM   3837 HG12 VAL A 261       7.879   7.240  13.870  1.00  0.00           H  
ATOM   3838 HG13 VAL A 261       7.237   7.093  12.234  1.00  0.00           H  
ATOM   3839 HG21 VAL A 261       4.582   5.589  13.199  1.00  0.00           H  
ATOM   3840 HG22 VAL A 261       5.504   5.173  11.776  1.00  0.00           H  
ATOM   3841 HG23 VAL A 261       5.167   3.954  13.008  1.00  0.00           H  
ATOM   3842  N   LEU A 262       7.306   2.159  12.883  1.00 42.96           N  
ANISOU 3842  N   LEU A 262     5407   5179   5738   -283   -270    649
ATOM   3843  CA  LEU A 262       7.280   0.725  13.198  1.00 45.20           C  
ANISOU 3843  CA  LEU A 262     5785   5429   5961   -251   -318    588
ATOM   3844  C   LEU A 262       8.702   0.168  13.426  1.00 47.89           C  
ANISOU 3844  C   LEU A 262     6190   5775   6231   -242   -258    652
ATOM   3845  O   LEU A 262       8.900  -0.641  14.331  1.00 46.95           O  
ANISOU 3845  O   LEU A 262     6150   5607   6082   -239   -318    643
ATOM   3846  CB  LEU A 262       6.555  -0.069  12.087  1.00 42.78           C  
ANISOU 3846  CB  LEU A 262     5493   5148   5613   -193   -312    477
ATOM   3847  CG  LEU A 262       5.032   0.176  11.999  1.00 40.15           C  
ANISOU 3847  CG  LEU A 262     5123   4804   5328   -197   -385    394
ATOM   3848  CD1 LEU A 262       4.462  -0.358  10.666  1.00 40.99           C  
ANISOU 3848  CD1 LEU A 262     5247   4941   5385   -146   -359    297
ATOM   3849  CD2 LEU A 262       4.280  -0.374  13.231  1.00 37.99           C  
ANISOU 3849  CD2 LEU A 262     4878   4467   5091   -220   -506    357
ATOM   3850  H   LEU A 262       7.011   2.436  11.954  1.00 42.96           H  
ATOM   3851  HA  LEU A 262       6.733   0.602  14.135  1.00 45.20           H  
ATOM   3852  HB3 LEU A 262       6.725  -1.138  12.230  1.00 42.78           H  
ATOM   3853  HB2 LEU A 262       7.020   0.170  11.132  1.00 42.78           H  
ATOM   3854  HG  LEU A 262       4.867   1.254  11.993  1.00 40.15           H  
ATOM   3855 HD11 LEU A 262       3.620  -1.038  10.797  1.00 40.99           H  
ATOM   3856 HD12 LEU A 262       4.108   0.467  10.046  1.00 40.99           H  
ATOM   3857 HD13 LEU A 262       5.210  -0.892  10.079  1.00 40.99           H  
ATOM   3858 HD21 LEU A 262       3.444  -1.023  12.971  1.00 37.99           H  
ATOM   3859 HD22 LEU A 262       4.932  -0.948  13.890  1.00 37.99           H  
ATOM   3860 HD23 LEU A 262       3.872   0.445  13.826  1.00 37.99           H  
ATOM   3861  N   PHE A 263       9.681   0.638  12.642  1.00 51.15           N  
ANISOU 3861  N   PHE A 263     6572   6249   6613   -233   -144    713
ATOM   3862  CA  PHE A 263      11.107   0.388  12.850  1.00 52.69           C  
ANISOU 3862  CA  PHE A 263     6827   6460   6734   -225    -78    778
ATOM   3863  C   PHE A 263      11.635   0.944  14.188  1.00 54.10           C  
ANISOU 3863  C   PHE A 263     7016   6597   6943   -297   -101    884
ATOM   3864  O   PHE A 263      12.332   0.226  14.903  1.00 54.82           O  
ANISOU 3864  O   PHE A 263     7195   6660   6975   -298   -112    920
ATOM   3865  CB  PHE A 263      11.915   0.808  11.602  1.00  0.00           C  
ATOM   3866  CG  PHE A 263      13.421   0.932  11.764  1.00  0.00           C  
ATOM   3867  CD1 PHE A 263      14.004   2.188  12.040  1.00  0.00           C  
ATOM   3868  CD2 PHE A 263      14.226  -0.225  11.805  1.00  0.00           C  
ATOM   3869  CE1 PHE A 263      15.367   2.279  12.284  1.00  0.00           C  
ATOM   3870  CE2 PHE A 263      15.587  -0.112  12.057  1.00  0.00           C  
ATOM   3871  CZ  PHE A 263      16.156   1.134  12.289  1.00  0.00           C  
ATOM   3872  H   PHE A 263       9.436   1.241  11.862  1.00 51.15           H  
ATOM   3873  HA  PHE A 263      11.222  -0.695  12.920  1.00 52.69           H  
ATOM   3874  HB3 PHE A 263      11.541   1.745  11.199  1.00  0.00           H  
ATOM   3875  HB2 PHE A 263      11.728   0.070  10.827  1.00  0.00           H  
ATOM   3876  HD1 PHE A 263      13.393   3.080  12.067  1.00  0.00           H  
ATOM   3877  HD2 PHE A 263      13.786  -1.200  11.646  1.00  0.00           H  
ATOM   3878  HE1 PHE A 263      15.815   3.242  12.488  1.00  0.00           H  
ATOM   3879  HE2 PHE A 263      16.206  -0.998  12.084  1.00  0.00           H  
ATOM   3880  HZ  PHE A 263      17.214   1.212  12.493  1.00  0.00           H  
ATOM   3881  N   LEU A 264      11.235   2.167  14.560  1.00 51.85           N  
ANISOU 3881  N   LEU A 264     6644   6305   6751   -358   -113    936
ATOM   3882  CA  LEU A 264      11.542   2.753  15.870  1.00 52.82           C  
ANISOU 3882  CA  LEU A 264     6770   6382   6917   -436   -140   1038
ATOM   3883  C   LEU A 264      10.946   1.927  17.028  1.00 55.63           C  
ANISOU 3883  C   LEU A 264     7205   6645   7288   -450   -278   1005
ATOM   3884  O   LEU A 264      11.663   1.643  17.987  1.00 56.92           O  
ANISOU 3884  O   LEU A 264     7439   6761   7427   -484   -302   1073
ATOM   3885  CB  LEU A 264      11.099   4.230  15.933  1.00  0.00           C  
ATOM   3886  CG  LEU A 264      11.906   5.179  15.017  1.00  0.00           C  
ATOM   3887  CD1 LEU A 264      11.182   6.529  14.823  1.00  0.00           C  
ATOM   3888  CD2 LEU A 264      13.364   5.349  15.499  1.00  0.00           C  
ATOM   3889  H   LEU A 264      10.702   2.733  13.907  1.00 51.85           H  
ATOM   3890  HA  LEU A 264      12.627   2.715  15.990  1.00 52.82           H  
ATOM   3891  HB3 LEU A 264      11.179   4.591  16.959  1.00  0.00           H  
ATOM   3892  HB2 LEU A 264      10.039   4.287  15.693  1.00  0.00           H  
ATOM   3893  HG  LEU A 264      11.956   4.720  14.030  1.00  0.00           H  
ATOM   3894 HD11 LEU A 264      11.033   6.736  13.763  1.00  0.00           H  
ATOM   3895 HD12 LEU A 264      10.195   6.538  15.287  1.00  0.00           H  
ATOM   3896 HD13 LEU A 264      11.731   7.372  15.242  1.00  0.00           H  
ATOM   3897 HD21 LEU A 264      13.663   6.392  15.596  1.00  0.00           H  
ATOM   3898 HD22 LEU A 264      13.535   4.882  16.470  1.00  0.00           H  
ATOM   3899 HD23 LEU A 264      14.057   4.885  14.796  1.00  0.00           H  
ATOM   3900  N   GLU A 265       9.690   1.472  16.897  1.00 56.15           N  
ANISOU 3900  N   GLU A 265     7261   6682   7391   -422   -371    898
ATOM   3901  CA  GLU A 265       9.084   0.519  17.832  1.00 56.53           C  
ANISOU 3901  CA  GLU A 265     7378   6646   7455   -423   -507    847
ATOM   3902  C   GLU A 265       9.811  -0.842  17.876  1.00 55.81           C  
ANISOU 3902  C   GLU A 265     7401   6540   7265   -369   -518    808
ATOM   3903  O   GLU A 265       9.955  -1.399  18.962  1.00 57.84           O  
ANISOU 3903  O   GLU A 265     7736   6723   7517   -382   -609    817
ATOM   3904  CB  GLU A 265       7.580   0.336  17.559  1.00  0.00           C  
ATOM   3905  CG  GLU A 265       6.735   1.581  17.890  1.00  0.00           C  
ATOM   3906  CD  GLU A 265       5.247   1.287  17.773  1.00  0.00           C  
ATOM   3907  OE1 GLU A 265       4.710   1.242  16.647  1.00  0.00           O  
ATOM   3908  OE2 GLU A 265       4.593   1.055  18.813  1.00  0.00           O1-
ATOM   3909  H   GLU A 265       9.125   1.778  16.109  1.00 56.15           H  
ATOM   3910  HA  GLU A 265       9.182   0.950  18.830  1.00 56.53           H  
ATOM   3911  HB3 GLU A 265       7.207  -0.509  18.142  1.00  0.00           H  
ATOM   3912  HB2 GLU A 265       7.423   0.065  16.515  1.00  0.00           H  
ATOM   3913  HG3 GLU A 265       6.989   2.411  17.231  1.00  0.00           H  
ATOM   3914  HG2 GLU A 265       6.946   1.918  18.906  1.00  0.00           H  
ATOM   3915  N   THR A 266      10.298  -1.331  16.728  1.00 54.59           N  
ANISOU 3915  N   THR A 266     7259   6449   7035   -307   -434    762
ATOM   3916  CA  THR A 266      11.102  -2.553  16.625  1.00 53.99           C  
ANISOU 3916  CA  THR A 266     7288   6361   6865   -250   -444    721
ATOM   3917  C   THR A 266      12.435  -2.456  17.407  1.00 54.46           C  
ANISOU 3917  C   THR A 266     7418   6409   6865   -276   -401    837
ATOM   3918  O   THR A 266      12.819  -3.426  18.058  1.00 53.95           O  
ANISOU 3918  O   THR A 266     7456   6287   6755   -261   -470    832
ATOM   3919  CB  THR A 266      11.402  -2.936  15.146  1.00 54.01           C  
ANISOU 3919  CB  THR A 266     7280   6433   6808   -180   -363    647
ATOM   3920  OG1 THR A 266      10.189  -3.050  14.412  1.00 55.73           O  
ANISOU 3920  OG1 THR A 266     7435   6662   7078   -165   -398    549
ATOM   3921  CG2 THR A 266      12.203  -4.236  14.953  1.00 52.69           C  
ANISOU 3921  CG2 THR A 266     7219   6249   6554   -116   -387    588
ATOM   3922  H   THR A 266      10.117  -0.825  15.869  1.00 54.59           H  
ATOM   3923  HA  THR A 266      10.522  -3.360  17.078  1.00 53.99           H  
ATOM   3924  HB  THR A 266      11.985  -2.152  14.672  1.00 54.01           H  
ATOM   3925  HG1 THR A 266       9.729  -2.189  14.438  1.00 55.73           H
[truncated: 119,484 more chars]
