# Supplementary material for: Exploring an Intracellular Allosteric Site of CC-Chemokine Receptor 4 from 3D Models, Probe Simulations, and Mutagenesis
Source: ACS Pharmacol Transl Sci. 2024 Jul 16;7(8):2516–26. doi: 10.1021/acsptsci.4c00330 (PMC11320731; doi:10.1021/acsptsci.4c00330)
Supplement: Supplementary file 2 — pt4c00330_si_002.zip [file pt4c00330_si_002.zip › GSK_CCR4-CCR7-dock-scal0_7.pdb]

REMARK   4      COMPLIES WITH FORMAT V. 3.0, 1-DEC-2006
REMARK 888
REMARK 888 WRITTEN BY MAESTRO (A PRODUCT OF SCHRODINGER, LLC)
TITLE     CCR4-CCR7_Homology_model
EXPDTA    THEORETICAL MODEL, MODELLER 9.23 2020/01/07 12:40:52
REMARK 250  TEMPERATURE           (KELVIN) : NULL
REMARK 250  PH                             : NULL
MODEL        1
ATOM      1  N   ILE A  34      -1.357  14.480  28.050  1.00105.23           N  
ATOM      2  CA  ILE A  34      -2.161  13.466  27.379  1.00105.63           C  
ATOM      3  C   ILE A  34      -3.548  14.039  27.109  1.00105.54           C  
ATOM      4  O   ILE A  34      -3.889  15.142  27.544  1.00 99.34           O  
ATOM      5  CB  ILE A  34      -2.259  12.166  28.199  1.00  0.00           C  
ATOM      6  CG1 ILE A  34      -2.207  12.454  29.714  1.00  0.00           C  
ATOM      7  CG2 ILE A  34      -1.169  11.163  27.780  1.00  0.00           C  
ATOM      8  CD1 ILE A  34      -2.295  11.264  30.684  1.00  0.00           C  
ATOM      9  HB  ILE A  34      -3.160  11.623  27.914  1.00  0.00           H  
ATOM     10 HG12 ILE A  34      -1.264  12.947  29.958  1.00  0.00           H  
ATOM     11 HG13 ILE A  34      -3.037  13.105  29.991  1.00  0.00           H  
ATOM     12 HG21 ILE A  34      -1.261  10.255  28.375  1.00  0.00           H  
ATOM     13 HG22 ILE A  34      -1.284  10.919  26.724  1.00  0.00           H  
ATOM     14 HG23 ILE A  34      -0.185  11.605  27.943  1.00  0.00           H  
ATOM     15 HD11 ILE A  34      -2.244  11.627  31.712  1.00  0.00           H  
ATOM     16 HD12 ILE A  34      -3.239  10.739  30.531  1.00  0.00           H  
ATOM     17 HD13 ILE A  34      -1.466  10.581  30.498  1.00  0.00           H  
ATOM     18  H1  ILE A  34      -0.434  14.112  28.234  1.00105.23           H  
ATOM     19  H2  ILE A  34      -1.281  15.297  27.460  1.00105.23           H  
ATOM     20  HA  ILE A  34      -1.692  13.235  26.421  1.00105.63           H  
ATOM     21  N   LYS A  35      -4.346  13.272  26.369  1.00110.48           N  
ATOM     22  CA  LYS A  35      -5.722  13.640  26.063  1.00109.36           C  
ATOM     23  C   LYS A  35      -6.455  12.395  25.583  1.00112.54           C  
ATOM     24  O   LYS A  35      -5.845  11.365  25.279  1.00110.50           O  
ATOM     25  CB  LYS A  35      -5.791  14.764  25.011  1.00  0.00           C  
ATOM     26  CG  LYS A  35      -6.447  14.327  23.697  1.00  0.00           C  
ATOM     27  CD  LYS A  35      -6.484  15.411  22.613  1.00  0.00           C  
ATOM     28  CE  LYS A  35      -7.138  14.991  21.289  1.00  0.00           C  
ATOM     29  NZ  LYS A  35      -7.146  16.069  20.282  1.00  0.00           N1+
ATOM     30  HB2 LYS A  35      -6.372  15.598  25.406  1.00  0.00           H  
ATOM     31  HB3 LYS A  35      -4.783  15.104  24.775  1.00  0.00           H  
ATOM     32  HG2 LYS A  35      -5.901  13.480  23.281  1.00  0.00           H  
ATOM     33  HG3 LYS A  35      -7.481  14.033  23.887  1.00  0.00           H  
ATOM     34  HD2 LYS A  35      -7.045  16.272  22.977  1.00  0.00           H  
ATOM     35  HD3 LYS A  35      -5.466  15.719  22.371  1.00  0.00           H  
ATOM     36  HE2 LYS A  35      -6.593  14.148  20.865  1.00  0.00           H  
ATOM     37  HE3 LYS A  35      -8.173  14.701  21.471  1.00  0.00           H  
ATOM     38  HZ1 LYS A  35      -7.587  15.737  19.436  1.00  0.00           H  
ATOM     39  HZ2 LYS A  35      -7.661  16.862  20.641  1.00  0.00           H  
ATOM     40  HZ3 LYS A  35      -6.197  16.349  20.080  1.00  0.00           H  
ATOM     41  H   LYS A  35      -4.004  12.398  25.995  1.00110.48           H  
ATOM     42  HA  LYS A  35      -6.200  13.992  26.978  1.00109.36           H  
ATOM     43  N   ALA A  36      -7.785  12.499  25.532  1.00115.30           N  
ATOM     44  CA  ALA A  36      -8.629  11.420  25.030  1.00111.77           C  
ATOM     45  C   ALA A  36      -9.657  11.918  24.017  1.00115.06           C  
ATOM     46  O   ALA A  36     -10.588  11.175  23.679  1.00105.79           O  
ATOM     47  CB  ALA A  36      -9.337  10.689  26.187  1.00  0.00           C  
ATOM     48  HB1 ALA A  36      -8.591  10.291  26.875  1.00  0.00           H  
ATOM     49  HB2 ALA A  36      -9.983  11.389  26.717  1.00  0.00           H  
ATOM     50  HB3 ALA A  36      -9.936   9.871  25.788  1.00  0.00           H  
ATOM     51  H   ALA A  36      -8.238  13.344  25.846  1.00115.30           H  
ATOM     52  HA  ALA A  36      -7.985  10.700  24.524  1.00111.77           H  
ATOM     53  N   PHE A  37      -9.532  13.165  23.550  1.00118.14           N  
ATOM     54  CA  PHE A  37     -10.232  13.557  22.333  1.00118.87           C  
ATOM     55  C   PHE A  37      -9.608  12.877  21.113  1.00113.20           C  
ATOM     56  O   PHE A  37     -10.294  12.637  20.111  1.00103.84           O  
ATOM     57  CB  PHE A  37     -10.228  15.085  22.193  1.00118.76           C  
ATOM     58  CG  PHE A  37     -11.122  15.799  23.192  1.00114.32           C  
ATOM     59  CD1 PHE A  37     -10.895  17.130  23.520  1.00105.94           C  
ATOM     60  CD2 PHE A  37     -12.191  15.142  23.791  1.00112.40           C  
ATOM     61  CE1 PHE A  37     -11.712  17.789  24.430  1.00103.42           C  
ATOM     62  CE2 PHE A  37     -13.013  15.795  24.703  1.00106.49           C  
ATOM     63  CZ  PHE A  37     -12.773  17.121  25.021  1.00100.67           C  
ATOM     64  H   PHE A  37      -8.954  13.833  24.041  1.00118.14           H  
ATOM     65  HA  PHE A  37     -11.267  13.224  22.416  1.00118.87           H  
ATOM     66  HB3 PHE A  37     -10.528  15.356  21.181  1.00118.76           H  
ATOM     67  HB2 PHE A  37      -9.208  15.455  22.292  1.00118.76           H  
ATOM     68  HD1 PHE A  37     -10.074  17.665  23.066  1.00105.94           H  
ATOM     69  HD2 PHE A  37     -12.394  14.108  23.550  1.00112.40           H  
ATOM     70  HE1 PHE A  37     -11.521  18.823  24.677  1.00103.42           H  
ATOM     71  HE2 PHE A  37     -13.837  15.269  25.162  1.00106.49           H  
ATOM     72  HZ  PHE A  37     -13.408  17.636  25.728  1.00100.67           H  
ATOM     73  N   GLY A  38      -8.319  12.532  21.197  1.00112.19           N  
ATOM     74  CA  GLY A  38      -7.674  11.644  20.236  1.00108.43           C  
ATOM     75  C   GLY A  38      -8.290  10.248  20.219  1.00107.26           C  
ATOM     76  O   GLY A  38      -7.891   9.423  19.386  1.00101.72           O  
ATOM     77  HA3 GLY A  38      -6.604  11.560  20.474  1.00108.43           H  
ATOM     78  H   GLY A  38      -7.749  12.891  21.951  1.00112.19           H  
ATOM     79  HA2 GLY A  38      -7.775  12.080  19.243  1.00108.43           H  
ATOM     80  N   GLU A  39      -9.215   9.949  21.136  1.00111.94           N  
ATOM     81  CA  GLU A  39      -9.926   8.678  21.092  1.00105.55           C  
ATOM     82  C   GLU A  39     -11.108   8.744  20.134  1.00104.80           C  
ATOM     83  O   GLU A  39     -11.391   7.766  19.435  1.00101.26           O  
ATOM     84  CB  GLU A  39     -10.394   8.270  22.501  1.00  0.00           C  
ATOM     85  CG  GLU A  39      -9.297   7.894  23.512  1.00  0.00           C  
ATOM     86  CD  GLU A  39      -9.769   7.538  24.919  1.00  0.00           C  
ATOM     87  OE1 GLU A  39     -10.995   7.612  25.161  1.00  0.00           O  
ATOM     88  OE2 GLU A  39      -8.888   7.190  25.732  1.00  0.00           O1-
ATOM     89  HB2 GLU A  39     -10.943   9.094  22.956  1.00  0.00           H  
ATOM     90  HB3 GLU A  39     -11.042   7.395  22.432  1.00  0.00           H  
ATOM     91  HG2 GLU A  39      -8.750   7.024  23.149  1.00  0.00           H  
ATOM     92  HG3 GLU A  39      -8.610   8.732  23.629  1.00  0.00           H  
ATOM     93  H   GLU A  39      -9.429  10.608  21.871  1.00111.94           H  
ATOM     94  HA  GLU A  39      -9.237   7.915  20.728  1.00105.55           H  
ATOM     95  N   LEU A  40     -11.804   9.883  20.083  1.00109.08           N  
ATOM     96  CA  LEU A  40     -12.886  10.075  19.124  1.00109.94           C  
ATOM     97  C   LEU A  40     -12.418  10.695  17.809  1.00112.51           C  
ATOM     98  O   LEU A  40     -13.169  10.661  16.825  1.00110.48           O  
ATOM     99  CB  LEU A  40     -14.004  10.946  19.728  1.00  0.00           C  
ATOM    100  CG  LEU A  40     -13.987  12.490  19.605  1.00  0.00           C  
ATOM    101  CD1 LEU A  40     -13.902  12.953  18.152  1.00  0.00           C  
ATOM    102  CD2 LEU A  40     -15.209  13.102  20.290  1.00  0.00           C  
ATOM    103  HB2 LEU A  40     -14.959  10.674  19.281  1.00  0.00           H  
ATOM    104  HB3 LEU A  40     -14.050  10.785  20.805  1.00  0.00           H  
ATOM    105  HG  LEU A  40     -13.165  12.894  20.195  1.00  0.00           H  
ATOM    106 HD11 LEU A  40     -13.892  14.043  18.116  1.00  0.00           H  
ATOM    107 HD12 LEU A  40     -12.988  12.567  17.699  1.00  0.00           H  
ATOM    108 HD13 LEU A  40     -14.764  12.579  17.599  1.00  0.00           H  
ATOM    109 HD21 LEU A  40     -15.177  14.187  20.191  1.00  0.00           H  
ATOM    110 HD22 LEU A  40     -16.117  12.722  19.821  1.00  0.00           H  
ATOM    111 HD23 LEU A  40     -15.207  12.834  21.347  1.00  0.00           H  
ATOM    112  H   LEU A  40     -11.586  10.639  20.717  1.00109.08           H  
ATOM    113  HA  LEU A  40     -13.310   9.096  18.900  1.00109.94           H  
ATOM    114  N   PHE A  41     -11.204  11.256  17.766  1.00108.67           N  
ATOM    115  CA  PHE A  41     -10.694  11.818  16.516  1.00104.92           C  
ATOM    116  C   PHE A  41     -10.587  10.749  15.432  1.00101.16           C  
ATOM    117  O   PHE A  41     -10.864  11.018  14.256  1.00 98.44           O  
ATOM    118  CB  PHE A  41      -9.336  12.484  16.756  1.00105.72           C  
ATOM    119  CG  PHE A  41      -8.336  12.248  15.653  1.00106.16           C  
ATOM    120  CD1 PHE A  41      -7.264  11.389  15.847  1.00106.58           C  
ATOM    121  CD2 PHE A  41      -8.462  12.888  14.422  1.00105.13           C  
ATOM    122  CE1 PHE A  41      -6.336  11.167  14.838  1.00111.19           C  
ATOM    123  CE2 PHE A  41      -7.544  12.665  13.404  1.00101.85           C  
ATOM    124  CZ  PHE A  41      -6.476  11.805  13.614  1.00106.33           C  
ATOM    125  H   PHE A  41     -10.635  11.292  18.598  1.00108.67           H  
ATOM    126  HA  PHE A  41     -11.394  12.580  16.175  1.00104.92           H  
ATOM    127  HB3 PHE A  41      -8.922  12.133  17.700  1.00105.72           H  
ATOM    128  HB2 PHE A  41      -9.479  13.558  16.891  1.00105.72           H  
ATOM    129  HD1 PHE A  41      -7.143  10.881  16.792  1.00106.58           H  
ATOM    130  HD2 PHE A  41      -9.284  13.567  14.248  1.00105.13           H  
ATOM    131  HE1 PHE A  41      -5.504  10.497  15.007  1.00111.19           H  
ATOM    132  HE2 PHE A  41      -7.663  13.160  12.451  1.00101.85           H  
ATOM    133  HZ  PHE A  41      -5.755  11.633  12.828  1.00106.33           H  
ATOM    134  N   LEU A  42     -10.195   9.535  15.807  1.00100.23           N  
ATOM    135  CA  LEU A  42      -9.960   8.479  14.828  1.00 96.47           C  
ATOM    136  C   LEU A  42     -11.245   7.847  14.286  1.00 91.26           C  
ATOM    137  O   LEU A  42     -11.263   7.448  13.114  1.00 92.90           O  
ATOM    138  CB  LEU A  42      -9.043   7.412  15.434  1.00 88.55           C  
ATOM    139  CG  LEU A  42      -7.564   7.797  15.430  1.00 82.41           C  
ATOM    140  CD1 LEU A  42      -6.753   6.841  16.277  1.00 88.02           C  
ATOM    141  CD2 LEU A  42      -7.039   7.814  14.011  1.00 84.82           C  
ATOM    142  H   LEU A  42     -10.056   9.329  16.786  1.00100.23           H  
ATOM    143  HA  LEU A  42      -9.431   8.925  13.984  1.00 96.47           H  
ATOM    144  HB3 LEU A  42      -9.175   6.473  14.896  1.00 88.55           H  
ATOM    145  HB2 LEU A  42      -9.360   7.202  16.457  1.00 88.55           H  
ATOM    146  HG  LEU A  42      -7.466   8.799  15.847  1.00 82.41           H  
ATOM    147 HD11 LEU A  42      -5.704   7.138  16.256  1.00 88.02           H  
ATOM    148 HD12 LEU A  42      -7.117   6.866  17.304  1.00 88.02           H  
ATOM    149 HD13 LEU A  42      -6.851   5.830  15.881  1.00 88.02           H  
ATOM    150 HD21 LEU A  42      -5.984   8.088  14.016  1.00 84.82           H  
ATOM    151 HD22 LEU A  42      -7.154   6.824  13.568  1.00 84.82           H  
ATOM    152 HD23 LEU A  42      -7.600   8.541  13.424  1.00 84.82           H  
ATOM    153  N   PRO A  43     -12.322   7.702  15.076  1.00 95.69           N  
ATOM    154  CA  PRO A  43     -13.586   7.213  14.487  1.00 93.15           C  
ATOM    155  C   PRO A  43     -14.044   7.967  13.248  1.00 97.04           C  
ATOM    156  O   PRO A  43     -14.542   7.337  12.307  1.00 95.85           O  
ATOM    157  CB  PRO A  43     -14.592   7.380  15.635  1.00 92.28           C  
ATOM    158  CG  PRO A  43     -13.779   7.347  16.889  1.00 98.99           C  
ATOM    159  CD  PRO A  43     -12.312   7.486  16.534  1.00100.80           C  
ATOM    160  HA  PRO A  43     -13.486   6.155  14.248  1.00 93.15           H  
ATOM    161  HB3 PRO A  43     -15.287   6.541  15.632  1.00 92.28           H  
ATOM    162  HB2 PRO A  43     -15.083   8.350  15.548  1.00 92.28           H  
ATOM    163  HG3 PRO A  43     -13.940   6.397  17.402  1.00 98.99           H  
ATOM    164  HG2 PRO A  43     -14.076   8.173  17.537  1.00 98.99           H  
ATOM    165  HD2 PRO A  43     -11.904   8.369  17.026  1.00100.80           H  
ATOM    166  HD3 PRO A  43     -11.797   6.551  16.756  1.00100.80           H  
ATOM    167  N   PRO A  44     -13.913   9.295  13.223  1.00103.15           N  
ATOM    168  CA  PRO A  44     -14.337  10.043  12.041  1.00100.71           C  
ATOM    169  C   PRO A  44     -13.286   9.948  10.938  1.00 92.43           C  
ATOM    170  O   PRO A  44     -13.623   9.878   9.751  1.00 87.18           O  
ATOM    171  CD  PRO A  44     -13.694  10.481  14.322  1.00  0.00           C  
ATOM    172  CB  PRO A  44     -14.656  11.504  12.411  1.00  0.00           C  
ATOM    173  CG  PRO A  44     -13.704  11.798  13.558  1.00  0.00           C  
ATOM    174  HD3 PRO A  44     -14.484  10.448  15.075  1.00  0.00           H  
ATOM    175  HD2 PRO A  44     -12.731  10.300  14.800  1.00  0.00           H  
ATOM    176  HB2 PRO A  44     -14.475  12.146  11.549  1.00  0.00           H  
ATOM    177  HB3 PRO A  44     -15.701  11.584  12.711  1.00  0.00           H  
ATOM    178  HG3 PRO A  44     -14.060  12.595  14.211  1.00  0.00           H  
ATOM    179  HG2 PRO A  44     -12.693  12.029  13.220  1.00  0.00           H  
ATOM    180  HA  PRO A  44     -15.253   9.586  11.669  1.00100.71           H  
ATOM    181  N   LEU A  45     -12.004   9.920  11.312  1.00 93.10           N  
ATOM    182  CA  LEU A  45     -10.938   9.871  10.319  1.00 87.01           C  
ATOM    183  C   LEU A  45     -10.973   8.560   9.543  1.00 86.79           C  
ATOM    184  O   LEU A  45     -10.948   8.562   8.306  1.00 89.14           O  
ATOM    185  CB  LEU A  45      -9.572  10.064  11.003  1.00  0.00           C  
ATOM    186  CG  LEU A  45      -8.274  10.258  10.180  1.00  0.00           C  
ATOM    187  CD1 LEU A  45      -8.372  11.436   9.212  1.00  0.00           C  
ATOM    188  CD2 LEU A  45      -7.068  10.426  11.104  1.00  0.00           C  
ATOM    189  HB2 LEU A  45      -9.601  10.954  11.632  1.00  0.00           H  
ATOM    190  HB3 LEU A  45      -9.347   9.192  11.618  1.00  0.00           H  
ATOM    191  HG  LEU A  45      -8.035   9.334   9.653  1.00  0.00           H  
ATOM    192 HD11 LEU A  45      -7.438  11.532   8.659  1.00  0.00           H  
ATOM    193 HD12 LEU A  45      -9.192  11.265   8.514  1.00  0.00           H  
ATOM    194 HD13 LEU A  45      -8.558  12.352   9.773  1.00  0.00           H  
ATOM    195 HD21 LEU A  45      -6.167  10.561  10.506  1.00  0.00           H  
ATOM    196 HD22 LEU A  45      -7.216  11.300  11.740  1.00  0.00           H  
ATOM    197 HD23 LEU A  45      -6.960   9.537  11.728  1.00  0.00           H  
ATOM    198  H   LEU A  45     -11.764   9.935  12.294  1.00 93.10           H  
ATOM    199  HA  LEU A  45     -11.087  10.690   9.616  1.00 87.01           H  
ATOM    200  N   TYR A  46     -11.045   7.426  10.250  1.00 86.94           N  
ATOM    201  CA  TYR A  46     -11.175   6.133   9.582  1.00 85.01           C  
ATOM    202  C   TYR A  46     -12.500   5.990   8.854  1.00 84.49           C  
ATOM    203  O   TYR A  46     -12.620   5.122   7.987  1.00 80.44           O  
ATOM    204  CB  TYR A  46     -11.041   4.980  10.579  1.00 80.78           C  
ATOM    205  CG  TYR A  46      -9.666   4.841  11.173  1.00 84.73           C  
ATOM    206  CD1 TYR A  46      -8.532   5.024  10.391  1.00 84.13           C  
ATOM    207  CD2 TYR A  46      -9.500   4.537  12.521  1.00 82.89           C  
ATOM    208  CE1 TYR A  46      -7.267   4.899  10.933  1.00 87.46           C  
ATOM    209  CE2 TYR A  46      -8.240   4.415  13.076  1.00 81.30           C  
ATOM    210  CZ  TYR A  46      -7.126   4.601  12.273  1.00 86.67           C  
ATOM    211  OH  TYR A  46      -5.869   4.482  12.810  1.00 89.19           O  
ATOM    212  H   TYR A  46     -11.007   7.457  11.260  1.00 86.94           H  
ATOM    213  HA  TYR A  46     -10.373   6.045   8.848  1.00 85.01           H  
ATOM    214  HB3 TYR A  46     -11.320   4.045  10.091  1.00 80.78           H  
ATOM    215  HB2 TYR A  46     -11.770   5.108  11.380  1.00 80.78           H  
ATOM    216  HD1 TYR A  46      -8.632   5.267   9.343  1.00 84.13           H  
ATOM    217  HD2 TYR A  46     -10.364   4.392  13.154  1.00 82.89           H  
ATOM    218  HE1 TYR A  46      -6.396   5.035  10.309  1.00 87.46           H  
ATOM    219  HE2 TYR A  46      -8.130   4.178  14.124  1.00 81.30           H  
ATOM    220  HH  TYR A  46      -5.938   4.275  13.745  1.00 89.19           H  
ATOM    221  N   SER A  47     -13.497   6.808   9.198  1.00 88.43           N  
ATOM    222  CA  SER A  47     -14.791   6.721   8.530  1.00 92.98           C  
ATOM    223  C   SER A  47     -14.718   7.303   7.121  1.00 91.68           C  
ATOM    224  O   SER A  47     -15.094   6.648   6.142  1.00 93.21           O  
ATOM    225  CB  SER A  47     -15.860   7.441   9.355  1.00 94.18           C  
ATOM    226  OG  SER A  47     -15.932   6.945  10.683  1.00 84.60           O  
ATOM    227  H   SER A  47     -13.359   7.495   9.926  1.00 88.43           H  
ATOM    228  HA  SER A  47     -15.066   5.668   8.452  1.00 92.98           H  
ATOM    229  HB3 SER A  47     -16.830   7.325   8.871  1.00 94.18           H  
ATOM    230  HB2 SER A  47     -15.642   8.509   9.378  1.00 94.18           H  
ATOM    231  HG  SER A  47     -16.612   7.421  11.167  1.00 84.60           H  
ATOM    232  N   LEU A  48     -14.227   8.534   7.002  1.00 90.81           N  
ATOM    233  CA  LEU A  48     -14.261   9.220   5.717  1.00 92.06           C  
ATOM    234  C   LEU A  48     -13.173   8.696   4.788  1.00 89.42           C  
ATOM    235  O   LEU A  48     -13.391   8.567   3.578  1.00 88.00           O  
ATOM    236  CB  LEU A  48     -14.162  10.741   5.943  1.00  0.00           C  
ATOM    237  CG  LEU A  48     -13.666  11.697   4.829  1.00  0.00           C  
ATOM    238  CD1 LEU A  48     -14.486  11.567   3.548  1.00  0.00           C  
ATOM    239  CD2 LEU A  48     -13.666  13.146   5.319  1.00  0.00           C  
ATOM    240  HB2 LEU A  48     -15.147  11.139   6.188  1.00  0.00           H  
ATOM    241  HB3 LEU A  48     -13.475  10.943   6.765  1.00  0.00           H  
ATOM    242  HG  LEU A  48     -12.607  11.516   4.639  1.00  0.00           H  
ATOM    243 HD11 LEU A  48     -14.101  12.257   2.797  1.00  0.00           H  
ATOM    244 HD12 LEU A  48     -14.416  10.545   3.173  1.00  0.00           H  
ATOM    245 HD13 LEU A  48     -15.529  11.805   3.758  1.00  0.00           H  
ATOM    246 HD21 LEU A  48     -13.314  13.800   4.520  1.00  0.00           H  
ATOM    247 HD22 LEU A  48     -14.678  13.434   5.605  1.00  0.00           H  
ATOM    248 HD23 LEU A  48     -13.006  13.239   6.181  1.00  0.00           H  
ATOM    249  H   LEU A  48     -13.827   8.998   7.805  1.00 90.81           H  
ATOM    250  HA  LEU A  48     -15.226   9.014   5.254  1.00 92.06           H  
ATOM    251  N   VAL A  49     -11.998   8.358   5.330  1.00 87.48           N  
ATOM    252  CA  VAL A  49     -10.917   7.815   4.510  1.00 85.90           C  
ATOM    253  C   VAL A  49     -11.154   6.321   4.324  1.00 87.54           C  
ATOM    254  O   VAL A  49     -10.254   5.576   3.913  1.00 89.27           O  
ATOM    255  CB  VAL A  49      -9.526   8.099   5.107  1.00  0.00           C  
ATOM    256  CG1 VAL A  49      -8.524   8.297   3.965  1.00  0.00           C  
ATOM    257  CG2 VAL A  49      -9.520   9.351   5.996  1.00  0.00           C  
ATOM    258  HB  VAL A  49      -9.222   7.262   5.736  1.00  0.00           H  
ATOM    259 HG11 VAL A  49      -7.537   8.499   4.380  1.00  0.00           H  
ATOM    260 HG12 VAL A  49      -8.485   7.394   3.355  1.00  0.00           H  
ATOM    261 HG13 VAL A  49      -8.838   9.139   3.348  1.00  0.00           H  
ATOM    262 HG21 VAL A  49      -8.517   9.511   6.393  1.00  0.00           H  
ATOM    263 HG22 VAL A  49      -9.818  10.218   5.406  1.00  0.00           H  
ATOM    264 HG23 VAL A  49     -10.220   9.216   6.821  1.00  0.00           H  
ATOM    265  H   VAL A  49     -11.846   8.478   6.322  1.00 87.48           H  
ATOM    266  HA  VAL A  49     -10.966   8.289   3.529  1.00 85.90           H  
ATOM    267  N   PHE A  50     -12.371   5.880   4.633  1.00 85.43           N  
ATOM    268  CA  PHE A  50     -12.867   4.573   4.226  1.00 86.62           C  
ATOM    269  C   PHE A  50     -14.052   4.659   3.282  1.00 89.27           C  
ATOM    270  O   PHE A  50     -14.253   3.743   2.481  1.00 89.23           O  
ATOM    271  CB  PHE A  50     -13.268   3.734   5.454  1.00  0.00           C  
ATOM    272  CG  PHE A  50     -13.800   2.349   5.152  1.00  0.00           C  
ATOM    273  CD1 PHE A  50     -15.101   1.996   5.555  1.00  0.00           C  
ATOM    274  CD2 PHE A  50     -12.997   1.417   4.472  1.00  0.00           C  
ATOM    275  CE1 PHE A  50     -15.600   0.713   5.272  1.00  0.00           C  
ATOM    276  CE2 PHE A  50     -13.498   0.132   4.187  1.00  0.00           C  
ATOM    277  CZ  PHE A  50     -14.800  -0.219   4.588  1.00  0.00           C  
ATOM    278  HB2 PHE A  50     -12.401   3.595   6.099  1.00  0.00           H  
ATOM    279  HB3 PHE A  50     -14.053   4.250   6.007  1.00  0.00           H  
ATOM    280  HD1 PHE A  50     -15.716   2.711   6.083  1.00  0.00           H  
ATOM    281  HD2 PHE A  50     -11.997   1.687   4.165  1.00  0.00           H  
ATOM    282  HE1 PHE A  50     -16.600   0.442   5.578  1.00  0.00           H  
ATOM    283  HE2 PHE A  50     -12.882  -0.584   3.662  1.00  0.00           H  
ATOM    284  HZ  PHE A  50     -15.183  -1.205   4.371  1.00  0.00           H  
ATOM    285  H   PHE A  50     -12.998   6.460   5.173  1.00 85.43           H  
ATOM    286  HA  PHE A  50     -12.060   4.052   3.708  1.00 86.62           H  
ATOM    287  N   VAL A  51     -14.843   5.731   3.352  1.00 94.35           N  
ATOM    288  CA  VAL A  51     -15.916   5.910   2.381  1.00 95.73           C  
ATOM    289  C   VAL A  51     -15.373   6.428   1.054  1.00 94.45           C  
ATOM    290  O   VAL A  51     -15.691   5.883  -0.007  1.00 88.66           O  
ATOM    291  CB  VAL A  51     -16.992   6.867   2.930  1.00  0.00           C  
ATOM    292  CG1 VAL A  51     -16.656   8.296   2.496  1.00  0.00           C  
ATOM    293  CG2 VAL A  51     -18.397   6.512   2.426  1.00  0.00           C  
ATOM    294  HB  VAL A  51     -17.019   6.799   4.018  1.00  0.00           H  
ATOM    295 HG11 VAL A  51     -17.413   8.980   2.880  1.00  0.00           H  
ATOM    296 HG12 VAL A  51     -15.681   8.577   2.891  1.00  0.00           H  
ATOM    297 HG13 VAL A  51     -16.637   8.351   1.407  1.00  0.00           H  
ATOM    298 HG21 VAL A  51     -19.120   7.215   2.840  1.00  0.00           H  
ATOM    299 HG22 VAL A  51     -18.418   6.568   1.337  1.00  0.00           H  
ATOM    300 HG23 VAL A  51     -18.653   5.500   2.742  1.00  0.00           H  
ATOM    301  H   VAL A  51     -14.699   6.419   4.078  1.00 94.35           H  
ATOM    302  HA  VAL A  51     -16.382   4.940   2.205  1.00 95.73           H  
ATOM    303  N   PHE A  52     -14.557   7.485   1.100  1.00 96.03           N  
ATOM    304  CA  PHE A  52     -13.844   7.936  -0.093  1.00 91.31           C  
ATOM    305  C   PHE A  52     -13.080   6.777  -0.720  1.00 89.65           C  
ATOM    306  O   PHE A  52     -13.112   6.572  -1.940  1.00 89.64           O  
ATOM    307  CB  PHE A  52     -12.902   9.104   0.260  1.00  0.00           C  
ATOM    308  CG  PHE A  52     -12.656  10.101  -0.852  1.00  0.00           C  
ATOM    309  CD1 PHE A  52     -13.735  10.812  -1.407  1.00  0.00           C  
ATOM    310  CD2 PHE A  52     -11.352  10.320  -1.329  1.00  0.00           C  
ATOM    311  CE1 PHE A  52     -13.509  11.744  -2.435  1.00  0.00           C  
ATOM    312  CE2 PHE A  52     -11.125  11.252  -2.358  1.00  0.00           C  
ATOM    313  CZ  PHE A  52     -12.205  11.964  -2.911  1.00  0.00           C  
ATOM    314  HB2 PHE A  52     -13.321   9.669   1.093  1.00  0.00           H  
ATOM    315  HB3 PHE A  52     -11.926   8.711   0.542  1.00  0.00           H  
ATOM    316  HD1 PHE A  52     -14.739  10.642  -1.044  1.00  0.00           H  
ATOM    317  HD2 PHE A  52     -10.524   9.771  -0.906  1.00  0.00           H  
ATOM    318  HE1 PHE A  52     -14.338  12.292  -2.859  1.00  0.00           H  
ATOM    319  HE2 PHE A  52     -10.123  11.421  -2.723  1.00  0.00           H  
ATOM    320  HZ  PHE A  52     -12.032  12.680  -3.702  1.00  0.00           H  
ATOM    321  H   PHE A  52     -14.427   7.984   1.969  1.00 96.03           H  
ATOM    322  HA  PHE A  52     -14.576   8.295  -0.816  1.00 91.31           H  
ATOM    323  N   GLY A  53     -12.398   5.987   0.112  1.00 84.97           N  
ATOM    324  CA  GLY A  53     -11.598   4.895  -0.414  1.00 86.51           C  
ATOM    325  C   GLY A  53     -12.433   3.772  -1.000  1.00 84.75           C  
ATOM    326  O   GLY A  53     -12.096   3.228  -2.054  1.00 86.66           O  
ATOM    327  H   GLY A  53     -12.439   6.148   1.108  1.00 84.97           H  
ATOM    328  HA3 GLY A  53     -10.963   4.498   0.379  1.00 86.51           H  
ATOM    329  HA2 GLY A  53     -10.919   5.278  -1.177  1.00 86.51           H  
ATOM    330  N   LEU A  54     -13.522   3.398  -0.322  1.00 85.90           N  
ATOM    331  CA  LEU A  54     -14.390   2.336  -0.828  1.00 94.13           C  
ATOM    332  C   LEU A  54     -15.298   2.819  -1.954  1.00 95.43           C  
ATOM    333  O   LEU A  54     -15.758   2.007  -2.768  1.00 91.75           O  
ATOM    334  CB  LEU A  54     -15.247   1.754   0.298  1.00 90.55           C  
ATOM    335  CG  LEU A  54     -14.697   0.561   1.074  1.00 81.58           C  
ATOM    336  CD1 LEU A  54     -15.723   0.124   2.093  1.00 67.77           C  
ATOM    337  CD2 LEU A  54     -14.344  -0.579   0.125  1.00 81.67           C  
ATOM    338  H   LEU A  54     -13.755   3.850   0.550  1.00 85.90           H  
ATOM    339  HA  LEU A  54     -13.759   1.538  -1.222  1.00 94.13           H  
ATOM    340  HB3 LEU A  54     -16.231   1.499  -0.098  1.00 90.55           H  
ATOM    341  HB2 LEU A  54     -15.504   2.550   0.998  1.00 90.55           H  
ATOM    342  HG  LEU A  54     -13.793   0.873   1.599  1.00 81.58           H  
ATOM    343 HD11 LEU A  54     -15.339  -0.729   2.654  1.00 67.77           H  
ATOM    344 HD12 LEU A  54     -15.929   0.947   2.779  1.00 67.77           H  
ATOM    345 HD13 LEU A  54     -16.642  -0.162   1.583  1.00 67.77           H  
ATOM    346 HD21 LEU A  54     -13.953  -1.421   0.696  1.00 81.67           H  
ATOM    347 HD22 LEU A  54     -15.236  -0.892  -0.416  1.00 81.67           H  
ATOM    348 HD23 LEU A  54     -13.589  -0.240  -0.586  1.00 81.67           H  
ATOM    349  N   LEU A  55     -15.589   4.121  -1.999  1.00 97.29           N  
ATOM    350  CA  LEU A  55     -16.319   4.680  -3.129  1.00 92.50           C  
ATOM    351  C   LEU A  55     -15.407   4.830  -4.341  1.00 92.20           C  
ATOM    352  O   LEU A  55     -15.744   4.382  -5.440  1.00 86.70           O  
ATOM    353  CB  LEU A  55     -16.924   6.028  -2.745  1.00 92.64           C  
ATOM    354  CG  LEU A  55     -17.809   6.716  -3.773  1.00 91.95           C  
ATOM    355  CD1 LEU A  55     -19.149   6.008  -3.840  1.00 83.64           C  
ATOM    356  CD2 LEU A  55     -17.970   8.182  -3.409  1.00 95.34           C  
ATOM    357  H   LEU A  55     -15.301   4.729  -1.247  1.00 97.29           H  
ATOM    358  HA  LEU A  55     -17.128   3.997  -3.389  1.00 92.50           H  
ATOM    359  HB3 LEU A  55     -16.125   6.709  -2.449  1.00 92.64           H  
ATOM    360  HB2 LEU A  55     -17.478   5.920  -1.812  1.00 92.64           H  
ATOM    361  HG  LEU A  55     -17.328   6.649  -4.750  1.00 91.95           H  
ATOM    362 HD11 LEU A  55     -19.784   6.500  -4.577  1.00 83.64           H  
ATOM    363 HD12 LEU A  55     -18.997   4.968  -4.129  1.00 83.64           H  
ATOM    364 HD13 LEU A  55     -19.630   6.046  -2.862  1.00 83.64           H  
ATOM    365 HD21 LEU A  55     -18.604   8.674  -4.147  1.00 95.34           H  
ATOM    366 HD22 LEU A  55     -18.429   8.265  -2.423  1.00 95.34           H  
ATOM    367 HD23 LEU A  55     -16.991   8.664  -3.394  1.00 95.34           H  
ATOM    368  N   GLY A  56     -14.242   5.454  -4.148  1.00 92.54           N  
ATOM    369  CA  GLY A  56     -13.292   5.583  -5.241  1.00 89.66           C  
ATOM    370  C   GLY A  56     -12.846   4.237  -5.789  1.00 93.82           C  
ATOM    371  O   GLY A  56     -12.879   4.007  -7.002  1.00 96.60           O  
ATOM    372  H   GLY A  56     -14.018   5.837  -3.241  1.00 92.54           H  
ATOM    373  HA3 GLY A  56     -12.421   6.142  -4.900  1.00 89.66           H  
ATOM    374  HA2 GLY A  56     -13.740   6.170  -6.043  1.00 89.66           H  
ATOM    375  N   ASN A  57     -12.421   3.326  -4.900  1.00 93.68           N  
ATOM    376  CA  ASN A  57     -11.969   2.009  -5.345  1.00 92.03           C  
ATOM    377  C   ASN A  57     -13.112   1.141  -5.866  1.00 90.68           C  
ATOM    378  O   ASN A  57     -12.856   0.192  -6.617  1.00 92.89           O  
ATOM    379  CB  ASN A  57     -11.236   1.267  -4.221  1.00 85.43           C  
ATOM    380  CG  ASN A  57      -9.785   1.696  -4.087  1.00 84.55           C  
ATOM    381  OD1 ASN A  57      -8.941   1.350  -4.915  1.00 80.38           O  
ATOM    382  ND2 ASN A  57      -9.485   2.441  -3.028  1.00 86.76           N  
ATOM    383  H   ASN A  57     -12.410   3.548  -3.915  1.00 93.68           H  
ATOM    384  HA  ASN A  57     -11.263   2.156  -6.163  1.00 92.03           H  
ATOM    385  HB3 ASN A  57     -11.280   0.192  -4.406  1.00 85.43           H  
ATOM    386  HB2 ASN A  57     -11.753   1.437  -3.276  1.00 85.43           H  
ATOM    387 HD22 ASN A  57      -8.537   2.757  -2.885  1.00 86.76           H  
ATOM    388 HD21 ASN A  57     -10.207   2.692  -2.367  1.00 86.76           H  
ATOM    389  N   SER A  58     -14.358   1.435  -5.482  1.00 86.45           N  
ATOM    390  CA  SER A  58     -15.487   0.749  -6.095  1.00 87.51           C  
ATOM    391  C   SER A  58     -15.722   1.189  -7.527  1.00 94.16           C  
ATOM    392  O   SER A  58     -15.992   0.360  -8.405  1.00 87.03           O  
ATOM    393  CB  SER A  58     -16.757   1.010  -5.263  1.00  0.00           C  
ATOM    394  OG  SER A  58     -17.880   0.359  -5.870  1.00  0.00           O  
ATOM    395  HB2 SER A  58     -16.618   0.620  -4.254  1.00  0.00           H  
ATOM    396  HB3 SER A  58     -16.947   2.083  -5.215  1.00  0.00           H  
ATOM    397  HG  SER A  58     -18.665   0.512  -5.339  1.00  0.00           H  
ATOM    398  H   SER A  58     -14.517   2.130  -4.768  1.00 86.45           H  
ATOM    399  HA  SER A  58     -15.285  -0.323  -6.091  1.00 87.51           H  
ATOM    400  N   VAL A  59     -15.621   2.500  -7.781  1.00 99.10           N  
ATOM    401  CA  VAL A  59     -15.677   3.014  -9.147  1.00 87.22           C  
ATOM    402  C   VAL A  59     -14.630   2.360 -10.031  1.00 88.52           C  
ATOM    403  O   VAL A  59     -14.865   2.171 -11.228  1.00 93.34           O  
ATOM    404  CB  VAL A  59     -15.477   4.542  -9.157  1.00  0.00           C  
ATOM    405  CG1 VAL A  59     -15.082   4.984 -10.567  1.00  0.00           C  
ATOM    406  CG2 VAL A  59     -16.746   5.296  -8.737  1.00  0.00           C  
ATOM    407  HB  VAL A  59     -14.698   4.811  -8.444  1.00  0.00           H  
ATOM    408 HG11 VAL A  59     -14.938   6.066 -10.583  1.00  0.00           H  
ATOM    409 HG12 VAL A  59     -14.153   4.491 -10.857  1.00  0.00           H  
ATOM    410 HG13 VAL A  59     -15.870   4.714 -11.270  1.00  0.00           H  
ATOM    411 HG21 VAL A  59     -16.555   6.370  -8.760  1.00  0.00           H  
ATOM    412 HG22 VAL A  59     -17.556   5.058  -9.427  1.00  0.00           H  
ATOM    413 HG23 VAL A  59     -17.030   5.000  -7.727  1.00  0.00           H  
ATOM    414  H   VAL A  59     -15.501   3.155  -7.020  1.00 99.10           H  
ATOM    415  HA  VAL A  59     -16.662   2.793  -9.558  1.00 87.22           H  
ATOM    416  N   VAL A  60     -13.470   2.017  -9.466  1.00 92.25           N  
ATOM    417  CA  VAL A  60     -12.396   1.411 -10.252  1.00 89.37           C  
ATOM    418  C   VAL A  60     -12.748  -0.025 -10.636  1.00 86.32           C  
ATOM    419  O   VAL A  60     -12.410  -0.491 -11.734  1.00 82.26           O  
ATOM    420  CB  VAL A  60     -11.068   1.496  -9.477  1.00 86.59           C  
ATOM    421  CG1 VAL A  60      -9.949   0.789 -10.236  1.00 88.58           C  
ATOM    422  CG2 VAL A  60     -10.713   2.951  -9.208  1.00 82.09           C  
ATOM    423  H   VAL A  60     -13.324   2.174  -8.478  1.00 92.25           H  
ATOM    424  HA  VAL A  60     -12.287   1.988 -11.171  1.00 89.37           H  
ATOM    425  HB  VAL A  60     -11.200   0.994  -8.518  1.00 86.59           H  
ATOM    426 HG11 VAL A  60      -9.022   0.863  -9.668  1.00 88.58           H  
ATOM    427 HG12 VAL A  60     -10.208  -0.261 -10.372  1.00 88.58           H  
ATOM    428 HG13 VAL A  60      -9.816   1.260 -11.211  1.00 88.58           H  
ATOM    429 HG21 VAL A  60      -9.772   3.001  -8.660  1.00 82.09           H  
ATOM    430 HG22 VAL A  60     -10.610   3.482 -10.155  1.00 82.09           H  
ATOM    431 HG23 VAL A  60     -11.503   3.415  -8.616  1.00 82.09           H  
ATOM    432  N   VAL A  61     -13.440  -0.744  -9.750  1.00 93.58           N  
ATOM    433  CA  VAL A  61     -13.882  -2.098 -10.074  1.00 91.53           C  
ATOM    434  C   VAL A  61     -15.002  -2.054 -11.107  1.00 93.34           C  
ATOM    435  O   VAL A  61     -14.866  -2.600 -12.207  1.00 96.71           O  
ATOM    436  CB  VAL A  61     -14.328  -2.854  -8.809  1.00 86.02           C  
ATOM    437  CG1 VAL A  61     -14.832  -4.224  -9.191  1.00 72.34           C  
ATOM    438  CG2 VAL A  61     -13.170  -2.973  -7.831  1.00 88.38           C  
ATOM    439  H   VAL A  61     -13.662  -0.353  -8.845  1.00 93.58           H  
ATOM    440  HA  VAL A  61     -13.040  -2.635 -10.511  1.00 91.53           H  
ATOM    441  HB  VAL A  61     -15.136  -2.299  -8.333  1.00 86.02           H  
ATOM    442 HG11 VAL A  61     -15.147  -4.759  -8.295  1.00 72.34           H  
ATOM    443 HG12 VAL A  61     -15.679  -4.123  -9.870  1.00 72.34           H  
ATOM    444 HG13 VAL A  61     -14.035  -4.781  -9.686  1.00 72.34           H  
ATOM    445 HG21 VAL A  61     -13.500  -3.510  -6.940  1.00 88.38           H  
ATOM    446 HG22 VAL A  61     -12.351  -3.517  -8.300  1.00 88.38           H  
ATOM    447 HG23 VAL A  61     -12.829  -1.977  -7.548  1.00 88.38           H  
ATOM    448  N   LEU A  62     -16.118  -1.387 -10.773  1.00 92.58           N  
ATOM    449  CA  LEU A  62     -17.279  -1.364 -11.666  1.00 95.70           C  
ATOM    450  C   LEU A  62     -16.909  -0.893 -13.071  1.00 92.03           C  
ATOM    451  O   LEU A  62     -17.387  -1.447 -14.067  1.00 90.17           O  
ATOM    452  CB  LEU A  62     -18.381  -0.470 -11.088  1.00102.24           C  
ATOM    453  CG  LEU A  62     -19.344  -1.017 -10.028  1.00 96.29           C  
ATOM    454  CD1 LEU A  62     -20.438   0.009  -9.710  1.00 76.35           C  
ATOM    455  CD2 LEU A  62     -19.956  -2.343 -10.472  1.00 88.62           C  
ATOM    456  H   LEU A  62     -16.168  -0.891  -9.894  1.00 92.58           H  
ATOM    457  HA  LEU A  62     -17.671  -2.379 -11.741  1.00 95.70           H  
ATOM    458  HB3 LEU A  62     -18.960  -0.047 -11.908  1.00102.24           H  
ATOM    459  HB2 LEU A  62     -17.930   0.450 -10.713  1.00102.24           H  
ATOM    460  HG  LEU A  62     -18.776  -1.197  -9.115  1.00 96.29           H  
ATOM    461 HD11 LEU A  62     -21.112  -0.398  -8.956  1.00 76.35           H  
ATOM    462 HD12 LEU A  62     -19.980   0.923  -9.332  1.00 76.35           H  
ATOM    463 HD13 LEU A  62     -21.000   0.234 -10.616  1.00 76.35           H  
ATOM    464 HD21 LEU A  62     -20.635  -2.707  -9.700  1.00 88.62           H  
ATOM    465 HD22 LEU A  62     -20.507  -2.195 -11.401  1.00 88.62           H  
ATOM    466 HD23 LEU A  62     -19.163  -3.073 -10.632  1.00 88.62           H  
ATOM    467  N   VAL A  63     -16.049   0.126 -13.170  1.00 94.30           N  
ATOM    468  CA  VAL A  63     -15.632   0.604 -14.485  1.00 92.50           C  
ATOM    469  C   VAL A  63     -14.792  -0.441 -15.220  1.00 92.95           C  
ATOM    470  O   VAL A  63     -14.872  -0.538 -16.449  1.00 96.05           O  
ATOM    471  CB  VAL A  63     -14.883   1.942 -14.349  1.00  0.00           C  
ATOM    472  CG1 VAL A  63     -14.331   2.347 -15.719  1.00  0.00           C  
ATOM    473  CG2 VAL A  63     -15.788   3.066 -13.827  1.00  0.00           C  
ATOM    474  HB  VAL A  63     -14.069   1.832 -13.633  1.00  0.00           H  
ATOM    475 HG11 VAL A  63     -13.799   3.294 -15.633  1.00  0.00           H  
ATOM    476 HG12 VAL A  63     -13.648   1.576 -16.079  1.00  0.00           H  
ATOM    477 HG13 VAL A  63     -15.155   2.458 -16.425  1.00  0.00           H  
ATOM    478 HG21 VAL A  63     -15.214   3.990 -13.749  1.00  0.00           H  
ATOM    479 HG22 VAL A  63     -16.619   3.214 -14.516  1.00  0.00           H  
ATOM    480 HG23 VAL A  63     -16.175   2.795 -12.844  1.00  0.00           H  
ATOM    481  H   VAL A  63     -15.688   0.565 -12.336  1.00 94.30           H  
ATOM    482  HA  VAL A  63     -16.531   0.784 -15.075  1.00 92.50           H  
ATOM    483  N   LEU A  64     -14.016  -1.251 -14.494  1.00 86.50           N  
ATOM    484  CA  LEU A  64     -13.215  -2.287 -15.143  1.00 83.05           C  
ATOM    485  C   LEU A  64     -14.081  -3.433 -15.656  1.00 93.26           C  
ATOM    486  O   LEU A  64     -13.741  -4.055 -16.672  1.00 94.90           O  
ATOM    487  CB  LEU A  64     -12.145  -2.807 -14.165  1.00  0.00           C  
ATOM    488  CG  LEU A  64     -10.686  -3.060 -14.618  1.00  0.00           C  
ATOM    489  CD1 LEU A  64     -10.049  -1.817 -15.237  1.00  0.00           C  
ATOM    490  CD2 LEU A  64      -9.839  -3.572 -13.453  1.00  0.00           C  
ATOM    491  HB2 LEU A  64     -12.030  -2.100 -13.342  1.00  0.00           H  
ATOM    492  HB3 LEU A  64     -12.452  -3.776 -13.771  1.00  0.00           H  
ATOM    493  HG  LEU A  64     -10.660  -3.902 -15.311  1.00  0.00           H  
ATOM    494 HD11 LEU A  64      -9.027  -2.043 -15.539  1.00  0.00           H  
ATOM    495 HD12 LEU A  64     -10.625  -1.508 -16.110  1.00  0.00           H  
ATOM    496 HD13 LEU A  64     -10.041  -1.010 -14.504  1.00  0.00           H  
ATOM    497 HD21 LEU A  64      -8.818  -3.742 -13.794  1.00  0.00           H  
ATOM    498 HD22 LEU A  64      -9.836  -2.831 -12.653  1.00  0.00           H  
ATOM    499 HD23 LEU A  64     -10.259  -4.507 -13.080  1.00  0.00           H  
ATOM    500  H   LEU A  64     -13.981  -1.151 -13.489  1.00 86.50           H  
ATOM    501  HA  LEU A  64     -12.706  -1.837 -15.997  1.00 83.05           H  
ATOM    502  N   PHE A  65     -15.194  -3.732 -14.978  1.00 95.91           N  
ATOM    503  CA  PHE A  65     -16.016  -4.884 -15.342  1.00 92.85           C  
ATOM    504  C   PHE A  65     -16.647  -4.640 -16.708  1.00 92.29           C  
ATOM    505  O   PHE A  65     -16.276  -5.291 -17.692  1.00 90.92           O  
ATOM    506  CB  PHE A  65     -17.085  -5.200 -14.278  1.00  0.00           C  
ATOM    507  CG  PHE A  65     -17.963  -6.397 -14.571  1.00  0.00           C  
ATOM    508  CD1 PHE A  65     -17.471  -7.696 -14.356  1.00  0.00           C  
ATOM    509  CD2 PHE A  65     -19.268  -6.212 -15.059  1.00  0.00           C  
ATOM    510  CE1 PHE A  65     -18.286  -8.811 -14.621  1.00  0.00           C  
ATOM    511  CE2 PHE A  65     -20.083  -7.326 -15.324  1.00  0.00           C  
ATOM    512  CZ  PHE A  65     -19.591  -8.627 -15.106  1.00  0.00           C  
ATOM    513  HB2 PHE A  65     -16.600  -5.402 -13.322  1.00  0.00           H  
ATOM    514  HB3 PHE A  65     -17.754  -4.345 -14.172  1.00  0.00           H  
ATOM    515  HD1 PHE A  65     -16.466  -7.839 -13.986  1.00  0.00           H  
ATOM    516  HD2 PHE A  65     -19.644  -5.213 -15.229  1.00  0.00           H  
ATOM    517  HE1 PHE A  65     -17.908  -9.809 -14.452  1.00  0.00           H  
ATOM    518  HE2 PHE A  65     -21.088  -7.184 -15.697  1.00  0.00           H  
ATOM    519  HZ  PHE A  65     -20.218  -9.483 -15.310  1.00  0.00           H  
ATOM    520  H   PHE A  65     -15.480  -3.156 -14.198  1.00 95.91           H  
ATOM    521  HA  PHE A  65     -15.360  -5.752 -15.426  1.00 92.85           H  
ATOM    522  N   LYS A  66     -17.594  -3.695 -16.794  1.00 96.61           N  
ATOM    523  CA  LYS A  66     -18.227  -3.376 -18.081  1.00107.37           C  
ATOM    524  C   LYS A  66     -17.277  -2.504 -18.907  1.00100.19           C  
ATOM    525  O   LYS A  66     -17.519  -1.324 -19.167  1.00 98.63           O  
ATOM    526  CB  LYS A  66     -19.598  -2.695 -17.908  1.00  0.00           C  
ATOM    527  CG  LYS A  66     -20.659  -3.617 -17.297  1.00  0.00           C  
ATOM    528  CD  LYS A  66     -22.042  -2.972 -17.134  1.00  0.00           C  
ATOM    529  CE  LYS A  66     -23.113  -3.871 -16.502  1.00  0.00           C  
ATOM    530  NZ  LYS A  66     -24.420  -3.204 -16.368  1.00  0.00           N1+
ATOM    531  HB2 LYS A  66     -19.495  -1.832 -17.249  1.00  0.00           H  
ATOM    532  HB3 LYS A  66     -19.967  -2.368 -18.880  1.00  0.00           H  
ATOM    533  HG2 LYS A  66     -20.791  -4.492 -17.933  1.00  0.00           H  
ATOM    534  HG3 LYS A  66     -20.339  -3.933 -16.303  1.00  0.00           H  
ATOM    535  HD2 LYS A  66     -21.961  -2.091 -16.496  1.00  0.00           H  
ATOM    536  HD3 LYS A  66     -22.423  -2.676 -18.112  1.00  0.00           H  
ATOM    537  HE2 LYS A  66     -23.256  -4.758 -17.120  1.00  0.00           H  
ATOM    538  HE3 LYS A  66     -22.793  -4.172 -15.503  1.00  0.00           H  
ATOM    539  HZ1 LYS A  66     -25.083  -3.842 -15.948  1.00  0.00           H  
ATOM    540  HZ2 LYS A  66     -24.325  -2.386 -15.784  1.00  0.00           H  
ATOM    541  HZ3 LYS A  66     -24.752  -2.928 -17.282  1.00  0.00           H  
ATOM    542  H   LYS A  66     -17.882  -3.192 -15.966  1.00 96.61           H  
ATOM    543  HA  LYS A  66     -18.382  -4.311 -18.621  1.00107.37           H  
ATOM    544  N   TYR A  67     -16.185  -3.138 -19.327  1.00 93.23           N  
ATOM    545  CA  TYR A  67     -15.102  -2.562 -20.115  1.00 94.03           C  
ATOM    546  C   TYR A  67     -14.061  -3.664 -20.264  1.00 99.17           C  
ATOM    547  O   TYR A  67     -12.955  -3.430 -20.762  1.00 96.63           O  
ATOM    548  CB  TYR A  67     -14.488  -1.317 -19.444  1.00  0.00           C  
ATOM    549  CG  TYR A  67     -15.216   0.023 -19.823  1.00  0.00           C  
ATOM    550  CD1 TYR A  67     -15.480   0.324 -21.180  1.00  0.00           C  
ATOM    551  CD2 TYR A  67     -15.776   0.936 -18.885  1.00  0.00           C  
ATOM    552  CE1 TYR A  67     -16.162   1.499 -21.579  1.00  0.00           C  
ATOM    553  CE2 TYR A  67     -16.451   2.106 -19.267  1.00  0.00           C  
ATOM    554  CZ  TYR A  67     -16.583   2.435 -20.620  1.00  0.00           C  
ATOM    555  OH  TYR A  67     -17.085   3.647 -20.988  1.00  0.00           O  
ATOM    556  HB2 TYR A  67     -14.351  -1.499 -18.392  1.00  0.00           H  
ATOM    557  HB3 TYR A  67     -13.479  -1.162 -19.827  1.00  0.00           H  
ATOM    558  HD1 TYR A  67     -15.162  -0.352 -21.940  1.00  0.00           H  
ATOM    559  HD2 TYR A  67     -15.829   0.759 -17.843  1.00  0.00           H  
ATOM    560  HE1 TYR A  67     -16.320   1.712 -22.627  1.00  0.00           H  
ATOM    561  HE2 TYR A  67     -16.879   2.735 -18.500  1.00  0.00           H  
ATOM    562  HH  TYR A  67     -17.235   4.229 -20.224  1.00  0.00           H  
ATOM    563  H   TYR A  67     -16.050  -4.115 -19.104  1.00 93.23           H  
ATOM    564  HA  TYR A  67     -15.480  -2.288 -21.101  1.00 94.03           H  
ATOM    565  N   LYS A  68     -14.423  -4.875 -19.825  1.00 95.71           N  
ATOM    566  CA  LYS A  68     -13.455  -5.963 -19.718  1.00 91.42           C  
ATOM    567  C   LYS A  68     -12.856  -6.342 -21.068  1.00 97.29           C  
ATOM    568  O   LYS A  68     -11.692  -6.756 -21.126  1.00104.29           O  
ATOM    569  CB  LYS A  68     -14.109  -7.183 -19.073  1.00  0.00           C  
ATOM    570  CG  LYS A  68     -13.133  -8.340 -18.837  1.00  0.00           C  
ATOM    571  CD  LYS A  68     -13.773  -9.599 -18.235  1.00  0.00           C  
ATOM    572  CE  LYS A  68     -12.812 -10.770 -17.991  1.00  0.00           C  
ATOM    573  NZ  LYS A  68     -13.476 -11.952 -17.413  1.00  0.00           N1+
ATOM    574  H   LYS A  68     -15.382  -5.051 -19.559  1.00 95.71           H  
ATOM    575  HA  LYS A  68     -12.645  -5.631 -19.070  1.00 91.42           H  
ATOM    576  HB2 LYS A  68     -14.525  -6.902 -18.104  1.00  0.00           H  
ATOM    577  HB3 LYS A  68     -14.906  -7.552 -19.717  1.00  0.00           H  
ATOM    578  HG2 LYS A  68     -12.683  -8.636 -19.785  1.00  0.00           H  
ATOM    579  HG3 LYS A  68     -12.351  -8.022 -18.148  1.00  0.00           H  
ATOM    580  HD2 LYS A  68     -14.216  -9.356 -17.269  1.00  0.00           H  
ATOM    581  HD3 LYS A  68     -14.548  -9.970 -18.906  1.00  0.00           H  
ATOM    582  HE2 LYS A  68     -12.361 -11.073 -18.937  1.00  0.00           H  
ATOM    583  HE3 LYS A  68     -12.028 -10.460 -17.300  1.00  0.00           H  
ATOM    584  HZ1 LYS A  68     -12.798 -12.687 -17.276  1.00  0.00           H  
ATOM    585  HZ2 LYS A  68     -13.890 -11.706 -16.525  1.00  0.00           H  
ATOM    586  HZ3 LYS A  68     -14.197 -12.275 -18.043  1.00  0.00           H  
ATOM    587  N   ARG A  69     -13.620  -6.204 -22.160  1.00100.52           N  
ATOM    588  CA  ARG A  69     -13.138  -6.662 -23.465  1.00 95.39           C  
ATOM    589  C   ARG A  69     -11.920  -5.876 -23.946  1.00103.87           C  
ATOM    590  O   ARG A  69     -11.056  -6.440 -24.629  1.00109.60           O  
ATOM    591  CB  ARG A  69     -14.259  -6.575 -24.498  1.00  0.00           C  
ATOM    592  CG  ARG A  69     -15.127  -7.820 -24.788  1.00  0.00           C  
ATOM    593  CD  ARG A  69     -16.245  -7.718 -25.825  1.00  0.00           C  
ATOM    594  NE  ARG A  69     -16.974  -8.981 -25.984  1.00  0.00           N  
ATOM    595  CZ  ARG A  69     -16.627  -9.962 -26.837  1.00  0.00           C  
ATOM    596  NH1 ARG A  69     -15.575  -9.803 -27.670  1.00  0.00           N  
ATOM    597  NH2 ARG A  69     -17.361 -11.094 -26.845  1.00  0.00           N1+
ATOM    598  H   ARG A  69     -14.535  -5.782 -22.086  1.00100.52           H  
ATOM    599  HA  ARG A  69     -12.849  -7.709 -23.369  1.00 95.39           H  
ATOM    600  HB2 ARG A  69     -14.977  -5.813 -24.192  1.00  0.00           H  
ATOM    601  HB3 ARG A  69     -13.839  -6.309 -25.468  1.00  0.00           H  
ATOM    602  HG2 ARG A  69     -14.493  -8.631 -25.149  1.00  0.00           H  
ATOM    603  HG3 ARG A  69     -15.631  -8.135 -23.872  1.00  0.00           H  
ATOM    604  HD2 ARG A  69     -16.958  -6.953 -25.516  1.00  0.00           H  
ATOM    605  HD3 ARG A  69     -15.820  -7.449 -26.793  1.00  0.00           H  
ATOM    606  HE  ARG A  69     -17.789  -9.086 -25.396  1.00  0.00           H  
ATOM    607 HH12 ARG A  69     -15.319 -10.544 -28.309  1.00  0.00           H  
ATOM    608 HH11 ARG A  69     -15.044  -8.944 -27.654  1.00  0.00           H  
ATOM    609 HH22 ARG A  69     -17.122 -11.847 -27.476  1.00  0.00           H  
ATOM    610 HH21 ARG A  69     -18.149 -11.190 -26.219  1.00  0.00           H  
ATOM    611  N   LEU A  70     -11.822  -4.590 -23.605  1.00101.90           N  
ATOM    612  CA  LEU A  70     -10.701  -3.746 -24.028  1.00 97.99           C  
ATOM    613  C   LEU A  70      -9.691  -3.511 -22.904  1.00103.97           C  
ATOM    614  O   LEU A  70      -9.180  -2.396 -22.731  1.00 97.54           O  
ATOM    615  CB  LEU A  70     -11.221  -2.422 -24.578  1.00 97.97           C  
ATOM    616  CG  LEU A  70     -12.120  -1.563 -23.684  1.00 96.24           C  
ATOM    617  CD1 LEU A  70     -11.549  -0.165 -23.612  1.00 93.22           C  
ATOM    618  CD2 LEU A  70     -13.551  -1.523 -24.200  1.00 93.73           C  
ATOM    619  H   LEU A  70     -12.539  -4.162 -23.035  1.00101.90           H  
ATOM    620  HA  LEU A  70     -10.184  -4.262 -24.838  1.00 97.99           H  
ATOM    621  HB3 LEU A  70     -11.728  -2.604 -25.525  1.00 97.97           H  
ATOM    622  HB2 LEU A  70     -10.377  -1.821 -24.918  1.00 97.97           H  
ATOM    623  HG  LEU A  70     -12.125  -1.989 -22.681  1.00 96.24           H  
ATOM    624 HD11 LEU A  70     -12.183   0.455 -22.977  1.00 93.22           H  
ATOM    625 HD12 LEU A  70     -10.544  -0.204 -23.192  1.00 93.22           H  
ATOM    626 HD13 LEU A  70     -11.508   0.264 -24.615  1.00 93.22           H  
ATOM    627 HD21 LEU A  70     -14.159  -0.902 -23.540  1.00 93.73           H  
ATOM    628 HD22 LEU A  70     -13.563  -1.101 -25.207  1.00 93.73           H  
ATOM    629 HD23 LEU A  70     -13.957  -2.533 -24.226  1.00 93.73           H  
ATOM    630  N   ARG A  71      -9.363  -4.555 -22.140  1.00106.12           N  
ATOM    631  CA  ARG A  71      -8.529  -4.424 -20.950  1.00 99.68           C  
ATOM    632  C   ARG A  71      -7.070  -4.719 -21.288  1.00 97.63           C  
ATOM    633  O   ARG A  71      -6.769  -5.721 -21.945  1.00 98.96           O  
ATOM    634  CB  ARG A  71      -9.030  -5.373 -19.843  1.00  0.00           C  
ATOM    635  CG  ARG A  71      -8.372  -5.327 -18.445  1.00  0.00           C  
ATOM    636  CD  ARG A  71      -8.880  -6.274 -17.356  1.00  0.00           C  
ATOM    637  NE  ARG A  71     -10.266  -5.987 -16.970  1.00  0.00           N  
ATOM    638  CZ  ARG A  71     -11.052  -6.820 -16.262  1.00  0.00           C  
ATOM    639  NH1 ARG A  71     -10.582  -8.020 -15.854  1.00  0.00           N  
ATOM    640  NH2 ARG A  71     -12.313  -6.432 -15.986  1.00  0.00           N1+
ATOM    641  HB2 ARG A  71     -10.085  -5.180 -19.648  1.00  0.00           H  
ATOM    642  HB3 ARG A  71      -8.903  -6.407 -20.164  1.00  0.00           H  
ATOM    643  HG2 ARG A  71      -7.311  -5.557 -18.534  1.00  0.00           H  
ATOM    644  HG3 ARG A  71      -8.494  -4.331 -18.018  1.00  0.00           H  
ATOM    645  HD2 ARG A  71      -8.837  -7.301 -17.719  1.00  0.00           H  
ATOM    646  HD3 ARG A  71      -8.256  -6.176 -16.467  1.00  0.00           H  
ATOM    647  HE  ARG A  71     -10.623  -5.091 -17.274  1.00  0.00           H  
ATOM    648 HH12 ARG A  71     -11.176  -8.641 -15.323  1.00  0.00           H  
ATOM    649 HH11 ARG A  71      -9.636  -8.294 -16.078  1.00  0.00           H  
ATOM    650 HH22 ARG A  71     -12.924  -7.039 -15.456  1.00  0.00           H  
ATOM    651 HH21 ARG A  71     -12.647  -5.534 -16.307  1.00  0.00           H  
ATOM    652  H   ARG A  71      -9.694  -5.479 -22.377  1.00106.12           H  
ATOM    653  HA  ARG A  71      -8.602  -3.399 -20.586  1.00 99.68           H  
ATOM    654  N   SER A  72      -6.168  -3.847 -20.831  1.00 93.30           N  
ATOM    655  CA  SER A  72      -4.740  -3.998 -21.093  1.00 90.58           C  
ATOM    656  C   SER A  72      -4.130  -4.995 -20.106  1.00 87.32           C  
ATOM    657  O   SER A  72      -4.830  -5.656 -19.333  1.00 93.67           O  
ATOM    658  CB  SER A  72      -4.022  -2.638 -21.013  1.00  0.00           C  
ATOM    659  OG  SER A  72      -3.512  -2.278 -22.304  1.00  0.00           O  
ATOM    660  HB2 SER A  72      -4.724  -1.873 -20.678  1.00  0.00           H  
ATOM    661  HB3 SER A  72      -3.195  -2.704 -20.306  1.00  0.00           H  
ATOM    662  HG  SER A  72      -3.066  -1.429 -22.248  1.00  0.00           H  
ATOM    663  H   SER A  72      -6.467  -3.050 -20.285  1.00 93.30           H  
ATOM    664  HA  SER A  72      -4.615  -4.393 -22.102  1.00 90.58           H  
ATOM    665  N   MET A  73      -2.801  -5.124 -20.130  1.00 89.68           N  
ATOM    666  CA  MET A  73      -2.123  -5.839 -19.057  1.00 83.83           C  
ATOM    667  C   MET A  73      -2.086  -4.989 -17.791  1.00 89.50           C  
ATOM    668  O   MET A  73      -2.282  -5.506 -16.682  1.00 87.50           O  
ATOM    669  CB  MET A  73      -0.709  -6.237 -19.491  1.00 78.21           C  
ATOM    670  CG  MET A  73       0.123  -6.910 -18.406  1.00 87.32           C  
ATOM    671  SD  MET A  73       1.626  -7.717 -19.011  1.00 96.59           S  
ATOM    672  CE  MET A  73       0.947  -9.161 -19.824  1.00 76.59           C  
ATOM    673  H   MET A  73      -2.268  -4.726 -20.891  1.00 89.68           H  
ATOM    674  HA  MET A  73      -2.683  -6.748 -18.842  1.00 83.83           H  
ATOM    675  HB3 MET A  73      -0.181  -5.356 -19.857  1.00 78.21           H  
ATOM    676  HB2 MET A  73      -0.770  -6.895 -20.359  1.00 78.21           H  
ATOM    677  HG3 MET A  73      -0.493  -7.640 -17.879  1.00 87.32           H  
ATOM    678  HG2 MET A  73       0.388  -6.173 -17.646  1.00 87.32           H  
ATOM    679  HE1 MET A  73       1.756  -9.757 -20.247  1.00 76.59           H  
ATOM    680  HE2 MET A  73       0.395  -9.761 -19.099  1.00 76.59           H  
ATOM    681  HE3 MET A  73       0.275  -8.846 -20.622  1.00 76.59           H  
ATOM    682  N   THR A  74      -1.871  -3.677 -17.942  1.00 88.20           N  
ATOM    683  CA  THR A  74      -1.892  -2.787 -16.784  1.00 85.20           C  
ATOM    684  C   THR A  74      -3.296  -2.614 -16.222  1.00 84.32           C  
ATOM    685  O   THR A  74      -3.452  -2.365 -15.020  1.00 88.66           O  
ATOM    686  CB  THR A  74      -1.311  -1.417 -17.145  1.00 86.03           C  
ATOM    687  OG1 THR A  74      -2.198  -0.739 -18.043  1.00 91.86           O  
ATOM    688  CG2 THR A  74       0.048  -1.571 -17.790  1.00 76.40           C  
ATOM    689  H   THR A  74      -1.695  -3.296 -18.861  1.00 88.20           H  
ATOM    690  HA  THR A  74      -1.267  -3.227 -16.006  1.00 85.20           H  
ATOM    691  HB  THR A  74      -1.207  -0.825 -16.235  1.00 86.03           H  
ATOM    692  HG1 THR A  74      -1.831   0.120 -18.269  1.00 91.86           H  
ATOM    693 HG21 THR A  74       0.445  -0.587 -18.040  1.00 76.40           H  
ATOM    694 HG22 THR A  74       0.725  -2.071 -17.095  1.00 76.40           H  
ATOM    695 HG23 THR A  74      -0.044  -2.167 -18.698  1.00 76.40           H  
ATOM    696  N   ASP A  75      -4.329  -2.729 -17.062  1.00 81.73           N  
ATOM    697  CA  ASP A  75      -5.691  -2.602 -16.552  1.00 88.94           C  
ATOM    698  C   ASP A  75      -6.058  -3.752 -15.617  1.00 87.07           C  
ATOM    699  O   ASP A  75      -6.837  -3.556 -14.674  1.00 84.73           O  
ATOM    700  CB  ASP A  75      -6.687  -2.501 -17.709  1.00 89.22           C  
ATOM    701  CG  ASP A  75      -6.732  -1.108 -18.325  1.00 91.45           C  
ATOM    702  OD1 ASP A  75      -6.381  -0.135 -17.619  1.00 92.75           O  
ATOM    703  OD2 ASP A  75      -7.121  -0.985 -19.509  1.00 89.99           O1-
ATOM    704  H   ASP A  75      -4.165  -2.904 -18.044  1.00 81.73           H  
ATOM    705  HA  ASP A  75      -5.749  -1.674 -15.981  1.00 88.94           H  
ATOM    706  HB3 ASP A  75      -7.682  -2.773 -17.355  1.00 89.22           H  
ATOM    707  HB2 ASP A  75      -6.425  -3.228 -18.479  1.00 89.22           H  
ATOM    708  N   VAL A  76      -5.513  -4.951 -15.850  1.00 80.33           N  
ATOM    709  CA  VAL A  76      -5.724  -6.041 -14.901  1.00 80.66           C  
ATOM    710  C   VAL A  76      -4.882  -5.853 -13.639  1.00 79.85           C  
ATOM    711  O   VAL A  76      -5.331  -6.191 -12.537  1.00 80.16           O  
ATOM    712  CB  VAL A  76      -5.428  -7.390 -15.585  1.00  0.00           C  
ATOM    713  CG1 VAL A  76      -3.950  -7.733 -15.392  1.00  0.00           C  
ATOM    714  CG2 VAL A  76      -6.281  -8.532 -15.012  1.00  0.00           C  
ATOM    715  HB  VAL A  76      -5.665  -7.319 -16.647  1.00  0.00           H  
ATOM    716 HG11 VAL A  76      -3.733  -8.687 -15.873  1.00  0.00           H  
ATOM    717 HG12 VAL A  76      -3.334  -6.953 -15.839  1.00  0.00           H  
ATOM    718 HG13 VAL A  76      -3.729  -7.806 -14.327  1.00  0.00           H  
ATOM    719 HG21 VAL A  76      -6.037  -9.462 -15.526  1.00  0.00           H  
ATOM    720 HG22 VAL A  76      -6.077  -8.641 -13.947  1.00  0.00           H  
ATOM    721 HG23 VAL A  76      -7.338  -8.303 -15.157  1.00  0.00           H  
ATOM    722  H   VAL A  76      -4.957  -5.101 -16.680  1.00 80.33           H  
ATOM    723  HA  VAL A  76      -6.774  -6.035 -14.608  1.00 80.66           H  
ATOM    724  N   TYR A  77      -3.678  -5.285 -13.773  1.00 81.42           N  
ATOM    725  CA  TYR A  77      -2.846  -5.008 -12.606  1.00 75.78           C  
ATOM    726  C   TYR A  77      -3.449  -3.909 -11.736  1.00 76.25           C  
ATOM    727  O   TYR A  77      -3.454  -4.019 -10.503  1.00 81.73           O  
ATOM    728  CB  TYR A  77      -1.438  -4.613 -13.039  1.00 73.23           C  
ATOM    729  CG  TYR A  77      -0.588  -5.746 -13.553  1.00 80.53           C  
ATOM    730  CD1 TYR A  77      -0.659  -7.010 -12.982  1.00 84.32           C  
ATOM    731  CD2 TYR A  77       0.290  -5.554 -14.614  1.00 83.88           C  
ATOM    732  CE1 TYR A  77       0.121  -8.056 -13.453  1.00 85.55           C  
ATOM    733  CE2 TYR A  77       1.073  -6.591 -15.094  1.00 86.56           C  
ATOM    734  CZ  TYR A  77       0.982  -7.841 -14.510  1.00 87.58           C  
ATOM    735  OH  TYR A  77       1.762  -8.875 -14.975  1.00 82.03           O  
ATOM    736  H   TYR A  77      -3.334  -5.041 -14.692  1.00 81.42           H  
ATOM    737  HA  TYR A  77      -2.779  -5.919 -12.009  1.00 75.78           H  
ATOM    738  HB3 TYR A  77      -0.927  -4.127 -12.206  1.00 73.23           H  
ATOM    739  HB2 TYR A  77      -1.500  -3.834 -13.800  1.00 73.23           H  
ATOM    740  HD1 TYR A  77      -1.331  -7.192 -12.154  1.00 84.32           H  
ATOM    741  HD2 TYR A  77       0.372  -4.583 -15.081  1.00 83.88           H  
ATOM    742  HE1 TYR A  77       0.053  -9.030 -12.992  1.00 85.55           H  
ATOM    743  HE2 TYR A  77       1.749  -6.420 -15.919  1.00 86.56           H  
ATOM    744  HH  TYR A  77       2.301  -8.566 -15.707  1.00 82.03           H  
ATOM    745  N   LEU A  78      -3.942  -2.836 -12.353  1.00 68.87           N  
ATOM    746  CA  LEU A  78      -4.576  -1.775 -11.581  1.00 73.01           C  
ATOM    747  C   LEU A  78      -5.858  -2.245 -10.907  1.00 77.19           C  
ATOM    748  O   LEU A  78      -6.277  -1.645  -9.909  1.00 76.10           O  
ATOM    749  CB  LEU A  78      -4.868  -0.577 -12.480  1.00 79.49           C  
ATOM    750  CG  LEU A  78      -3.772   0.483 -12.605  1.00 79.93           C  
ATOM    751  CD1 LEU A  78      -2.382  -0.122 -12.797  1.00 70.34           C  
ATOM    752  CD2 LEU A  78      -4.112   1.422 -13.751  1.00 86.99           C  
ATOM    753  H   LEU A  78      -3.876  -2.757 -13.359  1.00 68.87           H  
ATOM    754  HA  LEU A  78      -3.881  -1.456 -10.805  1.00 73.01           H  
ATOM    755  HB3 LEU A  78      -5.791  -0.098 -12.151  1.00 79.49           H  
ATOM    756  HB2 LEU A  78      -5.138  -0.931 -13.474  1.00 79.49           H  
ATOM    757  HG  LEU A  78      -3.761   1.066 -11.684  1.00 79.93           H  
ATOM    758 HD11 LEU A  78      -1.646   0.678 -12.879  1.00 70.34           H  
ATOM    759 HD12 LEU A  78      -2.139  -0.752 -11.941  1.00 70.34           H  
ATOM    760 HD13 LEU A  78      -2.368  -0.723 -13.707  1.00 70.34           H  
ATOM    761 HD21 LEU A  78      -3.333   2.180 -13.845  1.00 86.99           H  
ATOM    762 HD22 LEU A  78      -4.179   0.854 -14.679  1.00 86.99           H  
ATOM    763 HD23 LEU A  78      -5.067   1.907 -13.551  1.00 86.99           H  
ATOM    764  N   LEU A  79      -6.488  -3.296 -11.436  1.00 70.20           N  
ATOM    765  CA  LEU A  79      -7.649  -3.883 -10.778  1.00 71.27           C  
ATOM    766  C   LEU A  79      -7.249  -4.544  -9.467  1.00 76.01           C  
ATOM    767  O   LEU A  79      -7.723  -4.158  -8.391  1.00 75.21           O  
ATOM    768  CB  LEU A  79      -8.318  -4.894 -11.712  1.00 68.30           C  
ATOM    769  CG  LEU A  79      -9.664  -5.491 -11.287  1.00 66.46           C  
ATOM    770  CD1 LEU A  79      -9.469  -6.776 -10.463  1.00 72.06           C  
ATOM    771  CD2 LEU A  79     -10.526  -4.449 -10.547  1.00 53.55           C  
ATOM    772  H   LEU A  79      -6.161  -3.696 -12.305  1.00 70.20           H  
ATOM    773  HA  LEU A  79      -8.363  -3.087 -10.561  1.00 71.27           H  
ATOM    774  HB3 LEU A  79      -7.618  -5.704 -11.921  1.00 68.30           H  
ATOM    775  HB2 LEU A  79      -8.420  -4.451 -12.703  1.00 68.30           H  
ATOM    776  HG  LEU A  79     -10.199  -5.768 -12.197  1.00 66.46           H  
ATOM    777 HD11 LEU A  79     -10.442  -7.176 -10.176  1.00 72.06           H  
ATOM    778 HD12 LEU A  79      -8.935  -7.515 -11.061  1.00 72.06           H  
ATOM    779 HD13 LEU A  79      -8.893  -6.549  -9.566  1.00 72.06           H  
ATOM    780 HD21 LEU A  79     -11.475  -4.900 -10.258  1.00 53.55           H  
ATOM    781 HD22 LEU A  79     -10.000  -4.109  -9.655  1.00 53.55           H  
ATOM    782 HD23 LEU A  79     -10.713  -3.599 -11.205  1.00 53.55           H  
ATOM    783  N   ASN A  80      -6.375  -5.555  -9.543  1.00 67.22           N  
ATOM    784  CA  ASN A  80      -5.896  -6.228  -8.341  1.00 66.03           C  
ATOM    785  C   ASN A  80      -5.352  -5.241  -7.315  1.00 76.55           C  
ATOM    786  O   ASN A  80      -5.453  -5.487  -6.105  1.00 80.81           O  
ATOM    787  CB  ASN A  80      -4.828  -7.254  -8.716  1.00 68.84           C  
ATOM    788  CG  ASN A  80      -5.400  -8.464  -9.423  1.00 73.21           C  
ATOM    789  OD1 ASN A  80      -5.398  -9.570  -8.881  1.00 80.56           O  
ATOM    790  ND2 ASN A  80      -5.902  -8.260 -10.635  1.00 69.07           N  
ATOM    791  H   ASN A  80      -6.035  -5.862 -10.443  1.00 67.22           H  
ATOM    792  HA  ASN A  80      -6.735  -6.760  -7.890  1.00 66.03           H  
ATOM    793  HB3 ASN A  80      -4.302  -7.575  -7.818  1.00 68.84           H  
ATOM    794  HB2 ASN A  80      -4.081  -6.781  -9.357  1.00 68.84           H  
ATOM    795 HD22 ASN A  80      -6.299  -9.032 -11.153  1.00 69.07           H  
ATOM    796 HD21 ASN A  80      -5.888  -7.334 -11.040  1.00 69.07           H  
ATOM    797  N   LEU A  81      -4.780  -4.119  -7.771  1.00 77.46           N  
ATOM    798  CA  LEU A  81      -4.325  -3.092  -6.838  1.00 73.07           C  
ATOM    799  C   LEU A  81      -5.502  -2.408  -6.154  1.00 71.57           C  
ATOM    800  O   LEU A  81      -5.384  -1.972  -5.004  1.00 76.20           O  
ATOM    801  CB  LEU A  81      -3.439  -2.076  -7.565  1.00 72.85           C  
ATOM    802  CG  LEU A  81      -2.474  -1.231  -6.724  1.00 74.22           C  
ATOM    803  CD1 LEU A  81      -1.205  -0.932  -7.503  1.00 70.62           C  
ATOM    804  CD2 LEU A  81      -3.127   0.066  -6.287  1.00 71.69           C  
ATOM    805  H   LEU A  81      -4.662  -3.980  -8.765  1.00 77.46           H  
ATOM    806  HA  LEU A  81      -3.723  -3.577  -6.070  1.00 73.07           H  
ATOM    807  HB3 LEU A  81      -4.069  -1.413  -8.159  1.00 72.85           H  
ATOM    808  HB2 LEU A  81      -2.877  -2.587  -8.348  1.00 72.85           H  
ATOM    809  HG  LEU A  81      -2.207  -1.798  -5.832  1.00 74.22           H  
ATOM    810 HD11 LEU A  81      -0.534  -0.331  -6.888  1.00 70.62           H  
ATOM    811 HD12 LEU A  81      -0.714  -1.868  -7.770  1.00 70.62           H  
ATOM    812 HD13 LEU A  81      -1.455  -0.381  -8.410  1.00 70.62           H  
ATOM    813 HD21 LEU A  81      -2.421   0.647  -5.691  1.00 71.69           H  
ATOM    814 HD22 LEU A  81      -3.417   0.641  -7.166  1.00 71.69           H  
ATOM    815 HD23 LEU A  81      -4.011  -0.155  -5.688  1.00 71.69           H  
ATOM    816  N   ALA A  82      -6.646  -2.316  -6.831  1.00 69.25           N  
ATOM    817  CA  ALA A  82      -7.834  -1.802  -6.160  1.00 74.73           C  
ATOM    818  C   ALA A  82      -8.423  -2.838  -5.211  1.00 75.76           C  
ATOM    819  O   ALA A  82      -9.005  -2.471  -4.181  1.00 75.49           O  
ATOM    820  CB  ALA A  82      -8.872  -1.363  -7.192  1.00 78.92           C  
ATOM    821  H   ALA A  82      -6.685  -2.600  -7.798  1.00 69.25           H  
ATOM    822  HA  ALA A  82      -7.544  -0.928  -5.576  1.00 74.73           H  
ATOM    823  HB1 ALA A  82      -9.755  -0.981  -6.678  1.00 78.92           H  
ATOM    824  HB2 ALA A  82      -8.451  -0.579  -7.822  1.00 78.92           H  
ATOM    825  HB3 ALA A  82      -9.152  -2.216  -7.811  1.00 78.92           H  
ATOM    826  N   ILE A  83      -8.291  -4.128  -5.540  1.00 79.28           N  
ATOM    827  CA  ILE A  83      -8.700  -5.192  -4.624  1.00 69.35           C  
ATOM    828  C   ILE A  83      -7.886  -5.112  -3.339  1.00 75.53           C  
ATOM    829  O   ILE A  83      -8.434  -5.177  -2.233  1.00 75.52           O  
ATOM    830  CB  ILE A  83      -8.558  -6.569  -5.300  1.00  0.00           C  
ATOM    831  CG1 ILE A  83      -9.417  -6.656  -6.579  1.00  0.00           C  
ATOM    832  CG2 ILE A  83      -8.897  -7.706  -4.319  1.00  0.00           C  
ATOM    833  CD1 ILE A  83     -10.938  -6.489  -6.443  1.00  0.00           C  
ATOM    834  HB  ILE A  83      -7.504  -6.772  -5.497  1.00  0.00           H  
ATOM    835 HG12 ILE A  83      -9.110  -5.878  -7.277  1.00  0.00           H  
ATOM    836 HG13 ILE A  83      -9.281  -7.634  -7.043  1.00  0.00           H  
ATOM    837 HG21 ILE A  83      -8.788  -8.668  -4.822  1.00  0.00           H  
ATOM    838 HG22 ILE A  83      -8.219  -7.665  -3.466  1.00  0.00           H  
ATOM    839 HG23 ILE A  83      -9.924  -7.593  -3.971  1.00  0.00           H  
ATOM    840 HD11 ILE A  83     -11.403  -6.575  -7.426  1.00  0.00           H  
ATOM    841 HD12 ILE A  83     -11.333  -7.265  -5.786  1.00  0.00           H  
ATOM    842 HD13 ILE A  83     -11.161  -5.509  -6.021  1.00  0.00           H  
ATOM    843  H   ILE A  83      -7.904  -4.383  -6.439  1.00 79.28           H  
ATOM    844  HA  ILE A  83      -9.750  -5.043  -4.372  1.00 69.35           H  
ATOM    845  N   SER A  84      -6.565  -4.951  -3.472  1.00 79.08           N  
ATOM    846  CA  SER A  84      -5.705  -4.774  -2.303  1.00 74.35           C  
ATOM    847  C   SER A  84      -6.064  -3.510  -1.532  1.00 72.97           C  
ATOM    848  O   SER A  84      -6.004  -3.490  -0.298  1.00 75.94           O  
ATOM    849  CB  SER A  84      -4.224  -4.737  -2.725  1.00  0.00           C  
ATOM    850  OG  SER A  84      -4.124  -4.746  -4.155  1.00  0.00           O  
ATOM    851  HB2 SER A  84      -3.759  -3.830  -2.339  1.00  0.00           H  
ATOM    852  HB3 SER A  84      -3.709  -5.610  -2.324  1.00  0.00           H  
ATOM    853  HG  SER A  84      -3.199  -4.722  -4.413  1.00  0.00           H  
ATOM    854  H   SER A  84      -6.145  -4.951  -4.391  1.00 79.08           H  
ATOM    855  HA  SER A  84      -5.849  -5.629  -1.642  1.00 74.35           H  
ATOM    856  N   ASP A  85      -6.432  -2.438  -2.238  1.00 75.11           N  
ATOM    857  CA  ASP A  85      -6.851  -1.227  -1.536  1.00 74.25           C  
ATOM    858  C   ASP A  85      -8.191  -1.421  -0.847  1.00 73.90           C  
ATOM    859  O   ASP A  85      -8.447  -0.789   0.181  1.00 78.72           O  
ATOM    860  CB  ASP A  85      -6.918  -0.037  -2.497  1.00 79.06           C  
ATOM    861  CG  ASP A  85      -5.565   0.636  -2.699  1.00 85.56           C  
ATOM    862  OD1 ASP A  85      -4.544   0.116  -2.185  1.00 85.28           O  
ATOM    863  OD2 ASP A  85      -5.520   1.692  -3.369  1.00 89.65           O1-
ATOM    864  H   ASP A  85      -6.418  -2.470  -3.247  1.00 75.11           H  
ATOM    865  HA  ASP A  85      -6.107  -1.004  -0.772  1.00 74.25           H  
ATOM    866  HB3 ASP A  85      -7.633   0.694  -2.117  1.00 79.06           H  
ATOM    867  HB2 ASP A  85      -7.305  -0.370  -3.460  1.00 79.06           H  
ATOM    868  N   LEU A  86      -9.059  -2.280  -1.386  1.00 72.86           N  
ATOM    869  CA  LEU A  86     -10.355  -2.504  -0.752  1.00 73.88           C  
ATOM    870  C   LEU A  86     -10.189  -3.356   0.499  1.00 77.17           C  
ATOM    871  O   LEU A  86     -10.705  -3.019   1.573  1.00 80.03           O  
ATOM    872  CB  LEU A  86     -11.351  -3.145  -1.737  1.00  0.00           C  
ATOM    873  CG  LEU A  86     -11.840  -2.394  -3.000  1.00  0.00           C  
ATOM    874  CD1 LEU A  86     -12.722  -3.270  -3.887  1.00  0.00           C  
ATOM    875  CD2 LEU A  86     -12.574  -1.109  -2.615  1.00  0.00           C  
ATOM    876  HB2 LEU A  86     -10.920  -4.061  -2.145  1.00  0.00           H  
ATOM    877  HB3 LEU A  86     -12.278  -3.382  -1.214  1.00  0.00           H  
ATOM    878  HG  LEU A  86     -10.981  -2.014  -3.553  1.00  0.00           H  
ATOM    879 HD11 LEU A  86     -13.041  -2.699  -4.759  1.00  0.00           H  
ATOM    880 HD12 LEU A  86     -12.159  -4.145  -4.212  1.00  0.00           H  
ATOM    881 HD13 LEU A  86     -13.599  -3.591  -3.322  1.00  0.00           H  
ATOM    882 HD21 LEU A  86     -12.910  -0.597  -3.517  1.00  0.00           H  
ATOM    883 HD22 LEU A  86     -13.437  -1.355  -1.994  1.00  0.00           H  
ATOM    884 HD23 LEU A  86     -11.901  -0.457  -2.057  1.00  0.00           H  
ATOM    885  H   LEU A  86      -8.820  -2.777  -2.233  1.00 72.86           H  
ATOM    886  HA  LEU A  86     -10.756  -1.535  -0.449  1.00 73.88           H  
ATOM    887  N   LEU A  87      -9.459  -4.469   0.380  1.00 75.07           N  
ATOM    888  CA  LEU A  87      -9.270  -5.358   1.524  1.00 72.41           C  
ATOM    889  C   LEU A  87      -8.666  -4.610   2.714  1.00 78.00           C  
ATOM    890  O   LEU A  87      -9.107  -4.797   3.855  1.00 76.08           O  
ATOM    891  CB  LEU A  87      -8.403  -6.560   1.123  1.00 71.28           C  
ATOM    892  CG  LEU A  87      -8.856  -7.399  -0.089  1.00 68.43           C  
ATOM    893  CD1 LEU A  87      -7.902  -8.565  -0.387  1.00 65.08           C  
ATOM    894  CD2 LEU A  87     -10.290  -7.894   0.064  1.00 64.97           C  
ATOM    895  H   LEU A  87      -9.033  -4.702  -0.507  1.00 75.07           H  
ATOM    896  HA  LEU A  87     -10.247  -5.735   1.824  1.00 72.41           H  
ATOM    897  HB3 LEU A  87      -8.281  -7.217   1.985  1.00 71.28           H  
ATOM    898  HB2 LEU A  87      -7.379  -6.225   0.963  1.00 71.28           H  
ATOM    899  HG  LEU A  87      -8.836  -6.740  -0.959  1.00 68.43           H  
ATOM    900 HD11 LEU A  87      -8.266  -9.122  -1.250  1.00 65.08           H  
ATOM    901 HD12 LEU A  87      -6.906  -8.175  -0.600  1.00 65.08           H  
ATOM    902 HD13 LEU A  87      -7.855  -9.226   0.480  1.00 65.08           H  
ATOM    903 HD21 LEU A  87     -10.569  -8.479  -0.812  1.00 64.97           H  
ATOM    904 HD22 LEU A  87     -10.366  -8.516   0.957  1.00 64.97           H  
ATOM    905 HD23 LEU A  87     -10.961  -7.039   0.159  1.00 64.97           H  
ATOM    906  N   PHE A  88      -7.678  -3.735   2.472  1.00 82.16           N  
ATOM    907  CA  PHE A  88      -7.118  -2.940   3.567  1.00 74.19           C  
ATOM    908  C   PHE A  88      -8.110  -1.903   4.077  1.00 78.77           C  
ATOM    909  O   PHE A  88      -8.098  -1.570   5.267  1.00 83.70           O  
ATOM    910  CB  PHE A  88      -5.827  -2.235   3.144  1.00 73.85           C  
ATOM    911  CG  PHE A  88      -5.356  -1.199   4.134  1.00 84.74           C  
ATOM    912  CD1 PHE A  88      -4.762  -1.580   5.328  1.00 85.87           C  
ATOM    913  CD2 PHE A  88      -5.523   0.156   3.882  1.00 90.62           C  
ATOM    914  CE1 PHE A  88      -4.339  -0.626   6.252  1.00 82.83           C  
ATOM    915  CE2 PHE A  88      -5.097   1.111   4.801  1.00 90.01           C  
ATOM    916  CZ  PHE A  88      -4.501   0.715   5.985  1.00 78.58           C  
ATOM    917  H   PHE A  88      -7.320  -3.624   1.534  1.00 82.16           H  
ATOM    918  HA  PHE A  88      -6.882  -3.616   4.390  1.00 74.19           H  
ATOM    919  HB3 PHE A  88      -5.973  -1.765   2.171  1.00 73.85           H  
ATOM    920  HB2 PHE A  88      -5.043  -2.977   2.995  1.00 73.85           H  
ATOM    921  HD1 PHE A  88      -4.622  -2.628   5.551  1.00 85.87           H  
ATOM    922  HD2 PHE A  88      -5.989   0.481   2.963  1.00 90.62           H  
ATOM    923  HE1 PHE A  88      -3.883  -0.939   7.180  1.00 82.83           H  
ATOM    924  HE2 PHE A  88      -5.233   2.162   4.589  1.00 90.01           H  
ATOM    925  HZ  PHE A  88      -4.165   1.453   6.699  1.00 78.58           H  
ATOM    926  N   VAL A  89      -8.957  -1.365   3.197  1.00 81.30           N  
ATOM    927  CA  VAL A  89      -9.960  -0.410   3.653  1.00 80.97           C  
ATOM    928  C   VAL A  89     -11.028  -1.095   4.498  1.00 80.90           C  
ATOM    929  O   VAL A  89     -11.515  -0.510   5.476  1.00 77.15           O  
ATOM    930  CB  VAL A  89     -10.584   0.316   2.445  1.00  0.00           C  
ATOM    931  CG1 VAL A  89     -11.802  -0.474   1.963  1.00  0.00           C  
ATOM    932  CG2 VAL A  89     -11.023   1.747   2.790  1.00  0.00           C  
ATOM    933  HB  VAL A  89      -9.845   0.395   1.647  1.00  0.00           H  
ATOM    934 HG11 VAL A  89     -12.250   0.034   1.108  1.00  0.00           H  
ATOM    935 HG12 VAL A  89     -11.493  -1.476   1.669  1.00  0.00           H  
ATOM    936 HG13 VAL A  89     -12.534  -0.541   2.770  1.00  0.00           H  
ATOM    937 HG21 VAL A  89     -11.456   2.218   1.908  1.00  0.00           H  
ATOM    938 HG22 VAL A  89     -11.766   1.717   3.588  1.00  0.00           H  
ATOM    939 HG23 VAL A  89     -10.160   2.323   3.122  1.00  0.00           H  
ATOM    940  H   VAL A  89      -8.903  -1.619   2.221  1.00 81.30           H  
ATOM    941  HA  VAL A  89      -9.463   0.335   4.275  1.00 80.97           H  
ATOM    942  N   PHE A  90     -11.371  -2.338   4.168  1.00 74.88           N  
ATOM    943  CA  PHE A  90     -12.361  -3.080   4.947  1.00 76.56           C  
ATOM    944  C   PHE A  90     -11.883  -3.434   6.392  1.00 84.52           C  
ATOM    945  O   PHE A  90     -12.578  -4.235   7.037  1.00 82.46           O  
ATOM    946  CB  PHE A  90     -12.766  -4.363   4.197  1.00  0.00           C  
ATOM    947  CG  PHE A  90     -13.809  -5.217   4.885  1.00  0.00           C  
ATOM    948  CD1 PHE A  90     -15.164  -4.846   4.832  1.00  0.00           C  
ATOM    949  CD2 PHE A  90     -13.425  -6.382   5.574  1.00  0.00           C  
ATOM    950  CE1 PHE A  90     -16.136  -5.642   5.464  1.00  0.00           C  
ATOM    951  CE2 PHE A  90     -14.398  -7.177   6.208  1.00  0.00           C  
ATOM    952  CZ  PHE A  90     -15.754  -6.806   6.152  1.00  0.00           C  
ATOM    953  HB2 PHE A  90     -13.178  -4.100   3.222  1.00  0.00           H  
ATOM    954  HB3 PHE A  90     -11.890  -4.997   4.061  1.00  0.00           H  
ATOM    955  HD1 PHE A  90     -15.458  -3.950   4.306  1.00  0.00           H  
ATOM    956  HD2 PHE A  90     -12.384  -6.665   5.618  1.00  0.00           H  
ATOM    957  HE1 PHE A  90     -17.177  -5.358   5.422  1.00  0.00           H  
ATOM    958  HE2 PHE A  90     -14.104  -8.073   6.735  1.00  0.00           H  
ATOM    959  HZ  PHE A  90     -16.501  -7.417   6.638  1.00  0.00           H  
ATOM    960  H   PHE A  90     -10.945  -2.785   3.369  1.00 74.88           H  
ATOM    961  HA  PHE A  90     -13.249  -2.453   5.037  1.00 76.56           H  
ATOM    962  N   SER A  91     -10.772  -2.909   6.921  1.00 84.14           N  
ATOM    963  CA  SER A  91     -10.415  -3.098   8.321  1.00 75.78           C  
ATOM    964  C   SER A  91     -10.555  -1.828   9.149  1.00 81.07           C  
ATOM    965  O   SER A  91     -10.568  -1.916  10.384  1.00 83.20           O  
ATOM    966  CB  SER A  91      -8.972  -3.618   8.456  1.00  0.00           C  
ATOM    967  OG  SER A  91      -8.402  -3.159   9.687  1.00  0.00           O  
ATOM    968  HB2 SER A  91      -8.976  -4.709   8.445  1.00  0.00           H  
ATOM    969  HB3 SER A  91      -8.374  -3.250   7.622  1.00  0.00           H  
ATOM    970  HG  SER A  91      -7.758  -3.800  10.001  1.00  0.00           H  
ATOM    971  H   SER A  91     -10.148  -2.363   6.344  1.00 84.14           H  
ATOM    972  HA  SER A  91     -11.085  -3.849   8.742  1.00 75.78           H  
ATOM    973  N   LEU A  92     -10.663  -0.659   8.513  1.00 82.47           N  
ATOM    974  CA  LEU A  92     -10.727   0.616   9.223  1.00 79.78           C  
ATOM    975  C   LEU A  92     -11.979   0.789  10.092  1.00 81.09           C  
ATOM    976  O   LEU A  92     -11.925   1.549  11.070  1.00 81.31           O  
ATOM    977  CB  LEU A  92     -10.608   1.773   8.225  1.00 78.13           C  
ATOM    978  CG  LEU A  92      -9.174   2.276   8.039  1.00 84.67           C  
ATOM    979  CD1 LEU A  92      -8.247   1.162   7.556  1.00 79.64           C  
ATOM    980  CD2 LEU A  92      -9.146   3.460   7.082  1.00 89.73           C  
ATOM    981  H   LEU A  92     -10.701  -0.636   7.503  1.00 82.47           H  
ATOM    982  HA  LEU A  92      -9.863   0.666   9.884  1.00 79.78           H  
ATOM    983  HB3 LEU A  92     -11.242   2.598   8.552  1.00 78.13           H  
ATOM    984  HB2 LEU A  92     -11.010   1.461   7.261  1.00 78.13           H  
ATOM    985  HG  LEU A  92      -8.811   2.618   9.008  1.00 84.67           H  
ATOM    986 HD11 LEU A  92      -7.237   1.556   7.436  1.00 79.64           H  
ATOM    987 HD12 LEU A  92      -8.237   0.354   8.289  1.00 79.64           H  
ATOM    988 HD13 LEU A  92      -8.604   0.781   6.600  1.00 79.64           H  
ATOM    989 HD21 LEU A  92      -8.120   3.805   6.960  1.00 89.73           H  
ATOM    990 HD22 LEU A  92      -9.543   3.154   6.114  1.00 89.73           H  
ATOM    991 HD23 LEU A  92      -9.756   4.268   7.486  1.00 89.73           H  
ATOM    992  N   PRO A  93     -13.117   0.147   9.783  1.00 86.15           N  
ATOM    993  CA  PRO A  93     -14.206   0.114  10.786  1.00 84.78           C  
ATOM    994  C   PRO A  93     -13.765  -0.417  12.142  1.00 78.73           C  
ATOM    995  O   PRO A  93     -13.957   0.255  13.164  1.00 77.23           O  
ATOM    996  CB  PRO A  93     -15.248  -0.800  10.125  1.00 77.23           C  
ATOM    997  CG  PRO A  93     -15.067  -0.568   8.689  1.00 72.41           C  
ATOM    998  CD  PRO A  93     -13.599  -0.302   8.463  1.00 81.73           C  
ATOM    999  HA  PRO A  93     -14.621   1.114  10.905  1.00 84.78           H  
ATOM   1000  HB3 PRO A  93     -16.247  -0.479  10.420  1.00 77.23           H  
ATOM   1001  HB2 PRO A  93     -15.015  -1.840  10.355  1.00 77.23           H  
ATOM   1002  HG3 PRO A  93     -15.645   0.306   8.386  1.00 72.41           H  
ATOM   1003  HG2 PRO A  93     -15.362  -1.462   8.137  1.00 72.41           H  
ATOM   1004  HD2 PRO A  93     -13.100  -1.234   8.194  1.00 81.73           H  
ATOM   1005  HD3 PRO A  93     -13.485   0.510   7.743  1.00 81.73           H  
ATOM   1006  N   PHE A  94     -13.161  -1.607  12.172  1.00 76.30           N  
ATOM   1007  CA  PHE A  94     -12.751  -2.230  13.427  1.00 76.36           C  
ATOM   1008  C   PHE A  94     -11.740  -1.392  14.201  1.00 72.73           C  
ATOM   1009  O   PHE A  94     -11.588  -1.590  15.411  1.00 76.70           O  
ATOM   1010  CB  PHE A  94     -12.171  -3.617  13.154  1.00 75.18           C  
ATOM   1011  CG  PHE A  94     -13.109  -4.535  12.418  1.00 78.84           C  
ATOM   1012  CD1 PHE A  94     -13.928  -5.411  13.112  1.00 76.61           C  
ATOM   1013  CD2 PHE A  94     -13.168  -4.526  11.032  1.00 80.39           C  
ATOM   1014  CE1 PHE A  94     -14.793  -6.267  12.437  1.00 80.08           C  
ATOM   1015  CE2 PHE A  94     -14.029  -5.375  10.354  1.00 81.67           C  
ATOM   1016  CZ  PHE A  94     -14.844  -6.248  11.058  1.00 78.24           C  
ATOM   1017  H   PHE A  94     -12.976  -2.101  11.311  1.00 76.30           H  
ATOM   1018  HA  PHE A  94     -13.637  -2.351  14.051  1.00 76.36           H  
ATOM   1019  HB3 PHE A  94     -11.878  -4.079  14.098  1.00 75.18           H  
ATOM   1020  HB2 PHE A  94     -11.244  -3.516  12.587  1.00 75.18           H  
ATOM   1021  HD1 PHE A  94     -13.903  -5.435  14.192  1.00 76.61           H  
ATOM   1022  HD2 PHE A  94     -12.539  -3.851  10.468  1.00 80.39           H  
ATOM   1023  HE1 PHE A  94     -15.423  -6.945  12.994  1.00 80.08           H  
ATOM   1024  HE2 PHE A  94     -14.065  -5.358   9.274  1.00 81.67           H  
ATOM   1025  HZ  PHE A  94     -15.515  -6.911  10.533  1.00 78.24           H  
ATOM   1026  N   TRP A  95     -11.031  -0.478  13.544  1.00 68.63           N  
ATOM   1027  CA  TRP A  95     -10.192   0.449  14.287  1.00 73.54           C  
ATOM   1028  C   TRP A  95     -10.983   1.626  14.834  1.00 76.00           C  
ATOM   1029  O   TRP A  95     -10.525   2.292  15.770  1.00 76.56           O  
ATOM   1030  CB  TRP A  95      -9.046   0.947  13.407  1.00 76.43           C  
ATOM   1031  CG  TRP A  95      -8.003  -0.087  13.185  1.00 72.19           C  
ATOM   1032  CD1 TRP A  95      -7.646  -0.651  11.998  1.00 73.96           C  
ATOM   1033  CD2 TRP A  95      -7.187  -0.706  14.187  1.00 77.28           C  
ATOM   1034  NE1 TRP A  95      -6.650  -1.577  12.194  1.00 77.25           N  
ATOM   1035  CE2 TRP A  95      -6.349  -1.627  13.532  1.00 80.62           C  
ATOM   1036  CE3 TRP A  95      -7.081  -0.563  15.573  1.00 81.87           C  
ATOM   1037  CZ2 TRP A  95      -5.412  -2.403  14.217  1.00 82.14           C  
ATOM   1038  CZ3 TRP A  95      -6.153  -1.334  16.252  1.00 84.37           C  
ATOM   1039  CH2 TRP A  95      -5.333  -2.244  15.573  1.00 83.06           C  
ATOM   1040  H   TRP A  95     -11.077  -0.432  12.536  1.00 68.63           H  
ATOM   1041  HA  TRP A  95      -9.760  -0.089  15.132  1.00 73.54           H  
ATOM   1042  HB3 TRP A  95      -8.593   1.826  13.866  1.00 76.43           H  
ATOM   1043  HB2 TRP A  95      -9.443   1.273  12.445  1.00 76.43           H  
ATOM   1044  HD1 TRP A  95      -8.138  -0.346  11.086  1.00 73.96           H  
ATOM   1045  HE1 TRP A  95      -6.269  -2.083  11.407  1.00 77.25           H  
ATOM   1046  HE3 TRP A  95      -7.715   0.139  16.095  1.00 81.87           H  
ATOM   1047  HZ2 TRP A  95      -4.785  -3.096  13.675  1.00 82.14           H  
ATOM   1048  HZ3 TRP A  95      -6.053  -1.242  17.324  1.00 84.37           H  
ATOM   1049  HH2 TRP A  95      -4.625  -2.826  16.145  1.00 83.06           H  
ATOM   1050  N   GLY A  96     -12.160   1.893  14.274  1.00 77.75           N  
ATOM   1051  CA  GLY A  96     -12.988   2.971  14.796  1.00 82.45           C  
ATOM   1052  C   GLY A  96     -13.745   2.529  16.046  1.00 82.23           C  
ATOM   1053  O   GLY A  96     -13.848   3.295  17.013  1.00 85.75           O  
ATOM   1054  HA3 GLY A  96     -13.682   3.323  14.020  1.00 82.45           H  
ATOM   1055  H   GLY A  96     -12.480   1.349  13.486  1.00 77.75           H  
ATOM   1056  HA2 GLY A  96     -12.335   3.800  15.070  1.00 82.45           H  
ATOM   1057  N   TYR A  97     -14.278   1.301  16.043  1.00 77.92           N  
ATOM   1058  CA  TYR A  97     -14.888   0.757  17.256  1.00 79.82           C  
ATOM   1059  C   TYR A  97     -13.875   0.735  18.396  1.00 80.31           C  
ATOM   1060  O   TYR A  97     -14.170   1.174  19.513  1.00 82.30           O  
ATOM   1061  CB  TYR A  97     -15.437  -0.653  16.978  1.00 69.79           C  
ATOM   1062  CG  TYR A  97     -16.452  -1.203  17.986  1.00 83.50           C  
ATOM   1063  CD1 TYR A  97     -17.482  -2.042  17.562  1.00 90.89           C  
ATOM   1064  CD2 TYR A  97     -16.372  -0.911  19.352  1.00 83.10           C  
ATOM   1065  CE1 TYR A  97     -18.416  -2.564  18.464  1.00 98.63           C  
ATOM   1066  CE2 TYR A  97     -17.299  -1.426  20.261  1.00 83.04           C  
ATOM   1067  CZ  TYR A  97     -18.318  -2.253  19.811  1.00 95.33           C  
ATOM   1068  OH  TYR A  97     -19.242  -2.773  20.698  1.00 90.97           O  
ATOM   1069  H   TYR A  97     -14.262   0.745  15.199  1.00 77.92           H  
ATOM   1070  HA  TYR A  97     -15.718   1.401  17.545  1.00 79.82           H  
ATOM   1071  HB3 TYR A  97     -14.604  -1.353  16.889  1.00 69.79           H  
ATOM   1072  HB2 TYR A  97     -15.871  -0.679  15.979  1.00 69.79           H  
ATOM   1073  HD1 TYR A  97     -17.572  -2.303  16.517  1.00 90.89           H  
ATOM   1074  HD2 TYR A  97     -15.583  -0.274  19.722  1.00 83.10           H  
ATOM   1075  HE1 TYR A  97     -19.209  -3.205  18.111  1.00 98.63           H  
ATOM   1076  HE2 TYR A  97     -17.219  -1.182  21.311  1.00 83.04           H  
ATOM   1077  HH  TYR A  97     -19.042  -2.469  21.586  1.00 90.97           H  
ATOM   1078  N   TYR A  98     -12.659   0.259  18.115  1.00 73.05           N  
ATOM   1079  CA  TYR A  98     -11.656   0.089  19.159  1.00 72.09           C  
ATOM   1080  C   TYR A  98     -11.204   1.422  19.743  1.00 77.16           C  
ATOM   1081  O   TYR A  98     -10.865   1.495  20.930  1.00 79.10           O  
ATOM   1082  CB  TYR A  98     -10.452  -0.690  18.594  1.00  0.00           C  
ATOM   1083  CG  TYR A  98     -10.982  -1.696  18.085  1.00  0.00           C  
ATOM   1084  CD1 TYR A  98     -10.205  -1.895  17.110  1.00  0.00           C  
ATOM   1085  CD2 TYR A  98     -12.151  -2.343  18.362  1.00  0.00           C  
ATOM   1086  CE1 TYR A  98     -10.863  -3.120  16.503  1.00  0.00           C  
ATOM   1087  CE2 TYR A  98     -11.829  -3.535  17.793  1.00  0.00           C  
ATOM   1088  CZ  TYR A  98     -11.785  -3.823  16.428  1.00  0.00           C  
ATOM   1089  OH  TYR A  98     -11.433  -5.015  15.747  1.00  0.00           O  
ATOM   1090  HB2 TYR A  98      -9.858   0.034  18.005  1.00  0.00           H  
ATOM   1091  HB3 TYR A  98      -9.833  -1.025  19.430  1.00  0.00           H  
ATOM   1092  HD1 TYR A  98      -9.314  -1.410  16.742  1.00  0.00           H  
ATOM   1093  HD2 TYR A  98     -12.404  -2.255  19.333  1.00  0.00           H  
ATOM   1094  HE1 TYR A  98     -10.569  -3.252  15.447  1.00  0.00           H  
ATOM   1095  HE2 TYR A  98     -11.348  -4.303  18.270  1.00  0.00           H  
ATOM   1096  HH  TYR A  98     -11.293  -5.754  16.348  1.00  0.00           H  
ATOM   1097  H   TYR A  98     -12.420   0.009  17.166  1.00 73.05           H  
ATOM   1098  HA  TYR A  98     -12.097  -0.503  19.963  1.00 72.09           H  
ATOM   1099  N   ALA A  99     -11.185   2.479  18.930  1.00 77.13           N  
ATOM   1100  CA  ALA A  99     -10.854   3.801  19.439  1.00 80.82           C  
ATOM   1101  C   ALA A  99     -12.042   4.478  20.110  1.00 81.43           C  
ATOM   1102  O   ALA A  99     -11.843   5.363  20.951  1.00 83.34           O  
ATOM   1103  CB  ALA A  99     -10.317   4.676  18.306  1.00 86.90           C  
ATOM   1104  H   ALA A  99     -11.403   2.366  17.950  1.00 77.13           H  
ATOM   1105  HA  ALA A  99     -10.064   3.688  20.183  1.00 80.82           H  
ATOM   1106  HB1 ALA A  99     -10.071   5.665  18.694  1.00 86.90           H  
ATOM   1107  HB2 ALA A  99      -9.422   4.217  17.884  1.00 86.90           H  
ATOM   1108  HB3 ALA A  99     -11.076   4.771  17.528  1.00 86.90           H  
ATOM   1109  N   ALA A 100     -13.266   4.079  19.761  1.00 77.39           N  
ATOM   1110  CA  ALA A 100     -14.468   4.617  20.388  1.00 78.16           C  
ATOM   1111  C   ALA A 100     -14.907   3.823  21.612  1.00 80.75           C  
ATOM   1112  O   ALA A 100     -15.696   4.332  22.420  1.00 76.39           O  
ATOM   1113  CB  ALA A 100     -15.612   4.658  19.374  1.00 71.04           C  
ATOM   1114  H   ALA A 100     -13.384   3.381  19.040  1.00 77.39           H  
ATOM   1115  HA  ALA A 100     -14.258   5.639  20.703  1.00 78.16           H  
ATOM   1116  HB1 ALA A 100     -16.506   5.062  19.851  1.00 71.04           H  
ATOM   1117  HB2 ALA A 100     -15.332   5.294  18.534  1.00 71.04           H  
ATOM   1118  HB3 ALA A 100     -15.817   3.650  19.014  1.00 71.04           H  
ATOM   1119  N   ASP A 101     -14.424   2.589  21.756  1.00 85.51           N  
ATOM   1120  CA  ASP A 101     -14.728   1.733  22.897  1.00 73.64           C  
ATOM   1121  C   ASP A 101     -13.533   0.830  23.195  1.00 75.26           C  
ATOM   1122  O   ASP A 101     -12.601   1.250  23.890  1.00 76.09           O  
ATOM   1123  CB  ASP A 101     -16.000   0.906  22.634  1.00  0.00           C  
ATOM   1124  CG  ASP A 101     -17.321   1.547  23.067  1.00  0.00           C  
ATOM   1125  OD1 ASP A 101     -17.285   2.326  24.048  1.00  0.00           O  
ATOM   1126  OD2 ASP A 101     -18.346   1.214  22.435  1.00  0.00           O1-
ATOM   1127  HB2 ASP A 101     -16.094   0.713  21.565  1.00  0.00           H  
ATOM   1128  HB3 ASP A 101     -15.935  -0.042  23.169  1.00  0.00           H  
ATOM   1129  H   ASP A 101     -13.812   2.201  21.052  1.00 85.51           H  
ATOM   1130  HA  ASP A 101     -14.905   2.369  23.766  1.00 73.64           H  
ATOM   1131  N   GLN A 102     -13.541  -0.395  22.666  1.00 72.66           N  
ATOM   1132  CA  GLN A 102     -12.432  -1.329  22.843  1.00 68.32           C  
ATOM   1133  C   GLN A 102     -12.539  -2.437  21.806  1.00 70.07           C  
ATOM   1134  O   GLN A 102     -13.522  -2.538  21.067  1.00 69.69           O  
ATOM   1135  CB  GLN A 102     -12.407  -1.925  24.262  1.00  0.00           C  
ATOM   1136  CG  GLN A 102     -11.036  -2.245  24.883  1.00  0.00           C  
ATOM   1137  CD  GLN A 102     -11.091  -2.832  26.288  1.00  0.00           C  
ATOM   1138  OE1 GLN A 102     -11.158  -4.043  26.468  1.00  0.00           O  
ATOM   1139  NE2 GLN A 102     -11.073  -1.973  27.303  1.00  0.00           N  
ATOM   1140  HB2 GLN A 102     -12.878  -1.230  24.958  1.00  0.00           H  
ATOM   1141  HB3 GLN A 102     -12.949  -2.871  24.271  1.00  0.00           H  
ATOM   1142  HG2 GLN A 102     -10.516  -2.973  24.260  1.00  0.00           H  
ATOM   1143  HG3 GLN A 102     -10.443  -1.333  24.947  1.00  0.00           H  
ATOM   1144 HE22 GLN A 102     -11.108  -2.315  28.254  1.00  0.00           H  
ATOM   1145 HE21 GLN A 102     -11.024  -0.981  27.124  1.00  0.00           H  
ATOM   1146  H   GLN A 102     -14.332  -0.704  22.119  1.00 72.66           H  
ATOM   1147  HA  GLN A 102     -11.499  -0.791  22.677  1.00 68.32           H  
ATOM   1148  N   TRP A 103     -11.510  -3.283  21.773  1.00 69.98           N  
ATOM   1149  CA  TRP A 103     -11.428  -4.374  20.807  1.00 64.43           C  
ATOM   1150  C   TRP A 103     -12.265  -5.544  21.308  1.00 58.23           C  
ATOM   1151  O   TRP A 103     -11.859  -6.253  22.233  1.00 57.55           O  
ATOM   1152  CB  TRP A 103      -9.978  -4.792  20.591  1.00 71.89           C  
ATOM   1153  CG  TRP A 103      -9.807  -5.776  19.480  1.00 68.81           C  
ATOM   1154  CD1 TRP A 103      -9.928  -7.131  19.561  1.00 70.12           C  
ATOM   1155  CD2 TRP A 103      -9.493  -5.482  18.111  1.00 74.39           C  
ATOM   1156  NE1 TRP A 103      -9.707  -7.702  18.333  1.00 72.98           N  
ATOM   1157  CE2 TRP A 103      -9.435  -6.711  17.424  1.00 77.71           C  
ATOM   1158  CE3 TRP A 103      -9.251  -4.301  17.401  1.00 79.47           C  
ATOM   1159  CZ2 TRP A 103      -9.153  -6.792  16.057  1.00 78.30           C  
ATOM   1160  CZ3 TRP A 103      -8.972  -4.382  16.045  1.00 81.21           C  
ATOM   1161  CH2 TRP A 103      -8.927  -5.620  15.388  1.00 76.81           C  
ATOM   1162  H   TRP A 103     -10.751  -3.181  22.433  1.00 69.98           H  
ATOM   1163  HA  TRP A 103     -11.838  -4.032  19.856  1.00 64.43           H  
ATOM   1164  HB3 TRP A 103      -9.583  -5.215  21.515  1.00 71.89           H  
ATOM   1165  HB2 TRP A 103      -9.373  -3.906  20.388  1.00 71.89           H  
ATOM   1166  HD1 TRP A 103     -10.170  -7.596  20.507  1.00 70.12           H  
ATOM   1167  HE1 TRP A 103      -9.760  -8.705  18.224  1.00 72.98           H  
ATOM   1168  HE3 TRP A 103      -9.285  -3.349  17.909  1.00 79.47           H  
ATOM   1169  HZ2 TRP A 103      -9.119  -7.755  15.568  1.00 78.30           H  
ATOM   1170  HZ3 TRP A 103      -8.785  -3.482  15.477  1.00 81.21           H  
ATOM   1171  HH2 TRP A 103      -8.706  -5.635  14.331  1.00 76.81           H  
ATOM   1172  N   VAL A 104     -13.431  -5.747  20.694  1.00 58.36           N  
ATOM   1173  CA  VAL A 104     -14.359  -6.796  21.108  1.00 60.51           C  
ATOM   1174  C   VAL A 104     -14.361  -7.927  20.085  1.00 62.98           C  
ATOM   1175  O   VAL A 104     -15.382  -8.601  19.897  1.00 63.39           O  
ATOM   1176  CB  VAL A 104     -15.785  -6.236  21.309  1.00 58.49           C  
ATOM   1177  CG1 VAL A 104     -15.814  -5.237  22.453  1.00 62.19           C  
ATOM   1178  CG2 VAL A 104     -16.308  -5.585  20.040  1.00 57.28           C  
ATOM   1179  H   VAL A 104     -13.698  -5.165  19.913  1.00 58.36           H  
ATOM   1180  HA  VAL A 104     -14.015  -7.200  22.061  1.00 60.51           H  
ATOM   1181  HB  VAL A 104     -16.445  -7.065  21.564  1.00 58.49           H  
ATOM   1182 HG11 VAL A 104     -16.826  -4.854  22.578  1.00 62.19           H  
ATOM   1183 HG12 VAL A 104     -15.495  -5.728  23.373  1.00 62.19           H  
ATOM   1184 HG13 VAL A 104     -15.139  -4.409  22.231  1.00 62.19           H  
ATOM   1185 HG21 VAL A 104     -17.313  -5.202  20.216  1.00 57.28           H  
ATOM   1186 HG22 VAL A 104     -15.651  -4.763  19.755  1.00 57.28           H  
ATOM   1187 HG23 VAL A 104     -16.336  -6.323  19.237  1.00 57.28           H  
ATOM   1188  N   PHE A 105     -13.206  -8.170  19.441  1.00 64.75           N  
ATOM   1189  CA  PHE A 105     -13.159  -9.007  18.246  1.00 61.63           C  
ATOM   1190  C   PHE A 105     -12.160 -10.158  18.290  1.00 67.29           C  
ATOM   1191  O   PHE A 105     -12.077 -10.916  17.314  1.00 67.82           O  
ATOM   1192  CB  PHE A 105     -12.876  -8.132  17.017  1.00 63.94           C  
ATOM   1193  CG  PHE A 105     -13.783  -6.936  16.912  1.00 55.85           C  
ATOM   1194  CD1 PHE A 105     -15.117  -7.091  16.577  1.00 49.12           C  
ATOM   1195  CD2 PHE A 105     -13.303  -5.661  17.153  1.00 56.33           C  
ATOM   1196  CE1 PHE A 105     -15.952  -6.001  16.485  1.00 52.77           C  
ATOM   1197  CE2 PHE A 105     -14.135  -4.564  17.060  1.00 59.46           C  
ATOM   1198  CZ  PHE A 105     -15.460  -4.733  16.726  1.00 55.80           C  
ATOM   1199  H   PHE A 105     -12.344  -7.770  19.782  1.00 64.75           H  
ATOM   1200  HA  PHE A 105     -14.151  -9.442  18.115  1.00 61.63           H  
ATOM   1201  HB3 PHE A 105     -12.967  -8.736  16.114  1.00 63.94           H  
ATOM   1202  HB2 PHE A 105     -11.838  -7.798  17.041  1.00 63.94           H  
ATOM   1203  HD1 PHE A 105     -15.514  -8.077  16.385  1.00 49.12           H  
ATOM   1204  HD2 PHE A 105     -12.266  -5.516  17.417  1.00 56.33           H  
ATOM   1205  HE1 PHE A 105     -16.991  -6.138  16.226  1.00 52.77           H  
ATOM   1206  HE2 PHE A 105     -13.746  -3.574  17.250  1.00 59.46           H  
ATOM   1207  HZ  PHE A 105     -16.114  -3.877  16.651  1.00 55.80           H  
ATOM   1208  N   GLY A 106     -11.401 -10.318  19.371  1.00 70.66           N  
ATOM   1209  CA  GLY A 106     -10.657 -11.538  19.608  1.00 73.47           C  
ATOM   1210  C   GLY A 106      -9.221 -11.465  19.112  1.00 71.66           C  
ATOM   1211  O   GLY A 106      -8.850 -10.618  18.296  1.00 73.84           O  
ATOM   1212  H   GLY A 106     -11.333  -9.576  20.054  1.00 70.66           H  
ATOM   1213  HA3 GLY A 106     -11.165 -12.373  19.124  1.00 73.47           H  
ATOM   1214  HA2 GLY A 106     -10.661 -11.763  20.675  1.00 73.47           H  
ATOM   1215  N   LEU A 107      -8.397 -12.390  19.622  1.00 76.42           N  
ATOM   1216  CA  LEU A 107      -6.996 -12.447  19.210  1.00 72.18           C  
ATOM   1217  C   LEU A 107      -6.874 -12.941  17.778  1.00 77.66           C  
ATOM   1218  O   LEU A 107      -5.906 -12.608  17.084  1.00 84.69           O  
ATOM   1219  CB  LEU A 107      -6.168 -13.335  20.160  1.00  0.00           C  
ATOM   1220  CG  LEU A 107      -4.778 -13.883  19.752  1.00  0.00           C  
ATOM   1221  CD1 LEU A 107      -3.813 -12.770  19.348  1.00  0.00           C  
ATOM   1222  CD2 LEU A 107      -4.179 -14.730  20.875  1.00  0.00           C  
ATOM   1223  HB2 LEU A 107      -5.957 -12.786  21.078  1.00  0.00           H  
ATOM   1224  HB3 LEU A 107      -6.730 -14.239  20.397  1.00  0.00           H  
ATOM   1225  HG  LEU A 107      -4.895 -14.612  18.949  1.00  0.00           H  
ATOM   1226 HD11 LEU A 107      -2.853 -13.204  19.071  1.00  0.00           H  
ATOM   1227 HD12 LEU A 107      -4.222 -12.222  18.499  1.00  0.00           H  
ATOM   1228 HD13 LEU A 107      -3.674 -12.087  20.188  1.00  0.00           H  
ATOM   1229 HD21 LEU A 107      -3.204 -15.105  20.567  1.00  0.00           H  
ATOM   1230 HD22 LEU A 107      -4.068 -14.119  21.771  1.00  0.00           H  
ATOM   1231 HD23 LEU A 107      -4.841 -15.570  21.089  1.00  0.00           H  
ATOM   1232  H   LEU A 107      -8.743 -13.057  20.298  1.00 76.42           H  
ATOM   1233  HA  LEU A 107      -6.590 -11.436  19.254  1.00 72.18           H  
ATOM   1234  N   GLY A 108      -7.834 -13.747  17.314  1.00 75.07           N  
ATOM   1235  CA  GLY A 108      -7.787 -14.236  15.939  1.00 78.50           C  
ATOM   1236  C   GLY A 108      -7.850 -13.073  14.953  1.00 75.75           C  
ATOM   1237  O   GLY A 108      -6.920 -12.851  14.169  1.00 75.79           O  
ATOM   1238  HA3 GLY A 108      -8.606 -14.949  15.758  1.00 78.50           H  
ATOM   1239  H   GLY A 108      -8.598 -14.022  17.915  1.00 75.07           H  
ATOM   1240  HA2 GLY A 108      -6.842 -14.758  15.792  1.00 78.50           H  
ATOM   1241  N   LEU A 109      -8.935 -12.295  15.004  1.00 76.96           N  
ATOM   1242  CA  LEU A 109      -9.068 -11.163  14.100  1.00 69.60           C  
ATOM   1243  C   LEU A 109      -8.038 -10.078  14.366  1.00 71.75           C  
ATOM   1244  O   LEU A 109      -7.760  -9.275  13.468  1.00 79.47           O  
ATOM   1245  CB  LEU A 109     -10.483 -10.562  14.186  1.00  0.00           C  
ATOM   1246  CG  LEU A 109     -10.862  -9.266  13.426  1.00  0.00           C  
ATOM   1247  CD1 LEU A 109     -10.600  -9.377  11.926  1.00  0.00           C  
ATOM   1248  CD2 LEU A 109     -12.321  -8.893  13.688  1.00  0.00           C  
ATOM   1249  HB2 LEU A 109     -11.210 -11.286  13.818  1.00  0.00           H  
ATOM   1250  HB3 LEU A 109     -10.711 -10.315  15.224  1.00  0.00           H  
ATOM   1251  HG  LEU A 109     -10.327  -8.420  13.858  1.00  0.00           H  
ATOM   1252 HD11 LEU A 109     -10.881  -8.445  11.436  1.00  0.00           H  
ATOM   1253 HD12 LEU A 109      -9.540  -9.572  11.755  1.00  0.00           H  
ATOM   1254 HD13 LEU A 109     -11.189 -10.197  11.514  1.00  0.00           H  
ATOM   1255 HD21 LEU A 109     -12.567  -7.980  13.144  1.00  0.00           H  
ATOM   1256 HD22 LEU A 109     -12.970  -9.702  13.349  1.00  0.00           H  
ATOM   1257 HD23 LEU A 109     -12.470  -8.731  14.756  1.00  0.00           H  
ATOM   1258  H   LEU A 109      -9.666 -12.492  15.674  1.00 76.96           H  
ATOM   1259  HA  LEU A 109      -8.918 -11.526  13.082  1.00 69.60           H  
ATOM   1260  N   CYS A 110      -7.474 -10.019  15.572  1.00 70.34           N  
ATOM   1261  CA  CYS A 110      -6.389  -9.075  15.814  1.00 71.94           C  
ATOM   1262  C   CYS A 110      -5.148  -9.479  15.034  1.00 77.58           C  
ATOM   1263  O   CYS A 110      -4.571  -8.668  14.300  1.00 79.23           O  
ATOM   1264  CB  CYS A 110      -6.077  -8.987  17.305  1.00 74.82           C  
ATOM   1265  SG  CYS A 110      -4.631  -7.958  17.685  1.00 87.23           S  
ATOM   1266  H   CYS A 110      -7.798 -10.627  16.312  1.00 70.34           H  
ATOM   1267  HA  CYS A 110      -6.706  -8.090  15.470  1.00 71.94           H  
ATOM   1268  HB3 CYS A 110      -5.922  -9.990  17.702  1.00 74.82           H  
ATOM   1269  HB2 CYS A 110      -6.947  -8.598  17.835  1.00 74.82           H  
ATOM   1270  N   LYS A 111      -4.734 -10.742  15.173  1.00 80.05           N  
ATOM   1271  CA  LYS A 111      -3.611 -11.267  14.407  1.00 79.84           C  
ATOM   1272  C   LYS A 111      -3.831 -11.158  12.902  1.00 80.56           C  
ATOM   1273  O   LYS A 111      -2.855 -11.167  12.142  1.00 86.24           O  
ATOM   1274  CB  LYS A 111      -3.368 -12.733  14.779  1.00 76.28           C  
ATOM   1275  CG  LYS A 111      -2.933 -12.966  16.215  1.00 78.16           C  
ATOM   1276  CD  LYS A 111      -3.054 -14.434  16.595  1.00 75.73           C  
ATOM   1277  CE  LYS A 111      -2.130 -14.790  17.751  1.00 76.15           C  
ATOM   1278  NZ  LYS A 111      -0.686 -14.787  17.357  1.00 75.59           N1+
ATOM   1279  H   LYS A 111      -5.202 -11.359  15.823  1.00 80.05           H  
ATOM   1280  HA  LYS A 111      -2.721 -10.695  14.665  1.00 79.84           H  
ATOM   1281  HB3 LYS A 111      -2.625 -13.158  14.103  1.00 76.28           H  
ATOM   1282  HB2 LYS A 111      -4.269 -13.311  14.577  1.00 76.28           H  
ATOM   1283  HG3 LYS A 111      -3.552 -12.367  16.884  1.00 78.16           H  
ATOM   1284  HG2 LYS A 111      -1.900 -12.643  16.339  1.00 78.16           H  
ATOM   1285  HD3 LYS A 111      -2.808 -15.054  15.731  1.00 75.73           H  
ATOM   1286  HD2 LYS A 111      -4.084 -14.655  16.874  1.00 75.73           H  
ATOM   1287  HE3 LYS A 111      -2.398 -15.773  18.140  1.00 76.15           H  
ATOM   1288  HE2 LYS A 111      -2.284 -14.084  18.568  1.00 76.15           H  
ATOM   1289  HZ1 LYS A 111      -0.118 -15.027  18.157  1.00 75.59           H  
ATOM   1290  HZ2 LYS A 111      -0.535 -15.463  16.621  1.00 75.59           H  
ATOM   1291  HZ3 LYS A 111      -0.429 -13.868  17.026  1.00 75.59           H  
ATOM   1292  N   MET A 112      -5.081 -11.036  12.455  1.00 70.38           N  
ATOM   1293  CA  MET A 112      -5.397 -11.183  11.040  1.00 63.69           C  
ATOM   1294  C   MET A 112      -5.379  -9.868  10.269  1.00 64.47           C  
ATOM   1295  O   MET A 112      -4.964  -9.851   9.107  1.00 74.45           O  
ATOM   1296  CB  MET A 112      -6.774 -11.856  10.880  1.00  0.00           C  
ATOM   1297  CG  MET A 112      -6.865 -13.376  11.095  1.00  0.00           C  
ATOM   1298  SD  MET A 112      -8.479 -14.180  10.910  1.00  0.00           S  
ATOM   1299  CE  MET A 112      -7.990 -15.887  11.264  1.00  0.00           C  
ATOM   1300  HB2 MET A 112      -7.474 -11.426  11.597  1.00  0.00           H  
ATOM   1301  HB3 MET A 112      -7.143 -11.691   9.868  1.00  0.00           H  
ATOM   1302  HG2 MET A 112      -6.218 -13.885  10.379  1.00  0.00           H  
ATOM   1303  HG3 MET A 112      -6.549 -13.621  12.109  1.00  0.00           H  
ATOM   1304  HE1 MET A 112      -8.862 -16.537  11.197  1.00  0.00           H  
ATOM   1305  HE2 MET A 112      -7.241 -16.209  10.539  1.00  0.00           H  
ATOM   1306  HE3 MET A 112      -7.571 -15.945  12.269  1.00  0.00           H  
ATOM   1307  H   MET A 112      -5.832 -10.840  13.102  1.00 70.38           H  
ATOM   1308  HA  MET A 112      -4.649 -11.842  10.596  1.00 63.69           H  
ATOM   1309  N   ILE A 113      -5.828  -8.761  10.866  1.00 64.77           N  
ATOM   1310  CA  ILE A 113      -5.863  -7.516  10.102  1.00 70.71           C  
ATOM   1311  C   ILE A 113      -4.479  -6.889   9.938  1.00 73.60           C  
ATOM   1312  O   ILE A 113      -4.267  -6.106   9.003  1.00 74.50           O  
ATOM   1313  CB  ILE A 113      -6.836  -6.499  10.724  1.00 64.42           C  
ATOM   1314  CG1 ILE A 113      -6.240  -5.838  11.963  1.00 64.94           C  
ATOM   1315  CG2 ILE A 113      -8.144  -7.174  11.068  1.00 65.79           C  
ATOM   1316  CD1 ILE A 113      -7.125  -4.764  12.501  1.00 61.17           C  
ATOM   1317  H   ILE A 113      -6.135  -8.794  11.828  1.00 64.77           H  
ATOM   1318  HA  ILE A 113      -6.234  -7.754   9.104  1.00 70.71           H  
ATOM   1319  HB  ILE A 113      -7.037  -5.723   9.985  1.00 64.42           H  
ATOM   1320 HG13 ILE A 113      -5.267  -5.415  11.713  1.00 64.94           H  
ATOM   1321 HG12 ILE A 113      -6.076  -6.592  12.732  1.00 64.94           H  
ATOM   1322 HG21 ILE A 113      -8.825  -6.445  11.507  1.00 65.79           H  
ATOM   1323 HG22 ILE A 113      -8.589  -7.587  10.162  1.00 65.79           H  
ATOM   1324 HG23 ILE A 113      -7.962  -7.978  11.782  1.00 65.79           H  
ATOM   1325 HD11 ILE A 113      -6.662  -4.320  13.383  1.00 61.17           H  
ATOM   1326 HD12 ILE A 113      -7.269  -3.997  11.740  1.00 61.17           H  
ATOM   1327 HD13 ILE A 113      -8.090  -5.192  12.774  1.00 61.17           H  
ATOM   1328  N   SER A 114      -3.524  -7.211  10.810  1.00 72.92           N  
ATOM   1329  CA  SER A 114      -2.155  -6.766  10.570  1.00 74.81           C  
ATOM   1330  C   SER A 114      -1.534  -7.538   9.414  1.00 73.92           C  
ATOM   1331  O   SER A 114      -0.840  -6.955   8.571  1.00 82.39           O  
ATOM   1332  CB  SER A 114      -1.312  -6.914  11.850  1.00  0.00           C  
ATOM   1333  OG  SER A 114       0.081  -6.819  11.530  1.00  0.00           O  
ATOM   1334  HB2 SER A 114      -1.574  -6.121  12.552  1.00  0.00           H  
ATOM   1335  HB3 SER A 114      -1.512  -7.884  12.308  1.00  0.00           H  
ATOM   1336  HG  SER A 114       0.600  -6.912  12.332  1.00  0.00           H  
ATOM   1337  H   SER A 114      -3.751  -7.758  11.630  1.00 72.92           H  
ATOM   1338  HA  SER A 114      -2.182  -5.711  10.298  1.00 74.81           H  
ATOM   1339  N   TRP A 115      -1.783  -8.847   9.353  1.00 72.12           N  
ATOM   1340  CA  TRP A 115      -1.353  -9.633   8.202  1.00 72.73           C  
ATOM   1341  C   TRP A 115      -2.078  -9.205   6.937  1.00 75.35           C  
ATOM   1342  O   TRP A 115      -1.491  -9.222   5.848  1.00 77.71           O  
ATOM   1343  CB  TRP A 115      -1.583 -11.134   8.470  1.00  0.00           C  
ATOM   1344  CG  TRP A 115      -2.817 -11.993   8.184  1.00  0.00           C  
ATOM   1345  CD1 TRP A 115      -3.073 -12.947   9.074  1.00  0.00           C  
ATOM   1346  CD2 TRP A 115      -3.793 -12.308   7.082  1.00  0.00           C  
ATOM   1347  NE1 TRP A 115      -4.335 -13.430   8.869  1.00  0.00           N  
ATOM   1348  CE2 TRP A 115      -4.880 -12.989   7.709  1.00  0.00           C  
ATOM   1349  CE3 TRP A 115      -3.942 -12.174   5.667  1.00  0.00           C  
ATOM   1350  CZ2 TRP A 115      -6.144 -13.158   7.126  1.00  0.00           C  
ATOM   1351  CZ3 TRP A 115      -5.136 -12.563   5.016  1.00  0.00           C  
ATOM   1352  CH2 TRP A 115      -6.261 -12.958   5.744  1.00  0.00           C  
ATOM   1353  HB2 TRP A 115      -0.917 -11.592   7.744  1.00  0.00           H  
ATOM   1354  HB3 TRP A 115      -1.150 -11.383   9.439  1.00  0.00           H  
ATOM   1355  HD1 TRP A 115      -2.418 -13.079   9.910  1.00  0.00           H  
ATOM   1356  HE1 TRP A 115      -4.800 -13.999   9.542  1.00  0.00           H  
ATOM   1357  HE3 TRP A 115      -3.135 -11.761   5.075  1.00  0.00           H  
ATOM   1358  HZ2 TRP A 115      -6.974 -13.472   7.765  1.00  0.00           H  
ATOM   1359  HZ3 TRP A 115      -5.251 -12.383   3.977  1.00  0.00           H  
ATOM   1360  HH2 TRP A 115      -7.227 -13.011   5.285  1.00  0.00           H  
ATOM   1361  H   TRP A 115      -2.273  -9.304  10.108  1.00 72.12           H  
ATOM   1362  HA  TRP A 115      -0.285  -9.472   8.055  1.00 72.73           H  
ATOM   1363  N   MET A 116      -3.348  -8.811   7.059  1.00 75.21           N  
ATOM   1364  CA  MET A 116      -4.091  -8.376   5.885  1.00 77.47           C  
ATOM   1365  C   MET A 116      -3.521  -7.067   5.351  1.00 79.33           C  
ATOM   1366  O   MET A 116      -3.577  -6.808   4.142  1.00 83.26           O  
ATOM   1367  CB  MET A 116      -5.596  -8.271   6.199  1.00  0.00           C  
ATOM   1368  CG  MET A 116      -6.554  -7.937   5.044  1.00  0.00           C  
ATOM   1369  SD  MET A 116      -8.326  -7.810   5.400  1.00  0.00           S  
ATOM   1370  CE  MET A 116      -8.690  -9.565   5.662  1.00  0.00           C  
ATOM   1371  HB2 MET A 116      -5.952  -9.221   6.597  1.00  0.00           H  
ATOM   1372  HB3 MET A 116      -5.759  -7.485   6.937  1.00  0.00           H  
ATOM   1373  HG2 MET A 116      -6.286  -6.970   4.616  1.00  0.00           H  
ATOM   1374  HG3 MET A 116      -6.479  -8.707   4.275  1.00  0.00           H  
ATOM   1375  HE1 MET A 116      -9.748  -9.686   5.895  1.00  0.00           H  
ATOM   1376  HE2 MET A 116      -8.452 -10.125   4.757  1.00  0.00           H  
ATOM   1377  HE3 MET A 116      -8.091  -9.941   6.490  1.00  0.00           H  
ATOM   1378  H   MET A 116      -3.794  -8.816   7.966  1.00 75.21           H  
ATOM   1379  HA  MET A 116      -3.965  -9.134   5.111  1.00 77.47           H  
ATOM   1380  N   TYR A 117      -2.946  -6.229   6.222  1.00 74.99           N  
ATOM   1381  CA  TYR A 117      -2.338  -4.998   5.731  1.00 75.80           C  
ATOM   1382  C   TYR A 117      -1.071  -5.292   4.943  1.00 78.34           C  
ATOM   1383  O   TYR A 117      -0.854  -4.715   3.871  1.00 85.99           O  
ATOM   1384  CB  TYR A 117      -2.022  -4.040   6.874  1.00 75.67           C  
ATOM   1385  CG  TYR A 117      -1.057  -2.963   6.430  1.00 81.26           C  
ATOM   1386  CD1 TYR A 117       0.282  -3.011   6.791  1.00 81.42           C  
ATOM   1387  CD2 TYR A 117      -1.478  -1.923   5.611  1.00 81.56           C  
ATOM   1388  CE1 TYR A 117       1.166  -2.037   6.371  1.00 84.98           C  
ATOM   1389  CE2 TYR A 117      -0.608  -0.942   5.190  1.00 84.13           C  
ATOM   1390  CZ  TYR A 117       0.716  -1.003   5.571  1.00 89.39           C  
ATOM   1391  OH  TYR A 117       1.594  -0.029   5.148  1.00 93.19           O  
ATOM   1392  H   TYR A 117      -2.937  -6.453   7.208  1.00 74.99           H  
ATOM   1393  HA  TYR A 117      -3.048  -4.509   5.064  1.00 75.80           H  
ATOM   1394  HB3 TYR A 117      -1.589  -4.596   7.705  1.00 75.67           H  
ATOM   1395  HB2 TYR A 117      -2.944  -3.577   7.226  1.00 75.67           H  
ATOM   1396  HD1 TYR A 117       0.646  -3.818   7.410  1.00 81.42           H  
ATOM   1397  HD2 TYR A 117      -2.508  -1.872   5.290  1.00 81.56           H  
ATOM   1398  HE1 TYR A 117       2.203  -2.086   6.666  1.00 84.98           H  
ATOM   1399  HE2 TYR A 117      -0.963  -0.135   4.566  1.00 84.13           H  
ATOM   1400  HH  TYR A 117       1.127   0.611   4.606  1.00 93.19           H  
ATOM   1401  N   LEU A 118      -0.217  -6.177   5.466  1.00 76.70           N  
ATOM   1402  CA  LEU A 118       0.971  -6.577   4.718  1.00 85.48           C  
ATOM   1403  C   LEU A 118       0.606  -7.174   3.363  1.00 83.40           C  
ATOM   1404  O   LEU A 118       1.367  -7.030   2.399  1.00 86.41           O  
ATOM   1405  CB  LEU A 118       1.813  -7.575   5.535  1.00  0.00           C  
ATOM   1406  CG  LEU A 118       2.400  -7.201   6.918  1.00  0.00           C  
ATOM   1407  CD1 LEU A 118       2.532  -8.414   7.838  1.00  0.00           C  
ATOM   1408  CD2 LEU A 118       3.748  -6.499   6.761  1.00  0.00           C  
ATOM   1409  HB2 LEU A 118       1.216  -8.463   5.752  1.00  0.00           H  
ATOM   1410  HB3 LEU A 118       2.694  -7.862   4.962  1.00  0.00           H  
ATOM   1411  HG  LEU A 118       1.786  -6.424   7.376  1.00  0.00           H  
ATOM   1412 HD11 LEU A 118       2.948  -8.101   8.796  1.00  0.00           H  
ATOM   1413 HD12 LEU A 118       1.549  -8.859   7.997  1.00  0.00           H  
ATOM   1414 HD13 LEU A 118       3.192  -9.149   7.377  1.00  0.00           H  
ATOM   1415 HD21 LEU A 118       4.142  -6.245   7.746  1.00  0.00           H  
ATOM   1416 HD22 LEU A 118       4.447  -7.163   6.251  1.00  0.00           H  
ATOM   1417 HD23 LEU A 118       3.620  -5.588   6.177  1.00  0.00           H  
ATOM   1418  H   LEU A 118      -0.393  -6.570   6.380  1.00 76.70           H  
ATOM   1419  HA  LEU A 118       1.576  -5.686   4.544  1.00 85.48           H  
ATOM   1420  N   VAL A 119      -0.551  -7.836   3.268  1.00 81.29           N  
ATOM   1421  CA  VAL A 119      -1.042  -8.277   1.964  1.00 80.57           C  
ATOM   1422  C   VAL A 119      -1.233  -7.100   1.014  1.00 83.82           C  
ATOM   1423  O   VAL A 119      -0.873  -7.183  -0.167  1.00 91.97           O  
ATOM   1424  CB  VAL A 119      -2.366  -9.046   2.126  1.00  0.00           C  
ATOM   1425  CG1 VAL A 119      -3.214  -8.848   0.868  1.00  0.00           C  
ATOM   1426  CG2 VAL A 119      -2.141 -10.550   2.342  1.00  0.00           C  
ATOM   1427  HB  VAL A 119      -2.898  -8.676   3.002  1.00  0.00           H  
ATOM   1428 HG11 VAL A 119      -4.154  -9.390   0.974  1.00  0.00           H  
ATOM   1429 HG12 VAL A 119      -3.421  -7.787   0.732  1.00  0.00           H  
ATOM   1430 HG13 VAL A 119      -2.673  -9.227   0.000  1.00  0.00           H  
ATOM   1431 HG21 VAL A 119      -3.104 -11.050   2.451  1.00  0.00           H  
ATOM   1432 HG22 VAL A 119      -1.612 -10.966   1.485  1.00  0.00           H  
ATOM   1433 HG23 VAL A 119      -1.550 -10.704   3.245  1.00  0.00           H  
ATOM   1434  H   VAL A 119      -1.089  -8.035   4.098  1.00 81.29           H  
ATOM   1435  HA  VAL A 119      -0.303  -8.952   1.530  1.00 80.57           H  
ATOM   1436  N   GLY A 120      -1.807  -5.997   1.503  1.00 74.77           N  
ATOM   1437  CA  GLY A 120      -1.989  -4.819   0.658  1.00 75.74           C  
ATOM   1438  C   GLY A 120      -0.647  -4.248   0.230  1.00 76.55           C  
ATOM   1439  O   GLY A 120      -0.396  -4.027  -0.963  1.00 79.47           O  
ATOM   1440  HA3 GLY A 120      -2.568  -4.051   1.193  1.00 75.74           H  
ATOM   1441  H   GLY A 120      -2.119  -5.973   2.464  1.00 74.77           H  
ATOM   1442  HA2 GLY A 120      -2.541  -5.114  -0.235  1.00 75.74           H  
ATOM   1443  N   PHE A 121       0.226  -4.004   1.199  1.00 70.61           N  
ATOM   1444  CA  PHE A 121       1.492  -3.348   0.912  1.00 78.12           C  
ATOM   1445  C   PHE A 121       2.392  -4.214   0.038  1.00 75.70           C  
ATOM   1446  O   PHE A 121       3.052  -3.706  -0.874  1.00 74.93           O  
ATOM   1447  CB  PHE A 121       2.181  -2.995   2.224  1.00 81.23           C  
ATOM   1448  CG  PHE A 121       3.630  -2.667   2.079  1.00 80.13           C  
ATOM   1449  CD1 PHE A 121       4.037  -1.578   1.327  1.00 82.84           C  
ATOM   1450  CD2 PHE A 121       4.588  -3.442   2.708  1.00 78.37           C  
ATOM   1451  CE1 PHE A 121       5.379  -1.276   1.198  1.00 81.95           C  
ATOM   1452  CE2 PHE A 121       5.930  -3.147   2.586  1.00 78.87           C  
ATOM   1453  CZ  PHE A 121       6.324  -2.064   1.833  1.00 81.66           C  
ATOM   1454  H   PHE A 121       0.015  -4.276   2.149  1.00 70.61           H  
ATOM   1455  HA  PHE A 121       1.284  -2.422   0.375  1.00 78.12           H  
ATOM   1456  HB3 PHE A 121       2.066  -3.821   2.926  1.00 81.23           H  
ATOM   1457  HB2 PHE A 121       1.665  -2.155   2.690  1.00 81.23           H  
ATOM   1458  HD1 PHE A 121       3.303  -0.956   0.835  1.00 82.84           H  
ATOM   1459  HD2 PHE A 121       4.289  -4.292   3.306  1.00 78.37           H  
ATOM   1460  HE1 PHE A 121       5.687  -0.427   0.606  1.00 81.95           H  
ATOM   1461  HE2 PHE A 121       6.665  -3.764   3.080  1.00 78.87           H  
ATOM   1462  HZ  PHE A 121       7.375  -1.830   1.737  1.00 81.66           H  
ATOM   1463  N   TYR A 122       2.434  -5.522   0.296  1.00 73.90           N  
ATOM   1464  CA  TYR A 122       3.334  -6.382  -0.468  1.00 77.23           C  
ATOM   1465  C   TYR A 122       2.815  -6.626  -1.881  1.00 81.49           C  
ATOM   1466  O   TYR A 122       3.589  -6.602  -2.846  1.00 77.90           O  
ATOM   1467  CB  TYR A 122       3.552  -7.718   0.267  1.00  0.00           C  
ATOM   1468  CG  TYR A 122       4.480  -8.770  -0.502  1.00  0.00           C  
ATOM   1469  CD1 TYR A 122       5.099  -8.483  -1.744  1.00  0.00           C  
ATOM   1470  CD2 TYR A 122       4.809 -10.054  -0.001  1.00  0.00           C  
ATOM   1471  CE1 TYR A 122       5.845  -9.358  -2.540  1.00  0.00           C  
ATOM   1472  CE2 TYR A 122       5.744 -10.881  -0.686  1.00  0.00           C  
ATOM   1473  CZ  TYR A 122       6.330 -10.479  -1.894  1.00  0.00           C  
ATOM   1474  OH  TYR A 122       7.434 -11.103  -2.395  1.00  0.00           O  
ATOM   1475  HB2 TYR A 122       3.987  -7.519   1.247  1.00  0.00           H  
ATOM   1476  HB3 TYR A 122       2.596  -8.214   0.440  1.00  0.00           H  
ATOM   1477  HD1 TYR A 122       5.308  -7.467  -2.002  1.00  0.00           H  
ATOM   1478  HD2 TYR A 122       4.341 -10.379   0.911  1.00  0.00           H  
ATOM   1479  HE1 TYR A 122       6.306  -9.023  -3.459  1.00  0.00           H  
ATOM   1480  HE2 TYR A 122       6.048 -11.863  -0.377  1.00  0.00           H  
ATOM   1481  HH  TYR A 122       7.617 -11.922  -1.931  1.00  0.00           H  
ATOM   1482  H   TYR A 122       1.845  -5.914   1.018  1.00 73.90           H  
ATOM   1483  HA  TYR A 122       4.299  -5.878  -0.546  1.00 77.23           H  
ATOM   1484  N   SER A 123       1.509  -6.872  -2.028  1.00 82.04           N  
ATOM   1485  CA  SER A 123       0.953  -7.050  -3.366  1.00 78.55           C  
ATOM   1486  C   SER A 123       1.044  -5.754  -4.167  1.00 75.13           C  
ATOM   1487  O   SER A 123       1.454  -5.766  -5.333  1.00 80.00           O  
ATOM   1488  CB  SER A 123      -0.493  -7.540  -3.287  1.00 74.96           C  
ATOM   1489  OG  SER A 123      -1.380  -6.467  -3.021  1.00 77.21           O  
ATOM   1490  H   SER A 123       0.913  -6.932  -1.215  1.00 82.04           H  
ATOM   1491  HA  SER A 123       1.541  -7.810  -3.881  1.00 78.55           H  
ATOM   1492  HB3 SER A 123      -0.580  -8.287  -2.497  1.00 74.96           H  
ATOM   1493  HB2 SER A 123      -0.768  -8.013  -4.229  1.00 74.96           H  
ATOM   1494  HG  SER A 123      -2.280  -6.799  -2.975  1.00 77.21           H  
ATOM   1495  N   GLY A 124       0.675  -4.625  -3.555  1.00 71.33           N  
ATOM   1496  CA  GLY A 124       0.824  -3.346  -4.235  1.00 74.71           C  
ATOM   1497  C   GLY A 124       2.235  -3.113  -4.747  1.00 75.25           C  
ATOM   1498  O   GLY A 124       2.430  -2.651  -5.874  1.00 71.53           O  
ATOM   1499  H   GLY A 124       0.292  -4.659  -2.621  1.00 71.33           H  
ATOM   1500  HA3 GLY A 124       0.547  -2.539  -3.554  1.00 74.71           H  
ATOM   1501  HA2 GLY A 124       0.124  -3.295  -5.069  1.00 74.71           H  
ATOM   1502  N   ILE A 125       3.238  -3.444  -3.932  1.00 76.61           N  
ATOM   1503  CA  ILE A 125       4.621  -3.304  -4.381  1.00 74.55           C  
ATOM   1504  C   ILE A 125       4.906  -4.198  -5.581  1.00 69.38           C  
ATOM   1505  O   ILE A 125       5.608  -3.789  -6.510  1.00 71.69           O  
ATOM   1506  CB  ILE A 125       5.598  -3.633  -3.236  1.00  0.00           C  
ATOM   1507  CG1 ILE A 125       6.774  -2.564  -3.535  1.00  0.00           C  
ATOM   1508  CG2 ILE A 125       5.606  -4.968  -3.059  1.00  0.00           C  
ATOM   1509  CD1 ILE A 125       6.604  -1.042  -3.234  1.00  0.00           C  
ATOM   1510  HB  ILE A 125       5.177  -3.151  -2.342  1.00  0.00           H  
ATOM   1511 HG12 ILE A 125       7.674  -2.816  -3.003  1.00  0.00           H  
ATOM   1512 HG13 ILE A 125       6.945  -2.510  -4.609  1.00  0.00           H  
ATOM   1513 HG21 ILE A 125       6.534  -4.585  -2.825  1.00  0.00           H  
ATOM   1514 HG22 ILE A 125       4.999  -5.077  -2.195  1.00  0.00           H  
ATOM   1515 HG23 ILE A 125       5.777  -5.796  -3.732  1.00  0.00           H  
ATOM   1516 HD11 ILE A 125       7.581  -0.540  -3.238  1.00  0.00           H  
ATOM   1517 HD12 ILE A 125       6.046  -0.499  -4.008  1.00  0.00           H  
ATOM   1518 HD13 ILE A 125       6.141  -0.840  -2.264  1.00  0.00           H  
ATOM   1519  H   ILE A 125       3.043  -3.791  -3.003  1.00 76.61           H  
ATOM   1520  HA  ILE A 125       4.781  -2.268  -4.680  1.00 74.55           H  
ATOM   1521  N   PHE A 126       4.380  -5.427  -5.572  1.00 69.53           N  
ATOM   1522  CA  PHE A 126       4.631  -6.348  -6.675  1.00 70.51           C  
ATOM   1523  C   PHE A 126       3.694  -6.124  -7.849  1.00 77.97           C  
ATOM   1524  O   PHE A 126       4.044  -6.481  -8.980  1.00 80.64           O  
ATOM   1525  CB  PHE A 126       4.537  -7.807  -6.187  1.00  0.00           C  
ATOM   1526  CG  PHE A 126       5.438  -8.793  -6.900  1.00  0.00           C  
ATOM   1527  CD1 PHE A 126       6.735  -9.033  -6.415  1.00  0.00           C  
ATOM   1528  CD2 PHE A 126       4.981  -9.467  -8.046  1.00  0.00           C  
ATOM   1529  CE1 PHE A 126       7.573  -9.952  -7.071  1.00  0.00           C  
ATOM   1530  CE2 PHE A 126       5.819 -10.387  -8.703  1.00  0.00           C  
ATOM   1531  CZ  PHE A 126       7.115 -10.628  -8.215  1.00  0.00           C  
ATOM   1532  HB2 PHE A 126       4.803  -7.855  -5.131  1.00  0.00           H  
ATOM   1533  HB3 PHE A 126       3.518  -8.171  -6.321  1.00  0.00           H  
ATOM   1534  HD1 PHE A 126       7.088  -8.511  -5.538  1.00  0.00           H  
ATOM   1535  HD2 PHE A 126       3.986  -9.279  -8.421  1.00  0.00           H  
ATOM   1536  HE1 PHE A 126       8.568 -10.139  -6.697  1.00  0.00           H  
ATOM   1537  HE2 PHE A 126       5.467 -10.907  -9.582  1.00  0.00           H  
ATOM   1538  HZ  PHE A 126       7.760 -11.334  -8.720  1.00  0.00           H  
ATOM   1539  H   PHE A 126       3.803  -5.724  -4.798  1.00 69.53           H  
ATOM   1540  HA  PHE A 126       5.650  -6.179  -7.026  1.00 70.51           H  
ATOM   1541  N   PHE A 127       2.517  -5.539  -7.614  1.00 76.09           N  
ATOM   1542  CA  PHE A 127       1.665  -5.137  -8.727  1.00 72.99           C  
ATOM   1543  C   PHE A 127       2.256  -3.931  -9.445  1.00 77.20           C  
ATOM   1544  O   PHE A 127       2.313  -3.897 -10.682  1.00 80.19           O  
ATOM   1545  CB  PHE A 127       0.242  -4.831  -8.225  1.00  0.00           C  
ATOM   1546  CG  PHE A 127      -0.543  -6.022  -7.720  1.00  0.00           C  
ATOM   1547  CD1 PHE A 127      -0.104  -7.326  -8.015  1.00  0.00           C  
ATOM   1548  CD2 PHE A 127      -1.709  -5.829  -6.958  1.00  0.00           C  
ATOM   1549  CE1 PHE A 127      -0.826  -8.436  -7.542  1.00  0.00           C  
ATOM   1550  CE2 PHE A 127      -2.432  -6.939  -6.486  1.00  0.00           C  
ATOM   1551  CZ  PHE A 127      -1.991  -8.243  -6.779  1.00  0.00           C  
ATOM   1552  HB2 PHE A 127       0.291  -4.123  -7.397  1.00  0.00           H  
ATOM   1553  HB3 PHE A 127      -0.345  -4.398  -9.036  1.00  0.00           H  
ATOM   1554  HD1 PHE A 127       0.790  -7.475  -8.604  1.00  0.00           H  
ATOM   1555  HD2 PHE A 127      -2.048  -4.828  -6.735  1.00  0.00           H  
ATOM   1556  HE1 PHE A 127      -0.487  -9.437  -7.767  1.00  0.00           H  
ATOM   1557  HE2 PHE A 127      -3.327  -6.792  -5.899  1.00  0.00           H  
ATOM   1558  HZ  PHE A 127      -2.547  -9.096  -6.416  1.00  0.00           H  
ATOM   1559  H   PHE A 127       2.217  -5.372  -6.664  1.00 76.09           H  
ATOM   1560  HA  PHE A 127       1.610  -5.966  -9.434  1.00 72.99           H  
ATOM   1561  N   VAL A 128       2.702  -2.930  -8.682  1.00 74.33           N  
ATOM   1562  CA  VAL A 128       3.416  -1.813  -9.288  1.00 72.71           C  
ATOM   1563  C   VAL A 128       4.614  -2.303 -10.090  1.00 71.64           C  
ATOM   1564  O   VAL A 128       4.868  -1.819 -11.200  1.00 76.37           O  
ATOM   1565  CB  VAL A 128       3.865  -0.816  -8.204  1.00  0.00           C  
ATOM   1566  CG1 VAL A 128       5.021   0.026  -8.748  1.00  0.00           C  
ATOM   1567  CG2 VAL A 128       2.729   0.123  -7.770  1.00  0.00           C  
ATOM   1568  HB  VAL A 128       4.180  -1.362  -7.315  1.00  0.00           H  
ATOM   1569 HG11 VAL A 128       5.344   0.736  -7.985  1.00  0.00           H  
ATOM   1570 HG12 VAL A 128       5.853  -0.627  -9.014  1.00  0.00           H  
ATOM   1571 HG13 VAL A 128       4.690   0.571  -9.633  1.00  0.00           H  
ATOM   1572 HG21 VAL A 128       3.094   0.806  -7.004  1.00  0.00           H  
ATOM   1573 HG22 VAL A 128       2.381   0.694  -8.630  1.00  0.00           H  
ATOM   1574 HG23 VAL A 128       1.904  -0.466  -7.367  1.00  0.00           H  
ATOM   1575  H   VAL A 128       2.546  -2.946  -7.684  1.00 74.33           H  
ATOM   1576  HA  VAL A 128       2.736  -1.299  -9.968  1.00 72.71           H  
ATOM   1577  N   MET A 129       5.350  -3.275  -9.556  1.00 67.28           N  
ATOM   1578  CA  MET A 129       6.514  -3.780 -10.273  1.00 69.87           C  
ATOM   1579  C   MET A 129       6.117  -4.499 -11.553  1.00 73.76           C  
ATOM   1580  O   MET A 129       6.898  -4.532 -12.509  1.00 77.64           O  
ATOM   1581  CB  MET A 129       7.337  -4.713  -9.364  1.00  0.00           C  
ATOM   1582  CG  MET A 129       8.624  -5.329  -9.938  1.00  0.00           C  
ATOM   1583  SD  MET A 129       8.488  -6.809 -10.976  1.00  0.00           S  
ATOM   1584  CE  MET A 129       8.092  -8.022  -9.690  1.00  0.00           C  
ATOM   1585  HB2 MET A 129       7.656  -4.167  -8.476  1.00  0.00           H  
ATOM   1586  HB3 MET A 129       6.725  -5.564  -9.066  1.00  0.00           H  
ATOM   1587  HG2 MET A 129       9.131  -4.596 -10.566  1.00  0.00           H  
ATOM   1588  HG3 MET A 129       9.282  -5.623  -9.120  1.00  0.00           H  
ATOM   1589  HE1 MET A 129       7.970  -9.006 -10.143  1.00  0.00           H  
ATOM   1590  HE2 MET A 129       8.902  -8.056  -8.960  1.00  0.00           H  
ATOM   1591  HE3 MET A 129       7.166  -7.734  -9.190  1.00  0.00           H  
ATOM   1592  H   MET A 129       5.101  -3.662  -8.656  1.00 67.28           H  
ATOM   1593  HA  MET A 129       7.141  -2.929 -10.544  1.00 69.87           H  
ATOM   1594  N   LEU A 130       4.918  -5.070 -11.603  1.00 78.28           N  
ATOM   1595  CA  LEU A 130       4.502  -5.733 -12.833  1.00 81.45           C  
ATOM   1596  C   LEU A 130       4.081  -4.734 -13.910  1.00 78.21           C  
ATOM   1597  O   LEU A 130       4.228  -5.018 -15.104  1.00 74.61           O  
ATOM   1598  CB  LEU A 130       3.382  -6.746 -12.525  1.00  0.00           C  
ATOM   1599  CG  LEU A 130       3.605  -7.931 -11.551  1.00  0.00           C  
ATOM   1600  CD1 LEU A 130       2.319  -8.338 -10.834  1.00  0.00           C  
ATOM   1601  CD2 LEU A 130       4.212  -9.128 -12.283  1.00  0.00           C  
ATOM   1602  HB2 LEU A 130       2.530  -6.225 -12.090  1.00  0.00           H  
ATOM   1603  HB3 LEU A 130       3.075  -7.240 -13.448  1.00  0.00           H  
ATOM   1604  HG  LEU A 130       4.387  -7.673 -10.837  1.00  0.00           H  
ATOM   1605 HD11 LEU A 130       2.526  -9.172 -10.162  1.00  0.00           H  
ATOM   1606 HD12 LEU A 130       1.940  -7.494 -10.258  1.00  0.00           H  
ATOM   1607 HD13 LEU A 130       1.574  -8.642 -11.569  1.00  0.00           H  
ATOM   1608 HD21 LEU A 130       4.359  -9.948 -11.579  1.00  0.00           H  
ATOM   1609 HD22 LEU A 130       3.539  -9.449 -13.078  1.00  0.00           H  
ATOM   1610 HD23 LEU A 130       5.172  -8.842 -12.714  1.00  0.00           H  
ATOM   1611  H   LEU A 130       4.309  -5.040 -10.797  1.00 78.28           H  
ATOM   1612  HA  LEU A 130       5.357  -6.291 -13.216  1.00 81.45           H  
ATOM   1613  N   MET A 131       3.574  -3.565 -13.514  1.00 73.30           N  
ATOM   1614  CA  MET A 131       3.425  -2.465 -14.462  1.00 74.80           C  
ATOM   1615  C   MET A 131       4.768  -2.116 -15.086  1.00 74.70           C  
ATOM   1616  O   MET A 131       4.872  -1.896 -16.298  1.00 72.17           O  
ATOM   1617  CB  MET A 131       2.812  -1.240 -13.756  1.00  0.00           C  
ATOM   1618  CG  MET A 131       1.422  -1.393 -13.115  1.00  0.00           C  
ATOM   1619  SD  MET A 131       0.690   0.040 -12.282  1.00  0.00           S  
ATOM   1620  CE  MET A 131       1.339  -0.237 -10.615  1.00  0.00           C  
ATOM   1621  HB2 MET A 131       3.464  -0.924 -12.942  1.00  0.00           H  
ATOM   1622  HB3 MET A 131       2.705  -0.424 -14.472  1.00  0.00           H  
ATOM   1623  HG2 MET A 131       0.697  -1.670 -13.880  1.00  0.00           H  
ATOM   1624  HG3 MET A 131       1.458  -2.171 -12.350  1.00  0.00           H  
ATOM   1625  HE1 MET A 131       0.991   0.556  -9.952  1.00  0.00           H  
ATOM   1626  HE2 MET A 131       0.989  -1.201 -10.243  1.00  0.00           H  
ATOM   1627  HE3 MET A 131       2.429  -0.233 -10.644  1.00  0.00           H  
ATOM   1628  H   MET A 131       3.291  -3.436 -12.551  1.00 73.30           H  
ATOM   1629  HA  MET A 131       2.747  -2.783 -15.254  1.00 74.80           H  
ATOM   1630  N   SER A 132       5.811  -2.063 -14.260  1.00 79.12           N  
ATOM   1631  CA  SER A 132       7.129  -1.626 -14.708  1.00 69.99           C  
ATOM   1632  C   SER A 132       7.647  -2.488 -15.849  1.00 80.13           C  
ATOM   1633  O   SER A 132       8.057  -1.969 -16.894  1.00 84.45           O  
ATOM   1634  CB  SER A 132       8.101  -1.675 -13.538  1.00 71.21           C  
ATOM   1635  OG  SER A 132       7.422  -1.412 -12.327  1.00 79.13           O  
ATOM   1636  H   SER A 132       5.702  -2.328 -13.291  1.00 79.12           H  
ATOM   1637  HA  SER A 132       7.054  -0.596 -15.056  1.00 69.99           H  
ATOM   1638  HB3 SER A 132       8.883  -0.928 -13.685  1.00 71.21           H  
ATOM   1639  HB2 SER A 132       8.562  -2.662 -13.489  1.00 71.21           H  
ATOM   1640  HG  SER A 132       8.044  -1.445 -11.596  1.00 79.13           H  
ATOM   1641  N   ILE A 133       7.665  -3.812 -15.658  1.00 78.21           N  
ATOM   1642  CA  ILE A 133       8.201  -4.675 -16.708  1.00 76.57           C  
ATOM   1643  C   ILE A 133       7.284  -4.648 -17.924  1.00 78.54           C  
ATOM   1644  O   ILE A 133       7.743  -4.790 -19.068  1.00 78.17           O  
ATOM   1645  CB  ILE A 133       8.438  -6.099 -16.169  1.00 69.49           C  
ATOM   1646  CG1 ILE A 133       9.671  -6.116 -15.270  1.00 72.52           C  
ATOM   1647  CG2 ILE A 133       8.677  -7.085 -17.288  1.00 68.90           C  
ATOM   1648  CD1 ILE A 133       9.370  -5.984 -13.814  1.00 69.05           C  
ATOM   1649  H   ILE A 133       7.310  -4.203 -14.796  1.00 78.21           H  
ATOM   1650  HA  ILE A 133       9.166  -4.268 -17.011  1.00 76.57           H  
ATOM   1651  HB  ILE A 133       7.568  -6.415 -15.592  1.00 69.49           H  
ATOM   1652 HG13 ILE A 133      10.349  -5.318 -15.573  1.00 72.52           H  
ATOM   1653 HG12 ILE A 133      10.230  -7.037 -15.442  1.00 72.52           H  
ATOM   1654 HG21 ILE A 133       8.841  -8.079 -16.867  1.00 68.90           H  
ATOM   1655 HG22 ILE A 133       7.808  -7.108 -17.945  1.00 68.90           H  
ATOM   1656 HG23 ILE A 133       9.556  -6.784 -17.858  1.00 68.90           H  
ATOM   1657 HD11 ILE A 133      10.301  -6.006 -13.248  1.00 69.05           H  
ATOM   1658 HD12 ILE A 133       8.856  -5.040 -13.633  1.00 69.05           H  
ATOM   1659 HD13 ILE A 133       8.733  -6.811 -13.497  1.00 69.05           H  
ATOM   1660  N   ASP A 134       5.990  -4.409 -17.711  1.00 78.04           N  
ATOM   1661  CA  ASP A 134       5.081  -4.217 -18.835  1.00 79.13           C  
ATOM   1662  C   ASP A 134       5.503  -3.012 -19.681  1.00 79.15           C  
ATOM   1663  O   ASP A 134       5.764  -3.149 -20.885  1.00 78.81           O  
ATOM   1664  CB  ASP A 134       3.650  -4.068 -18.314  1.00 80.50           C  
ATOM   1665  CG  ASP A 134       2.747  -3.382 -19.301  1.00 85.18           C  
ATOM   1666  OD1 ASP A 134       2.229  -4.067 -20.214  1.00 82.91           O  
ATOM   1667  OD2 ASP A 134       2.577  -2.151 -19.164  1.00 79.75           O1-
ATOM   1668  H   ASP A 134       5.634  -4.362 -16.767  1.00 78.04           H  
ATOM   1669  HA  ASP A 134       5.124  -5.106 -19.463  1.00 79.13           H  
ATOM   1670  HB3 ASP A 134       3.659  -3.505 -17.380  1.00 80.50           H  
ATOM   1671  HB2 ASP A 134       3.247  -5.053 -18.077  1.00 80.50           H  
ATOM   1672  N   ARG A 135       5.605  -1.824 -19.062  1.00 76.23           N  
ATOM   1673  CA  ARG A 135       6.004  -0.628 -19.808  1.00 67.77           C  
ATOM   1674  C   ARG A 135       7.449  -0.698 -20.270  1.00 63.55           C  
ATOM   1675  O   ARG A 135       7.814  -0.031 -21.240  1.00 65.08           O  
ATOM   1676  CB  ARG A 135       5.809   0.636 -18.975  1.00 53.45           C  
ATOM   1677  CG  ARG A 135       4.398   0.873 -18.492  1.00 62.87           C  
ATOM   1678  CD  ARG A 135       3.463   1.144 -19.637  1.00 72.73           C  
ATOM   1679  NE  ARG A 135       3.082  -0.075 -20.344  1.00 82.83           N  
ATOM   1680  CZ  ARG A 135       2.616  -0.104 -21.589  1.00 84.91           C  
ATOM   1681  NH1 ARG A 135       2.466   1.027 -22.271  1.00 92.33           N  
ATOM   1682  NH2 ARG A 135       2.302  -1.265 -22.152  1.00 83.32           N1+
ATOM   1683  H   ARG A 135       5.405  -1.751 -18.074  1.00 76.23           H  
ATOM   1684  HA  ARG A 135       5.370  -0.553 -20.692  1.00 67.77           H  
ATOM   1685  HB3 ARG A 135       6.143   1.502 -19.549  1.00 53.45           H  
ATOM   1686  HB2 ARG A 135       6.484   0.613 -18.120  1.00 53.45           H  
ATOM   1687  HG3 ARG A 135       4.386   1.719 -17.804  1.00 62.87           H  
ATOM   1688  HG2 ARG A 135       4.052  -0.003 -17.940  1.00 62.87           H  
ATOM   1689  HD3 ARG A 135       3.936   1.836 -20.334  1.00 72.73           H  
ATOM   1690  HD2 ARG A 135       2.567   1.642 -19.262  1.00 72.73           H  
ATOM   1691  HE  ARG A 135       3.191  -0.935 -19.825  1.00 82.83           H  
ATOM   1692 HH12 ARG A 135       2.113   1.003 -23.217  1.00 92.33           H  
ATOM   1693 HH11 ARG A 135       2.706   1.910 -21.843  1.00 92.33           H  
ATOM   1694 HH22 ARG A 135       1.948  -1.288 -23.098  1.00 83.32           H  
ATOM   1695 HH21 ARG A 135       2.416  -2.124 -21.635  1.00 83.32           H  
ATOM   1696  N   TYR A 136       8.281  -1.481 -19.584  1.00 64.85           N  
ATOM   1697  CA  TYR A 136       9.684  -1.590 -19.969  1.00 66.48           C  
ATOM   1698  C   TYR A 136       9.822  -2.222 -21.346  1.00 72.50           C  
ATOM   1699  O   TYR A 136      10.369  -1.614 -22.272  1.00 72.96           O  
ATOM   1700  CB  TYR A 136      10.441  -2.391 -18.915  1.00 61.94           C  
ATOM   1701  CG  TYR A 136      11.816  -2.863 -19.327  1.00 62.54           C  
ATOM   1702  CD1 TYR A 136      12.902  -1.999 -19.320  1.00 68.38           C  
ATOM   1703  CD2 TYR A 136      12.037  -4.185 -19.684  1.00 64.62           C  
ATOM   1704  CE1 TYR A 136      14.172  -2.439 -19.678  1.00 72.99           C  
ATOM   1705  CE2 TYR A 136      13.301  -4.634 -20.039  1.00 70.53           C  
ATOM   1706  CZ  TYR A 136      14.366  -3.756 -20.035  1.00 69.06           C  
ATOM   1707  OH  TYR A 136      15.628  -4.187 -20.388  1.00 66.00           O  
ATOM   1708  H   TYR A 136       7.943  -2.007 -18.791  1.00 64.85           H  
ATOM   1709  HA  TYR A 136      10.107  -0.586 -20.009  1.00 66.48           H  
ATOM   1710  HB3 TYR A 136       9.841  -3.250 -18.613  1.00 61.94           H  
ATOM   1711  HB2 TYR A 136      10.521  -1.800 -18.002  1.00 61.94           H  
ATOM   1712  HD1 TYR A 136      12.769  -0.966 -19.035  1.00 68.38           H  
ATOM   1713  HD2 TYR A 136      11.216  -4.888 -19.687  1.00 64.62           H  
ATOM   1714  HE1 TYR A 136      15.004  -1.749 -19.675  1.00 72.99           H  
ATOM   1715  HE2 TYR A 136      13.449  -5.667 -20.318  1.00 70.53           H  
ATOM   1716  HH  TYR A 136      15.598  -5.121 -20.609  1.00 66.00           H  
ATOM   1717  N   LEU A 137       9.314  -3.449 -21.503  1.00 74.74           N  
ATOM   1718  CA  LEU A 137       9.372  -4.119 -22.800  1.00 79.82           C  
ATOM   1719  C   LEU A 137       8.551  -3.364 -23.843  1.00 80.50           C  
ATOM   1720  O   LEU A 137       8.916  -3.317 -25.031  1.00 71.18           O  
ATOM   1721  CB  LEU A 137       8.919  -5.584 -22.646  1.00  0.00           C  
ATOM   1722  CG  LEU A 137       9.383  -6.686 -23.629  1.00  0.00           C  
ATOM   1723  CD1 LEU A 137      10.905  -6.779 -23.718  1.00  0.00           C  
ATOM   1724  CD2 LEU A 137       8.787  -8.041 -23.245  1.00  0.00           C  
ATOM   1725  HB2 LEU A 137       9.242  -5.965 -21.676  1.00  0.00           H  
ATOM   1726  HB3 LEU A 137       7.831  -5.637 -22.711  1.00  0.00           H  
ATOM   1727  HG  LEU A 137       8.943  -6.508 -24.611  1.00  0.00           H  
ATOM   1728 HD11 LEU A 137      11.182  -7.566 -24.420  1.00  0.00           H  
ATOM   1729 HD12 LEU A 137      11.308  -5.827 -24.063  1.00  0.00           H  
ATOM   1730 HD13 LEU A 137      11.313  -7.010 -22.733  1.00  0.00           H  
ATOM   1731 HD21 LEU A 137       9.126  -8.802 -23.949  1.00  0.00           H  
ATOM   1732 HD22 LEU A 137       9.109  -8.310 -22.239  1.00  0.00           H  
ATOM   1733 HD23 LEU A 137       7.699  -7.981 -23.273  1.00  0.00           H  
ATOM   1734  H   LEU A 137       8.883  -3.921 -20.720  1.00 74.74           H  
ATOM   1735  HA  LEU A 137      10.411  -4.123 -23.131  1.00 79.82           H  
ATOM   1736  N   ALA A 138       7.452  -2.732 -23.418  1.00 75.44           N  
ATOM   1737  CA  ALA A 138       6.639  -1.950 -24.342  1.00 74.53           C  
ATOM   1738  C   ALA A 138       7.353  -0.694 -24.832  1.00 75.51           C  
ATOM   1739  O   ALA A 138       6.886  -0.063 -25.789  1.00 75.22           O  
ATOM   1740  CB  ALA A 138       5.311  -1.571 -23.680  1.00 72.10           C  
ATOM   1741  H   ALA A 138       7.178  -2.793 -22.447  1.00 75.44           H  
ATOM   1742  HA  ALA A 138       6.418  -2.574 -25.209  1.00 74.53           H  
ATOM   1743  HB1 ALA A 138       4.710  -0.987 -24.378  1.00 72.10           H  
ATOM   1744  HB2 ALA A 138       4.770  -2.477 -23.404  1.00 72.10           H  
ATOM   1745  HB3 ALA A 138       5.506  -0.977 -22.786  1.00 72.10           H  
ATOM   1746  N   ILE A 139       8.451  -0.301 -24.185  1.00 66.14           N  
ATOM   1747  CA  ILE A 139       9.242   0.847 -24.617  1.00 64.76           C  
ATOM   1748  C   ILE A 139      10.763   0.458 -24.610  1.00 69.78           C  
ATOM   1749  O   ILE A 139      11.627   1.281 -24.312  1.00 64.48           O  
ATOM   1750  CB  ILE A 139       8.955   2.096 -23.757  1.00 61.57           C  
ATOM   1751  CG1 ILE A 139       7.447   2.345 -23.653  1.00 53.00           C  
ATOM   1752  CG2 ILE A 139       9.608   3.339 -24.353  1.00 60.43           C  
ATOM   1753  CD1 ILE A 139       7.079   3.643 -22.968  1.00 46.52           C  
ATOM   1754  H   ILE A 139       8.818  -0.826 -23.397  1.00 66.14           H  
ATOM   1755  HA  ILE A 139       9.033   1.090 -25.661  1.00 64.76           H  
ATOM   1756  HB  ILE A 139       9.359   1.932 -22.756  1.00 61.57           H  
ATOM   1757 HG13 ILE A 139       6.955   1.531 -23.122  1.00 53.00           H  
ATOM   1758 HG12 ILE A 139       7.016   2.356 -24.657  1.00 53.00           H  
ATOM   1759 HG21 ILE A 139       9.460   4.217 -23.728  1.00 60.43           H  
ATOM   1760 HG22 ILE A 139      10.682   3.324 -24.484  1.00 60.43           H  
ATOM   1761 HG23 ILE A 139       9.190   3.566 -25.336  1.00 60.43           H  
ATOM   1762 HD11 ILE A 139       6.059   3.599 -22.588  1.00 46.52           H  
ATOM   1763 HD12 ILE A 139       7.743   3.852 -22.128  1.00 46.52           H  
ATOM   1764 HD13 ILE A 139       7.128   4.483 -23.662  1.00 46.52           H  
ATOM   1765  N   VAL A 140      11.110  -0.800 -24.935  1.00  9.10           N  
ATOM   1766  CA  VAL A 140      12.509  -1.263 -25.072  1.00 28.44           C  
ATOM   1767  C   VAL A 140      12.672  -2.262 -26.247  1.00 13.75           C  
ATOM   1768  O   VAL A 140      13.778  -2.716 -26.541  1.00 20.17           O  
ATOM   1769  CB  VAL A 140      13.122  -1.787 -23.716  1.00  0.00           C  
ATOM   1770  CG1 VAL A 140      14.435  -2.599 -23.776  1.00  0.00           C  
ATOM   1771  CG2 VAL A 140      13.325  -0.623 -22.719  1.00  0.00           C  
ATOM   1772  HB  VAL A 140      12.408  -2.478 -23.273  1.00  0.00           H  
ATOM   1773 HG11 VAL A 140      14.836  -2.786 -22.779  1.00  0.00           H  
ATOM   1774 HG12 VAL A 140      14.279  -3.581 -24.227  1.00  0.00           H  
ATOM   1775 HG13 VAL A 140      15.201  -2.077 -24.350  1.00  0.00           H  
ATOM   1776 HG21 VAL A 140      12.388  -0.246 -22.318  1.00  0.00           H  
ATOM   1777 HG22 VAL A 140      13.927  -0.912 -21.861  1.00  0.00           H  
ATOM   1778 HG23 VAL A 140      13.815   0.222 -23.199  1.00  0.00           H  
ATOM   1779  H   VAL A 140      10.394  -1.509 -24.988  1.00  0.00           H  
ATOM   1780  HA  VAL A 140      13.115  -0.414 -25.395  1.00  0.00           H  
ATOM   1781  N   HIS A 141      11.577  -2.529 -26.970  1.00 23.19           N  
ATOM   1782  CA  HIS A 141      11.598  -3.278 -28.228  1.00 31.60           C  
ATOM   1783  C   HIS A 141      12.402  -2.537 -29.317  1.00 16.40           C  
ATOM   1784  O   HIS A 141      12.259  -1.323 -29.461  1.00 21.95           O  
ATOM   1785  CB  HIS A 141      10.154  -3.566 -28.692  1.00  0.00           C  
ATOM   1786  CG  HIS A 141       9.294  -2.360 -28.962  1.00  0.00           C  
ATOM   1787  ND1 HIS A 141       9.185  -1.737 -30.210  1.00  0.00           N  
ATOM   1788  CD2 HIS A 141       8.486  -1.692 -28.072  1.00  0.00           C  
ATOM   1789  CE1 HIS A 141       8.397  -0.689 -30.007  1.00  0.00           C  
ATOM   1790  NE2 HIS A 141       7.945  -0.618 -28.756  1.00  0.00           N  
ATOM   1791  HB2 HIS A 141      10.179  -4.162 -29.598  1.00  0.00           H  
ATOM   1792  HB3 HIS A 141       9.646  -4.179 -27.946  1.00  0.00           H  
ATOM   1793  HD2 HIS A 141       8.292  -1.901 -27.034  1.00  0.00           H  
ATOM   1794  HE1 HIS A 141       8.158   0.029 -30.779  1.00  0.00           H  
ATOM   1795  HE2 HIS A 141       7.351   0.099 -28.361  1.00  0.00           H  
ATOM   1796  H   HIS A 141      10.734  -2.023 -26.760  1.00  0.00           H  
ATOM   1797  HA  HIS A 141      12.081  -4.237 -28.030  1.00  0.00           H  
ATOM   1798  N   ALA A 142      13.232  -3.290 -30.051  1.00 25.22           N  
ATOM   1799  CA  ALA A 142      14.002  -2.784 -31.192  1.00 20.59           C  
ATOM   1800  C   ALA A 142      13.290  -3.048 -32.529  1.00 44.95           C  
ATOM   1801  O   ALA A 142      13.526  -2.328 -33.496  1.00 26.41           O  
ATOM   1802  CB  ALA A 142      15.390  -3.445 -31.188  1.00  0.00           C  
ATOM   1803  HB1 ALA A 142      16.011  -3.043 -31.990  1.00  0.00           H  
ATOM   1804  HB2 ALA A 142      15.911  -3.259 -30.248  1.00  0.00           H  
ATOM   1805  HB3 ALA A 142      15.326  -4.524 -31.332  1.00  0.00           H  
ATOM   1806  H   ALA A 142      13.331  -4.265 -29.825  1.00  0.00           H  
ATOM   1807  HA  ALA A 142      14.133  -1.704 -31.107  1.00  0.00           H  
ATOM   1808  N   VAL A 143      12.427  -4.068 -32.552  1.00 51.33           N  
ATOM   1809  CA  VAL A 143      11.415  -4.302 -33.567  1.00  8.59           C  
ATOM   1810  C   VAL A 143      10.144  -4.558 -32.746  1.00 21.73           C  
ATOM   1811  O   VAL A 143      10.217  -5.279 -31.745  1.00 16.67           O  
ATOM   1812  CB  VAL A 143      11.720  -5.561 -34.435  1.00  0.00           C  
ATOM   1813  CG1 VAL A 143      10.573  -5.952 -35.394  1.00  0.00           C  
ATOM   1814  CG2 VAL A 143      13.026  -5.387 -35.235  1.00  0.00           C  
ATOM   1815  HB  VAL A 143      11.869  -6.410 -33.765  1.00  0.00           H  
ATOM   1816 HG11 VAL A 143      10.862  -6.785 -36.035  1.00  0.00           H  
ATOM   1817 HG12 VAL A 143       9.680  -6.272 -34.856  1.00  0.00           H  
ATOM   1818 HG13 VAL A 143      10.290  -5.120 -36.040  1.00  0.00           H  
ATOM   1819 HG21 VAL A 143      13.236  -6.260 -35.853  1.00  0.00           H  
ATOM   1820 HG22 VAL A 143      12.979  -4.516 -35.890  1.00  0.00           H  
ATOM   1821 HG23 VAL A 143      13.882  -5.251 -34.573  1.00  0.00           H  
ATOM   1822  H   VAL A 143      12.234  -4.565 -31.696  1.00  0.00           H  
ATOM   1823  HA  VAL A 143      11.283  -3.421 -34.199  1.00  0.00           H  
ATOM   1824  N   PHE A 144       9.031  -3.942 -33.153  1.00 16.15           N  
ATOM   1825  CA  PHE A 144       7.753  -3.977 -32.447  1.00  7.87           C  
ATOM   1826  C   PHE A 144       7.217  -5.394 -32.186  1.00 28.97           C  
ATOM   1827  O   PHE A 144       7.314  -6.265 -33.052  1.00 18.78           O  
ATOM   1828  CB  PHE A 144       6.727  -3.058 -33.146  1.00  0.00           C  
ATOM   1829  CG  PHE A 144       6.620  -3.211 -34.658  1.00  0.00           C  
ATOM   1830  CD1 PHE A 144       5.943  -4.315 -35.222  1.00  0.00           C  
ATOM   1831  CD2 PHE A 144       7.341  -2.343 -35.506  1.00  0.00           C  
ATOM   1832  CE1 PHE A 144       5.952  -4.507 -36.595  1.00  0.00           C  
ATOM   1833  CE2 PHE A 144       7.332  -2.550 -36.881  1.00  0.00           C  
ATOM   1834  CZ  PHE A 144       6.640  -3.624 -37.422  1.00  0.00           C  
ATOM   1835  HB2 PHE A 144       5.740  -3.237 -32.719  1.00  0.00           H  
ATOM   1836  HB3 PHE A 144       6.959  -2.017 -32.910  1.00  0.00           H  
ATOM   1837  HD1 PHE A 144       5.444  -5.031 -34.583  1.00  0.00           H  
ATOM   1838  HD2 PHE A 144       7.905  -1.515 -35.097  1.00  0.00           H  
ATOM   1839  HE1 PHE A 144       5.446  -5.360 -37.024  1.00  0.00           H  
ATOM   1840  HE2 PHE A 144       7.880  -1.880 -37.530  1.00  0.00           H  
ATOM   1841  HZ  PHE A 144       6.653  -3.785 -38.491  1.00  0.00           H  
ATOM   1842  H   PHE A 144       9.034  -3.434 -34.023  1.00  0.00           H  
ATOM   1843  HA  PHE A 144       7.938  -3.549 -31.463  1.00  0.00           H  
ATOM   1844  N   SER A 145       6.680  -5.590 -30.978  1.00  9.54           N  
ATOM   1845  CA  SER A 145       6.267  -6.879 -30.443  1.00 11.78           C  
ATOM   1846  C   SER A 145       5.200  -7.569 -31.318  1.00 13.81           C  
ATOM   1847  O   SER A 145       4.309  -6.904 -31.858  1.00 23.44           O  
ATOM   1848  CB  SER A 145       5.706  -6.627 -29.023  1.00  0.00           C  
ATOM   1849  OG  SER A 145       6.459  -5.656 -28.307  1.00  0.00           O  
ATOM   1850  HB2 SER A 145       4.674  -6.273 -29.074  1.00  0.00           H  
ATOM   1851  HB3 SER A 145       5.692  -7.561 -28.458  1.00  0.00           H  
ATOM   1852  HG  SER A 145       7.299  -6.038 -28.028  1.00  0.00           H  
ATOM   1853  H   SER A 145       6.661  -4.847 -30.291  1.00  0.00           H  
ATOM   1854  HA  SER A 145       7.161  -7.505 -30.387  1.00  0.00           H  
ATOM   1855  N   LEU A 146       5.270  -8.909 -31.383  1.00  3.74           N  
ATOM   1856  CA  LEU A 146       4.233  -9.769 -31.941  1.00 14.07           C  
ATOM   1857  C   LEU A 146       2.940  -9.583 -31.128  1.00 14.42           C  
ATOM   1858  O   LEU A 146       2.808 -10.169 -30.057  1.00 11.46           O  
ATOM   1859  CB  LEU A 146       4.742 -11.233 -31.957  1.00  0.00           C  
ATOM   1860  CG  LEU A 146       3.738 -12.293 -32.479  1.00  0.00           C  
ATOM   1861  CD1 LEU A 146       3.176 -11.940 -33.869  1.00  0.00           C  
ATOM   1862  CD2 LEU A 146       4.365 -13.703 -32.464  1.00  0.00           C  
ATOM   1863  HB2 LEU A 146       5.648 -11.281 -32.564  1.00  0.00           H  
ATOM   1864  HB3 LEU A 146       5.043 -11.513 -30.946  1.00  0.00           H  
ATOM   1865  HG  LEU A 146       2.897 -12.333 -31.783  1.00  0.00           H  
ATOM   1866 HD11 LEU A 146       2.961 -12.830 -34.462  1.00  0.00           H  
ATOM   1867 HD12 LEU A 146       2.241 -11.387 -33.778  1.00  0.00           H  
ATOM   1868 HD13 LEU A 146       3.873 -11.332 -34.448  1.00  0.00           H  
ATOM   1869 HD21 LEU A 146       4.550 -14.089 -33.467  1.00  0.00           H  
ATOM   1870 HD22 LEU A 146       5.321 -13.725 -31.940  1.00  0.00           H  
ATOM   1871 HD23 LEU A 146       3.712 -14.417 -31.958  1.00  0.00           H  
ATOM   1872  H   LEU A 146       6.044  -9.389 -30.952  1.00  0.00           H  
ATOM   1873  HA  LEU A 146       4.055  -9.449 -32.969  1.00  0.00           H  
ATOM   1874  N   ARG A 147       2.060  -8.703 -31.630  1.00 17.69           N  
ATOM   1875  CA  ARG A 147       0.834  -8.145 -31.035  1.00 11.38           C  
ATOM   1876  C   ARG A 147      -0.246  -9.137 -30.531  1.00 10.71           C  
ATOM   1877  O   ARG A 147      -1.408  -8.756 -30.385  1.00 17.06           O  
ATOM   1878  CB  ARG A 147       0.276  -7.068 -32.006  1.00  0.00           C  
ATOM   1879  CG  ARG A 147      -0.165  -7.567 -33.403  1.00  0.00           C  
ATOM   1880  CD  ARG A 147      -0.418  -6.405 -34.384  1.00  0.00           C  
ATOM   1881  NE  ARG A 147      -1.059  -6.850 -35.638  1.00  0.00           N  
ATOM   1882  CZ  ARG A 147      -0.973  -6.273 -36.849  1.00  0.00           C  
ATOM   1883  NH1 ARG A 147      -0.216  -5.189 -37.044  1.00  0.00           N  
ATOM   1884  NH2 ARG A 147      -1.645  -6.796 -37.878  1.00  0.00           N1+
ATOM   1885  HB2 ARG A 147      -0.567  -6.557 -31.534  1.00  0.00           H  
ATOM   1886  HB3 ARG A 147       1.043  -6.301 -32.131  1.00  0.00           H  
ATOM   1887  HG2 ARG A 147       0.675  -8.133 -33.809  1.00  0.00           H  
ATOM   1888  HG3 ARG A 147      -0.999  -8.268 -33.356  1.00  0.00           H  
ATOM   1889  HD2 ARG A 147      -0.895  -5.535 -33.925  1.00  0.00           H  
ATOM   1890  HD3 ARG A 147       0.575  -6.076 -34.694  1.00  0.00           H  
ATOM   1891  HE  ARG A 147      -1.700  -7.624 -35.503  1.00  0.00           H  
ATOM   1892 HH12 ARG A 147      -0.098  -4.741 -37.947  1.00  0.00           H  
ATOM   1893 HH11 ARG A 147       0.293  -4.774 -36.277  1.00  0.00           H  
ATOM   1894 HH22 ARG A 147      -1.618  -6.386 -38.803  1.00  0.00           H  
ATOM   1895 HH21 ARG A 147      -2.207  -7.635 -37.798  1.00  0.00           H  
ATOM   1896  H   ARG A 147       2.435  -8.170 -32.403  1.00  0.00           H  
ATOM   1897  HA  ARG A 147       1.167  -7.624 -30.136  1.00  0.00           H  
ATOM   1898  N   ALA A 148       0.162 -10.362 -30.207  1.00 87.96           N  
ATOM   1899  CA  ALA A 148      -0.579 -11.433 -29.563  1.00 78.39           C  
ATOM   1900  C   ALA A 148      -0.819 -11.109 -28.048  1.00 85.21           C  
ATOM   1901  O   ALA A 148      -0.302 -11.822 -27.193  1.00 88.40           O  
ATOM   1902  CB  ALA A 148       0.244 -12.728 -29.703  1.00  0.00           C  
ATOM   1903  HB1 ALA A 148       0.390 -12.997 -30.750  1.00  0.00           H  
ATOM   1904  HB2 ALA A 148       1.230 -12.633 -29.244  1.00  0.00           H  
ATOM   1905  HB3 ALA A 148      -0.261 -13.567 -29.221  1.00  0.00           H  
ATOM   1906  HA  ALA A 148      -1.545 -11.560 -30.054  1.00 78.39           H  
ATOM   1907  H   ALA A 148       1.172 -10.507 -30.215  1.00  0.00           H  
ATOM   1908  N   ARG A 149      -1.491  -9.991 -27.709  1.00 31.02           N  
ATOM   1909  CA  ARG A 149      -1.302  -9.354 -26.386  1.00 32.28           C  
ATOM   1910  C   ARG A 149      -2.042  -9.964 -25.168  1.00 31.44           C  
ATOM   1911  O   ARG A 149      -1.544  -9.857 -24.051  1.00 32.07           O  
ATOM   1912  CB  ARG A 149      -1.548  -7.818 -26.491  1.00  0.00           C  
ATOM   1913  CG  ARG A 149      -2.946  -7.298 -26.063  1.00  0.00           C  
ATOM   1914  CD  ARG A 149      -3.044  -5.769 -25.933  1.00  0.00           C  
ATOM   1915  NE  ARG A 149      -4.242  -5.390 -25.159  1.00  0.00           N  
ATOM   1916  CZ  ARG A 149      -4.703  -4.149 -24.945  1.00  0.00           C  
ATOM   1917  NH1 ARG A 149      -4.091  -3.089 -25.478  1.00  0.00           N  
ATOM   1918  NH2 ARG A 149      -5.795  -3.970 -24.206  1.00  0.00           N1+
ATOM   1919  HB2 ARG A 149      -0.818  -7.353 -25.824  1.00  0.00           H  
ATOM   1920  HB3 ARG A 149      -1.286  -7.455 -27.485  1.00  0.00           H  
ATOM   1921  HG2 ARG A 149      -3.640  -7.633 -26.836  1.00  0.00           H  
ATOM   1922  HG3 ARG A 149      -3.299  -7.720 -25.123  1.00  0.00           H  
ATOM   1923  HD2 ARG A 149      -2.124  -5.315 -25.560  1.00  0.00           H  
ATOM   1924  HD3 ARG A 149      -3.222  -5.363 -26.930  1.00  0.00           H  
ATOM   1925  HE  ARG A 149      -4.729  -6.177 -24.743  1.00  0.00           H  
ATOM   1926 HH12 ARG A 149      -4.402  -2.146 -25.292  1.00  0.00           H  
ATOM   1927 HH11 ARG A 149      -3.239  -3.194 -26.004  1.00  0.00           H  
ATOM   1928 HH22 ARG A 149      -6.128  -3.043 -23.964  1.00  0.00           H  
ATOM   1929 HH21 ARG A 149      -6.196  -4.735 -23.663  1.00  0.00           H  
ATOM   1930  H   ARG A 149      -1.838  -9.416 -28.470  1.00  0.00           H  
ATOM   1931  HA  ARG A 149      -0.243  -9.472 -26.138  1.00  0.00           H  
ATOM   1932  N   THR A 150      -3.285 -10.421 -25.355  1.00 31.02           N  
ATOM   1933  CA  THR A 150      -4.289 -10.579 -24.288  1.00 30.54           C  
ATOM   1934  C   THR A 150      -4.154 -11.899 -23.475  1.00 30.29           C  
ATOM   1935  O   THR A 150      -5.090 -12.698 -23.416  1.00 30.82           O  
ATOM   1936  CB  THR A 150      -5.716 -10.365 -24.897  1.00  0.00           C  
ATOM   1937  OG1 THR A 150      -6.746 -10.490 -23.937  1.00  0.00           O  
ATOM   1938  CG2 THR A 150      -6.078 -11.279 -26.088  1.00  0.00           C  
ATOM   1939  HB  THR A 150      -5.770  -9.334 -25.248  1.00  0.00           H  
ATOM   1940  HG1 THR A 150      -6.670 -11.385 -23.573  1.00  0.00           H  
ATOM   1941 HG21 THR A 150      -7.105 -11.100 -26.415  1.00  0.00           H  
ATOM   1942 HG22 THR A 150      -5.435 -11.091 -26.950  1.00  0.00           H  
ATOM   1943 HG23 THR A 150      -5.994 -12.339 -25.842  1.00  0.00           H  
ATOM   1944  H   THR A 150      -3.601 -10.588 -26.296  1.00  0.00           H  
ATOM   1945  HA  THR A 150      -4.138  -9.776 -23.564  1.00  0.00           H  
ATOM   1946  N   LEU A 151      -2.968 -12.123 -22.898  1.00 27.98           N  
ATOM   1947  CA  LEU A 151      -2.442 -13.464 -22.651  1.00 27.56           C  
ATOM   1948  C   LEU A 151      -2.016 -13.735 -21.177  1.00 27.51           C  
ATOM   1949  O   LEU A 151      -1.352 -12.895 -20.569  1.00 28.08           O  
ATOM   1950  CB  LEU A 151      -1.268 -13.632 -23.666  1.00  0.00           C  
ATOM   1951  CG  LEU A 151      -1.615 -14.502 -24.913  1.00  0.00           C  
ATOM   1952  CD1 LEU A 151      -2.551 -13.821 -25.924  1.00  0.00           C  
ATOM   1953  CD2 LEU A 151      -0.340 -15.013 -25.605  1.00  0.00           C  
ATOM   1954  HB2 LEU A 151      -0.889 -12.664 -24.005  1.00  0.00           H  
ATOM   1955  HB3 LEU A 151      -0.401 -14.046 -23.147  1.00  0.00           H  
ATOM   1956  HG  LEU A 151      -2.150 -15.394 -24.587  1.00  0.00           H  
ATOM   1957 HD11 LEU A 151      -3.591 -14.104 -25.753  1.00  0.00           H  
ATOM   1958 HD12 LEU A 151      -2.481 -12.744 -25.859  1.00  0.00           H  
ATOM   1959 HD13 LEU A 151      -2.306 -14.089 -26.953  1.00  0.00           H  
ATOM   1960 HD21 LEU A 151      -0.493 -15.997 -26.049  1.00  0.00           H  
ATOM   1961 HD22 LEU A 151      -0.003 -14.341 -26.396  1.00  0.00           H  
ATOM   1962 HD23 LEU A 151       0.480 -15.123 -24.901  1.00  0.00           H  
ATOM   1963  H   LEU A 151      -2.261 -11.396 -22.968  1.00  0.00           H  
ATOM   1964  HA  LEU A 151      -3.201 -14.212 -22.889  1.00  0.00           H  
ATOM   1965  N   THR A 152      -2.388 -14.938 -20.676  1.00 82.60           N  
ATOM   1966  CA  THR A 152      -1.631 -15.966 -19.892  1.00 79.30           C  
ATOM   1967  C   THR A 152      -0.703 -15.443 -18.800  1.00 90.62           C  
ATOM   1968  O   THR A 152      -0.930 -15.685 -17.608  1.00 99.89           O  
ATOM   1969  CB  THR A 152      -0.859 -16.863 -20.880  1.00  0.00           C  
ATOM   1970  OG1 THR A 152       0.503 -16.423 -20.942  1.00  0.00           O  
ATOM   1971  CG2 THR A 152      -1.445 -16.854 -22.297  1.00  0.00           C  
ATOM   1972  HB  THR A 152      -0.863 -17.884 -20.494  1.00  0.00           H  
ATOM   1973  HG1 THR A 152       0.941 -16.799 -21.712  1.00  0.00           H  
ATOM   1974 HG21 THR A 152      -1.063 -17.711 -22.853  1.00  0.00           H  
ATOM   1975 HG22 THR A 152      -2.532 -16.940 -22.322  1.00  0.00           H  
ATOM   1976 HG23 THR A 152      -1.116 -15.994 -22.840  1.00  0.00           H  
ATOM   1977  HA  THR A 152      -2.378 -16.583 -19.391  1.00 79.30           H  
ATOM   1978  H   THR A 152      -3.092 -15.397 -21.231  1.00  0.00           H  
ATOM   1979  N   TYR A 153       0.340 -14.703 -19.185  1.00 90.84           N  
ATOM   1980  CA  TYR A 153       1.320 -14.254 -18.200  1.00 84.73           C  
ATOM   1981  C   TYR A 153       0.781 -13.119 -17.327  1.00 86.10           C  
ATOM   1982  O   TYR A 153       1.287 -12.912 -16.217  1.00 84.74           O  
ATOM   1983  CB  TYR A 153       2.631 -13.865 -18.908  1.00  0.00           C  
ATOM   1984  CG  TYR A 153       2.639 -13.897 -20.425  1.00  0.00           C  
ATOM   1985  CD1 TYR A 153       3.022 -15.070 -21.101  1.00  0.00           C  
ATOM   1986  CD2 TYR A 153       2.284 -12.751 -21.160  1.00  0.00           C  
ATOM   1987  CE1 TYR A 153       3.033 -15.103 -22.508  1.00  0.00           C  
ATOM   1988  CE2 TYR A 153       2.293 -12.784 -22.566  1.00  0.00           C  
ATOM   1989  CZ  TYR A 153       2.666 -13.961 -23.241  1.00  0.00           C  
ATOM   1990  OH  TYR A 153       2.674 -13.997 -24.606  1.00  0.00           O  
ATOM   1991  HB2 TYR A 153       2.901 -12.843 -18.638  1.00  0.00           H  
ATOM   1992  HB3 TYR A 153       3.426 -14.543 -18.599  1.00  0.00           H  
ATOM   1993  HD1 TYR A 153       3.307 -15.948 -20.541  1.00  0.00           H  
ATOM   1994  HD2 TYR A 153       2.004 -11.844 -20.644  1.00  0.00           H  
ATOM   1995  HE1 TYR A 153       3.324 -16.006 -23.024  1.00  0.00           H  
ATOM   1996  HE2 TYR A 153       2.015 -11.904 -23.128  1.00  0.00           H  
ATOM   1997  HH  TYR A 153       2.400 -13.144 -24.950  1.00  0.00           H  
ATOM   1998  H   TYR A 153       0.452 -14.454 -20.158  1.00 90.84           H  
ATOM   1999  HA  TYR A 153       1.538 -15.098 -17.545  1.00 84.73           H  
ATOM   2000  N   GLY A 154      -0.250 -12.391 -17.776  1.00 83.68           N  
ATOM   2001  CA  GLY A 154      -0.773 -11.287 -16.973  1.00 87.09           C  
ATOM   2002  C   GLY A 154      -1.500 -11.803 -15.737  1.00 93.05           C  
ATOM   2003  O   GLY A 154      -1.160 -11.447 -14.603  1.00 96.21           O  
ATOM   2004  HA3 GLY A 154      -1.444 -10.651 -17.570  1.00 87.09           H  
ATOM   2005  H   GLY A 154      -0.667 -12.606 -18.671  1.00 83.68           H  
ATOM   2006  HA2 GLY A 154       0.068 -10.677 -16.643  1.00 87.09           H  
ATOM   2007  N   VAL A 155      -2.515 -12.643 -15.937  1.00 93.46           N  
ATOM   2008  CA  VAL A 155      -3.273 -13.142 -14.800  1.00 92.19           C  
ATOM   2009  C   VAL A 155      -2.548 -14.247 -14.041  1.00 89.92           C  
ATOM   2010  O   VAL A 155      -2.886 -14.497 -12.878  1.00 95.27           O  
ATOM   2011  CB  VAL A 155      -4.663 -13.628 -15.252  1.00  0.00           C  
ATOM   2012  CG1 VAL A 155      -4.528 -14.336 -16.602  1.00  0.00           C  
ATOM   2013  CG2 VAL A 155      -5.296 -14.598 -14.244  1.00  0.00           C  
ATOM   2014  HB  VAL A 155      -5.336 -12.774 -15.338  1.00  0.00           H  
ATOM   2015 HG11 VAL A 155      -5.509 -14.682 -16.930  1.00  0.00           H  
ATOM   2016 HG12 VAL A 155      -4.125 -13.640 -17.340  1.00  0.00           H  
ATOM   2017 HG13 VAL A 155      -3.856 -15.187 -16.502  1.00  0.00           H  
ATOM   2018 HG21 VAL A 155      -6.274 -14.912 -14.607  1.00  0.00           H  
ATOM   2019 HG22 VAL A 155      -4.655 -15.472 -14.127  1.00  0.00           H  
ATOM   2020 HG23 VAL A 155      -5.411 -14.099 -13.281  1.00  0.00           H  
ATOM   2021  H   VAL A 155      -2.754 -12.931 -16.875  1.00 93.46           H  
ATOM   2022  HA  VAL A 155      -3.423 -12.309 -14.111  1.00 92.19           H  
ATOM   2023  N   ILE A 156      -1.558 -14.904 -14.653  1.00 85.79           N  
ATOM   2024  CA  ILE A 156      -0.757 -15.858 -13.890  1.00 88.61           C  
ATOM   2025  C   ILE A 156       0.117 -15.155 -12.858  1.00 85.90           C  
ATOM   2026  O   ILE A 156       0.497 -15.762 -11.849  1.00 80.71           O  
ATOM   2027  CB  ILE A 156       0.114 -16.719 -14.825  1.00  0.00           C  
ATOM   2028  CG1 ILE A 156      -0.628 -17.999 -15.263  1.00  0.00           C  
ATOM   2029  CG2 ILE A 156       1.466 -17.052 -14.169  1.00  0.00           C  
ATOM   2030  CD1 ILE A 156       0.099 -18.976 -16.202  1.00  0.00           C  
ATOM   2031  HB  ILE A 156       0.439 -16.118 -15.675  1.00  0.00           H  
ATOM   2032 HG12 ILE A 156      -0.883 -18.591 -14.383  1.00  0.00           H  
ATOM   2033 HG13 ILE A 156      -1.541 -17.726 -15.793  1.00  0.00           H  
ATOM   2034 HG21 ILE A 156       2.061 -17.661 -14.850  1.00  0.00           H  
ATOM   2035 HG22 ILE A 156       2.000 -16.128 -13.946  1.00  0.00           H  
ATOM   2036 HG23 ILE A 156       1.296 -17.604 -13.244  1.00  0.00           H  
ATOM   2037 HD11 ILE A 156      -0.551 -19.824 -16.418  1.00  0.00           H  
ATOM   2038 HD12 ILE A 156       0.353 -18.466 -17.132  1.00  0.00           H  
ATOM   2039 HD13 ILE A 156       1.011 -19.331 -15.721  1.00  0.00           H  
ATOM   2040  H   ILE A 156      -1.369 -14.737 -15.631  1.00 85.79           H  
ATOM   2041  HA  ILE A 156      -1.440 -16.523 -13.358  1.00 88.61           H  
ATOM   2042  N   THR A 157       0.452 -13.883 -13.087  1.00 87.22           N  
ATOM   2043  CA  THR A 157       1.202 -13.122 -12.101  1.00 86.24           C  
ATOM   2044  C   THR A 157       0.300 -12.382 -11.119  1.00 87.82           C  
ATOM   2045  O   THR A 157       0.778 -11.955 -10.061  1.00 89.53           O  
ATOM   2046  CB  THR A 157       2.162 -12.135 -12.794  1.00  0.00           C  
ATOM   2047  OG1 THR A 157       1.397 -11.218 -13.585  1.00  0.00           O  
ATOM   2048  CG2 THR A 157       3.194 -12.822 -13.697  1.00  0.00           C  
ATOM   2049  HB  THR A 157       2.744 -11.604 -12.042  1.00  0.00           H  
ATOM   2050  HG1 THR A 157       0.802 -10.724 -13.016  1.00  0.00           H  
ATOM   2051 HG21 THR A 157       3.837 -12.068 -14.153  1.00  0.00           H  
ATOM   2052 HG22 THR A 157       3.801 -13.505 -13.101  1.00  0.00           H  
ATOM   2053 HG23 THR A 157       2.681 -13.382 -14.478  1.00  0.00           H  
ATOM   2054  H   THR A 157       0.184 -13.439 -13.955  1.00 87.22           H  
ATOM   2055  HA  THR A 157       1.808 -13.826 -11.529  1.00 86.24           H  
ATOM   2056  N   SER A 158      -0.989 -12.222 -11.437  1.00 87.37           N  
ATOM   2057  CA  SER A 158      -1.943 -11.809 -10.409  1.00 93.14           C  
ATOM   2058  C   SER A 158      -2.084 -12.886  -9.339  1.00 89.22           C  
ATOM   2059  O   SER A 158      -2.070 -12.591  -8.136  1.00 88.46           O  
ATOM   2060  CB  SER A 158      -3.315 -11.502 -11.036  1.00  0.00           C  
ATOM   2061  OG  SER A 158      -3.289 -11.803 -12.438  1.00  0.00           O  
ATOM   2062  HB2 SER A 158      -4.080 -12.109 -10.552  1.00  0.00           H  
ATOM   2063  HB3 SER A 158      -3.549 -10.446 -10.900  1.00  0.00           H  
ATOM   2064  HG  SER A 158      -4.147 -11.609 -12.823  1.00  0.00           H  
ATOM   2065  H   SER A 158      -1.299 -12.386 -12.384  1.00 87.37           H  
ATOM   2066  HA  SER A 158      -1.570 -10.900  -9.935  1.00 93.14           H  
ATOM   2067  N   LEU A 159      -2.214 -14.143  -9.766  1.00 81.14           N  
ATOM   2068  CA  LEU A 159      -2.287 -15.256  -8.825  1.00 79.04           C  
ATOM   2069  C   LEU A 159      -0.964 -15.427  -8.083  1.00 81.98           C  
ATOM   2070  O   LEU A 159      -0.946 -15.716  -6.879  1.00 87.69           O  
ATOM   2071  CB  LEU A 159      -2.696 -16.538  -9.573  1.00  0.00           C  
ATOM   2072  CG  LEU A 159      -4.086 -16.679 -10.242  1.00  0.00           C  
ATOM   2073  CD1 LEU A 159      -4.221 -17.984 -11.025  1.00  0.00           C  
ATOM   2074  CD2 LEU A 159      -5.201 -16.563  -9.202  1.00  0.00           C  
ATOM   2075  HB2 LEU A 159      -2.007 -16.713 -10.399  1.00  0.00           H  
ATOM   2076  HB3 LEU A 159      -2.665 -17.386  -8.888  1.00  0.00           H  
ATOM   2077  HG  LEU A 159      -4.273 -15.815 -10.880  1.00  0.00           H  
ATOM   2078 HD11 LEU A 159      -5.212 -18.036 -11.475  1.00  0.00           H  
ATOM   2079 HD12 LEU A 159      -3.464 -18.017 -11.810  1.00  0.00           H  
ATOM   2080 HD13 LEU A 159      -4.083 -18.829 -10.351  1.00  0.00           H  
ATOM   2081 HD21 LEU A 159      -6.169 -16.665  -9.693  1.00  0.00           H  
ATOM   2082 HD22 LEU A 159      -5.088 -17.350  -8.456  1.00  0.00           H  
ATOM   2083 HD23 LEU A 159      -5.143 -15.590  -8.713  1.00  0.00           H  
ATOM   2084  H   LEU A 159      -2.262 -14.340 -10.755  1.00 81.14           H  
ATOM   2085  HA  LEU A 159      -3.061 -15.029  -8.091  1.00 79.04           H  
ATOM   2086  N   ALA A 160       0.161 -15.244  -8.780  1.00 78.22           N  
ATOM   2087  CA  ALA A 160       1.456 -15.429  -8.144  1.00 79.29           C  
ATOM   2088  C   ALA A 160       1.809 -14.339  -7.152  1.00 83.79           C  
ATOM   2089  O   ALA A 160       2.541 -14.589  -6.187  1.00 80.72           O  
ATOM   2090  CB  ALA A 160       2.550 -15.509  -9.227  1.00  0.00           C  
ATOM   2091  HB1 ALA A 160       2.084 -15.567 -10.210  1.00  0.00           H  
ATOM   2092  HB2 ALA A 160       3.179 -14.620  -9.174  1.00  0.00           H  
ATOM   2093  HB3 ALA A 160       3.161 -16.397  -9.062  1.00  0.00           H  
ATOM   2094  H   ALA A 160       0.116 -14.977  -9.752  1.00 78.22           H  
ATOM   2095  HA  ALA A 160       1.439 -16.379  -7.610  1.00 79.29           H  
ATOM   2096  N   THR A 161       1.306 -13.121  -7.370  1.00 84.58           N  
ATOM   2097  CA  THR A 161       1.551 -12.025  -6.435  1.00 79.06           C  
ATOM   2098  C   THR A 161       0.750 -12.229  -5.155  1.00 87.86           C  
ATOM   2099  O   THR A 161       1.280 -12.099  -4.044  1.00 82.77           O  
ATOM   2100  CB  THR A 161       1.230 -10.673  -7.101  1.00  0.00           C  
ATOM   2101  OG1 THR A 161       2.065 -10.510  -8.252  1.00  0.00           O  
ATOM   2102  CG2 THR A 161       1.431  -9.472  -6.169  1.00  0.00           C  
ATOM   2103  HB  THR A 161       0.177 -10.648  -7.380  1.00  0.00           H  
ATOM   2104  HG1 THR A 161       2.987 -10.527  -7.985  1.00  0.00           H  
ATOM   2105 HG21 THR A 161       1.187  -8.553  -6.702  1.00  0.00           H  
ATOM   2106 HG22 THR A 161       0.780  -9.571  -5.299  1.00  0.00           H  
ATOM   2107 HG23 THR A 161       2.471  -9.435  -5.842  1.00  0.00           H  
ATOM   2108  H   THR A 161       0.746 -12.946  -8.191  1.00 84.58           H  
ATOM   2109  HA  THR A 161       2.610 -12.031  -6.176  1.00 79.06           H  
ATOM   2110  N   TRP A 162      -0.544 -12.552  -5.290  1.00 87.76           N  
ATOM   2111  CA  TRP A 162      -1.364 -12.817  -4.111  1.00 81.83           C  
ATOM   2112  C   TRP A 162      -0.786 -13.961  -3.287  1.00 79.39           C  
ATOM   2113  O   TRP A 162      -0.712 -13.871  -2.057  1.00 77.64           O  
ATOM   2114  CB  TRP A 162      -2.807 -13.114  -4.526  1.00 72.27           C  
ATOM   2115  CG  TRP A 162      -3.557 -11.893  -4.957  1.00 74.14           C  
ATOM   2116  CD1 TRP A 162      -4.188 -11.698  -6.149  1.00 79.82           C  
ATOM   2117  CD2 TRP A 162      -3.745 -10.687  -4.203  1.00 78.37           C  
ATOM   2118  NE1 TRP A 162      -4.763 -10.451  -6.185  1.00 78.93           N  
ATOM   2119  CE2 TRP A 162      -4.506  -9.809  -5.003  1.00 72.67           C  
ATOM   2120  CE3 TRP A 162      -3.351 -10.268  -2.926  1.00 82.16           C  
ATOM   2121  CZ2 TRP A 162      -4.879  -8.538  -4.573  1.00 72.52           C  
ATOM   2122  CZ3 TRP A 162      -3.720  -9.005  -2.501  1.00 85.53           C  
ATOM   2123  CH2 TRP A 162      -4.478  -8.154  -3.323  1.00 79.00           C  
ATOM   2124  H   TRP A 162      -0.955 -12.613  -6.211  1.00 87.76           H  
ATOM   2125  HA  TRP A 162      -1.366 -11.920  -3.492  1.00 81.83           H  
ATOM   2126  HB3 TRP A 162      -3.331 -13.587  -3.695  1.00 72.27           H  
ATOM   2127  HB2 TRP A 162      -2.807 -13.844  -5.335  1.00 72.27           H  
ATOM   2128  HD1 TRP A 162      -4.179 -12.477  -6.898  1.00 79.82           H  
ATOM   2129  HE1 TRP A 162      -5.274 -10.154  -7.005  1.00 78.93           H  
ATOM   2130  HE3 TRP A 162      -2.770 -10.927  -2.298  1.00 82.16           H  
ATOM   2131  HZ2 TRP A 162      -5.461  -7.898  -5.219  1.00 72.52           H  
ATOM   2132  HZ3 TRP A 162      -3.425  -8.658  -1.521  1.00 85.53           H  
ATOM   2133  HH2 TRP A 162      -4.744  -7.177  -2.946  1.00 79.00           H  
ATOM   2134  N   SER A 163      -0.353 -15.038  -3.949  1.00 82.43           N  
ATOM   2135  CA  SER A 163       0.329 -16.123  -3.248  1.00 81.69           C  
ATOM   2136  C   SER A 163       1.607 -15.609  -2.592  1.00 83.17           C  
ATOM   2137  O   SER A 163       1.911 -15.947  -1.442  1.00 81.94           O  
ATOM   2138  CB  SER A 163       0.608 -17.294  -4.210  1.00  0.00           C  
ATOM   2139  OG  SER A 163      -0.628 -17.853  -4.670  1.00  0.00           O  
ATOM   2140  HB2 SER A 163       1.179 -16.933  -5.066  1.00  0.00           H  
ATOM   2141  HB3 SER A 163       1.179 -18.064  -3.691  1.00  0.00           H  
ATOM   2142  HG  SER A 163      -1.105 -18.230  -3.926  1.00  0.00           H  
ATOM   2143  H   SER A 163      -0.497 -15.110  -4.948  1.00 82.43           H  
ATOM   2144  HA  SER A 163      -0.333 -16.485  -2.459  1.00 81.69           H  
ATOM   2145  N   VAL A 164       2.370 -14.777  -3.306  1.00 85.55           N  
ATOM   2146  CA  VAL A 164       3.535 -14.136  -2.704  1.00 83.99           C  
ATOM   2147  C   VAL A 164       3.123 -13.213  -1.558  1.00 82.87           C  
ATOM   2148  O   VAL A 164       3.699 -13.262  -0.465  1.00 82.42           O  
ATOM   2149  CB  VAL A 164       4.316 -13.347  -3.773  1.00  0.00           C  
ATOM   2150  CG1 VAL A 164       3.775 -11.916  -3.833  1.00  0.00           C  
ATOM   2151  CG2 VAL A 164       5.820 -13.296  -3.475  1.00  0.00           C  
ATOM   2152  HB  VAL A 164       4.201 -13.834  -4.742  1.00  0.00           H  
ATOM   2153 HG11 VAL A 164       4.322 -11.351  -4.587  1.00  0.00           H  
ATOM   2154 HG12 VAL A 164       2.717 -11.938  -4.092  1.00  0.00           H  
ATOM   2155 HG13 VAL A 164       3.900 -11.439  -2.861  1.00  0.00           H  
ATOM   2156 HG21 VAL A 164       6.328 -12.730  -4.255  1.00  0.00           H  
ATOM   2157 HG22 VAL A 164       5.984 -12.812  -2.511  1.00  0.00           H  
ATOM   2158 HG23 VAL A 164       6.220 -14.311  -3.443  1.00  0.00           H  
ATOM   2159  H   VAL A 164       2.142 -14.586  -4.271  1.00 85.55           H  
ATOM   2160  HA  VAL A 164       4.187 -14.912  -2.304  1.00 83.99           H  
ATOM   2161  N   ALA A 165       2.126 -12.354  -1.797  1.00 82.14           N  
ATOM   2162  CA  ALA A 165       1.692 -11.421  -0.760  1.00 85.52           C  
ATOM   2163  C   ALA A 165       1.171 -12.164   0.461  1.00 81.60           C  
ATOM   2164  O   ALA A 165       1.482 -11.798   1.600  1.00 86.80           O  
ATOM   2165  CB  ALA A 165       0.624 -10.471  -1.312  1.00 83.47           C  
ATOM   2166  H   ALA A 165       1.668 -12.349  -2.697  1.00 82.14           H  
ATOM   2167  HA  ALA A 165       2.554 -10.826  -0.456  1.00 85.52           H  
ATOM   2168  HB1 ALA A 165       0.310  -9.781  -0.527  1.00 83.47           H  
ATOM   2169  HB2 ALA A 165       1.036  -9.905  -2.149  1.00 83.47           H  
ATOM   2170  HB3 ALA A 165      -0.236 -11.048  -1.651  1.00 83.47           H  
ATOM   2171  N   VAL A 166       0.392 -13.226   0.247  1.00 79.52           N  
ATOM   2172  CA  VAL A 166      -0.216 -13.934   1.367  1.00 80.22           C  
ATOM   2173  C   VAL A 166       0.820 -14.731   2.155  1.00 82.19           C  
ATOM   2174  O   VAL A 166       0.770 -14.767   3.391  1.00 82.56           O  
ATOM   2175  CB  VAL A 166      -1.348 -14.846   0.859  1.00  0.00           C  
ATOM   2176  CG1 VAL A 166      -1.465 -16.060   1.782  1.00  0.00           C  
ATOM   2177  CG2 VAL A 166      -2.702 -14.122   0.818  1.00  0.00           C  
ATOM   2178  HB  VAL A 166      -1.129 -15.165  -0.161  1.00  0.00           H  
ATOM   2179 HG11 VAL A 166      -2.266 -16.712   1.428  1.00  0.00           H  
ATOM   2180 HG12 VAL A 166      -0.524 -16.610   1.781  1.00  0.00           H  
ATOM   2181 HG13 VAL A 166      -1.689 -15.727   2.795  1.00  0.00           H  
ATOM   2182 HG21 VAL A 166      -3.468 -14.805   0.452  1.00  0.00           H  
ATOM   2183 HG22 VAL A 166      -2.965 -13.784   1.821  1.00  0.00           H  
ATOM   2184 HG23 VAL A 166      -2.635 -13.262   0.151  1.00  0.00           H  
ATOM   2185  H   VAL A 166       0.220 -13.544  -0.696  1.00 79.52           H  
ATOM   2186  HA  VAL A 166      -0.654 -13.193   2.037  1.00 80.22           H  
ATOM   2187  N   PHE A 167       1.780 -15.355   1.465  1.00 83.90           N  
ATOM   2188  CA  PHE A 167       2.784 -16.169   2.153  1.00 84.20           C  
ATOM   2189  C   PHE A 167       3.685 -15.297   3.022  1.00 82.27           C  
ATOM   2190  O   PHE A 167       3.919 -15.601   4.197  1.00 84.34           O  
ATOM   2191  CB  PHE A 167       3.600 -16.994   1.139  1.00  0.00           C  
ATOM   2192  CG  PHE A 167       4.658 -17.897   1.735  1.00  0.00           C  
ATOM   2193  CD1 PHE A 167       4.285 -19.120   2.321  1.00  0.00           C  
ATOM   2194  CD2 PHE A 167       6.010 -17.515   1.705  1.00  0.00           C  
ATOM   2195  CE1 PHE A 167       5.267 -19.964   2.872  1.00  0.00           C  
ATOM   2196  CE2 PHE A 167       6.991 -18.359   2.255  1.00  0.00           C  
ATOM   2197  CZ  PHE A 167       6.619 -19.583   2.838  1.00  0.00           C  
ATOM   2198  HB2 PHE A 167       2.930 -17.640   0.572  1.00  0.00           H  
ATOM   2199  HB3 PHE A 167       4.119 -16.321   0.456  1.00  0.00           H  
ATOM   2200  HD1 PHE A 167       3.246 -19.411   2.350  1.00  0.00           H  
ATOM   2201  HD2 PHE A 167       6.295 -16.572   1.259  1.00  0.00           H  
ATOM   2202  HE1 PHE A 167       4.980 -20.906   3.319  1.00  0.00           H  
ATOM   2203  HE2 PHE A 167       8.031 -18.066   2.230  1.00  0.00           H  
ATOM   2204  HZ  PHE A 167       7.373 -20.232   3.261  1.00  0.00           H  
ATOM   2205  H   PHE A 167       1.817 -15.266   0.460  1.00 83.90           H  
ATOM   2206  HA  PHE A 167       2.260 -16.865   2.807  1.00 84.20           H  
ATOM   2207  N   ALA A 168       4.201 -14.199   2.465  1.00 84.48           N  
ATOM   2208  CA  ALA A 168       5.097 -13.334   3.226  1.00 87.19           C  
ATOM   2209  C   ALA A 168       4.394 -12.600   4.369  1.00 84.09           C  
ATOM   2210  O   ALA A 168       5.066 -12.150   5.306  1.00 72.50           O  
ATOM   2211  CB  ALA A 168       5.774 -12.318   2.286  1.00  0.00           C  
ATOM   2212  HB1 ALA A 168       5.480 -12.523   1.256  1.00  0.00           H  
ATOM   2213  HB2 ALA A 168       5.465 -11.308   2.557  1.00  0.00           H  
ATOM   2214  HB3 ALA A 168       6.856 -12.403   2.377  1.00  0.00           H  
ATOM   2215  H   ALA A 168       3.972 -13.961   1.509  1.00 84.48           H  
ATOM   2216  HA  ALA A 168       5.876 -13.960   3.660  1.00 87.19           H  
ATOM   2217  N   SER A 169       3.064 -12.474   4.316  1.00 81.78           N  
ATOM   2218  CA  SER A 169       2.306 -11.753   5.334  1.00 85.81           C  
ATOM   2219  C   SER A 169       1.817 -12.646   6.474  1.00 88.38           C  
ATOM   2220  O   SER A 169       1.379 -12.121   7.508  1.00 82.14           O  
ATOM   2221  CB  SER A 169       1.108 -11.034   4.689  1.00 81.95           C  
ATOM   2222  OG  SER A 169       0.181 -11.951   4.129  1.00 78.72           O  
ATOM   2223  H   SER A 169       2.548 -12.888   3.552  1.00 81.78           H  
ATOM   2224  HA  SER A 169       2.961 -10.993   5.761  1.00 85.81           H  
ATOM   2225  HB3 SER A 169       1.466 -10.358   3.912  1.00 81.95           H  
ATOM   2226  HB2 SER A 169       0.605 -10.423   5.440  1.00 81.95           H  
ATOM   2227  HG  SER A 169      -0.551 -11.468   3.736  1.00 78.72           H  
ATOM   2228  N   LEU A 170       1.885 -13.965   6.313  1.00 88.41           N  
ATOM   2229  CA  LEU A 170       1.447 -14.929   7.328  1.00 86.25           C  
ATOM   2230  C   LEU A 170       2.340 -14.867   8.567  1.00 86.42           C  
ATOM   2231  O   LEU A 170       1.838 -15.061   9.686  1.00 92.11           O  
ATOM   2232  CB  LEU A 170       1.377 -16.350   6.736  1.00  0.00           C  
ATOM   2233  CG  LEU A 170       0.920 -17.562   7.586  1.00  0.00           C  
ATOM   2234  CD1 LEU A 170      -0.526 -17.424   8.059  1.00  0.00           C  
ATOM   2235  CD2 LEU A 170       1.107 -18.868   6.812  1.00  0.00           C  
ATOM   2236  HB2 LEU A 170       0.683 -16.361   5.896  1.00  0.00           H  
ATOM   2237  HB3 LEU A 170       2.368 -16.650   6.391  1.00  0.00           H  
ATOM   2238  HG  LEU A 170       1.598 -17.693   8.429  1.00  0.00           H  
ATOM   2239 HD11 LEU A 170      -0.801 -18.298   8.650  1.00  0.00           H  
ATOM   2240 HD12 LEU A 170      -0.625 -16.526   8.669  1.00  0.00           H  
ATOM   2241 HD13 LEU A 170      -1.185 -17.349   7.193  1.00  0.00           H  
ATOM   2242 HD21 LEU A 170       0.779 -19.706   7.428  1.00  0.00           H  
ATOM   2243 HD22 LEU A 170       0.516 -18.836   5.896  1.00  0.00           H  
ATOM   2244 HD23 LEU A 170       2.160 -18.993   6.559  1.00  0.00           H  
ATOM   2245  H   LEU A 170       2.255 -14.352   5.456  1.00 88.41           H  
ATOM   2246  HA  LEU A 170       0.438 -14.650   7.634  1.00 86.25           H  
ATOM   2247  N   PRO A 171       3.648 -14.607   8.450  1.00 86.19           N  
ATOM   2248  CA  PRO A 171       4.442 -14.315   9.660  1.00 87.75           C  
ATOM   2249  C   PRO A 171       3.932 -13.144  10.512  1.00 91.23           C  
ATOM   2250  O   PRO A 171       4.427 -12.968  11.633  1.00 95.17           O  
ATOM   2251  CB  PRO A 171       5.835 -14.018   9.090  1.00 84.97           C  
ATOM   2252  CG  PRO A 171       5.916 -14.897   7.905  1.00 84.05           C  
ATOM   2253  CD  PRO A 171       4.528 -14.951   7.314  1.00 84.09           C  
ATOM   2254  HA  PRO A 171       4.493 -15.212  10.278  1.00 87.75           H  
ATOM   2255  HB3 PRO A 171       6.591 -14.319   9.815  1.00 84.97           H  
ATOM   2256  HB2 PRO A 171       5.879 -12.976   8.770  1.00 84.97           H  
ATOM   2257  HG3 PRO A 171       6.216 -15.898   8.217  1.00 84.05           H  
ATOM   2258  HG2 PRO A 171       6.604 -14.463   7.178  1.00 84.05           H  
ATOM   2259  HD2 PRO A 171       4.436 -14.185   6.542  1.00 84.09           H  
ATOM   2260  HD3 PRO A 171       4.315 -15.968   6.987  1.00 84.09           H  
ATOM   2261  N   GLY A 172       2.975 -12.345  10.033  1.00 92.94           N  
ATOM   2262  CA  GLY A 172       2.457 -11.239  10.837  1.00 94.61           C  
ATOM   2263  C   GLY A 172       1.483 -11.698  11.923  1.00 95.67           C  
ATOM   2264  O   GLY A 172       1.150 -10.904  12.812  1.00 91.94           O  
ATOM   2265  HA3 GLY A 172       1.978 -10.498  10.179  1.00 94.61           H  
ATOM   2266  H   GLY A 172       2.602 -12.500   9.108  1.00 92.94           H  
ATOM   2267  HA2 GLY A 172       3.303 -10.755  11.326  1.00 94.61           H  
ATOM   2268  N   PHE A 173       1.044 -12.966  11.884  1.00 92.71           N  
ATOM   2269  CA  PHE A 173       0.073 -13.488  12.846  1.00 87.24           C  
ATOM   2270  C   PHE A 173       0.653 -13.673  14.242  1.00 92.01           C  
ATOM   2271  O   PHE A 173      -0.111 -13.831  15.201  1.00 94.43           O  
ATOM   2272  CB  PHE A 173      -0.477 -14.843  12.358  1.00  0.00           C  
ATOM   2273  CG  PHE A 173      -1.893 -15.163  12.785  1.00  0.00           C  
ATOM   2274  CD1 PHE A 173      -2.947 -14.313  12.403  1.00  0.00           C  
ATOM   2275  CD2 PHE A 173      -2.156 -16.305  13.561  1.00  0.00           C  
ATOM   2276  CE1 PHE A 173      -4.265 -14.611  12.792  1.00  0.00           C  
ATOM   2277  CE2 PHE A 173      -3.475 -16.603  13.950  1.00  0.00           C  
ATOM   2278  CZ  PHE A 173      -4.529 -15.754  13.566  1.00  0.00           C  
ATOM   2279  HB2 PHE A 173      -0.472 -14.867  11.268  1.00  0.00           H  
ATOM   2280  HB3 PHE A 173       0.148 -15.649  12.742  1.00  0.00           H  
ATOM   2281  HD1 PHE A 173      -2.745 -13.433  11.811  1.00  0.00           H  
ATOM   2282  HD2 PHE A 173      -1.346 -16.955  13.858  1.00  0.00           H  
ATOM   2283  HE1 PHE A 173      -5.076 -13.960  12.497  1.00  0.00           H  
ATOM   2284  HE2 PHE A 173      -3.678 -17.481  14.545  1.00  0.00           H  
ATOM   2285  HZ  PHE A 173      -5.541 -15.982  13.866  1.00  0.00           H  
ATOM   2286  H   PHE A 173       1.385 -13.597  11.172  1.00 92.71           H  
ATOM   2287  HA  PHE A 173      -0.757 -12.784  12.910  1.00 87.24           H  
ATOM   2288  N   LEU A 174       1.976 -13.669  14.383  1.00 99.81           N  
ATOM   2289  CA  LEU A 174       2.615 -13.965  15.658  1.00 98.86           C  
ATOM   2290  C   LEU A 174       3.111 -12.722  16.389  1.00 97.32           C  
ATOM   2291  O   LEU A 174       3.536 -12.832  17.545  1.00101.75           O  
ATOM   2292  CB  LEU A 174       3.790 -14.931  15.439  1.00106.24           C  
ATOM   2293  CG  LEU A 174       3.613 -16.017  14.365  1.00 96.87           C  
ATOM   2294  CD1 LEU A 174       4.963 -16.628  13.992  1.00 83.68           C  
ATOM   2295  CD2 LEU A 174       2.619 -17.100  14.804  1.00 80.03           C  
ATOM   2296  H   LEU A 174       2.568 -13.455  13.593  1.00 99.81           H  
ATOM   2297  HA  LEU A 174       1.883 -14.461  16.296  1.00 98.86           H  
ATOM   2298  HB3 LEU A 174       4.047 -15.404  16.387  1.00106.24           H  
ATOM   2299  HB2 LEU A 174       4.690 -14.356  15.223  1.00106.24           H  
ATOM   2300  HG  LEU A 174       3.209 -15.537  13.473  1.00 96.87           H  
ATOM   2301 HD11 LEU A 174       4.817 -17.394  13.230  1.00 83.68           H  
ATOM   2302 HD12 LEU A 174       5.618 -15.849  13.601  1.00 83.68           H  
ATOM   2303 HD13 LEU A 174       5.415 -17.076  14.876  1.00 83.68           H  
ATOM   2304 HD21 LEU A 174       2.523 -17.848  14.016  1.00 80.03           H  
ATOM   2305 HD22 LEU A 174       2.980 -17.577  15.716  1.00 80.03           H  
ATOM   2306 HD23 LEU A 174       1.647 -16.646  14.994  1.00 80.03           H  
ATOM   2307  N   PHE A 175       3.066 -11.549  15.757  1.00 98.14           N  
ATOM   2308  CA  PHE A 175       3.575 -10.341  16.396  1.00100.63           C  
ATOM   2309  C   PHE A 175       2.468  -9.312  16.565  1.00 93.32           C  
ATOM   2310  O   PHE A 175       2.641  -8.128  16.251  1.00 89.61           O  
ATOM   2311  CB  PHE A 175       4.761  -9.782  15.587  1.00  0.00           C  
ATOM   2312  CG  PHE A 175       5.390  -8.521  16.139  1.00  0.00           C  
ATOM   2313  CD1 PHE A 175       4.912  -7.263  15.731  1.00  0.00           C  
ATOM   2314  CD2 PHE A 175       6.450  -8.605  17.059  1.00  0.00           C  
ATOM   2315  CE1 PHE A 175       5.489  -6.090  16.247  1.00  0.00           C  
ATOM   2316  CE2 PHE A 175       7.028  -7.431  17.574  1.00  0.00           C  
ATOM   2317  CZ  PHE A 175       6.548  -6.173  17.168  1.00  0.00           C  
ATOM   2318  HB2 PHE A 175       5.556 -10.528  15.544  1.00  0.00           H  
ATOM   2319  HB3 PHE A 175       4.434  -9.544  14.575  1.00  0.00           H  
ATOM   2320  HD1 PHE A 175       4.101  -7.198  15.021  1.00  0.00           H  
ATOM   2321  HD2 PHE A 175       6.820  -9.572  17.369  1.00  0.00           H  
ATOM   2322  HE1 PHE A 175       5.120  -5.123  15.935  1.00  0.00           H  
ATOM   2323  HE2 PHE A 175       7.842  -7.496  18.282  1.00  0.00           H  
ATOM   2324  HZ  PHE A 175       6.992  -5.271  17.562  1.00  0.00           H  
ATOM   2325  H   PHE A 175       2.679 -11.491  14.826  1.00 98.14           H  
ATOM   2326  HA  PHE A 175       3.939 -10.612  17.387  1.00100.63           H  
ATOM   2327  N   SER A 176       1.338  -9.768  17.097  1.00 92.86           N  
ATOM   2328  CA  SER A 176       0.152  -8.947  17.270  1.00 92.62           C  
ATOM   2329  C   SER A 176      -0.888  -9.751  18.036  1.00 94.41           C  
ATOM   2330  O   SER A 176      -1.194 -10.884  17.648  1.00 92.88           O  
ATOM   2331  CB  SER A 176      -0.395  -8.508  15.911  1.00 87.23           C  
ATOM   2332  OG  SER A 176      -1.574  -7.745  16.068  1.00 90.65           O  
ATOM   2333  H   SER A 176       1.277 -10.729  17.404  1.00 92.86           H  
ATOM   2334  HA  SER A 176       0.414  -8.062  17.849  1.00 92.62           H  
ATOM   2335  HB3 SER A 176      -0.610  -9.389  15.305  1.00 87.23           H  
ATOM   2336  HB2 SER A 176       0.356  -7.913  15.391  1.00 87.23           H  
ATOM   2337  HG  SER A 176      -1.900  -7.479  15.204  1.00 90.65           H  
ATOM   2338  N   THR A 177      -1.422  -9.195  19.122  1.00 93.27           N  
ATOM   2339  CA  THR A 177      -2.468  -9.850  19.912  1.00 96.84           C  
ATOM   2340  C   THR A 177      -3.041  -8.831  20.894  1.00 88.35           C  
ATOM   2341  O   THR A 177      -2.682  -7.647  20.866  1.00 89.18           O  
ATOM   2342  CB  THR A 177      -1.924 -11.095  20.637  1.00  0.00           C  
ATOM   2343  OG1 THR A 177      -1.485 -10.718  21.947  1.00  0.00           O  
ATOM   2344  CG2 THR A 177      -0.760 -11.771  19.901  1.00  0.00           C  
ATOM   2345  HB  THR A 177      -2.706 -11.854  20.696  1.00  0.00           H  
ATOM   2346  HG1 THR A 177      -1.144 -11.490  22.406  1.00  0.00           H  
ATOM   2347 HG21 THR A 177      -0.426 -12.641  20.467  1.00  0.00           H  
ATOM   2348 HG22 THR A 177      -1.090 -12.087  18.911  1.00  0.00           H  
ATOM   2349 HG23 THR A 177       0.065 -11.065  19.800  1.00  0.00           H  
ATOM   2350  H   THR A 177      -1.109  -8.284  19.429  1.00 93.27           H  
ATOM   2351  HA  THR A 177      -3.264 -10.165  19.237  1.00 96.84           H  
ATOM   2352  N   CYS A 178      -3.930  -9.298  21.772  1.00 88.14           N  
ATOM   2353  CA  CYS A 178      -4.679  -8.422  22.666  1.00 88.27           C  
ATOM   2354  C   CYS A 178      -3.878  -8.088  23.916  1.00 81.48           C  
ATOM   2355  O   CYS A 178      -3.098  -8.902  24.417  1.00 83.13           O  
ATOM   2356  CB  CYS A 178      -6.018  -9.078  23.056  1.00  0.00           C  
ATOM   2357  SG  CYS A 178      -5.890 -10.143  24.522  1.00  0.00           S  
ATOM   2358  HB2 CYS A 178      -6.753  -8.303  23.275  1.00  0.00           H  
ATOM   2359  HB3 CYS A 178      -6.374  -9.694  22.230  1.00  0.00           H  
ATOM   2360  HG  CYS A 178      -7.087 -10.673  24.795  1.00  0.00           H  
ATOM   2361  H   CYS A 178      -4.104 -10.292  21.834  1.00 88.14           H  
ATOM   2362  HA  CYS A 178      -4.893  -7.493  22.136  1.00 88.27           H  
ATOM   2363  N   TYR A 179      -4.093  -6.878  24.429  1.00 74.99           N  
ATOM   2364  CA  TYR A 179      -3.234  -6.299  25.453  1.00 80.97           C  
ATOM   2365  C   TYR A 179      -4.061  -5.835  26.641  1.00 83.26           C  
ATOM   2366  O   TYR A 179      -5.051  -5.116  26.472  1.00 86.69           O  
ATOM   2367  CB  TYR A 179      -2.427  -5.114  24.889  1.00  0.00           C  
ATOM   2368  CG  TYR A 179      -1.383  -4.491  25.795  1.00  0.00           C  
ATOM   2369  CD1 TYR A 179      -0.867  -5.226  26.879  1.00  0.00           C  
ATOM   2370  CD2 TYR A 179      -0.942  -3.176  25.571  1.00  0.00           C  
ATOM   2371  CE1 TYR A 179       0.100  -4.652  27.724  1.00  0.00           C  
ATOM   2372  CE2 TYR A 179       0.025  -2.601  26.413  1.00  0.00           C  
ATOM   2373  CZ  TYR A 179       0.549  -3.340  27.490  1.00  0.00           C  
ATOM   2374  OH  TYR A 179       1.489  -2.787  28.309  1.00  0.00           O  
ATOM   2375  HB2 TYR A 179      -1.886  -5.433  23.997  1.00  0.00           H  
ATOM   2376  HB3 TYR A 179      -3.107  -4.301  24.628  1.00  0.00           H  
ATOM   2377  HD1 TYR A 179      -1.212  -6.233  27.063  1.00  0.00           H  
ATOM   2378  HD2 TYR A 179      -1.346  -2.603  24.748  1.00  0.00           H  
ATOM   2379  HE1 TYR A 179       0.496  -5.218  28.554  1.00  0.00           H  
ATOM   2380  HE2 TYR A 179       0.366  -1.591  26.234  1.00  0.00           H  
ATOM   2381  HH  TYR A 179       1.685  -1.893  28.015  1.00  0.00           H  
ATOM   2382  H   TYR A 179      -4.875  -6.325  24.108  1.00 74.99           H  
ATOM   2383  HA  TYR A 179      -2.537  -7.064  25.792  1.00 80.97           H  
ATOM   2384  N   THR A 180      -3.652  -6.262  27.837  1.00 81.19           N  
ATOM   2385  CA  THR A 180      -4.103  -5.631  29.074  1.00 82.96           C  
ATOM   2386  C   THR A 180      -3.917  -4.115  29.001  1.00 88.29           C  
ATOM   2387  O   THR A 180      -4.889  -3.347  29.060  1.00 78.53           O  
ATOM   2388  CB  THR A 180      -3.322  -6.243  30.251  1.00  0.00           C  
ATOM   2389  OG1 THR A 180      -3.400  -5.357  31.374  1.00  0.00           O  
ATOM   2390  CG2 THR A 180      -1.845  -6.506  29.931  1.00  0.00           C  
ATOM   2391  HB  THR A 180      -3.741  -7.219  30.499  1.00  0.00           H  
ATOM   2392  HG1 THR A 180      -2.915  -5.732  32.112  1.00  0.00           H  
ATOM   2393 HG21 THR A 180      -1.355  -6.936  30.804  1.00  0.00           H  
ATOM   2394 HG22 THR A 180      -1.772  -7.200  29.093  1.00  0.00           H  
ATOM   2395 HG23 THR A 180      -1.357  -5.567  29.667  1.00  0.00           H  
ATOM   2396  H   THR A 180      -3.015  -7.043  27.904  1.00 81.19           H  
ATOM   2397  HA  THR A 180      -5.164  -5.847  29.210  1.00 82.96           H  
ATOM   2398  N   GLU A 181      -2.658  -3.678  28.854  1.00 97.68           N  
ATOM   2399  CA  GLU A 181      -2.220  -2.293  28.684  1.00 94.38           C  
ATOM   2400  C   GLU A 181      -2.171  -1.527  30.005  1.00 95.89           C  
ATOM   2401  O   GLU A 181      -1.476  -0.508  30.103  1.00 96.77           O  
ATOM   2402  CB  GLU A 181      -3.107  -1.542  27.674  1.00  0.00           C  
ATOM   2403  CG  GLU A 181      -3.687  -2.370  26.514  1.00  0.00           C  
ATOM   2404  CD  GLU A 181      -4.564  -1.615  25.519  1.00  0.00           C  
ATOM   2405  OE1 GLU A 181      -4.006  -1.096  24.525  1.00  0.00           O  
ATOM   2406  OE2 GLU A 181      -5.786  -1.575  25.771  1.00  0.00           O1-
ATOM   2407  HB2 GLU A 181      -3.967  -1.114  28.191  1.00  0.00           H  
ATOM   2408  HB3 GLU A 181      -2.530  -0.743  27.206  1.00  0.00           H  
ATOM   2409  HG2 GLU A 181      -2.872  -2.800  25.931  1.00  0.00           H  
ATOM   2410  HG3 GLU A 181      -4.308  -3.170  26.915  1.00  0.00           H  
ATOM   2411  H   GLU A 181      -1.892  -4.338  28.854  1.00 97.68           H  
ATOM   2412  HA  GLU A 181      -1.208  -2.315  28.280  1.00 94.38           H  
ATOM   2413  N   ARG A 182      -2.881  -2.014  31.029  1.00 95.32           N  
ATOM   2414  CA  ARG A 182      -3.034  -1.306  32.303  1.00 98.09           C  
ATOM   2415  C   ARG A 182      -3.837   0.010  32.091  1.00100.67           C  
ATOM   2416  O   ARG A 182      -3.727   0.937  32.890  1.00 98.80           O  
ATOM   2417  CB  ARG A 182      -1.710  -1.259  33.090  1.00  0.00           C  
ATOM   2418  CG  ARG A 182      -0.374  -1.113  32.325  1.00  0.00           C  
ATOM   2419  CD  ARG A 182       0.931  -1.068  33.121  1.00  0.00           C  
ATOM   2420  NE  ARG A 182       2.106  -0.928  32.254  1.00  0.00           N  
ATOM   2421  CZ  ARG A 182       2.780  -1.956  31.706  1.00  0.00           C  
ATOM   2422  NH1 ARG A 182       2.426  -3.230  31.985  1.00  0.00           N  
ATOM   2423  NH2 ARG A 182       3.815  -1.680  30.887  1.00  0.00           N1+
ATOM   2424  HB2 ARG A 182      -1.780  -0.507  33.879  1.00  0.00           H  
ATOM   2425  HB3 ARG A 182      -1.647  -2.212  33.615  1.00  0.00           H  
ATOM   2426  HG2 ARG A 182      -0.196  -1.846  31.540  1.00  0.00           H  
ATOM   2427  HG3 ARG A 182      -0.393  -0.084  31.968  1.00  0.00           H  
ATOM   2428  HD2 ARG A 182       0.923  -0.115  33.656  1.00  0.00           H  
ATOM   2429  HD3 ARG A 182       1.006  -1.822  33.906  1.00  0.00           H  
ATOM   2430  HE  ARG A 182       2.284   0.032  31.978  1.00  0.00           H  
ATOM   2431 HH12 ARG A 182       2.867  -4.022  31.538  1.00  0.00           H  
ATOM   2432 HH11 ARG A 182       1.659  -3.419  32.614  1.00  0.00           H  
ATOM   2433 HH22 ARG A 182       4.303  -2.410  30.380  1.00  0.00           H  
ATOM   2434 HH21 ARG A 182       4.117  -0.734  30.697  1.00  0.00           H  
ATOM   2435  H   ARG A 182      -3.463  -2.831  30.869  1.00 95.32           H  
ATOM   2436  HA  ARG A 182      -3.715  -1.932  32.883  1.00 98.09           H  
ATOM   2437  N   ASN A 183      -4.669  -0.015  31.034  1.00 31.02           N  
ATOM   2438  CA  ASN A 183      -5.712   0.928  30.624  1.00 32.28           C  
ATOM   2439  C   ASN A 183      -6.827   0.236  29.801  1.00 31.44           C  
ATOM   2440  O   ASN A 183      -7.860   0.861  29.587  1.00 32.07           O  
ATOM   2441  CB  ASN A 183      -5.172   2.228  29.967  1.00  0.00           C  
ATOM   2442  CG  ASN A 183      -4.078   2.078  28.901  1.00  0.00           C  
ATOM   2443  OD1 ASN A 183      -2.899   2.278  29.182  1.00  0.00           O  
ATOM   2444  ND2 ASN A 183      -4.423   1.777  27.657  1.00  0.00           N  
ATOM   2445  HB2 ASN A 183      -6.002   2.813  29.566  1.00  0.00           H  
ATOM   2446  HB3 ASN A 183      -4.741   2.842  30.760  1.00  0.00           H  
ATOM   2447 HD22 ASN A 183      -3.715   1.662  26.949  1.00  0.00           H  
ATOM   2448 HD21 ASN A 183      -5.388   1.643  27.336  1.00  0.00           H  
ATOM   2449  H   ASN A 183      -4.607  -0.829  30.444  1.00  0.00           H  
ATOM   2450  HA  ASN A 183      -6.177   1.231  31.564  1.00  0.00           H  
ATOM   2451  N   HIS A 184      -6.669  -1.054  29.454  1.00 31.02           N  
ATOM   2452  CA  HIS A 184      -7.702  -2.039  29.066  1.00 30.54           C  
ATOM   2453  C   HIS A 184      -7.979  -2.125  27.562  1.00 30.29           C  
ATOM   2454  O   HIS A 184      -8.145  -3.227  27.049  1.00 30.82           O  
ATOM   2455  CB  HIS A 184      -9.023  -1.944  29.873  1.00  0.00           C  
ATOM   2456  CG  HIS A 184      -8.936  -1.881  31.372  1.00  0.00           C  
ATOM   2457  ND1 HIS A 184      -7.799  -2.240  32.113  1.00  0.00           N  
ATOM   2458  CD2 HIS A 184      -9.908  -1.453  32.253  1.00  0.00           C  
ATOM   2459  CE1 HIS A 184      -8.103  -1.963  33.372  1.00  0.00           C  
ATOM   2460  NE2 HIS A 184      -9.345  -1.498  33.518  1.00  0.00           N  
ATOM   2461  HB2 HIS A 184      -9.563  -1.050  29.563  1.00  0.00           H  
ATOM   2462  HB3 HIS A 184      -9.656  -2.792  29.611  1.00  0.00           H  
ATOM   2463  HD2 HIS A 184     -10.912  -1.101  32.064  1.00  0.00           H  
ATOM   2464  HE1 HIS A 184      -7.404  -2.092  34.187  1.00  0.00           H  
ATOM   2465  HE2 HIS A 184      -9.780  -1.200  34.379  1.00  0.00           H  
ATOM   2466  H   HIS A 184      -5.757  -1.485  29.441  1.00  0.00           H  
ATOM   2467  HA  HIS A 184      -7.267  -3.002  29.325  1.00  0.00           H  
ATOM   2468  N   THR A 185      -8.050  -0.958  26.923  1.00 27.98           N  
ATOM   2469  CA  THR A 185      -8.271  -0.620  25.511  1.00 27.56           C  
ATOM   2470  C   THR A 185      -8.227  -1.673  24.257  1.00 27.51           C  
ATOM   2471  O   THR A 185      -8.870  -1.301  23.263  1.00 28.08           O  
ATOM   2472  CB  THR A 185      -7.620   0.772  25.171  1.00  0.00           C  
ATOM   2473  OG1 THR A 185      -6.457   0.920  25.965  1.00  0.00           O  
ATOM   2474  CG2 THR A 185      -8.491   1.979  25.600  1.00  0.00           C  
ATOM   2475  HB  THR A 185      -7.385   0.883  24.114  1.00  0.00           H  
ATOM   2476  HG1 THR A 185      -6.027   0.033  25.864  1.00  0.00           H  
ATOM   2477 HG21 THR A 185      -9.430   1.999  25.046  1.00  0.00           H  
ATOM   2478 HG22 THR A 185      -8.748   1.943  26.660  1.00  0.00           H  
ATOM   2479 HG23 THR A 185      -7.993   2.932  25.418  1.00  0.00           H  
ATOM   2480  H   THR A 185      -7.746  -0.146  27.439  1.00  0.00           H  
ATOM   2481  HA  THR A 185      -9.242  -0.195  25.676  1.00  0.00           H  
ATOM   2482  N   TYR A 186      -7.461  -2.832  24.116  1.00 85.08           N  
ATOM   2483  CA  TYR A 186      -6.744  -2.931  22.781  1.00 84.62           C  
ATOM   2484  C   TYR A 186      -5.892  -3.969  22.057  1.00 85.57           C  
ATOM   2485  O   TYR A 186      -5.168  -4.750  22.686  1.00 82.03           O  
ATOM   2486  CB  TYR A 186      -5.958  -1.615  22.942  1.00  0.00           C  
ATOM   2487  CG  TYR A 186      -5.304  -1.041  21.698  1.00  0.00           C  
ATOM   2488  CD1 TYR A 186      -3.981  -1.395  21.373  1.00  0.00           C  
ATOM   2489  CD2 TYR A 186      -6.007  -0.140  20.879  1.00  0.00           C  
ATOM   2490  CE1 TYR A 186      -3.370  -0.862  20.223  1.00  0.00           C  
ATOM   2491  CE2 TYR A 186      -5.398   0.392  19.728  1.00  0.00           C  
ATOM   2492  CZ  TYR A 186      -4.079   0.028  19.398  1.00  0.00           C  
ATOM   2493  OH  TYR A 186      -3.485   0.541  18.281  1.00  0.00           O  
ATOM   2494  HB2 TYR A 186      -6.162  -0.755  23.563  1.00  0.00           H  
ATOM   2495  HB3 TYR A 186      -5.162  -2.229  23.271  1.00  0.00           H  
ATOM   2496  HD1 TYR A 186      -3.389  -1.961  22.077  1.00  0.00           H  
ATOM   2497  HD2 TYR A 186      -7.016   0.151  21.142  1.00  0.00           H  
ATOM   2498  HE1 TYR A 186      -2.360  -0.567  20.079  1.00  0.00           H  
ATOM   2499  HE2 TYR A 186      -5.947   1.088  19.113  1.00  0.00           H  
ATOM   2500  HH  TYR A 186      -4.082   0.866  17.599  1.00  0.00           H  
ATOM   2501  HA  TYR A 186      -7.526  -2.762  22.040  1.00 84.62           H  
ATOM   2502  H   TYR A 186      -6.871  -2.959  24.943  1.00  0.00           H  
ATOM   2503  N   CYS A 187      -6.006  -3.983  20.728  1.00 87.95           N  
ATOM   2504  CA  CYS A 187      -5.217  -4.853  19.861  1.00 85.36           C  
ATOM   2505  C   CYS A 187      -4.058  -4.054  19.279  1.00 82.90           C  
ATOM   2506  O   CYS A 187      -4.244  -2.916  18.831  1.00 78.05           O  
ATOM   2507  CB  CYS A 187      -6.087  -5.441  18.741  1.00 85.36           C  
ATOM   2508  SG  CYS A 187      -5.226  -6.058  17.250  1.00 86.16           S  
ATOM   2509  H   CYS A 187      -6.666  -3.369  20.271  1.00 87.95           H  
ATOM   2510  HA  CYS A 187      -4.815  -5.672  20.458  1.00 85.36           H  
ATOM   2511  HB3 CYS A 187      -6.835  -4.706  18.445  1.00 85.36           H  
ATOM   2512  HB2 CYS A 187      -6.708  -6.239  19.152  1.00 85.36           H  
ATOM   2513  N   LYS A 188      -2.864  -4.642  19.303  1.00 83.11           N  
ATOM   2514  CA  LYS A 188      -1.664  -3.945  18.853  1.00 85.47           C  
ATOM   2515  C   LYS A 188      -0.547  -4.954  18.639  1.00 83.17           C  
ATOM   2516  O   LYS A 188      -0.622  -6.101  19.089  1.00 85.98           O  
ATOM   2517  CB  LYS A 188      -1.221  -2.872  19.866  1.00  0.00           C  
ATOM   2518  CG  LYS A 188      -0.233  -1.857  19.283  1.00  0.00           C  
ATOM   2519  CD  LYS A 188       0.265  -0.806  20.285  1.00  0.00           C  
ATOM   2520  CE  LYS A 188       1.256   0.220  19.718  1.00  0.00           C  
ATOM   2521  NZ  LYS A 188       1.703   1.204  20.720  1.00  0.00           N1+
ATOM   2522  HB2 LYS A 188      -2.093  -2.318  20.215  1.00  0.00           H  
ATOM   2523  HB3 LYS A 188      -0.735  -3.353  20.716  1.00  0.00           H  
ATOM   2524  HG2 LYS A 188       0.646  -2.381  18.907  1.00  0.00           H  
ATOM   2525  HG3 LYS A 188      -0.708  -1.315  18.465  1.00  0.00           H  
ATOM   2526  HD2 LYS A 188      -0.583  -0.238  20.668  1.00  0.00           H  
ATOM   2527  HD3 LYS A 188       0.772  -1.304  21.110  1.00  0.00           H  
ATOM   2528  HE2 LYS A 188       2.140  -0.297  19.344  1.00  0.00           H  
ATOM   2529  HE3 LYS A 188       0.785   0.769  18.901  1.00  0.00           H  
ATOM   2530  HZ1 LYS A 188       2.350   1.851  20.292  1.00  0.00           H  
ATOM   2531  HZ2 LYS A 188       0.904   1.713  21.072  1.00  0.00           H  
ATOM   2532  HZ3 LYS A 188       2.159   0.724  21.483  1.00  0.00           H  
ATOM   2533  H   LYS A 188      -2.775  -5.592  19.639  1.00 83.11           H  
ATOM   2534  HA  LYS A 188      -1.880  -3.457  17.902  1.00 85.47           H  
ATOM   2535  N   THR A 189       0.490  -4.506  17.931  1.00 89.08           N  
ATOM   2536  CA  THR A 189       1.716  -5.279  17.810  1.00 91.91           C  
ATOM   2537  C   THR A 189       2.354  -5.448  19.185  1.00 99.05           C  
ATOM   2538  O   THR A 189       2.112  -4.669  20.113  1.00103.50           O  
ATOM   2539  CB  THR A 189       2.703  -4.578  16.856  1.00  0.00           C  
ATOM   2540  OG1 THR A 189       2.734  -3.179  17.161  1.00  0.00           O  
ATOM   2541  CG2 THR A 189       2.348  -4.751  15.374  1.00  0.00           C  
ATOM   2542  HB  THR A 189       3.694  -5.020  16.967  1.00  0.00           H  
ATOM   2543  HG1 THR A 189       3.348  -2.736  16.571  1.00  0.00           H  
ATOM   2544 HG21 THR A 189       3.084  -4.233  14.759  1.00  0.00           H  
ATOM   2545 HG22 THR A 189       2.347  -5.813  15.122  1.00  0.00           H  
ATOM   2546 HG23 THR A 189       1.359  -4.333  15.187  1.00  0.00           H  
ATOM   2547  H   THR A 189       0.434  -3.612  17.464  1.00 89.08           H  
ATOM   2548  HA  THR A 189       1.476  -6.264  17.407  1.00 91.91           H  
ATOM   2549  N   LYS A 190       3.175  -6.475  19.319  1.00100.83           N  
ATOM   2550  CA  LYS A 190       3.781  -6.747  20.615  1.00102.65           C  
ATOM   2551  C   LYS A 190       5.054  -5.920  20.751  1.00105.16           C  
ATOM   2552  O   LYS A 190       5.710  -5.568  19.765  1.00 97.66           O  
ATOM   2553  CB  LYS A 190       4.025  -8.255  20.817  1.00  0.00           C  
ATOM   2554  CG  LYS A 190       4.964  -8.862  19.768  1.00  0.00           C  
ATOM   2555  CD  LYS A 190       5.185 -10.374  19.914  1.00  0.00           C  
ATOM   2556  CE  LYS A 190       6.124 -11.001  18.873  1.00  0.00           C  
ATOM   2557  NZ  LYS A 190       6.301 -12.453  19.056  1.00  0.00           N1+
ATOM   2558  HB2 LYS A 190       4.473  -8.424  21.796  1.00  0.00           H  
ATOM   2559  HB3 LYS A 190       3.077  -8.789  20.755  1.00  0.00           H  
ATOM   2560  HG2 LYS A 190       4.555  -8.696  18.772  1.00  0.00           H  
ATOM   2561  HG3 LYS A 190       5.944  -8.390  19.841  1.00  0.00           H  
ATOM   2562  HD2 LYS A 190       5.620 -10.587  20.891  1.00  0.00           H  
ATOM   2563  HD3 LYS A 190       4.231 -10.892  19.822  1.00  0.00           H  
ATOM   2564  HE2 LYS A 190       5.718 -10.842  17.873  1.00  0.00           H  
ATOM   2565  HE3 LYS A 190       7.108 -10.536  18.943  1.00  0.00           H  
ATOM   2566  HZ1 LYS A 190       6.926 -12.809  18.346  1.00  0.00           H  
ATOM   2567  HZ2 LYS A 190       6.694 -12.631  19.970  1.00  0.00           H  
ATOM   2568  HZ3 LYS A 190       5.407 -12.915  18.979  1.00  0.00           H  
ATOM   2569  H   LYS A 190       3.380  -7.065  18.525  1.00100.83           H  
ATOM   2570  HA  LYS A 190       3.084  -6.416  21.386  1.00102.65           H  
ATOM   2571  N   TYR A 191       5.396  -5.603  22.002  1.00112.82           N  
ATOM   2572  CA  TYR A 191       6.332  -4.534  22.332  1.00116.65           C  
ATOM   2573  C   TYR A 191       7.796  -4.866  22.050  1.00123.45           C  
ATOM   2574  O   TYR A 191       8.112  -5.550  21.071  1.00120.38           O  
ATOM   2575  CB  TYR A 191       6.170  -4.153  23.817  1.00  0.00           C  
ATOM   2576  CG  TYR A 191       5.168  -3.063  24.149  1.00  0.00           C  
ATOM   2577  CD1 TYR A 191       3.812  -3.231  23.816  1.00  0.00           C  
ATOM   2578  CD2 TYR A 191       5.592  -1.876  24.771  1.00  0.00           C  
ATOM   2579  CE1 TYR A 191       2.880  -2.223  24.120  1.00  0.00           C  
ATOM   2580  CE2 TYR A 191       4.662  -0.867  25.077  1.00  0.00           C  
ATOM   2581  CZ  TYR A 191       3.304  -1.041  24.753  1.00  0.00           C  
ATOM   2582  OH  TYR A 191       2.397  -0.065  25.050  1.00  0.00           O  
ATOM   2583  HB2 TYR A 191       5.848  -5.027  24.383  1.00  0.00           H  
ATOM   2584  HB3 TYR A 191       7.124  -3.798  24.207  1.00  0.00           H  
ATOM   2585  HD1 TYR A 191       3.484  -4.136  23.327  1.00  0.00           H  
ATOM   2586  HD2 TYR A 191       6.635  -1.737  25.016  1.00  0.00           H  
ATOM   2587  HE1 TYR A 191       1.839  -2.355  23.866  1.00  0.00           H  
ATOM   2588  HE2 TYR A 191       4.989   0.043  25.560  1.00  0.00           H  
ATOM   2589  HH  TYR A 191       2.844   0.670  25.478  1.00  0.00           H  
ATOM   2590  H   TYR A 191       5.000  -6.115  22.779  1.00112.82           H  
ATOM   2591  HA  TYR A 191       6.067  -3.661  21.733  1.00116.65           H  
ATOM   2592  N   SER A 192       8.696  -4.374  22.912  1.00130.91           N  
ATOM   2593  CA  SER A 192      10.124  -4.365  22.596  1.00137.69           C  
ATOM   2594  C   SER A 192      10.767  -5.735  22.771  1.00140.91           C  
ATOM   2595  O   SER A 192      11.574  -6.153  21.931  1.00141.03           O  
ATOM   2596  CB  SER A 192      10.865  -3.334  23.469  1.00  0.00           C  
ATOM   2597  OG  SER A 192      11.907  -2.711  22.707  1.00  0.00           O  
ATOM   2598  HB2 SER A 192      10.162  -2.571  23.807  1.00  0.00           H  
ATOM   2599  HB3 SER A 192      11.301  -3.835  24.333  1.00  0.00           H  
ATOM   2600  HG  SER A 192      12.364  -2.069  23.256  1.00  0.00           H  
ATOM   2601  H   SER A 192       8.393  -3.999  23.800  1.00130.91           H  
ATOM   2602  HA  SER A 192      10.237  -4.069  21.553  1.00137.69           H  
ATOM   2603  N   LEU A 193      10.416  -6.453  23.844  1.00142.56           N  
ATOM   2604  CA  LEU A 193      11.169  -7.615  24.317  1.00139.88           C  
ATOM   2605  C   LEU A 193      10.931  -8.850  23.349  1.00133.55           C  
ATOM   2606  O   LEU A 193      11.863  -9.526  22.916  1.00127.11           O  
ATOM   2607  CB  LEU A 193      10.505  -8.186  25.585  1.00  0.00           C  
ATOM   2608  CG  LEU A 193      11.341  -8.618  26.815  1.00  0.00           C  
ATOM   2609  CD1 LEU A 193      12.224  -7.486  27.339  1.00  0.00           C  
ATOM   2610  CD2 LEU A 193      10.435  -9.146  27.928  1.00  0.00           C  
ATOM   2611  HB2 LEU A 193       9.866  -7.392  25.973  1.00  0.00           H  
ATOM   2612  HB3 LEU A 193       9.802  -8.996  25.488  1.00  0.00           H  
ATOM   2613  HG  LEU A 193      11.999  -9.431  26.502  1.00  0.00           H  
ATOM   2614 HD11 LEU A 193      13.278  -7.768  27.283  1.00  0.00           H  
ATOM   2615 HD12 LEU A 193      12.120  -6.572  26.752  1.00  0.00           H  
ATOM   2616 HD13 LEU A 193      12.031  -7.204  28.374  1.00  0.00           H  
ATOM   2617 HD21 LEU A 193      10.696  -8.774  28.919  1.00  0.00           H  
ATOM   2618 HD22 LEU A 193       9.384  -8.899  27.770  1.00  0.00           H  
ATOM   2619 HD23 LEU A 193      10.508 -10.233  27.987  1.00  0.00           H  
ATOM   2620  H   LEU A 193       9.802  -6.003  24.502  1.00142.56           H  
ATOM   2621  HA  LEU A 193      12.233  -7.398  24.436  1.00139.88           H  
ATOM   2622  N   ASN A 194       9.648  -9.276  23.196  1.00 31.02           N  
ATOM   2623  CA  ASN A 194       9.265 -10.671  23.559  1.00 32.28           C  
ATOM   2624  C   ASN A 194       9.041 -11.558  22.337  1.00 31.44           C  
ATOM   2625  O   ASN A 194       7.945 -11.610  21.761  1.00 32.07           O  
ATOM   2626  CB  ASN A 194       8.017 -10.768  24.487  1.00  0.00           C  
ATOM   2627  CG  ASN A 194       8.049 -12.078  25.297  1.00  0.00           C  
ATOM   2628  OD1 ASN A 194       7.994 -13.165  24.733  1.00  0.00           O  
ATOM   2629  ND2 ASN A 194       8.169 -12.004  26.616  1.00  0.00           N  
ATOM   2630  HB2 ASN A 194       7.968  -9.943  25.192  1.00  0.00           H  
ATOM   2631  HB3 ASN A 194       7.077 -10.704  23.932  1.00  0.00           H  
ATOM   2632 HD22 ASN A 194       8.211 -12.872  27.136  1.00  0.00           H  
ATOM   2633 HD21 ASN A 194       8.239 -11.126  27.105  1.00  0.00           H  
ATOM   2634  H   ASN A 194       8.934  -8.576  23.319  1.00  0.00           H  
ATOM   2635  HA  ASN A 194      10.091 -11.155  24.090  1.00  0.00           H  
ATOM   2636  N   SER A 195      10.142 -12.171  21.881  1.00 31.02           N  
ATOM   2637  CA  SER A 195      10.261 -12.725  20.528  1.00 30.54           C  
ATOM   2638  C   SER A 195       9.926 -11.645  19.471  1.00 30.29           C  
ATOM   2639  O   SER A 195       9.403 -11.941  18.393  1.00 30.82           O  
ATOM   2640  CB  SER A 195       9.432 -14.016  20.392  1.00  0.00           C  
ATOM   2641  OG  SER A 195       9.947 -15.002  21.257  1.00  0.00           O  
ATOM   2642  HB2 SER A 195       8.378 -13.861  20.614  1.00  0.00           H  
ATOM   2643  HB3 SER A 195       9.499 -14.400  19.373  1.00  0.00           H  
ATOM   2644  HG  SER A 195       9.705 -14.807  22.173  1.00  0.00           H  
ATOM   2645  H   SER A 195      11.006 -12.059  22.397  1.00  0.00           H  
ATOM   2646  HA  SER A 195      11.311 -12.984  20.374  1.00  0.00           H  
ATOM   2647  N   THR A 196      10.182 -10.398  19.880  1.00 27.98           N  
ATOM   2648  CA  THR A 196      10.360  -9.222  19.076  1.00 27.56           C  
ATOM   2649  C   THR A 196      11.827  -9.200  18.667  1.00 27.51           C  
ATOM   2650  O   THR A 196      12.061  -8.853  17.520  1.00 28.08           O  
ATOM   2651  CB  THR A 196      10.082  -7.939  19.872  1.00  0.00           C  
ATOM   2652  OG1 THR A 196       8.753  -7.995  20.372  1.00  0.00           O  
ATOM   2653  CG2 THR A 196      10.363  -6.620  19.111  1.00  0.00           C  
ATOM   2654  HB  THR A 196      10.733  -7.968  20.737  1.00  0.00           H  
ATOM   2655  HG1 THR A 196       8.496  -7.065  20.560  1.00  0.00           H  
ATOM   2656 HG21 THR A 196      10.101  -5.738  19.690  1.00  0.00           H  
ATOM   2657 HG22 THR A 196      11.429  -6.502  18.908  1.00  0.00           H  
ATOM   2658 HG23 THR A 196       9.845  -6.557  18.156  1.00  0.00           H  
ATOM   2659  H   THR A 196      10.463 -10.242  20.839  1.00  0.00           H  
ATOM   2660  HA  THR A 196       9.726  -9.259  18.187  1.00  0.00           H  
ATOM   2661  N   THR A 197      12.776  -9.670  19.507  1.00121.40           N  
ATOM   2662  CA  THR A 197      14.108  -9.867  18.958  1.00118.85           C  
ATOM   2663  C   THR A 197      14.365 -11.038  18.014  1.00118.67           C  
ATOM   2664  O   THR A 197      15.072 -10.851  17.018  1.00125.73           O  
ATOM   2665  CB  THR A 197      15.407  -9.534  19.716  1.00  0.00           C  
ATOM   2666  OG1 THR A 197      15.187  -8.378  20.531  1.00  0.00           O  
ATOM   2667  CG2 THR A 197      16.601  -9.268  18.791  1.00  0.00           C  
ATOM   2668  HB  THR A 197      15.661 -10.356  20.388  1.00  0.00           H  
ATOM   2669  HG1 THR A 197      16.010  -7.892  20.675  1.00  0.00           H  
ATOM   2670 HG21 THR A 197      17.423  -8.821  19.351  1.00  0.00           H  
ATOM   2671 HG22 THR A 197      17.016 -10.179  18.357  1.00  0.00           H  
ATOM   2672 HG23 THR A 197      16.366  -8.572  17.982  1.00  0.00           H  
ATOM   2673  HA  THR A 197      14.208  -9.033  18.260  1.00118.85           H  
ATOM   2674  H   THR A 197      12.675  -9.676  20.514  1.00  0.00           H  
ATOM   2675  N   TRP A 198      13.806 -12.224  18.275  1.00119.91           N  
ATOM   2676  CA  TRP A 198      13.882 -13.320  17.310  1.00121.12           C  
ATOM   2677  C   TRP A 198      13.122 -13.018  16.025  1.00118.81           C  
ATOM   2678  O   TRP A 198      13.068 -13.874  15.131  1.00114.19           O  
ATOM   2679  CB  TRP A 198      13.347 -14.620  17.941  1.00  0.00           C  
ATOM   2680  CG  TRP A 198      14.227 -15.830  17.867  1.00  0.00           C  
ATOM   2681  CD1 TRP A 198      15.149 -16.184  18.791  1.00  0.00           C  
ATOM   2682  CD2 TRP A 198      14.282 -16.851  16.823  1.00  0.00           C  
ATOM   2683  NE1 TRP A 198      15.772 -17.349  18.386  1.00  0.00           N  
ATOM   2684  CE2 TRP A 198      15.279 -17.803  17.181  1.00  0.00           C  
ATOM   2685  CE3 TRP A 198      13.590 -17.074  15.616  1.00  0.00           C  
ATOM   2686  CZ2 TRP A 198      15.581 -18.914  16.377  1.00  0.00           C  
ATOM   2687  CZ3 TRP A 198      13.883 -18.182  14.798  1.00  0.00           C  
ATOM   2688  CH2 TRP A 198      14.877 -19.102  15.176  1.00  0.00           C  
ATOM   2689  HB2 TRP A 198      13.162 -14.460  19.004  1.00  0.00           H  
ATOM   2690  HB3 TRP A 198      12.417 -14.907  17.451  1.00  0.00           H  
ATOM   2691  HD1 TRP A 198      15.291 -15.575  19.672  1.00  0.00           H  
ATOM   2692  HE1 TRP A 198      16.495 -17.761  18.960  1.00  0.00           H  
ATOM   2693  HE3 TRP A 198      12.817 -16.388  15.302  1.00  0.00           H  
ATOM   2694  HZ2 TRP A 198      16.346 -19.612  16.685  1.00  0.00           H  
ATOM   2695  HZ3 TRP A 198      13.343 -18.330  13.875  1.00  0.00           H  
ATOM   2696  HH2 TRP A 198      15.101 -19.949  14.545  1.00  0.00           H  
ATOM   2697  H   TRP A 198      13.322 -12.374  19.149  1.00119.91           H  
ATOM   2698  HA  TRP A 198      14.931 -13.474  17.054  1.00121.12           H  
ATOM   2699  N   LYS A 199      12.538 -11.821  15.927  1.00121.05           N  
ATOM   2700  CA  LYS A 199      11.766 -11.399  14.765  1.00116.42           C  
ATOM   2701  C   LYS A 199      12.655 -10.934  13.615  1.00117.96           C  
ATOM   2702  O   LYS A 199      12.252 -11.042  12.450  1.00112.30           O  
ATOM   2703  CB  LYS A 199      10.821 -10.252  15.167  1.00  0.00           C  
ATOM   2704  CG  LYS A 199       9.911  -9.787  14.025  1.00  0.00           C  
ATOM   2705  CD  LYS A 199       8.892  -8.711  14.421  1.00  0.00           C  
ATOM   2706  CE  LYS A 199       8.054  -8.146  13.267  1.00  0.00           C  
ATOM   2707  NZ  LYS A 199       7.167  -9.150  12.654  1.00  0.00           N1+
ATOM   2708  HB2 LYS A 199      10.178 -10.579  15.985  1.00  0.00           H  
ATOM   2709  HB3 LYS A 199      11.408  -9.391  15.489  1.00  0.00           H  
ATOM   2710  HG2 LYS A 199      10.520  -9.367  13.223  1.00  0.00           H  
ATOM   2711  HG3 LYS A 199       9.345 -10.636  13.643  1.00  0.00           H  
ATOM   2712  HD2 LYS A 199       8.188  -9.126  15.142  1.00  0.00           H  
ATOM   2713  HD3 LYS A 199       9.412  -7.863  14.869  1.00  0.00           H  
ATOM   2714  HE2 LYS A 199       7.429  -7.332  13.635  1.00  0.00           H  
ATOM   2715  HE3 LYS A 199       8.717  -7.769  12.485  1.00  0.00           H  
ATOM   2716  HZ1 LYS A 199       6.643  -8.724  11.903  1.00  0.00           H  
ATOM   2717  HZ2 LYS A 199       7.721  -9.911  12.286  1.00  0.00           H  
ATOM   2718  HZ3 LYS A 199       6.528  -9.507  13.351  1.00  0.00           H  
ATOM   2719  H   LYS A 199      12.618 -11.155  16.682  1.00121.05           H  
ATOM   2720  HA  LYS A 199      11.166 -12.242  14.421  1.00116.42           H  
ATOM   2721  N   VAL A 200      13.845 -10.396  13.925  1.00119.37           N  
ATOM   2722  CA  VAL A 200      14.681  -9.754  12.909  1.00114.83           C  
ATOM   2723  C   VAL A 200      15.034 -10.741  11.804  1.00109.93           C  
ATOM   2724  O   VAL A 200      15.063 -10.386  10.617  1.00103.58           O  
ATOM   2725  CB  VAL A 200      15.932  -9.132  13.557  1.00  0.00           C  
ATOM   2726  CG1 VAL A 200      16.943  -8.787  12.462  1.00  0.00           C  
ATOM   2727  CG2 VAL A 200      15.603  -7.858  14.350  1.00  0.00           C  
ATOM   2728  HB  VAL A 200      16.366  -9.841  14.263  1.00  0.00           H  
ATOM   2729 HG11 VAL A 200      17.832  -8.347  12.913  1.00  0.00           H  
ATOM   2730 HG12 VAL A 200      17.220  -9.694  11.924  1.00  0.00           H  
ATOM   2731 HG13 VAL A 200      16.498  -8.075  11.767  1.00  0.00           H  
ATOM   2732 HG21 VAL A 200      16.517  -7.457  14.789  1.00  0.00           H  
ATOM   2733 HG22 VAL A 200      15.167  -7.116  13.682  1.00  0.00           H  
ATOM   2734 HG23 VAL A 200      14.894  -8.095  15.144  1.00  0.00           H  
ATOM   2735  H   VAL A 200      14.181 -10.429  14.877  1.00119.37           H  
ATOM   2736  HA  VAL A 200      14.101  -8.945  12.462  1.00114.83           H  
ATOM   2737  N   LEU A 201      15.268 -12.004  12.167  1.00114.14           N  
ATOM   2738  CA  LEU A 201      15.525 -13.040  11.170  1.00118.63           C  
ATOM   2739  C   LEU A 201      14.303 -13.350  10.305  1.00116.07           C  
ATOM   2740  O   LEU A 201      14.421 -14.144   9.361  1.00110.17           O  
ATOM   2741  CB  LEU A 201      16.019 -14.325  11.859  1.00  0.00           C  
ATOM   2742  CG  LEU A 201      17.148 -15.192  11.247  1.00  0.00           C  
ATOM   2743  CD1 LEU A 201      18.424 -14.389  11.002  1.00  0.00           C  
ATOM   2744  CD2 LEU A 201      17.441 -16.404  12.132  1.00  0.00           C  
ATOM   2745  HB2 LEU A 201      16.403 -14.083  12.850  1.00  0.00           H  
ATOM   2746  HB3 LEU A 201      15.192 -15.029  11.953  1.00  0.00           H  
ATOM   2747  HG  LEU A 201      16.793 -15.656  10.327  1.00  0.00           H  
ATOM   2748 HD11 LEU A 201      19.187 -15.039  10.571  1.00  0.00           H  
ATOM   2749 HD12 LEU A 201      18.214 -13.571  10.311  1.00  0.00           H  
ATOM   2750 HD13 LEU A 201      18.785 -13.982  11.946  1.00  0.00           H  
ATOM   2751 HD21 LEU A 201      18.237 -16.998  11.682  1.00  0.00           H  
ATOM   2752 HD22 LEU A 201      17.753 -16.066  13.120  1.00  0.00           H  
ATOM   2753 HD23 LEU A 201      16.541 -17.013  12.223  1.00  0.00           H  
ATOM   2754  H   LEU A 201      15.270 -12.257  13.145  1.00114.14           H  
ATOM   2755  HA  LEU A 201      16.319 -12.684  10.513  1.00118.63           H  
ATOM   2756  N   SER A 202      13.145 -12.748  10.589  1.00115.00           N  
ATOM   2757  CA  SER A 202      11.904 -13.021   9.874  1.00107.00           C  
ATOM   2758  C   SER A 202      11.366 -11.770   9.179  1.00102.54           C  
ATOM   2759  O   SER A 202      10.991 -11.812   8.004  1.00 98.93           O  
ATOM   2760  CB  SER A 202      10.838 -13.621  10.810  1.00  0.00           C  
ATOM   2761  OG  SER A 202      11.458 -14.114  12.005  1.00  0.00           O  
ATOM   2762  HB2 SER A 202      10.110 -12.854  11.073  1.00  0.00           H  
ATOM   2763  HB3 SER A 202      10.331 -14.444  10.304  1.00  0.00           H  
ATOM   2764  HG  SER A 202      10.790 -14.487  12.583  1.00  0.00           H  
ATOM   2765  H   SER A 202      13.099 -12.065  11.332  1.00115.00           H  
ATOM   2766  HA  SER A 202      12.121 -13.760   9.102  1.00107.00           H  
ATOM   2767  N   SER A 203      11.323 -10.640   9.897  1.00 98.89           N  
ATOM   2768  CA  SER A 203      10.642  -9.458   9.376  1.00 95.25           C  
ATOM   2769  C   SER A 203      11.469  -8.724   8.329  1.00 96.26           C  
ATOM   2770  O   SER A 203      10.931  -8.308   7.295  1.00 92.80           O  
ATOM   2771  CB  SER A 203      10.270  -8.503  10.527  1.00  0.00           C  
ATOM   2772  OG  SER A 203      11.195  -7.409  10.569  1.00  0.00           O  
ATOM   2773  HB2 SER A 203       9.264  -8.117  10.368  1.00  0.00           H  
ATOM   2774  HB3 SER A 203      10.308  -9.042  11.473  1.00  0.00           H  
ATOM   2775  HG  SER A 203      10.958  -6.817  11.288  1.00  0.00           H  
ATOM   2776  H   SER A 203      11.764 -10.602  10.806  1.00 98.89           H  
ATOM   2777  HA  SER A 203       9.717  -9.787   8.902  1.00 95.25           H  
ATOM   2778  N   LEU A 204      12.768  -8.536   8.587  1.00 99.63           N  
ATOM   2779  CA  LEU A 204      13.645  -7.935   7.583  1.00 93.50           C  
ATOM   2780  C   LEU A 204      13.532  -8.693   6.264  1.00 95.42           C  
ATOM   2781  O   LEU A 204      13.482  -8.088   5.185  1.00 99.75           O  
ATOM   2782  CB  LEU A 204      15.094  -7.886   8.101  1.00  0.00           C  
ATOM   2783  CG  LEU A 204      16.301  -7.802   7.133  1.00  0.00           C  
ATOM   2784  CD1 LEU A 204      16.204  -6.603   6.192  1.00  0.00           C  
ATOM   2785  CD2 LEU A 204      17.617  -7.768   7.909  1.00  0.00           C  
ATOM   2786  HB2 LEU A 204      15.225  -7.008   8.735  1.00  0.00           H  
ATOM   2787  HB3 LEU A 204      15.304  -8.786   8.681  1.00  0.00           H  
ATOM   2788  HG  LEU A 204      16.385  -8.735   6.575  1.00  0.00           H  
ATOM   2789 HD11 LEU A 204      17.072  -6.587   5.532  1.00  0.00           H  
ATOM   2790 HD12 LEU A 204      15.296  -6.682   5.594  1.00  0.00           H  
ATOM   2791 HD13 LEU A 204      16.175  -5.683   6.776  1.00  0.00           H  
ATOM   2792 HD21 LEU A 204      18.451  -7.708   7.210  1.00  0.00           H  
ATOM   2793 HD22 LEU A 204      17.630  -6.895   8.565  1.00  0.00           H  
ATOM   2794 HD23 LEU A 204      17.710  -8.673   8.509  1.00  0.00           H  
ATOM   2795  H   LEU A 204      13.149  -8.810   9.480  1.00 99.63           H  
ATOM   2796  HA  LEU A 204      13.313  -6.911   7.413  1.00 93.50           H  
ATOM   2797  N   GLU A 205      13.442 -10.026   6.335  1.00 88.11           N  
ATOM   2798  CA  GLU A 205      13.254 -10.823   5.128  1.00 85.22           C  
ATOM   2799  C   GLU A 205      11.951 -10.467   4.417  1.00 93.58           C  
ATOM   2800  O   GLU A 205      11.905 -10.417   3.181  1.00 95.15           O  
ATOM   2801  CB  GLU A 205      13.291 -12.324   5.476  1.00  0.00           C  
ATOM   2802  CG  GLU A 205      14.123 -13.229   4.553  1.00  0.00           C  
ATOM   2803  CD  GLU A 205      14.151 -14.713   4.908  1.00  0.00           C  
ATOM   2804  OE1 GLU A 205      13.273 -15.450   4.406  1.00  0.00           O  
ATOM   2805  OE2 GLU A 205      15.063 -15.086   5.676  1.00  0.00           O1-
ATOM   2806  HB2 GLU A 205      13.709 -12.455   6.474  1.00  0.00           H  
ATOM   2807  HB3 GLU A 205      12.279 -12.728   5.452  1.00  0.00           H  
ATOM   2808  HG2 GLU A 205      13.731 -13.170   3.537  1.00  0.00           H  
ATOM   2809  HG3 GLU A 205      15.162 -12.898   4.559  1.00  0.00           H  
ATOM   2810  H   GLU A 205      13.502 -10.490   7.231  1.00 88.11           H  
ATOM   2811  HA  GLU A 205      14.080 -10.612   4.448  1.00 85.22           H  
ATOM   2812  N   ILE A 206      10.878 -10.219   5.180  1.00 89.98           N  
ATOM   2813  CA  ILE A 206       9.613  -9.829   4.563  1.00 89.36           C  
ATOM   2814  C   ILE A 206       9.772  -8.553   3.749  1.00 90.29           C  
ATOM   2815  O   ILE A 206       9.274  -8.455   2.620  1.00 87.95           O  
ATOM   2816  CB  ILE A 206       8.527  -9.627   5.636  1.00  0.00           C  
ATOM   2817  CG1 ILE A 206       8.216 -10.947   6.374  1.00  0.00           C  
ATOM   2818  CG2 ILE A 206       7.255  -9.010   5.027  1.00  0.00           C  
ATOM   2819  CD1 ILE A 206       7.329 -10.886   7.630  1.00  0.00           C  
ATOM   2820  HB  ILE A 206       8.833  -8.834   6.320  1.00  0.00           H  
ATOM   2821 HG12 ILE A 206       7.698 -11.628   5.698  1.00  0.00           H  
ATOM   2822 HG13 ILE A 206       9.146 -11.406   6.707  1.00  0.00           H  
ATOM   2823 HG21 ILE A 206       6.505  -8.878   5.807  1.00  0.00           H  
ATOM   2824 HG22 ILE A 206       7.494  -8.043   4.587  1.00  0.00           H  
ATOM   2825 HG23 ILE A 206       6.864  -9.674   4.255  1.00  0.00           H  
ATOM   2826 HD11 ILE A 206       7.201 -11.891   8.034  1.00  0.00           H  
ATOM   2827 HD12 ILE A 206       7.803 -10.250   8.378  1.00  0.00           H  
ATOM   2828 HD13 ILE A 206       6.355 -10.473   7.368  1.00  0.00           H  
ATOM   2829  H   ILE A 206      10.942 -10.302   6.185  1.00 89.98           H  
ATOM   2830  HA  ILE A 206       9.294 -10.629   3.893  1.00 89.36           H  
ATOM   2831  N   ASN A 207      10.464  -7.561   4.310  1.00 85.00           N  
ATOM   2832  CA  ASN A 207      10.559  -6.267   3.654  1.00 88.72           C  
ATOM   2833  C   ASN A 207      11.506  -6.289   2.466  1.00 86.87           C  
ATOM   2834  O   ASN A 207      11.298  -5.541   1.504  1.00 88.47           O  
ATOM   2835  CB  ASN A 207      10.998  -5.196   4.669  1.00  0.00           C  
ATOM   2836  CG  ASN A 207      12.102  -4.238   4.220  1.00  0.00           C  
ATOM   2837  OD1 ASN A 207      11.850  -3.181   3.654  1.00  0.00           O  
ATOM   2838  ND2 ASN A 207      13.355  -4.583   4.513  1.00  0.00           N  
ATOM   2839  HB2 ASN A 207      10.146  -4.565   4.925  1.00  0.00           H  
ATOM   2840  HB3 ASN A 207      11.374  -5.680   5.571  1.00  0.00           H  
ATOM   2841 HD22 ASN A 207      14.120  -3.984   4.239  1.00  0.00           H  
ATOM   2842 HD21 ASN A 207      13.538  -5.443   5.011  1.00  0.00           H  
ATOM   2843  H   ASN A 207      10.926  -7.706   5.197  1.00 85.00           H  
ATOM   2844  HA  ASN A 207       9.567  -6.000   3.289  1.00 88.72           H  
ATOM   2845  N   ILE A 208      12.539  -7.133   2.493  1.00 81.75           N  
ATOM   2846  CA  ILE A 208      13.421  -7.184   1.333  1.00 88.13           C  
ATOM   2847  C   ILE A 208      12.775  -7.920   0.161  1.00 83.03           C  
ATOM   2848  O   ILE A 208      13.131  -7.659  -0.997  1.00 88.01           O  
ATOM   2849  CB  ILE A 208      14.786  -7.799   1.694  1.00  0.00           C  
ATOM   2850  CG1 ILE A 208      15.567  -6.894   2.668  1.00  0.00           C  
ATOM   2851  CG2 ILE A 208      15.609  -8.104   0.428  1.00  0.00           C  
ATOM   2852  CD1 ILE A 208      16.955  -7.359   3.137  1.00  0.00           C  
ATOM   2853  HB  ILE A 208      14.639  -8.805   2.091  1.00  0.00           H  
ATOM   2854 HG12 ILE A 208      15.738  -5.921   2.203  1.00  0.00           H  
ATOM   2855 HG13 ILE A 208      14.991  -6.762   3.585  1.00  0.00           H  
ATOM   2856 HG21 ILE A 208      16.567  -8.537   0.712  1.00  0.00           H  
ATOM   2857 HG22 ILE A 208      15.064  -8.810  -0.200  1.00  0.00           H  
ATOM   2858 HG23 ILE A 208      15.778  -7.180  -0.127  1.00  0.00           H  
ATOM   2859 HD11 ILE A 208      17.377  -6.618   3.816  1.00  0.00           H  
ATOM   2860 HD12 ILE A 208      16.863  -8.315   3.653  1.00  0.00           H  
ATOM   2861 HD13 ILE A 208      17.610  -7.475   2.273  1.00  0.00           H  
ATOM   2862  H   ILE A 208      12.694  -7.715   3.304  1.00 81.75           H  
ATOM   2863  HA  ILE A 208      13.601  -6.157   1.014  1.00 88.13           H  
ATOM   2864  N   LEU A 209      11.817  -8.806   0.412  1.00 73.00           N  
ATOM   2865  CA  LEU A 209      11.115  -9.508  -0.657  1.00 76.93           C  
ATOM   2866  C   LEU A 209       9.823  -8.800  -1.029  1.00 80.85           C  
ATOM   2867  O   LEU A 209       9.524  -8.609  -2.210  1.00 79.54           O  
ATOM   2868  CB  LEU A 209      10.851 -10.972  -0.257  1.00  0.00           C  
ATOM   2869  CG  LEU A 209      11.567 -12.149  -0.966  1.00  0.00           C  
ATOM   2870  CD1 LEU A 209      13.088 -12.019  -0.912  1.00  0.00           C  
ATOM   2871  CD2 LEU A 209      11.124 -13.488  -0.375  1.00  0.00           C  
ATOM   2872  HB2 LEU A 209      11.118 -11.116   0.791  1.00  0.00           H  
ATOM   2873  HB3 LEU A 209       9.796 -11.204  -0.398  1.00  0.00           H  
ATOM   2874  HG  LEU A 209      11.215 -12.222  -1.995  1.00  0.00           H  
ATOM   2875 HD11 LEU A 209      13.544 -12.868  -1.423  1.00  0.00           H  
ATOM   2876 HD12 LEU A 209      13.391 -11.094  -1.403  1.00  0.00           H  
ATOM   2877 HD13 LEU A 209      13.413 -12.002   0.128  1.00  0.00           H  
ATOM   2878 HD21 LEU A 209      11.638 -14.301  -0.888  1.00  0.00           H  
ATOM   2879 HD22 LEU A 209      11.369 -13.515   0.688  1.00  0.00           H  
ATOM   2880 HD23 LEU A 209      10.047 -13.603  -0.501  1.00  0.00           H  
ATOM   2881  H   LEU A 209      11.555  -9.010   1.366  1.00 73.00           H  
ATOM   2882  HA  LEU A 209      11.761  -9.511  -1.537  1.00 76.93           H  
ATOM   2883  N   GLY A 210       9.040  -8.408  -0.036  1.00 81.35           N  
ATOM   2884  CA  GLY A 210       7.798  -7.737  -0.341  1.00 78.54           C  
ATOM   2885  C   GLY A 210       7.935  -6.289  -0.743  1.00 72.98           C  
ATOM   2886  O   GLY A 210       6.965  -5.707  -1.236  1.00 77.06           O  
ATOM   2887  H   GLY A 210       9.313  -8.580   0.922  1.00 81.35           H  
ATOM   2888  HA3 GLY A 210       7.128  -7.811   0.517  1.00 78.54           H  
ATOM   2889  HA2 GLY A 210       7.278  -8.282  -1.128  1.00 78.54           H  
ATOM   2890  N   LEU A 211       9.109  -5.688  -0.549  1.00 67.44           N  
ATOM   2891  CA  LEU A 211       9.262  -4.274  -0.854  1.00 73.57           C  
ATOM   2892  C   LEU A 211      10.542  -3.964  -1.623  1.00 76.41           C  
ATOM   2893  O   LEU A 211      10.489  -3.384  -2.714  1.00 74.52           O  
ATOM   2894  CB  LEU A 211       9.220  -3.444   0.443  1.00  0.00           C  
ATOM   2895  CG  LEU A 211      10.259  -2.331   0.729  1.00  0.00           C  
ATOM   2896  CD1 LEU A 211      10.302  -1.281  -0.380  1.00  0.00           C  
ATOM   2897  CD2 LEU A 211       9.987  -1.670   2.081  1.00  0.00           C  
ATOM   2898  HB2 LEU A 211       8.268  -2.915   0.508  1.00  0.00           H  
ATOM   2899  HB3 LEU A 211       9.325  -4.107   1.303  1.00  0.00           H  
ATOM   2900  HG  LEU A 211      11.240  -2.781   0.883  1.00  0.00           H  
ATOM   2901 HD11 LEU A 211      11.045  -0.523  -0.135  1.00  0.00           H  
ATOM   2902 HD12 LEU A 211      10.568  -1.759  -1.324  1.00  0.00           H  
ATOM   2903 HD13 LEU A 211       9.322  -0.812  -0.475  1.00  0.00           H  
ATOM   2904 HD21 LEU A 211      10.729  -0.892   2.260  1.00  0.00           H  
ATOM   2905 HD22 LEU A 211       8.991  -1.227   2.076  1.00  0.00           H  
ATOM   2906 HD23 LEU A 211      10.047  -2.420   2.871  1.00  0.00           H  
ATOM   2907  H   LEU A 211       9.892  -6.215  -0.191  1.00 67.44           H  
ATOM   2908  HA  LEU A 211       8.417  -3.970  -1.474  1.00 73.57           H  
ATOM   2909  N   VAL A 212      11.699  -4.325  -1.056  1.00 72.52           N  
ATOM   2910  CA  VAL A 212      12.965  -3.899  -1.648  1.00 75.53           C  
ATOM   2911  C   VAL A 212      13.145  -4.474  -3.048  1.00 74.37           C  
ATOM   2912  O   VAL A 212      13.555  -3.755  -3.970  1.00 67.70           O  
ATOM   2913  CB  VAL A 212      14.151  -4.296  -0.748  1.00  0.00           C  
ATOM   2914  CG1 VAL A 212      15.425  -4.343  -1.594  1.00  0.00           C  
ATOM   2915  CG2 VAL A 212      14.357  -3.309   0.410  1.00  0.00           C  
ATOM   2916  HB  VAL A 212      13.958  -5.273  -0.301  1.00  0.00           H  
ATOM   2917 HG11 VAL A 212      16.269  -4.623  -0.964  1.00  0.00           H  
ATOM   2918 HG12 VAL A 212      15.306  -5.078  -2.391  1.00  0.00           H  
ATOM   2919 HG13 VAL A 212      15.608  -3.360  -2.030  1.00  0.00           H  
ATOM   2920 HG21 VAL A 212      15.204  -3.631   1.016  1.00  0.00           H  
ATOM   2921 HG22 VAL A 212      14.556  -2.314   0.008  1.00  0.00           H  
ATOM   2922 HG23 VAL A 212      13.460  -3.278   1.028  1.00  0.00           H  
ATOM   2923  H   VAL A 212      11.698  -4.891  -0.219  1.00 72.52           H  
ATOM   2924  HA  VAL A 212      12.952  -2.811  -1.728  1.00 75.53           H  
ATOM   2925  N   ILE A 213      12.843  -5.764  -3.229  1.00 72.60           N  
ATOM   2926  CA  ILE A 213      12.876  -6.346  -4.572  1.00 75.30           C  
ATOM   2927  C   ILE A 213      11.959  -5.590  -5.529  1.00 75.40           C  
ATOM   2928  O   ILE A 213      12.430  -5.178  -6.604  1.00 73.57           O  
ATOM   2929  CB  ILE A 213      12.584  -7.857  -4.504  1.00  0.00           C  
ATOM   2930  CG1 ILE A 213      13.251  -8.502  -3.271  1.00  0.00           C  
ATOM   2931  CG2 ILE A 213      13.010  -8.562  -5.805  1.00  0.00           C  
ATOM   2932  CD1 ILE A 213      13.059 -10.011  -3.047  1.00  0.00           C  
ATOM   2933  HB  ILE A 213      11.506  -8.021  -4.522  1.00  0.00           H  
ATOM   2934 HG12 ILE A 213      14.331  -8.361  -3.327  1.00  0.00           H  
ATOM   2935 HG13 ILE A 213      12.872  -8.032  -2.363  1.00  0.00           H  
ATOM   2936 HG21 ILE A 213      12.792  -9.628  -5.730  1.00  0.00           H  
ATOM   2937 HG22 ILE A 213      12.459  -8.138  -6.645  1.00  0.00           H  
ATOM   2938 HG23 ILE A 213      14.078  -8.420  -5.964  1.00  0.00           H  
ATOM   2939 HD11 ILE A 213      13.588 -10.315  -2.142  1.00  0.00           H  
ATOM   2940 HD12 ILE A 213      11.997 -10.230  -2.937  1.00  0.00           H  
ATOM   2941 HD13 ILE A 213      13.458 -10.559  -3.901  1.00  0.00           H  
ATOM   2942  H   ILE A 213      12.591  -6.338  -2.436  1.00 72.60           H  
ATOM   2943  HA  ILE A 213      13.893  -6.232  -4.946  1.00 75.30           H  
ATOM   2944  N   PRO A 214      10.677  -5.351  -5.218  1.00 72.15           N  
ATOM   2945  CA  PRO A 214       9.905  -4.439  -6.074  1.00 66.93           C  
ATOM   2946  C   PRO A 214      10.574  -3.092  -6.250  1.00 67.87           C  
ATOM   2947  O   PRO A 214      10.798  -2.662  -7.387  1.00 71.57           O  
ATOM   2948  CB  PRO A 214       8.568  -4.318  -5.337  1.00 69.75           C  
ATOM   2949  CG  PRO A 214       8.435  -5.565  -4.631  1.00 72.66           C  
ATOM   2950  CD  PRO A 214       9.811  -5.995  -4.214  1.00 72.29           C  
ATOM   2951  HA  PRO A 214       9.746  -4.900  -7.050  1.00 66.93           H  
ATOM   2952  HB3 PRO A 214       7.762  -4.228  -6.065  1.00 69.75           H  
ATOM   2953  HB2 PRO A 214       8.624  -3.501  -4.618  1.00 69.75           H  
ATOM   2954  HG3 PRO A 214       8.008  -6.316  -5.297  1.00 72.66           H  
ATOM   2955  HG2 PRO A 214       7.817  -5.417  -3.745  1.00 72.66           H  
ATOM   2956  HD2 PRO A 214      10.033  -5.581  -3.229  1.00 72.29           H  
ATOM   2957  HD3 PRO A 214       9.894  -7.078  -4.308  1.00 72.29           H  
ATOM   2958  N   LEU A 215      10.921  -2.422  -5.149  1.00 68.25           N  
ATOM   2959  CA  LEU A 215      11.460  -1.070  -5.255  1.00 66.27           C  
ATOM   2960  C   LEU A 215      12.704  -1.035  -6.131  1.00 69.34           C  
ATOM   2961  O   LEU A 215      12.866  -0.128  -6.954  1.00 68.44           O  
ATOM   2962  CB  LEU A 215      11.778  -0.506  -3.874  1.00 64.45           C  
ATOM   2963  CG  LEU A 215      12.076   0.992  -3.954  1.00 59.13           C  
ATOM   2964  CD1 LEU A 215      10.793   1.731  -4.308  1.00 60.48           C  
ATOM   2965  CD2 LEU A 215      12.685   1.541  -2.673  1.00 48.32           C  
ATOM   2966  H   LEU A 215      10.812  -2.852  -4.242  1.00 68.25           H  
ATOM   2967  HA  LEU A 215      10.702  -0.437  -5.715  1.00 66.27           H  
ATOM   2968  HB3 LEU A 215      12.641  -1.027  -3.460  1.00 64.45           H  
ATOM   2969  HB2 LEU A 215      10.930  -0.674  -3.209  1.00 64.45           H  
ATOM   2970  HG  LEU A 215      12.791   1.151  -4.762  1.00 59.13           H  
ATOM   2971 HD11 LEU A 215      10.993   2.801  -4.368  1.00 60.48           H  
ATOM   2972 HD12 LEU A 215      10.425   1.376  -5.271  1.00 60.48           H  
ATOM   2973 HD13 LEU A 215      10.041   1.544  -3.541  1.00 60.48           H  
ATOM   2974 HD21 LEU A 215      12.876   2.609  -2.789  1.00 48.32           H  
ATOM   2975 HD22 LEU A 215      11.996   1.383  -1.843  1.00 48.32           H  
ATOM   2976 HD23 LEU A 215      13.624   1.025  -2.468  1.00 48.32           H  
ATOM   2977  N   GLY A 216      13.595  -2.017  -5.974  1.00 73.72           N  
ATOM   2978  CA  GLY A 216      14.808  -2.033  -6.784  1.00 69.21           C  
ATOM   2979  C   GLY A 216      14.487  -2.319  -8.247  1.00 67.25           C  
ATOM   2980  O   GLY A 216      14.957  -1.611  -9.144  1.00 66.50           O  
ATOM   2981  HA3 GLY A 216      15.525  -2.768  -6.389  1.00 69.21           H  
ATOM   2982  H   GLY A 216      13.427  -2.747  -5.295  1.00 73.72           H  
ATOM   2983  HA2 GLY A 216      15.267  -1.046  -6.726  1.00 69.21           H  
ATOM   2984  N   ILE A 217      13.669  -3.342  -8.506  1.00 69.12           N  
ATOM   2985  CA  ILE A 217      13.358  -3.698  -9.887  1.00 71.34           C  
ATOM   2986  C   ILE A 217      12.521  -2.616 -10.570  1.00 74.22           C  
ATOM   2987  O   ILE A 217      12.723  -2.317 -11.753  1.00 72.42           O  
ATOM   2988  CB  ILE A 217      12.648  -5.065  -9.932  1.00  0.00           C  
ATOM   2989  CG1 ILE A 217      13.572  -6.192  -9.425  1.00  0.00           C  
ATOM   2990  CG2 ILE A 217      12.118  -5.367 -11.344  1.00  0.00           C  
ATOM   2991  CD1 ILE A 217      12.956  -7.580  -9.178  1.00  0.00           C  
ATOM   2992  HB  ILE A 217      11.718  -5.009  -9.367  1.00  0.00           H  
ATOM   2993 HG12 ILE A 217      14.369  -6.363 -10.150  1.00  0.00           H  
ATOM   2994 HG13 ILE A 217      14.006  -5.904  -8.468  1.00  0.00           H  
ATOM   2995 HG21 ILE A 217      11.621  -6.337 -11.346  1.00  0.00           H  
ATOM   2996 HG22 ILE A 217      11.407  -4.595 -11.639  1.00  0.00           H  
ATOM   2997 HG23 ILE A 217      12.949  -5.383 -12.050  1.00  0.00           H  
ATOM   2998 HD11 ILE A 217      13.729  -8.264  -8.826  1.00  0.00           H  
ATOM   2999 HD12 ILE A 217      12.171  -7.501  -8.427  1.00  0.00           H  
ATOM   3000 HD13 ILE A 217      12.533  -7.961 -10.109  1.00  0.00           H  
ATOM   3001  H   ILE A 217      13.265  -3.872  -7.747  1.00 69.12           H  
ATOM   3002  HA  ILE A 217      14.299  -3.789 -10.432  1.00 71.34           H  
ATOM   3003  N   MET A 218      11.579  -2.013  -9.837  1.00 71.24           N  
ATOM   3004  CA  MET A 218      10.879  -0.844 -10.362  1.00 65.71           C  
ATOM   3005  C   MET A 218      11.841   0.289 -10.666  1.00 62.89           C  
ATOM   3006  O   MET A 218      11.600   1.078 -11.585  1.00 62.43           O  
ATOM   3007  CB  MET A 218       9.845  -0.351  -9.358  1.00 71.18           C  
ATOM   3008  CG  MET A 218       8.502  -0.987  -9.472  1.00 71.45           C  
ATOM   3009  SD  MET A 218       7.559  -0.598  -8.002  1.00 85.46           S  
ATOM   3010  CE  MET A 218       7.875   1.162  -7.866  1.00 60.74           C  
ATOM   3011  H   MET A 218      11.350  -2.366  -8.918  1.00 71.24           H  
ATOM   3012  HA  MET A 218      10.367  -1.125 -11.282  1.00 65.71           H  
ATOM   3013  HB3 MET A 218       9.742   0.730  -9.446  1.00 71.18           H  
ATOM   3014  HB2 MET A 218      10.227  -0.497  -8.346  1.00 71.18           H  
ATOM   3015  HG3 MET A 218       8.617  -2.069  -9.555  1.00 71.45           H  
ATOM   3016  HG2 MET A 218       7.988  -0.592 -10.348  1.00 71.45           H  
ATOM   3017  HE1 MET A 218       7.355   1.558  -6.993  1.00 60.74           H  
ATOM   3018  HE2 MET A 218       8.946   1.332  -7.758  1.00 60.74           H  
ATOM   3019  HE3 MET A 218       7.517   1.666  -8.763  1.00 60.74           H  
ATOM   3020  N   LEU A 219      12.911   0.410  -9.883  1.00 68.83           N  
ATOM   3021  CA  LEU A 219      13.862   1.494 -10.100  1.00 72.77           C  
ATOM   3022  C   LEU A 219      14.686   1.254 -11.355  1.00 68.61           C  
ATOM   3023  O   LEU A 219      15.050   2.206 -12.055  1.00 72.92           O  
ATOM   3024  CB  LEU A 219      14.779   1.653  -8.873  1.00  0.00           C  
ATOM   3025  CG  LEU A 219      16.292   1.946  -9.023  1.00  0.00           C  
ATOM   3026  CD1 LEU A 219      16.560   3.202  -9.849  1.00  0.00           C  
ATOM   3027  CD2 LEU A 219      16.960   2.055  -7.651  1.00  0.00           C  
ATOM   3028  HB2 LEU A 219      14.427   2.484  -8.260  1.00  0.00           H  
ATOM   3029  HB3 LEU A 219      14.762   0.735  -8.284  1.00  0.00           H  
ATOM   3030  HG  LEU A 219      16.790   1.077  -9.455  1.00  0.00           H  
ATOM   3031 HD11 LEU A 219      17.635   3.366  -9.926  1.00  0.00           H  
ATOM   3032 HD12 LEU A 219      16.139   3.078 -10.847  1.00  0.00           H  
ATOM   3033 HD13 LEU A 219      16.095   4.062  -9.364  1.00  0.00           H  
ATOM   3034 HD21 LEU A 219      18.023   2.261  -7.781  1.00  0.00           H  
ATOM   3035 HD22 LEU A 219      16.500   2.866  -7.086  1.00  0.00           H  
ATOM   3036 HD23 LEU A 219      16.836   1.117  -7.110  1.00  0.00           H  
ATOM   3037  H   LEU A 219      13.068  -0.251  -9.134  1.00 68.83           H  
ATOM   3038  HA  LEU A 219      13.302   2.420 -10.230  1.00 72.77           H  
ATOM   3039  N   PHE A 220      14.997  -0.008 -11.656  1.00 64.09           N  
ATOM   3040  CA  PHE A 220      15.654  -0.323 -12.918  1.00 67.54           C  
ATOM   3041  C   PHE A 220      14.750   0.015 -14.094  1.00 68.79           C  
ATOM   3042  O   PHE A 220      15.133   0.772 -14.996  1.00 66.05           O  
ATOM   3043  CB  PHE A 220      16.050  -1.800 -12.948  1.00 72.58           C  
ATOM   3044  CG  PHE A 220      16.449  -2.307 -14.314  1.00 75.53           C  
ATOM   3045  CD1 PHE A 220      17.732  -2.080 -14.816  1.00 73.43           C  
ATOM   3046  CD2 PHE A 220      15.550  -3.038 -15.088  1.00 74.31           C  
ATOM   3047  CE1 PHE A 220      18.107  -2.560 -16.070  1.00 61.34           C  
ATOM   3048  CE2 PHE A 220      15.918  -3.522 -16.340  1.00 70.44           C  
ATOM   3049  CZ  PHE A 220      17.199  -3.280 -16.831  1.00 66.03           C  
ATOM   3050  H   PHE A 220      14.776  -0.751 -11.007  1.00 64.09           H  
ATOM   3051  HA  PHE A 220      16.561   0.279 -12.995  1.00 67.54           H  
ATOM   3052  HB3 PHE A 220      15.225  -2.402 -12.564  1.00 72.58           H  
ATOM   3053  HB2 PHE A 220      16.866  -1.969 -12.246  1.00 72.58           H  
ATOM   3054  HD1 PHE A 220      18.450  -1.524 -14.231  1.00 73.43           H  
ATOM   3055  HD2 PHE A 220      14.554  -3.235 -14.718  1.00 74.31           H  
ATOM   3056  HE1 PHE A 220      19.103  -2.371 -16.444  1.00 61.34           H  
ATOM   3057  HE2 PHE A 220      15.210  -4.085 -16.930  1.00 70.44           H  
ATOM   3058  HZ  PHE A 220      17.485  -3.652 -17.804  1.00 66.03           H  
ATOM   3059  N   CYS A 221      13.535  -0.531 -14.093  1.00 67.58           N  
ATOM   3060  CA  CYS A 221      12.625  -0.324 -15.213  1.00 61.15           C  
ATOM   3061  C   CYS A 221      12.392   1.160 -15.471  1.00 60.16           C  
ATOM   3062  O   CYS A 221      12.713   1.668 -16.549  1.00 70.32           O  
ATOM   3063  CB  CYS A 221      11.314  -1.061 -14.951  1.00 62.60           C  
ATOM   3064  SG  CYS A 221      11.568  -2.850 -14.858  1.00 77.86           S  
ATOM   3065  H   CYS A 221      13.235  -1.093 -13.310  1.00 67.58           H  
ATOM   3066  HA  CYS A 221      13.083  -0.755 -16.104  1.00 61.15           H  
ATOM   3067  HB3 CYS A 221      10.607  -0.835 -15.750  1.00 62.60           H  
ATOM   3068  HB2 CYS A 221      10.879  -0.706 -14.017  1.00 62.60           H  
ATOM   3069  HG  CYS A 221      10.398  -3.455 -14.628  1.00 77.86           H  
ATOM   3070  N   TYR A 222      11.864   1.885 -14.486  1.00 62.34           N  
ATOM   3071  CA  TYR A 222      11.564   3.284 -14.764  1.00 60.77           C  
ATOM   3072  C   TYR A 222      12.807   4.153 -14.893  1.00 63.07           C  
ATOM   3073  O   TYR A 222      12.675   5.347 -15.176  1.00 67.83           O  
ATOM   3074  CB  TYR A 222      10.625   3.853 -13.697  1.00 62.25           C  
ATOM   3075  CG  TYR A 222       9.288   3.155 -13.711  1.00 75.88           C  
ATOM   3076  CD1 TYR A 222       9.003   2.151 -12.796  1.00 82.53           C  
ATOM   3077  CD2 TYR A 222       8.325   3.464 -14.669  1.00 75.23           C  
ATOM   3078  CE1 TYR A 222       7.779   1.492 -12.810  1.00 85.68           C  
ATOM   3079  CE2 TYR A 222       7.095   2.800 -14.695  1.00 81.51           C  
ATOM   3080  CZ  TYR A 222       6.827   1.805 -13.763  1.00 81.29           C  
ATOM   3081  OH  TYR A 222       5.617   1.128 -13.772  1.00 64.71           O  
ATOM   3082  H   TYR A 222      11.686   1.461 -13.586  1.00 62.34           H  
ATOM   3083  HA  TYR A 222      11.038   3.322 -15.719  1.00 60.77           H  
ATOM   3084  HB3 TYR A 222      10.479   4.920 -13.874  1.00 62.25           H  
ATOM   3085  HB2 TYR A 222      11.081   3.742 -12.714  1.00 62.25           H  
ATOM   3086  HD1 TYR A 222       9.738   1.869 -12.057  1.00 82.53           H  
ATOM   3087  HD2 TYR A 222       8.522   4.227 -15.408  1.00 75.23           H  
ATOM   3088  HE1 TYR A 222       7.567   0.731 -12.073  1.00 85.68           H  
ATOM   3089  HE2 TYR A 222       6.356   3.060 -15.438  1.00 81.51           H  
ATOM   3090  HH  TYR A 222       5.070   1.458 -14.489  1.00 64.71           H  
ATOM   3091  N   SER A 223      14.009   3.611 -14.726  1.00 60.39           N  
ATOM   3092  CA  SER A 223      15.156   4.450 -15.040  1.00 60.80           C  
ATOM   3093  C   SER A 223      15.488   4.385 -16.523  1.00 64.04           C  
ATOM   3094  O   SER A 223      15.678   5.424 -17.167  1.00 71.99           O  
ATOM   3095  CB  SER A 223      16.374   4.065 -14.177  1.00  0.00           C  
ATOM   3096  OG  SER A 223      17.554   4.024 -14.990  1.00  0.00           O  
ATOM   3097  HB2 SER A 223      16.507   4.804 -13.386  1.00  0.00           H  
ATOM   3098  HB3 SER A 223      16.209   3.082 -13.733  1.00  0.00           H  
ATOM   3099  HG  SER A 223      18.307   3.783 -14.447  1.00  0.00           H  
ATOM   3100  H   SER A 223      14.095   2.660 -14.396  1.00 60.39           H  
ATOM   3101  HA  SER A 223      14.892   5.481 -14.801  1.00 60.80           H  
ATOM   3102  N   MET A 224      15.532   3.180 -17.095  1.00 60.70           N  
ATOM   3103  CA  MET A 224      15.804   3.073 -18.523  1.00 55.79           C  
ATOM   3104  C   MET A 224      14.602   3.541 -19.343  1.00 52.04           C  
ATOM   3105  O   MET A 224      14.764   4.099 -20.434  1.00 51.46           O  
ATOM   3106  CB  MET A 224      16.230   1.635 -18.875  1.00  0.00           C  
ATOM   3107  CG  MET A 224      16.405   1.274 -20.361  1.00  0.00           C  
ATOM   3108  SD  MET A 224      16.906  -0.415 -20.788  1.00  0.00           S  
ATOM   3109  CE  MET A 224      16.949  -0.251 -22.591  1.00  0.00           C  
ATOM   3110  HB2 MET A 224      17.194   1.418 -18.416  1.00  0.00           H  
ATOM   3111  HB3 MET A 224      15.484   0.933 -18.501  1.00  0.00           H  
ATOM   3112  HG2 MET A 224      15.463   1.426 -20.886  1.00  0.00           H  
ATOM   3113  HG3 MET A 224      17.173   1.911 -20.802  1.00  0.00           H  
ATOM   3114  HE1 MET A 224      17.241  -1.203 -23.037  1.00  0.00           H  
ATOM   3115  HE2 MET A 224      15.961   0.032 -22.955  1.00  0.00           H  
ATOM   3116  HE3 MET A 224      17.671   0.517 -22.870  1.00  0.00           H  
ATOM   3117  H   MET A 224      15.376   2.351 -16.537  1.00 60.70           H  
ATOM   3118  HA  MET A 224      16.641   3.733 -18.754  1.00 55.79           H  
ATOM   3119  N   ILE A 225      13.388   3.348 -18.829  1.00 53.29           N  
ATOM   3120  CA  ILE A 225      12.212   3.911 -19.478  1.00 51.60           C  
ATOM   3121  C   ILE A 225      12.374   5.417 -19.651  1.00 56.50           C  
ATOM   3122  O   ILE A 225      12.036   5.982 -20.700  1.00 54.44           O  
ATOM   3123  CB  ILE A 225      10.958   3.558 -18.664  1.00 48.20           C  
ATOM   3124  CG1 ILE A 225      10.591   2.093 -18.899  1.00 53.65           C  
ATOM   3125  CG2 ILE A 225       9.819   4.508 -18.995  1.00 48.66           C  
ATOM   3126  CD1 ILE A 225       9.349   1.644 -18.175  1.00 59.98           C  
ATOM   3127  H   ILE A 225      13.277   2.806 -17.983  1.00 53.29           H  
ATOM   3128  HA  ILE A 225      12.118   3.460 -20.466  1.00 51.60           H  
ATOM   3129  HB  ILE A 225      11.198   3.679 -17.608  1.00 48.20           H  
ATOM   3130 HG13 ILE A 225      11.428   1.459 -18.606  1.00 53.65           H  
ATOM   3131 HG12 ILE A 225      10.470   1.918 -19.969  1.00 53.65           H  
ATOM   3132 HG21 ILE A 225       8.940   4.240 -18.407  1.00 48.66           H  
ATOM   3133 HG22 ILE A 225      10.116   5.530 -18.758  1.00 48.66           H  
ATOM   3134 HG23 ILE A 225       9.582   4.435 -20.057  1.00 48.66           H  
ATOM   3135 HD11 ILE A 225       9.159   0.593 -18.395  1.00 59.98           H  
ATOM   3136 HD12 ILE A 225       9.487   1.771 -17.101  1.00 59.98           H  
ATOM   3137 HD13 ILE A 225       8.499   2.243 -18.505  1.00 59.98           H  
ATOM   3138  N   ILE A 226      12.920   6.085 -18.635  1.00 54.56           N  
ATOM   3139  CA  ILE A 226      13.170   7.517 -18.737  1.00 51.08           C  
ATOM   3140  C   ILE A 226      14.318   7.799 -19.705  1.00 49.81           C  
ATOM   3141  O   ILE A 226      14.295   8.792 -20.442  1.00 54.54           O  
ATOM   3142  CB  ILE A 226      13.434   8.093 -17.337  1.00 58.40           C  
ATOM   3143  CG1 ILE A 226      12.122   8.183 -16.551  1.00 57.68           C  
ATOM   3144  CG2 ILE A 226      14.123   9.449 -17.416  1.00 63.83           C  
ATOM   3145  CD1 ILE A 226      11.104   9.113 -17.163  1.00 59.10           C  
ATOM   3146  H   ILE A 226      13.165   5.598 -17.785  1.00 54.56           H  
ATOM   3147  HA  ILE A 226      12.271   7.990 -19.133  1.00 51.08           H  
ATOM   3148  HB  ILE A 226      14.096   7.406 -16.809  1.00 58.40           H  
ATOM   3149 HG13 ILE A 226      12.333   8.502 -15.529  1.00 57.68           H  
ATOM   3150 HG12 ILE A 226      11.690   7.187 -16.452  1.00 57.68           H  
ATOM   3151 HG21 ILE A 226      14.296   9.829 -16.408  1.00 63.83           H  
ATOM   3152 HG22 ILE A 226      15.076   9.344 -17.933  1.00 63.83           H  
ATOM   3153 HG23 ILE A 226      13.489  10.148 -17.963  1.00 63.83           H  
ATOM   3154 HD11 ILE A 226      10.204   9.123 -16.548  1.00 59.10           H  
ATOM   3155 HD12 ILE A 226      11.517  10.121 -17.218  1.00 59.10           H  
ATOM   3156 HD13 ILE A 226      10.855   8.769 -18.168  1.00 59.10           H  
ATOM   3157  N   ARG A 227      15.334   6.936 -19.729  1.00 50.22           N  
ATOM   3158  CA  ARG A 227      16.420   7.119 -20.689  1.00 47.19           C  
ATOM   3159  C   ARG A 227      15.912   7.025 -22.119  1.00 47.35           C  
ATOM   3160  O   ARG A 227      16.328   7.800 -22.986  1.00 46.16           O  
ATOM   3161  CB  ARG A 227      17.532   6.077 -20.455  1.00  0.00           C  
ATOM   3162  CG  ARG A 227      18.437   5.651 -21.634  1.00  0.00           C  
ATOM   3163  CD  ARG A 227      19.535   4.617 -21.387  1.00  0.00           C  
ATOM   3164  NE  ARG A 227      20.304   4.319 -22.600  1.00  0.00           N  
ATOM   3165  CZ  ARG A 227      19.979   3.374 -23.501  1.00  0.00           C  
ATOM   3166  NH1 ARG A 227      18.909   2.575 -23.295  1.00  0.00           N  
ATOM   3167  NH2 ARG A 227      20.750   3.242 -24.600  1.00  0.00           N1+
ATOM   3168  HB2 ARG A 227      18.228   6.452 -19.705  1.00  0.00           H  
ATOM   3169  HB3 ARG A 227      17.088   5.144 -20.107  1.00  0.00           H  
ATOM   3170  HG2 ARG A 227      17.825   5.216 -22.424  1.00  0.00           H  
ATOM   3171  HG3 ARG A 227      18.964   6.523 -22.023  1.00  0.00           H  
ATOM   3172  HD2 ARG A 227      20.226   4.993 -20.633  1.00  0.00           H  
ATOM   3173  HD3 ARG A 227      19.087   3.687 -21.035  1.00  0.00           H  
ATOM   3174  HE  ARG A 227      21.131   4.884 -22.737  1.00  0.00           H  
ATOM   3175 HH12 ARG A 227      18.669   1.867 -23.974  1.00  0.00           H  
ATOM   3176 HH11 ARG A 227      18.349   2.686 -22.461  1.00  0.00           H  
ATOM   3177 HH22 ARG A 227      20.528   2.539 -25.292  1.00  0.00           H  
ATOM   3178 HH21 ARG A 227      21.550   3.844 -24.732  1.00  0.00           H  
ATOM   3179  H   ARG A 227      15.350   6.158 -19.084  1.00 50.22           H  
ATOM   3180  HA  ARG A 227      16.844   8.113 -20.541  1.00 47.19           H  
ATOM   3181  N   THR A 228      15.003   6.087 -22.383  1.00 55.16           N  
ATOM   3182  CA  THR A 228      14.478   5.938 -23.736  1.00 49.78           C  
ATOM   3183  C   THR A 228      13.615   7.132 -24.121  1.00 43.08           C  
ATOM   3184  O   THR A 228      13.765   7.697 -25.209  1.00 44.85           O  
ATOM   3185  CB  THR A 228      13.688   4.621 -23.855  1.00  0.00           C  
ATOM   3186  OG1 THR A 228      14.001   3.785 -22.734  1.00  0.00           O  
ATOM   3187  CG2 THR A 228      13.985   3.846 -25.145  1.00  0.00           C  
ATOM   3188  HB  THR A 228      12.621   4.838 -23.889  1.00  0.00           H  
ATOM   3189  HG1 THR A 228      13.511   2.961 -22.802  1.00  0.00           H  
ATOM   3190 HG21 THR A 228      13.395   2.930 -25.165  1.00  0.00           H  
ATOM   3191 HG22 THR A 228      13.727   4.463 -26.007  1.00  0.00           H  
ATOM   3192 HG23 THR A 228      15.045   3.597 -25.184  1.00  0.00           H  
ATOM   3193  H   THR A 228      14.676   5.477 -21.646  1.00 55.16           H  
ATOM   3194  HA  THR A 228      15.321   5.892 -24.425  1.00 49.78           H  
ATOM   3195  N   LEU A 229      12.705   7.545 -23.238  1.00 41.40           N  
ATOM   3196  CA  LEU A 229      11.902   8.716 -23.561  1.00 42.46           C  
ATOM   3197  C   LEU A 229      12.773   9.952 -23.747  1.00 46.20           C  
ATOM   3198  O   LEU A 229      12.462  10.808 -24.582  1.00 48.96           O  
ATOM   3199  CB  LEU A 229      10.851   8.968 -22.483  1.00 48.74           C  
ATOM   3200  CG  LEU A 229       9.734   7.942 -22.277  1.00 48.18           C  
ATOM   3201  CD1 LEU A 229       8.540   8.607 -21.607  1.00 44.82           C  
ATOM   3202  CD2 LEU A 229       9.331   7.279 -23.586  1.00 46.67           C  
ATOM   3203  H   LEU A 229      12.584   7.048 -22.367  1.00 41.40           H  
ATOM   3204  HA  LEU A 229      11.384   8.523 -24.500  1.00 42.46           H  
ATOM   3205  HB3 LEU A 229      10.408   9.951 -22.641  1.00 48.74           H  
ATOM   3206  HB2 LEU A 229      11.353   9.141 -21.530  1.00 48.74           H  
ATOM   3207  HG  LEU A 229      10.107   7.166 -21.609  1.00 48.18           H  
ATOM   3208 HD11 LEU A 229       7.747   7.871 -21.464  1.00 44.82           H  
ATOM   3209 HD12 LEU A 229       8.842   9.006 -20.638  1.00 44.82           H  
ATOM   3210 HD13 LEU A 229       8.174   9.417 -22.237  1.00 44.82           H  
ATOM   3211 HD21 LEU A 229       8.535   6.557 -23.398  1.00 46.67           H  
ATOM   3212 HD22 LEU A 229       8.976   8.038 -24.284  1.00 46.67           H  
ATOM   3213 HD23 LEU A 229      10.191   6.766 -24.016  1.00 46.67           H  
ATOM   3214  N   GLN A 230      13.862  10.069 -22.986  1.00 48.43           N  
ATOM   3215  CA  GLN A 230      14.801  11.161 -23.228  0.87 47.24           C  
ATOM   3216  C   GLN A 230      15.299  11.131 -24.717  0.95 40.55           C  
ATOM   3217  O   GLN A 230      15.847  10.120 -25.155  0.88 36.42           O  
ATOM   3218  CB  GLN A 230      15.955  11.106 -22.210  1.00  0.00           C  
ATOM   3219  CG  GLN A 230      17.392  11.228 -22.745  1.00  0.00           C  
ATOM   3220  CD  GLN A 230      18.478  11.165 -21.680  1.00  0.00           C  
ATOM   3221  OE1 GLN A 230      18.978  10.096 -21.345  1.00  0.00           O  
ATOM   3222  NE2 GLN A 230      18.850  12.315 -21.126  1.00  0.00           N  
ATOM   3223  HB2 GLN A 230      15.786  11.871 -21.450  1.00  0.00           H  
ATOM   3224  HB3 GLN A 230      15.925  10.163 -21.669  1.00  0.00           H  
ATOM   3225  HG2 GLN A 230      17.611  10.403 -23.424  1.00  0.00           H  
ATOM   3226  HG3 GLN A 230      17.515  12.147 -23.320  1.00  0.00           H  
ATOM   3227 HE22 GLN A 230      19.553  12.291 -20.404  1.00  0.00           H  
ATOM   3228 HE21 GLN A 230      18.429  13.186 -21.409  1.00  0.00           H  
ATOM   3229  H   GLN A 230      14.142   9.336 -22.345  1.00 48.43           H  
ATOM   3230  HA  GLN A 230      14.263  12.099 -23.073  1.00 47.24           H  
ATOM   3231  N   HIS A 231      15.040  12.197 -25.485  1.00 11.82           N  
ATOM   3232  CA  HIS A 231      15.107  12.161 -26.949  1.00 12.72           C  
ATOM   3233  C   HIS A 231      15.675  13.467 -27.503  1.00 14.25           C  
ATOM   3234  O   HIS A 231      15.890  14.420 -26.753  1.00 13.87           O  
ATOM   3235  CB  HIS A 231      13.686  11.939 -27.514  1.00  0.00           C  
ATOM   3236  CG  HIS A 231      13.631  10.994 -28.675  1.00  0.00           C  
ATOM   3237  ND1 HIS A 231      14.029  11.375 -29.961  1.00  0.00           N  
ATOM   3238  CD2 HIS A 231      13.241   9.672 -28.698  1.00  0.00           C  
ATOM   3239  CE1 HIS A 231      13.863  10.288 -30.703  1.00  0.00           C  
ATOM   3240  NE2 HIS A 231      13.403   9.247 -30.006  1.00  0.00           N  
ATOM   3241  HB2 HIS A 231      13.024  11.519 -26.766  1.00  0.00           H  
ATOM   3242  HB3 HIS A 231      13.216  12.881 -27.787  1.00  0.00           H  
ATOM   3243  HD2 HIS A 231      12.896   9.033 -27.895  1.00  0.00           H  
ATOM   3244  HE1 HIS A 231      14.092  10.253 -31.759  1.00  0.00           H  
ATOM   3245  HE2 HIS A 231      13.224   8.318 -30.361  1.00  0.00           H  
ATOM   3246  H   HIS A 231      14.650  13.039 -25.092  1.00  0.00           H  
ATOM   3247  HA  HIS A 231      15.766  11.349 -27.272  1.00  0.00           H  
ATOM   3248  N   CYS A 232      15.825  13.504 -28.833  1.00 15.64           N  
ATOM   3249  CA  CYS A 232      16.062  14.736 -29.582  1.00 17.67           C  
ATOM   3250  C   CYS A 232      14.754  15.527 -29.787  1.00 17.39           C  
ATOM   3251  O   CYS A 232      14.831  16.736 -30.003  1.00 18.55           O  
ATOM   3252  CB  CYS A 232      16.819  14.484 -30.907  1.00  0.00           C  
ATOM   3253  SG  CYS A 232      15.880  13.467 -32.095  1.00  0.00           S  
ATOM   3254  HB2 CYS A 232      17.040  15.440 -31.387  1.00  0.00           H  
ATOM   3255  HB3 CYS A 232      17.782  14.012 -30.708  1.00  0.00           H  
ATOM   3256  HG  CYS A 232      16.779  13.527 -33.086  1.00  0.00           H  
ATOM   3257  H   CYS A 232      15.515  12.708 -29.382  1.00  0.00           H  
ATOM   3258  HA  CYS A 232      16.706  15.380 -28.979  1.00  0.00           H  
ATOM   3259  N   LYS A 233      13.580  14.876 -29.703  1.00 16.48           N  
ATOM   3260  CA  LYS A 233      12.295  15.562 -29.773  1.00 16.65           C  
ATOM   3261  C   LYS A 233      11.163  14.727 -29.158  1.00 17.19           C  
ATOM   3262  O   LYS A 233      11.198  13.499 -29.194  1.00 16.97           O  
ATOM   3263  CB  LYS A 233      11.968  15.966 -31.232  1.00  0.00           C  
ATOM   3264  CG  LYS A 233      11.836  14.786 -32.224  1.00  0.00           C  
ATOM   3265  CD  LYS A 233      11.238  15.191 -33.580  1.00  0.00           C  
ATOM   3266  CE  LYS A 233       9.736  15.516 -33.491  1.00  0.00           C  
ATOM   3267  NZ  LYS A 233       9.149  15.790 -34.810  1.00  0.00           N1+
ATOM   3268  HB2 LYS A 233      11.043  16.542 -31.206  1.00  0.00           H  
ATOM   3269  HB3 LYS A 233      12.724  16.658 -31.604  1.00  0.00           H  
ATOM   3270  HG2 LYS A 233      12.827  14.356 -32.382  1.00  0.00           H  
ATOM   3271  HG3 LYS A 233      11.239  13.974 -31.803  1.00  0.00           H  
ATOM   3272  HD2 LYS A 233      11.785  16.055 -33.961  1.00  0.00           H  
ATOM   3273  HD3 LYS A 233      11.407  14.380 -34.290  1.00  0.00           H  
ATOM   3274  HE2 LYS A 233       9.194  14.683 -33.041  1.00  0.00           H  
ATOM   3275  HE3 LYS A 233       9.554  16.382 -32.854  1.00  0.00           H  
ATOM   3276  HZ1 LYS A 233       8.130  15.990 -34.647  1.00  0.00           H  
ATOM   3277  HZ2 LYS A 233       9.543  16.613 -35.234  1.00  0.00           H  
ATOM   3278  HZ3 LYS A 233       9.204  14.993 -35.420  1.00  0.00           H  
ATOM   3279  H   LYS A 233      13.544  13.875 -29.540  1.00  0.00           H  
ATOM   3280  HA  LYS A 233      12.380  16.472 -29.173  1.00  0.00           H  
ATOM   3281  N   ASN A 234      10.122  15.430 -28.712  1.00 17.55           N  
ATOM   3282  CA  ASN A 234       8.806  14.887 -28.386  1.00 19.53           C  
ATOM   3283  C   ASN A 234       7.784  15.825 -29.070  1.00 18.26           C  
ATOM   3284  O   ASN A 234       8.177  16.903 -29.530  1.00 18.30           O  
ATOM   3285  CB  ASN A 234       8.645  14.699 -26.848  1.00  0.00           C  
ATOM   3286  CG  ASN A 234       8.164  15.913 -26.048  1.00  0.00           C  
ATOM   3287  OD1 ASN A 234       6.972  16.200 -26.006  1.00  0.00           O  
ATOM   3288  ND2 ASN A 234       9.069  16.619 -25.379  1.00  0.00           N  
ATOM   3289  HB2 ASN A 234       7.898  13.930 -26.671  1.00  0.00           H  
ATOM   3290  HB3 ASN A 234       9.556  14.285 -26.413  1.00  0.00           H  
ATOM   3291 HD22 ASN A 234       8.765  17.409 -24.831  1.00  0.00           H  
ATOM   3292 HD21 ASN A 234      10.044  16.362 -25.387  1.00  0.00           H  
ATOM   3293  H   ASN A 234      10.105  16.434 -28.849  1.00  0.00           H  
ATOM   3294  HA  ASN A 234       8.638  13.920 -28.864  1.00  0.00           H  
ATOM   3295  N   GLU A 235       6.522  15.406 -29.195  1.00 18.16           N  
ATOM   3296  CA  GLU A 235       5.489  16.155 -29.904  1.00 16.86           C  
ATOM   3297  C   GLU A 235       4.102  15.860 -29.302  1.00 17.11           C  
ATOM   3298  O   GLU A 235       3.982  15.222 -28.254  1.00 18.09           O  
ATOM   3299  CB  GLU A 235       5.575  15.863 -31.430  1.00  0.00           C  
ATOM   3300  CG  GLU A 235       5.890  17.122 -32.260  1.00  0.00           C  
ATOM   3301  CD  GLU A 235       5.794  16.861 -33.751  1.00  0.00           C  
ATOM   3302  OE1 GLU A 235       4.756  17.238 -34.326  1.00  0.00           O  
ATOM   3303  OE2 GLU A 235       6.755  16.294 -34.317  1.00  0.00           O1-
ATOM   3304  HB2 GLU A 235       6.351  15.122 -31.629  1.00  0.00           H  
ATOM   3305  HB3 GLU A 235       4.663  15.395 -31.804  1.00  0.00           H  
ATOM   3306  HG2 GLU A 235       5.215  17.940 -32.002  1.00  0.00           H  
ATOM   3307  HG3 GLU A 235       6.897  17.479 -32.038  1.00  0.00           H  
ATOM   3308  H   GLU A 235       6.204  14.536 -28.783  1.00  0.00           H  
ATOM   3309  HA  GLU A 235       5.654  17.221 -29.721  1.00  0.00           H  
ATOM   3310  N   LYS A 236       3.056  16.333 -29.990  1.00 16.91           N  
ATOM   3311  CA  LYS A 236       1.645  16.292 -29.595  1.00 15.94           C  
ATOM   3312  C   LYS A 236       0.968  14.896 -29.571  1.00 17.65           C  
ATOM   3313  O   LYS A 236      -0.240  14.810 -29.781  1.00 18.83           O  
ATOM   3314  CB  LYS A 236       0.862  17.376 -30.382  1.00  0.00           C  
ATOM   3315  CG  LYS A 236       0.744  17.220 -31.921  1.00  0.00           C  
ATOM   3316  CD  LYS A 236       1.927  17.796 -32.727  1.00  0.00           C  
ATOM   3317  CE  LYS A 236       1.657  17.876 -34.245  1.00  0.00           C  
ATOM   3318  NZ  LYS A 236       2.747  18.565 -34.962  1.00  0.00           N1+
ATOM   3319  HB2 LYS A 236      -0.152  17.396 -29.976  1.00  0.00           H  
ATOM   3320  HB3 LYS A 236       1.264  18.362 -30.143  1.00  0.00           H  
ATOM   3321  HG2 LYS A 236       0.594  16.173 -32.184  1.00  0.00           H  
ATOM   3322  HG3 LYS A 236      -0.171  17.726 -32.234  1.00  0.00           H  
ATOM   3323  HD2 LYS A 236       2.204  18.776 -32.334  1.00  0.00           H  
ATOM   3324  HD3 LYS A 236       2.791  17.147 -32.574  1.00  0.00           H  
ATOM   3325  HE2 LYS A 236       1.570  16.865 -34.646  1.00  0.00           H  
ATOM   3326  HE3 LYS A 236       0.716  18.392 -34.451  1.00  0.00           H  
ATOM   3327  HZ1 LYS A 236       2.648  18.513 -35.963  1.00  0.00           H  
ATOM   3328  HZ2 LYS A 236       2.866  19.522 -34.672  1.00  0.00           H  
ATOM   3329  HZ3 LYS A 236       3.631  18.048 -34.725  1.00  0.00           H  
ATOM   3330  H   LYS A 236       3.251  16.819 -30.851  1.00  0.00           H  
ATOM   3331  HA  LYS A 236       1.619  16.609 -28.549  1.00  0.00           H  
ATOM   3332  N   LYS A 237       1.729  13.836 -29.277  1.00 16.20           N  
ATOM   3333  CA  LYS A 237       1.237  12.529 -28.821  1.00 17.24           C  
ATOM   3334  C   LYS A 237       2.129  11.958 -27.702  1.00 16.91           C  
ATOM   3335  O   LYS A 237       1.942  10.813 -27.305  1.00 18.66           O  
ATOM   3336  CB  LYS A 237       1.105  11.534 -30.000  1.00  0.00           C  
ATOM   3337  CG  LYS A 237      -0.084  11.835 -30.925  1.00  0.00           C  
ATOM   3338  CD  LYS A 237      -0.475  10.636 -31.800  1.00  0.00           C  
ATOM   3339  CE  LYS A 237      -1.740  10.918 -32.623  1.00  0.00           C  
ATOM   3340  NZ  LYS A 237      -2.194   9.711 -33.337  1.00  0.00           N1+
ATOM   3341  HB2 LYS A 237       2.040  11.464 -30.560  1.00  0.00           H  
ATOM   3342  HB3 LYS A 237       0.938  10.537 -29.584  1.00  0.00           H  
ATOM   3343  HG2 LYS A 237      -0.940  12.132 -30.316  1.00  0.00           H  
ATOM   3344  HG3 LYS A 237       0.155  12.695 -31.551  1.00  0.00           H  
ATOM   3345  HD2 LYS A 237       0.358  10.394 -32.463  1.00  0.00           H  
ATOM   3346  HD3 LYS A 237      -0.627   9.762 -31.163  1.00  0.00           H  
ATOM   3347  HE2 LYS A 237      -2.547  11.255 -31.967  1.00  0.00           H  
ATOM   3348  HE3 LYS A 237      -1.552  11.723 -33.336  1.00  0.00           H  
ATOM   3349  HZ1 LYS A 237      -3.011   9.924 -33.890  1.00  0.00           H  
ATOM   3350  HZ2 LYS A 237      -1.459   9.371 -33.940  1.00  0.00           H  
ATOM   3351  HZ3 LYS A 237      -2.429   8.993 -32.665  1.00  0.00           H  
ATOM   3352  H   LYS A 237       2.721  13.995 -29.145  1.00  0.00           H  
ATOM   3353  HA  LYS A 237       0.253  12.658 -28.364  1.00  0.00           H  
ATOM   3354  N   ASN A 238       3.112  12.732 -27.227  1.00 15.49           N  
ATOM   3355  CA  ASN A 238       4.197  12.234 -26.377  1.00 15.21           C  
ATOM   3356  C   ASN A 238       4.175  12.937 -25.003  1.00 14.65           C  
ATOM   3357  O   ASN A 238       5.085  12.745 -24.205  1.00 15.18           O  
ATOM   3358  CB  ASN A 238       5.560  12.435 -27.096  1.00  0.00           C  
ATOM   3359  CG  ASN A 238       5.604  11.943 -28.552  1.00  0.00           C  
ATOM   3360  OD1 ASN A 238       5.271  12.692 -29.467  1.00  0.00           O  
ATOM   3361  ND2 ASN A 238       6.007  10.704 -28.808  1.00  0.00           N  
ATOM   3362  HB2 ASN A 238       5.777  13.503 -27.116  1.00  0.00           H  
ATOM   3363  HB3 ASN A 238       6.370  11.972 -26.532  1.00  0.00           H  
ATOM   3364 HD22 ASN A 238       6.054  10.412 -29.774  1.00  0.00           H  
ATOM   3365 HD21 ASN A 238       6.278  10.059 -28.079  1.00  0.00           H  
ATOM   3366  H   ASN A 238       3.255  13.676 -27.575  1.00  0.00           H  
ATOM   3367  HA  ASN A 238       4.099  11.173 -26.137  1.00  0.00           H  
ATOM   3368  N   LYS A 239       3.137  13.752 -24.759  1.00 13.85           N  
ATOM   3369  CA  LYS A 239       3.004  14.649 -23.606  1.00 13.89           C  
ATOM   3370  C   LYS A 239       2.101  14.079 -22.479  1.00 13.31           C  
ATOM   3371  O   LYS A 239       1.958  14.718 -21.432  1.00 13.54           O  
ATOM   3372  CB  LYS A 239       2.468  16.000 -24.145  1.00  0.00           C  
ATOM   3373  CG  LYS A 239       2.496  17.181 -23.145  1.00  0.00           C  
ATOM   3374  CD  LYS A 239       1.123  17.842 -22.877  1.00  0.00           C  
ATOM   3375  CE  LYS A 239       0.782  18.016 -21.384  1.00  0.00           C  
ATOM   3376  NZ  LYS A 239       0.385  16.741 -20.756  1.00  0.00           N1+
ATOM   3377  HB2 LYS A 239       3.082  16.291 -25.001  1.00  0.00           H  
ATOM   3378  HB3 LYS A 239       1.468  15.854 -24.555  1.00  0.00           H  
ATOM   3379  HG2 LYS A 239       2.981  16.885 -22.213  1.00  0.00           H  
ATOM   3380  HG3 LYS A 239       3.169  17.942 -23.549  1.00  0.00           H  
ATOM   3381  HD2 LYS A 239       1.128  18.829 -23.345  1.00  0.00           H  
ATOM   3382  HD3 LYS A 239       0.318  17.302 -23.380  1.00  0.00           H  
ATOM   3383  HE2 LYS A 239       1.634  18.436 -20.847  1.00  0.00           H  
ATOM   3384  HE3 LYS A 239      -0.044  18.720 -21.276  1.00  0.00           H  
ATOM   3385  HZ1 LYS A 239       0.209  16.865 -19.771  1.00  0.00           H  
ATOM   3386  HZ2 LYS A 239      -0.441  16.363 -21.191  1.00  0.00           H  
ATOM   3387  HZ3 LYS A 239       1.126  16.041 -20.881  1.00  0.00           H  
ATOM   3388  H   LYS A 239       2.434  13.820 -25.477  1.00  0.00           H  
ATOM   3389  HA  LYS A 239       3.993  14.822 -23.174  1.00  0.00           H  
ATOM   3390  N   ALA A 240       1.474  12.924 -22.706  1.00 11.96           N  
ATOM   3391  CA  ALA A 240       0.757  12.110 -21.717  1.00 11.91           C  
ATOM   3392  C   ALA A 240       1.434  10.729 -21.739  1.00 11.63           C  
ATOM   3393  O   ALA A 240       2.199  10.456 -22.664  1.00 12.13           O  
ATOM   3394  CB  ALA A 240      -0.716  12.017 -22.148  1.00  0.00           C  
ATOM   3395  HB1 ALA A 240      -1.146  13.006 -22.311  1.00  0.00           H  
ATOM   3396  HB2 ALA A 240      -0.830  11.454 -23.078  1.00  0.00           H  
ATOM   3397  HB3 ALA A 240      -1.329  11.523 -21.394  1.00  0.00           H  
ATOM   3398  H   ALA A 240       1.731  12.405 -23.537  1.00  0.00           H  
ATOM   3399  HA  ALA A 240       0.840  12.531 -20.713  1.00  0.00           H  
ATOM   3400  N   VAL A 241       1.245   9.810 -20.791  1.00 86.84           N  
ATOM   3401  CA  VAL A 241       0.315   9.648 -19.669  1.00 93.48           C  
ATOM   3402  C   VAL A 241       1.242   9.662 -18.437  1.00 94.69           C  
ATOM   3403  O   VAL A 241       1.459  10.720 -17.840  1.00 94.96           O  
ATOM   3404  CB  VAL A 241      -0.288   8.262 -19.959  1.00  0.00           C  
ATOM   3405  CG1 VAL A 241      -0.944   7.725 -18.683  1.00  0.00           C  
ATOM   3406  CG2 VAL A 241      -1.340   8.308 -21.076  1.00  0.00           C  
ATOM   3407  HB  VAL A 241       0.470   7.543 -20.278  1.00  0.00           H  
ATOM   3408 HG11 VAL A 241      -1.739   7.018 -18.930  1.00  0.00           H  
ATOM   3409 HG12 VAL A 241      -0.276   7.163 -18.038  1.00  0.00           H  
ATOM   3410 HG13 VAL A 241      -1.425   8.517 -18.104  1.00  0.00           H  
ATOM   3411 HG21 VAL A 241      -1.771   7.325 -21.276  1.00  0.00           H  
ATOM   3412 HG22 VAL A 241      -2.167   8.976 -20.825  1.00  0.00           H  
ATOM   3413 HG23 VAL A 241      -0.921   8.661 -22.020  1.00  0.00           H  
ATOM   3414  HA  VAL A 241      -0.433  10.440 -19.606  1.00 93.48           H  
ATOM   3415  H   VAL A 241       1.813   8.997 -20.953  1.00  0.00           H  
ATOM   3416  N   LYS A 242       1.800   8.501 -18.078  1.00 95.77           N  
ATOM   3417  CA  LYS A 242       2.628   8.333 -16.879  1.00 83.89           C  
ATOM   3418  C   LYS A 242       1.879   8.759 -15.618  1.00 84.72           C  
ATOM   3419  O   LYS A 242       2.437   9.377 -14.706  1.00 78.95           O  
ATOM   3420  CB  LYS A 242       3.963   9.064 -17.017  1.00 81.87           C  
ATOM   3421  CG  LYS A 242       4.889   8.376 -18.015  1.00 85.20           C  
ATOM   3422  CD  LYS A 242       4.500   6.898 -18.182  1.00 74.68           C  
ATOM   3423  CE  LYS A 242       5.473   6.154 -19.067  1.00 64.73           C  
ATOM   3424  NZ  LYS A 242       6.204   5.102 -18.314  1.00 51.89           N1+
ATOM   3425  H   LYS A 242       1.660   7.677 -18.645  1.00 95.77           H  
ATOM   3426  HA  LYS A 242       2.847   7.270 -16.783  1.00 83.89           H  
ATOM   3427  HB3 LYS A 242       4.452   9.112 -16.043  1.00 81.87           H  
ATOM   3428  HB2 LYS A 242       3.786  10.091 -17.336  1.00 81.87           H  
ATOM   3429  HG3 LYS A 242       5.918   8.442 -17.661  1.00 85.20           H  
ATOM   3430  HG2 LYS A 242       4.822   8.880 -18.980  1.00 85.20           H  
ATOM   3431  HD3 LYS A 242       3.499   6.833 -18.609  1.00 74.68           H  
ATOM   3432  HD2 LYS A 242       4.461   6.419 -17.203  1.00 74.68           H  
ATOM   3433  HE3 LYS A 242       6.187   6.859 -19.493  1.00 64.73           H  
ATOM   3434  HE2 LYS A 242       4.933   5.696 -19.896  1.00 64.73           H  
ATOM   3435  HZ1 LYS A 242       6.844   4.626 -18.934  1.00 51.89           H  
ATOM   3436  HZ2 LYS A 242       6.722   5.526 -17.558  1.00 51.89           H  
ATOM   3437  HZ3 LYS A 242       5.544   4.436 -17.937  1.00 51.89           H  
ATOM   3438  N   MET A 243       0.589   8.422 -15.573  1.00 90.37           N  
ATOM   3439  CA  MET A 243      -0.110   8.383 -14.296  1.00 88.32           C  
ATOM   3440  C   MET A 243       0.534   7.338 -13.399  1.00 84.64           C  
ATOM   3441  O   MET A 243       0.594   7.514 -12.174  1.00 88.28           O  
ATOM   3442  CB  MET A 243      -1.611   8.121 -14.516  1.00  0.00           C  
ATOM   3443  CG  MET A 243      -2.029   6.766 -15.111  1.00  0.00           C  
ATOM   3444  SD  MET A 243      -3.780   6.485 -15.476  1.00  0.00           S  
ATOM   3445  CE  MET A 243      -3.692   4.748 -15.980  1.00  0.00           C  
ATOM   3446  HB2 MET A 243      -2.135   8.184 -13.561  1.00  0.00           H  
ATOM   3447  HB3 MET A 243      -2.014   8.868 -15.200  1.00  0.00           H  
ATOM   3448  HG2 MET A 243      -1.518   6.613 -16.062  1.00  0.00           H  
ATOM   3449  HG3 MET A 243      -1.758   5.965 -14.421  1.00  0.00           H  
ATOM   3450  HE1 MET A 243      -4.689   4.395 -16.245  1.00  0.00           H  
ATOM   3451  HE2 MET A 243      -3.031   4.652 -16.842  1.00  0.00           H  
ATOM   3452  HE3 MET A 243      -3.303   4.150 -15.155  1.00  0.00           H  
ATOM   3453  H   MET A 243       0.097   8.191 -16.425  1.00 90.37           H  
ATOM   3454  HA  MET A 243       0.001   9.358 -13.818  1.00 88.32           H  
ATOM   3455  N   ILE A 244       1.064   6.263 -13.999  1.00 79.61           N  
ATOM   3456  CA  ILE A 244       1.773   5.225 -13.251  1.00 74.27           C  
ATOM   3457  C   ILE A 244       2.826   5.842 -12.346  1.00 77.98           C  
ATOM   3458  O   ILE A 244       3.054   5.374 -11.222  1.00 83.36           O  
ATOM   3459  CB  ILE A 244       2.391   4.205 -14.229  1.00 69.95           C  
ATOM   3460  CG1 ILE A 244       1.294   3.459 -14.987  1.00 67.26           C  
ATOM   3461  CG2 ILE A 244       3.256   3.207 -13.488  1.00 75.70           C  
ATOM   3462  CD1 ILE A 244       0.448   2.578 -14.107  1.00 64.70           C  
ATOM   3463  H   ILE A 244       0.981   6.150 -14.999  1.00 79.61           H  
ATOM   3464  HA  ILE A 244       1.050   4.701 -12.625  1.00 74.27           H  
ATOM   3465  HB  ILE A 244       3.012   4.740 -14.947  1.00 69.95           H  
ATOM   3466 HG13 ILE A 244       1.746   2.857 -15.776  1.00 67.26           H  
ATOM   3467 HG12 ILE A 244       0.657   4.179 -15.500  1.00 67.26           H  
ATOM   3468 HG21 ILE A 244       3.681   2.497 -14.197  1.00 75.70           H  
ATOM   3469 HG22 ILE A 244       4.059   3.735 -12.975  1.00 75.70           H  
ATOM   3470 HG23 ILE A 244       2.648   2.671 -12.757  1.00 75.70           H  
ATOM   3471 HD11 ILE A 244      -0.310   2.080 -14.712  1.00 64.70           H  
ATOM   3472 HD12 ILE A 244       1.078   1.828 -13.627  1.00 64.70           H  
ATOM   3473 HD13 ILE A 244      -0.039   3.185 -13.344  1.00 64.70           H  
ATOM   3474  N   PHE A 245       3.462   6.923 -12.804  1.00 77.32           N  
ATOM   3475  CA  PHE A 245       4.432   7.627 -11.971  1.00 82.07           C  
ATOM   3476  C   PHE A 245       3.766   8.148 -10.702  1.00 80.26           C  
ATOM   3477  O   PHE A 245       4.292   7.991  -9.592  1.00 82.37           O  
ATOM   3478  CB  PHE A 245       5.102   8.759 -12.773  1.00  0.00           C  
ATOM   3479  CG  PHE A 245       6.151   9.555 -12.026  1.00  0.00           C  
ATOM   3480  CD1 PHE A 245       7.439   9.019 -11.846  1.00  0.00           C  
ATOM   3481  CD2 PHE A 245       5.840  10.826 -11.513  1.00  0.00           C  
ATOM   3482  CE1 PHE A 245       8.417   9.757 -11.158  1.00  0.00           C  
ATOM   3483  CE2 PHE A 245       6.819  11.565 -10.824  1.00  0.00           C  
ATOM   3484  CZ  PHE A 245       8.107  11.030 -10.647  1.00  0.00           C  
ATOM   3485  HB2 PHE A 245       5.600   8.341 -13.649  1.00  0.00           H  
ATOM   3486  HB3 PHE A 245       4.346   9.476 -13.094  1.00  0.00           H  
ATOM   3487  HD1 PHE A 245       7.676   8.039 -12.236  1.00  0.00           H  
ATOM   3488  HD2 PHE A 245       4.850  11.236 -11.647  1.00  0.00           H  
ATOM   3489  HE1 PHE A 245       9.406   9.347 -11.023  1.00  0.00           H  
ATOM   3490  HE2 PHE A 245       6.581  12.544 -10.431  1.00  0.00           H  
ATOM   3491  HZ  PHE A 245       8.859  11.597 -10.117  1.00  0.00           H  
ATOM   3492  H   PHE A 245       3.273   7.262 -13.737  1.00 77.32           H  
ATOM   3493  HA  PHE A 245       5.205   6.916 -11.680  1.00 82.07           H  
ATOM   3494  N   ALA A 246       2.586   8.758 -10.844  1.00 75.33           N  
ATOM   3495  CA  ALA A 246       1.923   9.345  -9.683  1.00 83.73           C  
ATOM   3496  C   ALA A 246       1.530   8.279  -8.667  1.00 87.51           C  
ATOM   3497  O   ALA A 246       1.677   8.477  -7.453  1.00 88.28           O  
ATOM   3498  CB  ALA A 246       0.698  10.141 -10.130  1.00 81.48           C  
ATOM   3499  H   ALA A 246       2.153   8.813 -11.754  1.00 75.33           H  
ATOM   3500  HA  ALA A 246       2.620  10.033  -9.203  1.00 83.73           H  
ATOM   3501  HB1 ALA A 246       0.209  10.577  -9.257  1.00 81.48           H  
ATOM   3502  HB2 ALA A 246       1.008  10.938 -10.807  1.00 81.48           H  
ATOM   3503  HB3 ALA A 246       0.001   9.479 -10.644  1.00 81.48           H  
ATOM   3504  N   VAL A 247       1.032   7.137  -9.146  1.00 84.60           N  
ATOM   3505  CA  VAL A 247       0.628   6.061  -8.246  1.00 85.79           C  
ATOM   3506  C   VAL A 247       1.835   5.497  -7.501  1.00 88.12           C  
ATOM   3507  O   VAL A 247       1.766   5.225  -6.294  1.00 88.79           O  
ATOM   3508  CB  VAL A 247      -0.122   4.970  -9.033  1.00 72.70           C  
ATOM   3509  CG1 VAL A 247      -0.119   3.658  -8.272  1.00 74.12           C  
ATOM   3510  CG2 VAL A 247      -1.549   5.421  -9.312  1.00 79.62           C  
ATOM   3511  H   VAL A 247       0.931   7.010 -10.144  1.00 84.60           H  
ATOM   3512  HA  VAL A 247      -0.059   6.478  -7.509  1.00 85.79           H  
ATOM   3513  HB  VAL A 247       0.386   4.819  -9.987  1.00 72.70           H  
ATOM   3514 HG11 VAL A 247      -0.654   2.902  -8.847  1.00 74.12           H  
ATOM   3515 HG12 VAL A 247       0.909   3.331  -8.114  1.00 74.12           H  
ATOM   3516 HG13 VAL A 247      -0.609   3.795  -7.308  1.00 74.12           H  
ATOM   3517 HG21 VAL A 247      -2.073   4.644  -9.869  1.00 79.62           H  
ATOM   3518 HG22 VAL A 247      -2.064   5.601  -8.367  1.00 79.62           H  
ATOM   3519 HG23 VAL A 247      -1.532   6.341  -9.898  1.00 79.62           H  
ATOM   3520  N   VAL A 248       2.963   5.331  -8.197  1.00 87.37           N  
ATOM   3521  CA  VAL A 248       4.149   4.764  -7.559  1.00 78.51           C  
ATOM   3522  C   VAL A 248       4.695   5.709  -6.493  1.00 80.38           C  
ATOM   3523  O   VAL A 248       5.057   5.277  -5.391  1.00 82.48           O  
ATOM   3524  CB  VAL A 248       5.212   4.422  -8.617  1.00 70.24           C  
ATOM   3525  CG1 VAL A 248       6.594   4.444  -8.001  1.00 69.28           C  
ATOM   3526  CG2 VAL A 248       4.926   3.057  -9.217  1.00 66.60           C  
ATOM   3527  H   VAL A 248       2.999   5.596  -9.171  1.00 87.37           H  
ATOM   3528  HA  VAL A 248       3.855   3.837  -7.066  1.00 78.51           H  
ATOM   3529  HB  VAL A 248       5.171   5.169  -9.410  1.00 70.24           H  
ATOM   3530 HG11 VAL A 248       7.336   4.199  -8.763  1.00 69.28           H  
ATOM   3531 HG12 VAL A 248       6.798   5.438  -7.601  1.00 69.28           H  
ATOM   3532 HG13 VAL A 248       6.645   3.712  -7.195  1.00 69.28           H  
ATOM   3533 HG21 VAL A 248       5.683   2.821  -9.965  1.00 66.60           H  
ATOM   3534 HG22 VAL A 248       4.944   2.301  -8.431  1.00 66.60           H  
ATOM   3535 HG23 VAL A 248       3.942   3.066  -9.687  1.00 66.60           H  
ATOM   3536  N   VAL A 249       4.755   7.009  -6.786  1.00 80.33           N  
ATOM   3537  CA  VAL A 249       5.354   7.920  -5.817  1.00 86.23           C  
ATOM   3538  C   VAL A 249       4.484   8.044  -4.568  1.00 90.91           C  
ATOM   3539  O   VAL A 249       5.009   8.214  -3.458  1.00 89.11           O  
ATOM   3540  CB  VAL A 249       5.647   9.293  -6.457  1.00 83.73           C  
ATOM   3541  CG1 VAL A 249       6.686   9.148  -7.555  1.00 70.08           C  
ATOM   3542  CG2 VAL A 249       4.382   9.927  -7.000  1.00 83.43           C  
ATOM   3543  H   VAL A 249       4.389   7.346  -7.666  1.00 80.33           H  
ATOM   3544  HA  VAL A 249       6.308   7.491  -5.511  1.00 86.23           H  
ATOM   3545  HB  VAL A 249       6.053   9.949  -5.686  1.00 83.73           H  
ATOM   3546 HG11 VAL A 249       6.884  10.125  -8.000  1.00 70.08           H  
ATOM   3547 HG12 VAL A 249       7.608   8.748  -7.133  1.00 70.08           H  
ATOM   3548 HG13 VAL A 249       6.313   8.470  -8.322  1.00 70.08           H  
ATOM   3549 HG21 VAL A 249       4.621  10.894  -7.444  1.00 83.43           H  
ATOM   3550 HG22 VAL A 249       3.946   9.277  -7.758  1.00 83.43           H  
ATOM   3551 HG23 VAL A 249       3.668  10.068  -6.187  1.00 83.43           H  
ATOM   3552  N   LEU A 250       3.159   7.937  -4.704  1.00 86.44           N  
ATOM   3553  CA  LEU A 250       2.320   8.023  -3.510  1.00 87.57           C  
ATOM   3554  C   LEU A 250       2.332   6.702  -2.745  1.00 86.60           C  
ATOM   3555  O   LEU A 250       2.371   6.693  -1.509  1.00 89.94           O  
ATOM   3556  CB  LEU A 250       0.889   8.470  -3.863  1.00  0.00           C  
ATOM   3557  CG  LEU A 250       0.534   9.964  -4.070  1.00  0.00           C  
ATOM   3558  CD1 LEU A 250       0.922  10.823  -2.869  1.00  0.00           C  
ATOM   3559  CD2 LEU A 250       1.182  10.503  -5.346  1.00  0.00           C  
ATOM   3560  HB2 LEU A 250       0.587   8.011  -4.805  1.00  0.00           H  
ATOM   3561  HB3 LEU A 250       0.206   8.161  -3.072  1.00  0.00           H  
ATOM   3562  HG  LEU A 250      -0.529  10.057  -4.293  1.00  0.00           H  
ATOM   3563 HD11 LEU A 250       0.653  11.862  -3.062  1.00  0.00           H  
ATOM   3564 HD12 LEU A 250       0.395  10.470  -1.982  1.00  0.00           H  
ATOM   3565 HD13 LEU A 250       1.997  10.752  -2.704  1.00  0.00           H  
ATOM   3566 HD21 LEU A 250       0.918  11.554  -5.472  1.00  0.00           H  
ATOM   3567 HD22 LEU A 250       2.266  10.407  -5.273  1.00  0.00           H  
ATOM   3568 HD23 LEU A 250       0.825   9.934  -6.205  1.00  0.00           H  
ATOM   3569  H   LEU A 250       2.755   7.798  -5.620  1.00 86.44           H  
ATOM   3570  HA  LEU A 250       2.751   8.784  -2.860  1.00 87.57           H  
ATOM   3571  N   PHE A 251       2.325   5.570  -3.456  1.00 81.36           N  
ATOM   3572  CA  PHE A 251       2.384   4.275  -2.788  1.00 75.25           C  
ATOM   3573  C   PHE A 251       3.675   4.105  -2.010  1.00 82.30           C  
ATOM   3574  O   PHE A 251       3.724   3.282  -1.093  1.00 89.50           O  
ATOM   3575  CB  PHE A 251       2.235   3.146  -3.808  1.00 73.54           C  
ATOM   3576  CG  PHE A 251       1.945   1.797  -3.200  1.00 77.40           C  
ATOM   3577  CD1 PHE A 251       2.977   0.924  -2.876  1.00 80.77           C  
ATOM   3578  CD2 PHE A 251       0.638   1.387  -2.983  1.00 77.33           C  
ATOM   3579  CE1 PHE A 251       2.710  -0.323  -2.325  1.00 78.30           C  
ATOM   3580  CE2 PHE A 251       0.365   0.139  -2.438  1.00 78.03           C  
ATOM   3581  CZ  PHE A 251       1.402  -0.715  -2.105  1.00 74.86           C  
ATOM   3582  H   PHE A 251       2.277   5.607  -4.465  1.00 81.36           H  
ATOM   3583  HA  PHE A 251       1.552   4.213  -2.086  1.00 75.25           H  
ATOM   3584  HB3 PHE A 251       3.141   3.083  -4.412  1.00 73.54           H  
ATOM   3585  HB2 PHE A 251       1.447   3.401  -4.516  1.00 73.54           H  
ATOM   3586  HD1 PHE A 251       4.004   1.213  -3.052  1.00 80.77           H  
ATOM   3587  HD2 PHE A 251      -0.182   2.042  -3.238  1.00 77.33           H  
ATOM   3588  HE1 PHE A 251       3.523  -0.987  -2.068  1.00 78.30           H  
ATOM   3589  HE2 PHE A 251      -0.658  -0.167  -2.273  1.00 78.03           H  
ATOM   3590  HZ  PHE A 251       1.192  -1.684  -1.676  1.00 74.86           H  
ATOM   3591  N   LEU A 252       4.719   4.860  -2.358  1.00 86.02           N  
ATOM   3592  CA  LEU A 252       5.955   4.871  -1.580  1.00 84.91           C  
ATOM   3593  C   LEU A 252       5.852   5.939  -0.497  1.00 91.58           C  
ATOM   3594  O   LEU A 252       5.906   5.629   0.701  1.00 94.20           O  
ATOM   3595  CB  LEU A 252       7.191   5.117  -2.467  1.00  0.00           C  
ATOM   3596  CG  LEU A 252       7.629   4.099  -3.549  1.00  0.00           C  
ATOM   3597  CD1 LEU A 252       8.803   4.610  -4.383  1.00  0.00           C  
ATOM   3598  CD2 LEU A 252       7.969   2.749  -2.917  1.00  0.00           C  
ATOM   3599  HB2 LEU A 252       7.054   6.038  -3.034  1.00  0.00           H  
ATOM   3600  HB3 LEU A 252       8.077   5.206  -1.839  1.00  0.00           H  
ATOM   3601  HG  LEU A 252       6.776   3.851  -4.182  1.00  0.00           H  
ATOM   3602 HD11 LEU A 252       9.074   3.861  -5.128  1.00  0.00           H  
ATOM   3603 HD12 LEU A 252       8.518   5.535  -4.884  1.00  0.00           H  
ATOM   3604 HD13 LEU A 252       9.656   4.798  -3.731  1.00  0.00           H  
ATOM   3605 HD21 LEU A 252       8.273   2.049  -3.696  1.00  0.00           H  
ATOM   3606 HD22 LEU A 252       8.783   2.876  -2.204  1.00  0.00           H  
ATOM   3607 HD23 LEU A 252       7.092   2.357  -2.401  1.00  0.00           H  
ATOM   3608  H   LEU A 252       4.668   5.444  -3.180  1.00 86.02           H  
ATOM   3609  HA  LEU A 252       6.066   3.899  -1.097  1.00 84.91           H  
ATOM   3610  N   GLY A 253       5.684   7.203  -0.906  1.00 89.19           N  
ATOM   3611  CA  GLY A 253       5.745   8.317   0.040  1.00 92.57           C  
ATOM   3612  C   GLY A 253       4.759   8.157   1.194  1.00 91.12           C  
ATOM   3613  O   GLY A 253       4.960   8.748   2.258  1.00 90.05           O  
ATOM   3614  HA3 GLY A 253       5.584   9.277  -0.475  1.00 92.57           H  
ATOM   3615  H   GLY A 253       5.512   7.400  -1.881  1.00 89.19           H  
ATOM   3616  HA2 GLY A 253       6.749   8.335   0.463  1.00 92.57           H  
ATOM   3617  N   PHE A 254       3.704   7.364   1.023  1.00 87.31           N  
ATOM   3618  CA  PHE A 254       2.737   7.178   2.097  1.00 90.94           C  
ATOM   3619  C   PHE A 254       2.997   5.907   2.900  1.00 93.44           C  
ATOM   3620  O   PHE A 254       3.058   5.955   4.131  1.00 99.97           O  
ATOM   3621  CB  PHE A 254       1.307   7.162   1.539  1.00 95.06           C  
ATOM   3622  CG  PHE A 254       0.751   8.535   1.242  1.00 97.09           C  
ATOM   3623  CD1 PHE A 254       1.561   9.656   1.299  1.00 88.25           C  
ATOM   3624  CD2 PHE A 254      -0.595   8.703   0.929  1.00 96.04           C  
ATOM   3625  CE1 PHE A 254       1.048  10.911   1.030  1.00 87.50           C  
ATOM   3626  CE2 PHE A 254      -1.115   9.958   0.662  1.00 87.57           C  
ATOM   3627  CZ  PHE A 254      -0.294  11.064   0.712  1.00 84.53           C  
ATOM   3628  H   PHE A 254       3.567   6.885   0.144  1.00 87.31           H  
ATOM   3629  HA  PHE A 254       2.822   8.027   2.775  1.00 90.94           H  
ATOM   3630  HB3 PHE A 254       0.650   6.650   2.243  1.00 95.06           H  
ATOM   3631  HB2 PHE A 254       1.280   6.557   0.632  1.00 95.06           H  
ATOM   3632  HD1 PHE A 254       2.605   9.554   1.556  1.00 88.25           H  
ATOM   3633  HD2 PHE A 254      -1.251   7.845   0.890  1.00 96.04           H  
ATOM   3634  HE1 PHE A 254       1.693  11.777   1.065  1.00 87.50           H  
ATOM   3635  HE2 PHE A 254      -2.161  10.067   0.415  1.00 87.57           H  
ATOM   3636  HZ  PHE A 254      -0.692  12.047   0.507  1.00 84.53           H  
ATOM   3637  N   TRP A 255       3.166   4.770   2.223  1.00 84.96           N  
ATOM   3638  CA  TRP A 255       3.304   3.513   2.951  1.00 88.12           C  
ATOM   3639  C   TRP A 255       4.677   3.394   3.609  1.00 89.59           C  
ATOM   3640  O   TRP A 255       4.784   2.924   4.749  1.00 90.34           O  
ATOM   3641  CB  TRP A 255       3.023   2.327   2.010  1.00  0.00           C  
ATOM   3642  CG  TRP A 255       1.669   2.264   1.373  1.00  0.00           C  
ATOM   3643  CD1 TRP A 255       1.144   3.209   0.559  1.00  0.00           C  
ATOM   3644  CD2 TRP A 255       0.659   1.214   1.485  1.00  0.00           C  
ATOM   3645  NE1 TRP A 255      -0.121   2.817   0.167  1.00  0.00           N  
ATOM   3646  CE2 TRP A 255      -0.471   1.598   0.709  1.00  0.00           C  
ATOM   3647  CE3 TRP A 255       0.584  -0.023   2.158  1.00  0.00           C  
ATOM   3648  CZ2 TRP A 255      -1.621   0.799   0.614  1.00  0.00           C  
ATOM   3649  CZ3 TRP A 255      -0.563  -0.832   2.072  1.00  0.00           C  
ATOM   3650  CH2 TRP A 255      -1.665  -0.424   1.303  1.00  0.00           C  
ATOM   3651  HB2 TRP A 255       3.733   2.342   1.183  1.00  0.00           H  
ATOM   3652  HB3 TRP A 255       3.127   1.392   2.561  1.00  0.00           H  
ATOM   3653  HD1 TRP A 255       1.715   4.094   0.320  1.00  0.00           H  
ATOM   3654  HE1 TRP A 255      -0.665   3.407  -0.446  1.00  0.00           H  
ATOM   3655  HE3 TRP A 255       1.419  -0.365   2.753  1.00  0.00           H  
ATOM   3656  HZ2 TRP A 255      -2.457   1.128   0.015  1.00  0.00           H  
ATOM   3657  HZ3 TRP A 255      -0.600  -1.774   2.601  1.00  0.00           H  
ATOM   3658  HH2 TRP A 255      -2.545  -1.048   1.241  1.00  0.00           H  
ATOM   3659  H   TRP A 255       3.197   4.782   1.213  1.00 84.96           H  
ATOM   3660  HA  TRP A 255       2.552   3.500   3.742  1.00 88.12           H  
ATOM   3661  N   THR A 256       5.733   3.828   2.921  1.00 87.27           N  
ATOM   3662  CA  THR A 256       7.082   3.724   3.478  1.00 83.40           C  
ATOM   3663  C   THR A 256       7.240   4.376   4.848  1.00 84.65           C  
ATOM   3664  O   THR A 256       7.870   3.752   5.720  1.00 87.70           O  
ATOM   3665  CB  THR A 256       8.107   4.312   2.488  1.00  0.00           C  
ATOM   3666  OG1 THR A 256       8.040   3.581   1.258  1.00  0.00           O  
ATOM   3667  CG2 THR A 256       9.548   4.272   3.009  1.00  0.00           C  
ATOM   3668  HB  THR A 256       7.889   5.368   2.323  1.00  0.00           H  
ATOM   3669  HG1 THR A 256       8.243   2.657   1.423  1.00  0.00           H  
ATOM   3670 HG21 THR A 256      10.216   4.702   2.262  1.00  0.00           H  
ATOM   3671 HG22 THR A 256       9.618   4.848   3.933  1.00  0.00           H  
ATOM   3672 HG23 THR A 256       9.837   3.239   3.203  1.00  0.00           H  
ATOM   3673  H   THR A 256       5.608   4.236   2.005  1.00 87.27           H  
ATOM   3674  HA  THR A 256       7.308   2.663   3.591  1.00 83.40           H  
ATOM   3675  N   PRO A 257       6.737   5.591   5.112  1.00 87.24           N  
ATOM   3676  CA  PRO A 257       6.804   6.112   6.487  1.00 90.23           C  
ATOM   3677  C   PRO A 257       6.220   5.165   7.526  1.00 91.99           C  
ATOM   3678  O   PRO A 257       6.798   5.013   8.610  1.00 87.16           O  
ATOM   3679  CB  PRO A 257       6.010   7.422   6.397  1.00 81.90           C  
ATOM   3680  CG  PRO A 257       6.237   7.875   5.016  1.00 87.13           C  
ATOM   3681  CD  PRO A 257       6.235   6.619   4.178  1.00 90.73           C  
ATOM   3682  HA  PRO A 257       7.841   6.333   6.740  1.00 90.23           H  
ATOM   3683  HB3 PRO A 257       6.434   8.149   7.091  1.00 81.90           H  
ATOM   3684  HB2 PRO A 257       4.950   7.210   6.537  1.00 81.90           H  
ATOM   3685  HG3 PRO A 257       7.214   8.354   4.949  1.00 87.13           H  
ATOM   3686  HG2 PRO A 257       5.413   8.518   4.707  1.00 87.13           H  
ATOM   3687  HD2 PRO A 257       5.212   6.378   3.894  1.00 90.73           H  
ATOM   3688  HD3 PRO A 257       6.943   6.735   3.355  1.00 90.73           H  
ATOM   3689  N   TYR A 258       5.102   4.507   7.223  1.00 93.07           N  
ATOM   3690  CA  TYR A 258       4.516   3.585   8.188  1.00 88.55           C  
ATOM   3691  C   TYR A 258       5.427   2.390   8.438  1.00 85.42           C  
ATOM   3692  O   TYR A 258       5.955   2.236   9.543  1.00 84.10           O  
ATOM   3693  CB  TYR A 258       3.146   3.101   7.721  1.00 91.35           C  
ATOM   3694  CG  TYR A 258       2.515   2.114   8.678  1.00 87.90           C  
ATOM   3695  CD1 TYR A 258       2.161   2.501   9.966  1.00 87.60           C  
ATOM   3696  CD2 TYR A 258       2.277   0.797   8.302  1.00 90.20           C  
ATOM   3697  CE1 TYR A 258       1.587   1.607  10.852  1.00 90.49           C  
ATOM   3698  CE2 TYR A 258       1.699  -0.110   9.181  1.00 93.96           C  
ATOM   3699  CZ  TYR A 258       1.353   0.302  10.455  1.00 96.28           C  
ATOM   3700  OH  TYR A 258       0.776  -0.590  11.336  1.00 91.14           O  
ATOM   3701  H   TYR A 258       4.662   4.648   6.325  1.00 93.07           H  
ATOM   3702  HA  TYR A 258       4.385   4.116   9.130  1.00 88.55           H  
ATOM   3703  HB3 TYR A 258       3.240   2.641   6.736  1.00 91.35           H  
ATOM   3704  HB2 TYR A 258       2.484   3.957   7.594  1.00 91.35           H  
ATOM   3705  HD1 TYR A 258       2.334   3.516  10.292  1.00 87.60           H  
ATOM   3706  HD2 TYR A 258       2.544   0.462   7.310  1.00 90.20           H  
ATOM   3707  HE1 TYR A 258       1.322   1.928  11.849  1.00 90.49           H  
ATOM   3708  HE2 TYR A 258       1.521  -1.127   8.867  1.00 93.96           H  
ATOM   3709  HH  TYR A 258       0.683  -1.446  10.909  1.00 91.14           H  
ATOM   3710  N   ASN A 259       5.628   1.547   7.417  1.00 84.93           N  
ATOM   3711  CA  ASN A 259       6.379   0.302   7.584  1.00 83.59           C  
ATOM   3712  C   ASN A 259       7.822   0.524   8.016  1.00 83.42           C  
ATOM   3713  O   ASN A 259       8.492  -0.445   8.399  1.00 76.39           O  
ATOM   3714  CB  ASN A 259       6.338  -0.505   6.284  1.00 75.63           C  
ATOM   3715  CG  ASN A 259       4.926  -0.890   5.890  1.00 80.59           C  
ATOM   3716  OD1 ASN A 259       4.054  -0.033   5.754  1.00 81.07           O  
ATOM   3717  ND2 ASN A 259       4.695  -2.180   5.698  1.00 85.50           N  
ATOM   3718  H   ASN A 259       5.259   1.764   6.502  1.00 84.93           H  
ATOM   3719  HA  ASN A 259       5.883  -0.286   8.357  1.00 83.59           H  
ATOM   3720  HB3 ASN A 259       6.942  -1.405   6.396  1.00 75.63           H  
ATOM   3721  HB2 ASN A 259       6.793   0.078   5.481  1.00 75.63           H  
ATOM   3722 HD22 ASN A 259       3.772  -2.494   5.433  1.00 85.50           H  
ATOM   3723 HD21 ASN A 259       5.442  -2.850   5.815  1.00 85.50           H  
ATOM   3724  N   ILE A 260       8.317   1.761   7.964  1.00 83.75           N  
ATOM   3725  CA  ILE A 260       9.632   2.071   8.484  1.00 78.61           C  
ATOM   3726  C   ILE A 260       9.576   2.408   9.959  1.00 81.32           C  
ATOM   3727  O   ILE A 260      10.406   1.941  10.742  1.00 82.11           O  
ATOM   3728  CB  ILE A 260      10.223   3.262   7.707  1.00  0.00           C  
ATOM   3729  CG1 ILE A 260       9.518   4.583   8.086  1.00  0.00           C  
ATOM   3730  CG2 ILE A 260      10.169   3.015   6.188  1.00  0.00           C  
ATOM   3731  CD1 ILE A 260       9.987   5.879   7.403  1.00  0.00           C  
ATOM   3732  HB  ILE A 260      11.299   3.307   7.872  1.00  0.00           H  
ATOM   3733 HG12 ILE A 260       8.457   4.510   7.851  1.00  0.00           H  
ATOM   3734 HG13 ILE A 260       9.641   4.767   9.155  1.00  0.00           H  
ATOM   3735 HG21 ILE A 260      10.592   3.872   5.664  1.00  0.00           H  
ATOM   3736 HG22 ILE A 260      10.744   2.121   5.945  1.00  0.00           H  
ATOM   3737 HG23 ILE A 260       9.133   2.875   5.879  1.00  0.00           H  
ATOM   3738 HD11 ILE A 260       9.398   6.718   7.773  1.00  0.00           H  
ATOM   3739 HD12 ILE A 260      11.040   6.047   7.627  1.00  0.00           H  
ATOM   3740 HD13 ILE A 260       9.856   5.790   6.325  1.00  0.00           H  
ATOM   3741  H   ILE A 260       7.772   2.506   7.556  1.00 83.75           H  
ATOM   3742  HA  ILE A 260      10.279   1.204   8.346  1.00 78.61           H  
ATOM   3743  N   VAL A 261       8.592   3.224  10.348  1.00 82.86           N  
ATOM   3744  CA  VAL A 261       8.391   3.527  11.763  1.00 78.38           C  
ATOM   3745  C   VAL A 261       8.083   2.255  12.546  1.00 82.57           C  
ATOM   3746  O   VAL A 261       8.437   2.143  13.725  1.00 85.59           O  
ATOM   3747  CB  VAL A 261       7.279   4.588  11.931  1.00 87.04           C  
ATOM   3748  CG1 VAL A 261       6.830   4.691  13.386  1.00 87.63           C  
ATOM   3749  CG2 VAL A 261       7.757   5.945  11.436  1.00 83.62           C  
ATOM   3750  H   VAL A 261       7.976   3.636   9.662  1.00 82.86           H  
ATOM   3751  HA  VAL A 261       9.318   3.947  12.152  1.00 78.38           H  
ATOM   3752  HB  VAL A 261       6.423   4.285  11.328  1.00 87.04           H  
ATOM   3753 HG11 VAL A 261       6.048   5.445  13.473  1.00 87.63           H  
ATOM   3754 HG12 VAL A 261       6.443   3.726  13.717  1.00 87.63           H  
ATOM   3755 HG13 VAL A 261       7.678   4.975  14.011  1.00 87.63           H  
ATOM   3756 HG21 VAL A 261       6.961   6.679  11.562  1.00 83.62           H  
ATOM   3757 HG22 VAL A 261       8.630   6.255  12.010  1.00 83.62           H  
ATOM   3758 HG23 VAL A 261       8.022   5.875  10.381  1.00 83.62           H  
ATOM   3759  N   LEU A 262       7.432   1.274  11.911  1.00 86.34           N  
ATOM   3760  CA  LEU A 262       7.164   0.009  12.597  1.00 85.60           C  
ATOM   3761  C   LEU A 262       8.354  -0.934  12.552  1.00 83.24           C  
ATOM   3762  O   LEU A 262       8.337  -1.967  13.236  1.00 92.30           O  
ATOM   3763  CB  LEU A 262       5.926  -0.714  12.035  1.00  0.00           C  
ATOM   3764  CG  LEU A 262       5.438  -2.063  12.622  1.00  0.00           C  
ATOM   3765  CD1 LEU A 262       5.004  -1.935  14.081  1.00  0.00           C  
ATOM   3766  CD2 LEU A 262       4.305  -2.643  11.777  1.00  0.00           C  
ATOM   3767  HB2 LEU A 262       5.053  -0.071  12.135  1.00  0.00           H  
ATOM   3768  HB3 LEU A 262       6.088  -0.948  10.983  1.00  0.00           H  
ATOM   3769  HG  LEU A 262       6.219  -2.814  12.509  1.00  0.00           H  
ATOM   3770 HD11 LEU A 262       4.670  -2.906  14.448  1.00  0.00           H  
ATOM   3771 HD12 LEU A 262       5.845  -1.590  14.682  1.00  0.00           H  
ATOM   3772 HD13 LEU A 262       4.186  -1.217  14.156  1.00  0.00           H  
ATOM   3773 HD21 LEU A 262       3.976  -3.589  12.206  1.00  0.00           H  
ATOM   3774 HD22 LEU A 262       3.469  -1.942  11.759  1.00  0.00           H  
ATOM   3775 HD23 LEU A 262       4.659  -2.810  10.758  1.00  0.00           H  
ATOM   3776  H   LEU A 262       7.126   1.406  10.958  1.00 86.34           H  
ATOM   3777  HA  LEU A 262       6.965   0.238  13.644  1.00 85.60           H  
ATOM   3778  N   PHE A 263       9.391  -0.620  11.771  1.00 83.54           N  
ATOM   3779  CA  PHE A 263      10.622  -1.400  11.825  1.00 88.10           C  
ATOM   3780  C   PHE A 263      11.646  -0.787  12.772  1.00 91.34           C  
ATOM   3781  O   PHE A 263      12.454  -1.517  13.359  1.00 94.56           O  
ATOM   3782  CB  PHE A 263      11.232  -1.561  10.419  1.00  0.00           C  
ATOM   3783  CG  PHE A 263      12.505  -2.376  10.349  1.00  0.00           C  
ATOM   3784  CD1 PHE A 263      12.442  -3.780  10.402  1.00  0.00           C  
ATOM   3785  CD2 PHE A 263      13.749  -1.732  10.232  1.00  0.00           C  
ATOM   3786  CE1 PHE A 263      13.622  -4.540  10.333  1.00  0.00           C  
ATOM   3787  CE2 PHE A 263      14.931  -2.493  10.162  1.00  0.00           C  
ATOM   3788  CZ  PHE A 263      14.867  -3.897  10.212  1.00  0.00           C  
ATOM   3789  HB2 PHE A 263      10.515  -2.057   9.765  1.00  0.00           H  
ATOM   3790  HB3 PHE A 263      11.474  -0.578  10.012  1.00  0.00           H  
ATOM   3791  HD1 PHE A 263      11.486  -4.275  10.498  1.00  0.00           H  
ATOM   3792  HD2 PHE A 263      13.799  -0.653  10.196  1.00  0.00           H  
ATOM   3793  HE1 PHE A 263      13.573  -5.619  10.369  1.00  0.00           H  
ATOM   3794  HE2 PHE A 263      15.887  -1.999  10.070  1.00  0.00           H  
ATOM   3795  HZ  PHE A 263      15.773  -4.482  10.160  1.00  0.00           H  
ATOM   3796  H   PHE A 263       9.326   0.163  11.135  1.00 83.54           H  
ATOM   3797  HA  PHE A 263      10.374  -2.394  12.198  1.00 88.10           H  
ATOM   3798  N   LEU A 264      11.621   0.538  12.941  1.00 91.96           N  
ATOM   3799  CA  LEU A 264      12.389   1.191  13.995  1.00 97.15           C  
ATOM   3800  C   LEU A 264      11.694   1.119  15.347  1.00 97.51           C  
ATOM   3801  O   LEU A 264      12.298   1.487  16.359  1.00103.70           O  
ATOM   3802  CB  LEU A 264      12.661   2.664  13.634  1.00  0.00           C  
ATOM   3803  CG  LEU A 264      13.543   3.054  12.421  1.00  0.00           C  
ATOM   3804  CD1 LEU A 264      13.570   4.563  12.187  1.00  0.00           C  
ATOM   3805  CD2 LEU A 264      14.963   2.512  12.589  1.00  0.00           C  
ATOM   3806  HB2 LEU A 264      11.716   3.167  13.424  1.00  0.00           H  
ATOM   3807  HB3 LEU A 264      13.157   3.158  14.469  1.00  0.00           H  
ATOM   3808  HG  LEU A 264      13.197   2.523  11.533  1.00  0.00           H  
ATOM   3809 HD11 LEU A 264      14.202   4.786  11.326  1.00  0.00           H  
ATOM   3810 HD12 LEU A 264      12.559   4.920  11.997  1.00  0.00           H  
ATOM   3811 HD13 LEU A 264      13.971   5.061  13.070  1.00  0.00           H  
ATOM   3812 HD21 LEU A 264      15.565   2.798  11.726  1.00  0.00           H  
ATOM   3813 HD22 LEU A 264      15.406   2.929  13.493  1.00  0.00           H  
ATOM   3814 HD23 LEU A 264      14.931   1.425  12.665  1.00  0.00           H  
ATOM   3815  H   LEU A 264      11.060   1.115  12.330  1.00 91.96           H  
ATOM   3816  HA  LEU A 264      13.349   0.680  14.079  1.00 97.15           H  
ATOM   3817  N   GLU A 265      10.441   0.669  15.380  1.00100.05           N  
ATOM   3818  CA  GLU A 265       9.755   0.380  16.631  1.00100.07           C  
ATOM   3819  C   GLU A 265      10.385  -0.784  17.370  1.00100.43           C  
ATOM   3820  O   GLU A 265      10.004  -1.053  18.514  1.00113.66           O  
ATOM   3821  CB  GLU A 265       8.272   0.065  16.357  1.00  0.00           C  
ATOM   3822  CG  GLU A 265       7.244   0.687  17.316  1.00  0.00           C  
ATOM   3823  CD  GLU A 265       5.779   0.367  17.035  1.00  0.00           C  
ATOM   3824  OE1 GLU A 265       5.288  -0.648  17.580  1.00  0.00           O  
ATOM   3825  OE2 GLU A 265       5.171   1.151  16.277  1.00  0.00           O1-
ATOM   3826  HB2 GLU A 265       8.003   0.421  15.362  1.00  0.00           H  
ATOM   3827  HB3 GLU A 265       8.114  -1.013  16.411  1.00  0.00           H  
ATOM   3828  HG2 GLU A 265       7.436   0.339  18.332  1.00  0.00           H  
ATOM   3829  HG3 GLU A 265       7.326   1.773  17.282  1.00  0.00           H  
ATOM   3830  H   GLU A 265       9.936   0.518  14.518  1.00100.05           H  
ATOM   3831  HA  GLU A 265       9.808   1.264  17.267  1.00100.07           H  
ATOM   3832  N   THR A 266      11.338  -1.475  16.749  1.00 92.91           N  
ATOM   3833  CA  THR A 266      11.859  -2.715  17.301  1.00 98.50           C  
ATOM   3834  C   THR A 266      13.224  -2.514  17.953  1.00104.29           C  
ATOM   3835  O   THR A 266      13.322  -2.496  19.188  1.00 96.70           O  
ATOM   3836  CB  THR A 266      11.923  -3.763  16.194  1.00 98.15           C  
ATOM   3837  OG1 THR A 266      12.973  -3.434  15.270  1.00 98.47           O  
ATOM   3838  CG2 THR A 266      10.588  -3.806  15.448  1.00 89.60           C  
ATOM   3839  H   THR A 266      11.715  -1.141  15.875  1.00 92.91           H  
ATOM   3840  HA  THR A 266      11.166  -3.067  18.065  1.00 98.50           H  
ATOM   3841  HB  THR A 266      12.121  -4.741  16.634  1.00 98.15           H  
ATOM   3842  HG1 THR A 266      13.009  -4.096  14.576  1.00 98.47           H  
ATOM   3843 HG21 THR A 266      10.638  -4.557  14.658  1.00 89.60           H  
ATOM   3844 HG22 THR A 266       9.790  -4.064  16.144  1.00 89.60           H  
ATOM   3845 HG23 THR A 266      10.386  -2.829  15.008  1.00 89.60           H  
ATOM   3846  N   LEU A 267      14.265  -2.337  17.131  1.00105.46           N  
ATOM   3847  CA  LEU A 267      15.666  -2.158  17.553  1.00 94.59           C  
ATOM   3848  C   LEU A 267      16.225  -3.124  18.627  1.00 96.92           C  
ATOM   3849  O   LEU A 267      16.142  -4.341  18.437  1.00100.28           O  
ATOM   3850  CB  LEU A 267      16.021  -0.662  17.663  1.00  0.00           C  
ATOM   3851  CG  LEU A 267      16.537   0.142  16.445  1.00  0.00           C  
ATOM   3852  CD1 LEU A 267      15.577   0.077  15.259  1.00  0.00           C  
ATOM   3853  CD2 LEU A 267      16.811   1.596  16.832  1.00  0.00           C  
ATOM   3854  HB2 LEU A 267      15.151  -0.144  18.076  1.00  0.00           H  
ATOM   3855  HB3 LEU A 267      16.785  -0.493  18.417  1.00  0.00           H  
ATOM   3856  HG  LEU A 267      17.486  -0.301  16.141  1.00  0.00           H  
ATOM   3857 HD11 LEU A 267      15.332   1.080  14.918  1.00  0.00           H  
ATOM   3858 HD12 LEU A 267      16.015  -0.462  14.419  1.00  0.00           H  
ATOM   3859 HD13 LEU A 267      14.637  -0.406  15.514  1.00  0.00           H  
ATOM   3860 HD21 LEU A 267      15.891   2.181  16.887  1.00  0.00           H  
ATOM   3861 HD22 LEU A 267      17.291   1.677  17.808  1.00  0.00           H  
ATOM   3862 HD23 LEU A 267      17.470   2.082  16.109  1.00  0.00           H  
ATOM   3863  H   LEU A 267      14.062  -2.487  16.145  1.00105.46           H  
ATOM   3864  HA  LEU A 267      16.217  -2.494  16.674  1.00 94.59           H  
ATOM   3865  N   VAL A 268      16.927  -2.553  19.606  1.00  5.42           N  
ATOM   3866  CA  VAL A 268      18.007  -3.064  20.440  1.00  5.32           C  
ATOM   3867  C   VAL A 268      18.541  -1.801  21.170  1.00  4.74           C  
ATOM   3868  O   VAL A 268      18.263  -0.683  20.712  1.00  6.39           O  
ATOM   3869  CB  VAL A 268      19.152  -3.698  19.564  1.00  0.00           C  
ATOM   3870  CG1 VAL A 268      19.993  -2.702  18.728  1.00  0.00           C  
ATOM   3871  CG2 VAL A 268      20.090  -4.598  20.381  1.00  0.00           C  
ATOM   3872  HB  VAL A 268      18.677  -4.368  18.847  1.00  0.00           H  
ATOM   3873 HG11 VAL A 268      20.636  -3.232  18.023  1.00  0.00           H  
ATOM   3874 HG12 VAL A 268      19.360  -2.026  18.154  1.00  0.00           H  
ATOM   3875 HG13 VAL A 268      20.645  -2.093  19.359  1.00  0.00           H  
ATOM   3876 HG21 VAL A 268      20.785  -5.143  19.743  1.00  0.00           H  
ATOM   3877 HG22 VAL A 268      20.686  -4.025  21.089  1.00  0.00           H  
ATOM   3878 HG23 VAL A 268      19.525  -5.332  20.957  1.00  0.00           H  
ATOM   3879  H   VAL A 268      16.852  -1.547  19.719  1.00  0.00           H  
ATOM   3880  HA  VAL A 268      17.612  -3.777  21.166  1.00  0.00           H  
ATOM   3881  N   GLU A 269      19.298  -1.977  22.257  1.00  5.58           N  
ATOM   3882  CA  GLU A 269      19.964  -0.959  23.074  1.00  6.93           C  
ATOM   3883  C   GLU A 269      20.995  -0.081  22.311  1.00  8.66           C  
ATOM   3884  O   GLU A 269      22.192  -0.149  22.593  1.00 10.13           O  
ATOM   3885  CB  GLU A 269      20.556  -1.630  24.351  1.00  0.00           C  
ATOM   3886  CG  GLU A 269      21.389  -2.930  24.161  1.00  0.00           C  
ATOM   3887  CD  GLU A 269      20.587  -4.236  24.197  1.00  0.00           C  
ATOM   3888  OE1 GLU A 269      19.560  -4.303  23.484  1.00  0.00           O  
ATOM   3889  OE2 GLU A 269      21.025  -5.163  24.913  1.00  0.00           O1-
ATOM   3890  HB2 GLU A 269      21.192  -0.909  24.865  1.00  0.00           H  
ATOM   3891  HB3 GLU A 269      19.747  -1.827  25.057  1.00  0.00           H  
ATOM   3892  HG2 GLU A 269      21.952  -2.891  23.229  1.00  0.00           H  
ATOM   3893  HG3 GLU A 269      22.138  -2.988  24.950  1.00  0.00           H  
ATOM   3894  H   GLU A 269      19.411  -2.933  22.640  1.00  0.00           H  
ATOM   3895  HA  GLU A 269      19.193  -0.262  23.407  1.00  0.00           H  
ATOM   3896  N   LEU A 270      20.524   0.715  21.341  1.00 10.08           N  
ATOM   3897  CA  LEU A 270      21.359   1.564  20.487  1.00 12.98           C  
ATOM   3898  C   LEU A 270      21.732   2.898  21.162  1.00 13.49           C  
ATOM   3899  O   LEU A 270      22.894   3.303  21.073  1.00 15.15           O  
ATOM   3900  CB  LEU A 270      20.665   1.738  19.108  1.00  0.00           C  
ATOM   3901  CG  LEU A 270      21.548   2.337  17.975  1.00  0.00           C  
ATOM   3902  CD1 LEU A 270      21.028   1.945  16.571  1.00  0.00           C  
ATOM   3903  CD2 LEU A 270      21.721   3.867  18.088  1.00  0.00           C  
ATOM   3904  HB2 LEU A 270      20.352   0.740  18.799  1.00  0.00           H  
ATOM   3905  HB3 LEU A 270      19.741   2.310  19.210  1.00  0.00           H  
ATOM   3906  HG  LEU A 270      22.540   1.892  18.066  1.00  0.00           H  
ATOM   3907 HD11 LEU A 270      21.796   1.404  16.015  1.00  0.00           H  
ATOM   3908 HD12 LEU A 270      20.144   1.309  16.612  1.00  0.00           H  
ATOM   3909 HD13 LEU A 270      20.756   2.816  15.971  1.00  0.00           H  
ATOM   3910 HD21 LEU A 270      21.772   4.368  17.121  1.00  0.00           H  
ATOM   3911 HD22 LEU A 270      20.903   4.336  18.639  1.00  0.00           H  
ATOM   3912 HD23 LEU A 270      22.645   4.122  18.605  1.00  0.00           H  
ATOM   3913  H   LEU A 270      19.544   0.602  21.090  1.00  0.00           H  
ATOM   3914  HA  LEU A 270      22.294   1.027  20.315  1.00  0.00           H  
ATOM   3915  N   GLU A 271      20.761   3.555  21.810  0.60 13.23           N  
ATOM   3916  CA  GLU A 271      20.924   4.872  22.429  0.60 11.63           C  
ATOM   3917  C   GLU A 271      20.085   4.980  23.720  0.60 12.19           C  
ATOM   3918  O   GLU A 271      19.999   3.988  24.446  0.60 11.47           O  
ATOM   3919  CB  GLU A 271      20.769   6.009  21.389  1.00  0.00           C  
ATOM   3920  CG  GLU A 271      19.404   6.133  20.683  1.00  0.00           C  
ATOM   3921  CD  GLU A 271      19.454   7.241  19.634  1.00  0.00           C  
ATOM   3922  OE1 GLU A 271      19.440   6.901  18.432  1.00  0.00           O  
ATOM   3923  OE2 GLU A 271      19.585   8.410  20.060  1.00  0.00           O1-
ATOM   3924  HB2 GLU A 271      21.007   6.965  21.860  1.00  0.00           H  
ATOM   3925  HB3 GLU A 271      21.536   5.885  20.622  1.00  0.00           H  
ATOM   3926  HG2 GLU A 271      19.131   5.198  20.193  1.00  0.00           H  
ATOM   3927  HG3 GLU A 271      18.606   6.365  21.389  1.00  0.00           H  
ATOM   3928  H   GLU A 271      19.858   3.124  21.934  1.00  0.00           H  
ATOM   3929  HA  GLU A 271      21.950   4.930  22.797  1.00  0.00           H  
ATOM   3930  N   VAL A 272      19.557   6.170  24.043  1.00 13.32           N  
ATOM   3931  CA  VAL A 272      18.966   6.477  25.347  1.00 13.44           C  
ATOM   3932  C   VAL A 272      17.694   7.336  25.185  1.00 12.47           C  
ATOM   3933  O   VAL A 272      17.606   8.124  24.244  1.00 15.16           O  
ATOM   3934  CB  VAL A 272      20.011   7.205  26.247  1.00  0.00           C  
ATOM   3935  CG1 VAL A 272      20.430   8.604  25.738  1.00  0.00           C  
ATOM   3936  CG2 VAL A 272      19.581   7.283  27.724  1.00  0.00           C  
ATOM   3937  HB  VAL A 272      20.909   6.586  26.223  1.00  0.00           H  
ATOM   3938 HG11 VAL A 272      21.267   8.993  26.316  1.00  0.00           H  
ATOM   3939 HG12 VAL A 272      20.743   8.575  24.694  1.00  0.00           H  
ATOM   3940 HG13 VAL A 272      19.619   9.329  25.816  1.00  0.00           H  
ATOM   3941 HG21 VAL A 272      20.391   7.668  28.344  1.00  0.00           H  
ATOM   3942 HG22 VAL A 272      18.719   7.937  27.867  1.00  0.00           H  
ATOM   3943 HG23 VAL A 272      19.318   6.294  28.104  1.00  0.00           H  
ATOM   3944  H   VAL A 272      19.521   6.924  23.366  1.00  0.00           H  
ATOM   3945  HA  VAL A 272      18.661   5.548  25.834  1.00  0.00           H  
ATOM   3946  N   LEU A 273      16.742   7.154  26.110  1.00 10.59           N  
ATOM   3947  CA  LEU A 273      15.392   7.718  26.068  0.70  9.34           C  
ATOM   3948  C   LEU A 273      15.265   8.977  26.965  1.00  7.85           C  
ATOM   3949  O   LEU A 273      16.271   9.625  27.263  1.00  8.37           O  
ATOM   3950  CB  LEU A 273      14.384   6.607  26.468  1.00  0.00           C  
ATOM   3951  CG  LEU A 273      14.538   5.209  25.809  1.00  0.00           C  
ATOM   3952  CD1 LEU A 273      13.429   4.248  26.295  1.00  0.00           C  
ATOM   3953  CD2 LEU A 273      14.659   5.232  24.268  1.00  0.00           C  
ATOM   3954  HB2 LEU A 273      14.421   6.468  27.550  1.00  0.00           H  
ATOM   3955  HB3 LEU A 273      13.378   6.956  26.250  1.00  0.00           H  
ATOM   3956  HG  LEU A 273      15.475   4.795  26.183  1.00  0.00           H  
ATOM   3957 HD11 LEU A 273      12.730   3.963  25.507  1.00  0.00           H  
ATOM   3958 HD12 LEU A 273      13.859   3.325  26.686  1.00  0.00           H  
ATOM   3959 HD13 LEU A 273      12.834   4.681  27.102  1.00  0.00           H  
ATOM   3960 HD21 LEU A 273      15.468   4.576  23.943  1.00  0.00           H  
ATOM   3961 HD22 LEU A 273      13.753   4.887  23.769  1.00  0.00           H  
ATOM   3962 HD23 LEU A 273      14.888   6.217  23.869  1.00  0.00           H  
ATOM   3963  H   LEU A 273      16.927   6.544  26.892  1.00  0.00           H  
ATOM   3964  HA  LEU A 273      15.168   8.052  25.054  1.00  0.00           H  
ATOM   3965  N   GLN A 274      14.029   9.336  27.360  1.00  5.85           N  
ATOM   3966  CA  GLN A 274      13.710  10.394  28.342  0.60  4.69           C  
ATOM   3967  C   GLN A 274      12.239  10.383  28.855  1.00  3.53           C  
ATOM   3968  O   GLN A 274      11.371  11.066  28.307  1.00  4.77           O  
ATOM   3969  CB  GLN A 274      14.199  11.795  27.891  1.00  0.00           C  
ATOM   3970  CG  GLN A 274      13.939  12.155  26.413  1.00  0.00           C  
ATOM   3971  CD  GLN A 274      14.883  13.239  25.919  1.00  0.00           C  
ATOM   3972  OE1 GLN A 274      14.482  14.380  25.717  1.00  0.00           O  
ATOM   3973  NE2 GLN A 274      16.149  12.890  25.715  1.00  0.00           N  
ATOM   3974  HB2 GLN A 274      13.756  12.566  28.525  1.00  0.00           H  
ATOM   3975  HB3 GLN A 274      15.268  11.847  28.103  1.00  0.00           H  
ATOM   3976  HG2 GLN A 274      14.123  11.307  25.759  1.00  0.00           H  
ATOM   3977  HG3 GLN A 274      12.902  12.455  26.265  1.00  0.00           H  
ATOM   3978 HE22 GLN A 274      16.804  13.570  25.365  1.00  0.00           H  
ATOM   3979 HE21 GLN A 274      16.454  11.939  25.895  1.00  0.00           H  
ATOM   3980  H   GLN A 274      13.280   8.694  27.135  1.00  0.00           H  
ATOM   3981  HA  GLN A 274      14.302  10.147  29.228  1.00  0.00           H  
ATOM   3982  N   ASP A 275      11.918   9.576  29.883  1.00126.61           N  
ATOM   3983  CA  ASP A 275      12.066   8.143  29.648  1.00132.38           C  
ATOM   3984  C   ASP A 275      10.999   7.556  28.727  1.00133.58           C  
ATOM   3985  O   ASP A 275      11.254   7.303  27.546  1.00131.78           O  
ATOM   3986  CB  ASP A 275      12.423   7.108  30.731  1.00  0.00           C  
ATOM   3987  CG  ASP A 275      13.790   6.431  30.591  1.00  0.00           C  
ATOM   3988  OD1 ASP A 275      14.762   6.984  31.155  1.00  0.00           O  
ATOM   3989  OD2 ASP A 275      13.841   5.398  29.890  1.00  0.00           O1-
ATOM   3990  HB2 ASP A 275      12.411   7.580  31.713  1.00  0.00           H  
ATOM   3991  HB3 ASP A 275      11.694   6.301  30.828  1.00  0.00           H  
ATOM   3992  HA  ASP A 275      12.946   8.031  29.028  1.00132.38           H  
ATOM   3993  H   ASP A 275      11.100   9.814  30.417  1.00  0.00           H  
ATOM   3994  N   CYS A 276       9.801   7.351  29.280  1.00135.77           N  
ATOM   3995  CA  CYS A 276       8.722   6.739  28.515  1.00140.50           C  
ATOM   3996  C   CYS A 276       8.197   7.670  27.426  1.00141.38           C  
ATOM   3997  O   CYS A 276       7.666   7.195  26.413  1.00145.56           O  
ATOM   3998  CB  CYS A 276       7.578   6.322  29.452  1.00141.31           C  
ATOM   3999  SG  CYS A 276       7.960   4.960  30.604  1.00145.79           S  
ATOM   4000  H   CYS A 276       9.634   7.622  30.239  1.00135.77           H  
ATOM   4001  HA  CYS A 276       9.111   5.841  28.035  1.00140.50           H  
ATOM   4002  HB3 CYS A 276       6.705   6.056  28.857  1.00141.31           H  
ATOM   4003  HB2 CYS A 276       7.243   7.191  30.020  1.00141.31           H  
ATOM   4004  HG  CYS A 276       6.888   4.698  31.357  1.00145.79           H  
ATOM   4005  N   THR A 277       8.345   8.986  27.603  1.00135.47           N  
ATOM   4006  CA  THR A 277       7.757   9.943  26.669  1.00139.83           C  
ATOM   4007  C   THR A 277       8.618  10.183  25.428  1.00140.79           C  
ATOM   4008  O   THR A 277       8.169  10.883  24.510  1.00134.70           O  
ATOM   4009  CB  THR A 277       7.472  11.271  27.395  1.00  0.00           C  
ATOM   4010  OG1 THR A 277       8.427  11.443  28.448  1.00  0.00           O  
ATOM   4011  CG2 THR A 277       6.061  11.349  27.993  1.00  0.00           C  
ATOM   4012  HB  THR A 277       7.529  12.095  26.683  1.00  0.00           H  
ATOM   4013  HG1 THR A 277       9.252  11.014  28.204  1.00  0.00           H  
ATOM   4014 HG21 THR A 277       5.928  12.310  28.489  1.00  0.00           H  
ATOM   4015 HG22 THR A 277       5.323  11.246  27.197  1.00  0.00           H  
ATOM   4016 HG23 THR A 277       5.927  10.544  28.718  1.00  0.00           H  
ATOM   4017  H   THR A 277       8.869   9.335  28.393  1.00135.47           H  
ATOM   4018  HA  THR A 277       6.802   9.536  26.336  1.00139.83           H  
ATOM   4019  N   PHE A 278       9.836   9.620  25.376  1.00137.11           N  
ATOM   4020  CA  PHE A 278      10.625   9.607  24.143  1.00129.75           C  
ATOM   4021  C   PHE A 278      10.078   8.602  23.137  1.00128.14           C  
ATOM   4022  O   PHE A 278      10.219   8.799  21.922  1.00118.12           O  
ATOM   4023  CB  PHE A 278      12.099   9.295  24.464  1.00  0.00           C  
ATOM   4024  CG  PHE A 278      13.030   9.249  23.272  1.00  0.00           C  
ATOM   4025  CD1 PHE A 278      13.686  10.420  22.850  1.00  0.00           C  
ATOM   4026  CD2 PHE A 278      13.241   8.039  22.586  1.00  0.00           C  
ATOM   4027  CE1 PHE A 278      14.558  10.380  21.746  1.00  0.00           C  
ATOM   4028  CE2 PHE A 278      14.112   7.999  21.482  1.00  0.00           C  
ATOM   4029  CZ  PHE A 278      14.770   9.170  21.062  1.00  0.00           C  
ATOM   4030  HB2 PHE A 278      12.495  10.058  25.134  1.00  0.00           H  
ATOM   4031  HB3 PHE A 278      12.167   8.319  24.945  1.00  0.00           H  
ATOM   4032  HD1 PHE A 278      13.521  11.351  23.374  1.00  0.00           H  
ATOM   4033  HD2 PHE A 278      12.733   7.141  22.907  1.00  0.00           H  
ATOM   4034  HE1 PHE A 278      15.064  11.279  21.424  1.00  0.00           H  
ATOM   4035  HE2 PHE A 278      14.275   7.070  20.956  1.00  0.00           H  
ATOM   4036  HZ  PHE A 278      15.438   9.139  20.214  1.00  0.00           H  
ATOM   4037  H   PHE A 278      10.230   9.192  26.202  1.00137.11           H  
ATOM   4038  HA  PHE A 278      10.576  10.601  23.695  1.00129.75           H  
ATOM   4039  N   GLU A 279       9.466   7.519  23.621  1.00130.80           N  
ATOM   4040  CA  GLU A 279       8.764   6.587  22.752  1.00123.94           C  
ATOM   4041  C   GLU A 279       7.425   7.139  22.272  1.00123.84           C  
ATOM   4042  O   GLU A 279       6.870   6.613  21.301  1.00125.32           O  
ATOM   4043  CB  GLU A 279       8.553   5.248  23.485  1.00  0.00           C  
ATOM   4044  CG  GLU A 279       9.597   4.148  23.227  1.00  0.00           C  
ATOM   4045  CD  GLU A 279       9.378   2.826  23.958  1.00  0.00           C  
ATOM   4046  OE1 GLU A 279       8.694   1.948  23.385  1.00  0.00           O  
ATOM   4047  OE2 GLU A 279       9.908   2.714  25.083  1.00  0.00           O1-
ATOM   4048  HB2 GLU A 279       8.562   5.417  24.562  1.00  0.00           H  
ATOM   4049  HB3 GLU A 279       7.595   4.819  23.192  1.00  0.00           H  
ATOM   4050  HG2 GLU A 279       9.615   3.904  22.165  1.00  0.00           H  
ATOM   4051  HG3 GLU A 279      10.581   4.501  23.534  1.00  0.00           H  
ATOM   4052  H   GLU A 279       9.483   7.330  24.613  1.00130.80           H  
ATOM   4053  HA  GLU A 279       9.388   6.401  21.877  1.00123.94           H  
ATOM   4054  N   ARG A 280       6.894   8.177  22.934  1.00123.40           N  
ATOM   4055  CA  ARG A 280       5.698   8.852  22.432  1.00124.27           C  
ATOM   4056  C   ARG A 280       5.976   9.547  21.102  1.00120.25           C  
ATOM   4057  O   ARG A 280       5.118   9.563  20.208  1.00115.50           O  
ATOM   4058  CB  ARG A 280       5.178   9.855  23.479  1.00  0.00           C  
ATOM   4059  CG  ARG A 280       4.693   9.341  24.854  1.00  0.00           C  
ATOM   4060  CD  ARG A 280       3.369   8.580  24.934  1.00  0.00           C  
ATOM   4061  NE  ARG A 280       3.027   8.201  26.310  1.00  0.00           N  
ATOM   4062  CZ  ARG A 280       1.937   7.493  26.661  1.00  0.00           C  
ATOM   4063  NH1 ARG A 280       1.064   7.075  25.719  1.00  0.00           N  
ATOM   4064  NH2 ARG A 280       1.740   7.224  27.968  1.00  0.00           N1+
ATOM   4065  HB2 ARG A 280       5.967  10.568  23.723  1.00  0.00           H  
ATOM   4066  HB3 ARG A 280       4.318  10.391  23.075  1.00  0.00           H  
ATOM   4067  HG2 ARG A 280       5.430   8.651  25.265  1.00  0.00           H  
ATOM   4068  HG3 ARG A 280       4.566  10.184  25.534  1.00  0.00           H  
ATOM   4069  HD2 ARG A 280       2.565   9.208  24.548  1.00  0.00           H  
ATOM   4070  HD3 ARG A 280       3.436   7.668  24.340  1.00  0.00           H  
ATOM   4071  HE  ARG A 280       3.677   8.511  27.018  1.00  0.00           H  
ATOM   4072 HH12 ARG A 280       0.248   6.544  25.989  1.00  0.00           H  
ATOM   4073 HH11 ARG A 280       1.226   7.294  24.747  1.00  0.00           H  
ATOM   4074 HH22 ARG A 280       0.931   6.693  28.258  1.00  0.00           H  
ATOM   4075 HH21 ARG A 280       2.403   7.552  28.656  1.00  0.00           H  
ATOM   4076  H   ARG A 280       7.321   8.504  23.789  1.00123.40           H  
ATOM   4077  HA  ARG A 280       4.926   8.099  22.268  1.00124.27           H  
ATOM   4078  N   TYR A 281       7.167  10.138  20.958  1.00118.50           N  
ATOM   4079  CA  TYR A 281       7.594  10.631  19.652  1.00114.08           C  
ATOM   4080  C   TYR A 281       7.600   9.502  18.625  1.00110.53           C  
ATOM   4081  O   TYR A 281       7.215   9.701  17.465  1.00111.36           O  
ATOM   4082  CB  TYR A 281       8.988  11.275  19.765  1.00  0.00           C  
ATOM   4083  CG  TYR A 281       9.741  11.538  18.473  1.00  0.00           C  
ATOM   4084  CD1 TYR A 281      10.609  10.559  17.956  1.00  0.00           C  
ATOM   4085  CD2 TYR A 281       9.588  12.763  17.801  1.00  0.00           C  
ATOM   4086  CE1 TYR A 281      11.311  10.800  16.760  1.00  0.00           C  
ATOM   4087  CE2 TYR A 281      10.288  13.004  16.604  1.00  0.00           C  
ATOM   4088  CZ  TYR A 281      11.148  12.021  16.082  1.00  0.00           C  
ATOM   4089  OH  TYR A 281      11.827  12.250  14.920  1.00  0.00           O  
ATOM   4090  HB2 TYR A 281       8.901  12.246  20.254  1.00  0.00           H  
ATOM   4091  HB3 TYR A 281       9.640  10.629  20.355  1.00  0.00           H  
ATOM   4092  HD1 TYR A 281      10.740   9.621  18.476  1.00  0.00           H  
ATOM   4093  HD2 TYR A 281       8.933  13.522  18.203  1.00  0.00           H  
ATOM   4094  HE1 TYR A 281      11.976  10.046  16.362  1.00  0.00           H  
ATOM   4095  HE2 TYR A 281      10.164  13.944  16.087  1.00  0.00           H  
ATOM   4096  HH  TYR A 281      11.607  13.124  14.586  1.00  0.00           H  
ATOM   4097  H   TYR A 281       7.777  10.246  21.756  1.00118.50           H  
ATOM   4098  HA  TYR A 281       6.888  11.393  19.322  1.00114.08           H  
ATOM   4099  N   LEU A 282       8.021   8.304  19.040  1.00107.43           N  
ATOM   4100  CA  LEU A 282       7.924   7.126  18.186  1.00109.83           C  
ATOM   4101  C   LEU A 282       6.480   6.668  17.982  1.00108.61           C  
ATOM   4102  O   LEU A 282       6.196   5.998  16.982  1.00107.42           O  
ATOM   4103  CB  LEU A 282       8.752   5.982  18.780  1.00110.20           C  
ATOM   4104  CG  LEU A 282      10.202   5.798  18.318  1.00105.89           C  
ATOM   4105  CD1 LEU A 282      10.256   5.026  17.000  1.00 94.06           C  
ATOM   4106  CD2 LEU A 282      10.928   7.139  18.199  1.00 96.71           C  
ATOM   4107  H   LEU A 282       8.415   8.200  19.965  1.00107.43           H  
ATOM   4108  HA  LEU A 282       8.342   7.377  17.210  1.00109.83           H  
ATOM   4109  HB3 LEU A 282       8.214   5.043  18.643  1.00110.20           H  
ATOM   4110  HB2 LEU A 282       8.732   6.056  19.867  1.00110.20           H  
ATOM   4111  HG  LEU A 282      10.719   5.204  19.072  1.00105.89           H  
ATOM   4112 HD11 LEU A 282      11.293   4.906  16.690  1.00 94.06           H  
ATOM   4113 HD12 LEU A 282       9.801   4.044  17.135  1.00 94.06           H  
ATOM   4114 HD13 LEU A 282       9.710   5.577  16.234  1.00 94.06           H  
ATOM   4115 HD21 LEU A 282      11.954   6.968  17.869  1.00 96.71           H  
ATOM   4116 HD22 LEU A 282      10.414   7.768  17.474  1.00 96.71           H  
ATOM   4117 HD23 LEU A 282      10.937   7.635  19.169  1.00 96.71           H  
ATOM   4118  N   ASP A 283       5.571   7.021  18.897  1.00109.85           N  
ATOM   4119  CA  ASP A 283       4.168   6.614  18.822  1.00107.34           C  
ATOM   4120  C   ASP A 283       3.317   7.551  17.974  1.00107.62           C  
ATOM   4121  O   ASP A 283       2.410   7.088  17.271  1.00106.36           O  
ATOM   4122  CB  ASP A 283       3.562   6.519  20.236  1.00  0.00           C  
ATOM   4123  CG  ASP A 283       4.030   5.339  21.092  1.00  0.00           C  
ATOM   4124  OD1 ASP A 283       4.656   4.423  20.510  1.00  0.00           O  
ATOM   4125  OD2 ASP A 283       3.719   5.358  22.302  1.00  0.00           O1-
ATOM   4126  HB2 ASP A 283       3.811   7.419  20.799  1.00  0.00           H  
ATOM   4127  HB3 ASP A 283       2.478   6.426  20.162  1.00  0.00           H  
ATOM   4128  H   ASP A 283       5.840   7.593  19.684  1.00109.85           H  
ATOM   4129  HA  ASP A 283       4.129   5.620  18.372  1.00107.34           H  
ATOM   4130  N   TYR A 284       3.568   8.861  18.039  1.00108.52           N  
ATOM   4131  CA  TYR A 284       2.873   9.772  17.135  1.00106.95           C  
ATOM   4132  C   TYR A 284       3.434   9.638  15.724  1.00 99.27           C  
ATOM   4133  O   TYR A 284       2.729   9.888  14.735  1.00 96.55           O  
ATOM   4134  CB  TYR A 284       2.949  11.216  17.666  1.00  0.00           C  
ATOM   4135  CG  TYR A 284       3.649  12.241  16.791  1.00  0.00           C  
ATOM   4136  CD1 TYR A 284       5.028  12.473  16.947  1.00  0.00           C  
ATOM   4137  CD2 TYR A 284       2.921  12.976  15.839  1.00  0.00           C  
ATOM   4138  CE1 TYR A 284       5.678  13.425  16.142  1.00  0.00           C  
ATOM   4139  CE2 TYR A 284       3.571  13.926  15.032  1.00  0.00           C  
ATOM   4140  CZ  TYR A 284       4.952  14.150  15.181  1.00  0.00           C  
ATOM   4141  OH  TYR A 284       5.587  15.070  14.397  1.00  0.00           O  
ATOM   4142  HB2 TYR A 284       1.941  11.603  17.816  1.00  0.00           H  
ATOM   4143  HB3 TYR A 284       3.487  11.227  18.614  1.00  0.00           H  
ATOM   4144  HD1 TYR A 284       5.587  11.920  17.687  1.00  0.00           H  
ATOM   4145  HD2 TYR A 284       1.859  12.812  15.727  1.00  0.00           H  
ATOM   4146  HE1 TYR A 284       6.738  13.598  16.261  1.00  0.00           H  
ATOM   4147  HE2 TYR A 284       3.010  14.486  14.298  1.00  0.00           H  
ATOM   4148  HH  TYR A 284       4.954  15.473  13.799  1.00  0.00           H  
ATOM   4149  H   TYR A 284       4.234   9.215  18.709  1.00108.52           H  
ATOM   4150  HA  TYR A 284       1.822   9.480  17.108  1.00106.95           H  
ATOM   4151  N   ALA A 285       4.699   9.228  15.600  1.00 96.42           N  
ATOM   4152  CA  ALA A 285       5.187   8.742  14.316  1.00100.00           C  
ATOM   4153  C   ALA A 285       4.334   7.581  13.824  1.00 97.20           C  
ATOM   4154  O   ALA A 285       3.955   7.529  12.648  1.00 98.29           O  
ATOM   4155  CB  ALA A 285       6.652   8.317  14.431  1.00 95.60           C  
ATOM   4156  H   ALA A 285       5.318   9.256  16.397  1.00 96.42           H  
ATOM   4157  HA  ALA A 285       5.118   9.553  13.589  1.00100.00           H  
ATOM   4158  HB1 ALA A 285       7.005   7.956  13.465  1.00 95.60           H  
ATOM   4159  HB2 ALA A 285       7.255   9.172  14.741  1.00 95.60           H  
ATOM   4160  HB3 ALA A 285       6.744   7.522  15.173  1.00 95.60           H  
ATOM   4161  N   ILE A 286       4.009   6.644  14.720  1.00 92.58           N  
ATOM   4162  CA  ILE A 286       3.187   5.500  14.338  1.00 88.67           C  
ATOM   4163  C   ILE A 286       1.792   5.940  13.913  1.00 96.44           C  
ATOM   4164  O   ILE A 286       1.197   5.344  13.008  1.00100.18           O  
ATOM   4165  CB  ILE A 286       3.109   4.497  15.505  1.00  0.00           C  
ATOM   4166  CG1 ILE A 286       4.511   3.980  15.892  1.00  0.00           C  
ATOM   4167  CG2 ILE A 286       2.155   3.335  15.173  1.00  0.00           C  
ATOM   4168  CD1 ILE A 286       4.757   3.578  17.356  1.00  0.00           C  
ATOM   4169  HB  ILE A 286       2.591   4.957  16.347  1.00  0.00           H  
ATOM   4170 HG12 ILE A 286       4.741   3.085  15.312  1.00  0.00           H  
ATOM   4171 HG13 ILE A 286       5.254   4.749  15.682  1.00  0.00           H  
ATOM   4172 HG21 ILE A 286       2.119   2.642  16.015  1.00  0.00           H  
ATOM   4173 HG22 ILE A 286       1.156   3.729  14.985  1.00  0.00           H  
ATOM   4174 HG23 ILE A 286       2.513   2.812  14.286  1.00  0.00           H  
ATOM   4175 HD11 ILE A 286       5.785   3.236  17.470  1.00  0.00           H  
ATOM   4176 HD12 ILE A 286       4.586   4.438  18.004  1.00  0.00           H  
ATOM   4177 HD13 ILE A 286       4.074   2.774  17.633  1.00  0.00           H  
ATOM   4178  H   ILE A 286       4.333   6.723  15.674  1.00 92.58           H  
ATOM   4179  HA  ILE A 286       3.663   5.004  13.491  1.00 88.67           H  
ATOM   4180  N   GLN A 287       1.256   6.988  14.540  1.00 97.54           N  
ATOM   4181  CA  GLN A 287      -0.112   7.409  14.246  1.00 94.69           C  
ATOM   4182  C   GLN A 287      -0.215   8.052  12.863  1.00 95.54           C  
ATOM   4183  O   GLN A 287      -0.953   7.569  11.995  1.00 90.54           O  
ATOM   4184  CB  GLN A 287      -0.612   8.372  15.339  1.00  0.00           C  
ATOM   4185  CG  GLN A 287       0.099   9.729  15.483  1.00  0.00           C  
ATOM   4186  CD  GLN A 287      -0.451  10.626  16.584  1.00  0.00           C  
ATOM   4187  OE1 GLN A 287      -0.008  10.574  17.727  1.00  0.00           O  
ATOM   4188  NE2 GLN A 287      -1.434  11.458  16.253  1.00  0.00           N  
ATOM   4189  HB2 GLN A 287      -1.658   8.619  15.157  1.00  0.00           H  
ATOM   4190  HB3 GLN A 287      -0.517   7.897  16.316  1.00  0.00           H  
ATOM   4191  HG2 GLN A 287       1.153   9.566  15.709  1.00  0.00           H  
ATOM   4192  HG3 GLN A 287       0.010  10.288  14.550  1.00  0.00           H  
ATOM   4193 HE22 GLN A 287      -1.832  12.072  16.949  1.00  0.00           H  
ATOM   4194 HE21 GLN A 287      -1.783  11.474  15.305  1.00  0.00           H  
ATOM   4195  H   GLN A 287       1.796   7.497  15.226  1.00 97.54           H  
ATOM   4196  HA  GLN A 287      -0.749   6.524  14.257  1.00 94.69           H  
ATOM   4197  N   ALA A 288       0.522   9.143  12.635  1.00 94.59           N  
ATOM   4198  CA  ALA A 288       0.333   9.889  11.393  1.00 92.14           C  
ATOM   4199  C   ALA A 288       0.820   9.091  10.185  1.00 91.89           C  
ATOM   4200  O   ALA A 288       0.211   9.160   9.110  1.00 93.44           O  
ATOM   4201  CB  ALA A 288       1.002  11.274  11.475  1.00  0.00           C  
ATOM   4202  HB1 ALA A 288       1.361  11.564  10.487  1.00  0.00           H  
ATOM   4203  HB2 ALA A 288       0.278  12.009  11.827  1.00  0.00           H  
ATOM   4204  HB3 ALA A 288       1.842  11.231  12.169  1.00  0.00           H  
ATOM   4205  H   ALA A 288       1.203   9.445  13.318  1.00 94.59           H  
ATOM   4206  HA  ALA A 288      -0.738  10.050  11.268  1.00 92.14           H  
ATOM   4207  N   THR A 289       1.900   8.312  10.329  1.00 86.68           N  
ATOM   4208  CA  THR A 289       2.354   7.513   9.193  1.00 88.45           C  
ATOM   4209  C   THR A 289       1.393   6.363   8.905  1.00 95.47           C  
ATOM   4210  O   THR A 289       1.295   5.915   7.753  1.00 96.06           O  
ATOM   4211  CB  THR A 289       3.777   6.990   9.419  1.00 83.04           C  
ATOM   4212  OG1 THR A 289       3.791   6.056  10.501  1.00 75.62           O  
ATOM   4213  CG2 THR A 289       4.730   8.140   9.722  1.00 80.86           C  
ATOM   4214  H   THR A 289       2.389   8.282  11.212  1.00 86.68           H  
ATOM   4215  HA  THR A 289       2.373   8.161   8.314  1.00 88.45           H  
ATOM   4216  HB  THR A 289       4.114   6.484   8.513  1.00 83.04           H  
ATOM   4217  HG1 THR A 289       4.686   5.735  10.636  1.00 75.62           H  
ATOM   4218 HG21 THR A 289       5.735   7.747   9.879  1.00 80.86           H  
ATOM   4219 HG22 THR A 289       4.740   8.836   8.883  1.00 80.86           H  
ATOM   4220 HG23 THR A 289       4.398   8.660  10.621  1.00 80.86           H  
ATOM   4221  N   GLU A 290       0.672   5.878   9.925  1.00 88.35           N  
ATOM   4222  CA  GLU A 290      -0.435   4.961   9.663  1.00 87.57           C  
ATOM   4223  C   GLU A 290      -1.632   5.702   9.086  1.00 87.64           C  
ATOM   4224  O   GLU A 290      -2.432   5.111   8.351  1.00 91.40           O  
ATOM   4225  CB  GLU A 290      -0.847   4.212  10.944  1.00  0.00           C  
ATOM   4226  CG  GLU A 290      -1.923   3.125  10.795  1.00  0.00           C  
ATOM   4227  CD  GLU A 290      -2.306   2.372  12.066  1.00  0.00           C  
ATOM   4228  OE1 GLU A 290      -1.396   1.783  12.693  1.00  0.00           O  
ATOM   4229  OE2 GLU A 290      -3.511   2.404  12.394  1.00  0.00           O1-
ATOM   4230  HB2 GLU A 290       0.023   3.709  11.368  1.00  0.00           H  
ATOM   4231  HB3 GLU A 290      -1.244   4.922  11.670  1.00  0.00           H  
ATOM   4232  HG2 GLU A 290      -2.844   3.573  10.423  1.00  0.00           H  
ATOM   4233  HG3 GLU A 290      -1.579   2.366  10.090  1.00  0.00           H  
ATOM   4234  H   GLU A 290       0.894   6.147  10.874  1.00 88.35           H  
ATOM   4235  HA  GLU A 290      -0.103   4.226   8.929  1.00 87.57           H  
ATOM   4236  N   THR A 291      -1.772   6.992   9.401  1.00 84.98           N  
ATOM   4237  CA  THR A 291      -2.884   7.762   8.854  1.00 88.53           C  
ATOM   4238  C   THR A 291      -2.682   8.044   7.369  1.00 85.59           C  
ATOM   4239  O   THR A 291      -3.638   8.009   6.589  1.00 90.19           O  
ATOM   4240  CB  THR A 291      -3.055   9.070   9.649  1.00  0.00           C  
ATOM   4241  OG1 THR A 291      -3.322   8.752  11.020  1.00  0.00           O  
ATOM   4242  CG2 THR A 291      -4.186   9.961   9.119  1.00  0.00           C  
ATOM   4243  HB  THR A 291      -2.150   9.672   9.560  1.00  0.00           H  
ATOM   4244  HG1 THR A 291      -4.127   8.230  11.077  1.00  0.00           H  
ATOM   4245 HG21 THR A 291      -4.252  10.865   9.725  1.00  0.00           H  
ATOM   4246 HG22 THR A 291      -3.981  10.232   8.083  1.00  0.00           H  
ATOM   4247 HG23 THR A 291      -5.130   9.419   9.172  1.00  0.00           H  
ATOM   4248  H   THR A 291      -1.107   7.436  10.019  1.00 84.98           H  
ATOM   4249  HA  THR A 291      -3.793   7.172   8.968  1.00 88.53           H  
ATOM   4250  N   LEU A 292      -1.438   8.312   6.957  1.00 82.12           N  
ATOM   4251  CA  LEU A 292      -1.164   8.556   5.543  1.00 85.47           C  
ATOM   4252  C   LEU A 292      -1.271   7.275   4.727  1.00 86.33           C  
ATOM   4253  O   LEU A 292      -1.714   7.305   3.573  1.00 87.76           O  
ATOM   4254  CB  LEU A 292       0.220   9.181   5.383  1.00 88.19           C  
ATOM   4255  CG  LEU A 292       0.341  10.538   6.070  1.00 84.80           C  
ATOM   4256  CD1 LEU A 292       1.745  11.083   5.932  1.00 71.18           C  
ATOM   4257  CD2 LEU A 292      -0.686  11.508   5.502  1.00 79.34           C  
ATOM   4258  H   LEU A 292      -0.681   8.347   7.625  1.00 82.12           H  
ATOM   4259  HA  LEU A 292      -1.903   9.264   5.169  1.00 85.47           H  
ATOM   4260  HB3 LEU A 292       0.447   9.291   4.321  1.00 88.19           H  
ATOM   4261  HB2 LEU A 292       0.973   8.502   5.785  1.00 88.19           H  
ATOM   4262  HG  LEU A 292       0.130  10.403   7.131  1.00 84.80           H  
ATOM   4263 HD11 LEU A 292       1.811  12.051   6.428  1.00 71.18           H  
ATOM   4264 HD12 LEU A 292       2.450  10.390   6.392  1.00 71.18           H  
ATOM   4265 HD13 LEU A 292       1.988  11.199   4.874  1.00 71.18           H  
ATOM   4266 HD21 LEU A 292      -0.592  12.472   6.000  1.00 79.34           H  
ATOM   4267 HD22 LEU A 292      -0.516  11.633   4.432  1.00 79.34           H  
ATOM   4268 HD23 LEU A 292      -1.689  11.112   5.665  1.00 79.34           H  
ATOM   4269  N   ALA A 293      -0.864   6.142   5.302  1.00 87.02           N  
ATOM   4270  CA  ALA A 293      -1.015   4.866   4.608  1.00 90.02           C  
ATOM   4271  C   ALA A 293      -2.478   4.485   4.423  1.00 89.50           C  
ATOM   4272  O   ALA A 293      -2.791   3.683   3.533  1.00 94.60           O  
ATOM   4273  CB  ALA A 293      -0.275   3.762   5.363  1.00 88.59           C  
ATOM   4274  H   ALA A 293      -0.449   6.163   6.222  1.00 87.02           H  
ATOM   4275  HA  ALA A 293      -0.562   4.963   3.622  1.00 90.02           H  
ATOM   4276  HB1 ALA A 293      -0.397   2.816   4.834  1.00 88.59           H  
ATOM   4277  HB2 ALA A 293       0.784   4.010   5.424  1.00 88.59           H  
ATOM   4278  HB3 ALA A 293      -0.685   3.669   6.370  1.00 88.59           H  
ATOM   4279  N   PHE A 294      -3.376   5.039   5.238  1.00 87.54           N  
ATOM   4280  CA  PHE A 294      -4.805   4.814   5.050  1.00 88.92           C  
ATOM   4281  C   PHE A 294      -5.381   5.742   3.984  1.00 95.30           C  
ATOM   4282  O   PHE A 294      -6.230   5.321   3.187  1.00 97.10           O  
ATOM   4283  CB  PHE A 294      -5.552   5.012   6.383  1.00  0.00           C  
ATOM   4284  CG  PHE A 294      -5.130   4.094   7.510  1.00  0.00           C  
ATOM   4285  CD1 PHE A 294      -4.118   3.142   7.295  1.00  0.00           C  
ATOM   4286  CD2 PHE A 294      -5.748   4.191   8.769  1.00  0.00           C  
ATOM   4287  CE1 PHE A 294      -3.719   2.291   8.342  1.00  0.00           C  
ATOM   4288  CE2 PHE A 294      -5.350   3.340   9.815  1.00  0.00           C  
ATOM   4289  CZ  PHE A 294      -4.335   2.389   9.602  1.00  0.00           C  
ATOM   4290  HB2 PHE A 294      -5.394   6.030   6.741  1.00  0.00           H  
ATOM   4291  HB3 PHE A 294      -6.618   4.842   6.231  1.00  0.00           H  
ATOM   4292  HD1 PHE A 294      -3.645   3.064   6.326  1.00  0.00           H  
ATOM   4293  HD2 PHE A 294      -6.529   4.919   8.933  1.00  0.00           H  
ATOM   4294  HE1 PHE A 294      -2.939   1.563   8.177  1.00  0.00           H  
ATOM   4295  HE2 PHE A 294      -5.824   3.415  10.784  1.00  0.00           H  
ATOM   4296  HZ  PHE A 294      -4.030   1.735  10.405  1.00  0.00           H  
ATOM   4297  H   PHE A 294      -3.072   5.626   6.001  1.00 87.54           H  
ATOM   4298  HA  PHE A 294      -4.951   3.783   4.724  1.00 88.92           H  
ATOM   4299  N   VAL A 295      -4.939   7.004   3.960  1.00 94.97           N  
ATOM   4300  CA  VAL A 295      -5.459   7.967   2.992  1.00 90.65           C  
ATOM   4301  C   VAL A 295      -4.955   7.671   1.579  1.00 90.53           C  
ATOM   4302  O   VAL A 295      -5.554   8.143   0.604  1.00 90.31           O  
ATOM   4303  CB  VAL A 295      -5.110   9.408   3.433  1.00 81.33           C  
ATOM   4304  CG1 VAL A 295      -3.649   9.736   3.157  1.00 76.38           C  
ATOM   4305  CG2 VAL A 295      -6.031  10.423   2.765  1.00 77.53           C  
ATOM   4306  H   VAL A 295      -4.233   7.305   4.617  1.00 94.97           H  
ATOM   4307  HA  VAL A 295      -6.545   7.875   2.984  1.00 90.65           H  
ATOM   4308  HB  VAL A 295      -5.268   9.473   4.510  1.00 81.33           H  
ATOM   4309 HG11 VAL A 295      -3.438  10.756   3.480  1.00 76.38           H  
ATOM   4310 HG12 VAL A 295      -3.010   9.043   3.706  1.00 76.38           H  
ATOM   4311 HG13 VAL A 295      -3.450   9.645   2.089  1.00 76.38           H  
ATOM   4312 HG21 VAL A 295      -5.764  11.428   3.093  1.00 77.53           H  
ATOM   4313 HG22 VAL A 295      -5.924  10.353   1.681  1.00 77.53           H  
ATOM   4314 HG23 VAL A 295      -7.064  10.213   3.042  1.00 77.53           H  
ATOM   4315  N   HIS A 296      -3.881   6.884   1.439  1.00 88.39           N  
ATOM   4316  CA  HIS A 296      -3.377   6.533   0.113  1.00 86.62           C  
ATOM   4317  C   HIS A 296      -4.378   5.690  -0.671  1.00 93.44           C  
ATOM   4318  O   HIS A 296      -4.409   5.754  -1.907  1.00 88.10           O  
ATOM   4319  CB  HIS A 296      -2.038   5.780   0.229  1.00  0.00           C  
ATOM   4320  CG  HIS A 296      -1.391   5.349  -1.068  1.00  0.00           C  
ATOM   4321  ND1 HIS A 296      -1.989   4.524  -1.932  1.00  0.00           N  
ATOM   4322  CD2 HIS A 296      -0.171   5.661  -1.618  1.00  0.00           C  
ATOM   4323  CE1 HIS A 296      -1.173   4.327  -2.980  1.00  0.00           C  
ATOM   4324  NE2 HIS A 296      -0.034   5.004  -2.836  1.00  0.00           N  
ATOM   4325  HB2 HIS A 296      -1.308   6.414   0.730  1.00  0.00           H  
ATOM   4326  HB3 HIS A 296      -2.184   4.867   0.807  1.00  0.00           H  
ATOM   4327  HD2 HIS A 296       0.503   6.325  -1.097  1.00  0.00           H  
ATOM   4328  HE1 HIS A 296      -1.481   3.684  -3.792  1.00  0.00           H  
ATOM   4329  HE2 HIS A 296       0.809   5.117  -3.380  1.00  0.00           H  
ATOM   4330  H   HIS A 296      -3.408   6.524   2.256  1.00 88.39           H  
ATOM   4331  HA  HIS A 296      -3.203   7.457  -0.441  1.00 86.62           H  
ATOM   4332  N   CYS A 297      -5.201   4.899   0.024  1.00 95.60           N  
ATOM   4333  CA  CYS A 297      -6.218   4.076  -0.624  1.00 86.25           C  
ATOM   4334  C   CYS A 297      -7.426   4.880  -1.094  1.00 90.23           C  
ATOM   4335  O   CYS A 297      -8.301   4.313  -1.759  1.00 88.15           O  
ATOM   4336  CB  CYS A 297      -6.662   2.965   0.331  1.00 85.94           C  
ATOM   4337  SG  CYS A 297      -5.275   2.091   1.114  1.00 89.02           S  
ATOM   4338  H   CYS A 297      -5.132   4.856   1.031  1.00 95.60           H  
ATOM   4339  HA  CYS A 297      -5.765   3.606  -1.498  1.00 86.25           H  
ATOM   4340  HB3 CYS A 297      -7.282   2.250  -0.210  1.00 85.94           H  
ATOM   4341  HB2 CYS A 297      -7.306   3.389   1.103  1.00 85.94           H  
ATOM   4342  HG  CYS A 297      -5.747   1.142   1.928  1.00 89.02           H  
ATOM   4343  N   CYS A 298      -7.501   6.169  -0.749  1.00 97.38           N  
ATOM   4344  CA  CYS A 298      -8.447   7.123  -1.324  1.00 95.84           C  
ATOM   4345  C   CYS A 298      -7.831   7.951  -2.442  1.00 98.30           C  
ATOM   4346  O   CYS A 298      -8.509   8.270  -3.425  1.00 93.53           O  
ATOM   4347  CB  CYS A 298      -8.961   8.095  -0.257  1.00 85.14           C  
ATOM   4348  SG  CYS A 298      -9.387   7.353   1.286  1.00 88.74           S  
ATOM   4349  H   CYS A 298      -6.877   6.542  -0.047  1.00 97.38           H  
ATOM   4350  HA  CYS A 298      -9.296   6.571  -1.728  1.00 95.84           H  
ATOM   4351  HB3 CYS A 298      -9.823   8.636  -0.647  1.00 85.14           H  
ATOM   4352  HB2 CYS A 298      -8.216   8.873  -0.090  1.00 85.14           H  
ATOM   4353  HG  CYS A 298      -9.819   8.296   2.130  1.00 88.74           H  
ATOM   4354  N   LEU A 299      -6.562   8.330  -2.277  1.00 95.19           N  
ATOM   4355  CA  LEU A 299      -5.868   9.161  -3.251  1.00 89.74           C  
ATOM   4356  C   LEU A 299      -5.691   8.424  -4.570  1.00 89.42           C  
ATOM   4357  O   LEU A 299      -5.595   9.052  -5.631  1.00 90.90           O  
ATOM   4358  CB  LEU A 299      -4.519   9.611  -2.660  1.00  0.00           C  
ATOM   4359  CG  LEU A 299      -3.306   9.939  -3.565  1.00  0.00           C  
ATOM   4360  CD1 LEU A 299      -3.630  11.012  -4.603  1.00  0.00           C  
ATOM   4361  CD2 LEU A 299      -2.100  10.359  -2.723  1.00  0.00           C  
ATOM   4362  HB2 LEU A 299      -4.660  10.532  -2.092  1.00  0.00           H  
ATOM   4363  HB3 LEU A 299      -4.133   8.834  -2.000  1.00  0.00           H  
ATOM   4364  HG  LEU A 299      -2.949   9.025  -4.041  1.00  0.00           H  
ATOM   4365 HD11 LEU A 299      -2.749  11.206  -5.214  1.00  0.00           H  
ATOM   4366 HD12 LEU A 299      -4.444  10.665  -5.241  1.00  0.00           H  
ATOM   4367 HD13 LEU A 299      -3.932  11.929  -4.097  1.00  0.00           H  
ATOM   4368 HD21 LEU A 299      -1.259  10.584  -3.379  1.00  0.00           H  
ATOM   4369 HD22 LEU A 299      -2.354  11.245  -2.141  1.00  0.00           H  
ATOM   4370 HD23 LEU A 299      -1.828   9.547  -2.048  1.00  0.00           H  
ATOM   4371  H   LEU A 299      -6.051   8.039  -1.454  1.00 95.19           H  
ATOM   4372  HA  LEU A 299      -6.473  10.049  -3.434  1.00 89.74           H  
ATOM   4373  N   ASN A 300      -5.682   7.092  -4.537  1.00 91.04           N  
ATOM   4374  CA  ASN A 300      -5.371   6.273  -5.704  1.00 89.23           C  
ATOM   4375  C   ASN A 300      -6.460   6.328  -6.776  1.00 92.99           C  
ATOM   4376  O   ASN A 300      -6.129   6.354  -7.969  1.00 89.56           O  
ATOM   4377  CB  ASN A 300      -5.115   4.827  -5.278  1.00 87.79           C  
ATOM   4378  CG  ASN A 300      -3.960   4.201  -6.018  1.00 79.67           C  
ATOM   4379  OD1 ASN A 300      -4.007   3.033  -6.394  1.00 79.66           O  
ATOM   4380  ND2 ASN A 300      -2.910   4.982  -6.236  1.00 73.92           N  
ATOM   4381  H   ASN A 300      -5.895   6.607  -3.677  1.00 91.04           H  
ATOM   4382  HA  ASN A 300      -4.451   6.658  -6.145  1.00 89.23           H  
ATOM   4383  HB3 ASN A 300      -6.015   4.235  -5.444  1.00 87.79           H  
ATOM   4384  HB2 ASN A 300      -4.919   4.795  -4.206  1.00 87.79           H  
ATOM   4385 HD22 ASN A 300      -2.105   4.619  -6.727  1.00 73.92           H  
ATOM   4386 HD21 ASN A 300      -2.914   5.939  -5.911  1.00 73.92           H  
ATOM   4387  N   PRO A 301      -7.753   6.313  -6.421  1.00102.13           N  
ATOM   4388  CA  PRO A 301      -8.774   6.562  -7.456  1.00 94.32           C  
ATOM   4389  C   PRO A 301      -8.783   7.998  -7.966  1.00 95.97           C  
ATOM   4390  O   PRO A 301      -9.095   8.213  -9.144  1.00 96.21           O  
ATOM   4391  CB  PRO A 301     -10.090   6.198  -6.752  1.00 92.04           C  
ATOM   4392  CG  PRO A 301      -9.685   5.260  -5.660  1.00 96.14           C  
ATOM   4393  CD  PRO A 301      -8.362   5.770  -5.188  1.00 99.33           C  
ATOM   4394  HA  PRO A 301      -8.611   5.882  -8.293  1.00 94.32           H  
ATOM   4395  HB3 PRO A 301     -10.742   5.677  -7.452  1.00 92.04           H  
ATOM   4396  HB2 PRO A 301     -10.525   7.097  -6.313  1.00 92.04           H  
ATOM   4397  HG3 PRO A 301      -9.561   4.258  -6.073  1.00 96.14           H  
ATOM   4398  HG2 PRO A 301     -10.408   5.321  -4.846  1.00 96.14           H  
ATOM   4399  HD2 PRO A 301      -8.523   6.581  -4.477  1.00 99.33           H  
ATOM   4400  HD3 PRO A 301      -7.763   4.932  -4.830  1.00 99.33           H  
ATOM   4401  N   ILE A 302      -8.458   8.987  -7.125  1.00 97.70           N  
ATOM   4402  CA  ILE A 302      -8.342  10.356  -7.625  1.00 96.99           C  
ATOM   4403  C   ILE A 302      -7.194  10.488  -8.619  1.00 96.20           C  
ATOM   4404  O   ILE A 302      -7.256  11.318  -9.532  1.00 98.69           O  
ATOM   4405  CB  ILE A 302      -8.164  11.349  -6.459  1.00  0.00           C  
ATOM   4406  CG1 ILE A 302      -9.526  11.862  -5.947  1.00  0.00           C  
ATOM   4407  CG2 ILE A 302      -7.240  12.513  -6.860  1.00  0.00           C  
ATOM   4408  CD1 ILE A 302      -9.533  12.864  -4.781  1.00  0.00           C  
ATOM   4409  HB  ILE A 302      -7.576  10.881  -5.670  1.00  0.00           H  
ATOM   4410 HG12 ILE A 302     -10.052  12.369  -6.756  1.00  0.00           H  
ATOM   4411 HG13 ILE A 302     -10.124  11.020  -5.597  1.00  0.00           H  
ATOM   4412 HG21 ILE A 302      -7.132  13.199  -6.020  1.00  0.00           H  
ATOM   4413 HG22 ILE A 302      -6.262  12.123  -7.140  1.00  0.00           H  
ATOM   4414 HG23 ILE A 302      -7.673  13.046  -7.709  1.00  0.00           H  
ATOM   4415 HD11 ILE A 302     -10.562  13.130  -4.535  1.00  0.00           H  
ATOM   4416 HD12 ILE A 302      -9.057  12.413  -3.910  1.00  0.00           H  
ATOM   4417 HD13 ILE A 302      -8.985  13.762  -5.069  1.00  0.00           H  
ATOM   4418  H   ILE A 302      -8.293   8.785  -6.148  1.00 97.70           H  
ATOM   4419  HA  ILE A 302      -9.268  10.607  -8.142  1.00 96.99           H  
ATOM   4420  N   ILE A 303      -6.147   9.676  -8.467  1.00 96.42           N  
ATOM   4421  CA  ILE A 303      -5.076   9.659  -9.457  1.00 90.39           C  
ATOM   4422  C   ILE A 303      -5.593   9.220 -10.822  1.00 91.52           C  
ATOM   4423  O   ILE A 303      -5.234   9.811 -11.845  1.00 92.36           O  
ATOM   4424  CB  ILE A 303      -3.934   8.737  -8.990  1.00  0.00           C  
ATOM   4425  CG1 ILE A 303      -3.276   9.270  -7.701  1.00  0.00           C  
ATOM   4426  CG2 ILE A 303      -2.895   8.533 -10.109  1.00  0.00           C  
ATOM   4427  CD1 ILE A 303      -2.279   8.360  -6.965  1.00  0.00           C  
ATOM   4428  HB  ILE A 303      -4.312   7.720  -8.872  1.00  0.00           H  
ATOM   4429 HG12 ILE A 303      -2.715  10.177  -7.928  1.00  0.00           H  
ATOM   4430 HG13 ILE A 303      -4.048   9.496  -6.964  1.00  0.00           H  
ATOM   4431 HG21 ILE A 303      -2.100   7.877  -9.752  1.00  0.00           H  
ATOM   4432 HG22 ILE A 303      -3.377   8.080 -10.976  1.00  0.00           H  
ATOM   4433 HG23 ILE A 303      -2.471   9.497 -10.392  1.00  0.00           H  
ATOM   4434 HD11 ILE A 303      -1.903   8.874  -6.080  1.00  0.00           H  
ATOM   4435 HD12 ILE A 303      -2.779   7.439  -6.665  1.00  0.00           H  
ATOM   4436 HD13 ILE A 303      -1.446   8.122  -7.628  1.00  0.00           H  
ATOM   4437  H   ILE A 303      -6.092   9.068  -7.661  1.00 96.42           H  
ATOM   4438  HA  ILE A 303      -4.681  10.672  -9.551  1.00 90.39           H  
ATOM   4439  N   TYR A 304      -6.454   8.199 -10.855  1.00 93.78           N  
ATOM   4440  CA  TYR A 304      -6.880   7.617 -12.129  1.00 96.67           C  
ATOM   4441  C   TYR A 304      -7.758   8.568 -12.947  1.00101.65           C  
ATOM   4442  O   TYR A 304      -7.825   8.444 -14.180  1.00 94.36           O  
ATOM   4443  CB  TYR A 304      -7.642   6.311 -11.887  1.00 97.25           C  
ATOM   4444  CG  TYR A 304      -6.839   5.128 -11.370  1.00 96.41           C  
ATOM   4445  CD1 TYR A 304      -5.487   4.970 -11.668  1.00 88.39           C  
ATOM   4446  CD2 TYR A 304      -7.458   4.147 -10.595  1.00 93.49           C  
ATOM   4447  CE1 TYR A 304      -4.779   3.872 -11.194  1.00 84.75           C  
ATOM   4448  CE2 TYR A 304      -6.765   3.060 -10.122  1.00 87.53           C  
ATOM   4449  CZ  TYR A 304      -5.432   2.921 -10.423  1.00 88.58           C  
ATOM   4450  OH  TYR A 304      -4.769   1.820  -9.934  1.00 92.19           O  
ATOM   4451  H   TYR A 304      -6.820   7.818  -9.994  1.00 93.78           H  
ATOM   4452  HA  TYR A 304      -5.988   7.387 -12.715  1.00 96.67           H  
ATOM   4453  HB3 TYR A 304      -8.156   6.022 -12.804  1.00 97.25           H  
ATOM   4454  HB2 TYR A 304      -8.475   6.503 -11.211  1.00 97.25           H  
ATOM   4455  HD1 TYR A 304      -4.977   5.706 -12.273  1.00 88.39           H  
ATOM   4456  HD2 TYR A 304      -8.507   4.231 -10.354  1.00 93.49           H  
ATOM   4457  HE1 TYR A 304      -3.730   3.764 -11.428  1.00 84.75           H  
ATOM   4458  HE2 TYR A 304      -7.268   2.319  -9.516  1.00 87.53           H  
ATOM   4459  HH  TYR A 304      -5.378   1.277  -9.426  1.00 92.19           H  
ATOM   4460  N   PHE A 305      -8.454   9.503 -12.293  1.00103.83           N  
ATOM   4461  CA  PHE A 305      -9.428  10.348 -12.979  1.00103.62           C  
ATOM   4462  C   PHE A 305      -8.822  11.658 -13.479  1.00100.51           C  
ATOM   4463  O   PHE A 305      -8.965  12.006 -14.658  1.00 96.64           O  
ATOM   4464  CB  PHE A 305     -10.621  10.634 -12.047  1.00  0.00           C  
ATOM   4465  CG  PHE A 305     -11.950  10.847 -12.737  1.00  0.00           C  
ATOM   4466  CD1 PHE A 305     -12.497   9.825 -13.535  1.00  0.00           C  
ATOM   4467  CD2 PHE A 305     -12.639  12.063 -12.583  1.00  0.00           C  
ATOM   4468  CE1 PHE A 305     -13.734  10.018 -14.173  1.00  0.00           C  
ATOM   4469  CE2 PHE A 305     -13.877  12.255 -13.222  1.00  0.00           C  
ATOM   4470  CZ  PHE A 305     -14.423  11.232 -14.016  1.00  0.00           C  
ATOM   4471  HB2 PHE A 305     -10.760   9.795 -11.365  1.00  0.00           H  
ATOM   4472  HB3 PHE A 305     -10.425  11.540 -11.472  1.00  0.00           H  
ATOM   4473  HD1 PHE A 305     -11.965   8.893 -13.658  1.00  0.00           H  
ATOM   4474  HD2 PHE A 305     -12.217  12.849 -11.973  1.00  0.00           H  
ATOM   4475  HE1 PHE A 305     -14.154   9.232 -14.783  1.00  0.00           H  
ATOM   4476  HE2 PHE A 305     -14.407  13.189 -13.101  1.00  0.00           H  
ATOM   4477  HZ  PHE A 305     -15.375  11.380 -14.507  1.00  0.00           H  
ATOM   4478  H   PHE A 305      -8.312   9.636 -11.301  1.00103.83           H  
ATOM   4479  HA  PHE A 305      -9.800   9.799 -13.844  1.00103.62           H  
ATOM   4480  N   PHE A 306      -8.154  12.399 -12.591  1.00 98.56           N  
ATOM   4481  CA  PHE A 306      -7.487  13.642 -12.961  1.00 94.88           C  
ATOM   4482  C   PHE A 306      -6.409  13.374 -14.010  1.00 95.83           C  
ATOM   4483  O   PHE A 306      -6.644  13.573 -15.208  1.00101.75           O  
ATOM   4484  CB  PHE A 306      -6.918  14.323 -11.704  1.00 90.36           C  
ATOM   4485  CG  PHE A 306      -5.794  15.298 -11.976  1.00 93.59           C  
ATOM   4486  CD1 PHE A 306      -6.018  16.476 -12.673  1.00 97.48           C  
ATOM   4487  CD2 PHE A 306      -4.511  15.037 -11.511  1.00 90.16           C  
ATOM   4488  CE1 PHE A 306      -4.980  17.365 -12.915  1.00 99.38           C  
ATOM   4489  CE2 PHE A 306      -3.471  15.917 -11.749  1.00 83.81           C  
ATOM   4490  CZ  PHE A 306      -3.705  17.085 -12.451  1.00 94.97           C  
ATOM   4491  H   PHE A 306      -8.099  12.104 -11.626  1.00 98.56           H  
ATOM   4492  HA  PHE A 306      -8.230  14.309 -13.400  1.00 94.88           H  
ATOM   4493  HB3 PHE A 306      -6.574  13.561 -11.004  1.00 90.36           H  
ATOM   4494  HB2 PHE A 306      -7.721  14.838 -11.176  1.00 90.36           H  
ATOM   4495  HD1 PHE A 306      -7.010  16.709 -13.033  1.00 97.48           H  
ATOM   4496  HD2 PHE A 306      -4.313  14.133 -10.952  1.00 90.16           H  
ATOM   4497  HE1 PHE A 306      -5.166  18.277 -13.465  1.00 99.38           H  
ATOM   4498  HE2 PHE A 306      -2.479  15.691 -11.387  1.00 83.81           H  
ATOM   4499  HZ  PHE A 306      -2.898  17.779 -12.638  1.00 94.97           H  
ATOM   4500  N   LEU A 307      -5.236  12.894 -13.583  1.00 88.14           N  
ATOM   4501  CA  LEU A 307      -4.126  12.720 -14.515  1.00 94.53           C  
ATOM   4502  C   LEU A 307      -4.374  11.544 -15.456  1.00 97.40           C  
ATOM   4503  O   LEU A 307      -3.832  11.512 -16.570  1.00 94.33           O  
ATOM   4504  CB  LEU A 307      -2.808  12.589 -13.729  1.00  0.00           C  
ATOM   4505  CG  LEU A 307      -1.434  12.597 -14.443  1.00  0.00           C  
ATOM   4506  CD1 LEU A 307      -1.232  13.849 -15.297  1.00  0.00           C  
ATOM   4507  CD2 LEU A 307      -0.298  12.451 -13.431  1.00  0.00           C  
ATOM   4508  HB2 LEU A 307      -2.723  13.413 -13.020  1.00  0.00           H  
ATOM   4509  HB3 LEU A 307      -2.800  11.642 -13.188  1.00  0.00           H  
ATOM   4510  HG  LEU A 307      -1.328  11.692 -15.042  1.00  0.00           H  
ATOM   4511 HD11 LEU A 307      -0.255  13.808 -15.777  1.00  0.00           H  
ATOM   4512 HD12 LEU A 307      -2.009  13.898 -16.060  1.00  0.00           H  
ATOM   4513 HD13 LEU A 307      -1.290  14.734 -14.663  1.00  0.00           H  
ATOM   4514 HD21 LEU A 307       0.659  12.460 -13.955  1.00  0.00           H  
ATOM   4515 HD22 LEU A 307      -0.331  13.281 -12.724  1.00  0.00           H  
ATOM   4516 HD23 LEU A 307      -0.408  11.511 -12.892  1.00  0.00           H  
ATOM   4517  H   LEU A 307      -5.114  12.650 -12.611  1.00 88.14           H  
ATOM   4518  HA  LEU A 307      -4.060  13.623 -15.124  1.00 94.53           H  
ATOM   4519  N   GLY A 308      -5.209  10.588 -15.051  1.00 99.56           N  
ATOM   4520  CA  GLY A 308      -5.561   9.495 -15.935  1.00 93.04           C  
ATOM   4521  C   GLY A 308      -6.261   9.981 -17.189  1.00 98.52           C  
ATOM   4522  O   GLY A 308      -6.884  11.044 -17.229  1.00104.08           O  
ATOM   4523  H   GLY A 308      -5.603  10.621 -14.121  1.00 99.56           H  
ATOM   4524  HA3 GLY A 308      -6.208   8.795 -15.407  1.00 93.04           H  
ATOM   4525  HA2 GLY A 308      -4.660   8.948 -16.212  1.00 93.04           H  
ATOM   4526  N   GLU A 309      -6.134   9.176 -18.236  1.00101.69           N  
ATOM   4527  CA  GLU A 309      -6.735   9.455 -19.533  1.00 94.21           C  
ATOM   4528  C   GLU A 309      -7.943   8.559 -19.785  1.00 89.48           C  
ATOM   4529  O   GLU A 309      -9.043   9.042 -20.057  1.00 88.28           O  
ATOM   4530  CB  GLU A 309      -5.694   9.317 -20.660  1.00  0.00           C  
ATOM   4531  CG  GLU A 309      -6.237   9.204 -22.094  1.00  0.00           C  
ATOM   4532  CD  GLU A 309      -5.197   9.067 -23.202  1.00  0.00           C  
ATOM   4533  OE1 GLU A 309      -4.836   7.912 -23.526  1.00  0.00           O  
ATOM   4534  OE2 GLU A 309      -4.782  10.128 -23.713  1.00  0.00           O1-
ATOM   4535  HB2 GLU A 309      -5.041  10.190 -20.661  1.00  0.00           H  
ATOM   4536  HB3 GLU A 309      -5.099   8.418 -20.498  1.00  0.00           H  
ATOM   4537  HG2 GLU A 309      -6.876   8.324 -22.172  1.00  0.00           H  
ATOM   4538  HG3 GLU A 309      -6.817  10.095 -22.335  1.00  0.00           H  
ATOM   4539  H   GLU A 309      -5.601   8.322 -18.156  1.00101.69           H  
ATOM   4540  HA  GLU A 309      -7.083  10.488 -19.524  1.00 94.21           H  
ATOM   4541  N   LYS A 310      -7.756   7.244 -19.663  1.00 91.97           N  
ATOM   4542  CA  LYS A 310      -8.818   6.291 -19.968  1.00 90.29           C  
ATOM   4543  C   LYS A 310      -9.930   6.341 -18.928  1.00 97.02           C  
ATOM   4544  O   LYS A 310     -11.114   6.276 -19.278  1.00 93.79           O  
ATOM   4545  CB  LYS A 310      -8.221   4.884 -20.048  1.00 81.38           C  
ATOM   4546  CG  LYS A 310      -9.153   3.806 -20.540  1.00 74.27           C  
ATOM   4547  CD  LYS A 310      -8.527   2.448 -20.290  1.00 78.76           C  
ATOM   4548  CE  LYS A 310      -9.133   1.377 -21.175  1.00 82.78           C  
ATOM   4549  NZ  LYS A 310     -10.606   1.342 -21.034  1.00 86.45           N1+
ATOM   4550  H   LYS A 310      -6.864   6.887 -19.354  1.00 91.97           H  
ATOM   4551  HA  LYS A 310      -9.240   6.543 -20.941  1.00 90.29           H  
ATOM   4552  HB3 LYS A 310      -7.831   4.602 -19.069  1.00 81.38           H  
ATOM   4553  HB2 LYS A 310      -7.332   4.905 -20.678  1.00 81.38           H  
ATOM   4554  HG3 LYS A 310      -9.324   3.935 -21.609  1.00 74.27           H  
ATOM   4555  HG2 LYS A 310     -10.100   3.874 -20.004  1.00 74.27           H  
ATOM   4556  HD3 LYS A 310      -8.662   2.174 -19.243  1.00 78.76           H  
ATOM   4557  HD2 LYS A 310      -7.454   2.504 -20.472  1.00 78.76           H  
ATOM   4558  HE3 LYS A 310      -8.719   0.405 -20.903  1.00 82.78           H  
ATOM   4559  HE2 LYS A 310      -8.872   1.575 -22.214  1.00 82.78           H  
ATOM   4560  HZ1 LYS A 310     -10.985   0.622 -21.632  1.00 86.45           H  
ATOM   4561  HZ2 LYS A 310     -10.849   1.145 -20.073  1.00 86.45           H  
ATOM   4562  HZ3 LYS A 310     -10.991   2.238 -21.300  1.00 86.45           H  
ATOM   4563  N   PHE A 311      -9.571   6.461 -17.645  1.00101.41           N  
ATOM   4564  CA  PHE A 311     -10.546   6.247 -16.579  1.00 99.81           C  
ATOM   4565  C   PHE A 311     -11.648   7.302 -16.602  1.00 96.79           C  
ATOM   4566  O   PHE A 311     -12.822   6.976 -16.812  1.00 93.01           O  
ATOM   4567  CB  PHE A 311      -9.854   6.217 -15.213  1.00 96.02           C  
ATOM   4568  CG  PHE A 311     -10.816   6.099 -14.056  1.00 99.17           C  
ATOM   4569  CD1 PHE A 311     -11.663   5.000 -13.951  1.00 99.72           C  
ATOM   4570  CD2 PHE A 311     -10.884   7.088 -13.089  1.00 98.34           C  
ATOM   4571  CE1 PHE A 311     -12.562   4.889 -12.895  1.00 90.61           C  
ATOM   4572  CE2 PHE A 311     -11.774   6.983 -12.030  1.00 99.11           C  
ATOM   4573  CZ  PHE A 311     -12.615   5.881 -11.933  1.00 97.89           C  
ATOM   4574  H   PHE A 311      -8.619   6.702 -17.409  1.00101.41           H  
ATOM   4575  HA  PHE A 311     -11.010   5.274 -16.740  1.00 99.81           H  
ATOM   4576  HB3 PHE A 311      -9.252   7.118 -15.092  1.00 96.02           H  
ATOM   4577  HB2 PHE A 311      -9.148   5.387 -15.183  1.00 96.02           H  
ATOM   4578  HD1 PHE A 311     -11.629   4.217 -14.695  1.00 99.72           H  
ATOM   4579  HD2 PHE A 311     -10.239   7.952 -13.154  1.00 98.34           H  
ATOM   4580  HE1 PHE A 311     -13.214   4.033 -12.829  1.00 90.61           H  
ATOM   4581  HE2 PHE A 311     -11.815   7.759 -11.280  1.00 99.11           H  
ATOM   4582  HZ  PHE A 311     -13.308   5.798 -11.110  1.00 97.89           H  
ATOM   4583  N   ARG A 312     -11.291   8.575 -16.381  1.00 95.05           N  
ATOM   4584  CA  ARG A 312     -12.311   9.621 -16.307  1.00 96.47           C  
ATOM   4585  C   ARG A 312     -13.195   9.616 -17.548  1.00101.87           C  
ATOM   4586  O   ARG A 312     -14.419   9.779 -17.454  1.00100.43           O  
ATOM   4587  CB  ARG A 312     -11.668  10.997 -16.127  1.00 87.93           C  
ATOM   4588  CG  ARG A 312     -12.712  12.085 -15.998  1.00 81.59           C  
ATOM   4589  CD  ARG A 312     -12.169  13.475 -16.251  1.00 85.55           C  
ATOM   4590  NE  ARG A 312     -13.269  14.424 -16.377  1.00 87.34           N  
ATOM   4591  CZ  ARG A 312     -13.829  14.780 -17.530  1.00 94.83           C  
ATOM   4592  NH1 ARG A 312     -13.380  14.276 -18.677  1.00 83.35           N  
ATOM   4593  NH2 ARG A 312     -14.836  15.647 -17.540  1.00 93.15           N1+
ATOM   4594  H   ARG A 312     -10.316   8.813 -16.267  1.00 95.05           H  
ATOM   4595  HA  ARG A 312     -12.941   9.421 -15.439  1.00 96.47           H  
ATOM   4596  HB3 ARG A 312     -11.023  11.211 -16.979  1.00 87.93           H  
ATOM   4597  HB2 ARG A 312     -11.041  10.989 -15.235  1.00 87.93           H  
ATOM   4598  HG3 ARG A 312     -13.156  12.047 -15.002  1.00 81.59           H  
ATOM   4599  HG2 ARG A 312     -13.530  11.886 -16.690  1.00 81.59           H  
ATOM   4600  HD3 ARG A 312     -11.583  13.473 -17.170  1.00 85.55           H  
ATOM   4601  HD2 ARG A 312     -11.528  13.771 -15.420  1.00 85.55           H  
ATOM   4602  HE  ARG A 312     -13.604  14.819 -15.510  1.00 87.34           H  
ATOM   4603 HH12 ARG A 312     -13.807  14.548 -19.552  1.00 83.35           H  
ATOM   4604 HH11 ARG A 312     -12.611  13.620 -18.675  1.00 83.35           H  
ATOM   4605 HH22 ARG A 312     -15.260  15.917 -18.416  1.00 93.15           H  
ATOM   4606 HH21 ARG A 312     -15.176  16.036 -16.672  1.00 93.15           H  
ATOM   4607  N   LYS A 313     -12.583   9.423 -18.718  1.00107.14           N  
ATOM   4608  CA  LYS A 313     -13.327   9.256 -19.963  1.00100.69           C  
ATOM   4609  C   LYS A 313     -14.305   8.087 -19.865  1.00105.57           C  
ATOM   4610  O   LYS A 313     -15.517   8.252 -20.051  1.00106.23           O  
ATOM   4611  CB  LYS A 313     -12.328   9.039 -21.116  1.00  0.00           C  
ATOM   4612  CG  LYS A 313     -12.969   9.150 -22.504  1.00  0.00           C  
ATOM   4613  CD  LYS A 313     -12.008   8.886 -23.670  1.00  0.00           C  
ATOM   4614  CE  LYS A 313     -12.632   8.994 -25.069  1.00  0.00           C  
ATOM   4615  NZ  LYS A 313     -11.668   8.732 -26.153  1.00  0.00           N1+
ATOM   4616  HB2 LYS A 313     -11.538   9.788 -21.060  1.00  0.00           H  
ATOM   4617  HB3 LYS A 313     -11.891   8.043 -21.036  1.00  0.00           H  
ATOM   4618  HG2 LYS A 313     -13.778   8.424 -22.589  1.00  0.00           H  
ATOM   4619  HG3 LYS A 313     -13.367  10.156 -22.641  1.00  0.00           H  
ATOM   4620  HD2 LYS A 313     -11.192   9.608 -23.640  1.00  0.00           H  
ATOM   4621  HD3 LYS A 313     -11.604   7.877 -23.588  1.00  0.00           H  
ATOM   4622  HE2 LYS A 313     -13.440   8.267 -25.164  1.00  0.00           H  
ATOM   4623  HE3 LYS A 313     -13.028   9.999 -25.215  1.00  0.00           H  
ATOM   4624  HZ1 LYS A 313     -12.133   8.816 -27.046  1.00  0.00           H  
ATOM   4625  HZ2 LYS A 313     -10.914   9.402 -26.103  1.00  0.00           H  
ATOM   4626  HZ3 LYS A 313     -11.295   7.798 -26.055  1.00  0.00           H  
ATOM   4627  H   LYS A 313     -11.574   9.388 -18.762  1.00107.14           H  
ATOM   4628  HA  LYS A 313     -13.891  10.169 -20.157  1.00100.69           H  
ATOM   4629  N   TYR A 314     -13.786   6.890 -19.547  1.00112.58           N  
ATOM   4630  CA  TYR A 314     -14.593   5.669 -19.584  1.00105.39           C  
ATOM   4631  C   TYR A 314     -15.672   5.657 -18.507  1.00107.25           C  
ATOM   4632  O   TYR A 314     -16.777   5.155 -18.740  1.00103.88           O  
ATOM   4633  CB  TYR A 314     -13.693   4.429 -19.425  1.00  0.00           C  
ATOM   4634  CG  TYR A 314     -13.016   4.030 -20.718  1.00  0.00           C  
ATOM   4635  CD1 TYR A 314     -12.276   4.903 -21.557  1.00  0.00           C  
ATOM   4636  CD2 TYR A 314     -13.347   2.766 -21.187  1.00  0.00           C  
ATOM   4637  CE1 TYR A 314     -11.822   4.476 -22.820  1.00  0.00           C  
ATOM   4638  CE2 TYR A 314     -13.188   2.486 -22.543  1.00  0.00           C  
ATOM   4639  CZ  TYR A 314     -12.315   3.262 -23.324  1.00  0.00           C  
ATOM   4640  OH  TYR A 314     -11.920   2.815 -24.541  1.00  0.00           O  
ATOM   4641  HB2 TYR A 314     -12.957   4.593 -18.637  1.00  0.00           H  
ATOM   4642  HB3 TYR A 314     -14.295   3.596 -19.069  1.00  0.00           H  
ATOM   4643  HD1 TYR A 314     -12.076   5.918 -21.277  1.00  0.00           H  
ATOM   4644  HD2 TYR A 314     -13.873   2.094 -20.527  1.00  0.00           H  
ATOM   4645  HE1 TYR A 314     -11.171   5.112 -23.413  1.00  0.00           H  
ATOM   4646  HE2 TYR A 314     -13.731   1.640 -22.929  1.00  0.00           H  
ATOM   4647  HH  TYR A 314     -12.175   1.898 -24.673  1.00  0.00           H  
ATOM   4648  H   TYR A 314     -12.817   6.816 -19.275  1.00112.58           H  
ATOM   4649  HA  TYR A 314     -15.082   5.612 -20.557  1.00105.39           H  
ATOM   4650  N   ILE A 315     -15.358   6.165 -17.310  1.00113.27           N  
ATOM   4651  CA  ILE A 315     -16.328   6.138 -16.218  1.00105.63           C  
ATOM   4652  C   ILE A 315     -17.528   7.024 -16.530  1.00111.67           C  
ATOM   4653  O   ILE A 315     -18.679   6.578 -16.448  1.00110.05           O  
ATOM   4654  CB  ILE A 315     -15.659   6.569 -14.899  1.00  0.00           C  
ATOM   4655  CG1 ILE A 315     -16.664   6.549 -13.728  1.00  0.00           C  
ATOM   4656  CG2 ILE A 315     -14.992   7.950 -15.043  1.00  0.00           C  
ATOM   4657  CD1 ILE A 315     -17.342   5.215 -13.377  1.00  0.00           C  
ATOM   4658  HB  ILE A 315     -14.790   5.938 -14.709  1.00  0.00           H  
ATOM   4659 HG12 ILE A 315     -16.161   6.858 -12.811  1.00  0.00           H  
ATOM   4660 HG13 ILE A 315     -17.484   7.235 -13.941  1.00  0.00           H  
ATOM   4661 HG21 ILE A 315     -14.528   8.230 -14.097  1.00  0.00           H  
ATOM   4662 HG22 ILE A 315     -14.231   7.908 -15.823  1.00  0.00           H  
ATOM   4663 HG23 ILE A 315     -15.746   8.692 -15.310  1.00  0.00           H  
ATOM   4664 HD11 ILE A 315     -18.019   5.362 -12.534  1.00  0.00           H  
ATOM   4665 HD12 ILE A 315     -17.907   4.856 -14.238  1.00  0.00           H  
ATOM   4666 HD13 ILE A 315     -16.584   4.480 -13.108  1.00  0.00           H  
ATOM   4667  H   ILE A 315     -14.446   6.570 -17.157  1.00113.27           H  
ATOM   4668  HA  ILE A 315     -16.682   5.112 -16.101  1.00105.63           H  
ATOM   4669  N   LEU A 316     -17.275   8.282 -16.913  1.00113.06           N  
ATOM   4670  CA  LEU A 316     -18.368   9.205 -17.196  1.00115.65           C  
ATOM   4671  C   LEU A 316     -19.216   8.731 -18.371  1.00113.02           C  
ATOM   4672  O   LEU A 316     -20.417   9.022 -18.423  1.00113.92           O  
ATOM   4673  CB  LEU A 316     -17.818  10.620 -17.459  1.00  0.00           C  
ATOM   4674  CG  LEU A 316     -17.100  11.431 -16.352  1.00  0.00           C  
ATOM   4675  CD1 LEU A 316     -16.535  12.750 -16.875  1.00  0.00           C  
ATOM   4676  CD2 LEU A 316     -18.036  11.682 -15.169  1.00  0.00           C  
ATOM   4677  HB2 LEU A 316     -17.076  10.580 -18.257  1.00  0.00           H  
ATOM   4678  HB3 LEU A 316     -18.634  11.279 -17.757  1.00  0.00           H  
ATOM   4679  HG  LEU A 316     -16.318  10.818 -15.903  1.00  0.00           H  
ATOM   4680 HD11 LEU A 316     -16.041  13.282 -16.062  1.00  0.00           H  
ATOM   4681 HD12 LEU A 316     -15.814  12.548 -17.668  1.00  0.00           H  
ATOM   4682 HD13 LEU A 316     -17.346  13.363 -17.269  1.00  0.00           H  
ATOM   4683 HD21 LEU A 316     -17.511  12.252 -14.403  1.00  0.00           H  
ATOM   4684 HD22 LEU A 316     -18.906  12.245 -15.508  1.00  0.00           H  
ATOM   4685 HD23 LEU A 316     -18.361  10.727 -14.752  1.00  0.00           H  
ATOM   4686  H   LEU A 316     -16.320   8.599 -17.007  1.00113.06           H  
ATOM   4687  HA  LEU A 316     -19.009   9.251 -16.315  1.00115.65           H  
ATOM   4688  N   GLN A 317     -18.620   7.985 -19.306  1.00109.20           N  
ATOM   4689  CA  GLN A 317     -19.310   7.525 -20.510  1.00112.62           C  
ATOM   4690  C   GLN A 317     -20.067   6.212 -20.312  1.00116.23           C  
ATOM   4691  O   GLN A 317     -20.625   5.687 -21.284  1.00109.67           O  
ATOM   4692  CB  GLN A 317     -18.307   7.373 -21.669  1.00  0.00           C  
ATOM   4693  CG  GLN A 317     -18.870   7.223 -23.093  1.00  0.00           C  
ATOM   4694  CD  GLN A 317     -17.818   7.077 -24.184  1.00  0.00           C  
ATOM   4695  OE1 GLN A 317     -17.400   5.974 -24.522  1.00  0.00           O  
ATOM   4696  NE2 GLN A 317     -17.371   8.196 -24.748  1.00  0.00           N  
ATOM   4697  HB2 GLN A 317     -17.662   8.252 -21.711  1.00  0.00           H  
ATOM   4698  HB3 GLN A 317     -17.698   6.483 -21.509  1.00  0.00           H  
ATOM   4699  HG2 GLN A 317     -19.499   6.333 -23.143  1.00  0.00           H  
ATOM   4700  HG3 GLN A 317     -19.463   8.102 -23.344  1.00  0.00           H  
ATOM   4701 HE22 GLN A 317     -16.673   8.150 -25.476  1.00  0.00           H  
ATOM   4702 HE21 GLN A 317     -17.729   9.092 -24.446  1.00  0.00           H  
ATOM   4703  H   GLN A 317     -17.653   7.716 -19.197  1.00109.20           H  
ATOM   4704  HA  GLN A 317     -20.034   8.290 -20.792  1.00112.62           H  
ATOM   4705  N   LEU A 318     -20.097   5.671 -19.091  1.00116.45           N  
ATOM   4706  CA  LEU A 318     -20.921   4.514 -18.760  1.00110.69           C  
ATOM   4707  C   LEU A 318     -22.026   4.854 -17.771  1.00119.90           C  
ATOM   4708  O   LEU A 318     -22.821   3.976 -17.424  1.00122.99           O  
ATOM   4709  CB  LEU A 318     -20.061   3.387 -18.194  1.00  0.00           C  
ATOM   4710  CG  LEU A 318     -20.676   2.027 -17.779  1.00  0.00           C  
ATOM   4711  CD1 LEU A 318     -21.298   1.288 -18.961  1.00  0.00           C  
ATOM   4712  CD2 LEU A 318     -19.632   1.148 -17.089  1.00  0.00           C  
ATOM   4713  H   LEU A 318     -19.533   6.063 -18.351  1.00116.45           H  
ATOM   4714  HA  LEU A 318     -21.386   4.157 -19.678  1.00110.69           H  
ATOM   4715  HB2 LEU A 318     -19.306   3.103 -18.927  1.00  0.00           H  
ATOM   4716  HB3 LEU A 318     -19.572   3.726 -17.281  1.00  0.00           H  
ATOM   4717  HG  LEU A 318     -21.406   2.186 -16.983  1.00  0.00           H  
ATOM   4718 HD11 LEU A 318     -21.716   0.341 -18.619  1.00  0.00           H  
ATOM   4719 HD12 LEU A 318     -22.091   1.899 -19.395  1.00  0.00           H  
ATOM   4720 HD13 LEU A 318     -20.533   1.097 -19.714  1.00  0.00           H  
ATOM   4721 HD21 LEU A 318     -20.085   0.198 -16.805  1.00  0.00           H  
ATOM   4722 HD22 LEU A 318     -18.802   0.965 -17.773  1.00  0.00           H  
ATOM   4723 HD23 LEU A 318     -19.263   1.655 -16.197  1.00  0.00           H  
ATOM   4724  N   PHE A 319     -22.093   6.105 -17.314  1.00119.01           N  
ATOM   4725  CA  PHE A 319     -23.080   6.554 -16.336  1.00112.09           C  
ATOM   4726  C   PHE A 319     -24.519   6.344 -16.823  1.00118.18           C  
ATOM   4727  O   PHE A 319     -25.260   5.517 -16.283  1.00108.54           O  
ATOM   4728  CB  PHE A 319     -22.848   8.027 -16.009  1.00  0.00           C  
ATOM   4729  CG  PHE A 319     -23.790   8.623 -14.984  1.00  0.00           C  
ATOM   4730  CD1 PHE A 319     -23.594   8.362 -13.616  1.00  0.00           C  
ATOM   4731  CD2 PHE A 319     -24.860   9.435 -15.398  1.00  0.00           C  
ATOM   4732  CE1 PHE A 319     -24.463   8.919 -12.661  1.00  0.00           C  
ATOM   4733  CE2 PHE A 319     -25.731   9.992 -14.443  1.00  0.00           C  
ATOM   4734  CZ  PHE A 319     -25.532   9.734 -13.075  1.00  0.00           C  
ATOM   4735  H   PHE A 319     -21.437   6.800 -17.645  1.00119.01           H  
ATOM   4736  HA  PHE A 319     -22.942   5.975 -15.423  1.00112.09           H  
ATOM   4737  HXT PHE A 319     -24.880   6.933 -17.653  1.00118.18           H  
ATOM   4738  HB2 PHE A 319     -21.841   8.157 -15.611  1.00  0.00           H  
ATOM   4739  HB3 PHE A 319     -22.961   8.624 -16.914  1.00  0.00           H  
ATOM   4740  HD1 PHE A 319     -22.774   7.734 -13.298  1.00  0.00           H  
ATOM   4741  HD2 PHE A 319     -25.013   9.632 -16.449  1.00  0.00           H  
ATOM   4742  HE1 PHE A 319     -24.310   8.721 -11.611  1.00  0.00           H  
ATOM   4743  HE2 PHE A 319     -26.551  10.619 -14.761  1.00  0.00           H  
ATOM   4744  HZ  PHE A 319     -26.200  10.160 -12.340  1.00  0.00           H  
TER    4745      PHE A 319
HETATM 4746  C1  UNK     1      -2.411   3.058 -18.029  1.00  0.00           C  
HETATM 4747  C2  UNK     1      -1.031   3.205 -18.323  1.00  0.00           C  
HETATM 4748  C3  UNK     1      -0.609   3.874 -19.490  1.00  0.00           C  
HETATM 4749  C4  UNK     1      -1.558   4.411 -20.376  1.00  0.00           C  
HETATM 4750  O1  UNK     1      -2.890   2.443 -16.891  1.00  0.00           O  
HETATM 4751  C5  UNK     1      -2.925   4.270 -20.083  1.00  0.00           C  
HETATM 4752  C6  UNK     1      -3.377   3.590 -18.919  1.00  0.00           C  
HETATM 4753  C7  UNK     1      -4.804   3.676 -18.985  1.00  0.00           C  
HETATM 4754  N1  UNK     1      -5.220   4.338 -20.037  1.00  0.00           N  
HETATM 4755  N2  UNK     1      -4.091   4.677 -20.720  1.00  0.00           N  
HETATM 4756  N3  UNK     1      -5.664   3.153 -18.010  1.00  0.00           N  
HETATM 4757  C8  UNK     1      -1.959   2.075 -15.884  1.00  0.00           C  
HETATM 4758  S1  UNK     1      -7.000   3.952 -17.282  1.00  0.00           S  
HETATM 4759  O2  UNK     1      -6.715   5.398 -17.387  1.00  0.00           O  
HETATM 4760  O3  UNK     1      -8.214   3.361 -17.862  1.00  0.00           O  
HETATM 4761  C9  UNK     1      -6.983   3.451 -15.576  1.00  0.00           C  
HETATM 4762  C10 UNK     1      -6.469   4.120 -14.493  1.00  0.00           C  
HETATM 4763  C11 UNK     1      -6.627   3.389 -13.274  1.00  0.00           C  
HETATM 4764  C12 UNK     1      -7.247   2.186 -13.460  1.00  0.00           C  
HETATM 4765  S2  UNK     1      -7.669   1.906 -15.121  1.00  0.00           S  
HETATM 4766 CL1  UNK     1      -7.626   0.984 -12.291  1.00  0.00          Cl  
HETATM 4767  C13 UNK     1      -4.215   5.389 -21.981  1.00  0.00           C  
HETATM 4768  C14 UNK     1      -2.551   2.964 -25.169  1.00  0.00           C  
HETATM 4769  C15 UNK     1      -1.986   4.225 -24.890  1.00  0.00           C  
HETATM 4770  C16 UNK     1      -2.554   5.029 -23.873  1.00  0.00           C  
HETATM 4771  C17 UNK     1      -3.650   4.557 -23.121  1.00  0.00           C  
HETATM 4772  C18 UNK     1      -4.206   3.293 -23.409  1.00  0.00           C  
HETATM 4773  C19 UNK     1      -3.660   2.501 -24.436  1.00  0.00           C  
HETATM 4774  C20 UNK     1      -0.787   4.682 -25.706  1.00  0.00           C  
HETATM 4775  N4  UNK     1      -0.106   5.866 -25.187  1.00  0.00           N  
HETATM 4776  C21 UNK     1       0.147   6.993 -25.870  1.00  0.00           C  
HETATM 4777  O4  UNK     1      -0.196   7.152 -27.042  1.00  0.00           O  
HETATM 4778  C22 UNK     1       0.926   8.105 -25.133  1.00  0.00           C  
HETATM 4779  C23 UNK     1       0.115   9.413 -25.141  1.00  0.00           C  
HETATM 4780  C24 UNK     1       2.303   8.298 -25.790  1.00  0.00           C  
HETATM 4781  O5  UNK     1       1.155   7.760 -23.774  1.00  0.00           O  
HETATM 4782  H1  UNK     1      -0.270   2.817 -17.661  1.00  0.00           H  
HETATM 4783  H2  UNK     1       0.443   3.979 -19.698  1.00  0.00           H  
HETATM 4784  H3  UNK     1      -1.245   4.925 -21.271  1.00  0.00           H  
HETATM 4785  H4  UNK     1      -2.491   1.598 -15.062  1.00  0.00           H  
HETATM 4786  H5  UNK     1      -1.231   1.351 -16.257  1.00  0.00           H  
HETATM 4787  H6  UNK     1      -1.442   2.957 -15.494  1.00  0.00           H  
HETATM 4788  H7  UNK     1      -5.262   2.410 -17.454  1.00  0.00           H  
HETATM 4789  H8  UNK     1      -5.987   5.087 -14.530  1.00  0.00           H  
HETATM 4790  H9  UNK     1      -6.296   3.759 -12.315  1.00  0.00           H  
HETATM 4791  H10 UNK     1      -3.686   6.339 -21.893  1.00  0.00           H  
HETATM 4792  H11 UNK     1      -5.262   5.626 -22.182  1.00  0.00           H  
HETATM 4793  H12 UNK     1      -2.133   2.343 -25.948  1.00  0.00           H  
HETATM 4794  H13 UNK     1      -2.149   6.008 -23.654  1.00  0.00           H  
HETATM 4795  H14 UNK     1      -5.048   2.932 -22.837  1.00  0.00           H  
HETATM 4796  H15 UNK     1      -4.090   1.533 -24.654  1.00  0.00           H  
HETATM 4797  H16 UNK     1      -1.118   4.840 -26.736  1.00  0.00           H  
HETATM 4798  H17 UNK     1      -0.057   3.873 -25.737  1.00  0.00           H  
HETATM 4799  H18 UNK     1       0.212   5.856 -24.227  1.00  0.00           H  
HETATM 4800  H19 UNK     1       1.628   8.480 -23.379  1.00  0.00           H  
HETATM 4801  H20 UNK     1       2.211   8.558 -26.846  1.00  0.00           H  
HETATM 4802  H21 UNK     1       2.871   9.096 -25.310  1.00  0.00           H  
HETATM 4803  H22 UNK     1       2.900   7.384 -25.733  1.00  0.00           H  
HETATM 4804  H23 UNK     1      -0.113   9.734 -26.157  1.00  0.00           H  
HETATM 4805  H24 UNK     1       0.661  10.225 -24.663  1.00  0.00           H  
HETATM 4806  H25 UNK     1      -0.834   9.299 -24.616  1.00  0.00           H  
CONECT 1265 2508
CONECT 2508 1265
CONECT 4726 4737
CONECT 4737 4726
CONECT 4746 4747 4750 4752
CONECT 4746 4747
CONECT 4747 4746 4748 4782
CONECT 4747 4746
CONECT 4748 4747 4749 4783
CONECT 4748 4749
CONECT 4749 4748 4784 4751
CONECT 4749 4748
CONECT 4750 4746 4757
CONECT 4782 4747
CONECT 4783 4748
CONECT 4784 4749
CONECT 4751 4749 4752 4755
CONECT 4751 4752
CONECT 4752 4746 4751 4753
CONECT 4752 4751
CONECT 4753 4752 4754 4756
CONECT 4753 4754
CONECT 4754 4753 4755
CONECT 4754 4753
CONECT 4755 4751 4754 4767
CONECT 4756 4753 4788 4758
CONECT 4757 4750 4785 4786 4787
CONECT 4785 4757
CONECT 4786 4757
CONECT 4787 4757
CONECT 4788 4756
CONECT 4758 4756 4759 4760 4761
CONECT 4758 4759 4760
CONECT 4759 4758
CONECT 4759 4758
CONECT 4760 4758
CONECT 4760 4758
CONECT 4761 4758 4762 4765
CONECT 4761 4762
CONECT 4762 4761 4763 4789
CONECT 4762 4761
CONECT 4763 4762 4764 4790
CONECT 4763 4764
CONECT 4764 4763 4765 4766
CONECT 4764 4763
CONECT 4765 4761 4764
CONECT 4789 4762
CONECT 4790 4763
CONECT 4766 4764
CONECT 4767 4755 4791 4792 4771
CONECT 4791 4767
CONECT 4792 4767
CONECT 4768 4769 4773 4793
CONECT 4768 4769
CONECT 4769 4768 4770 4774
CONECT 4769 4768
CONECT 4770 4769 4771 4794
CONECT 4770 4771
CONECT 4771 4767 4770 4772
CONECT 4771 4770
CONECT 4772 4771 4773 4795
CONECT 4772 4773
CONECT 4773 4768 4772 4796
CONECT 4773 4772
CONECT 4793 4768
CONECT 4774 4769 4797 4798 4775
CONECT 4794 4770
CONECT 4795 4772
CONECT 4796 4773
CONECT 4797 4774
CONECT 4798 4774
CONECT 4775 4774 4799 4776
CONECT 4799 4775
CONECT 4776 4775 4777 4778
CONECT 4776 4777
CONECT 4777 4776
CONECT 4777 4776
CONECT 4778 4776 4779 4780 4781
CONECT 4779 4778 4804 4805 4806
CONECT 4780 4778 4801 4802 4803
CONECT 4781 4778 4800
CONECT 4800 4781
CONECT 4801 4780
CONECT 4802 4780
CONECT 4803 4780
CONECT 4804 4779
CONECT 4805 4779
CONECT 4806 4779
ENDMDL
END   
