# Supplementary material for: Exploring an Intracellular Allosteric Site of CC-Chemokine Receptor 4 from 3D Models, Probe Simulations, and Mutagenesis
Source: ACS Pharmacol Transl Sci. 2024 Jul 16;7(8):2516–26. doi: 10.1021/acsptsci.4c00330 (PMC11320731; doi:10.1021/acsptsci.4c00330)
Supplement: Supplementary file 2 — pt4c00330_si_002.zip [file pt4c00330_si_002.zip › GSK_CCR4-CCR7-probe-dock.pdb]

REMARK   4      COMPLIES WITH FORMAT V. 3.0, 1-DEC-2006
REMARK 888
REMARK 888 WRITTEN BY MAESTRO (A PRODUCT OF SCHRODINGER, LLC)
TITLE     CCR4-4mbs-46%
EXPDTA    THEORETICAL MODEL, MODELLER 9.23 2020/01/07 12:40:52
REMARK 250  TEMPERATURE           (KELVIN) : NULL
REMARK 250  PH                             : NULL
CRYST1   80.026   75.744  174.492  90.00  90.00  90.00 P 1           1
MODEL        1
ATOM      1  N   ILE P  34      -7.060   4.810  28.723  0.00  0.00      PRO  N  
ATOM      2  CA  ILE P  34      -6.815   4.940  27.281  0.00  0.00      PRO  C  
ATOM      3  C   ILE P  34      -5.666   5.961  26.921  0.00  0.00      PRO  C  
ATOM      4  O   ILE P  34      -5.487   6.900  27.672  0.00  0.00      PRO  O  
ATOM      5  CAY ILE P  34      -6.432   4.983  31.086  0.00  0.00      PRO  C  
ATOM      6  CY  ILE P  34      -6.098   4.583  29.697  0.00  0.00      PRO  C  
ATOM      7  OY  ILE P  34      -5.056   4.109  29.350  0.00  0.00      PRO  O  
ATOM      8  CB  ILE P  34      -8.067   4.952  26.389  0.00  0.00      PRO  C  
ATOM      9  CG2 ILE P  34      -8.822   3.616  26.492  0.00  0.00      PRO  C  
ATOM     10  CG1 ILE P  34      -9.123   6.050  26.660  0.00  0.00      PRO  C  
ATOM     11  CD  ILE P  34      -8.554   7.437  26.741  0.00  0.00      PRO  C  
ATOM     12  HY1 ILE P  34      -5.526   5.137  31.711  0.00  0.00      PRO  H  
ATOM     13  HY2 ILE P  34      -7.092   4.160  31.433  0.00  0.00      PRO  H  
ATOM     14  HY3 ILE P  34      -6.904   5.988  31.074  0.00  0.00      PRO  H  
ATOM     15  HN  ILE P  34      -7.916   5.186  29.070  0.00  0.00      PRO  H  
ATOM     16  HA  ILE P  34      -6.380   3.979  27.047  0.00  0.00      PRO  H  
ATOM     17  HB  ILE P  34      -7.861   5.014  25.299  0.00  0.00      PRO  H  
ATOM     18 HG21 ILE P  34      -9.720   3.699  25.843  0.00  0.00      PRO  H  
ATOM     19 HG22 ILE P  34      -8.183   2.829  26.037  0.00  0.00      PRO  H  
ATOM     20 HG23 ILE P  34      -9.074   3.413  27.554  0.00  0.00      PRO  H  
ATOM     21 HG11 ILE P  34      -9.661   5.719  27.575  0.00  0.00      PRO  H  
ATOM     22 HG12 ILE P  34      -9.902   6.165  25.876  0.00  0.00      PRO  H  
ATOM     23  HD1 ILE P  34      -7.821   7.605  25.923  0.00  0.00      PRO  H  
ATOM     24  HD2 ILE P  34      -9.302   8.225  26.508  0.00  0.00      PRO  H  
ATOM     25  HD3 ILE P  34      -8.035   7.688  27.691  0.00  0.00      PRO  H  
ATOM     26  N   LYS P  35      -4.918   5.741  25.824  0.00  0.00      PRO  N  
ATOM     27  CA  LYS P  35      -3.784   6.625  25.451  0.00  0.00      PRO  C  
ATOM     28  C   LYS P  35      -4.036   7.301  24.081  0.00  0.00      PRO  C  
ATOM     29  O   LYS P  35      -3.123   7.859  23.515  0.00  0.00      PRO  O  
ATOM     30  CB  LYS P  35      -2.526   5.786  25.389  0.00  0.00      PRO  C  
ATOM     31  CG  LYS P  35      -1.985   4.964  26.666  0.00  0.00      PRO  C  
ATOM     32  CD  LYS P  35      -2.078   5.779  27.973  0.00  0.00      PRO  C  
ATOM     33  CE  LYS P  35      -1.353   5.097  29.170  0.00  0.00      PRO  C  
ATOM     34  NZ  LYS P  35      -2.134   3.805  29.438  0.00  0.00      PRO  N1+
ATOM     35  HN  LYS P  35      -5.130   4.910  25.315  0.00  0.00      PRO  H  
ATOM     36  HA  LYS P  35      -3.657   7.403  26.190  0.00  0.00      PRO  H  
ATOM     37  HB1 LYS P  35      -1.642   6.388  25.087  0.00  0.00      PRO  H  
ATOM     38  HB2 LYS P  35      -2.577   5.052  24.558  0.00  0.00      PRO  H  
ATOM     39  HG1 LYS P  35      -0.898   4.865  26.460  0.00  0.00      PRO  H  
ATOM     40  HG2 LYS P  35      -2.343   3.913  26.629  0.00  0.00      PRO  H  
ATOM     41  HD1 LYS P  35      -3.099   6.005  28.347  0.00  0.00      PRO  H  
ATOM     42  HD2 LYS P  35      -1.543   6.753  27.980  0.00  0.00      PRO  H  
ATOM     43  HE1 LYS P  35      -1.329   5.801  30.029  0.00  0.00      PRO  H  
ATOM     44  HE2 LYS P  35      -0.366   4.755  28.791  0.00  0.00      PRO  H  
ATOM     45  HZ1 LYS P  35      -1.802   3.386  30.330  0.00  0.00      PRO  H  
ATOM     46  HZ2 LYS P  35      -3.165   3.896  29.539  0.00  0.00      PRO  H  
ATOM     47  HZ3 LYS P  35      -2.118   3.035  28.740  0.00  0.00      PRO  H  
ATOM     48  N   ALA P  36      -5.348   7.279  23.670  0.00  0.00      PRO  N  
ATOM     49  CA  ALA P  36      -5.813   7.753  22.364  0.00  0.00      PRO  C  
ATOM     50  C   ALA P  36      -5.408   9.227  21.964  0.00  0.00      PRO  C  
ATOM     51  O   ALA P  36      -5.175  10.024  22.781  0.00  0.00      PRO  O  
ATOM     52  CB  ALA P  36      -7.327   7.542  22.345  0.00  0.00      PRO  C  
ATOM     53  HN  ALA P  36      -5.989   6.733  24.205  0.00  0.00      PRO  H  
ATOM     54  HA  ALA P  36      -5.354   7.215  21.549  0.00  0.00      PRO  H  
ATOM     55  HB1 ALA P  36      -7.756   8.079  23.219  0.00  0.00      PRO  H  
ATOM     56  HB2 ALA P  36      -7.818   7.968  21.444  0.00  0.00      PRO  H  
ATOM     57  HB3 ALA P  36      -7.593   6.472  22.484  0.00  0.00      PRO  H  
ATOM     58  N   PHE P  37      -5.233   9.432  20.672  0.00  0.00      PRO  N  
ATOM     59  CA  PHE P  37      -4.906  10.755  20.159  0.00  0.00      PRO  C  
ATOM     60  C   PHE P  37      -5.901  11.276  19.221  0.00  0.00      PRO  C  
ATOM     61  O   PHE P  37      -6.677  10.583  18.544  0.00  0.00      PRO  O  
ATOM     62  CB  PHE P  37      -3.488  10.706  19.375  0.00  0.00      PRO  C  
ATOM     63  CG  PHE P  37      -2.329  10.388  20.344  0.00  0.00      PRO  C  
ATOM     64  CD1 PHE P  37      -1.656  11.430  20.851  0.00  0.00      PRO  C  
ATOM     65  CE1 PHE P  37      -0.436  11.263  21.533  0.00  0.00      PRO  C  
ATOM     66  CZ  PHE P  37       0.055   9.938  21.679  0.00  0.00      PRO  C  
ATOM     67  CD2 PHE P  37      -1.899   9.080  20.485  0.00  0.00      PRO  C  
ATOM     68  CE2 PHE P  37      -0.653   8.911  21.049  0.00  0.00      PRO  C  
ATOM     69  HN  PHE P  37      -5.638   8.795  20.020  0.00  0.00      PRO  H  
ATOM     70  HA  PHE P  37      -4.856  11.475  20.963  0.00  0.00      PRO  H  
ATOM     71  HB1 PHE P  37      -3.235  11.663  18.870  0.00  0.00      PRO  H  
ATOM     72  HB2 PHE P  37      -3.466  10.026  18.496  0.00  0.00      PRO  H  
ATOM     73  HD1 PHE P  37      -2.122  12.403  20.801  0.00  0.00      PRO  H  
ATOM     74  HE1 PHE P  37       0.102  12.100  21.951  0.00  0.00      PRO  H  
ATOM     75  HZ  PHE P  37       0.948   9.773  22.262  0.00  0.00      PRO  H  
ATOM     76  HD2 PHE P  37      -2.549   8.310  20.098  0.00  0.00      PRO  H  
ATOM     77  HE2 PHE P  37      -0.321   7.890  21.168  0.00  0.00      PRO  H  
ATOM     78  N   GLY P  38      -5.962  12.586  19.081  0.00  0.00      PRO  N  
ATOM     79  CA  GLY P  38      -6.770  13.259  18.051  0.00  0.00      PRO  C  
ATOM     80  C   GLY P  38      -8.237  13.116  18.133  0.00  0.00      PRO  C  
ATOM     81  O   GLY P  38      -8.824  12.793  17.127  0.00  0.00      PRO  O  
ATOM     82  HN  GLY P  38      -5.289  13.100  19.607  0.00  0.00      PRO  H  
ATOM     83  HA1 GLY P  38      -6.613  12.907  17.042  0.00  0.00      PRO  H  
ATOM     84  HA2 GLY P  38      -6.668  14.332  18.113  0.00  0.00      PRO  H  
ATOM     85  N   GLU P  39      -8.721  13.270  19.322  0.00  0.00      PRO  N  
ATOM     86  CA  GLU P  39     -10.154  13.107  19.720  0.00  0.00      PRO  C  
ATOM     87  C   GLU P  39     -11.283  13.509  18.782  0.00  0.00      PRO  C  
ATOM     88  O   GLU P  39     -12.121  12.684  18.435  0.00  0.00      PRO  O  
ATOM     89  CB  GLU P  39     -10.368  13.875  20.981  0.00  0.00      PRO  C  
ATOM     90  CG  GLU P  39      -9.786  13.200  22.313  0.00  0.00      PRO  C  
ATOM     91  CD  GLU P  39      -9.893  14.191  23.412  0.00  0.00      PRO  C  
ATOM     92  OE1 GLU P  39     -11.047  14.516  23.749  0.00  0.00      PRO  O1-
ATOM     93  OE2 GLU P  39      -8.896  14.511  24.008  0.00  0.00      PRO  O  
ATOM     94  HN  GLU P  39      -8.096  13.581  20.033  0.00  0.00      PRO  H  
ATOM     95  HA  GLU P  39     -10.234  12.076  20.031  0.00  0.00      PRO  H  
ATOM     96  HB1 GLU P  39     -11.392  14.274  21.142  0.00  0.00      PRO  H  
ATOM     97  HB2 GLU P  39      -9.740  14.787  20.899  0.00  0.00      PRO  H  
ATOM     98  HG1 GLU P  39      -8.776  12.739  22.356  0.00  0.00      PRO  H  
ATOM     99  HG2 GLU P  39     -10.539  12.411  22.529  0.00  0.00      PRO  H  
ATOM    100  N   LEU P  40     -11.273  14.780  18.279  0.00  0.00      PRO  N  
ATOM    101  CA  LEU P  40     -12.412  15.314  17.552  0.00  0.00      PRO  C  
ATOM    102  C   LEU P  40     -12.183  15.291  16.000  0.00  0.00      PRO  C  
ATOM    103  O   LEU P  40     -13.030  15.679  15.188  0.00  0.00      PRO  O  
ATOM    104  CB  LEU P  40     -12.835  16.760  18.055  0.00  0.00      PRO  C  
ATOM    105  CG  LEU P  40     -14.355  17.123  18.164  0.00  0.00      PRO  C  
ATOM    106  CD1 LEU P  40     -15.092  16.408  19.286  0.00  0.00      PRO  C  
ATOM    107  CD2 LEU P  40     -14.766  18.611  18.280  0.00  0.00      PRO  C  
ATOM    108  HN  LEU P  40     -10.520  15.348  18.603  0.00  0.00      PRO  H  
ATOM    109  HA  LEU P  40     -13.237  14.620  17.617  0.00  0.00      PRO  H  
ATOM    110  HB1 LEU P  40     -12.301  17.524  17.450  0.00  0.00      PRO  H  
ATOM    111  HB2 LEU P  40     -12.467  16.873  19.098  0.00  0.00      PRO  H  
ATOM    112  HG  LEU P  40     -14.812  16.840  17.192  0.00  0.00      PRO  H  
ATOM    113 HD11 LEU P  40     -14.797  16.934  20.220  0.00  0.00      PRO  H  
ATOM    114 HD12 LEU P  40     -16.195  16.536  19.256  0.00  0.00      PRO  H  
ATOM    115 HD13 LEU P  40     -14.866  15.330  19.434  0.00  0.00      PRO  H  
ATOM    116 HD21 LEU P  40     -14.104  19.237  17.644  0.00  0.00      PRO  H  
ATOM    117 HD22 LEU P  40     -15.806  18.712  17.902  0.00  0.00      PRO  H  
ATOM    118 HD23 LEU P  40     -14.671  19.031  19.304  0.00  0.00      PRO  H  
ATOM    119  N   PHE P  41     -11.017  14.812  15.647  0.00  0.00      PRO  N  
ATOM    120  CA  PHE P  41     -10.465  14.848  14.304  0.00  0.00      PRO  C  
ATOM    121  C   PHE P  41     -10.402  13.405  13.747  0.00  0.00      PRO  C  
ATOM    122  O   PHE P  41     -10.867  13.220  12.560  0.00  0.00      PRO  O  
ATOM    123  CB  PHE P  41      -9.058  15.583  14.300  0.00  0.00      PRO  C  
ATOM    124  CG  PHE P  41      -8.171  15.333  13.071  0.00  0.00      PRO  C  
ATOM    125  CD1 PHE P  41      -6.943  14.622  13.135  0.00  0.00      PRO  C  
ATOM    126  CE1 PHE P  41      -6.199  14.432  11.954  0.00  0.00      PRO  C  
ATOM    127  CZ  PHE P  41      -6.670  14.992  10.772  0.00  0.00      PRO  C  
ATOM    128  CD2 PHE P  41      -8.595  15.838  11.897  0.00  0.00      PRO  C  
ATOM    129  CE2 PHE P  41      -7.879  15.684  10.705  0.00  0.00      PRO  C  
ATOM    130  HN  PHE P  41     -10.375  14.369  16.268  0.00  0.00      PRO  H  
ATOM    131  HA  PHE P  41     -11.090  15.397  13.615  0.00  0.00      PRO  H  
ATOM    132  HB1 PHE P  41      -8.454  15.332  15.198  0.00  0.00      PRO  H  
ATOM    133  HB2 PHE P  41      -9.250  16.671  14.408  0.00  0.00      PRO  H  
ATOM    134  HD1 PHE P  41      -6.621  14.199  14.075  0.00  0.00      PRO  H  
ATOM    135  HE1 PHE P  41      -5.255  13.919  12.064  0.00  0.00      PRO  H  
ATOM    136  HZ  PHE P  41      -6.204  14.848   9.809  0.00  0.00      PRO  H  
ATOM    137  HD2 PHE P  41      -9.498  16.423  11.811  0.00  0.00      PRO  H  
ATOM    138  HE2 PHE P  41      -8.245  15.991   9.737  0.00  0.00      PRO  H  
ATOM    139  N   LEU P  42      -9.898  12.344  14.429  0.00  0.00      PRO  N  
ATOM    140  CA  LEU P  42      -9.902  10.970  13.781  0.00  0.00      PRO  C  
ATOM    141  C   LEU P  42     -11.311  10.307  13.510  0.00  0.00      PRO  C  
ATOM    142  O   LEU P  42     -11.360   9.716  12.459  0.00  0.00      PRO  O  
ATOM    143  CB  LEU P  42      -8.997  10.128  14.508  0.00  0.00      PRO  C  
ATOM    144  CG  LEU P  42      -7.513  10.660  14.567  0.00  0.00      PRO  C  
ATOM    145  CD1 LEU P  42      -6.653   9.584  15.213  0.00  0.00      PRO  C  
ATOM    146  CD2 LEU P  42      -6.930  10.968  13.175  0.00  0.00      PRO  C  
ATOM    147  HN  LEU P  42      -9.474  12.475  15.322  0.00  0.00      PRO  H  
ATOM    148  HA  LEU P  42      -9.504  11.157  12.794  0.00  0.00      PRO  H  
ATOM    149  HB1 LEU P  42      -8.844   9.128  14.048  0.00  0.00      PRO  H  
ATOM    150  HB2 LEU P  42      -9.268   9.972  15.574  0.00  0.00      PRO  H  
ATOM    151  HG  LEU P  42      -7.508  11.583  15.185  0.00  0.00      PRO  H  
ATOM    152 HD11 LEU P  42      -5.575   9.794  15.384  0.00  0.00      PRO  H  
ATOM    153 HD12 LEU P  42      -7.044   9.162  16.163  0.00  0.00      PRO  H  
ATOM    154 HD13 LEU P  42      -6.637   8.738  14.492  0.00  0.00      PRO  H  
ATOM    155 HD21 LEU P  42      -5.897  11.342  13.339  0.00  0.00      PRO  H  
ATOM    156 HD22 LEU P  42      -6.848  10.013  12.613  0.00  0.00      PRO  H  
ATOM    157 HD23 LEU P  42      -7.500  11.781  12.678  0.00  0.00      PRO  H  
ATOM    158  N   PRO P  43     -12.398  10.360  14.366  0.00  0.00      PRO  N  
ATOM    159  CA  PRO P  43     -13.732   9.753  14.017  0.00  0.00      PRO  C  
ATOM    160  C   PRO P  43     -14.408  10.283  12.796  0.00  0.00      PRO  C  
ATOM    161  O   PRO P  43     -14.894   9.443  12.020  0.00  0.00      PRO  O  
ATOM    162  CD  PRO P  43     -12.298  10.593  15.864  0.00  0.00      PRO  C  
ATOM    163  CB  PRO P  43     -14.519   9.839  15.375  0.00  0.00      PRO  C  
ATOM    164  CG  PRO P  43     -13.441   9.794  16.503  0.00  0.00      PRO  C  
ATOM    165  HD1 PRO P  43     -11.267  10.447  16.252  0.00  0.00      PRO  H  
ATOM    166  HD2 PRO P  43     -12.566  11.659  16.030  0.00  0.00      PRO  H  
ATOM    167  HA  PRO P  43     -13.653   8.714  13.733  0.00  0.00      PRO  H  
ATOM    168  HB1 PRO P  43     -15.255   9.015  15.492  0.00  0.00      PRO  H  
ATOM    169  HB2 PRO P  43     -15.035  10.822  15.412  0.00  0.00      PRO  H  
ATOM    170  HG1 PRO P  43     -13.138   8.736  16.652  0.00  0.00      PRO  H  
ATOM    171  HG2 PRO P  43     -13.805  10.237  17.454  0.00  0.00      PRO  H  
ATOM    172  N   PRO P  44     -14.436  11.579  12.456  0.00  0.00      PRO  N  
ATOM    173  CA  PRO P  44     -14.872  11.914  11.050  0.00  0.00      PRO  C  
ATOM    174  C   PRO P  44     -13.805  11.570   9.964  0.00  0.00      PRO  C  
ATOM    175  O   PRO P  44     -14.209  11.063   8.948  0.00  0.00      PRO  O  
ATOM    176  CD  PRO P  44     -14.333  12.767  13.381  0.00  0.00      PRO  C  
ATOM    177  CB  PRO P  44     -15.223  13.405  11.171  0.00  0.00      PRO  C  
ATOM    178  CG  PRO P  44     -14.418  13.960  12.378  0.00  0.00      PRO  C  
ATOM    179  HD1 PRO P  44     -15.123  12.822  14.159  0.00  0.00      PRO  H  
ATOM    180  HD2 PRO P  44     -13.367  12.876  13.918  0.00  0.00      PRO  H  
ATOM    181  HA  PRO P  44     -15.738  11.305  10.837  0.00  0.00      PRO  H  
ATOM    182  HB1 PRO P  44     -16.281  13.459  11.504  0.00  0.00      PRO  H  
ATOM    183  HB2 PRO P  44     -15.103  14.040  10.267  0.00  0.00      PRO  H  
ATOM    184  HG1 PRO P  44     -14.702  14.926  12.847  0.00  0.00      PRO  H  
ATOM    185  HG2 PRO P  44     -13.367  13.943  12.018  0.00  0.00      PRO  H  
ATOM    186  N   LEU P  45     -12.506  11.621  10.188  0.00  0.00      PRO  N  
ATOM    187  CA  LEU P  45     -11.548  11.401   9.103  0.00  0.00      PRO  C  
ATOM    188  C   LEU P  45     -11.534   9.997   8.601  0.00  0.00      PRO  C  
ATOM    189  O   LEU P  45     -11.497   9.767   7.356  0.00  0.00      PRO  O  
ATOM    190  CB  LEU P  45     -10.171  11.925   9.541  0.00  0.00      PRO  C  
ATOM    191  CG  LEU P  45      -9.005  11.819   8.567  0.00  0.00      PRO  C  
ATOM    192  CD1 LEU P  45      -9.186  12.823   7.359  0.00  0.00      PRO  C  
ATOM    193  CD2 LEU P  45      -7.756  12.068   9.375  0.00  0.00      PRO  C  
ATOM    194  HN  LEU P  45     -12.157  11.925  11.072  0.00  0.00      PRO  H  
ATOM    195  HA  LEU P  45     -11.833  11.955   8.221  0.00  0.00      PRO  H  
ATOM    196  HB1 LEU P  45      -9.922  11.397  10.486  0.00  0.00      PRO  H  
ATOM    197  HB2 LEU P  45     -10.271  12.991   9.840  0.00  0.00      PRO  H  
ATOM    198  HG  LEU P  45      -9.002  10.777   8.182  0.00  0.00      PRO  H  
ATOM    199 HD11 LEU P  45      -9.217  13.888   7.674  0.00  0.00      PRO  H  
ATOM    200 HD12 LEU P  45      -8.277  12.775   6.722  0.00  0.00      PRO  H  
ATOM    201 HD13 LEU P  45     -10.086  12.665   6.727  0.00  0.00      PRO  H  
ATOM    202 HD21 LEU P  45      -7.883  12.964  10.020  0.00  0.00      PRO  H  
ATOM    203 HD22 LEU P  45      -7.558  11.195  10.033  0.00  0.00      PRO  H  
ATOM    204 HD23 LEU P  45      -6.866  12.249   8.735  0.00  0.00      PRO  H  
ATOM    205  N   TYR P  46     -11.467   9.012   9.518  0.00  0.00      PRO  N  
ATOM    206  CA  TYR P  46     -11.502   7.643   9.335  0.00  0.00      PRO  C  
ATOM    207  C   TYR P  46     -12.786   7.120   8.753  0.00  0.00      PRO  C  
ATOM    208  O   TYR P  46     -12.814   6.306   7.787  0.00  0.00      PRO  O  
ATOM    209  CB  TYR P  46     -11.303   6.872  10.673  0.00  0.00      PRO  C  
ATOM    210  CG  TYR P  46      -9.911   6.937  11.187  0.00  0.00      PRO  C  
ATOM    211  CD1 TYR P  46      -9.663   6.117  12.294  0.00  0.00      PRO  C  
ATOM    212  CE1 TYR P  46      -8.431   6.071  12.959  0.00  0.00      PRO  C  
ATOM    213  CZ  TYR P  46      -7.319   6.769  12.257  0.00  0.00      PRO  C  
ATOM    214  OH  TYR P  46      -6.036   6.708  12.708  0.00  0.00      PRO  O  
ATOM    215  CD2 TYR P  46      -8.815   7.601  10.563  0.00  0.00      PRO  C  
ATOM    216  CE2 TYR P  46      -7.545   7.526  11.103  0.00  0.00      PRO  C  
ATOM    217  HN  TYR P  46     -11.315   9.239  10.477  0.00  0.00      PRO  H  
ATOM    218  HA  TYR P  46     -10.727   7.523   8.592  0.00  0.00      PRO  H  
ATOM    219  HB1 TYR P  46     -11.551   5.792  10.590  0.00  0.00      PRO  H  
ATOM    220  HB2 TYR P  46     -11.964   7.167  11.516  0.00  0.00      PRO  H  
ATOM    221  HD1 TYR P  46     -10.429   5.494  12.732  0.00  0.00      PRO  H  
ATOM    222  HE1 TYR P  46      -8.287   5.423  13.811  0.00  0.00      PRO  H  
ATOM    223  HH  TYR P  46      -5.586   7.440  12.280  0.00  0.00      PRO  H  
ATOM    224  HD2 TYR P  46      -9.001   8.138   9.645  0.00  0.00      PRO  H  
ATOM    225  HE2 TYR P  46      -6.782   8.058  10.554  0.00  0.00      PRO  H  
ATOM    226  N   SER P  47     -13.957   7.737   9.139  0.00  0.00      PRO  N  
ATOM    227  CA  SER P  47     -15.281   7.440   8.571  0.00  0.00      PRO  C  
ATOM    228  C   SER P  47     -15.339   7.806   7.135  0.00  0.00      PRO  C  
ATOM    229  O   SER P  47     -15.752   6.988   6.344  0.00  0.00      PRO  O  
ATOM    230  CB  SER P  47     -16.555   8.193   9.319  0.00  0.00      PRO  C  
ATOM    231  OG  SER P  47     -16.677   7.804  10.679  0.00  0.00      PRO  O  
ATOM    232  HN  SER P  47     -13.973   8.450   9.835  0.00  0.00      PRO  H  
ATOM    233  HA  SER P  47     -15.407   6.384   8.758  0.00  0.00      PRO  H  
ATOM    234  HB1 SER P  47     -17.433   7.930   8.692  0.00  0.00      PRO  H  
ATOM    235  HB2 SER P  47     -16.458   9.294   9.434  0.00  0.00      PRO  H  
ATOM    236  HG1 SER P  47     -15.919   8.100  11.188  0.00  0.00      PRO  H  
ATOM    237  N   LEU P  48     -14.892   8.998   6.712  0.00  0.00      PRO  N  
ATOM    238  CA  LEU P  48     -14.932   9.404   5.363  0.00  0.00      PRO  C  
ATOM    239  C   LEU P  48     -13.887   8.623   4.499  0.00  0.00      PRO  C  
ATOM    240  O   LEU P  48     -14.181   8.202   3.376  0.00  0.00      PRO  O  
ATOM    241  CB  LEU P  48     -14.928  10.943   5.310  0.00  0.00      PRO  C  
ATOM    242  CG  LEU P  48     -16.179  11.651   6.086  0.00  0.00      PRO  C  
ATOM    243  CD1 LEU P  48     -15.795  13.068   6.261  0.00  0.00      PRO  C  
ATOM    244  CD2 LEU P  48     -17.542  11.444   5.432  0.00  0.00      PRO  C  
ATOM    245  HN  LEU P  48     -14.434   9.556   7.399  0.00  0.00      PRO  H  
ATOM    246  HA  LEU P  48     -15.916   9.086   5.052  0.00  0.00      PRO  H  
ATOM    247  HB1 LEU P  48     -14.964  11.256   4.244  0.00  0.00      PRO  H  
ATOM    248  HB2 LEU P  48     -13.960  11.130   5.822  0.00  0.00      PRO  H  
ATOM    249  HG  LEU P  48     -16.240  11.152   7.077  0.00  0.00      PRO  H  
ATOM    250 HD11 LEU P  48     -16.613  13.787   6.477  0.00  0.00      PRO  H  
ATOM    251 HD12 LEU P  48     -15.048  13.183   7.076  0.00  0.00      PRO  H  
ATOM    252 HD13 LEU P  48     -15.400  13.483   5.309  0.00  0.00      PRO  H  
ATOM    253 HD21 LEU P  48     -17.842  10.374   5.444  0.00  0.00      PRO  H  
ATOM    254 HD22 LEU P  48     -18.297  11.897   6.109  0.00  0.00      PRO  H  
ATOM    255 HD23 LEU P  48     -17.758  11.899   4.441  0.00  0.00      PRO  H  
ATOM    256  N   VAL P  49     -12.638   8.415   5.042  0.00  0.00      PRO  N  
ATOM    257  CA  VAL P  49     -11.544   7.723   4.396  0.00  0.00      PRO  C  
ATOM    258  C   VAL P  49     -11.876   6.232   4.137  0.00  0.00      PRO  C  
ATOM    259  O   VAL P  49     -11.548   5.723   3.049  0.00  0.00      PRO  O  
ATOM    260  CB  VAL P  49     -10.227   7.988   5.138  0.00  0.00      PRO  C  
ATOM    261  CG1 VAL P  49      -9.185   6.982   4.825  0.00  0.00      PRO  C  
ATOM    262  CG2 VAL P  49      -9.671   9.423   4.858  0.00  0.00      PRO  C  
ATOM    263  HN  VAL P  49     -12.422   8.868   5.904  0.00  0.00      PRO  H  
ATOM    264  HA  VAL P  49     -11.443   8.099   3.389  0.00  0.00      PRO  H  
ATOM    265  HB  VAL P  49     -10.359   7.978   6.241  0.00  0.00      PRO  H  
ATOM    266 HG11 VAL P  49      -9.102   7.011   3.718  0.00  0.00      PRO  H  
ATOM    267 HG12 VAL P  49      -8.270   7.143   5.434  0.00  0.00      PRO  H  
ATOM    268 HG13 VAL P  49      -9.493   5.949   5.095  0.00  0.00      PRO  H  
ATOM    269 HG21 VAL P  49      -9.564   9.713   3.791  0.00  0.00      PRO  H  
ATOM    270 HG22 VAL P  49     -10.368  10.201   5.237  0.00  0.00      PRO  H  
ATOM    271 HG23 VAL P  49      -8.748   9.492   5.473  0.00  0.00      PRO  H  
ATOM    272  N   PHE P  50     -12.536   5.447   5.041  0.00  0.00      PRO  N  
ATOM    273  CA  PHE P  50     -13.134   4.180   4.598  0.00  0.00      PRO  C  
ATOM    274  C   PHE P  50     -14.032   4.396   3.351  0.00  0.00      PRO  C  
ATOM    275  O   PHE P  50     -13.880   3.772   2.287  0.00  0.00      PRO  O  
ATOM    276  CB  PHE P  50     -13.911   3.517   5.758  0.00  0.00      PRO  C  
ATOM    277  CG  PHE P  50     -14.765   2.397   5.380  0.00  0.00      PRO  C  
ATOM    278  CD1 PHE P  50     -16.145   2.402   5.413  0.00  0.00      PRO  C  
ATOM    279  CE1 PHE P  50     -16.799   1.205   5.057  0.00  0.00      PRO  C  
ATOM    280  CZ  PHE P  50     -16.219   0.086   4.681  0.00  0.00      PRO  C  
ATOM    281  CD2 PHE P  50     -14.086   1.246   4.892  0.00  0.00      PRO  C  
ATOM    282  CE2 PHE P  50     -14.783   0.058   4.595  0.00  0.00      PRO  C  
ATOM    283  HN  PHE P  50     -12.762   5.811   5.942  0.00  0.00      PRO  H  
ATOM    284  HA  PHE P  50     -12.403   3.466   4.249  0.00  0.00      PRO  H  
ATOM    285  HB1 PHE P  50     -14.495   4.276   6.321  0.00  0.00      PRO  H  
ATOM    286  HB2 PHE P  50     -13.100   3.188   6.442  0.00  0.00      PRO  H  
ATOM    287  HD1 PHE P  50     -16.651   3.187   5.955  0.00  0.00      PRO  H  
ATOM    288  HE1 PHE P  50     -17.876   1.228   4.977  0.00  0.00      PRO  H  
ATOM    289  HZ  PHE P  50     -16.751  -0.845   4.552  0.00  0.00      PRO  H  
ATOM    290  HD2 PHE P  50     -13.017   1.236   4.740  0.00  0.00      PRO  H  
ATOM    291  HE2 PHE P  50     -14.237  -0.846   4.366  0.00  0.00      PRO  H  
ATOM    292  N   VAL P  51     -15.069   5.201   3.520  0.00  0.00      PRO  N  
ATOM    293  CA  VAL P  51     -16.202   5.428   2.646  0.00  0.00      PRO  C  
ATOM    294  C   VAL P  51     -15.754   5.701   1.175  0.00  0.00      PRO  C  
ATOM    295  O   VAL P  51     -16.052   4.928   0.290  0.00  0.00      PRO  O  
ATOM    296  CB  VAL P  51     -17.341   6.187   3.297  0.00  0.00      PRO  C  
ATOM    297  CG1 VAL P  51     -18.313   6.603   2.137  0.00  0.00      PRO  C  
ATOM    298  CG2 VAL P  51     -17.923   5.323   4.440  0.00  0.00      PRO  C  
ATOM    299  HN  VAL P  51     -15.115   5.704   4.380  0.00  0.00      PRO  H  
ATOM    300  HA  VAL P  51     -16.485   4.399   2.481  0.00  0.00      PRO  H  
ATOM    301  HB  VAL P  51     -16.812   7.099   3.647  0.00  0.00      PRO  H  
ATOM    302 HG11 VAL P  51     -17.736   7.242   1.435  0.00  0.00      PRO  H  
ATOM    303 HG12 VAL P  51     -18.810   5.791   1.563  0.00  0.00      PRO  H  
ATOM    304 HG13 VAL P  51     -19.093   7.280   2.545  0.00  0.00      PRO  H  
ATOM    305 HG21 VAL P  51     -18.105   4.309   4.023  0.00  0.00      PRO  H  
ATOM    306 HG22 VAL P  51     -17.266   5.156   5.319  0.00  0.00      PRO  H  
ATOM    307 HG23 VAL P  51     -18.874   5.699   4.874  0.00  0.00      PRO  H  
ATOM    308  N   PHE P  52     -14.981   6.791   0.937  0.00  0.00      PRO  N  
ATOM    309  CA  PHE P  52     -14.528   7.219  -0.327  0.00  0.00      PRO  C  
ATOM    310  C   PHE P  52     -13.461   6.272  -0.908  0.00  0.00      PRO  C  
ATOM    311  O   PHE P  52     -13.416   6.041  -2.106  0.00  0.00      PRO  O  
ATOM    312  CB  PHE P  52     -13.870   8.616  -0.119  0.00  0.00      PRO  C  
ATOM    313  CG  PHE P  52     -14.867   9.742   0.196  0.00  0.00      PRO  C  
ATOM    314  CD1 PHE P  52     -15.939   9.963  -0.657  0.00  0.00      PRO  C  
ATOM    315  CE1 PHE P  52     -16.910  10.912  -0.267  0.00  0.00      PRO  C  
ATOM    316  CZ  PHE P  52     -16.639  11.733   0.812  0.00  0.00      PRO  C  
ATOM    317  CD2 PHE P  52     -14.611  10.599   1.308  0.00  0.00      PRO  C  
ATOM    318  CE2 PHE P  52     -15.521  11.626   1.561  0.00  0.00      PRO  C  
ATOM    319  HN  PHE P  52     -14.751   7.378   1.709  0.00  0.00      PRO  H  
ATOM    320  HA  PHE P  52     -15.397   7.225  -0.968  0.00  0.00      PRO  H  
ATOM    321  HB1 PHE P  52     -13.253   8.900  -0.997  0.00  0.00      PRO  H  
ATOM    322  HB2 PHE P  52     -13.218   8.570   0.780  0.00  0.00      PRO  H  
ATOM    323  HD1 PHE P  52     -16.185   9.312  -1.483  0.00  0.00      PRO  H  
ATOM    324  HE1 PHE P  52     -17.770  10.991  -0.916  0.00  0.00      PRO  H  
ATOM    325  HZ  PHE P  52     -17.413  12.379   1.198  0.00  0.00      PRO  H  
ATOM    326  HD2 PHE P  52     -13.771  10.510   1.981  0.00  0.00      PRO  H  
ATOM    327  HE2 PHE P  52     -15.436  12.301   2.400  0.00  0.00      PRO  H  
ATOM    328  N   GLY P  53     -12.670   5.610  -0.037  0.00  0.00      PRO  N  
ATOM    329  CA  GLY P  53     -11.772   4.521  -0.501  0.00  0.00      PRO  C  
ATOM    330  C   GLY P  53     -12.526   3.367  -1.190  0.00  0.00      PRO  C  
ATOM    331  O   GLY P  53     -12.314   3.089  -2.319  0.00  0.00      PRO  O  
ATOM    332  HN  GLY P  53     -12.647   5.818   0.938  0.00  0.00      PRO  H  
ATOM    333  HA1 GLY P  53     -11.209   4.157   0.346  0.00  0.00      PRO  H  
ATOM    334  HA2 GLY P  53     -11.088   4.901  -1.245  0.00  0.00      PRO  H  
ATOM    335  N   LEU P  54     -13.500   2.810  -0.434  0.00  0.00      PRO  N  
ATOM    336  CA  LEU P  54     -14.403   1.795  -0.867  0.00  0.00      PRO  C  
ATOM    337  C   LEU P  54     -15.199   2.267  -2.072  0.00  0.00      PRO  C  
ATOM    338  O   LEU P  54     -15.239   1.677  -3.128  0.00  0.00      PRO  O  
ATOM    339  CB  LEU P  54     -15.262   1.318   0.341  0.00  0.00      PRO  C  
ATOM    340  CG  LEU P  54     -16.435   0.431   0.047  0.00  0.00      PRO  C  
ATOM    341  CD1 LEU P  54     -16.187  -0.792  -0.797  0.00  0.00      PRO  C  
ATOM    342  CD2 LEU P  54     -16.961  -0.096   1.387  0.00  0.00      PRO  C  
ATOM    343  HN  LEU P  54     -13.425   3.122   0.510  0.00  0.00      PRO  H  
ATOM    344  HA  LEU P  54     -13.769   1.009  -1.251  0.00  0.00      PRO  H  
ATOM    345  HB1 LEU P  54     -15.636   2.209   0.890  0.00  0.00      PRO  H  
ATOM    346  HB2 LEU P  54     -14.492   0.761   0.916  0.00  0.00      PRO  H  
ATOM    347  HG  LEU P  54     -17.220   0.973  -0.523  0.00  0.00      PRO  H  
ATOM    348 HD11 LEU P  54     -16.991  -1.543  -0.643  0.00  0.00      PRO  H  
ATOM    349 HD12 LEU P  54     -16.005  -0.594  -1.875  0.00  0.00      PRO  H  
ATOM    350 HD13 LEU P  54     -15.329  -1.342  -0.354  0.00  0.00      PRO  H  
ATOM    351 HD21 LEU P  54     -17.855  -0.713   1.153  0.00  0.00      PRO  H  
ATOM    352 HD22 LEU P  54     -16.174  -0.605   1.984  0.00  0.00      PRO  H  
ATOM    353 HD23 LEU P  54     -17.208   0.729   2.088  0.00  0.00      PRO  H  
ATOM    354  N   LEU P  55     -15.867   3.401  -1.977  0.00  0.00      PRO  N  
ATOM    355  CA  LEU P  55     -16.652   3.852  -3.107  0.00  0.00      PRO  C  
ATOM    356  C   LEU P  55     -15.909   4.096  -4.372  0.00  0.00      PRO  C  
ATOM    357  O   LEU P  55     -16.359   3.876  -5.501  0.00  0.00      PRO  O  
ATOM    358  CB  LEU P  55     -17.125   5.223  -2.621  0.00  0.00      PRO  C  
ATOM    359  CG  LEU P  55     -18.484   5.236  -1.715  0.00  0.00      PRO  C  
ATOM    360  CD1 LEU P  55     -18.760   6.662  -1.418  0.00  0.00      PRO  C  
ATOM    361  CD2 LEU P  55     -19.739   4.612  -2.344  0.00  0.00      PRO  C  
ATOM    362  HN  LEU P  55     -15.841   3.995  -1.177  0.00  0.00      PRO  H  
ATOM    363  HA  LEU P  55     -17.513   3.236  -3.320  0.00  0.00      PRO  H  
ATOM    364  HB1 LEU P  55     -17.496   5.866  -3.449  0.00  0.00      PRO  H  
ATOM    365  HB2 LEU P  55     -16.353   5.855  -2.132  0.00  0.00      PRO  H  
ATOM    366  HG  LEU P  55     -18.256   4.734  -0.750  0.00  0.00      PRO  H  
ATOM    367 HD11 LEU P  55     -19.046   7.128  -2.386  0.00  0.00      PRO  H  
ATOM    368 HD12 LEU P  55     -19.680   6.753  -0.802  0.00  0.00      PRO  H  
ATOM    369 HD13 LEU P  55     -17.905   7.222  -0.982  0.00  0.00      PRO  H  
ATOM    370 HD21 LEU P  55     -19.525   3.526  -2.445  0.00  0.00      PRO  H  
ATOM    371 HD22 LEU P  55     -20.534   4.560  -1.570  0.00  0.00      PRO  H  
ATOM    372 HD23 LEU P  55     -20.105   5.074  -3.285  0.00  0.00      PRO  H  
ATOM    373  N   GLY P  56     -14.711   4.742  -4.269  0.00  0.00      PRO  N  
ATOM    374  CA  GLY P  56     -13.885   5.115  -5.426  0.00  0.00      PRO  C  
ATOM    375  C   GLY P  56     -13.247   3.938  -6.140  0.00  0.00      PRO  C  
ATOM    376  O   GLY P  56     -13.439   3.690  -7.335  0.00  0.00      PRO  O  
ATOM    377  HN  GLY P  56     -14.333   4.717  -3.347  0.00  0.00      PRO  H  
ATOM    378  HA1 GLY P  56     -13.161   5.816  -5.037  0.00  0.00      PRO  H  
ATOM    379  HA2 GLY P  56     -14.497   5.564  -6.194  0.00  0.00      PRO  H  
ATOM    380  N   ASN P  57     -12.508   3.105  -5.412  0.00  0.00      PRO  N  
ATOM    381  CA  ASN P  57     -11.936   1.869  -5.850  0.00  0.00      PRO  C  
ATOM    382  C   ASN P  57     -13.025   0.839  -6.351  0.00  0.00      PRO  C  
ATOM    383  O   ASN P  57     -12.730  -0.006  -7.180  0.00  0.00      PRO  O  
ATOM    384  CB  ASN P  57     -10.976   1.375  -4.777  0.00  0.00      PRO  C  
ATOM    385  CG  ASN P  57      -9.801   2.356  -4.707  0.00  0.00      PRO  C  
ATOM    386  OD1 ASN P  57      -9.057   2.546  -5.680  0.00  0.00      PRO  O  
ATOM    387  ND2 ASN P  57      -9.674   3.005  -3.521  0.00  0.00      PRO  N  
ATOM    388  HN  ASN P  57     -12.207   3.386  -4.503  0.00  0.00      PRO  H  
ATOM    389  HA  ASN P  57     -11.343   2.187  -6.694  0.00  0.00      PRO  H  
ATOM    390  HB1 ASN P  57     -10.485   0.417  -5.049  0.00  0.00      PRO  H  
ATOM    391  HB2 ASN P  57     -11.467   1.315  -3.782  0.00  0.00      PRO  H  
ATOM    392 HD21 ASN P  57     -10.363   3.051  -2.797  0.00  0.00      PRO  H  
ATOM    393 HD22 ASN P  57      -9.013   3.754  -3.562  0.00  0.00      PRO  H  
ATOM    394  N   SER P  58     -14.207   0.772  -5.678  0.00  0.00      PRO  N  
ATOM    395  CA  SER P  58     -15.198  -0.159  -6.256  0.00  0.00      PRO  C  
ATOM    396  C   SER P  58     -15.785   0.235  -7.615  0.00  0.00      PRO  C  
ATOM    397  O   SER P  58     -15.981  -0.722  -8.394  0.00  0.00      PRO  O  
ATOM    398  CB  SER P  58     -16.413  -0.326  -5.329  0.00  0.00      PRO  C  
ATOM    399  OG  SER P  58     -17.065   0.890  -4.900  0.00  0.00      PRO  O  
ATOM    400  HN  SER P  58     -14.605   1.427  -5.041  0.00  0.00      PRO  H  
ATOM    401  HA  SER P  58     -14.745  -1.139  -6.297  0.00  0.00      PRO  H  
ATOM    402  HB1 SER P  58     -16.054  -0.914  -4.458  0.00  0.00      PRO  H  
ATOM    403  HB2 SER P  58     -17.277  -0.860  -5.780  0.00  0.00      PRO  H  
ATOM    404  HG1 SER P  58     -16.390   1.257  -4.324  0.00  0.00      PRO  H  
ATOM    405  N   VAL P  59     -15.978   1.527  -7.850  0.00  0.00      PRO  N  
ATOM    406  CA  VAL P  59     -16.137   2.079  -9.240  0.00  0.00      PRO  C  
ATOM    407  C   VAL P  59     -14.985   1.710 -10.104  0.00  0.00      PRO  C  
ATOM    408  O   VAL P  59     -15.244   1.290 -11.238  0.00  0.00      PRO  O  
ATOM    409  CB  VAL P  59     -16.410   3.599  -9.278  0.00  0.00      PRO  C  
ATOM    410  CG1 VAL P  59     -16.282   4.112 -10.714  0.00  0.00      PRO  C  
ATOM    411  CG2 VAL P  59     -17.766   3.865  -8.629  0.00  0.00      PRO  C  
ATOM    412  HN  VAL P  59     -16.168   2.205  -7.145  0.00  0.00      PRO  H  
ATOM    413  HA  VAL P  59     -17.003   1.590  -9.661  0.00  0.00      PRO  H  
ATOM    414  HB  VAL P  59     -15.722   4.133  -8.588  0.00  0.00      PRO  H  
ATOM    415 HG11 VAL P  59     -15.188   4.080 -10.903  0.00  0.00      PRO  H  
ATOM    416 HG12 VAL P  59     -16.757   3.455 -11.474  0.00  0.00      PRO  H  
ATOM    417 HG13 VAL P  59     -16.489   5.200 -10.797  0.00  0.00      PRO  H  
ATOM    418 HG21 VAL P  59     -17.900   4.954  -8.450  0.00  0.00      PRO  H  
ATOM    419 HG22 VAL P  59     -18.554   3.376  -9.240  0.00  0.00      PRO  H  
ATOM    420 HG23 VAL P  59     -17.888   3.362  -7.646  0.00  0.00      PRO  H  
ATOM    421  N   VAL P  60     -13.732   1.709  -9.624  0.00  0.00      PRO  N  
ATOM    422  CA  VAL P  60     -12.576   1.304 -10.505  0.00  0.00      PRO  C  
ATOM    423  C   VAL P  60     -12.652  -0.174 -10.913  0.00  0.00      PRO  C  
ATOM    424  O   VAL P  60     -12.588  -0.544 -12.060  0.00  0.00      PRO  O  
ATOM    425  CB  VAL P  60     -11.247   1.556  -9.872  0.00  0.00      PRO  C  
ATOM    426  CG1 VAL P  60     -10.098   1.225 -10.877  0.00  0.00      PRO  C  
ATOM    427  CG2 VAL P  60     -11.140   3.083  -9.519  0.00  0.00      PRO  C  
ATOM    428  HN  VAL P  60     -13.534   2.340  -8.877  0.00  0.00      PRO  H  
ATOM    429  HA  VAL P  60     -12.604   1.877 -11.421  0.00  0.00      PRO  H  
ATOM    430  HB  VAL P  60     -11.136   0.966  -8.937  0.00  0.00      PRO  H  
ATOM    431 HG11 VAL P  60     -10.223   0.316 -11.503  0.00  0.00      PRO  H  
ATOM    432 HG12 VAL P  60     -10.022   2.000 -11.670  0.00  0.00      PRO  H  
ATOM    433 HG13 VAL P  60      -9.143   1.257 -10.311  0.00  0.00      PRO  H  
ATOM    434 HG21 VAL P  60     -10.207   3.372  -8.989  0.00  0.00      PRO  H  
ATOM    435 HG22 VAL P  60     -11.047   3.763 -10.393  0.00  0.00      PRO  H  
ATOM    436 HG23 VAL P  60     -11.995   3.515  -8.957  0.00  0.00      PRO  H  
ATOM    437  N   VAL P  61     -13.080  -1.048  -9.950  0.00  0.00      PRO  N  
ATOM    438  CA  VAL P  61     -13.409  -2.461 -10.188  0.00  0.00      PRO  C  
ATOM    439  C   VAL P  61     -14.524  -2.610 -11.244  0.00  0.00      PRO  C  
ATOM    440  O   VAL P  61     -14.376  -3.400 -12.176  0.00  0.00      PRO  O  
ATOM    441  CB  VAL P  61     -13.672  -3.202  -8.830  0.00  0.00      PRO  C  
ATOM    442  CG1 VAL P  61     -14.238  -4.634  -9.016  0.00  0.00      PRO  C  
ATOM    443  CG2 VAL P  61     -12.326  -3.191  -8.146  0.00  0.00      PRO  C  
ATOM    444  HN  VAL P  61     -13.275  -0.697  -9.037  0.00  0.00      PRO  H  
ATOM    445  HA  VAL P  61     -12.638  -2.984 -10.734  0.00  0.00      PRO  H  
ATOM    446  HB  VAL P  61     -14.332  -2.657  -8.122  0.00  0.00      PRO  H  
ATOM    447 HG11 VAL P  61     -13.611  -5.249  -9.697  0.00  0.00      PRO  H  
ATOM    448 HG12 VAL P  61     -14.213  -5.177  -8.047  0.00  0.00      PRO  H  
ATOM    449 HG13 VAL P  61     -15.267  -4.642  -9.435  0.00  0.00      PRO  H  
ATOM    450 HG21 VAL P  61     -12.467  -3.721  -7.180  0.00  0.00      PRO  H  
ATOM    451 HG22 VAL P  61     -11.600  -3.618  -8.870  0.00  0.00      PRO  H  
ATOM    452 HG23 VAL P  61     -11.945  -2.169  -7.934  0.00  0.00      PRO  H  
ATOM    453  N   LEU P  62     -15.644  -1.832 -11.095  0.00  0.00      PRO  N  
ATOM    454  CA  LEU P  62     -16.801  -1.929 -11.959  0.00  0.00      PRO  C  
ATOM    455  C   LEU P  62     -16.552  -1.445 -13.440  0.00  0.00      PRO  C  
ATOM    456  O   LEU P  62     -16.973  -2.120 -14.398  0.00  0.00      PRO  O  
ATOM    457  CB  LEU P  62     -17.979  -1.161 -11.290  0.00  0.00      PRO  C  
ATOM    458  CG  LEU P  62     -19.273  -1.246 -12.109  0.00  0.00      PRO  C  
ATOM    459  CD1 LEU P  62     -19.798  -2.695 -12.264  0.00  0.00      PRO  C  
ATOM    460  CD2 LEU P  62     -20.326  -0.280 -11.545  0.00  0.00      PRO  C  
ATOM    461  HN  LEU P  62     -15.770  -1.224 -10.315  0.00  0.00      PRO  H  
ATOM    462  HA  LEU P  62     -17.137  -2.953 -12.038  0.00  0.00      PRO  H  
ATOM    463  HB1 LEU P  62     -17.701  -0.088 -11.205  0.00  0.00      PRO  H  
ATOM    464  HB2 LEU P  62     -18.149  -1.430 -10.226  0.00  0.00      PRO  H  
ATOM    465  HG  LEU P  62     -19.020  -1.016 -13.166  0.00  0.00      PRO  H  
ATOM    466 HD11 LEU P  62     -19.870  -3.178 -11.267  0.00  0.00      PRO  H  
ATOM    467 HD12 LEU P  62     -20.858  -2.625 -12.589  0.00  0.00      PRO  H  
ATOM    468 HD13 LEU P  62     -19.095  -3.225 -12.942  0.00  0.00      PRO  H  
ATOM    469 HD21 LEU P  62     -21.143  -0.114 -12.279  0.00  0.00      PRO  H  
ATOM    470 HD22 LEU P  62     -20.831  -0.831 -10.722  0.00  0.00      PRO  H  
ATOM    471 HD23 LEU P  62     -19.829   0.653 -11.205  0.00  0.00      PRO  H  
ATOM    472  N   VAL P  63     -15.814  -0.350 -13.609  0.00  0.00      PRO  N  
ATOM    473  CA  VAL P  63     -15.288   0.172 -14.869  0.00  0.00      PRO  C  
ATOM    474  C   VAL P  63     -14.308  -0.825 -15.628  0.00  0.00      PRO  C  
ATOM    475  O   VAL P  63     -14.553  -1.191 -16.744  0.00  0.00      PRO  O  
ATOM    476  CB  VAL P  63     -14.428   1.477 -14.496  0.00  0.00      PRO  C  
ATOM    477  CG1 VAL P  63     -13.365   1.774 -15.629  0.00  0.00      PRO  C  
ATOM    478  CG2 VAL P  63     -15.484   2.536 -14.256  0.00  0.00      PRO  C  
ATOM    479  HN  VAL P  63     -15.508   0.259 -12.882  0.00  0.00      PRO  H  
ATOM    480  HA  VAL P  63     -16.066   0.401 -15.582  0.00  0.00      PRO  H  
ATOM    481  HB  VAL P  63     -13.794   1.227 -13.618  0.00  0.00      PRO  H  
ATOM    482 HG11 VAL P  63     -13.776   1.527 -16.632  0.00  0.00      PRO  H  
ATOM    483 HG12 VAL P  63     -13.025   2.831 -15.595  0.00  0.00      PRO  H  
ATOM    484 HG13 VAL P  63     -12.419   1.207 -15.491  0.00  0.00      PRO  H  
ATOM    485 HG21 VAL P  63     -16.194   2.166 -13.487  0.00  0.00      PRO  H  
ATOM    486 HG22 VAL P  63     -15.020   3.478 -13.893  0.00  0.00      PRO  H  
ATOM    487 HG23 VAL P  63     -16.003   2.697 -15.225  0.00  0.00      PRO  H  
ATOM    488  N   LEU P  64     -13.220  -1.378 -14.972  0.00  0.00      PRO  N  
ATOM    489  CA  LEU P  64     -12.230  -2.070 -15.737  0.00  0.00      PRO  C  
ATOM    490  C   LEU P  64     -12.674  -3.495 -16.069  0.00  0.00      PRO  C  
ATOM    491  O   LEU P  64     -12.160  -4.126 -16.990  0.00  0.00      PRO  O  
ATOM    492  CB  LEU P  64     -10.983  -2.186 -14.769  0.00  0.00      PRO  C  
ATOM    493  CG  LEU P  64     -10.372  -0.794 -14.507  0.00  0.00      PRO  C  
ATOM    494  CD1 LEU P  64      -9.171  -0.825 -13.504  0.00  0.00      PRO  C  
ATOM    495  CD2 LEU P  64      -9.834  -0.073 -15.749  0.00  0.00      PRO  C  
ATOM    496  HN  LEU P  64     -12.973  -1.132 -14.038  0.00  0.00      PRO  H  
ATOM    497  HA  LEU P  64     -11.928  -1.502 -16.604  0.00  0.00      PRO  H  
ATOM    498  HB1 LEU P  64     -10.157  -2.817 -15.161  0.00  0.00      PRO  H  
ATOM    499  HB2 LEU P  64     -11.390  -2.587 -13.816  0.00  0.00      PRO  H  
ATOM    500  HG  LEU P  64     -11.167  -0.130 -14.107  0.00  0.00      PRO  H  
ATOM    501 HD11 LEU P  64      -8.821   0.227 -13.429  0.00  0.00      PRO  H  
ATOM    502 HD12 LEU P  64      -9.418  -1.340 -12.552  0.00  0.00      PRO  H  
ATOM    503 HD13 LEU P  64      -8.259  -1.356 -13.852  0.00  0.00      PRO  H  
ATOM    504 HD21 LEU P  64      -9.242   0.803 -15.406  0.00  0.00      PRO  H  
ATOM    505 HD22 LEU P  64      -9.185  -0.747 -16.347  0.00  0.00      PRO  H  
ATOM    506 HD23 LEU P  64     -10.662   0.210 -16.434  0.00  0.00      PRO  H  
ATOM    507  N   PHE P  65     -13.772  -3.943 -15.381  0.00  0.00      PRO  N  
ATOM    508  CA  PHE P  65     -14.580  -5.138 -15.645  0.00  0.00      PRO  C  
ATOM    509  C   PHE P  65     -15.446  -4.976 -16.881  0.00  0.00      PRO  C  
ATOM    510  O   PHE P  65     -15.651  -5.852 -17.688  0.00  0.00      PRO  O  
ATOM    511  CB  PHE P  65     -15.494  -5.444 -14.392  0.00  0.00      PRO  C  
ATOM    512  CG  PHE P  65     -16.541  -6.532 -14.553  0.00  0.00      PRO  C  
ATOM    513  CD1 PHE P  65     -16.116  -7.784 -15.017  0.00  0.00      PRO  C  
ATOM    514  CE1 PHE P  65     -17.052  -8.805 -15.199  0.00  0.00      PRO  C  
ATOM    515  CZ  PHE P  65     -18.398  -8.636 -14.927  0.00  0.00      PRO  C  
ATOM    516  CD2 PHE P  65     -17.908  -6.391 -14.204  0.00  0.00      PRO  C  
ATOM    517  CE2 PHE P  65     -18.813  -7.369 -14.412  0.00  0.00      PRO  C  
ATOM    518  HN  PHE P  65     -14.086  -3.446 -14.575  0.00  0.00      PRO  H  
ATOM    519  HA  PHE P  65     -13.876  -5.946 -15.779  0.00  0.00      PRO  H  
ATOM    520  HB1 PHE P  65     -15.993  -4.468 -14.209  0.00  0.00      PRO  H  
ATOM    521  HB2 PHE P  65     -14.813  -5.739 -13.565  0.00  0.00      PRO  H  
ATOM    522  HD1 PHE P  65     -15.066  -7.892 -15.245  0.00  0.00      PRO  H  
ATOM    523  HE1 PHE P  65     -16.714  -9.757 -15.581  0.00  0.00      PRO  H  
ATOM    524  HZ  PHE P  65     -19.117  -9.397 -15.192  0.00  0.00      PRO  H  
ATOM    525  HD2 PHE P  65     -18.287  -5.473 -13.778  0.00  0.00      PRO  H  
ATOM    526  HE2 PHE P  65     -19.838  -7.156 -14.149  0.00  0.00      PRO  H  
ATOM    527  N   LYS P  66     -16.058  -3.772 -16.984  0.00  0.00      PRO  N  
ATOM    528  CA  LYS P  66     -17.010  -3.539 -17.931  0.00  0.00      PRO  C  
ATOM    529  C   LYS P  66     -16.496  -3.059 -19.261  0.00  0.00      PRO  C  
ATOM    530  O   LYS P  66     -16.968  -3.321 -20.418  0.00  0.00      PRO  O  
ATOM    531  CB  LYS P  66     -18.101  -2.446 -17.351  0.00  0.00      PRO  C  
ATOM    532  CG  LYS P  66     -19.174  -3.122 -16.384  0.00  0.00      PRO  C  
ATOM    533  CD  LYS P  66     -20.137  -2.221 -15.686  0.00  0.00      PRO  C  
ATOM    534  CE  LYS P  66     -21.105  -1.400 -16.585  0.00  0.00      PRO  C  
ATOM    535  NZ  LYS P  66     -22.135  -2.246 -17.209  0.00  0.00      PRO  N1+
ATOM    536  HN  LYS P  66     -15.941  -3.000 -16.364  0.00  0.00      PRO  H  
ATOM    537  HA  LYS P  66     -17.535  -4.438 -18.219  0.00  0.00      PRO  H  
ATOM    538  HB1 LYS P  66     -18.623  -2.105 -18.271  0.00  0.00      PRO  H  
ATOM    539  HB2 LYS P  66     -17.566  -1.626 -16.826  0.00  0.00      PRO  H  
ATOM    540  HG1 LYS P  66     -18.586  -3.701 -15.641  0.00  0.00      PRO  H  
ATOM    541  HG2 LYS P  66     -19.630  -3.790 -17.146  0.00  0.00      PRO  H  
ATOM    542  HD1 LYS P  66     -19.485  -1.432 -15.253  0.00  0.00      PRO  H  
ATOM    543  HD2 LYS P  66     -20.761  -2.789 -14.963  0.00  0.00      PRO  H  
ATOM    544  HE1 LYS P  66     -20.590  -0.943 -17.457  0.00  0.00      PRO  H  
ATOM    545  HE2 LYS P  66     -21.745  -0.699 -16.008  0.00  0.00      PRO  H  
ATOM    546  HZ1 LYS P  66     -22.931  -1.617 -17.437  0.00  0.00      PRO  H  
ATOM    547  HZ2 LYS P  66     -21.732  -2.758 -18.020  0.00  0.00      PRO  H  
ATOM    548  HZ3 LYS P  66     -22.405  -2.976 -16.519  0.00  0.00      PRO  H  
ATOM    549  N   TYR P  67     -15.400  -2.318 -19.179  0.00  0.00      PRO  N  
ATOM    550  CA  TYR P  67     -14.988  -1.476 -20.370  0.00  0.00      PRO  C  
ATOM    551  C   TYR P  67     -13.637  -1.748 -20.873  0.00  0.00      PRO  C  
ATOM    552  O   TYR P  67     -12.645  -1.111 -20.560  0.00  0.00      PRO  O  
ATOM    553  CB  TYR P  67     -14.961   0.106 -20.056  0.00  0.00      PRO  C  
ATOM    554  CG  TYR P  67     -16.366   0.530 -19.601  0.00  0.00      PRO  C  
ATOM    555  CD1 TYR P  67     -17.491   0.036 -20.280  0.00  0.00      PRO  C  
ATOM    556  CE1 TYR P  67     -18.750   0.463 -19.916  0.00  0.00      PRO  C  
ATOM    557  CZ  TYR P  67     -18.969   1.357 -18.895  0.00  0.00      PRO  C  
ATOM    558  OH  TYR P  67     -20.211   1.714 -18.433  0.00  0.00      PRO  O  
ATOM    559  CD2 TYR P  67     -16.553   1.446 -18.548  0.00  0.00      PRO  C  
ATOM    560  CE2 TYR P  67     -17.849   1.896 -18.230  0.00  0.00      PRO  C  
ATOM    561  HN  TYR P  67     -14.997  -2.177 -18.278  0.00  0.00      PRO  H  
ATOM    562  HA  TYR P  67     -15.714  -1.600 -21.160  0.00  0.00      PRO  H  
ATOM    563  HB1 TYR P  67     -14.764   0.622 -21.020  0.00  0.00      PRO  H  
ATOM    564  HB2 TYR P  67     -14.235   0.332 -19.247  0.00  0.00      PRO  H  
ATOM    565  HD1 TYR P  67     -17.342  -0.543 -21.180  0.00  0.00      PRO  H  
ATOM    566  HE1 TYR P  67     -19.596   0.008 -20.409  0.00  0.00      PRO  H  
ATOM    567  HH  TYR P  67     -20.816   1.342 -19.079  0.00  0.00      PRO  H  
ATOM    568  HD2 TYR P  67     -15.603   1.725 -18.118  0.00  0.00      PRO  H  
ATOM    569  HE2 TYR P  67     -17.969   2.537 -17.370  0.00  0.00      PRO  H  
ATOM    570  N   LYS P  68     -13.516  -2.878 -21.636  0.00  0.00      PRO  N  
ATOM    571  CA  LYS P  68     -12.243  -3.565 -21.820  0.00  0.00      PRO  C  
ATOM    572  C   LYS P  68     -11.883  -3.719 -23.252  0.00  0.00      PRO  C  
ATOM    573  O   LYS P  68     -11.099  -4.544 -23.643  0.00  0.00      PRO  O  
ATOM    574  CB  LYS P  68     -12.191  -4.970 -21.035  0.00  0.00      PRO  C  
ATOM    575  CG  LYS P  68     -13.363  -5.955 -21.136  0.00  0.00      PRO  C  
ATOM    576  CD  LYS P  68     -13.350  -7.008 -20.031  0.00  0.00      PRO  C  
ATOM    577  CE  LYS P  68     -14.417  -8.111 -20.158  0.00  0.00      PRO  C  
ATOM    578  NZ  LYS P  68     -14.050  -9.208 -21.083  0.00  0.00      PRO  N1+
ATOM    579  HN  LYS P  68     -14.387  -3.228 -21.974  0.00  0.00      PRO  H  
ATOM    580  HA  LYS P  68     -11.481  -2.928 -21.396  0.00  0.00      PRO  H  
ATOM    581  HB1 LYS P  68     -12.114  -4.651 -19.974  0.00  0.00      PRO  H  
ATOM    582  HB2 LYS P  68     -11.197  -5.397 -21.288  0.00  0.00      PRO  H  
ATOM    583  HG1 LYS P  68     -13.250  -6.359 -22.165  0.00  0.00      PRO  H  
ATOM    584  HG2 LYS P  68     -14.283  -5.335 -21.070  0.00  0.00      PRO  H  
ATOM    585  HD1 LYS P  68     -13.513  -6.467 -19.075  0.00  0.00      PRO  H  
ATOM    586  HD2 LYS P  68     -12.326  -7.402 -19.856  0.00  0.00      PRO  H  
ATOM    587  HE1 LYS P  68     -15.355  -7.591 -20.450  0.00  0.00      PRO  H  
ATOM    588  HE2 LYS P  68     -14.558  -8.582 -19.161  0.00  0.00      PRO  H  
ATOM    589  HZ1 LYS P  68     -14.140  -8.984 -22.095  0.00  0.00      PRO  H  
ATOM    590  HZ2 LYS P  68     -13.054  -9.338 -20.814  0.00  0.00      PRO  H  
ATOM    591  HZ3 LYS P  68     -14.463 -10.139 -20.869  0.00  0.00      PRO  H  
ATOM    592  N   ARG P  69     -12.513  -2.881 -24.116  0.00  0.00      PRO  N  
ATOM    593  CA  ARG P  69     -12.206  -2.738 -25.581  0.00  0.00      PRO  C  
ATOM    594  C   ARG P  69     -10.711  -2.382 -25.739  0.00  0.00      PRO  C  
ATOM    595  O   ARG P  69     -10.093  -2.793 -26.775  0.00  0.00      PRO  O  
ATOM    596  CB  ARG P  69     -13.303  -1.855 -26.366  0.00  0.00      PRO  C  
ATOM    597  CG  ARG P  69     -13.040  -1.724 -27.844  0.00  0.00      PRO  C  
ATOM    598  CD  ARG P  69     -12.931  -3.130 -28.454  0.00  0.00      PRO  C  
ATOM    599  NE  ARG P  69     -12.557  -2.823 -29.866  0.00  0.00      PRO  N1+
ATOM    600  CZ  ARG P  69     -12.181  -3.636 -30.887  0.00  0.00      PRO  C  
ATOM    601  NH1 ARG P  69     -12.238  -4.901 -30.724  0.00  0.00      PRO  N  
ATOM    602  NH2 ARG P  69     -11.986  -3.140 -32.082  0.00  0.00      PRO  N  
ATOM    603  HN  ARG P  69     -13.068  -2.202 -23.641  0.00  0.00      PRO  H  
ATOM    604  HA  ARG P  69     -12.259  -3.750 -25.953  0.00  0.00      PRO  H  
ATOM    605  HB1 ARG P  69     -13.434  -0.800 -26.046  0.00  0.00      PRO  H  
ATOM    606  HB2 ARG P  69     -14.271  -2.367 -26.181  0.00  0.00      PRO  H  
ATOM    607  HG1 ARG P  69     -12.036  -1.275 -28.005  0.00  0.00      PRO  H  
ATOM    608  HG2 ARG P  69     -13.830  -1.113 -28.330  0.00  0.00      PRO  H  
ATOM    609  HD1 ARG P  69     -13.928  -3.621 -28.454  0.00  0.00      PRO  H  
ATOM    610  HD2 ARG P  69     -12.094  -3.739 -28.051  0.00  0.00      PRO  H  
ATOM    611  HE  ARG P  69     -12.915  -1.976 -30.259  0.00  0.00      PRO  H  
ATOM    612 HH11 ARG P  69     -12.587  -5.328 -29.890  0.00  0.00      PRO  H  
ATOM    613 HH12 ARG P  69     -12.155  -5.500 -31.520  0.00  0.00      PRO  H  
ATOM    614 HH21 ARG P  69     -11.997  -2.142 -32.148  0.00  0.00      PRO  H  
ATOM    615 HH22 ARG P  69     -11.865  -3.684 -32.913  0.00  0.00      PRO  H  
ATOM    616  N   LEU P  70     -10.196  -1.560 -24.714  0.00  0.00      PRO  N  
ATOM    617  CA  LEU P  70      -8.874  -0.988 -24.794  0.00  0.00      PRO  C  
ATOM    618  C   LEU P  70      -8.021  -1.594 -23.756  0.00  0.00      PRO  C  
ATOM    619  O   LEU P  70      -6.866  -1.166 -23.724  0.00  0.00      PRO  O  
ATOM    620  CB  LEU P  70      -8.804   0.558 -24.602  0.00  0.00      PRO  C  
ATOM    621  CG  LEU P  70      -9.541   1.356 -25.704  0.00  0.00      PRO  C  
ATOM    622  CD1 LEU P  70      -9.377   2.859 -25.364  0.00  0.00      PRO  C  
ATOM    623  CD2 LEU P  70      -8.963   1.048 -27.057  0.00  0.00      PRO  C  
ATOM    624  HN  LEU P  70     -10.806  -1.327 -23.960  0.00  0.00      PRO  H  
ATOM    625  HA  LEU P  70      -8.426  -1.251 -25.741  0.00  0.00      PRO  H  
ATOM    626  HB1 LEU P  70      -7.813   1.015 -24.397  0.00  0.00      PRO  H  
ATOM    627  HB2 LEU P  70      -9.335   0.771 -23.650  0.00  0.00      PRO  H  
ATOM    628  HG  LEU P  70     -10.632   1.151 -25.652  0.00  0.00      PRO  H  
ATOM    629 HD11 LEU P  70      -9.617   3.019 -24.292  0.00  0.00      PRO  H  
ATOM    630 HD12 LEU P  70      -8.315   3.153 -25.504  0.00  0.00      PRO  H  
ATOM    631 HD13 LEU P  70      -9.882   3.623 -25.992  0.00  0.00      PRO  H  
ATOM    632 HD21 LEU P  70      -9.103  -0.031 -27.280  0.00  0.00      PRO  H  
ATOM    633 HD22 LEU P  70      -9.597   1.574 -27.802  0.00  0.00      PRO  H  
ATOM    634 HD23 LEU P  70      -7.906   1.344 -27.229  0.00  0.00      PRO  H  
ATOM    635  N   ARG P  71      -8.481  -2.645 -23.025  0.00  0.00      PRO  N  
ATOM    636  CA  ARG P  71      -7.708  -3.297 -21.954  0.00  0.00      PRO  C  
ATOM    637  C   ARG P  71      -6.267  -3.702 -22.388  0.00  0.00      PRO  C  
ATOM    638  O   ARG P  71      -5.925  -4.562 -23.255  0.00  0.00      PRO  O  
ATOM    639  CB  ARG P  71      -8.474  -4.542 -21.416  0.00  0.00      PRO  C  
ATOM    640  CG  ARG P  71      -7.649  -5.361 -20.340  0.00  0.00      PRO  C  
ATOM    641  CD  ARG P  71      -8.409  -6.642 -19.856  0.00  0.00      PRO  C  
ATOM    642  NE  ARG P  71      -9.527  -6.250 -18.986  0.00  0.00      PRO  N1+
ATOM    643  CZ  ARG P  71     -10.273  -7.091 -18.251  0.00  0.00      PRO  C  
ATOM    644  NH1 ARG P  71     -10.217  -8.381 -18.477  0.00  0.00      PRO  N  
ATOM    645  NH2 ARG P  71     -11.057  -6.732 -17.320  0.00  0.00      PRO  N  
ATOM    646  HN  ARG P  71      -9.367  -3.095 -23.108  0.00  0.00      PRO  H  
ATOM    647  HA  ARG P  71      -7.536  -2.603 -21.145  0.00  0.00      PRO  H  
ATOM    648  HB1 ARG P  71      -8.776  -5.163 -22.286  0.00  0.00      PRO  H  
ATOM    649  HB2 ARG P  71      -9.432  -4.247 -20.936  0.00  0.00      PRO  H  
ATOM    650  HG1 ARG P  71      -7.439  -4.696 -19.476  0.00  0.00      PRO  H  
ATOM    651  HG2 ARG P  71      -6.679  -5.657 -20.793  0.00  0.00      PRO  H  
ATOM    652  HD1 ARG P  71      -7.697  -7.297 -19.309  0.00  0.00      PRO  H  
ATOM    653  HD2 ARG P  71      -8.736  -7.164 -20.781  0.00  0.00      PRO  H  
ATOM    654  HE  ARG P  71      -9.679  -5.262 -18.958  0.00  0.00      PRO  H  
ATOM    655 HH11 ARG P  71      -9.434  -8.675 -19.025  0.00  0.00      PRO  H  
ATOM    656 HH12 ARG P  71     -10.949  -9.016 -18.229  0.00  0.00      PRO  H  
ATOM    657 HH21 ARG P  71     -11.008  -5.765 -17.068  0.00  0.00      PRO  H  
ATOM    658 HH22 ARG P  71     -11.314  -7.383 -16.606  0.00  0.00      PRO  H  
ATOM    659  N   SER P  72      -5.269  -3.134 -21.699  0.00  0.00      PRO  N  
ATOM    660  CA  SER P  72      -3.917  -3.386 -21.710  0.00  0.00      PRO  C  
ATOM    661  C   SER P  72      -3.594  -4.349 -20.529  0.00  0.00      PRO  C  
ATOM    662  O   SER P  72      -4.422  -4.539 -19.639  0.00  0.00      PRO  O  
ATOM    663  CB  SER P  72      -3.095  -2.015 -21.626  0.00  0.00      PRO  C  
ATOM    664  OG  SER P  72      -3.118  -1.377 -20.309  0.00  0.00      PRO  O  
ATOM    665  HN  SER P  72      -5.453  -2.416 -21.033  0.00  0.00      PRO  H  
ATOM    666  HA  SER P  72      -3.746  -3.770 -22.705  0.00  0.00      PRO  H  
ATOM    667  HB1 SER P  72      -3.393  -1.269 -22.394  0.00  0.00      PRO  H  
ATOM    668  HB2 SER P  72      -2.045  -2.161 -21.959  0.00  0.00      PRO  H  
ATOM    669  HG1 SER P  72      -4.044  -1.171 -20.166  0.00  0.00      PRO  H  
ATOM    670  N   MET P  73      -2.338  -4.739 -20.466  0.00  0.00      PRO  N  
ATOM    671  CA  MET P  73      -1.839  -5.386 -19.195  0.00  0.00      PRO  C  
ATOM    672  C   MET P  73      -1.930  -4.484 -18.031  0.00  0.00      PRO  C  
ATOM    673  O   MET P  73      -2.240  -4.940 -16.912  0.00  0.00      PRO  O  
ATOM    674  CB  MET P  73      -0.418  -5.910 -19.547  0.00  0.00      PRO  C  
ATOM    675  CG  MET P  73      -0.377  -7.188 -20.432  0.00  0.00      PRO  C  
ATOM    676  SD  MET P  73      -1.060  -8.630 -19.618  0.00  0.00      PRO  S  
ATOM    677  CE  MET P  73      -0.498  -9.787 -20.962  0.00  0.00      PRO  C  
ATOM    678  HN  MET P  73      -1.650  -4.580 -21.170  0.00  0.00      PRO  H  
ATOM    679  HA  MET P  73      -2.481  -6.244 -19.063  0.00  0.00      PRO  H  
ATOM    680  HB1 MET P  73       0.231  -6.177 -18.685  0.00  0.00      PRO  H  
ATOM    681  HB2 MET P  73       0.158  -5.172 -20.145  0.00  0.00      PRO  H  
ATOM    682  HG1 MET P  73       0.690  -7.364 -20.688  0.00  0.00      PRO  H  
ATOM    683  HG2 MET P  73      -0.901  -6.917 -21.373  0.00  0.00      PRO  H  
ATOM    684  HE1 MET P  73      -0.699  -9.393 -21.981  0.00  0.00      PRO  H  
ATOM    685  HE2 MET P  73       0.597  -9.937 -20.843  0.00  0.00      PRO  H  
ATOM    686  HE3 MET P  73      -0.922 -10.810 -20.882  0.00  0.00      PRO  H  
ATOM    687  N   THR P  74      -1.637  -3.181 -18.225  0.00  0.00      PRO  N  
ATOM    688  CA  THR P  74      -1.678  -2.156 -17.183  0.00  0.00      PRO  C  
ATOM    689  C   THR P  74      -2.973  -1.859 -16.516  0.00  0.00      PRO  C  
ATOM    690  O   THR P  74      -3.106  -1.657 -15.310  0.00  0.00      PRO  O  
ATOM    691  CB  THR P  74      -1.056  -0.857 -17.720  0.00  0.00      PRO  C  
ATOM    692  OG1 THR P  74       0.400  -0.985 -17.568  0.00  0.00      PRO  O  
ATOM    693  CG2 THR P  74      -1.312   0.378 -16.849  0.00  0.00      PRO  C  
ATOM    694  HN  THR P  74      -1.309  -3.029 -19.154  0.00  0.00      PRO  H  
ATOM    695  HA  THR P  74      -0.975  -2.516 -16.446  0.00  0.00      PRO  H  
ATOM    696  HB  THR P  74      -1.372  -0.677 -18.770  0.00  0.00      PRO  H  
ATOM    697  HG1 THR P  74       0.654  -1.600 -18.259  0.00  0.00      PRO  H  
ATOM    698 HG21 THR P  74      -1.415   0.132 -15.771  0.00  0.00      PRO  H  
ATOM    699 HG22 THR P  74      -0.489   1.101 -17.037  0.00  0.00      PRO  H  
ATOM    700 HG23 THR P  74      -2.281   0.813 -17.175  0.00  0.00      PRO  H  
ATOM    701  N   ASP P  75      -4.084  -1.976 -17.224  0.00  0.00      PRO  N  
ATOM    702  CA  ASP P  75      -5.426  -2.024 -16.704  0.00  0.00      PRO  C  
ATOM    703  C   ASP P  75      -5.749  -3.160 -15.804  0.00  0.00      PRO  C  
ATOM    704  O   ASP P  75      -6.396  -3.122 -14.765  0.00  0.00      PRO  O  
ATOM    705  CB  ASP P  75      -6.384  -2.116 -17.891  0.00  0.00      PRO  C  
ATOM    706  CG  ASP P  75      -6.168  -0.945 -18.845  0.00  0.00      PRO  C  
ATOM    707  OD1 ASP P  75      -5.665  -1.150 -19.989  0.00  0.00      PRO  O1-
ATOM    708  OD2 ASP P  75      -6.447   0.230 -18.533  0.00  0.00      PRO  O  
ATOM    709  HN  ASP P  75      -4.006  -1.924 -18.216  0.00  0.00      PRO  H  
ATOM    710  HA  ASP P  75      -5.601  -1.133 -16.119  0.00  0.00      PRO  H  
ATOM    711  HB1 ASP P  75      -7.430  -2.073 -17.518  0.00  0.00      PRO  H  
ATOM    712  HB2 ASP P  75      -6.105  -3.057 -18.410  0.00  0.00      PRO  H  
ATOM    713  N   VAL P  76      -5.247  -4.344 -16.304  0.00  0.00      PRO  N  
ATOM    714  CA  VAL P  76      -5.246  -5.580 -15.478  0.00  0.00      PRO  C  
ATOM    715  C   VAL P  76      -4.494  -5.521 -14.167  0.00  0.00      PRO  C  
ATOM    716  O   VAL P  76      -4.967  -5.941 -13.151  0.00  0.00      PRO  O  
ATOM    717  CB  VAL P  76      -4.779  -6.889 -16.313  0.00  0.00      PRO  C  
ATOM    718  CG1 VAL P  76      -4.331  -8.058 -15.477  0.00  0.00      PRO  C  
ATOM    719  CG2 VAL P  76      -5.953  -7.434 -17.226  0.00  0.00      PRO  C  
ATOM    720  HN  VAL P  76      -4.821  -4.392 -17.205  0.00  0.00      PRO  H  
ATOM    721  HA  VAL P  76      -6.282  -5.788 -15.252  0.00  0.00      PRO  H  
ATOM    722  HB  VAL P  76      -3.986  -6.636 -17.049  0.00  0.00      PRO  H  
ATOM    723 HG11 VAL P  76      -4.252  -9.001 -16.059  0.00  0.00      PRO  H  
ATOM    724 HG12 VAL P  76      -3.344  -7.869 -15.004  0.00  0.00      PRO  H  
ATOM    725 HG13 VAL P  76      -4.962  -8.376 -14.619  0.00  0.00      PRO  H  
ATOM    726 HG21 VAL P  76      -6.921  -7.550 -16.693  0.00  0.00      PRO  H  
ATOM    727 HG22 VAL P  76      -6.100  -6.686 -18.033  0.00  0.00      PRO  H  
ATOM    728 HG23 VAL P  76      -5.725  -8.375 -17.772  0.00  0.00      PRO  H  
ATOM    729  N   TYR P  77      -3.298  -4.928 -14.208  0.00  0.00      PRO  N  
ATOM    730  CA  TYR P  77      -2.647  -4.464 -13.051  0.00  0.00      PRO  C  
ATOM    731  C   TYR P  77      -3.321  -3.405 -12.214  0.00  0.00      PRO  C  
ATOM    732  O   TYR P  77      -3.448  -3.537 -10.969  0.00  0.00      PRO  O  
ATOM    733  CB  TYR P  77      -1.181  -4.322 -13.358  0.00  0.00      PRO  C  
ATOM    734  CG  TYR P  77      -0.524  -5.526 -13.902  0.00  0.00      PRO  C  
ATOM    735  CD1 TYR P  77      -0.717  -6.823 -13.405  0.00  0.00      PRO  C  
ATOM    736  CE1 TYR P  77      -0.139  -7.949 -14.134  0.00  0.00      PRO  C  
ATOM    737  CZ  TYR P  77       0.909  -7.677 -15.037  0.00  0.00      PRO  C  
ATOM    738  OH  TYR P  77       1.599  -8.679 -15.671  0.00  0.00      PRO  O  
ATOM    739  CD2 TYR P  77       0.415  -5.309 -14.882  0.00  0.00      PRO  C  
ATOM    740  CE2 TYR P  77       1.116  -6.416 -15.445  0.00  0.00      PRO  C  
ATOM    741  HN  TYR P  77      -2.919  -4.764 -15.115  0.00  0.00      PRO  H  
ATOM    742  HA  TYR P  77      -2.636  -5.256 -12.317  0.00  0.00      PRO  H  
ATOM    743  HB1 TYR P  77      -0.669  -4.252 -12.375  0.00  0.00      PRO  H  
ATOM    744  HB2 TYR P  77      -1.043  -3.406 -13.972  0.00  0.00      PRO  H  
ATOM    745  HD1 TYR P  77      -1.427  -7.073 -12.631  0.00  0.00      PRO  H  
ATOM    746  HE1 TYR P  77      -0.446  -8.932 -13.807  0.00  0.00      PRO  H  
ATOM    747  HH  TYR P  77       1.326  -9.466 -15.194  0.00  0.00      PRO  H  
ATOM    748  HD2 TYR P  77       0.538  -4.335 -15.332  0.00  0.00      PRO  H  
ATOM    749  HE2 TYR P  77       1.840  -6.223 -16.224  0.00  0.00      PRO  H  
ATOM    750  N   LEU P  78      -3.926  -2.352 -12.815  0.00  0.00      PRO  N  
ATOM    751  CA  LEU P  78      -4.656  -1.201 -12.154  0.00  0.00      PRO  C  
ATOM    752  C   LEU P  78      -5.920  -1.700 -11.368  0.00  0.00      PRO  C  
ATOM    753  O   LEU P  78      -6.240  -1.171 -10.284  0.00  0.00      PRO  O  
ATOM    754  CB  LEU P  78      -4.972  -0.048 -13.196  0.00  0.00      PRO  C  
ATOM    755  CG  LEU P  78      -3.771   0.788 -13.538  0.00  0.00      PRO  C  
ATOM    756  CD1 LEU P  78      -4.096   1.471 -14.868  0.00  0.00      PRO  C  
ATOM    757  CD2 LEU P  78      -3.447   1.757 -12.407  0.00  0.00      PRO  C  
ATOM    758  HN  LEU P  78      -3.782  -2.278 -13.799  0.00  0.00      PRO  H  
ATOM    759  HA  LEU P  78      -3.974  -0.807 -11.415  0.00  0.00      PRO  H  
ATOM    760  HB1 LEU P  78      -5.776   0.614 -12.811  0.00  0.00      PRO  H  
ATOM    761  HB2 LEU P  78      -5.422  -0.575 -14.064  0.00  0.00      PRO  H  
ATOM    762  HG  LEU P  78      -2.918   0.100 -13.724  0.00  0.00      PRO  H  
ATOM    763 HD11 LEU P  78      -4.409   0.842 -15.729  0.00  0.00      PRO  H  
ATOM    764 HD12 LEU P  78      -4.926   2.206 -14.799  0.00  0.00      PRO  H  
ATOM    765 HD13 LEU P  78      -3.232   2.099 -15.171  0.00  0.00      PRO  H  
ATOM    766 HD21 LEU P  78      -2.446   2.235 -12.472  0.00  0.00      PRO  H  
ATOM    767 HD22 LEU P  78      -4.102   2.641 -12.563  0.00  0.00      PRO  H  
ATOM    768 HD23 LEU P  78      -3.638   1.353 -11.390  0.00  0.00      PRO  H  
ATOM    769  N   LEU P  79      -6.657  -2.742 -11.939  0.00  0.00      PRO  N  
ATOM    770  CA  LEU P  79      -7.679  -3.488 -11.337  0.00  0.00      PRO  C  
ATOM    771  C   LEU P  79      -7.301  -4.294 -10.099  0.00  0.00      PRO  C  
ATOM    772  O   LEU P  79      -7.951  -4.233  -9.094  0.00  0.00      PRO  O  
ATOM    773  CB  LEU P  79      -8.365  -4.426 -12.385  0.00  0.00      PRO  C  
ATOM    774  CG  LEU P  79      -9.445  -5.357 -11.909  0.00  0.00      PRO  C  
ATOM    775  CD1 LEU P  79     -10.607  -4.581 -11.154  0.00  0.00      PRO  C  
ATOM    776  CD2 LEU P  79     -10.054  -6.146 -13.088  0.00  0.00      PRO  C  
ATOM    777  HN  LEU P  79      -6.470  -3.038 -12.872  0.00  0.00      PRO  H  
ATOM    778  HA  LEU P  79      -8.374  -2.693 -11.110  0.00  0.00      PRO  H  
ATOM    779  HB1 LEU P  79      -7.628  -5.004 -12.984  0.00  0.00      PRO  H  
ATOM    780  HB2 LEU P  79      -8.862  -3.788 -13.147  0.00  0.00      PRO  H  
ATOM    781  HG  LEU P  79      -9.019  -6.081 -11.181  0.00  0.00      PRO  H  
ATOM    782 HD11 LEU P  79     -11.374  -5.325 -10.849  0.00  0.00      PRO  H  
ATOM    783 HD12 LEU P  79     -10.306  -3.955 -10.287  0.00  0.00      PRO  H  
ATOM    784 HD13 LEU P  79     -11.001  -3.954 -11.982  0.00  0.00      PRO  H  
ATOM    785 HD21 LEU P  79     -10.545  -5.469 -13.819  0.00  0.00      PRO  H  
ATOM    786 HD22 LEU P  79      -9.174  -6.523 -13.653  0.00  0.00      PRO  H  
ATOM    787 HD23 LEU P  79     -10.607  -7.047 -12.744  0.00  0.00      PRO  H  
ATOM    788  N   ASN P  80      -6.169  -5.070 -10.188  0.00  0.00      PRO  N  
ATOM    789  CA  ASN P  80      -5.720  -5.744  -8.969  0.00  0.00      PRO  C  
ATOM    790  C   ASN P  80      -5.207  -4.795  -7.851  0.00  0.00      PRO  C  
ATOM    791  O   ASN P  80      -5.491  -4.976  -6.656  0.00  0.00      PRO  O  
ATOM    792  CB  ASN P  80      -4.528  -6.718  -9.179  0.00  0.00      PRO  C  
ATOM    793  CG  ASN P  80      -5.009  -7.952  -9.885  0.00  0.00      PRO  C  
ATOM    794  OD1 ASN P  80      -5.319  -8.989  -9.251  0.00  0.00      PRO  O  
ATOM    795  ND2 ASN P  80      -4.856  -7.962 -11.258  0.00  0.00      PRO  N  
ATOM    796  HN  ASN P  80      -5.705  -4.994 -11.067  0.00  0.00      PRO  H  
ATOM    797  HA  ASN P  80      -6.506  -6.343  -8.535  0.00  0.00      PRO  H  
ATOM    798  HB1 ASN P  80      -4.207  -7.044  -8.166  0.00  0.00      PRO  H  
ATOM    799  HB2 ASN P  80      -3.709  -6.206  -9.728  0.00  0.00      PRO  H  
ATOM    800 HD21 ASN P  80      -4.847  -8.879 -11.659  0.00  0.00      PRO  H  
ATOM    801 HD22 ASN P  80      -4.700  -7.092 -11.725  0.00  0.00      PRO  H  
ATOM    802  N   LEU P  81      -4.628  -3.671  -8.224  0.00  0.00      PRO  N  
ATOM    803  CA  LEU P  81      -4.429  -2.548  -7.376  0.00  0.00      PRO  C  
ATOM    804  C   LEU P  81      -5.655  -1.899  -6.751  0.00  0.00      PRO  C  
ATOM    805  O   LEU P  81      -5.751  -1.541  -5.566  0.00  0.00      PRO  O  
ATOM    806  CB  LEU P  81      -3.702  -1.329  -8.024  0.00  0.00      PRO  C  
ATOM    807  CG  LEU P  81      -2.221  -1.586  -8.317  0.00  0.00      PRO  C  
ATOM    808  CD1 LEU P  81      -1.598  -0.539  -9.303  0.00  0.00      PRO  C  
ATOM    809  CD2 LEU P  81      -1.362  -1.534  -7.087  0.00  0.00      PRO  C  
ATOM    810  HN  LEU P  81      -4.192  -3.746  -9.117  0.00  0.00      PRO  H  
ATOM    811  HA  LEU P  81      -3.788  -2.948  -6.605  0.00  0.00      PRO  H  
ATOM    812  HB1 LEU P  81      -3.680  -0.456  -7.337  0.00  0.00      PRO  H  
ATOM    813  HB2 LEU P  81      -4.237  -1.043  -8.955  0.00  0.00      PRO  H  
ATOM    814  HG  LEU P  81      -1.995  -2.581  -8.757  0.00  0.00      PRO  H  
ATOM    815 HD11 LEU P  81      -1.763  -0.760 -10.380  0.00  0.00      PRO  H  
ATOM    816 HD12 LEU P  81      -2.038   0.473  -9.174  0.00  0.00      PRO  H  
ATOM    817 HD13 LEU P  81      -0.514  -0.469  -9.071  0.00  0.00      PRO  H  
ATOM    818 HD21 LEU P  81      -1.328  -0.555  -6.563  0.00  0.00      PRO  H  
ATOM    819 HD22 LEU P  81      -1.792  -2.148  -6.266  0.00  0.00      PRO  H  
ATOM    820 HD23 LEU P  81      -0.328  -1.871  -7.316  0.00  0.00      PRO  H  
ATOM    821  N   ALA P  82      -6.814  -1.729  -7.480  0.00  0.00      PRO  N  
ATOM    822  CA  ALA P  82      -8.054  -1.476  -6.806  0.00  0.00      PRO  C  
ATOM    823  C   ALA P  82      -8.684  -2.554  -5.945  0.00  0.00      PRO  C  
ATOM    824  O   ALA P  82      -9.250  -2.359  -4.811  0.00  0.00      PRO  O  
ATOM    825  CB  ALA P  82      -9.040  -1.004  -7.908  0.00  0.00      PRO  C  
ATOM    826  HN  ALA P  82      -6.826  -1.769  -8.476  0.00  0.00      PRO  H  
ATOM    827  HA  ALA P  82      -7.857  -0.580  -6.236  0.00  0.00      PRO  H  
ATOM    828  HB1 ALA P  82      -9.180  -1.746  -8.724  0.00  0.00      PRO  H  
ATOM    829  HB2 ALA P  82     -10.059  -0.808  -7.511  0.00  0.00      PRO  H  
ATOM    830  HB3 ALA P  82      -8.521  -0.179  -8.440  0.00  0.00      PRO  H  
ATOM    831  N   ILE P  83      -8.575  -3.853  -6.301  0.00  0.00      PRO  N  
ATOM    832  CA  ILE P  83      -8.898  -4.952  -5.377  0.00  0.00      PRO  C  
ATOM    833  C   ILE P  83      -8.094  -4.906  -4.099  0.00  0.00      PRO  C  
ATOM    834  O   ILE P  83      -8.641  -5.144  -3.014  0.00  0.00      PRO  O  
ATOM    835  CB  ILE P  83      -8.674  -6.204  -6.238  0.00  0.00      PRO  C  
ATOM    836  CG2 ILE P  83      -8.619  -7.443  -5.363  0.00  0.00      PRO  C  
ATOM    837  CG1 ILE P  83      -9.735  -6.320  -7.391  0.00  0.00      PRO  C  
ATOM    838  CD  ILE P  83      -9.505  -7.407  -8.370  0.00  0.00      PRO  C  
ATOM    839  HN  ILE P  83      -8.130  -4.005  -7.180  0.00  0.00      PRO  H  
ATOM    840  HA  ILE P  83      -9.946  -4.919  -5.119  0.00  0.00      PRO  H  
ATOM    841  HB  ILE P  83      -7.654  -6.130  -6.672  0.00  0.00      PRO  H  
ATOM    842 HG21 ILE P  83      -9.513  -7.610  -4.725  0.00  0.00      PRO  H  
ATOM    843 HG22 ILE P  83      -8.397  -8.267  -6.075  0.00  0.00      PRO  H  
ATOM    844 HG23 ILE P  83      -7.677  -7.475  -4.774  0.00  0.00      PRO  H  
ATOM    845 HG11 ILE P  83      -9.884  -5.372  -7.951  0.00  0.00      PRO  H  
ATOM    846 HG12 ILE P  83     -10.706  -6.594  -6.925  0.00  0.00      PRO  H  
ATOM    847  HD1 ILE P  83     -10.091  -7.264  -9.303  0.00  0.00      PRO  H  
ATOM    848  HD2 ILE P  83      -8.420  -7.244  -8.548  0.00  0.00      PRO  H  
ATOM    849  HD3 ILE P  83      -9.754  -8.358  -7.853  0.00  0.00      PRO  H  
ATOM    850  N   SER P  84      -6.814  -4.642  -4.158  0.00  0.00      PRO  N  
ATOM    851  CA  SER P  84      -5.816  -4.465  -3.081  0.00  0.00      PRO  C  
ATOM    852  C   SER P  84      -6.145  -3.374  -2.101  0.00  0.00      PRO  C  
ATOM    853  O   SER P  84      -6.155  -3.590  -0.919  0.00  0.00      PRO  O  
ATOM    854  CB  SER P  84      -4.446  -4.109  -3.672  0.00  0.00      PRO  C  
ATOM    855  OG  SER P  84      -3.984  -5.228  -4.407  0.00  0.00      PRO  O  
ATOM    856  HN  SER P  84      -6.468  -4.575  -5.090  0.00  0.00      PRO  H  
ATOM    857  HA  SER P  84      -5.696  -5.398  -2.551  0.00  0.00      PRO  H  
ATOM    858  HB1 SER P  84      -3.766  -3.980  -2.803  0.00  0.00      PRO  H  
ATOM    859  HB2 SER P  84      -4.450  -3.120  -4.177  0.00  0.00      PRO  H  
ATOM    860  HG1 SER P  84      -4.502  -5.293  -5.212  0.00  0.00      PRO  H  
ATOM    861  N   ASP P  85      -6.532  -2.182  -2.724  0.00  0.00      PRO  N  
ATOM    862  CA  ASP P  85      -6.966  -1.056  -2.024  0.00  0.00      PRO  C  
ATOM    863  C   ASP P  85      -8.279  -1.349  -1.304  0.00  0.00      PRO  C  
ATOM    864  O   ASP P  85      -8.525  -0.941  -0.162  0.00  0.00      PRO  O  
ATOM    865  CB  ASP P  85      -7.092   0.175  -2.965  0.00  0.00      PRO  C  
ATOM    866  CG  ASP P  85      -5.774   0.857  -3.280  0.00  0.00      PRO  C  
ATOM    867  OD1 ASP P  85      -5.664   1.524  -4.338  0.00  0.00      PRO  O1-
ATOM    868  OD2 ASP P  85      -4.863   0.762  -2.437  0.00  0.00      PRO  O  
ATOM    869  HN  ASP P  85      -6.592  -2.107  -3.716  0.00  0.00      PRO  H  
ATOM    870  HA  ASP P  85      -6.268  -0.849  -1.227  0.00  0.00      PRO  H  
ATOM    871  HB1 ASP P  85      -7.723   0.959  -2.494  0.00  0.00      PRO  H  
ATOM    872  HB2 ASP P  85      -7.655  -0.209  -3.842  0.00  0.00      PRO  H  
ATOM    873  N   LEU P  86      -9.228  -1.978  -1.875  0.00  0.00      PRO  N  
ATOM    874  CA  LEU P  86     -10.451  -2.346  -1.280  0.00  0.00      PRO  C  
ATOM    875  C   LEU P  86     -10.208  -3.330  -0.100  0.00  0.00      PRO  C  
ATOM    876  O   LEU P  86     -10.778  -3.203   0.973  0.00  0.00      PRO  O  
ATOM    877  CB  LEU P  86     -11.324  -3.132  -2.275  0.00  0.00      PRO  C  
ATOM    878  CG  LEU P  86     -11.922  -2.296  -3.408  0.00  0.00      PRO  C  
ATOM    879  CD1 LEU P  86     -12.593  -3.121  -4.473  0.00  0.00      PRO  C  
ATOM    880  CD2 LEU P  86     -12.989  -1.321  -2.894  0.00  0.00      PRO  C  
ATOM    881  HN  LEU P  86      -9.236  -2.229  -2.840  0.00  0.00      PRO  H  
ATOM    882  HA  LEU P  86     -10.972  -1.439  -1.011  0.00  0.00      PRO  H  
ATOM    883  HB1 LEU P  86     -12.245  -3.517  -1.787  0.00  0.00      PRO  H  
ATOM    884  HB2 LEU P  86     -10.687  -3.850  -2.834  0.00  0.00      PRO  H  
ATOM    885  HG  LEU P  86     -11.125  -1.678  -3.874  0.00  0.00      PRO  H  
ATOM    886 HD11 LEU P  86     -13.544  -3.594  -4.146  0.00  0.00      PRO  H  
ATOM    887 HD12 LEU P  86     -12.743  -2.460  -5.354  0.00  0.00      PRO  H  
ATOM    888 HD13 LEU P  86     -11.896  -3.964  -4.667  0.00  0.00      PRO  H  
ATOM    889 HD21 LEU P  86     -12.773  -0.525  -2.149  0.00  0.00      PRO  H  
ATOM    890 HD22 LEU P  86     -13.551  -0.729  -3.648  0.00  0.00      PRO  H  
ATOM    891 HD23 LEU P  86     -13.733  -1.905  -2.312  0.00  0.00      PRO  H  
ATOM    892  N   LEU P  87      -9.297  -4.342  -0.256  0.00  0.00      PRO  N  
ATOM    893  CA  LEU P  87      -8.959  -5.346   0.689  0.00  0.00      PRO  C  
ATOM    894  C   LEU P  87      -8.349  -4.771   1.947  0.00  0.00      PRO  C  
ATOM    895  O   LEU P  87      -8.871  -4.979   3.079  0.00  0.00      PRO  O  
ATOM    896  CB  LEU P  87      -7.891  -6.232  -0.043  0.00  0.00      PRO  C  
ATOM    897  CG  LEU P  87      -6.922  -7.014   0.827  0.00  0.00      PRO  C  
ATOM    898  CD1 LEU P  87      -7.614  -8.138   1.655  0.00  0.00      PRO  C  
ATOM    899  CD2 LEU P  87      -5.752  -7.441  -0.044  0.00  0.00      PRO  C  
ATOM    900  HN  LEU P  87      -8.973  -4.527  -1.180  0.00  0.00      PRO  H  
ATOM    901  HA  LEU P  87      -9.872  -5.852   0.965  0.00  0.00      PRO  H  
ATOM    902  HB1 LEU P  87      -7.192  -5.668  -0.698  0.00  0.00      PRO  H  
ATOM    903  HB2 LEU P  87      -8.365  -6.780  -0.885  0.00  0.00      PRO  H  
ATOM    904  HG  LEU P  87      -6.457  -6.371   1.605  0.00  0.00      PRO  H  
ATOM    905 HD11 LEU P  87      -6.845  -8.890   1.932  0.00  0.00      PRO  H  
ATOM    906 HD12 LEU P  87      -8.160  -7.633   2.481  0.00  0.00      PRO  H  
ATOM    907 HD13 LEU P  87      -8.345  -8.753   1.088  0.00  0.00      PRO  H  
ATOM    908 HD21 LEU P  87      -4.945  -7.981   0.495  0.00  0.00      PRO  H  
ATOM    909 HD22 LEU P  87      -6.231  -8.055  -0.837  0.00  0.00      PRO  H  
ATOM    910 HD23 LEU P  87      -5.332  -6.443  -0.295  0.00  0.00      PRO  H  
ATOM    911  N   PHE P  88      -7.398  -3.933   1.751  0.00  0.00      PRO  N  
ATOM    912  CA  PHE P  88      -6.849  -3.124   2.789  0.00  0.00      PRO  C  
ATOM    913  C   PHE P  88      -7.859  -2.256   3.476  0.00  0.00      PRO  C  
ATOM    914  O   PHE P  88      -7.890  -2.167   4.710  0.00  0.00      PRO  O  
ATOM    915  CB  PHE P  88      -5.636  -2.273   2.133  0.00  0.00      PRO  C  
ATOM    916  CG  PHE P  88      -5.081  -1.208   2.992  0.00  0.00      PRO  C  
ATOM    917  CD1 PHE P  88      -4.529  -1.437   4.293  0.00  0.00      PRO  C  
ATOM    918  CE1 PHE P  88      -3.849  -0.414   4.996  0.00  0.00      PRO  C  
ATOM    919  CZ  PHE P  88      -3.764   0.894   4.334  0.00  0.00      PRO  C  
ATOM    920  CD2 PHE P  88      -4.910   0.049   2.409  0.00  0.00      PRO  C  
ATOM    921  CE2 PHE P  88      -4.364   1.077   3.119  0.00  0.00      PRO  C  
ATOM    922  HN  PHE P  88      -7.108  -3.642   0.843  0.00  0.00      PRO  H  
ATOM    923  HA  PHE P  88      -6.521  -3.689   3.649  0.00  0.00      PRO  H  
ATOM    924  HB1 PHE P  88      -6.018  -1.917   1.152  0.00  0.00      PRO  H  
ATOM    925  HB2 PHE P  88      -4.741  -2.872   1.860  0.00  0.00      PRO  H  
ATOM    926  HD1 PHE P  88      -4.654  -2.396   4.775  0.00  0.00      PRO  H  
ATOM    927  HE1 PHE P  88      -3.433  -0.643   5.966  0.00  0.00      PRO  H  
ATOM    928  HZ  PHE P  88      -3.368   1.773   4.822  0.00  0.00      PRO  H  
ATOM    929  HD2 PHE P  88      -5.369   0.249   1.452  0.00  0.00      PRO  H  
ATOM    930  HE2 PHE P  88      -4.144   2.021   2.643  0.00  0.00      PRO  H  
ATOM    931  N   VAL P  89      -8.790  -1.621   2.685  0.00  0.00      PRO  N  
ATOM    932  CA  VAL P  89      -9.552  -0.564   3.423  0.00  0.00      PRO  C  
ATOM    933  C   VAL P  89     -10.690  -1.198   4.296  0.00  0.00      PRO  C  
ATOM    934  O   VAL P  89     -11.127  -0.661   5.267  0.00  0.00      PRO  O  
ATOM    935  CB  VAL P  89     -10.270   0.432   2.548  0.00  0.00      PRO  C  
ATOM    936  CG1 VAL P  89     -11.548  -0.067   1.812  0.00  0.00      PRO  C  
ATOM    937  CG2 VAL P  89     -10.406   1.744   3.330  0.00  0.00      PRO  C  
ATOM    938  HN  VAL P  89      -8.936  -1.717   1.703  0.00  0.00      PRO  H  
ATOM    939  HA  VAL P  89      -8.868   0.056   3.982  0.00  0.00      PRO  H  
ATOM    940  HB  VAL P  89      -9.579   0.644   1.705  0.00  0.00      PRO  H  
ATOM    941 HG11 VAL P  89     -11.317  -0.951   1.180  0.00  0.00      PRO  H  
ATOM    942 HG12 VAL P  89     -12.413  -0.376   2.436  0.00  0.00      PRO  H  
ATOM    943 HG13 VAL P  89     -11.838   0.714   1.077  0.00  0.00      PRO  H  
ATOM    944 HG21 VAL P  89      -9.418   2.130   3.661  0.00  0.00      PRO  H  
ATOM    945 HG22 VAL P  89     -10.813   2.552   2.685  0.00  0.00      PRO  H  
ATOM    946 HG23 VAL P  89     -11.141   1.564   4.144  0.00  0.00      PRO  H  
ATOM    947  N   PHE P  90     -11.186  -2.419   3.896  0.00  0.00      PRO  N  
ATOM    948  CA  PHE P  90     -12.293  -3.192   4.524  0.00  0.00      PRO  C  
ATOM    949  C   PHE P  90     -11.972  -3.581   5.979  0.00  0.00      PRO  C  
ATOM    950  O   PHE P  90     -12.786  -3.602   6.914  0.00  0.00      PRO  O  
ATOM    951  CB  PHE P  90     -12.699  -4.366   3.633  0.00  0.00      PRO  C  
ATOM    952  CG  PHE P  90     -13.923  -3.993   2.799  0.00  0.00      PRO  C  
ATOM    953  CD1 PHE P  90     -15.243  -3.817   3.396  0.00  0.00      PRO  C  
ATOM    954  CE1 PHE P  90     -16.357  -3.728   2.537  0.00  0.00      PRO  C  
ATOM    955  CZ  PHE P  90     -16.186  -3.744   1.167  0.00  0.00      PRO  C  
ATOM    956  CD2 PHE P  90     -13.799  -4.117   1.389  0.00  0.00      PRO  C  
ATOM    957  CE2 PHE P  90     -14.909  -3.861   0.611  0.00  0.00      PRO  C  
ATOM    958  HN  PHE P  90     -10.786  -2.783   3.059  0.00  0.00      PRO  H  
ATOM    959  HA  PHE P  90     -13.237  -2.683   4.651  0.00  0.00      PRO  H  
ATOM    960  HB1 PHE P  90     -12.940  -5.226   4.294  0.00  0.00      PRO  H  
ATOM    961  HB2 PHE P  90     -11.867  -4.738   2.997  0.00  0.00      PRO  H  
ATOM    962  HD1 PHE P  90     -15.328  -3.909   4.469  0.00  0.00      PRO  H  
ATOM    963  HE1 PHE P  90     -17.367  -3.750   2.920  0.00  0.00      PRO  H  
ATOM    964  HZ  PHE P  90     -17.037  -3.507   0.547  0.00  0.00      PRO  H  
ATOM    965  HD2 PHE P  90     -12.887  -4.436   0.907  0.00  0.00      PRO  H  
ATOM    966  HE2 PHE P  90     -14.776  -3.987  -0.454  0.00  0.00      PRO  H  
ATOM    967  N   SER P  91     -10.634  -3.588   6.260  0.00  0.00      PRO  N  
ATOM    968  CA  SER P  91     -10.067  -3.781   7.584  0.00  0.00      PRO  C  
ATOM    969  C   SER P  91     -10.194  -2.584   8.532  0.00  0.00      PRO  C  
ATOM    970  O   SER P  91     -10.203  -2.815   9.777  0.00  0.00      PRO  O  
ATOM    971  CB  SER P  91      -8.489  -4.150   7.566  0.00  0.00      PRO  C  
ATOM    972  OG  SER P  91      -7.630  -3.107   7.133  0.00  0.00      PRO  O  
ATOM    973  HN  SER P  91     -10.049  -3.401   5.474  0.00  0.00      PRO  H  
ATOM    974  HA  SER P  91     -10.583  -4.609   8.047  0.00  0.00      PRO  H  
ATOM    975  HB1 SER P  91      -8.323  -4.922   6.785  0.00  0.00      PRO  H  
ATOM    976  HB2 SER P  91      -8.197  -4.569   8.553  0.00  0.00      PRO  H  
ATOM    977  HG1 SER P  91      -7.778  -2.910   6.205  0.00  0.00      PRO  H  
ATOM    978  N   LEU P  92     -10.235  -1.301   8.101  0.00  0.00      PRO  N  
ATOM    979  CA  LEU P  92     -10.282  -0.050   8.889  0.00  0.00      PRO  C  
ATOM    980  C   LEU P  92     -11.552   0.064   9.802  0.00  0.00      PRO  C  
ATOM    981  O   LEU P  92     -11.385   0.481  10.967  0.00  0.00      PRO  O  
ATOM    982  CB  LEU P  92      -9.982   1.099   7.972  0.00  0.00      PRO  C  
ATOM    983  CG  LEU P  92     -10.201   2.542   8.535  0.00  0.00      PRO  C  
ATOM    984  CD1 LEU P  92      -9.379   2.912   9.788  0.00  0.00      PRO  C  
ATOM    985  CD2 LEU P  92      -9.906   3.507   7.336  0.00  0.00      PRO  C  
ATOM    986  HN  LEU P  92     -10.340  -1.136   7.123  0.00  0.00      PRO  H  
ATOM    987  HA  LEU P  92      -9.425  -0.142   9.540  0.00  0.00      PRO  H  
ATOM    988  HB1 LEU P  92     -10.693   1.088   7.118  0.00  0.00      PRO  H  
ATOM    989  HB2 LEU P  92      -8.918   1.080   7.655  0.00  0.00      PRO  H  
ATOM    990  HG  LEU P  92     -11.259   2.589   8.870  0.00  0.00      PRO  H  
ATOM    991 HD11 LEU P  92      -9.190   4.000   9.668  0.00  0.00      PRO  H  
ATOM    992 HD12 LEU P  92      -9.901   2.682  10.742  0.00  0.00      PRO  H  
ATOM    993 HD13 LEU P  92      -8.438   2.323   9.809  0.00  0.00      PRO  H  
ATOM    994 HD21 LEU P  92      -9.943   4.519   7.794  0.00  0.00      PRO  H  
ATOM    995 HD22 LEU P  92      -8.897   3.311   6.914  0.00  0.00      PRO  H  
ATOM    996 HD23 LEU P  92     -10.733   3.398   6.602  0.00  0.00      PRO  H  
ATOM    997  N   PRO P  93     -12.765  -0.341   9.434  0.00  0.00      PRO  N  
ATOM    998  CA  PRO P  93     -13.874  -0.484  10.334  0.00  0.00      PRO  C  
ATOM    999  C   PRO P  93     -13.638  -1.243  11.633  0.00  0.00      PRO  C  
ATOM   1000  O   PRO P  93     -14.134  -0.710  12.598  0.00  0.00      PRO  O  
ATOM   1001  CD  PRO P  93     -13.235  -0.202   7.979  0.00  0.00      PRO  C  
ATOM   1002  CB  PRO P  93     -14.896  -1.133   9.444  0.00  0.00      PRO  C  
ATOM   1003  CG  PRO P  93     -14.728  -0.352   8.196  0.00  0.00      PRO  C  
ATOM   1004  HD1 PRO P  93     -13.037   0.814   7.577  0.00  0.00      PRO  H  
ATOM   1005  HD2 PRO P  93     -12.785  -0.858   7.203  0.00  0.00      PRO  H  
ATOM   1006  HA  PRO P  93     -14.123   0.513  10.667  0.00  0.00      PRO  H  
ATOM   1007  HB1 PRO P  93     -15.915  -1.217   9.879  0.00  0.00      PRO  H  
ATOM   1008  HB2 PRO P  93     -14.645  -2.193   9.225  0.00  0.00      PRO  H  
ATOM   1009  HG1 PRO P  93     -15.088   0.696   8.274  0.00  0.00      PRO  H  
ATOM   1010  HG2 PRO P  93     -15.152  -0.858   7.302  0.00  0.00      PRO  H  
ATOM   1011  N   PHE P  94     -12.957  -2.377  11.661  0.00  0.00      PRO  N  
ATOM   1012  CA  PHE P  94     -12.568  -3.098  12.783  0.00  0.00      PRO  C  
ATOM   1013  C   PHE P  94     -11.494  -2.375  13.677  0.00  0.00      PRO  C  
ATOM   1014  O   PHE P  94     -11.626  -2.169  14.897  0.00  0.00      PRO  O  
ATOM   1015  CB  PHE P  94     -11.845  -4.364  12.398  0.00  0.00      PRO  C  
ATOM   1016  CG  PHE P  94     -12.755  -5.270  11.616  0.00  0.00      PRO  C  
ATOM   1017  CD1 PHE P  94     -12.517  -5.684  10.289  0.00  0.00      PRO  C  
ATOM   1018  CE1 PHE P  94     -13.478  -6.562   9.660  0.00  0.00      PRO  C  
ATOM   1019  CZ  PHE P  94     -14.598  -6.969  10.356  0.00  0.00      PRO  C  
ATOM   1020  CD2 PHE P  94     -13.904  -5.715  12.349  0.00  0.00      PRO  C  
ATOM   1021  CE2 PHE P  94     -14.754  -6.624  11.755  0.00  0.00      PRO  C  
ATOM   1022  HN  PHE P  94     -12.611  -2.764  10.810  0.00  0.00      PRO  H  
ATOM   1023  HA  PHE P  94     -13.335  -3.389  13.485  0.00  0.00      PRO  H  
ATOM   1024  HB1 PHE P  94     -11.433  -5.011  13.202  0.00  0.00      PRO  H  
ATOM   1025  HB2 PHE P  94     -10.972  -4.218  11.727  0.00  0.00      PRO  H  
ATOM   1026  HD1 PHE P  94     -11.672  -5.241   9.783  0.00  0.00      PRO  H  
ATOM   1027  HE1 PHE P  94     -13.381  -6.784   8.608  0.00  0.00      PRO  H  
ATOM   1028  HZ  PHE P  94     -15.241  -7.787  10.067  0.00  0.00      PRO  H  
ATOM   1029  HD2 PHE P  94     -13.991  -5.653  13.424  0.00  0.00      PRO  H  
ATOM   1030  HE2 PHE P  94     -15.543  -6.980  12.401  0.00  0.00      PRO  H  
ATOM   1031  N   TRP P  95     -10.402  -1.895  13.075  0.00  0.00      PRO  N  
ATOM   1032  CA  TRP P  95      -9.464  -1.063  13.872  0.00  0.00      PRO  C  
ATOM   1033  C   TRP P  95     -10.152   0.327  14.353  0.00  0.00      PRO  C  
ATOM   1034  O   TRP P  95      -9.803   0.757  15.399  0.00  0.00      PRO  O  
ATOM   1035  CB  TRP P  95      -8.129  -0.729  13.085  0.00  0.00      PRO  C  
ATOM   1036  CG  TRP P  95      -7.201  -1.806  12.621  0.00  0.00      PRO  C  
ATOM   1037  CD1 TRP P  95      -6.947  -2.108  11.287  0.00  0.00      PRO  C  
ATOM   1038  NE1 TRP P  95      -5.879  -2.978  11.204  0.00  0.00      PRO  N  
ATOM   1039  CE2 TRP P  95      -5.596  -3.434  12.483  0.00  0.00      PRO  C  
ATOM   1040  CD2 TRP P  95      -6.382  -2.674  13.375  0.00  0.00      PRO  C  
ATOM   1041  CE3 TRP P  95      -6.174  -2.866  14.748  0.00  0.00      PRO  C  
ATOM   1042  CZ3 TRP P  95      -5.246  -3.794  15.181  0.00  0.00      PRO  C  
ATOM   1043  CZ2 TRP P  95      -4.657  -4.387  12.917  0.00  0.00      PRO  C  
ATOM   1044  CH2 TRP P  95      -4.496  -4.580  14.307  0.00  0.00      PRO  C  
ATOM   1045  HN  TRP P  95     -10.239  -2.134  12.121  0.00  0.00      PRO  H  
ATOM   1046  HA  TRP P  95      -9.138  -1.626  14.734  0.00  0.00      PRO  H  
ATOM   1047  HB1 TRP P  95      -7.630  -0.124  13.872  0.00  0.00      PRO  H  
ATOM   1048  HB2 TRP P  95      -8.305  -0.028  12.241  0.00  0.00      PRO  H  
ATOM   1049  HD1 TRP P  95      -7.540  -1.628  10.523  0.00  0.00      PRO  H  
ATOM   1050  HE1 TRP P  95      -5.163  -2.975  10.541  0.00  0.00      PRO  H  
ATOM   1051  HE3 TRP P  95      -6.680  -2.306  15.521  0.00  0.00      PRO  H  
ATOM   1052  HZ3 TRP P  95      -5.009  -3.971  16.219  0.00  0.00      PRO  H  
ATOM   1053  HZ2 TRP P  95      -4.022  -4.967  12.264  0.00  0.00      PRO  H  
ATOM   1054  HH2 TRP P  95      -3.847  -5.369  14.657  0.00  0.00      PRO  H  
ATOM   1055  N   GLY P  96     -11.018   1.098  13.656  0.00  0.00      PRO  N  
ATOM   1056  CA  GLY P  96     -11.494   2.432  14.128  0.00  0.00      PRO  C  
ATOM   1057  C   GLY P  96     -12.586   2.354  15.140  0.00  0.00      PRO  C  
ATOM   1058  O   GLY P  96     -12.630   3.255  15.920  0.00  0.00      PRO  O  
ATOM   1059  HN  GLY P  96     -11.249   0.805  12.732  0.00  0.00      PRO  H  
ATOM   1060  HA1 GLY P  96     -11.848   2.886  13.215  0.00  0.00      PRO  H  
ATOM   1061  HA2 GLY P  96     -10.761   2.924  14.749  0.00  0.00      PRO  H  
ATOM   1062  N   TYR P  97     -13.550   1.434  15.013  0.00  0.00      PRO  N  
ATOM   1063  CA  TYR P  97     -14.774   1.451  15.831  0.00  0.00      PRO  C  
ATOM   1064  C   TYR P  97     -14.581   0.686  17.153  0.00  0.00      PRO  C  
ATOM   1065  O   TYR P  97     -15.440   0.793  18.005  0.00  0.00      PRO  O  
ATOM   1066  CB  TYR P  97     -15.982   0.789  15.100  0.00  0.00      PRO  C  
ATOM   1067  CG  TYR P  97     -17.312   0.789  15.795  0.00  0.00      PRO  C  
ATOM   1068  CD1 TYR P  97     -17.796   1.968  16.264  0.00  0.00      PRO  C  
ATOM   1069  CE1 TYR P  97     -19.100   2.046  16.906  0.00  0.00      PRO  C  
ATOM   1070  CZ  TYR P  97     -19.844   0.923  17.045  0.00  0.00      PRO  C  
ATOM   1071  OH  TYR P  97     -21.036   0.946  17.772  0.00  0.00      PRO  O  
ATOM   1072  CD2 TYR P  97     -18.113  -0.339  15.934  0.00  0.00      PRO  C  
ATOM   1073  CE2 TYR P  97     -19.347  -0.273  16.569  0.00  0.00      PRO  C  
ATOM   1074  HN  TYR P  97     -13.581   0.890  14.178  0.00  0.00      PRO  H  
ATOM   1075  HA  TYR P  97     -15.074   2.440  16.145  0.00  0.00      PRO  H  
ATOM   1076  HB1 TYR P  97     -15.673  -0.252  14.863  0.00  0.00      PRO  H  
ATOM   1077  HB2 TYR P  97     -16.207   1.331  14.157  0.00  0.00      PRO  H  
ATOM   1078  HD1 TYR P  97     -17.183   2.857  16.254  0.00  0.00      PRO  H  
ATOM   1079  HE1 TYR P  97     -19.435   3.018  17.235  0.00  0.00      PRO  H  
ATOM   1080  HH  TYR P  97     -21.474   0.122  17.549  0.00  0.00      PRO  H  
ATOM   1081  HD2 TYR P  97     -17.707  -1.240  15.498  0.00  0.00      PRO  H  
ATOM   1082  HE2 TYR P  97     -20.043  -1.082  16.735  0.00  0.00      PRO  H  
ATOM   1083  N   TYR P  98     -13.560  -0.188  17.258  0.00  0.00      PRO  N  
ATOM   1084  CA  TYR P  98     -13.323  -0.782  18.573  0.00  0.00      PRO  C  
ATOM   1085  C   TYR P  98     -11.942  -0.286  19.061  0.00  0.00      PRO  C  
ATOM   1086  O   TYR P  98     -11.210  -1.029  19.776  0.00  0.00      PRO  O  
ATOM   1087  CB  TYR P  98     -13.422  -2.375  18.512  0.00  0.00      PRO  C  
ATOM   1088  CG  TYR P  98     -14.684  -2.893  17.900  0.00  0.00      PRO  C  
ATOM   1089  CD1 TYR P  98     -14.740  -3.158  16.511  0.00  0.00      PRO  C  
ATOM   1090  CE1 TYR P  98     -15.938  -3.761  15.981  0.00  0.00      PRO  C  
ATOM   1091  CZ  TYR P  98     -17.004  -3.939  16.735  0.00  0.00      PRO  C  
ATOM   1092  OH  TYR P  98     -18.214  -4.314  16.071  0.00  0.00      PRO  O  
ATOM   1093  CD2 TYR P  98     -15.836  -3.076  18.682  0.00  0.00      PRO  C  
ATOM   1094  CE2 TYR P  98     -17.033  -3.637  18.108  0.00  0.00      PRO  C  
ATOM   1095  HN  TYR P  98     -12.940  -0.521  16.552  0.00  0.00      PRO  H  
ATOM   1096  HA  TYR P  98     -14.050  -0.498  19.320  0.00  0.00      PRO  H  
ATOM   1097  HB1 TYR P  98     -13.474  -2.705  19.572  0.00  0.00      PRO  H  
ATOM   1098  HB2 TYR P  98     -12.516  -2.762  17.998  0.00  0.00      PRO  H  
ATOM   1099  HD1 TYR P  98     -13.874  -3.043  15.876  0.00  0.00      PRO  H  
ATOM   1100  HE1 TYR P  98     -15.961  -3.852  14.905  0.00  0.00      PRO  H  
ATOM   1101  HH  TYR P  98     -18.779  -4.782  16.690  0.00  0.00      PRO  H  
ATOM   1102  HD2 TYR P  98     -15.867  -3.008  19.760  0.00  0.00      PRO  H  
ATOM   1103  HE2 TYR P  98     -17.858  -3.925  18.744  0.00  0.00      PRO  H  
ATOM   1104  N   ALA P  99     -11.476   0.894  18.464  0.00  0.00      PRO  N  
ATOM   1105  CA  ALA P  99     -10.095   1.395  18.641  0.00  0.00      PRO  C  
ATOM   1106  C   ALA P  99      -9.538   1.534  20.041  0.00  0.00      PRO  C  
ATOM   1107  O   ALA P  99      -8.349   1.197  20.216  0.00  0.00      PRO  O  
ATOM   1108  CB  ALA P  99      -9.935   2.725  17.866  0.00  0.00      PRO  C  
ATOM   1109  HN  ALA P  99     -12.024   1.438  17.833  0.00  0.00      PRO  H  
ATOM   1110  HA  ALA P  99      -9.394   0.754  18.128  0.00  0.00      PRO  H  
ATOM   1111  HB1 ALA P  99      -8.905   3.139  17.909  0.00  0.00      PRO  H  
ATOM   1112  HB2 ALA P  99     -10.205   2.655  16.791  0.00  0.00      PRO  H  
ATOM   1113  HB3 ALA P  99     -10.524   3.467  18.446  0.00  0.00      PRO  H  
ATOM   1114  N   ALA P 100     -10.396   2.029  21.009  0.00  0.00      PRO  N  
ATOM   1115  CA  ALA P 100     -10.021   2.280  22.303  0.00  0.00      PRO  C  
ATOM   1116  C   ALA P 100     -10.818   1.459  23.314  0.00  0.00      PRO  C  
ATOM   1117  O   ALA P 100     -11.801   0.890  22.996  0.00  0.00      PRO  O  
ATOM   1118  CB  ALA P 100      -9.978   3.806  22.508  0.00  0.00      PRO  C  
ATOM   1119  HN  ALA P 100     -11.312   2.331  20.754  0.00  0.00      PRO  H  
ATOM   1120  HA  ALA P 100      -9.008   1.950  22.480  0.00  0.00      PRO  H  
ATOM   1121  HB1 ALA P 100      -9.728   4.045  23.564  0.00  0.00      PRO  H  
ATOM   1122  HB2 ALA P 100      -9.216   4.236  21.824  0.00  0.00      PRO  H  
ATOM   1123  HB3 ALA P 100     -10.993   4.130  22.192  0.00  0.00      PRO  H  
ATOM   1124  N   ASP P 101     -10.229   1.271  24.520  0.00  0.00      PRO  N  
ATOM   1125  CA  ASP P 101     -10.643   0.482  25.637  0.00  0.00      PRO  C  
ATOM   1126  C   ASP P 101     -10.473  -1.001  25.210  0.00  0.00      PRO  C  
ATOM   1127  O   ASP P 101      -9.575  -1.356  24.448  0.00  0.00      PRO  O  
ATOM   1128  CB  ASP P 101     -12.016   0.954  26.231  0.00  0.00      PRO  C  
ATOM   1129  CG  ASP P 101     -12.055   0.624  27.676  0.00  0.00      PRO  C  
ATOM   1130  OD1 ASP P 101     -12.847  -0.283  27.974  0.00  0.00      PRO  O1-
ATOM   1131  OD2 ASP P 101     -11.303   1.236  28.503  0.00  0.00      PRO  O  
ATOM   1132  HN  ASP P 101      -9.447   1.858  24.716  0.00  0.00      PRO  H  
ATOM   1133  HA  ASP P 101      -9.867   0.688  26.359  0.00  0.00      PRO  H  
ATOM   1134  HB1 ASP P 101     -12.879   0.560  25.652  0.00  0.00      PRO  H  
ATOM   1135  HB2 ASP P 101     -12.162   2.054  26.292  0.00  0.00      PRO  H  
ATOM   1136  N   GLN P 102     -11.255  -1.954  25.772  0.00  0.00      PRO  N  
ATOM   1137  CA  GLN P 102     -11.068  -3.361  25.559  0.00  0.00      PRO  C  
ATOM   1138  C   GLN P 102     -11.387  -3.783  24.088  0.00  0.00      PRO  C  
ATOM   1139  O   GLN P 102     -12.438  -3.390  23.502  0.00  0.00      PRO  O  
ATOM   1140  CB  GLN P 102     -11.896  -4.162  26.495  0.00  0.00      PRO  C  
ATOM   1141  CG  GLN P 102     -11.770  -3.726  27.922  0.00  0.00      PRO  C  
ATOM   1142  CD  GLN P 102     -10.314  -3.650  28.408  0.00  0.00      PRO  C  
ATOM   1143  OE1 GLN P 102      -9.776  -2.549  28.524  0.00  0.00      PRO  O  
ATOM   1144  NE2 GLN P 102      -9.720  -4.739  28.729  0.00  0.00      PRO  N  
ATOM   1145  HN  GLN P 102     -11.951  -1.638  26.413  0.00  0.00      PRO  H  
ATOM   1146  HA  GLN P 102     -10.073  -3.651  25.861  0.00  0.00      PRO  H  
ATOM   1147  HB1 GLN P 102     -11.576  -5.221  26.399  0.00  0.00      PRO  H  
ATOM   1148  HB2 GLN P 102     -12.979  -4.054  26.273  0.00  0.00      PRO  H  
ATOM   1149  HG1 GLN P 102     -12.307  -4.386  28.636  0.00  0.00      PRO  H  
ATOM   1150  HG2 GLN P 102     -12.238  -2.739  28.125  0.00  0.00      PRO  H  
ATOM   1151 HE21 GLN P 102     -10.358  -5.503  28.825  0.00  0.00      PRO  H  
ATOM   1152 HE22 GLN P 102      -8.854  -4.564  29.199  0.00  0.00      PRO  H  
ATOM   1153  N   TRP P 103     -10.469  -4.563  23.506  0.00  0.00      PRO  N  
ATOM   1154  CA  TRP P 103     -10.700  -5.272  22.265  0.00  0.00      PRO  C  
ATOM   1155  C   TRP P 103     -11.788  -6.331  22.373  0.00  0.00      PRO  C  
ATOM   1156  O   TRP P 103     -12.029  -6.928  23.404  0.00  0.00      PRO  O  
ATOM   1157  CB  TRP P 103      -9.353  -5.847  21.786  0.00  0.00      PRO  C  
ATOM   1158  CG  TRP P 103      -9.443  -6.420  20.433  0.00  0.00      PRO  C  
ATOM   1159  CD1 TRP P 103      -9.380  -7.703  20.130  0.00  0.00      PRO  C  
ATOM   1160  NE1 TRP P 103      -9.547  -7.935  18.812  0.00  0.00      PRO  N  
ATOM   1161  CE2 TRP P 103      -9.736  -6.716  18.194  0.00  0.00      PRO  C  
ATOM   1162  CD2 TRP P 103      -9.801  -5.730  19.217  0.00  0.00      PRO  C  
ATOM   1163  CE3 TRP P 103      -9.972  -4.373  18.858  0.00  0.00      PRO  C  
ATOM   1164  CZ3 TRP P 103     -10.064  -4.042  17.491  0.00  0.00      PRO  C  
ATOM   1165  CZ2 TRP P 103      -9.878  -6.363  16.838  0.00  0.00      PRO  C  
ATOM   1166  CH2 TRP P 103     -10.087  -5.011  16.488  0.00  0.00      PRO  C  
ATOM   1167  HN  TRP P 103      -9.582  -4.717  23.935  0.00  0.00      PRO  H  
ATOM   1168  HA  TRP P 103     -11.172  -4.558  21.606  0.00  0.00      PRO  H  
ATOM   1169  HB1 TRP P 103      -9.097  -6.661  22.497  0.00  0.00      PRO  H  
ATOM   1170  HB2 TRP P 103      -8.517  -5.115  21.749  0.00  0.00      PRO  H  
ATOM   1171  HD1 TRP P 103      -9.171  -8.436  20.895  0.00  0.00      PRO  H  
ATOM   1172  HE1 TRP P 103      -9.670  -8.768  18.317  0.00  0.00      PRO  H  
ATOM   1173  HE3 TRP P 103     -10.008  -3.532  19.535  0.00  0.00      PRO  H  
ATOM   1174  HZ3 TRP P 103      -9.983  -3.002  17.211  0.00  0.00      PRO  H  
ATOM   1175  HZ2 TRP P 103      -9.988  -7.138  16.095  0.00  0.00      PRO  H  
ATOM   1176  HH2 TRP P 103     -10.373  -4.676  15.502  0.00  0.00      PRO  H  
ATOM   1177  N   VAL P 104     -12.560  -6.585  21.340  0.00  0.00      PRO  N  
ATOM   1178  CA  VAL P 104     -13.739  -7.451  21.407  0.00  0.00      PRO  C  
ATOM   1179  C   VAL P 104     -13.567  -8.770  20.618  0.00  0.00      PRO  C  
ATOM   1180  O   VAL P 104     -13.679  -9.837  21.113  0.00  0.00      PRO  O  
ATOM   1181  CB  VAL P 104     -14.913  -6.558  20.835  0.00  0.00      PRO  C  
ATOM   1182  CG1 VAL P 104     -16.217  -7.321  20.779  0.00  0.00      PRO  C  
ATOM   1183  CG2 VAL P 104     -15.076  -5.359  21.794  0.00  0.00      PRO  C  
ATOM   1184  HN  VAL P 104     -12.304  -6.267  20.430  0.00  0.00      PRO  H  
ATOM   1185  HA  VAL P 104     -13.893  -7.775  22.426  0.00  0.00      PRO  H  
ATOM   1186  HB  VAL P 104     -14.649  -6.043  19.887  0.00  0.00      PRO  H  
ATOM   1187 HG11 VAL P 104     -16.939  -6.669  20.242  0.00  0.00      PRO  H  
ATOM   1188 HG12 VAL P 104     -16.225  -8.314  20.281  0.00  0.00      PRO  H  
ATOM   1189 HG13 VAL P 104     -16.598  -7.586  21.788  0.00  0.00      PRO  H  
ATOM   1190 HG21 VAL P 104     -14.257  -4.631  21.614  0.00  0.00      PRO  H  
ATOM   1191 HG22 VAL P 104     -16.029  -4.828  21.585  0.00  0.00      PRO  H  
ATOM   1192 HG23 VAL P 104     -15.026  -5.695  22.853  0.00  0.00      PRO  H  
ATOM   1193  N   PHE P 105     -13.358  -8.640  19.358  0.00  0.00      PRO  N  
ATOM   1194  CA  PHE P 105     -13.227  -9.800  18.464  0.00  0.00      PRO  C  
ATOM   1195  C   PHE P 105     -12.046 -10.726  18.697  0.00  0.00      PRO  C  
ATOM   1196  O   PHE P 105     -11.055 -10.430  19.354  0.00  0.00      PRO  O  
ATOM   1197  CB  PHE P 105     -13.368  -9.328  16.966  0.00  0.00      PRO  C  
ATOM   1198  CG  PHE P 105     -14.744  -8.803  16.579  0.00  0.00      PRO  C  
ATOM   1199  CD1 PHE P 105     -15.938  -9.453  16.932  0.00  0.00      PRO  C  
ATOM   1200  CE1 PHE P 105     -17.171  -8.824  16.578  0.00  0.00      PRO  C  
ATOM   1201  CZ  PHE P 105     -17.250  -7.562  15.973  0.00  0.00      PRO  C  
ATOM   1202  CD2 PHE P 105     -14.902  -7.650  15.695  0.00  0.00      PRO  C  
ATOM   1203  CE2 PHE P 105     -16.087  -6.962  15.420  0.00  0.00      PRO  C  
ATOM   1204  HN  PHE P 105     -13.507  -7.746  18.942  0.00  0.00      PRO  H  
ATOM   1205  HA  PHE P 105     -14.102 -10.422  18.588  0.00  0.00      PRO  H  
ATOM   1206  HB1 PHE P 105     -13.044 -10.088  16.223  0.00  0.00      PRO  H  
ATOM   1207  HB2 PHE P 105     -12.618  -8.515  16.862  0.00  0.00      PRO  H  
ATOM   1208  HD1 PHE P 105     -16.041 -10.348  17.528  0.00  0.00      PRO  H  
ATOM   1209  HE1 PHE P 105     -18.092  -9.291  16.894  0.00  0.00      PRO  H  
ATOM   1210  HZ  PHE P 105     -18.207  -7.066  15.916  0.00  0.00      PRO  H  
ATOM   1211  HD2 PHE P 105     -14.028  -7.204  15.242  0.00  0.00      PRO  H  
ATOM   1212  HE2 PHE P 105     -16.172  -6.061  14.830  0.00  0.00      PRO  H  
ATOM   1213  N   GLY P 106     -12.146 -11.970  18.197  0.00  0.00      PRO  N  
ATOM   1214  CA  GLY P 106     -11.191 -13.087  18.416  0.00  0.00      PRO  C  
ATOM   1215  C   GLY P 106      -9.741 -12.785  17.970  0.00  0.00      PRO  C  
ATOM   1216  O   GLY P 106      -9.424 -11.815  17.275  0.00  0.00      PRO  O  
ATOM   1217  HN  GLY P 106     -12.916 -12.162  17.594  0.00  0.00      PRO  H  
ATOM   1218  HA1 GLY P 106     -11.444 -14.028  17.951  0.00  0.00      PRO  H  
ATOM   1219  HA2 GLY P 106     -11.169 -13.294  19.476  0.00  0.00      PRO  H  
ATOM   1220  N   LEU P 107      -8.780 -13.720  18.225  0.00  0.00      PRO  N  
ATOM   1221  CA  LEU P 107      -7.507 -13.813  17.587  0.00  0.00      PRO  C  
ATOM   1222  C   LEU P 107      -7.614 -13.983  16.041  0.00  0.00      PRO  C  
ATOM   1223  O   LEU P 107      -6.674 -13.612  15.390  0.00  0.00      PRO  O  
ATOM   1224  CB  LEU P 107      -6.584 -14.906  18.241  0.00  0.00      PRO  C  
ATOM   1225  CG  LEU P 107      -6.063 -14.559  19.601  0.00  0.00      PRO  C  
ATOM   1226  CD1 LEU P 107      -7.082 -14.507  20.788  0.00  0.00      PRO  C  
ATOM   1227  CD2 LEU P 107      -5.060 -15.661  19.952  0.00  0.00      PRO  C  
ATOM   1228  HN  LEU P 107      -9.004 -14.460  18.854  0.00  0.00      PRO  H  
ATOM   1229  HA  LEU P 107      -6.936 -12.926  17.820  0.00  0.00      PRO  H  
ATOM   1230  HB1 LEU P 107      -5.718 -15.198  17.609  0.00  0.00      PRO  H  
ATOM   1231  HB2 LEU P 107      -7.155 -15.839  18.434  0.00  0.00      PRO  H  
ATOM   1232  HG  LEU P 107      -5.514 -13.595  19.646  0.00  0.00      PRO  H  
ATOM   1233 HD11 LEU P 107      -7.705 -15.417  20.926  0.00  0.00      PRO  H  
ATOM   1234 HD12 LEU P 107      -6.517 -14.397  21.739  0.00  0.00      PRO  H  
ATOM   1235 HD13 LEU P 107      -7.774 -13.646  20.670  0.00  0.00      PRO  H  
ATOM   1236 HD21 LEU P 107      -5.559 -16.635  20.143  0.00  0.00      PRO  H  
ATOM   1237 HD22 LEU P 107      -4.333 -15.962  19.167  0.00  0.00      PRO  H  
ATOM   1238 HD23 LEU P 107      -4.542 -15.373  20.892  0.00  0.00      PRO  H  
ATOM   1239  N   GLY P 108      -8.640 -14.597  15.463  0.00  0.00      PRO  N  
ATOM   1240  CA  GLY P 108      -8.780 -14.940  14.075  0.00  0.00      PRO  C  
ATOM   1241  C   GLY P 108      -9.079 -13.753  13.295  0.00  0.00      PRO  C  
ATOM   1242  O   GLY P 108      -8.640 -13.572  12.179  0.00  0.00      PRO  O  
ATOM   1243  HN  GLY P 108      -9.337 -14.923  16.097  0.00  0.00      PRO  H  
ATOM   1244  HA1 GLY P 108      -9.550 -15.640  13.786  0.00  0.00      PRO  H  
ATOM   1245  HA2 GLY P 108      -7.826 -15.203  13.640  0.00  0.00      PRO  H  
ATOM   1246  N   LEU P 109      -9.943 -12.943  13.805  0.00  0.00      PRO  N  
ATOM   1247  CA  LEU P 109     -10.137 -11.599  13.251  0.00  0.00      PRO  C  
ATOM   1248  C   LEU P 109      -8.886 -10.648  13.435  0.00  0.00      PRO  C  
ATOM   1249  O   LEU P 109      -8.502 -10.052  12.428  0.00  0.00      PRO  O  
ATOM   1250  CB  LEU P 109     -11.432 -11.012  13.980  0.00  0.00      PRO  C  
ATOM   1251  CG  LEU P 109     -12.117  -9.687  13.409  0.00  0.00      PRO  C  
ATOM   1252  CD1 LEU P 109     -11.376  -8.386  13.798  0.00  0.00      PRO  C  
ATOM   1253  CD2 LEU P 109     -12.299  -9.742  11.859  0.00  0.00      PRO  C  
ATOM   1254  HN  LEU P 109     -10.463 -13.193  14.618  0.00  0.00      PRO  H  
ATOM   1255  HA  LEU P 109     -10.169 -11.775  12.185  0.00  0.00      PRO  H  
ATOM   1256  HB1 LEU P 109     -11.244 -10.857  15.064  0.00  0.00      PRO  H  
ATOM   1257  HB2 LEU P 109     -12.240 -11.772  13.914  0.00  0.00      PRO  H  
ATOM   1258  HG  LEU P 109     -13.159  -9.632  13.790  0.00  0.00      PRO  H  
ATOM   1259 HD11 LEU P 109     -11.612  -8.133  14.853  0.00  0.00      PRO  H  
ATOM   1260 HD12 LEU P 109     -10.281  -8.435  13.618  0.00  0.00      PRO  H  
ATOM   1261 HD13 LEU P 109     -11.840  -7.593  13.173  0.00  0.00      PRO  H  
ATOM   1262 HD21 LEU P 109     -12.825 -10.701  11.662  0.00  0.00      PRO  H  
ATOM   1263 HD22 LEU P 109     -12.893  -8.907  11.430  0.00  0.00      PRO  H  
ATOM   1264 HD23 LEU P 109     -11.310  -9.812  11.359  0.00  0.00      PRO  H  
ATOM   1265  N   CYS P 110      -8.243 -10.656  14.609  0.00  0.00      PRO  N  
ATOM   1266  CA  CYS P 110      -6.884 -10.055  14.843  0.00  0.00      PRO  C  
ATOM   1267  C   CYS P 110      -5.917 -10.385  13.752  0.00  0.00      PRO  C  
ATOM   1268  O   CYS P 110      -5.272  -9.535  13.171  0.00  0.00      PRO  O  
ATOM   1269  CB  CYS P 110      -6.281 -10.377  16.258  0.00  0.00      PRO  C  
ATOM   1270  SG  CYS P 110      -4.766  -9.462  16.768  0.00  0.00      PRO  S1-
ATOM   1271  HN  CYS P 110      -8.564 -11.250  15.343  0.00  0.00      PRO  H  
ATOM   1272  HA  CYS P 110      -6.992  -8.981  14.822  0.00  0.00      PRO  H  
ATOM   1273  HB1 CYS P 110      -5.986 -11.446  16.192  0.00  0.00      PRO  H  
ATOM   1274  HB2 CYS P 110      -7.003 -10.309  17.100  0.00  0.00      PRO  H  
ATOM   1275  N   LYS P 111      -5.797 -11.678  13.335  0.00  0.00      PRO  N  
ATOM   1276  CA  LYS P 111      -4.892 -12.080  12.323  0.00  0.00      PRO  C  
ATOM   1277  C   LYS P 111      -5.207 -11.470  10.948  0.00  0.00      PRO  C  
ATOM   1278  O   LYS P 111      -4.376 -10.861  10.338  0.00  0.00      PRO  O  
ATOM   1279  CB  LYS P 111      -4.647 -13.652  12.240  0.00  0.00      PRO  C  
ATOM   1280  CG  LYS P 111      -3.960 -14.218  13.498  0.00  0.00      PRO  C  
ATOM   1281  CD  LYS P 111      -4.028 -15.806  13.542  0.00  0.00      PRO  C  
ATOM   1282  CE  LYS P 111      -3.419 -16.272  14.906  0.00  0.00      PRO  C  
ATOM   1283  NZ  LYS P 111      -1.958 -15.961  14.750  0.00  0.00      PRO  N1+
ATOM   1284  HN  LYS P 111      -6.196 -12.434  13.848  0.00  0.00      PRO  H  
ATOM   1285  HA  LYS P 111      -3.952 -11.609  12.569  0.00  0.00      PRO  H  
ATOM   1286  HB1 LYS P 111      -3.969 -13.881  11.390  0.00  0.00      PRO  H  
ATOM   1287  HB2 LYS P 111      -5.628 -14.126  12.028  0.00  0.00      PRO  H  
ATOM   1288  HG1 LYS P 111      -4.511 -13.859  14.393  0.00  0.00      PRO  H  
ATOM   1289  HG2 LYS P 111      -2.907 -13.867  13.536  0.00  0.00      PRO  H  
ATOM   1290  HD1 LYS P 111      -3.516 -16.308  12.693  0.00  0.00      PRO  H  
ATOM   1291  HD2 LYS P 111      -5.090 -16.016  13.294  0.00  0.00      PRO  H  
ATOM   1292  HE1 LYS P 111      -3.435 -17.371  15.069  0.00  0.00      PRO  H  
ATOM   1293  HE2 LYS P 111      -3.845 -15.757  15.793  0.00  0.00      PRO  H  
ATOM   1294  HZ1 LYS P 111      -1.268 -16.605  15.188  0.00  0.00      PRO  H  
ATOM   1295  HZ2 LYS P 111      -1.668 -15.970  13.752  0.00  0.00      PRO  H  
ATOM   1296  HZ3 LYS P 111      -1.888 -15.008  15.160  0.00  0.00      PRO  H  
ATOM   1297  N   MET P 112      -6.451 -11.519  10.429  0.00  0.00      PRO  N  
ATOM   1298  CA  MET P 112      -6.967 -11.025   9.175  0.00  0.00      PRO  C  
ATOM   1299  C   MET P 112      -6.751  -9.540   8.993  0.00  0.00      PRO  C  
ATOM   1300  O   MET P 112      -6.204  -9.029   8.000  0.00  0.00      PRO  O  
ATOM   1301  CB  MET P 112      -8.437 -11.316   9.223  0.00  0.00      PRO  C  
ATOM   1302  CG  MET P 112      -9.138 -10.957   7.863  0.00  0.00      PRO  C  
ATOM   1303  SD  MET P 112     -10.924 -10.852   8.138  0.00  0.00      PRO  S  
ATOM   1304  CE  MET P 112     -10.944  -9.124   8.636  0.00  0.00      PRO  C  
ATOM   1305  HN  MET P 112      -7.149 -11.838  11.066  0.00  0.00      PRO  H  
ATOM   1306  HA  MET P 112      -6.516 -11.583   8.368  0.00  0.00      PRO  H  
ATOM   1307  HB1 MET P 112      -8.803 -10.889  10.181  0.00  0.00      PRO  H  
ATOM   1308  HB2 MET P 112      -8.620 -12.411   9.243  0.00  0.00      PRO  H  
ATOM   1309  HG1 MET P 112      -8.882 -11.769   7.150  0.00  0.00      PRO  H  
ATOM   1310  HG2 MET P 112      -8.795  -9.956   7.522  0.00  0.00      PRO  H  
ATOM   1311  HE1 MET P 112     -10.527  -8.431   7.874  0.00  0.00      PRO  H  
ATOM   1312  HE2 MET P 112     -11.994  -8.855   8.882  0.00  0.00      PRO  H  
ATOM   1313  HE3 MET P 112     -10.295  -9.021   9.532  0.00  0.00      PRO  H  
ATOM   1314  N   ILE P 113      -7.197  -8.799  10.030  0.00  0.00      PRO  N  
ATOM   1315  CA  ILE P 113      -7.015  -7.294  10.085  0.00  0.00      PRO  C  
ATOM   1316  C   ILE P 113      -5.535  -6.898  10.124  0.00  0.00      PRO  C  
ATOM   1317  O   ILE P 113      -5.222  -5.800   9.617  0.00  0.00      PRO  O  
ATOM   1318  CB  ILE P 113      -7.722  -6.549  11.200  0.00  0.00      PRO  C  
ATOM   1319  CG2 ILE P 113      -9.249  -6.755  10.951  0.00  0.00      PRO  C  
ATOM   1320  CG1 ILE P 113      -7.283  -6.850  12.648  0.00  0.00      PRO  C  
ATOM   1321  CD  ILE P 113      -8.029  -6.019  13.759  0.00  0.00      PRO  C  
ATOM   1322  HN  ILE P 113      -7.769  -9.260  10.704  0.00  0.00      PRO  H  
ATOM   1323  HA  ILE P 113      -7.359  -6.843   9.166  0.00  0.00      PRO  H  
ATOM   1324  HB  ILE P 113      -7.570  -5.454  11.088  0.00  0.00      PRO  H  
ATOM   1325 HG21 ILE P 113      -9.520  -6.444   9.919  0.00  0.00      PRO  H  
ATOM   1326 HG22 ILE P 113      -9.631  -7.729  11.323  0.00  0.00      PRO  H  
ATOM   1327 HG23 ILE P 113      -9.758  -5.954  11.529  0.00  0.00      PRO  H  
ATOM   1328 HG11 ILE P 113      -6.191  -6.697  12.783  0.00  0.00      PRO  H  
ATOM   1329 HG12 ILE P 113      -7.617  -7.887  12.864  0.00  0.00      PRO  H  
ATOM   1330  HD1 ILE P 113      -7.609  -5.002  13.913  0.00  0.00      PRO  H  
ATOM   1331  HD2 ILE P 113      -9.105  -6.099  13.494  0.00  0.00      PRO  H  
ATOM   1332  HD3 ILE P 113      -7.778  -6.547  14.704  0.00  0.00      PRO  H  
ATOM   1333  N   SER P 114      -4.625  -7.710  10.610  0.00  0.00      PRO  N  
ATOM   1334  CA  SER P 114      -3.201  -7.453  10.643  0.00  0.00      PRO  C  
ATOM   1335  C   SER P 114      -2.542  -7.830   9.291  0.00  0.00      PRO  C  
ATOM   1336  O   SER P 114      -1.562  -7.196   8.873  0.00  0.00      PRO  O  
ATOM   1337  CB  SER P 114      -2.348  -8.388  11.600  0.00  0.00      PRO  C  
ATOM   1338  OG  SER P 114      -2.893  -8.179  12.910  0.00  0.00      PRO  O  
ATOM   1339  HN  SER P 114      -4.965  -8.545  11.034  0.00  0.00      PRO  H  
ATOM   1340  HA  SER P 114      -3.018  -6.400  10.793  0.00  0.00      PRO  H  
ATOM   1341  HB1 SER P 114      -1.283  -8.071  11.581  0.00  0.00      PRO  H  
ATOM   1342  HB2 SER P 114      -2.374  -9.484  11.416  0.00  0.00      PRO  H  
ATOM   1343  HG1 SER P 114      -3.760  -8.571  12.778  0.00  0.00      PRO  H  
ATOM   1344  N   TRP P 115      -3.146  -8.812   8.608  0.00  0.00      PRO  N  
ATOM   1345  CA  TRP P 115      -2.828  -9.409   7.268  0.00  0.00      PRO  C  
ATOM   1346  C   TRP P 115      -3.411  -8.684   6.067  0.00  0.00      PRO  C  
ATOM   1347  O   TRP P 115      -2.797  -8.630   5.056  0.00  0.00      PRO  O  
ATOM   1348  CB  TRP P 115      -3.197 -10.944   7.236  0.00  0.00      PRO  C  
ATOM   1349  CG  TRP P 115      -3.087 -11.757   5.969  0.00  0.00      PRO  C  
ATOM   1350  CD1 TRP P 115      -2.316 -12.805   5.553  0.00  0.00      PRO  C  
ATOM   1351  NE1 TRP P 115      -3.028 -13.592   4.597  0.00  0.00      PRO  N  
ATOM   1352  CE2 TRP P 115      -4.194 -13.028   4.418  0.00  0.00      PRO  C  
ATOM   1353  CD2 TRP P 115      -4.329 -11.890   5.268  0.00  0.00      PRO  C  
ATOM   1354  CE3 TRP P 115      -5.602 -11.164   5.217  0.00  0.00      PRO  C  
ATOM   1355  CZ3 TRP P 115      -6.621 -11.661   4.508  0.00  0.00      PRO  C  
ATOM   1356  CZ2 TRP P 115      -5.282 -13.489   3.608  0.00  0.00      PRO  C  
ATOM   1357  CH2 TRP P 115      -6.485 -12.775   3.671  0.00  0.00      PRO  C  
ATOM   1358  HN  TRP P 115      -3.950  -9.171   9.075  0.00  0.00      PRO  H  
ATOM   1359  HA  TRP P 115      -1.758  -9.334   7.144  0.00  0.00      PRO  H  
ATOM   1360  HB1 TRP P 115      -4.230 -11.173   7.574  0.00  0.00      PRO  H  
ATOM   1361  HB2 TRP P 115      -2.515 -11.490   7.923  0.00  0.00      PRO  H  
ATOM   1362  HD1 TRP P 115      -1.314 -12.941   5.931  0.00  0.00      PRO  H  
ATOM   1363  HE1 TRP P 115      -2.589 -14.045   3.852  0.00  0.00      PRO  H  
ATOM   1364  HE3 TRP P 115      -5.785 -10.253   5.768  0.00  0.00      PRO  H  
ATOM   1365  HZ3 TRP P 115      -7.565 -11.151   4.632  0.00  0.00      PRO  H  
ATOM   1366  HZ2 TRP P 115      -5.218 -14.289   2.885  0.00  0.00      PRO  H  
ATOM   1367  HH2 TRP P 115      -7.302 -13.090   3.038  0.00  0.00      PRO  H  
ATOM   1368  N   MET P 116      -4.497  -7.944   6.134  0.00  0.00      PRO  N  
ATOM   1369  CA  MET P 116      -5.041  -6.989   5.107  0.00  0.00      PRO  C  
ATOM   1370  C   MET P 116      -4.131  -5.797   4.711  0.00  0.00      PRO  C  
ATOM   1371  O   MET P 116      -3.905  -5.549   3.546  0.00  0.00      PRO  O  
ATOM   1372  CB  MET P 116      -6.466  -6.645   5.563  0.00  0.00      PRO  C  
ATOM   1373  CG  MET P 116      -7.500  -7.757   5.291  0.00  0.00      PRO  C  
ATOM   1374  SD  MET P 116      -9.097  -7.306   5.803  0.00  0.00      PRO  S  
ATOM   1375  CE  MET P 116      -9.754  -8.735   4.866  0.00  0.00      PRO  C  
ATOM   1376  HN  MET P 116      -5.004  -8.092   6.980  0.00  0.00      PRO  H  
ATOM   1377  HA  MET P 116      -4.999  -7.400   4.109  0.00  0.00      PRO  H  
ATOM   1378  HB1 MET P 116      -6.715  -5.700   5.033  0.00  0.00      PRO  H  
ATOM   1379  HB2 MET P 116      -6.401  -6.410   6.647  0.00  0.00      PRO  H  
ATOM   1380  HG1 MET P 116      -7.164  -8.677   5.817  0.00  0.00      PRO  H  
ATOM   1381  HG2 MET P 116      -7.434  -7.919   4.194  0.00  0.00      PRO  H  
ATOM   1382  HE1 MET P 116     -10.121  -9.490   5.594  0.00  0.00      PRO  H  
ATOM   1383  HE2 MET P 116     -10.503  -8.471   4.088  0.00  0.00      PRO  H  
ATOM   1384  HE3 MET P 116      -9.026  -9.350   4.295  0.00  0.00      PRO  H  
ATOM   1385  N   TYR P 117      -3.443  -5.081   5.657  0.00  0.00      PRO  N  
ATOM   1386  CA  TYR P 117      -2.460  -4.114   5.365  0.00  0.00      PRO  C  
ATOM   1387  C   TYR P 117      -1.237  -4.721   4.631  0.00  0.00      PRO  C  
ATOM   1388  O   TYR P 117      -0.858  -4.171   3.627  0.00  0.00      PRO  O  
ATOM   1389  CB  TYR P 117      -2.092  -3.520   6.732  0.00  0.00      PRO  C  
ATOM   1390  CG  TYR P 117      -0.719  -2.756   6.856  0.00  0.00      PRO  C  
ATOM   1391  CD1 TYR P 117       0.118  -3.044   7.970  0.00  0.00      PRO  C  
ATOM   1392  CE1 TYR P 117       1.395  -2.384   8.039  0.00  0.00      PRO  C  
ATOM   1393  CZ  TYR P 117       1.847  -1.557   6.998  0.00  0.00      PRO  C  
ATOM   1394  OH  TYR P 117       3.122  -0.909   7.122  0.00  0.00      PRO  O  
ATOM   1395  CD2 TYR P 117      -0.234  -1.972   5.864  0.00  0.00      PRO  C  
ATOM   1396  CE2 TYR P 117       1.102  -1.447   5.849  0.00  0.00      PRO  C  
ATOM   1397  HN  TYR P 117      -3.593  -5.361   6.602  0.00  0.00      PRO  H  
ATOM   1398  HA  TYR P 117      -2.862  -3.323   4.749  0.00  0.00      PRO  H  
ATOM   1399  HB1 TYR P 117      -2.158  -4.324   7.497  0.00  0.00      PRO  H  
ATOM   1400  HB2 TYR P 117      -2.914  -2.794   6.910  0.00  0.00      PRO  H  
ATOM   1401  HD1 TYR P 117      -0.295  -3.641   8.770  0.00  0.00      PRO  H  
ATOM   1402  HE1 TYR P 117       2.040  -2.657   8.861  0.00  0.00      PRO  H  
ATOM   1403  HH  TYR P 117       3.234  -0.370   6.335  0.00  0.00      PRO  H  
ATOM   1404  HD2 TYR P 117      -0.743  -1.675   4.959  0.00  0.00      PRO  H  
ATOM   1405  HE2 TYR P 117       1.372  -0.785   5.040  0.00  0.00      PRO  H  
ATOM   1406  N   LEU P 118      -0.675  -5.839   5.185  0.00  0.00      PRO  N  
ATOM   1407  CA  LEU P 118       0.513  -6.436   4.641  0.00  0.00      PRO  C  
ATOM   1408  C   LEU P 118       0.253  -6.915   3.229  0.00  0.00      PRO  C  
ATOM   1409  O   LEU P 118       0.970  -6.524   2.284  0.00  0.00      PRO  O  
ATOM   1410  CB  LEU P 118       0.892  -7.574   5.547  0.00  0.00      PRO  C  
ATOM   1411  CG  LEU P 118       1.264  -7.223   7.038  0.00  0.00      PRO  C  
ATOM   1412  CD1 LEU P 118       1.692  -8.367   7.890  0.00  0.00      PRO  C  
ATOM   1413  CD2 LEU P 118       2.349  -6.193   7.073  0.00  0.00      PRO  C  
ATOM   1414  HN  LEU P 118      -1.117  -6.266   5.970  0.00  0.00      PRO  H  
ATOM   1415  HA  LEU P 118       1.309  -5.706   4.658  0.00  0.00      PRO  H  
ATOM   1416  HB1 LEU P 118       1.667  -8.214   5.073  0.00  0.00      PRO  H  
ATOM   1417  HB2 LEU P 118       0.062  -8.311   5.599  0.00  0.00      PRO  H  
ATOM   1418  HG  LEU P 118       0.354  -6.835   7.544  0.00  0.00      PRO  H  
ATOM   1419 HD11 LEU P 118       2.464  -8.925   7.319  0.00  0.00      PRO  H  
ATOM   1420 HD12 LEU P 118       2.097  -7.954   8.839  0.00  0.00      PRO  H  
ATOM   1421 HD13 LEU P 118       0.833  -9.012   8.174  0.00  0.00      PRO  H  
ATOM   1422 HD21 LEU P 118       1.994  -5.247   6.613  0.00  0.00      PRO  H  
ATOM   1423 HD22 LEU P 118       2.480  -5.845   8.120  0.00  0.00      PRO  H  
ATOM   1424 HD23 LEU P 118       3.362  -6.450   6.697  0.00  0.00      PRO  H  
ATOM   1425  N   VAL P 119      -0.758  -7.756   3.055  0.00  0.00      PRO  N  
ATOM   1426  CA  VAL P 119      -0.995  -8.441   1.760  0.00  0.00      PRO  C  
ATOM   1427  C   VAL P 119      -1.301  -7.367   0.673  0.00  0.00      PRO  C  
ATOM   1428  O   VAL P 119      -0.822  -7.565  -0.433  0.00  0.00      PRO  O  
ATOM   1429  CB  VAL P 119      -2.136  -9.510   1.861  0.00  0.00      PRO  C  
ATOM   1430  CG1 VAL P 119      -2.575  -9.932   0.437  0.00  0.00      PRO  C  
ATOM   1431  CG2 VAL P 119      -1.572 -10.707   2.764  0.00  0.00      PRO  C  
ATOM   1432  HN  VAL P 119      -1.313  -8.178   3.767  0.00  0.00      PRO  H  
ATOM   1433  HA  VAL P 119      -0.053  -8.940   1.588  0.00  0.00      PRO  H  
ATOM   1434  HB  VAL P 119      -2.938  -9.109   2.516  0.00  0.00      PRO  H  
ATOM   1435 HG11 VAL P 119      -1.832 -10.418  -0.230  0.00  0.00      PRO  H  
ATOM   1436 HG12 VAL P 119      -3.301 -10.747   0.646  0.00  0.00      PRO  H  
ATOM   1437 HG13 VAL P 119      -2.972  -9.100  -0.183  0.00  0.00      PRO  H  
ATOM   1438 HG21 VAL P 119      -0.533 -11.076   2.629  0.00  0.00      PRO  H  
ATOM   1439 HG22 VAL P 119      -1.565 -10.370   3.822  0.00  0.00      PRO  H  
ATOM   1440 HG23 VAL P 119      -2.231 -11.581   2.572  0.00  0.00      PRO  H  
ATOM   1441  N   GLY P 120      -2.077  -6.316   0.957  0.00  0.00      PRO  N  
ATOM   1442  CA  GLY P 120      -2.419  -5.118   0.200  0.00  0.00      PRO  C  
ATOM   1443  C   GLY P 120      -1.248  -4.332  -0.171  0.00  0.00      PRO  C  
ATOM   1444  O   GLY P 120      -0.965  -3.848  -1.247  0.00  0.00      PRO  O  
ATOM   1445  HN  GLY P 120      -2.492  -6.116   1.842  0.00  0.00      PRO  H  
ATOM   1446  HA1 GLY P 120      -2.925  -4.463   0.893  0.00  0.00      PRO  H  
ATOM   1447  HA2 GLY P 120      -2.955  -5.368  -0.704  0.00  0.00      PRO  H  
ATOM   1448  N   PHE P 121      -0.454  -3.948   0.903  0.00  0.00      PRO  N  
ATOM   1449  CA  PHE P 121       0.759  -3.200   0.570  0.00  0.00      PRO  C  
ATOM   1450  C   PHE P 121       1.787  -3.941  -0.183  0.00  0.00      PRO  C  
ATOM   1451  O   PHE P 121       2.297  -3.354  -1.144  0.00  0.00      PRO  O  
ATOM   1452  CB  PHE P 121       1.252  -2.705   1.939  0.00  0.00      PRO  C  
ATOM   1453  CG  PHE P 121       2.639  -2.010   1.965  0.00  0.00      PRO  C  
ATOM   1454  CD1 PHE P 121       2.689  -0.749   1.452  0.00  0.00      PRO  C  
ATOM   1455  CE1 PHE P 121       3.861   0.019   1.702  0.00  0.00      PRO  C  
ATOM   1456  CZ  PHE P 121       4.895  -0.488   2.458  0.00  0.00      PRO  C  
ATOM   1457  CD2 PHE P 121       3.759  -2.548   2.634  0.00  0.00      PRO  C  
ATOM   1458  CE2 PHE P 121       4.797  -1.803   2.939  0.00  0.00      PRO  C  
ATOM   1459  HN  PHE P 121      -0.592  -4.298   1.827  0.00  0.00      PRO  H  
ATOM   1460  HA  PHE P 121       0.544  -2.409  -0.133  0.00  0.00      PRO  H  
ATOM   1461  HB1 PHE P 121       1.431  -3.617   2.548  0.00  0.00      PRO  H  
ATOM   1462  HB2 PHE P 121       0.492  -2.066   2.439  0.00  0.00      PRO  H  
ATOM   1463  HD1 PHE P 121       1.821  -0.349   0.949  0.00  0.00      PRO  H  
ATOM   1464  HE1 PHE P 121       3.827   1.073   1.465  0.00  0.00      PRO  H  
ATOM   1465  HZ  PHE P 121       5.617   0.228   2.824  0.00  0.00      PRO  H  
ATOM   1466  HD2 PHE P 121       3.661  -3.489   3.155  0.00  0.00      PRO  H  
ATOM   1467  HE2 PHE P 121       5.608  -2.066   3.602  0.00  0.00      PRO  H  
ATOM   1468  N   TYR P 122       2.060  -5.216   0.137  0.00  0.00      PRO  N  
ATOM   1469  CA  TYR P 122       3.037  -6.009  -0.642  0.00  0.00      PRO  C  
ATOM   1470  C   TYR P 122       2.534  -6.214  -2.044  0.00  0.00      PRO  C  
ATOM   1471  O   TYR P 122       3.225  -5.866  -3.018  0.00  0.00      PRO  O  
ATOM   1472  CB  TYR P 122       3.366  -7.344   0.096  0.00  0.00      PRO  C  
ATOM   1473  CG  TYR P 122       4.050  -7.202   1.439  0.00  0.00      PRO  C  
ATOM   1474  CD1 TYR P 122       5.257  -6.514   1.459  0.00  0.00      PRO  C  
ATOM   1475  CE1 TYR P 122       5.948  -6.325   2.650  0.00  0.00      PRO  C  
ATOM   1476  CZ  TYR P 122       5.499  -6.752   3.904  0.00  0.00      PRO  C  
ATOM   1477  OH  TYR P 122       6.238  -6.467   5.051  0.00  0.00      PRO  O  
ATOM   1478  CD2 TYR P 122       3.630  -7.728   2.703  0.00  0.00      PRO  C  
ATOM   1479  CE2 TYR P 122       4.342  -7.523   3.866  0.00  0.00      PRO  C  
ATOM   1480  HN  TYR P 122       1.836  -5.607   1.026  0.00  0.00      PRO  H  
ATOM   1481  HA  TYR P 122       3.871  -5.329  -0.735  0.00  0.00      PRO  H  
ATOM   1482  HB1 TYR P 122       4.060  -7.934  -0.541  0.00  0.00      PRO  H  
ATOM   1483  HB2 TYR P 122       2.417  -7.909   0.211  0.00  0.00      PRO  H  
ATOM   1484  HD1 TYR P 122       5.630  -6.006   0.582  0.00  0.00      PRO  H  
ATOM   1485  HE1 TYR P 122       6.872  -5.768   2.607  0.00  0.00      PRO  H  
ATOM   1486  HH  TYR P 122       6.916  -5.864   4.739  0.00  0.00      PRO  H  
ATOM   1487  HD2 TYR P 122       2.678  -8.232   2.781  0.00  0.00      PRO  H  
ATOM   1488  HE2 TYR P 122       4.036  -7.915   4.824  0.00  0.00      PRO  H  
ATOM   1489  N   SER P 123       1.287  -6.584  -2.223  0.00  0.00      PRO  N  
ATOM   1490  CA  SER P 123       0.631  -6.663  -3.566  0.00  0.00      PRO  C  
ATOM   1491  C   SER P 123       0.686  -5.355  -4.372  0.00  0.00      PRO  C  
ATOM   1492  O   SER P 123       1.046  -5.368  -5.568  0.00  0.00      PRO  O  
ATOM   1493  CB  SER P 123      -0.827  -7.172  -3.480  0.00  0.00      PRO  C  
ATOM   1494  OG  SER P 123      -0.885  -8.506  -2.972  0.00  0.00      PRO  O  
ATOM   1495  HN  SER P 123       0.773  -6.806  -1.399  0.00  0.00      PRO  H  
ATOM   1496  HA  SER P 123       1.367  -7.263  -4.079  0.00  0.00      PRO  H  
ATOM   1497  HB1 SER P 123      -1.331  -7.289  -4.463  0.00  0.00      PRO  H  
ATOM   1498  HB2 SER P 123      -1.551  -6.567  -2.894  0.00  0.00      PRO  H  
ATOM   1499  HG1 SER P 123      -0.670  -8.466  -2.037  0.00  0.00      PRO  H  
ATOM   1500  N   GLY P 124       0.422  -4.270  -3.709  0.00  0.00      PRO  N  
ATOM   1501  CA  GLY P 124       0.590  -2.827  -4.185  0.00  0.00      PRO  C  
ATOM   1502  C   GLY P 124       1.896  -2.692  -4.949  0.00  0.00      PRO  C  
ATOM   1503  O   GLY P 124       1.915  -2.456  -6.151  0.00  0.00      PRO  O  
ATOM   1504  HN  GLY P 124       0.038  -4.420  -2.801  0.00  0.00      PRO  H  
ATOM   1505  HA1 GLY P 124       0.614  -2.192  -3.312  0.00  0.00      PRO  H  
ATOM   1506  HA2 GLY P 124      -0.253  -2.568  -4.809  0.00  0.00      PRO  H  
ATOM   1507  N   ILE P 125       3.031  -2.794  -4.286  0.00  0.00      PRO  N  
ATOM   1508  CA  ILE P 125       4.341  -2.565  -4.929  0.00  0.00      PRO  C  
ATOM   1509  C   ILE P 125       4.793  -3.641  -6.022  0.00  0.00      PRO  C  
ATOM   1510  O   ILE P 125       5.293  -3.245  -7.069  0.00  0.00      PRO  O  
ATOM   1511  CB  ILE P 125       5.503  -2.180  -3.863  0.00  0.00      PRO  C  
ATOM   1512  CG2 ILE P 125       5.794  -3.349  -2.866  0.00  0.00      PRO  C  
ATOM   1513  CG1 ILE P 125       6.794  -1.706  -4.557  0.00  0.00      PRO  C  
ATOM   1514  CD  ILE P 125       6.647  -0.394  -5.299  0.00  0.00      PRO  C  
ATOM   1515  HN  ILE P 125       2.944  -2.884  -3.297  0.00  0.00      PRO  H  
ATOM   1516  HA  ILE P 125       4.135  -1.731  -5.584  0.00  0.00      PRO  H  
ATOM   1517  HB  ILE P 125       5.044  -1.335  -3.305  0.00  0.00      PRO  H  
ATOM   1518 HG21 ILE P 125       4.831  -3.630  -2.388  0.00  0.00      PRO  H  
ATOM   1519 HG22 ILE P 125       6.260  -4.213  -3.385  0.00  0.00      PRO  H  
ATOM   1520 HG23 ILE P 125       6.464  -3.186  -1.995  0.00  0.00      PRO  H  
ATOM   1521 HG11 ILE P 125       6.950  -2.469  -5.349  0.00  0.00      PRO  H  
ATOM   1522 HG12 ILE P 125       7.684  -1.609  -3.900  0.00  0.00      PRO  H  
ATOM   1523  HD1 ILE P 125       6.078  -0.615  -6.228  0.00  0.00      PRO  H  
ATOM   1524  HD2 ILE P 125       6.029   0.304  -4.694  0.00  0.00      PRO  H  
ATOM   1525  HD3 ILE P 125       7.656   0.015  -5.519  0.00  0.00      PRO  H  
ATOM   1526  N   PHE P 126       4.391  -4.964  -5.816  0.00  0.00      PRO  N  
ATOM   1527  CA  PHE P 126       4.523  -5.910  -6.955  0.00  0.00      PRO  C  
ATOM   1528  C   PHE P 126       3.710  -5.631  -8.195  0.00  0.00      PRO  C  
ATOM   1529  O   PHE P 126       4.163  -5.753  -9.280  0.00  0.00      PRO  O  
ATOM   1530  CB  PHE P 126       4.122  -7.274  -6.400  0.00  0.00      PRO  C  
ATOM   1531  CG  PHE P 126       4.952  -7.899  -5.323  0.00  0.00      PRO  C  
ATOM   1532  CD1 PHE P 126       4.244  -8.495  -4.298  0.00  0.00      PRO  C  
ATOM   1533  CE1 PHE P 126       4.938  -8.951  -3.185  0.00  0.00      PRO  C  
ATOM   1534  CZ  PHE P 126       6.347  -9.061  -3.196  0.00  0.00      PRO  C  
ATOM   1535  CD2 PHE P 126       6.344  -7.951  -5.361  0.00  0.00      PRO  C  
ATOM   1536  CE2 PHE P 126       7.039  -8.603  -4.283  0.00  0.00      PRO  C  
ATOM   1537  HN  PHE P 126       4.176  -5.388  -4.939  0.00  0.00      PRO  H  
ATOM   1538  HA  PHE P 126       5.530  -6.050  -7.321  0.00  0.00      PRO  H  
ATOM   1539  HB1 PHE P 126       4.051  -8.048  -7.193  0.00  0.00      PRO  H  
ATOM   1540  HB2 PHE P 126       3.054  -7.111  -6.142  0.00  0.00      PRO  H  
ATOM   1541  HD1 PHE P 126       3.167  -8.420  -4.279  0.00  0.00      PRO  H  
ATOM   1542  HE1 PHE P 126       4.393  -9.297  -2.320  0.00  0.00      PRO  H  
ATOM   1543  HZ  PHE P 126       6.887  -9.456  -2.348  0.00  0.00      PRO  H  
ATOM   1544  HD2 PHE P 126       6.767  -7.460  -6.224  0.00  0.00      PRO  H  
ATOM   1545  HE2 PHE P 126       8.116  -8.680  -4.266  0.00  0.00      PRO  H  
ATOM   1546  N   PHE P 127       2.414  -5.183  -8.013  0.00  0.00      PRO  N  
ATOM   1547  CA  PHE P 127       1.598  -4.743  -9.145  0.00  0.00      PRO  C  
ATOM   1548  C   PHE P 127       2.132  -3.454  -9.743  0.00  0.00      PRO  C  
ATOM   1549  O   PHE P 127       2.096  -3.186 -10.960  0.00  0.00      PRO  O  
ATOM   1550  CB  PHE P 127       0.097  -4.713  -8.753  0.00  0.00      PRO  C  
ATOM   1551  CG  PHE P 127      -0.384  -6.100  -8.678  0.00  0.00      PRO  C  
ATOM   1552  CD1 PHE P 127      -0.402  -6.883  -9.863  0.00  0.00      PRO  C  
ATOM   1553  CE1 PHE P 127      -0.977  -8.141  -9.878  0.00  0.00      PRO  C  
ATOM   1554  CZ  PHE P 127      -1.585  -8.689  -8.767  0.00  0.00      PRO  C  
ATOM   1555  CD2 PHE P 127      -1.083  -6.630  -7.600  0.00  0.00      PRO  C  
ATOM   1556  CE2 PHE P 127      -1.595  -7.953  -7.580  0.00  0.00      PRO  C  
ATOM   1557  HN  PHE P 127       1.941  -5.402  -7.163  0.00  0.00      PRO  H  
ATOM   1558  HA  PHE P 127       1.718  -5.448  -9.954  0.00  0.00      PRO  H  
ATOM   1559  HB1 PHE P 127      -0.472  -4.194  -9.555  0.00  0.00      PRO  H  
ATOM   1560  HB2 PHE P 127      -0.078  -4.076  -7.860  0.00  0.00      PRO  H  
ATOM   1561  HD1 PHE P 127       0.114  -6.505 -10.733  0.00  0.00      PRO  H  
ATOM   1562  HE1 PHE P 127      -0.912  -8.736 -10.777  0.00  0.00      PRO  H  
ATOM   1563  HZ  PHE P 127      -2.219  -9.562  -8.816  0.00  0.00      PRO  H  
ATOM   1564  HD2 PHE P 127      -1.132  -5.993  -6.729  0.00  0.00      PRO  H  
ATOM   1565  HE2 PHE P 127      -2.164  -8.220  -6.702  0.00  0.00      PRO  H  
ATOM   1566  N   VAL P 128       2.688  -2.606  -8.934  0.00  0.00      PRO  N  
ATOM   1567  CA  VAL P 128       3.249  -1.335  -9.385  0.00  0.00      PRO  C  
ATOM   1568  C   VAL P 128       4.480  -1.585 -10.337  0.00  0.00      PRO  C  
ATOM   1569  O   VAL P 128       4.638  -1.129 -11.434  0.00  0.00      PRO  O  
ATOM   1570  CB  VAL P 128       3.568  -0.290  -8.326  0.00  0.00      PRO  C  
ATOM   1571  CG1 VAL P 128       4.625   0.801  -8.597  0.00  0.00      PRO  C  
ATOM   1572  CG2 VAL P 128       2.192   0.372  -7.918  0.00  0.00      PRO  C  
ATOM   1573  HN  VAL P 128       2.625  -2.663  -7.940  0.00  0.00      PRO  H  
ATOM   1574  HA  VAL P 128       2.496  -0.873 -10.007  0.00  0.00      PRO  H  
ATOM   1575  HB  VAL P 128       3.938  -0.859  -7.446  0.00  0.00      PRO  H  
ATOM   1576 HG11 VAL P 128       5.655   0.407  -8.460  0.00  0.00      PRO  H  
ATOM   1577 HG12 VAL P 128       4.344   1.462  -9.445  0.00  0.00      PRO  H  
ATOM   1578 HG13 VAL P 128       4.534   1.457  -7.705  0.00  0.00      PRO  H  
ATOM   1579 HG21 VAL P 128       2.231   0.744  -6.872  0.00  0.00      PRO  H  
ATOM   1580 HG22 VAL P 128       1.908   1.263  -8.518  0.00  0.00      PRO  H  
ATOM   1581 HG23 VAL P 128       1.424  -0.428  -7.854  0.00  0.00      PRO  H  
ATOM   1582  N   MET P 129       5.426  -2.450  -9.752  0.00  0.00      PRO  N  
ATOM   1583  CA  MET P 129       6.643  -2.967 -10.476  0.00  0.00      PRO  C  
ATOM   1584  C   MET P 129       6.252  -3.576 -11.812  0.00  0.00      PRO  C  
ATOM   1585  O   MET P 129       6.860  -3.192 -12.802  0.00  0.00      PRO  O  
ATOM   1586  CB  MET P 129       7.376  -3.966  -9.509  0.00  0.00      PRO  C  
ATOM   1587  CG  MET P 129       8.738  -4.443 -10.151  0.00  0.00      PRO  C  
ATOM   1588  SD  MET P 129       8.623  -5.794 -11.301  0.00  0.00      PRO  S  
ATOM   1589  CE  MET P 129       7.977  -6.996 -10.138  0.00  0.00      PRO  C  
ATOM   1590  HN  MET P 129       5.282  -2.867  -8.858  0.00  0.00      PRO  H  
ATOM   1591  HA  MET P 129       7.358  -2.157 -10.491  0.00  0.00      PRO  H  
ATOM   1592  HB1 MET P 129       6.719  -4.793  -9.164  0.00  0.00      PRO  H  
ATOM   1593  HB2 MET P 129       7.474  -3.287  -8.635  0.00  0.00      PRO  H  
ATOM   1594  HG1 MET P 129       9.361  -4.715  -9.272  0.00  0.00      PRO  H  
ATOM   1595  HG2 MET P 129       9.201  -3.557 -10.637  0.00  0.00      PRO  H  
ATOM   1596  HE1 MET P 129       6.891  -6.825  -9.980  0.00  0.00      PRO  H  
ATOM   1597  HE2 MET P 129       7.891  -7.980 -10.646  0.00  0.00      PRO  H  
ATOM   1598  HE3 MET P 129       8.580  -7.087  -9.209  0.00  0.00      PRO  H  
ATOM   1599  N   LEU P 130       5.244  -4.455 -11.952  0.00  0.00      PRO  N  
ATOM   1600  CA  LEU P 130       4.843  -4.985 -13.243  0.00  0.00      PRO  C  
ATOM   1601  C   LEU P 130       4.301  -3.982 -14.263  0.00  0.00      PRO  C  
ATOM   1602  O   LEU P 130       4.650  -4.031 -15.433  0.00  0.00      PRO  O  
ATOM   1603  CB  LEU P 130       3.885  -6.146 -13.024  0.00  0.00      PRO  C  
ATOM   1604  CG  LEU P 130       4.707  -7.359 -12.479  0.00  0.00      PRO  C  
ATOM   1605  CD1 LEU P 130       3.713  -8.325 -11.730  0.00  0.00      PRO  C  
ATOM   1606  CD2 LEU P 130       5.423  -8.007 -13.605  0.00  0.00      PRO  C  
ATOM   1607  HN  LEU P 130       4.751  -4.889 -11.202  0.00  0.00      PRO  H  
ATOM   1608  HA  LEU P 130       5.738  -5.524 -13.516  0.00  0.00      PRO  H  
ATOM   1609  HB1 LEU P 130       3.408  -6.415 -13.991  0.00  0.00      PRO  H  
ATOM   1610  HB2 LEU P 130       3.115  -5.724 -12.342  0.00  0.00      PRO  H  
ATOM   1611  HG  LEU P 130       5.521  -7.126 -11.760  0.00  0.00      PRO  H  
ATOM   1612 HD11 LEU P 130       4.153  -9.345 -11.693  0.00  0.00      PRO  H  
ATOM   1613 HD12 LEU P 130       3.684  -8.083 -10.646  0.00  0.00      PRO  H  
ATOM   1614 HD13 LEU P 130       2.657  -8.319 -12.074  0.00  0.00      PRO  H  
ATOM   1615 HD21 LEU P 130       6.264  -7.381 -13.973  0.00  0.00      PRO  H  
ATOM   1616 HD22 LEU P 130       5.787  -8.989 -13.235  0.00  0.00      PRO  H  
ATOM   1617 HD23 LEU P 130       4.760  -8.266 -14.458  0.00  0.00      PRO  H  
ATOM   1618  N   MET P 131       3.495  -2.999 -13.840  0.00  0.00      PRO  N  
ATOM   1619  CA  MET P 131       2.828  -2.014 -14.545  0.00  0.00      PRO  C  
ATOM   1620  C   MET P 131       3.777  -1.090 -15.324  0.00  0.00      PRO  C  
ATOM   1621  O   MET P 131       3.652  -0.851 -16.527  0.00  0.00      PRO  O  
ATOM   1622  CB  MET P 131       1.930  -1.241 -13.579  0.00  0.00      PRO  C  
ATOM   1623  CG  MET P 131       1.625   0.259 -13.932  0.00  0.00      PRO  C  
ATOM   1624  SD  MET P 131       0.653   1.159 -12.773  0.00  0.00      PRO  S  
ATOM   1625  CE  MET P 131       2.012   1.629 -11.675  0.00  0.00      PRO  C  
ATOM   1626  HN  MET P 131       3.398  -2.947 -12.849  0.00  0.00      PRO  H  
ATOM   1627  HA  MET P 131       2.197  -2.529 -15.255  0.00  0.00      PRO  H  
ATOM   1628  HB1 MET P 131       2.505  -1.281 -12.630  0.00  0.00      PRO  H  
ATOM   1629  HB2 MET P 131       0.926  -1.700 -13.448  0.00  0.00      PRO  H  
ATOM   1630  HG1 MET P 131       0.995   0.135 -14.839  0.00  0.00      PRO  H  
ATOM   1631  HG2 MET P 131       2.508   0.863 -14.234  0.00  0.00      PRO  H  
ATOM   1632  HE1 MET P 131       2.616   2.516 -11.961  0.00  0.00      PRO  H  
ATOM   1633  HE2 MET P 131       1.568   1.938 -10.704  0.00  0.00      PRO  H  
ATOM   1634  HE3 MET P 131       2.845   0.895 -11.616  0.00  0.00      PRO  H  
ATOM   1635  N   SER P 132       4.832  -0.748 -14.586  0.00  0.00      PRO  N  
ATOM   1636  CA  SER P 132       5.908  -0.017 -15.101  0.00  0.00      PRO  C  
ATOM   1637  C   SER P 132       6.627  -0.768 -16.254  0.00  0.00      PRO  C  
ATOM   1638  O   SER P 132       7.131  -0.075 -17.140  0.00  0.00      PRO  O  
ATOM   1639  CB  SER P 132       6.932   0.428 -14.019  0.00  0.00      PRO  C  
ATOM   1640  OG  SER P 132       6.281   0.976 -12.827  0.00  0.00      PRO  O  
ATOM   1641  HN  SER P 132       4.874  -1.031 -13.631  0.00  0.00      PRO  H  
ATOM   1642  HA  SER P 132       5.549   0.902 -15.540  0.00  0.00      PRO  H  
ATOM   1643  HB1 SER P 132       7.460   1.281 -14.497  0.00  0.00      PRO  H  
ATOM   1644  HB2 SER P 132       7.487  -0.474 -13.685  0.00  0.00      PRO  H  
ATOM   1645  HG1 SER P 132       5.958   0.242 -12.300  0.00  0.00      PRO  H  
ATOM   1646  N   ILE P 133       6.815  -2.150 -16.202  0.00  0.00      PRO  N  
ATOM   1647  CA  ILE P 133       7.360  -2.771 -17.380  0.00  0.00      PRO  C  
ATOM   1648  C   ILE P 133       6.578  -2.486 -18.673  0.00  0.00      PRO  C  
ATOM   1649  O   ILE P 133       7.142  -2.251 -19.702  0.00  0.00      PRO  O  
ATOM   1650  CB  ILE P 133       7.789  -4.200 -17.102  0.00  0.00      PRO  C  
ATOM   1651  CG2 ILE P 133       8.194  -4.987 -18.330  0.00  0.00      PRO  C  
ATOM   1652  CG1 ILE P 133       8.904  -4.149 -16.118  0.00  0.00      PRO  C  
ATOM   1653  CD  ILE P 133       9.034  -5.560 -15.520  0.00  0.00      PRO  C  
ATOM   1654  HN  ILE P 133       6.377  -2.652 -15.460  0.00  0.00      PRO  H  
ATOM   1655  HA  ILE P 133       8.304  -2.259 -17.489  0.00  0.00      PRO  H  
ATOM   1656  HB  ILE P 133       6.922  -4.754 -16.683  0.00  0.00      PRO  H  
ATOM   1657 HG21 ILE P 133       7.426  -5.070 -19.128  0.00  0.00      PRO  H  
ATOM   1658 HG22 ILE P 133       9.030  -4.454 -18.832  0.00  0.00      PRO  H  
ATOM   1659 HG23 ILE P 133       8.372  -6.072 -18.170  0.00  0.00      PRO  H  
ATOM   1660 HG11 ILE P 133       8.663  -3.524 -15.232  0.00  0.00      PRO  H  
ATOM   1661 HG12 ILE P 133       9.894  -3.898 -16.556  0.00  0.00      PRO  H  
ATOM   1662  HD1 ILE P 133       8.128  -5.827 -14.933  0.00  0.00      PRO  H  
ATOM   1663  HD2 ILE P 133       9.244  -6.346 -16.276  0.00  0.00      PRO  H  
ATOM   1664  HD3 ILE P 133       9.758  -5.504 -14.679  0.00  0.00      PRO  H  
ATOM   1665  N   ASP P 134       5.229  -2.693 -18.530  0.00  0.00      PRO  N  
ATOM   1666  CA  ASP P 134       4.218  -2.624 -19.637  0.00  0.00      PRO  C  
ATOM   1667  C   ASP P 134       4.257  -1.212 -20.282  0.00  0.00      PRO  C  
ATOM   1668  O   ASP P 134       4.309  -1.019 -21.487  0.00  0.00      PRO  O  
ATOM   1669  CB  ASP P 134       2.847  -2.908 -18.987  0.00  0.00      PRO  C  
ATOM   1670  CG  ASP P 134       1.677  -2.968 -20.040  0.00  0.00      PRO  C  
ATOM   1671  OD1 ASP P 134       1.826  -3.742 -20.959  0.00  0.00      PRO  O1-
ATOM   1672  OD2 ASP P 134       0.651  -2.286 -19.846  0.00  0.00      PRO  O  
ATOM   1673  HN  ASP P 134       4.846  -3.064 -17.688  0.00  0.00      PRO  H  
ATOM   1674  HA  ASP P 134       4.501  -3.267 -20.458  0.00  0.00      PRO  H  
ATOM   1675  HB1 ASP P 134       2.507  -2.217 -18.186  0.00  0.00      PRO  H  
ATOM   1676  HB2 ASP P 134       2.912  -3.873 -18.442  0.00  0.00      PRO  H  
ATOM   1677  N   ARG P 135       4.301  -0.185 -19.397  0.00  0.00      PRO  N  
ATOM   1678  CA  ARG P 135       4.514   1.212 -19.622  0.00  0.00      PRO  C  
ATOM   1679  C   ARG P 135       5.803   1.544 -20.282  0.00  0.00      PRO  C  
ATOM   1680  O   ARG P 135       5.898   2.381 -21.156  0.00  0.00      PRO  O  
ATOM   1681  CB  ARG P 135       4.212   2.103 -18.340  0.00  0.00      PRO  C  
ATOM   1682  CG  ARG P 135       2.731   2.014 -17.902  0.00  0.00      PRO  C  
ATOM   1683  CD  ARG P 135       1.727   2.498 -18.919  0.00  0.00      PRO  C  
ATOM   1684  NE  ARG P 135       1.160   1.305 -19.589  0.00  0.00      PRO  N1+
ATOM   1685  CZ  ARG P 135       0.864   1.220 -20.862  0.00  0.00      PRO  C  
ATOM   1686  NH1 ARG P 135       0.983   2.152 -21.779  0.00  0.00      PRO  N  
ATOM   1687  NH2 ARG P 135       0.384   0.048 -21.332  0.00  0.00      PRO  N  
ATOM   1688  HN  ARG P 135       4.159  -0.424 -18.439  0.00  0.00      PRO  H  
ATOM   1689  HA  ARG P 135       3.835   1.499 -20.411  0.00  0.00      PRO  H  
ATOM   1690  HB1 ARG P 135       4.334   3.143 -18.712  0.00  0.00      PRO  H  
ATOM   1691  HB2 ARG P 135       4.910   1.963 -17.488  0.00  0.00      PRO  H  
ATOM   1692  HG1 ARG P 135       2.662   2.701 -17.032  0.00  0.00      PRO  H  
ATOM   1693  HG2 ARG P 135       2.456   0.988 -17.575  0.00  0.00      PRO  H  
ATOM   1694  HD1 ARG P 135       2.234   3.111 -19.695  0.00  0.00      PRO  H  
ATOM   1695  HD2 ARG P 135       0.992   3.055 -18.300  0.00  0.00      PRO  H  
ATOM   1696  HE  ARG P 135       0.872   0.549 -19.002  0.00  0.00      PRO  H  
ATOM   1697 HH11 ARG P 135       1.186   3.084 -21.478  0.00  0.00      PRO  H  
ATOM   1698 HH12 ARG P 135       0.521   2.042 -22.659  0.00  0.00      PRO  H  
ATOM   1699 HH21 ARG P 135       0.515  -0.777 -20.783  0.00  0.00      PRO  H  
ATOM   1700 HH22 ARG P 135       0.365   0.033 -22.332  0.00  0.00      PRO  H  
ATOM   1701  N   TYR P 136       6.920   0.873 -19.778  0.00  0.00      PRO  N  
ATOM   1702  CA  TYR P 136       8.137   1.060 -20.457  0.00  0.00      PRO  C  
ATOM   1703  C   TYR P 136       8.093   0.647 -21.968  0.00  0.00      PRO  C  
ATOM   1704  O   TYR P 136       8.502   1.375 -22.880  0.00  0.00      PRO  O  
ATOM   1705  CB  TYR P 136       9.242   0.270 -19.696  0.00  0.00      PRO  C  
ATOM   1706  CG  TYR P 136      10.540   0.259 -20.439  0.00  0.00      PRO  C  
ATOM   1707  CD1 TYR P 136      11.022   1.415 -21.105  0.00  0.00      PRO  C  
ATOM   1708  CE1 TYR P 136      12.075   1.325 -21.992  0.00  0.00      PRO  C  
ATOM   1709  CZ  TYR P 136      12.698   0.116 -22.155  0.00  0.00      PRO  C  
ATOM   1710  OH  TYR P 136      13.895  -0.006 -22.927  0.00  0.00      PRO  O  
ATOM   1711  CD2 TYR P 136      11.347  -0.954 -20.611  0.00  0.00      PRO  C  
ATOM   1712  CE2 TYR P 136      12.408  -1.011 -21.489  0.00  0.00      PRO  C  
ATOM   1713  HN  TYR P 136       6.866   0.200 -19.045  0.00  0.00      PRO  H  
ATOM   1714  HA  TYR P 136       8.375   2.112 -20.418  0.00  0.00      PRO  H  
ATOM   1715  HB1 TYR P 136       8.972  -0.787 -19.486  0.00  0.00      PRO  H  
ATOM   1716  HB2 TYR P 136       9.482   0.736 -18.716  0.00  0.00      PRO  H  
ATOM   1717  HD1 TYR P 136      10.401   2.297 -21.039  0.00  0.00      PRO  H  
ATOM   1718  HE1 TYR P 136      12.440   2.263 -22.383  0.00  0.00      PRO  H  
ATOM   1719  HH  TYR P 136      14.117  -0.939 -22.945  0.00  0.00      PRO  H  
ATOM   1720  HD2 TYR P 136      11.129  -1.846 -20.044  0.00  0.00      PRO  H  
ATOM   1721  HE2 TYR P 136      12.969  -1.928 -21.596  0.00  0.00      PRO  H  
ATOM   1722  N   LEU P 137       7.552  -0.514 -22.224  0.00  0.00      PRO  N  
ATOM   1723  CA  LEU P 137       7.588  -1.139 -23.581  0.00  0.00      PRO  C  
ATOM   1724  C   LEU P 137       6.671  -0.435 -24.508  0.00  0.00      PRO  C  
ATOM   1725  O   LEU P 137       6.830  -0.366 -25.695  0.00  0.00      PRO  O  
ATOM   1726  CB  LEU P 137       7.319  -2.696 -23.498  0.00  0.00      PRO  C  
ATOM   1727  CG  LEU P 137       8.298  -3.536 -22.666  0.00  0.00      PRO  C  
ATOM   1728  CD1 LEU P 137       7.815  -4.993 -22.600  0.00  0.00      PRO  C  
ATOM   1729  CD2 LEU P 137       9.726  -3.352 -23.343  0.00  0.00      PRO  C  
ATOM   1730  HN  LEU P 137       7.204  -1.012 -21.433  0.00  0.00      PRO  H  
ATOM   1731  HA  LEU P 137       8.570  -1.016 -24.014  0.00  0.00      PRO  H  
ATOM   1732  HB1 LEU P 137       7.179  -3.137 -24.508  0.00  0.00      PRO  H  
ATOM   1733  HB2 LEU P 137       6.315  -2.822 -23.038  0.00  0.00      PRO  H  
ATOM   1734  HG  LEU P 137       8.377  -3.264 -21.592  0.00  0.00      PRO  H  
ATOM   1735 HD11 LEU P 137       7.931  -5.465 -23.600  0.00  0.00      PRO  H  
ATOM   1736 HD12 LEU P 137       8.328  -5.544 -21.784  0.00  0.00      PRO  H  
ATOM   1737 HD13 LEU P 137       6.741  -5.027 -22.316  0.00  0.00      PRO  H  
ATOM   1738 HD21 LEU P 137       9.995  -2.284 -23.199  0.00  0.00      PRO  H  
ATOM   1739 HD22 LEU P 137      10.443  -3.960 -22.750  0.00  0.00      PRO  H  
ATOM   1740 HD23 LEU P 137       9.725  -3.781 -24.368  0.00  0.00      PRO  H  
ATOM   1741  N   ALA P 138       5.506   0.095 -23.969  0.00  0.00      PRO  N  
ATOM   1742  CA  ALA P 138       4.674   0.908 -24.764  0.00  0.00      PRO  C  
ATOM   1743  C   ALA P 138       5.361   2.181 -25.301  0.00  0.00      PRO  C  
ATOM   1744  O   ALA P 138       5.048   2.554 -26.438  0.00  0.00      PRO  O  
ATOM   1745  CB  ALA P 138       3.560   1.333 -23.824  0.00  0.00      PRO  C  
ATOM   1746  HN  ALA P 138       5.404   0.032 -22.980  0.00  0.00      PRO  H  
ATOM   1747  HA  ALA P 138       4.408   0.384 -25.670  0.00  0.00      PRO  H  
ATOM   1748  HB1 ALA P 138       3.956   1.898 -22.952  0.00  0.00      PRO  H  
ATOM   1749  HB2 ALA P 138       2.927   2.092 -24.331  0.00  0.00      PRO  H  
ATOM   1750  HB3 ALA P 138       3.125   0.352 -23.539  0.00  0.00      PRO  H  
ATOM   1751  N   ILE P 139       6.273   2.936 -24.535  0.00  0.00      PRO  N  
ATOM   1752  CA  ILE P 139       6.721   4.247 -25.121  0.00  0.00      PRO  C  
ATOM   1753  C   ILE P 139       8.050   4.132 -25.911  0.00  0.00      PRO  C  
ATOM   1754  O   ILE P 139       8.329   5.121 -26.634  0.00  0.00      PRO  O  
ATOM   1755  CB  ILE P 139       6.992   5.334 -24.049  0.00  0.00      PRO  C  
ATOM   1756  CG2 ILE P 139       5.696   5.577 -23.227  0.00  0.00      PRO  C  
ATOM   1757  CG1 ILE P 139       8.080   4.939 -23.020  0.00  0.00      PRO  C  
ATOM   1758  CD  ILE P 139       8.740   6.032 -22.244  0.00  0.00      PRO  C  
ATOM   1759  HN  ILE P 139       6.506   2.701 -23.594  0.00  0.00      PRO  H  
ATOM   1760  HA  ILE P 139       5.904   4.675 -25.683  0.00  0.00      PRO  H  
ATOM   1761  HB  ILE P 139       7.361   6.271 -24.519  0.00  0.00      PRO  H  
ATOM   1762 HG21 ILE P 139       5.545   4.738 -22.515  0.00  0.00      PRO  H  
ATOM   1763 HG22 ILE P 139       5.783   6.490 -22.600  0.00  0.00      PRO  H  
ATOM   1764 HG23 ILE P 139       4.826   5.707 -23.906  0.00  0.00      PRO  H  
ATOM   1765 HG11 ILE P 139       8.896   4.356 -23.499  0.00  0.00      PRO  H  
ATOM   1766 HG12 ILE P 139       7.553   4.213 -22.365  0.00  0.00      PRO  H  
ATOM   1767  HD1 ILE P 139       8.050   6.649 -21.629  0.00  0.00      PRO  H  
ATOM   1768  HD2 ILE P 139       9.589   5.780 -21.574  0.00  0.00      PRO  H  
ATOM   1769  HD3 ILE P 139       9.274   6.768 -22.883  0.00  0.00      PRO  H  
ATOM   1770  N   VAL P 140       8.809   3.027 -25.761  0.00  0.00      PRO  N  
ATOM   1771  CA  VAL P 140      10.123   2.909 -26.414  0.00  0.00      PRO  C  
ATOM   1772  C   VAL P 140       9.948   2.238 -27.779  0.00  0.00      PRO  C  
ATOM   1773  O   VAL P 140      10.922   2.127 -28.589  0.00  0.00      PRO  O  
ATOM   1774  CB  VAL P 140      11.077   2.143 -25.482  0.00  0.00      PRO  C  
ATOM   1775  CG1 VAL P 140      10.756   0.710 -25.581  0.00  0.00      PRO  C  
ATOM   1776  CG2 VAL P 140      12.590   2.451 -25.893  0.00  0.00      PRO  C  
ATOM   1777  HN  VAL P 140       8.517   2.254 -25.202  0.00  0.00      PRO  H  
ATOM   1778  HA  VAL P 140      10.528   3.876 -26.671  0.00  0.00      PRO  H  
ATOM   1779  HB  VAL P 140      10.851   2.603 -24.496  0.00  0.00      PRO  H  
ATOM   1780 HG11 VAL P 140      11.283   0.184 -24.756  0.00  0.00      PRO  H  
ATOM   1781 HG12 VAL P 140       9.696   0.410 -25.435  0.00  0.00      PRO  H  
ATOM   1782 HG13 VAL P 140      11.004   0.154 -26.510  0.00  0.00      PRO  H  
ATOM   1783 HG21 VAL P 140      13.247   2.046 -25.094  0.00  0.00      PRO  H  
ATOM   1784 HG22 VAL P 140      12.832   2.105 -26.921  0.00  0.00      PRO  H  
ATOM   1785 HG23 VAL P 140      12.609   3.559 -25.819  0.00  0.00      PRO  H  
ATOM   1786  N   HIS P 141       8.742   1.795 -28.177  0.00  0.00      PRO  N  
ATOM   1787  CA  HIS P 141       8.378   1.076 -29.415  0.00  0.00      PRO  C  
ATOM   1788  C   HIS P 141       7.234   1.774 -30.071  0.00  0.00      PRO  C  
ATOM   1789  O   HIS P 141       6.362   2.269 -29.308  0.00  0.00      PRO  O  
ATOM   1790  CB  HIS P 141       7.947  -0.408 -29.109  0.00  0.00      PRO  C  
ATOM   1791  ND1 HIS P 141      10.153  -1.619 -29.332  0.00  0.00      PRO  N  
ATOM   1792  CG  HIS P 141       9.101  -1.303 -28.542  0.00  0.00      PRO  C  
ATOM   1793  CE1 HIS P 141      10.968  -2.444 -28.689  0.00  0.00      PRO  C  
ATOM   1794  NE2 HIS P 141      10.451  -2.796 -27.453  0.00  0.00      PRO  N  
ATOM   1795  CD2 HIS P 141       9.241  -2.065 -27.399  0.00  0.00      PRO  C  
ATOM   1796  HN  HIS P 141       7.933   2.036 -27.645  0.00  0.00      PRO  H  
ATOM   1797  HA  HIS P 141       9.170   1.109 -30.148  0.00  0.00      PRO  H  
ATOM   1798  HB1 HIS P 141       7.408  -0.903 -29.945  0.00  0.00      PRO  H  
ATOM   1799  HB2 HIS P 141       7.196  -0.486 -28.294  0.00  0.00      PRO  H  
ATOM   1800  HD1 HIS P 141      10.388  -1.100 -30.153  0.00  0.00      PRO  H  
ATOM   1801  HE1 HIS P 141      11.954  -2.836 -28.938  0.00  0.00      PRO  H  
ATOM   1802  HD2 HIS P 141       8.660  -2.102 -26.486  0.00  0.00      PRO  H  
ATOM   1803  N   ALA P 142       7.217   1.799 -31.395  0.00  0.00      PRO  N  
ATOM   1804  CA  ALA P 142       6.265   2.520 -32.240  0.00  0.00      PRO  C  
ATOM   1805  C   ALA P 142       4.835   2.066 -32.072  0.00  0.00      PRO  C  
ATOM   1806  O   ALA P 142       4.626   0.831 -31.815  0.00  0.00      PRO  O  
ATOM   1807  CB  ALA P 142       6.490   2.383 -33.732  0.00  0.00      PRO  C  
ATOM   1808  HN  ALA P 142       7.892   1.241 -31.871  0.00  0.00      PRO  H  
ATOM   1809  HA  ALA P 142       6.226   3.532 -31.865  0.00  0.00      PRO  H  
ATOM   1810  HB1 ALA P 142       5.735   2.777 -34.445  0.00  0.00      PRO  H  
ATOM   1811  HB2 ALA P 142       7.483   2.671 -34.140  0.00  0.00      PRO  H  
ATOM   1812  HB3 ALA P 142       6.506   1.305 -33.998  0.00  0.00      PRO  H  
ATOM   1813  N   VAL P 143       3.871   3.029 -32.054  0.00  0.00      PRO  N  
ATOM   1814  CA  VAL P 143       2.445   2.906 -31.738  0.00  0.00      PRO  C  
ATOM   1815  C   VAL P 143       1.796   1.532 -31.977  0.00  0.00      PRO  C  
ATOM   1816  O   VAL P 143       2.043   0.856 -32.956  0.00  0.00      PRO  O  
ATOM   1817  CB  VAL P 143       1.663   4.116 -32.304  0.00  0.00      PRO  C  
ATOM   1818  CG1 VAL P 143       1.594   3.953 -33.815  0.00  0.00      PRO  C  
ATOM   1819  CG2 VAL P 143       0.279   4.273 -31.670  0.00  0.00      PRO  C  
ATOM   1820  HN  VAL P 143       4.062   3.972 -32.314  0.00  0.00      PRO  H  
ATOM   1821  HA  VAL P 143       2.408   3.014 -30.664  0.00  0.00      PRO  H  
ATOM   1822  HB  VAL P 143       2.281   5.012 -32.082  0.00  0.00      PRO  H  
ATOM   1823 HG11 VAL P 143       2.544   3.748 -34.355  0.00  0.00      PRO  H  
ATOM   1824 HG12 VAL P 143       0.892   3.137 -34.090  0.00  0.00      PRO  H  
ATOM   1825 HG13 VAL P 143       1.172   4.860 -34.297  0.00  0.00      PRO  H  
ATOM   1826 HG21 VAL P 143       0.412   4.343 -30.569  0.00  0.00      PRO  H  
ATOM   1827 HG22 VAL P 143      -0.182   5.235 -31.979  0.00  0.00      PRO  H  
ATOM   1828 HG23 VAL P 143      -0.383   3.406 -31.881  0.00  0.00      PRO  H  
ATOM   1829  N   PHE P 144       0.913   1.030 -31.038  0.00  0.00      PRO  N  
ATOM   1830  CA  PHE P 144       0.446  -0.397 -31.099  0.00  0.00      PRO  C  
ATOM   1831  C   PHE P 144      -0.925  -0.480 -30.496  0.00  0.00      PRO  C  
ATOM   1832  O   PHE P 144      -1.329   0.454 -29.755  0.00  0.00      PRO  O  
ATOM   1833  CB  PHE P 144       1.440  -1.359 -30.379  0.00  0.00      PRO  C  
ATOM   1834  CG  PHE P 144       1.317  -2.733 -30.870  0.00  0.00      PRO  C  
ATOM   1835  CD1 PHE P 144       0.588  -3.743 -30.189  0.00  0.00      PRO  C  
ATOM   1836  CE1 PHE P 144       0.494  -5.073 -30.732  0.00  0.00      PRO  C  
ATOM   1837  CZ  PHE P 144       1.139  -5.377 -31.909  0.00  0.00      PRO  C  
ATOM   1838  CD2 PHE P 144       2.025  -3.130 -32.095  0.00  0.00      PRO  C  
ATOM   1839  CE2 PHE P 144       1.952  -4.480 -32.569  0.00  0.00      PRO  C  
ATOM   1840  HN  PHE P 144       0.654   1.398 -30.149  0.00  0.00      PRO  H  
ATOM   1841  HA  PHE P 144       0.324  -0.657 -32.140  0.00  0.00      PRO  H  
ATOM   1842  HB1 PHE P 144       1.386  -1.268 -29.273  0.00  0.00      PRO  H  
ATOM   1843  HB2 PHE P 144       2.456  -0.970 -30.602  0.00  0.00      PRO  H  
ATOM   1844  HD1 PHE P 144       0.084  -3.521 -29.260  0.00  0.00      PRO  H  
ATOM   1845  HE1 PHE P 144      -0.143  -5.845 -30.326  0.00  0.00      PRO  H  
ATOM   1846  HZ  PHE P 144       1.163  -6.402 -32.248  0.00  0.00      PRO  H  
ATOM   1847  HD2 PHE P 144       2.589  -2.376 -32.624  0.00  0.00      PRO  H  
ATOM   1848  HE2 PHE P 144       2.550  -4.788 -33.414  0.00  0.00      PRO  H  
ATOM   1849  N   SER P 145      -1.720  -1.570 -30.679  0.00  0.00      PRO  N  
ATOM   1850  CA  SER P 145      -2.918  -1.960 -29.903  0.00  0.00      PRO  C  
ATOM   1851  C   SER P 145      -2.971  -3.455 -29.883  0.00  0.00      PRO  C  
ATOM   1852  O   SER P 145      -2.787  -4.122 -30.889  0.00  0.00      PRO  O  
ATOM   1853  CB  SER P 145      -4.318  -1.350 -30.303  0.00  0.00      PRO  C  
ATOM   1854  OG  SER P 145      -4.554  -1.402 -31.663  0.00  0.00      PRO  O  
ATOM   1855  HN  SER P 145      -1.429  -2.254 -31.345  0.00  0.00      PRO  H  
ATOM   1856  HA  SER P 145      -2.712  -1.643 -28.891  0.00  0.00      PRO  H  
ATOM   1857  HB1 SER P 145      -4.236  -0.254 -30.137  0.00  0.00      PRO  H  
ATOM   1858  HB2 SER P 145      -5.241  -1.764 -29.845  0.00  0.00      PRO  H  
ATOM   1859  HG1 SER P 145      -4.714  -2.322 -31.885  0.00  0.00      PRO  H  
ATOM   1860  N   LEU P 146      -3.332  -4.008 -28.688  0.00  0.00      PRO  N  
ATOM   1861  CA  LEU P 146      -3.465  -5.507 -28.572  0.00  0.00      PRO  C  
ATOM   1862  C   LEU P 146      -4.716  -6.145 -29.386  0.00  0.00      PRO  C  
ATOM   1863  O   LEU P 146      -5.841  -5.682 -29.382  0.00  0.00      PRO  O  
ATOM   1864  CB  LEU P 146      -3.410  -5.981 -27.086  0.00  0.00      PRO  C  
ATOM   1865  CG  LEU P 146      -1.992  -5.780 -26.371  0.00  0.00      PRO  C  
ATOM   1866  CD1 LEU P 146      -2.126  -6.117 -24.973  0.00  0.00      PRO  C  
ATOM   1867  CD2 LEU P 146      -0.845  -6.654 -26.842  0.00  0.00      PRO  C  
ATOM   1868  HN  LEU P 146      -3.508  -3.431 -27.894  0.00  0.00      PRO  H  
ATOM   1869  HA  LEU P 146      -2.504  -5.788 -28.975  0.00  0.00      PRO  H  
ATOM   1870  HB1 LEU P 146      -3.574  -7.072 -26.953  0.00  0.00      PRO  H  
ATOM   1871  HB2 LEU P 146      -4.206  -5.417 -26.556  0.00  0.00      PRO  H  
ATOM   1872  HG  LEU P 146      -1.680  -4.735 -26.588  0.00  0.00      PRO  H  
ATOM   1873 HD11 LEU P 146      -2.181  -7.211 -24.790  0.00  0.00      PRO  H  
ATOM   1874 HD12 LEU P 146      -1.218  -5.672 -24.513  0.00  0.00      PRO  H  
ATOM   1875 HD13 LEU P 146      -3.022  -5.611 -24.555  0.00  0.00      PRO  H  
ATOM   1876 HD21 LEU P 146       0.001  -6.843 -26.145  0.00  0.00      PRO  H  
ATOM   1877 HD22 LEU P 146      -1.299  -7.631 -27.113  0.00  0.00      PRO  H  
ATOM   1878 HD23 LEU P 146      -0.376  -6.173 -27.726  0.00  0.00      PRO  H  
ATOM   1879  N   ARG P 147      -4.390  -7.291 -30.052  0.00  0.00      PRO  N  
ATOM   1880  CA  ARG P 147      -5.268  -8.090 -30.918  0.00  0.00      PRO  C  
ATOM   1881  C   ARG P 147      -6.165  -9.036 -30.157  0.00  0.00      PRO  C  
ATOM   1882  O   ARG P 147      -7.182  -9.439 -30.723  0.00  0.00      PRO  O  
ATOM   1883  CB  ARG P 147      -4.279  -8.997 -31.859  0.00  0.00      PRO  C  
ATOM   1884  CG  ARG P 147      -3.416  -8.067 -32.660  0.00  0.00      PRO  C  
ATOM   1885  CD  ARG P 147      -2.252  -8.726 -33.369  0.00  0.00      PRO  C  
ATOM   1886  NE  ARG P 147      -1.406  -7.746 -34.145  0.00  0.00      PRO  N1+
ATOM   1887  CZ  ARG P 147      -0.311  -8.149 -34.809  0.00  0.00      PRO  C  
ATOM   1888  NH1 ARG P 147       0.200  -9.358 -34.717  0.00  0.00      PRO  N  
ATOM   1889  NH2 ARG P 147       0.300  -7.350 -35.670  0.00  0.00      PRO  N  
ATOM   1890  HN  ARG P 147      -3.444  -7.606 -30.094  0.00  0.00      PRO  H  
ATOM   1891  HA  ARG P 147      -5.917  -7.441 -31.487  0.00  0.00      PRO  H  
ATOM   1892  HB1 ARG P 147      -4.904  -9.521 -32.614  0.00  0.00      PRO  H  
ATOM   1893  HB2 ARG P 147      -3.677  -9.720 -31.267  0.00  0.00      PRO  H  
ATOM   1894  HG1 ARG P 147      -3.024  -7.251 -32.017  0.00  0.00      PRO  H  
ATOM   1895  HG2 ARG P 147      -4.111  -7.454 -33.272  0.00  0.00      PRO  H  
ATOM   1896  HD1 ARG P 147      -2.586  -9.476 -34.117  0.00  0.00      PRO  H  
ATOM   1897  HD2 ARG P 147      -1.681  -9.264 -32.582  0.00  0.00      PRO  H  
ATOM   1898  HE  ARG P 147      -1.549  -6.756 -34.169  0.00  0.00      PRO  H  
ATOM   1899 HH11 ARG P 147      -0.126 -10.051 -34.075  0.00  0.00      PRO  H  
ATOM   1900 HH12 ARG P 147       0.808  -9.647 -35.456  0.00  0.00      PRO  H  
ATOM   1901 HH21 ARG P 147      -0.032  -6.433 -35.890  0.00  0.00      PRO  H  
ATOM   1902 HH22 ARG P 147       0.836  -7.751 -36.414  0.00  0.00      PRO  H  
ATOM   1903  N   ALA P 148      -5.797  -9.296 -28.862  0.00  0.00      PRO  N  
ATOM   1904  CA  ALA P 148      -6.685 -10.016 -28.032  0.00  0.00      PRO  C  
ATOM   1905  C   ALA P 148      -6.740  -9.546 -26.547  0.00  0.00      PRO  C  
ATOM   1906  O   ALA P 148      -5.691  -9.524 -25.890  0.00  0.00      PRO  O  
ATOM   1907  CB  ALA P 148      -6.528 -11.533 -28.167  0.00  0.00      PRO  C  
ATOM   1908  HN  ALA P 148      -4.905  -9.066 -28.481  0.00  0.00      PRO  H  
ATOM   1909  HA  ALA P 148      -7.670  -9.859 -28.448  0.00  0.00      PRO  H  
ATOM   1910  HB1 ALA P 148      -5.629 -11.918 -27.640  0.00  0.00      PRO  H  
ATOM   1911  HB2 ALA P 148      -7.370 -12.051 -27.660  0.00  0.00      PRO  H  
ATOM   1912  HB3 ALA P 148      -6.460 -11.803 -29.242  0.00  0.00      PRO  H  
ATOM   1913  N   ARG P 149      -7.937  -9.197 -26.063  0.00  0.00      PRO  N  
ATOM   1914  CA  ARG P 149      -8.060  -8.688 -24.683  0.00  0.00      PRO  C  
ATOM   1915  C   ARG P 149      -8.255  -9.698 -23.601  0.00  0.00      PRO  C  
ATOM   1916  O   ARG P 149      -8.428  -9.240 -22.476  0.00  0.00      PRO  O  
ATOM   1917  CB  ARG P 149      -9.195  -7.669 -24.684  0.00  0.00      PRO  C  
ATOM   1918  CG  ARG P 149      -9.020  -6.530 -25.680  0.00  0.00      PRO  C  
ATOM   1919  CD  ARG P 149      -7.955  -5.461 -25.411  0.00  0.00      PRO  C  
ATOM   1920  NE  ARG P 149      -7.838  -4.509 -26.553  0.00  0.00      PRO  N1+
ATOM   1921  CZ  ARG P 149      -6.942  -3.559 -26.691  0.00  0.00      PRO  C  
ATOM   1922  NH1 ARG P 149      -5.926  -3.531 -25.859  0.00  0.00      PRO  N  
ATOM   1923  NH2 ARG P 149      -6.906  -2.668 -27.612  0.00  0.00      PRO  N  
ATOM   1924  HN  ARG P 149      -8.755  -9.125 -26.629  0.00  0.00      PRO  H  
ATOM   1925  HA  ARG P 149      -7.193  -8.072 -24.494  0.00  0.00      PRO  H  
ATOM   1926  HB1 ARG P 149      -9.470  -7.234 -23.699  0.00  0.00      PRO  H  
ATOM   1927  HB2 ARG P 149     -10.095  -8.187 -25.078  0.00  0.00      PRO  H  
ATOM   1928  HG1 ARG P 149     -10.004  -6.097 -25.959  0.00  0.00      PRO  H  
ATOM   1929  HG2 ARG P 149      -8.814  -6.937 -26.693  0.00  0.00      PRO  H  
ATOM   1930  HD1 ARG P 149      -6.959  -5.863 -25.126  0.00  0.00      PRO  H  
ATOM   1931  HD2 ARG P 149      -8.217  -4.906 -24.485  0.00  0.00      PRO  H  
ATOM   1932  HE  ARG P 149      -8.665  -4.484 -27.115  0.00  0.00      PRO  H  
ATOM   1933 HH11 ARG P 149      -6.070  -4.121 -25.065  0.00  0.00      PRO  H  
ATOM   1934 HH12 ARG P 149      -5.094  -3.048 -26.133  0.00  0.00      PRO  H  
ATOM   1935 HH21 ARG P 149      -7.672  -2.516 -28.236  0.00  0.00      PRO  H  
ATOM   1936 HH22 ARG P 149      -6.246  -1.918 -27.573  0.00  0.00      PRO  H  
ATOM   1937  N   THR P 150      -8.156 -10.997 -23.783  0.00  0.00      PRO  N  
ATOM   1938  CA  THR P 150      -8.225 -12.051 -22.764  0.00  0.00      PRO  C  
ATOM   1939  C   THR P 150      -7.076 -12.104 -21.784  0.00  0.00      PRO  C  
ATOM   1940  O   THR P 150      -7.361 -12.496 -20.656  0.00  0.00      PRO  O  
ATOM   1941  CB  THR P 150      -8.298 -13.497 -23.231  0.00  0.00      PRO  C  
ATOM   1942  OG1 THR P 150      -7.286 -14.020 -24.123  0.00  0.00      PRO  O  
ATOM   1943  CG2 THR P 150      -9.632 -13.554 -24.021  0.00  0.00      PRO  C  
ATOM   1944  HN  THR P 150      -8.050 -11.279 -24.734  0.00  0.00      PRO  H  
ATOM   1945  HA  THR P 150      -9.076 -11.891 -22.118  0.00  0.00      PRO  H  
ATOM   1946  HB  THR P 150      -8.485 -14.143 -22.347  0.00  0.00      PRO  H  
ATOM   1947  HG1 THR P 150      -7.585 -14.925 -24.240  0.00  0.00      PRO  H  
ATOM   1948 HG21 THR P 150      -9.678 -12.940 -24.945  0.00  0.00      PRO  H  
ATOM   1949 HG22 THR P 150      -9.841 -14.609 -24.299  0.00  0.00      PRO  H  
ATOM   1950 HG23 THR P 150     -10.444 -13.155 -23.376  0.00  0.00      PRO  H  
ATOM   1951  N   LEU P 151      -5.862 -11.682 -22.172  0.00  0.00      PRO  N  
ATOM   1952  CA  LEU P 151      -4.634 -11.500 -21.324  0.00  0.00      PRO  C  
ATOM   1953  C   LEU P 151      -4.472 -12.586 -20.257  0.00  0.00      PRO  C  
ATOM   1954  O   LEU P 151      -4.241 -12.259 -19.085  0.00  0.00      PRO  O  
ATOM   1955  CB  LEU P 151      -4.584 -10.079 -20.725  0.00  0.00      PRO  C  
ATOM   1956  CG  LEU P 151      -4.642  -8.913 -21.782  0.00  0.00      PRO  C  
ATOM   1957  CD1 LEU P 151      -4.476  -7.631 -21.043  0.00  0.00      PRO  C  
ATOM   1958  CD2 LEU P 151      -3.709  -9.044 -22.959  0.00  0.00      PRO  C  
ATOM   1959  HN  LEU P 151      -5.718 -11.318 -23.088  0.00  0.00      PRO  H  
ATOM   1960  HA  LEU P 151      -3.918 -11.734 -22.098  0.00  0.00      PRO  H  
ATOM   1961  HB1 LEU P 151      -3.659  -9.792 -20.180  0.00  0.00      PRO  H  
ATOM   1962  HB2 LEU P 151      -5.405 -10.006 -19.980  0.00  0.00      PRO  H  
ATOM   1963  HG  LEU P 151      -5.686  -8.885 -22.162  0.00  0.00      PRO  H  
ATOM   1964 HD11 LEU P 151      -5.216  -7.652 -20.216  0.00  0.00      PRO  H  
ATOM   1965 HD12 LEU P 151      -3.455  -7.526 -20.618  0.00  0.00      PRO  H  
ATOM   1966 HD13 LEU P 151      -4.718  -6.669 -21.544  0.00  0.00      PRO  H  
ATOM   1967 HD21 LEU P 151      -4.263  -9.483 -23.816  0.00  0.00      PRO  H  
ATOM   1968 HD22 LEU P 151      -3.387  -8.032 -23.282  0.00  0.00      PRO  H  
ATOM   1969 HD23 LEU P 151      -2.857  -9.730 -22.765  0.00  0.00      PRO  H  
ATOM   1970  N   THR P 152      -4.473 -13.884 -20.705  0.00  0.00      PRO  N  
ATOM   1971  CA  THR P 152      -4.229 -15.008 -19.808  0.00  0.00      PRO  C  
ATOM   1972  C   THR P 152      -2.945 -14.865 -19.068  0.00  0.00      PRO  C  
ATOM   1973  O   THR P 152      -2.852 -15.064 -17.851  0.00  0.00      PRO  O  
ATOM   1974  CB  THR P 152      -4.331 -16.455 -20.465  0.00  0.00      PRO  C  
ATOM   1975  OG1 THR P 152      -3.755 -16.506 -21.771  0.00  0.00      PRO  O  
ATOM   1976  CG2 THR P 152      -5.831 -16.758 -20.550  0.00  0.00      PRO  C  
ATOM   1977  HN  THR P 152      -4.610 -14.194 -21.642  0.00  0.00      PRO  H  
ATOM   1978  HA  THR P 152      -4.973 -14.965 -19.026  0.00  0.00      PRO  H  
ATOM   1979  HB  THR P 152      -3.946 -17.265 -19.808  0.00  0.00      PRO  H  
ATOM   1980  HG1 THR P 152      -3.738 -17.458 -21.891  0.00  0.00      PRO  H  
ATOM   1981 HG21 THR P 152      -6.329 -15.981 -21.168  0.00  0.00      PRO  H  
ATOM   1982 HG22 THR P 152      -6.067 -17.669 -21.140  0.00  0.00      PRO  H  
ATOM   1983 HG23 THR P 152      -6.319 -16.619 -19.561  0.00  0.00      PRO  H  
ATOM   1984  N   TYR P 153      -1.837 -14.329 -19.714  0.00  0.00      PRO  N  
ATOM   1985  CA  TYR P 153      -0.629 -13.968 -19.010  0.00  0.00      PRO  C  
ATOM   1986  C   TYR P 153      -0.735 -12.932 -17.908  0.00  0.00      PRO  C  
ATOM   1987  O   TYR P 153      -0.032 -13.055 -16.884  0.00  0.00      PRO  O  
ATOM   1988  CB  TYR P 153       0.506 -13.636 -19.985  0.00  0.00      PRO  C  
ATOM   1989  CG  TYR P 153       1.828 -13.473 -19.354  0.00  0.00      PRO  C  
ATOM   1990  CD1 TYR P 153       2.584 -12.279 -19.624  0.00  0.00      PRO  C  
ATOM   1991  CE1 TYR P 153       3.852 -12.121 -19.210  0.00  0.00      PRO  C  
ATOM   1992  CZ  TYR P 153       4.466 -13.197 -18.590  0.00  0.00      PRO  C  
ATOM   1993  OH  TYR P 153       5.744 -13.129 -18.111  0.00  0.00      PRO  O  
ATOM   1994  CD2 TYR P 153       2.447 -14.589 -18.885  0.00  0.00      PRO  C  
ATOM   1995  CE2 TYR P 153       3.791 -14.423 -18.433  0.00  0.00      PRO  C  
ATOM   1996  HN  TYR P 153      -1.844 -14.033 -20.666  0.00  0.00      PRO  H  
ATOM   1997  HA  TYR P 153      -0.341 -14.891 -18.529  0.00  0.00      PRO  H  
ATOM   1998  HB1 TYR P 153       0.260 -12.742 -20.596  0.00  0.00      PRO  H  
ATOM   1999  HB2 TYR P 153       0.647 -14.440 -20.739  0.00  0.00      PRO  H  
ATOM   2000  HD1 TYR P 153       2.147 -11.494 -20.223  0.00  0.00      PRO  H  
ATOM   2001  HE1 TYR P 153       4.458 -11.259 -19.448  0.00  0.00      PRO  H  
ATOM   2002  HH  TYR P 153       6.152 -12.335 -18.465  0.00  0.00      PRO  H  
ATOM   2003  HD2 TYR P 153       1.952 -15.527 -18.683  0.00  0.00      PRO  H  
ATOM   2004  HE2 TYR P 153       4.201 -15.126 -17.722  0.00  0.00      PRO  H  
ATOM   2005  N   GLY P 154      -1.748 -11.995 -17.978  0.00  0.00      PRO  N  
ATOM   2006  CA  GLY P 154      -1.986 -11.033 -16.915  0.00  0.00      PRO  C  
ATOM   2007  C   GLY P 154      -2.703 -11.567 -15.722  0.00  0.00      PRO  C  
ATOM   2008  O   GLY P 154      -2.455 -11.203 -14.545  0.00  0.00      PRO  O  
ATOM   2009  HN  GLY P 154      -2.373 -12.132 -18.742  0.00  0.00      PRO  H  
ATOM   2010  HA1 GLY P 154      -2.598 -10.263 -17.363  0.00  0.00      PRO  H  
ATOM   2011  HA2 GLY P 154      -1.034 -10.633 -16.599  0.00  0.00      PRO  H  
ATOM   2012  N   VAL P 155      -3.610 -12.590 -15.977  0.00  0.00      PRO  N  
ATOM   2013  CA  VAL P 155      -4.166 -13.428 -14.891  0.00  0.00      PRO  C  
ATOM   2014  C   VAL P 155      -3.085 -14.205 -14.182  0.00  0.00      PRO  C  
ATOM   2015  O   VAL P 155      -3.000 -14.167 -12.937  0.00  0.00      PRO  O  
ATOM   2016  CB  VAL P 155      -5.171 -14.449 -15.431  0.00  0.00      PRO  C  
ATOM   2017  CG1 VAL P 155      -6.026 -15.024 -14.389  0.00  0.00      PRO  C  
ATOM   2018  CG2 VAL P 155      -6.085 -13.716 -16.342  0.00  0.00      PRO  C  
ATOM   2019  HN  VAL P 155      -3.586 -13.007 -16.883  0.00  0.00      PRO  H  
ATOM   2020  HA  VAL P 155      -4.516 -12.811 -14.076  0.00  0.00      PRO  H  
ATOM   2021  HB  VAL P 155      -4.621 -15.181 -16.061  0.00  0.00      PRO  H  
ATOM   2022 HG11 VAL P 155      -5.410 -15.402 -13.546  0.00  0.00      PRO  H  
ATOM   2023 HG12 VAL P 155      -6.711 -14.332 -13.854  0.00  0.00      PRO  H  
ATOM   2024 HG13 VAL P 155      -6.660 -15.850 -14.776  0.00  0.00      PRO  H  
ATOM   2025 HG21 VAL P 155      -5.731 -13.236 -17.279  0.00  0.00      PRO  H  
ATOM   2026 HG22 VAL P 155      -6.875 -14.439 -16.640  0.00  0.00      PRO  H  
ATOM   2027 HG23 VAL P 155      -6.601 -12.904 -15.787  0.00  0.00      PRO  H  
ATOM   2028  N   ILE P 156      -2.153 -14.865 -14.834  0.00  0.00      PRO  N  
ATOM   2029  CA  ILE P 156      -1.025 -15.573 -14.305  0.00  0.00      PRO  C  
ATOM   2030  C   ILE P 156      -0.080 -14.781 -13.492  0.00  0.00      PRO  C  
ATOM   2031  O   ILE P 156       0.271 -15.009 -12.376  0.00  0.00      PRO  O  
ATOM   2032  CB  ILE P 156      -0.274 -16.404 -15.287  0.00  0.00      PRO  C  
ATOM   2033  CG2 ILE P 156       0.988 -17.142 -14.765  0.00  0.00      PRO  C  
ATOM   2034  CG1 ILE P 156      -1.177 -17.517 -16.010  0.00  0.00      PRO  C  
ATOM   2035  CD  ILE P 156      -0.532 -18.247 -17.224  0.00  0.00      PRO  C  
ATOM   2036  HN  ILE P 156      -2.367 -14.933 -15.805  0.00  0.00      PRO  H  
ATOM   2037  HA  ILE P 156      -1.490 -16.223 -13.578  0.00  0.00      PRO  H  
ATOM   2038  HB  ILE P 156       0.011 -15.860 -16.213  0.00  0.00      PRO  H  
ATOM   2039 HG21 ILE P 156       1.755 -16.351 -14.619  0.00  0.00      PRO  H  
ATOM   2040 HG22 ILE P 156       0.812 -17.678 -13.809  0.00  0.00      PRO  H  
ATOM   2041 HG23 ILE P 156       1.436 -17.925 -15.414  0.00  0.00      PRO  H  
ATOM   2042 HG11 ILE P 156      -2.175 -17.077 -16.223  0.00  0.00      PRO  H  
ATOM   2043 HG12 ILE P 156      -1.371 -18.214 -15.167  0.00  0.00      PRO  H  
ATOM   2044  HD1 ILE P 156      -1.299 -18.888 -17.710  0.00  0.00      PRO  H  
ATOM   2045  HD2 ILE P 156      -0.194 -17.607 -18.067  0.00  0.00      PRO  H  
ATOM   2046  HD3 ILE P 156       0.250 -18.936 -16.840  0.00  0.00      PRO  H  
ATOM   2047  N   THR P 157       0.336 -13.590 -13.972  0.00  0.00      PRO  N  
ATOM   2048  CA  THR P 157       1.264 -12.713 -13.239  0.00  0.00      PRO  C  
ATOM   2049  C   THR P 157       0.512 -12.178 -11.981  0.00  0.00      PRO  C  
ATOM   2050  O   THR P 157       1.082 -12.070 -10.930  0.00  0.00      PRO  O  
ATOM   2051  CB  THR P 157       1.878 -11.700 -14.087  0.00  0.00      PRO  C  
ATOM   2052  OG1 THR P 157       0.851 -11.109 -14.854  0.00  0.00      PRO  O  
ATOM   2053  CG2 THR P 157       2.920 -12.250 -15.130  0.00  0.00      PRO  C  
ATOM   2054  HN  THR P 157       0.051 -13.334 -14.892  0.00  0.00      PRO  H  
ATOM   2055  HA  THR P 157       1.999 -13.322 -12.735  0.00  0.00      PRO  H  
ATOM   2056  HB  THR P 157       2.342 -10.935 -13.429  0.00  0.00      PRO  H  
ATOM   2057  HG1 THR P 157       0.560 -11.684 -15.566  0.00  0.00      PRO  H  
ATOM   2058 HG21 THR P 157       2.386 -13.087 -15.629  0.00  0.00      PRO  H  
ATOM   2059 HG22 THR P 157       3.155 -11.464 -15.880  0.00  0.00      PRO  H  
ATOM   2060 HG23 THR P 157       3.852 -12.669 -14.692  0.00  0.00      PRO  H  
ATOM   2061  N   SER P 158      -0.825 -11.920 -12.091  0.00  0.00      PRO  N  
ATOM   2062  CA  SER P 158      -1.619 -11.673 -10.839  0.00  0.00      PRO  C  
ATOM   2063  C   SER P 158      -1.650 -12.750  -9.829  0.00  0.00      PRO  C  
ATOM   2064  O   SER P 158      -1.436 -12.578  -8.603  0.00  0.00      PRO  O  
ATOM   2065  CB  SER P 158      -3.068 -11.344 -11.139  0.00  0.00      PRO  C  
ATOM   2066  OG  SER P 158      -3.157 -10.323 -12.060  0.00  0.00      PRO  O  
ATOM   2067  HN  SER P 158      -1.262 -11.870 -12.985  0.00  0.00      PRO  H  
ATOM   2068  HA  SER P 158      -1.137 -10.845 -10.340  0.00  0.00      PRO  H  
ATOM   2069  HB1 SER P 158      -3.607 -11.018 -10.223  0.00  0.00      PRO  H  
ATOM   2070  HB2 SER P 158      -3.607 -12.202 -11.595  0.00  0.00      PRO  H  
ATOM   2071  HG1 SER P 158      -2.992 -10.666 -12.942  0.00  0.00      PRO  H  
ATOM   2072  N   LEU P 159      -1.862 -13.983 -10.259  0.00  0.00      PRO  N  
ATOM   2073  CA  LEU P 159      -1.955 -15.090  -9.356  0.00  0.00      PRO  C  
ATOM   2074  C   LEU P 159      -0.622 -15.393  -8.497  0.00  0.00      PRO  C  
ATOM   2075  O   LEU P 159      -0.644 -15.614  -7.348  0.00  0.00      PRO  O  
ATOM   2076  CB  LEU P 159      -2.416 -16.452  -9.978  0.00  0.00      PRO  C  
ATOM   2077  CG  LEU P 159      -3.918 -16.448 -10.391  0.00  0.00      PRO  C  
ATOM   2078  CD1 LEU P 159      -4.130 -17.782 -11.077  0.00  0.00      PRO  C  
ATOM   2079  CD2 LEU P 159      -5.009 -16.050  -9.349  0.00  0.00      PRO  C  
ATOM   2080  HN  LEU P 159      -2.038 -14.059 -11.237  0.00  0.00      PRO  H  
ATOM   2081  HA  LEU P 159      -2.725 -15.027  -8.601  0.00  0.00      PRO  H  
ATOM   2082  HB1 LEU P 159      -2.266 -17.287  -9.261  0.00  0.00      PRO  H  
ATOM   2083  HB2 LEU P 159      -1.686 -16.712 -10.774  0.00  0.00      PRO  H  
ATOM   2084  HG  LEU P 159      -3.984 -15.702 -11.212  0.00  0.00      PRO  H  
ATOM   2085 HD11 LEU P 159      -4.109 -18.596 -10.320  0.00  0.00      PRO  H  
ATOM   2086 HD12 LEU P 159      -5.105 -17.791 -11.609  0.00  0.00      PRO  H  
ATOM   2087 HD13 LEU P 159      -3.300 -17.957 -11.795  0.00  0.00      PRO  H  
ATOM   2088 HD21 LEU P 159      -4.896 -14.960  -9.166  0.00  0.00      PRO  H  
ATOM   2089 HD22 LEU P 159      -5.973 -16.499  -9.673  0.00  0.00      PRO  H  
ATOM   2090 HD23 LEU P 159      -4.900 -16.575  -8.376  0.00  0.00      PRO  H  
ATOM   2091  N   ALA P 160       0.572 -15.273  -9.209  0.00  0.00      PRO  N  
ATOM   2092  CA  ALA P 160       1.817 -15.319  -8.602  0.00  0.00      PRO  C  
ATOM   2093  C   ALA P 160       1.913 -14.200  -7.551  0.00  0.00      PRO  C  
ATOM   2094  O   ALA P 160       2.382 -14.448  -6.471  0.00  0.00      PRO  O  
ATOM   2095  CB  ALA P 160       2.975 -15.248  -9.661  0.00  0.00      PRO  C  
ATOM   2096  HN  ALA P 160       0.541 -15.046 -10.179  0.00  0.00      PRO  H  
ATOM   2097  HA  ALA P 160       2.047 -16.271  -8.146  0.00  0.00      PRO  H  
ATOM   2098  HB1 ALA P 160       2.996 -14.329 -10.285  0.00  0.00      PRO  H  
ATOM   2099  HB2 ALA P 160       3.955 -15.247  -9.137  0.00  0.00      PRO  H  
ATOM   2100  HB3 ALA P 160       2.892 -16.064 -10.411  0.00  0.00      PRO  H  
ATOM   2101  N   THR P 161       1.425 -12.959  -7.963  0.00  0.00      PRO  N  
ATOM   2102  CA  THR P 161       1.596 -11.773  -7.111  0.00  0.00      PRO  C  
ATOM   2103  C   THR P 161       0.795 -11.885  -5.837  0.00  0.00      PRO  C  
ATOM   2104  O   THR P 161       1.297 -11.658  -4.729  0.00  0.00      PRO  O  
ATOM   2105  CB  THR P 161       1.138 -10.488  -7.839  0.00  0.00      PRO  C  
ATOM   2106  OG1 THR P 161       2.035 -10.261  -8.928  0.00  0.00      PRO  O  
ATOM   2107  CG2 THR P 161       1.135  -9.241  -6.904  0.00  0.00      PRO  C  
ATOM   2108  HN  THR P 161       0.786 -12.953  -8.727  0.00  0.00      PRO  H  
ATOM   2109  HA  THR P 161       2.591 -11.740  -6.692  0.00  0.00      PRO  H  
ATOM   2110  HB  THR P 161       0.096 -10.662  -8.181  0.00  0.00      PRO  H  
ATOM   2111  HG1 THR P 161       1.795 -10.959  -9.541  0.00  0.00      PRO  H  
ATOM   2112 HG21 THR P 161       2.016  -9.177  -6.230  0.00  0.00      PRO  H  
ATOM   2113 HG22 THR P 161       1.143  -8.339  -7.552  0.00  0.00      PRO  H  
ATOM   2114 HG23 THR P 161       0.253  -9.127  -6.239  0.00  0.00      PRO  H  
ATOM   2115  N   TRP P 162      -0.485 -12.250  -5.938  0.00  0.00      PRO  N  
ATOM   2116  CA  TRP P 162      -1.190 -12.578  -4.729  0.00  0.00      PRO  C  
ATOM   2117  C   TRP P 162      -0.564 -13.671  -3.786  0.00  0.00      PRO  C  
ATOM   2118  O   TRP P 162      -0.506 -13.483  -2.509  0.00  0.00      PRO  O  
ATOM   2119  CB  TRP P 162      -2.647 -12.973  -5.096  0.00  0.00      PRO  C  
ATOM   2120  CG  TRP P 162      -3.476 -11.865  -5.716  0.00  0.00      PRO  C  
ATOM   2121  CD1 TRP P 162      -3.754 -11.652  -7.052  0.00  0.00      PRO  C  
ATOM   2122  NE1 TRP P 162      -4.509 -10.482  -7.179  0.00  0.00      PRO  N  
ATOM   2123  CE2 TRP P 162      -4.678  -9.842  -5.967  0.00  0.00      PRO  C  
ATOM   2124  CD2 TRP P 162      -3.901 -10.662  -5.002  0.00  0.00      PRO  C  
ATOM   2125  CE3 TRP P 162      -3.717 -10.108  -3.723  0.00  0.00      PRO  C  
ATOM   2126  CZ3 TRP P 162      -4.371  -8.929  -3.419  0.00  0.00      PRO  C  
ATOM   2127  CZ2 TRP P 162      -5.265  -8.656  -5.598  0.00  0.00      PRO  C  
ATOM   2128  CH2 TRP P 162      -5.193  -8.281  -4.309  0.00  0.00      PRO  C  
ATOM   2129  HN  TRP P 162      -0.963 -12.275  -6.813  0.00  0.00      PRO  H  
ATOM   2130  HA  TRP P 162      -1.204 -11.779  -4.003  0.00  0.00      PRO  H  
ATOM   2131  HB1 TRP P 162      -3.137 -13.260  -4.141  0.00  0.00      PRO  H  
ATOM   2132  HB2 TRP P 162      -2.676 -13.833  -5.798  0.00  0.00      PRO  H  
ATOM   2133  HD1 TRP P 162      -3.716 -12.389  -7.840  0.00  0.00      PRO  H  
ATOM   2134  HE1 TRP P 162      -4.766 -10.044  -8.012  0.00  0.00      PRO  H  
ATOM   2135  HE3 TRP P 162      -2.996 -10.573  -3.066  0.00  0.00      PRO  H  
ATOM   2136  HZ3 TRP P 162      -4.283  -8.406  -2.478  0.00  0.00      PRO  H  
ATOM   2137  HZ2 TRP P 162      -5.940  -8.243  -6.334  0.00  0.00      PRO  H  
ATOM   2138  HH2 TRP P 162      -5.568  -7.310  -4.023  0.00  0.00      PRO  H  
ATOM   2139  N   SER P 163      -0.151 -14.806  -4.337  0.00  0.00      PRO  N  
ATOM   2140  CA  SER P 163       0.530 -15.882  -3.553  0.00  0.00      PRO  C  
ATOM   2141  C   SER P 163       1.779 -15.434  -2.813  0.00  0.00      PRO  C  
ATOM   2142  O   SER P 163       1.970 -15.723  -1.630  0.00  0.00      PRO  O  
ATOM   2143  CB  SER P 163       1.049 -16.951  -4.574  0.00  0.00      PRO  C  
ATOM   2144  OG  SER P 163       0.050 -17.420  -5.482  0.00  0.00      PRO  O  
ATOM   2145  HN  SER P 163      -0.120 -14.808  -5.333  0.00  0.00      PRO  H  
ATOM   2146  HA  SER P 163      -0.100 -16.311  -2.788  0.00  0.00      PRO  H  
ATOM   2147  HB1 SER P 163       1.477 -17.861  -4.104  0.00  0.00      PRO  H  
ATOM   2148  HB2 SER P 163       1.821 -16.589  -5.286  0.00  0.00      PRO  H  
ATOM   2149  HG1 SER P 163      -0.218 -16.637  -5.969  0.00  0.00      PRO  H  
ATOM   2150  N   VAL P 164       2.672 -14.695  -3.518  0.00  0.00      PRO  N  
ATOM   2151  CA  VAL P 164       3.887 -14.073  -2.977  0.00  0.00      PRO  C  
ATOM   2152  C   VAL P 164       3.701 -13.131  -1.813  0.00  0.00      PRO  C  
ATOM   2153  O   VAL P 164       4.391 -13.148  -0.783  0.00  0.00      PRO  O  
ATOM   2154  CB  VAL P 164       4.794 -13.476  -4.099  0.00  0.00      PRO  C  
ATOM   2155  CG1 VAL P 164       5.969 -12.710  -3.430  0.00  0.00      PRO  C  
ATOM   2156  CG2 VAL P 164       5.494 -14.542  -4.986  0.00  0.00      PRO  C  
ATOM   2157  HN  VAL P 164       2.432 -14.346  -4.420  0.00  0.00      PRO  H  
ATOM   2158  HA  VAL P 164       4.450 -14.891  -2.552  0.00  0.00      PRO  H  
ATOM   2159  HB  VAL P 164       4.226 -12.779  -4.752  0.00  0.00      PRO  H  
ATOM   2160 HG11 VAL P 164       5.528 -11.875  -2.846  0.00  0.00      PRO  H  
ATOM   2161 HG12 VAL P 164       6.522 -13.477  -2.846  0.00  0.00      PRO  H  
ATOM   2162 HG13 VAL P 164       6.639 -12.356  -4.242  0.00  0.00      PRO  H  
ATOM   2163 HG21 VAL P 164       6.290 -14.115  -5.633  0.00  0.00      PRO  H  
ATOM   2164 HG22 VAL P 164       5.965 -15.409  -4.476  0.00  0.00      PRO  H  
ATOM   2165 HG23 VAL P 164       4.791 -14.958  -5.739  0.00  0.00      PRO  H  
ATOM   2166  N   ALA P 165       2.632 -12.263  -1.931  0.00  0.00      PRO  N  
ATOM   2167  CA  ALA P 165       2.089 -11.415  -0.916  0.00  0.00      PRO  C  
ATOM   2168  C   ALA P 165       1.678 -12.161   0.364  0.00  0.00      PRO  C  
ATOM   2169  O   ALA P 165       1.975 -11.814   1.484  0.00  0.00      PRO  O  
ATOM   2170  CB  ALA P 165       0.940 -10.484  -1.371  0.00  0.00      PRO  C  
ATOM   2171  HN  ALA P 165       2.196 -12.131  -2.818  0.00  0.00      PRO  H  
ATOM   2172  HA  ALA P 165       2.995 -10.852  -0.747  0.00  0.00      PRO  H  
ATOM   2173  HB1 ALA P 165       0.388 -10.008  -0.533  0.00  0.00      PRO  H  
ATOM   2174  HB2 ALA P 165       1.484  -9.733  -1.982  0.00  0.00      PRO  H  
ATOM   2175  HB3 ALA P 165       0.185 -10.941  -2.046  0.00  0.00      PRO  H  
ATOM   2176  N   VAL P 166       0.759 -13.169   0.229  0.00  0.00      PRO  N  
ATOM   2177  CA  VAL P 166       0.302 -13.959   1.386  0.00  0.00      PRO  C  
ATOM   2178  C   VAL P 166       1.450 -14.670   2.119  0.00  0.00      PRO  C  
ATOM   2179  O   VAL P 166       1.545 -14.671   3.342  0.00  0.00      PRO  O  
ATOM   2180  CB  VAL P 166      -0.734 -14.997   0.928  0.00  0.00      PRO  C  
ATOM   2181  CG1 VAL P 166      -1.014 -16.104   2.029  0.00  0.00      PRO  C  
ATOM   2182  CG2 VAL P 166      -2.032 -14.363   0.527  0.00  0.00      PRO  C  
ATOM   2183  HN  VAL P 166       0.531 -13.513  -0.679  0.00  0.00      PRO  H  
ATOM   2184  HA  VAL P 166      -0.115 -13.375   2.193  0.00  0.00      PRO  H  
ATOM   2185  HB  VAL P 166      -0.263 -15.500   0.056  0.00  0.00      PRO  H  
ATOM   2186 HG11 VAL P 166      -1.477 -16.961   1.494  0.00  0.00      PRO  H  
ATOM   2187 HG12 VAL P 166      -0.111 -16.585   2.462  0.00  0.00      PRO  H  
ATOM   2188 HG13 VAL P 166      -1.633 -15.653   2.833  0.00  0.00      PRO  H  
ATOM   2189 HG21 VAL P 166      -2.754 -15.149   0.220  0.00  0.00      PRO  H  
ATOM   2190 HG22 VAL P 166      -2.577 -13.755   1.281  0.00  0.00      PRO  H  
ATOM   2191 HG23 VAL P 166      -1.735 -13.720  -0.329  0.00  0.00      PRO  H  
ATOM   2192  N   PHE P 167       2.351 -15.224   1.284  0.00  0.00      PRO  N  
ATOM   2193  CA  PHE P 167       3.649 -15.687   1.824  0.00  0.00      PRO  C  
ATOM   2194  C   PHE P 167       4.476 -14.658   2.617  0.00  0.00      PRO  C  
ATOM   2195  O   PHE P 167       4.911 -14.897   3.740  0.00  0.00      PRO  O  
ATOM   2196  CB  PHE P 167       4.466 -16.180   0.543  0.00  0.00      PRO  C  
ATOM   2197  CG  PHE P 167       5.760 -16.746   0.746  0.00  0.00      PRO  C  
ATOM   2198  CD1 PHE P 167       6.999 -16.138   0.338  0.00  0.00      PRO  C  
ATOM   2199  CE1 PHE P 167       8.183 -16.864   0.633  0.00  0.00      PRO  C  
ATOM   2200  CZ  PHE P 167       8.155 -18.007   1.506  0.00  0.00      PRO  C  
ATOM   2201  CD2 PHE P 167       5.769 -17.949   1.569  0.00  0.00      PRO  C  
ATOM   2202  CE2 PHE P 167       6.926 -18.563   1.953  0.00  0.00      PRO  C  
ATOM   2203  HN  PHE P 167       2.209 -15.114   0.303  0.00  0.00      PRO  H  
ATOM   2204  HA  PHE P 167       3.459 -16.528   2.474  0.00  0.00      PRO  H  
ATOM   2205  HB1 PHE P 167       4.576 -15.354  -0.192  0.00  0.00      PRO  H  
ATOM   2206  HB2 PHE P 167       3.902 -16.959  -0.014  0.00  0.00      PRO  H  
ATOM   2207  HD1 PHE P 167       6.950 -15.189  -0.175  0.00  0.00      PRO  H  
ATOM   2208  HE1 PHE P 167       9.108 -16.402   0.320  0.00  0.00      PRO  H  
ATOM   2209  HZ  PHE P 167       9.070 -18.523   1.757  0.00  0.00      PRO  H  
ATOM   2210  HD2 PHE P 167       4.811 -18.431   1.700  0.00  0.00      PRO  H  
ATOM   2211  HE2 PHE P 167       7.033 -19.482   2.510  0.00  0.00      PRO  H  
ATOM   2212  N   ALA P 168       4.659 -13.385   2.193  0.00  0.00      PRO  N  
ATOM   2213  CA  ALA P 168       5.337 -12.275   2.822  0.00  0.00      PRO  C  
ATOM   2214  C   ALA P 168       4.712 -12.016   4.215  0.00  0.00      PRO  C  
ATOM   2215  O   ALA P 168       5.365 -11.771   5.203  0.00  0.00      PRO  O  
ATOM   2216  CB  ALA P 168       5.382 -11.123   1.820  0.00  0.00      PRO  C  
ATOM   2217  HN  ALA P 168       4.249 -13.228   1.297  0.00  0.00      PRO  H  
ATOM   2218  HA  ALA P 168       6.312 -12.696   3.017  0.00  0.00      PRO  H  
ATOM   2219  HB1 ALA P 168       5.880 -10.334   2.423  0.00  0.00      PRO  H  
ATOM   2220  HB2 ALA P 168       6.072 -11.346   0.979  0.00  0.00      PRO  H  
ATOM   2221  HB3 ALA P 168       4.342 -10.834   1.557  0.00  0.00      PRO  H  
ATOM   2222  N   SER P 169       3.338 -12.089   4.292  0.00  0.00      PRO  N  
ATOM   2223  CA  SER P 169       2.485 -11.830   5.400  0.00  0.00      PRO  C  
ATOM   2224  C   SER P 169       2.484 -13.136   6.353  0.00  0.00      PRO  C  
ATOM   2225  O   SER P 169       2.178 -12.931   7.548  0.00  0.00      PRO  O  
ATOM   2226  CB  SER P 169       0.997 -11.659   4.909  0.00  0.00      PRO  C  
ATOM   2227  OG  SER P 169       0.237 -11.085   5.990  0.00  0.00      PRO  O  
ATOM   2228  HN  SER P 169       2.779 -12.404   3.528  0.00  0.00      PRO  H  
ATOM   2229  HA  SER P 169       2.803 -10.954   5.946  0.00  0.00      PRO  H  
ATOM   2230  HB1 SER P 169       0.551 -12.599   4.519  0.00  0.00      PRO  H  
ATOM   2231  HB2 SER P 169       0.983 -10.991   4.022  0.00  0.00      PRO  H  
ATOM   2232  HG1 SER P 169       0.551 -11.462   6.815  0.00  0.00      PRO  H  
ATOM   2233  N   LEU P 170       2.913 -14.287   5.884  0.00  0.00      PRO  N  
ATOM   2234  CA  LEU P 170       2.940 -15.537   6.591  0.00  0.00      PRO  C  
ATOM   2235  C   LEU P 170       3.545 -15.580   7.996  0.00  0.00      PRO  C  
ATOM   2236  O   LEU P 170       2.888 -15.901   8.972  0.00  0.00      PRO  O  
ATOM   2237  CB  LEU P 170       3.250 -16.712   5.687  0.00  0.00      PRO  C  
ATOM   2238  CG  LEU P 170       3.193 -18.147   6.354  0.00  0.00      PRO  C  
ATOM   2239  CD1 LEU P 170       1.821 -18.389   6.970  0.00  0.00      PRO  C  
ATOM   2240  CD2 LEU P 170       3.498 -19.302   5.332  0.00  0.00      PRO  C  
ATOM   2241  HN  LEU P 170       3.262 -14.295   4.951  0.00  0.00      PRO  H  
ATOM   2242  HA  LEU P 170       1.931 -15.755   6.906  0.00  0.00      PRO  H  
ATOM   2243  HB1 LEU P 170       4.235 -16.689   5.172  0.00  0.00      PRO  H  
ATOM   2244  HB2 LEU P 170       2.546 -16.609   4.834  0.00  0.00      PRO  H  
ATOM   2245  HG  LEU P 170       3.945 -18.159   7.172  0.00  0.00      PRO  H  
ATOM   2246 HD11 LEU P 170       1.010 -18.045   6.293  0.00  0.00      PRO  H  
ATOM   2247 HD12 LEU P 170       1.608 -19.461   7.168  0.00  0.00      PRO  H  
ATOM   2248 HD13 LEU P 170       1.573 -17.960   7.965  0.00  0.00      PRO  H  
ATOM   2249 HD21 LEU P 170       2.806 -19.121   4.482  0.00  0.00      PRO  H  
ATOM   2250 HD22 LEU P 170       4.569 -19.065   5.151  0.00  0.00      PRO  H  
ATOM   2251 HD23 LEU P 170       3.328 -20.332   5.711  0.00  0.00      PRO  H  
ATOM   2252  N   PRO P 171       4.775 -15.096   8.233  0.00  0.00      PRO  N  
ATOM   2253  CA  PRO P 171       5.490 -15.271   9.428  0.00  0.00      PRO  C  
ATOM   2254  C   PRO P 171       4.746 -14.363  10.448  0.00  0.00      PRO  C  
ATOM   2255  O   PRO P 171       4.519 -14.716  11.633  0.00  0.00      PRO  O  
ATOM   2256  CD  PRO P 171       5.751 -14.878   7.152  0.00  0.00      PRO  C  
ATOM   2257  CB  PRO P 171       6.961 -14.780   9.184  0.00  0.00      PRO  C  
ATOM   2258  CG  PRO P 171       7.130 -15.077   7.706  0.00  0.00      PRO  C  
ATOM   2259  HD1 PRO P 171       5.705 -15.385   6.165  0.00  0.00      PRO  H  
ATOM   2260  HD2 PRO P 171       5.801 -13.784   6.961  0.00  0.00      PRO  H  
ATOM   2261  HA  PRO P 171       5.560 -16.303   9.739  0.00  0.00      PRO  H  
ATOM   2262  HB1 PRO P 171       7.608 -15.382   9.858  0.00  0.00      PRO  H  
ATOM   2263  HB2 PRO P 171       7.032 -13.712   9.482  0.00  0.00      PRO  H  
ATOM   2264  HG1 PRO P 171       7.456 -16.127   7.545  0.00  0.00      PRO  H  
ATOM   2265  HG2 PRO P 171       7.913 -14.419   7.273  0.00  0.00      PRO  H  
ATOM   2266  N   GLY P 172       4.289 -13.132  10.063  0.00  0.00      PRO  N  
ATOM   2267  CA  GLY P 172       3.621 -12.234  11.011  0.00  0.00      PRO  C  
ATOM   2268  C   GLY P 172       2.215 -12.609  11.245  0.00  0.00      PRO  C  
ATOM   2269  O   GLY P 172       1.739 -12.327  12.332  0.00  0.00      PRO  O  
ATOM   2270  HN  GLY P 172       4.568 -12.730   9.195  0.00  0.00      PRO  H  
ATOM   2271  HA1 GLY P 172       3.539 -11.206  10.691  0.00  0.00      PRO  H  
ATOM   2272  HA2 GLY P 172       4.147 -12.209  11.954  0.00  0.00      PRO  H  
ATOM   2273  N   PHE P 173       1.532 -13.224  10.241  0.00  0.00      PRO  N  
ATOM   2274  CA  PHE P 173       0.299 -13.872  10.505  0.00  0.00      PRO  C  
ATOM   2275  C   PHE P 173       0.262 -14.923  11.616  0.00  0.00      PRO  C  
ATOM   2276  O   PHE P 173      -0.566 -14.935  12.456  0.00  0.00      PRO  O  
ATOM   2277  CB  PHE P 173      -0.371 -14.393   9.178  0.00  0.00      PRO  C  
ATOM   2278  CG  PHE P 173      -1.556 -15.263   9.298  0.00  0.00      PRO  C  
ATOM   2279  CD1 PHE P 173      -2.760 -14.685   8.877  0.00  0.00      PRO  C  
ATOM   2280  CE1 PHE P 173      -3.944 -15.460   8.698  0.00  0.00      PRO  C  
ATOM   2281  CZ  PHE P 173      -3.859 -16.775   8.946  0.00  0.00      PRO  C  
ATOM   2282  CD2 PHE P 173      -1.488 -16.590   9.572  0.00  0.00      PRO  C  
ATOM   2283  CE2 PHE P 173      -2.663 -17.393   9.432  0.00  0.00      PRO  C  
ATOM   2284  HN  PHE P 173       1.858 -13.350   9.307  0.00  0.00      PRO  H  
ATOM   2285  HA  PHE P 173      -0.391 -13.138  10.895  0.00  0.00      PRO  H  
ATOM   2286  HB1 PHE P 173       0.367 -15.008   8.619  0.00  0.00      PRO  H  
ATOM   2287  HB2 PHE P 173      -0.606 -13.535   8.512  0.00  0.00      PRO  H  
ATOM   2288  HD1 PHE P 173      -2.878 -13.615   8.783  0.00  0.00      PRO  H  
ATOM   2289  HE1 PHE P 173      -4.936 -15.118   8.440  0.00  0.00      PRO  H  
ATOM   2290  HZ  PHE P 173      -4.720 -17.407   8.785  0.00  0.00      PRO  H  
ATOM   2291  HD2 PHE P 173      -0.598 -17.100   9.910  0.00  0.00      PRO  H  
ATOM   2292  HE2 PHE P 173      -2.556 -18.437   9.685  0.00  0.00      PRO  H  
ATOM   2293  N   LEU P 174       1.237 -15.803  11.672  0.00  0.00      PRO  N  
ATOM   2294  CA  LEU P 174       1.380 -16.667  12.814  0.00  0.00      PRO  C  
ATOM   2295  C   LEU P 174       1.543 -15.859  14.141  0.00  0.00      PRO  C  
ATOM   2296  O   LEU P 174       0.876 -16.112  15.170  0.00  0.00      PRO  O  
ATOM   2297  CB  LEU P 174       2.643 -17.617  12.638  0.00  0.00      PRO  C  
ATOM   2298  CG  LEU P 174       2.664 -18.534  11.417  0.00  0.00      PRO  C  
ATOM   2299  CD1 LEU P 174       3.867 -19.448  11.436  0.00  0.00      PRO  C  
ATOM   2300  CD2 LEU P 174       1.350 -19.400  11.288  0.00  0.00      PRO  C  
ATOM   2301  HN  LEU P 174       1.981 -15.909  11.017  0.00  0.00      PRO  H  
ATOM   2302  HA  LEU P 174       0.451 -17.213  12.887  0.00  0.00      PRO  H  
ATOM   2303  HB1 LEU P 174       2.626 -18.298  13.516  0.00  0.00      PRO  H  
ATOM   2304  HB2 LEU P 174       3.605 -17.061  12.633  0.00  0.00      PRO  H  
ATOM   2305  HG  LEU P 174       2.769 -17.938  10.485  0.00  0.00      PRO  H  
ATOM   2306 HD11 LEU P 174       3.801 -20.065  10.514  0.00  0.00      PRO  H  
ATOM   2307 HD12 LEU P 174       4.868 -18.967  11.475  0.00  0.00      PRO  H  
ATOM   2308 HD13 LEU P 174       3.838 -20.152  12.295  0.00  0.00      PRO  H  
ATOM   2309 HD21 LEU P 174       1.377 -20.159  12.099  0.00  0.00      PRO  H  
ATOM   2310 HD22 LEU P 174       0.428 -18.780  11.304  0.00  0.00      PRO  H  
ATOM   2311 HD23 LEU P 174       1.233 -19.960  10.335  0.00  0.00      PRO  H  
ATOM   2312  N   PHE P 175       2.451 -14.857  14.150  0.00  0.00      PRO  N  
ATOM   2313  CA  PHE P 175       2.833 -14.098  15.275  0.00  0.00      PRO  C  
ATOM   2314  C   PHE P 175       1.687 -13.264  15.887  0.00  0.00      PRO  C  
ATOM   2315  O   PHE P 175       1.567 -13.074  17.115  0.00  0.00      PRO  O  
ATOM   2316  CB  PHE P 175       4.186 -13.277  15.035  0.00  0.00      PRO  C  
ATOM   2317  CG  PHE P 175       4.692 -12.590  16.271  0.00  0.00      PRO  C  
ATOM   2318  CD1 PHE P 175       5.490 -13.337  17.273  0.00  0.00      PRO  C  
ATOM   2319  CE1 PHE P 175       6.068 -12.708  18.414  0.00  0.00      PRO  C  
ATOM   2320  CZ  PHE P 175       6.011 -11.301  18.545  0.00  0.00      PRO  C  
ATOM   2321  CD2 PHE P 175       4.767 -11.156  16.450  0.00  0.00      PRO  C  
ATOM   2322  CE2 PHE P 175       5.422 -10.512  17.553  0.00  0.00      PRO  C  
ATOM   2323  HN  PHE P 175       2.887 -14.660  13.276  0.00  0.00      PRO  H  
ATOM   2324  HA  PHE P 175       3.048 -14.839  16.031  0.00  0.00      PRO  H  
ATOM   2325  HB1 PHE P 175       3.966 -12.494  14.278  0.00  0.00      PRO  H  
ATOM   2326  HB2 PHE P 175       5.056 -13.890  14.717  0.00  0.00      PRO  H  
ATOM   2327  HD1 PHE P 175       5.527 -14.404  17.111  0.00  0.00      PRO  H  
ATOM   2328  HE1 PHE P 175       6.670 -13.320  19.069  0.00  0.00      PRO  H  
ATOM   2329  HZ  PHE P 175       6.657 -10.849  19.284  0.00  0.00      PRO  H  
ATOM   2330  HD2 PHE P 175       4.317 -10.465  15.753  0.00  0.00      PRO  H  
ATOM   2331  HE2 PHE P 175       5.277  -9.443  17.497  0.00  0.00      PRO  H  
ATOM   2332  N   SER P 176       0.818 -12.679  15.018  0.00  0.00      PRO  N  
ATOM   2333  CA  SER P 176      -0.297 -11.920  15.440  0.00  0.00      PRO  C  
ATOM   2334  C   SER P 176      -1.257 -12.578  16.399  0.00  0.00      PRO  C  
ATOM   2335  O   SER P 176      -1.678 -13.759  16.242  0.00  0.00      PRO  O  
ATOM   2336  CB  SER P 176      -1.131 -11.287  14.282  0.00  0.00      PRO  C  
ATOM   2337  OG  SER P 176      -1.049 -12.040  13.086  0.00  0.00      PRO  O  
ATOM   2338  HN  SER P 176       1.004 -12.763  14.042  0.00  0.00      PRO  H  
ATOM   2339  HA  SER P 176       0.048 -11.097  16.048  0.00  0.00      PRO  H  
ATOM   2340  HB1 SER P 176      -0.610 -10.322  14.108  0.00  0.00      PRO  H  
ATOM   2341  HB2 SER P 176      -2.197 -11.111  14.538  0.00  0.00      PRO  H  
ATOM   2342  HG1 SER P 176      -0.115 -12.089  12.872  0.00  0.00      PRO  H  
ATOM   2343  N   THR P 177      -1.654 -11.935  17.542  0.00  0.00      PRO  N  
ATOM   2344  CA  THR P 177      -2.338 -12.627  18.667  0.00  0.00      PRO  C  
ATOM   2345  C   THR P 177      -2.917 -11.507  19.479  0.00  0.00      PRO  C  
ATOM   2346  O   THR P 177      -2.794 -10.248  19.279  0.00  0.00      PRO  O  
ATOM   2347  CB  THR P 177      -1.370 -13.557  19.487  0.00  0.00      PRO  C  
ATOM   2348  OG1 THR P 177      -2.161 -14.497  20.313  0.00  0.00      PRO  O  
ATOM   2349  CG2 THR P 177      -0.363 -12.724  20.351  0.00  0.00      PRO  C  
ATOM   2350  HN  THR P 177      -1.388 -10.976  17.611  0.00  0.00      PRO  H  
ATOM   2351  HA  THR P 177      -3.190 -13.153  18.261  0.00  0.00      PRO  H  
ATOM   2352  HB  THR P 177      -0.868 -14.131  18.680  0.00  0.00      PRO  H  
ATOM   2353  HG1 THR P 177      -1.523 -15.212  20.372  0.00  0.00      PRO  H  
ATOM   2354 HG21 THR P 177      -0.871 -12.272  21.230  0.00  0.00      PRO  H  
ATOM   2355 HG22 THR P 177       0.467 -13.387  20.675  0.00  0.00      PRO  H  
ATOM   2356 HG23 THR P 177       0.161 -11.965  19.731  0.00  0.00      PRO  H  
ATOM   2357  N   CYS P 178      -3.580 -11.947  20.591  0.00  0.00      PRO  N  
ATOM   2358  CA  CYS P 178      -4.166 -10.978  21.498  0.00  0.00      PRO  C  
ATOM   2359  C   CYS P 178      -3.654 -11.129  22.892  0.00  0.00      PRO  C  
ATOM   2360  O   CYS P 178      -3.485 -12.250  23.489  0.00  0.00      PRO  O  
ATOM   2361  CB  CYS P 178      -5.702 -11.029  21.513  0.00  0.00      PRO  C  
ATOM   2362  SG  CYS P 178      -6.372 -10.407  19.900  0.00  0.00      PRO  S  
ATOM   2363  HN  CYS P 178      -3.637 -12.917  20.813  0.00  0.00      PRO  H  
ATOM   2364  HA  CYS P 178      -3.924  -9.952  21.265  0.00  0.00      PRO  H  
ATOM   2365  HB1 CYS P 178      -6.163 -10.593  22.425  0.00  0.00      PRO  H  
ATOM   2366  HB2 CYS P 178      -5.934 -12.113  21.581  0.00  0.00      PRO  H  
ATOM   2367  HG1 CYS P 178      -5.932  -9.161  19.994  0.00  0.00      PRO  H  
ATOM   2368  N   TYR P 179      -3.333  -9.972  23.432  0.00  0.00      PRO  N  
ATOM   2369  CA  TYR P 179      -2.670  -9.840  24.735  0.00  0.00      PRO  C  
ATOM   2370  C   TYR P 179      -3.411 -10.271  25.965  0.00  0.00      PRO  C  
ATOM   2371  O   TYR P 179      -4.646 -10.224  25.988  0.00  0.00      PRO  O  
ATOM   2372  CB  TYR P 179      -2.062  -8.444  24.832  0.00  0.00      PRO  C  
ATOM   2373  CG  TYR P 179      -1.364  -8.145  26.128  0.00  0.00      PRO  C  
ATOM   2374  CD1 TYR P 179      -1.967  -7.375  27.172  0.00  0.00      PRO  C  
ATOM   2375  CE1 TYR P 179      -1.298  -7.102  28.368  0.00  0.00      PRO  C  
ATOM   2376  CZ  TYR P 179      -0.076  -7.754  28.725  0.00  0.00      PRO  C  
ATOM   2377  OH  TYR P 179       0.571  -7.570  29.952  0.00  0.00      PRO  O  
ATOM   2378  CD2 TYR P 179      -0.126  -8.682  26.429  0.00  0.00      PRO  C  
ATOM   2379  CE2 TYR P 179       0.464  -8.495  27.721  0.00  0.00      PRO  C  
ATOM   2380  HN  TYR P 179      -3.494  -9.186  22.841  0.00  0.00      PRO  H  
ATOM   2381  HA  TYR P 179      -1.763 -10.420  24.648  0.00  0.00      PRO  H  
ATOM   2382  HB1 TYR P 179      -2.827  -7.674  24.591  0.00  0.00      PRO  H  
ATOM   2383  HB2 TYR P 179      -1.288  -8.292  24.050  0.00  0.00      PRO  H  
ATOM   2384  HD1 TYR P 179      -2.902  -6.895  26.924  0.00  0.00      PRO  H  
ATOM   2385  HE1 TYR P 179      -1.717  -6.390  29.064  0.00  0.00      PRO  H  
ATOM   2386  HH  TYR P 179       0.319  -6.708  30.289  0.00  0.00      PRO  H  
ATOM   2387  HD2 TYR P 179       0.363  -9.306  25.696  0.00  0.00      PRO  H  
ATOM   2388  HE2 TYR P 179       1.425  -8.957  27.888  0.00  0.00      PRO  H  
ATOM   2389  N   THR P 180      -2.719 -10.776  26.947  0.00  0.00      PRO  N  
ATOM   2390  CA  THR P 180      -3.224 -11.608  28.078  0.00  0.00      PRO  C  
ATOM   2391  C   THR P 180      -3.863 -12.935  27.726  0.00  0.00      PRO  C  
ATOM   2392  O   THR P 180      -4.554 -13.098  26.732  0.00  0.00      PRO  O  
ATOM   2393  CB  THR P 180      -4.088 -10.876  29.170  0.00  0.00      PRO  C  
ATOM   2394  OG1 THR P 180      -5.386 -10.421  28.661  0.00  0.00      PRO  O  
ATOM   2395  CG2 THR P 180      -3.437  -9.545  29.741  0.00  0.00      PRO  C  
ATOM   2396  HN  THR P 180      -1.729 -10.889  26.935  0.00  0.00      PRO  H  
ATOM   2397  HA  THR P 180      -2.306 -11.900  28.565  0.00  0.00      PRO  H  
ATOM   2398  HB  THR P 180      -4.265 -11.480  30.085  0.00  0.00      PRO  H  
ATOM   2399  HG1 THR P 180      -5.205  -9.994  27.820  0.00  0.00      PRO  H  
ATOM   2400 HG21 THR P 180      -4.024  -9.169  30.605  0.00  0.00      PRO  H  
ATOM   2401 HG22 THR P 180      -2.465  -9.918  30.129  0.00  0.00      PRO  H  
ATOM   2402 HG23 THR P 180      -3.244  -8.850  28.896  0.00  0.00      PRO  H  
ATOM   2403  N   GLU P 181      -3.571 -14.081  28.506  0.00  0.00      PRO  N  
ATOM   2404  CA  GLU P 181      -3.925 -15.457  28.158  0.00  0.00      PRO  C  
ATOM   2405  C   GLU P 181      -5.395 -15.799  27.821  0.00  0.00      PRO  C  
ATOM   2406  O   GLU P 181      -5.652 -16.573  26.879  0.00  0.00      PRO  O  
ATOM   2407  CB  GLU P 181      -3.533 -16.380  29.367  0.00  0.00      PRO  C  
ATOM   2408  CG  GLU P 181      -2.006 -16.523  29.642  0.00  0.00      PRO  C  
ATOM   2409  CD  GLU P 181      -1.806 -17.151  31.011  0.00  0.00      PRO  C  
ATOM   2410  OE1 GLU P 181      -1.233 -16.505  31.969  0.00  0.00      PRO  O1-
ATOM   2411  OE2 GLU P 181      -2.159 -18.333  31.145  0.00  0.00      PRO  O  
ATOM   2412  HN  GLU P 181      -3.193 -13.853  29.399  0.00  0.00      PRO  H  
ATOM   2413  HA  GLU P 181      -3.369 -15.657  27.254  0.00  0.00      PRO  H  
ATOM   2414  HB1 GLU P 181      -3.943 -17.396  29.187  0.00  0.00      PRO  H  
ATOM   2415  HB2 GLU P 181      -3.966 -15.995  30.316  0.00  0.00      PRO  H  
ATOM   2416  HG1 GLU P 181      -1.614 -15.488  29.735  0.00  0.00      PRO  H  
ATOM   2417  HG2 GLU P 181      -1.511 -17.157  28.876  0.00  0.00      PRO  H  
ATOM   2418  N   ARG P 182      -6.394 -15.280  28.619  0.00  0.00      PRO  N  
ATOM   2419  CA  ARG P 182      -7.815 -15.564  28.528  0.00  0.00      PRO  C  
ATOM   2420  C   ARG P 182      -8.699 -14.413  28.248  0.00  0.00      PRO  C  
ATOM   2421  O   ARG P 182      -9.884 -14.645  27.883  0.00  0.00      PRO  O  
ATOM   2422  CB  ARG P 182      -8.244 -16.312  29.842  0.00  0.00      PRO  C  
ATOM   2423  CG  ARG P 182      -7.796 -17.730  29.836  0.00  0.00      PRO  C  
ATOM   2424  CD  ARG P 182      -7.733 -18.318  31.266  0.00  0.00      PRO  C  
ATOM   2425  NE  ARG P 182      -6.599 -17.697  32.059  0.00  0.00      PRO  N1+
ATOM   2426  CZ  ARG P 182      -5.367 -18.077  31.988  0.00  0.00      PRO  C  
ATOM   2427  NH1 ARG P 182      -4.859 -18.901  31.093  0.00  0.00      PRO  N  
ATOM   2428  NH2 ARG P 182      -4.400 -17.549  32.703  0.00  0.00      PRO  N  
ATOM   2429  HN  ARG P 182      -6.031 -14.736  29.371  0.00  0.00      PRO  H  
ATOM   2430  HA  ARG P 182      -7.980 -16.213  27.681  0.00  0.00      PRO  H  
ATOM   2431  HB1 ARG P 182      -9.347 -16.377  29.953  0.00  0.00      PRO  H  
ATOM   2432  HB2 ARG P 182      -7.929 -15.712  30.723  0.00  0.00      PRO  H  
ATOM   2433  HG1 ARG P 182      -6.772 -17.785  29.408  0.00  0.00      PRO  H  
ATOM   2434  HG2 ARG P 182      -8.439 -18.346  29.171  0.00  0.00      PRO  H  
ATOM   2435  HD1 ARG P 182      -7.620 -19.423  31.235  0.00  0.00      PRO  H  
ATOM   2436  HD2 ARG P 182      -8.718 -18.024  31.687  0.00  0.00      PRO  H  
ATOM   2437  HE  ARG P 182      -6.776 -16.937  32.685  0.00  0.00      PRO  H  
ATOM   2438 HH11 ARG P 182      -5.508 -19.230  30.407  0.00  0.00      PRO  H  
ATOM   2439 HH12 ARG P 182      -3.869 -19.046  31.068  0.00  0.00      PRO  H  
ATOM   2440 HH21 ARG P 182      -4.560 -17.115  33.590  0.00  0.00      PRO  H  
ATOM   2441 HH22 ARG P 182      -3.453 -17.799  32.503  0.00  0.00      PRO  H  
ATOM   2442  N   ASN P 183      -8.155 -13.127  28.300  0.00  0.00      PRO  N  
ATOM   2443  CA  ASN P 183      -9.060 -12.006  28.155  0.00  0.00      PRO  C  
ATOM   2444  C   ASN P 183      -8.941 -11.354  26.804  0.00  0.00      PRO  C  
ATOM   2445  O   ASN P 183      -9.807 -10.735  26.286  0.00  0.00      PRO  O  
ATOM   2446  CB  ASN P 183      -8.805 -10.971  29.214  0.00  0.00      PRO  C  
ATOM   2447  CG  ASN P 183      -9.250 -11.653  30.532  0.00  0.00      PRO  C  
ATOM   2448  OD1 ASN P 183     -10.210 -12.383  30.548  0.00  0.00      PRO  O  
ATOM   2449  ND2 ASN P 183      -8.418 -11.535  31.574  0.00  0.00      PRO  N  
ATOM   2450  HN  ASN P 183      -7.179 -12.967  28.422  0.00  0.00      PRO  H  
ATOM   2451  HA  ASN P 183     -10.054 -12.417  28.250  0.00  0.00      PRO  H  
ATOM   2452  HB1 ASN P 183      -9.324  -9.989  29.196  0.00  0.00      PRO  H  
ATOM   2453  HB2 ASN P 183      -7.722 -10.726  29.221  0.00  0.00      PRO  H  
ATOM   2454 HD21 ASN P 183      -7.775 -10.769  31.583  0.00  0.00      PRO  H  
ATOM   2455 HD22 ASN P 183      -8.534 -12.147  32.356  0.00  0.00      PRO  H  
ATOM   2456  N   HIS P 184      -7.733 -11.372  26.194  0.00  0.00      PRO  N  
ATOM   2457  CA  HIS P 184      -7.547 -11.160  24.705  0.00  0.00      PRO  C  
ATOM   2458  C   HIS P 184      -7.852  -9.716  24.339  0.00  0.00      PRO  C  
ATOM   2459  O   HIS P 184      -8.590  -9.320  23.420  0.00  0.00      PRO  O  
ATOM   2460  CB  HIS P 184      -8.393 -12.173  23.892  0.00  0.00      PRO  C  
ATOM   2461  ND1 HIS P 184      -6.998 -14.307  24.622  0.00  0.00      PRO  N  
ATOM   2462  CG  HIS P 184      -8.151 -13.590  24.346  0.00  0.00      PRO  C  
ATOM   2463  CE1 HIS P 184      -7.391 -15.593  24.779  0.00  0.00      PRO  C  
ATOM   2464  NE2 HIS P 184      -8.650 -15.759  24.702  0.00  0.00      PRO  N  
ATOM   2465  CD2 HIS P 184      -9.145 -14.528  24.460  0.00  0.00      PRO  C  
ATOM   2466  HN  HIS P 184      -6.929 -11.696  26.687  0.00  0.00      PRO  H  
ATOM   2467  HA  HIS P 184      -6.500 -11.277  24.467  0.00  0.00      PRO  H  
ATOM   2468  HB1 HIS P 184      -8.298 -12.131  22.785  0.00  0.00      PRO  H  
ATOM   2469  HB2 HIS P 184      -9.466 -12.048  24.149  0.00  0.00      PRO  H  
ATOM   2470  HD1 HIS P 184      -6.068 -13.940  24.616  0.00  0.00      PRO  H  
ATOM   2471  HE1 HIS P 184      -6.657 -16.371  24.987  0.00  0.00      PRO  H  
ATOM   2472  HD2 HIS P 184     -10.166 -14.374  24.135  0.00  0.00      PRO  H  
ATOM   2473  N   THR P 185      -7.274  -8.842  25.194  0.00  0.00      PRO  N  
ATOM   2474  CA  THR P 185      -7.490  -7.416  25.363  0.00  0.00      PRO  C  
ATOM   2475  C   THR P 185      -7.037  -6.460  24.362  0.00  0.00      PRO  C  
ATOM   2476  O   THR P 185      -7.683  -5.464  24.094  0.00  0.00      PRO  O  
ATOM   2477  CB  THR P 185      -6.930  -6.964  26.669  0.00  0.00      PRO  C  
ATOM   2478  OG1 THR P 185      -5.685  -7.462  27.076  0.00  0.00      PRO  O  
ATOM   2479  CG2 THR P 185      -7.961  -7.596  27.660  0.00  0.00      PRO  C  
ATOM   2480  HN  THR P 185      -6.570  -9.104  25.849  0.00  0.00      PRO  H  
ATOM   2481  HA  THR P 185      -8.546  -7.192  25.388  0.00  0.00      PRO  H  
ATOM   2482  HB  THR P 185      -6.917  -5.863  26.814  0.00  0.00      PRO  H  
ATOM   2483  HG1 THR P 185      -5.443  -7.063  27.915  0.00  0.00      PRO  H  
ATOM   2484 HG21 THR P 185      -7.751  -7.088  28.625  0.00  0.00      PRO  H  
ATOM   2485 HG22 THR P 185      -8.983  -7.250  27.397  0.00  0.00      PRO  H  
ATOM   2486 HG23 THR P 185      -7.881  -8.680  27.890  0.00  0.00      PRO  H  
ATOM   2487  N   TYR P 186      -5.880  -6.728  23.755  0.00  0.00      PRO  N  
ATOM   2488  CA  TYR P 186      -5.300  -5.841  22.780  0.00  0.00      PRO  C  
ATOM   2489  C   TYR P 186      -4.897  -6.707  21.684  0.00  0.00      PRO  C  
ATOM   2490  O   TYR P 186      -4.557  -7.858  21.965  0.00  0.00      PRO  O  
ATOM   2491  CB  TYR P 186      -4.128  -4.941  23.254  0.00  0.00      PRO  C  
ATOM   2492  CG  TYR P 186      -4.607  -3.918  24.272  0.00  0.00      PRO  C  
ATOM   2493  CD1 TYR P 186      -5.218  -2.733  23.883  0.00  0.00      PRO  C  
ATOM   2494  CE1 TYR P 186      -5.773  -1.872  24.889  0.00  0.00      PRO  C  
ATOM   2495  CZ  TYR P 186      -5.820  -2.251  26.207  0.00  0.00      PRO  C  
ATOM   2496  OH  TYR P 186      -6.441  -1.362  27.092  0.00  0.00      PRO  O  
ATOM   2497  CD2 TYR P 186      -4.643  -4.230  25.679  0.00  0.00      PRO  C  
ATOM   2498  CE2 TYR P 186      -5.290  -3.457  26.617  0.00  0.00      PRO  C  
ATOM   2499  HN  TYR P 186      -5.487  -7.564  24.131  0.00  0.00      PRO  H  
ATOM   2500  HA  TYR P 186      -6.111  -5.257  22.369  0.00  0.00      PRO  H  
ATOM   2501  HB1 TYR P 186      -3.699  -4.465  22.347  0.00  0.00      PRO  H  
ATOM   2502  HB2 TYR P 186      -3.269  -5.476  23.713  0.00  0.00      PRO  H  
ATOM   2503  HD1 TYR P 186      -5.238  -2.402  22.855  0.00  0.00      PRO  H  
ATOM   2504  HE1 TYR P 186      -6.223  -0.974  24.493  0.00  0.00      PRO  H  
ATOM   2505  HH  TYR P 186      -6.198  -0.461  26.866  0.00  0.00      PRO  H  
ATOM   2506  HD2 TYR P 186      -4.188  -5.184  25.897  0.00  0.00      PRO  H  
ATOM   2507  HE2 TYR P 186      -5.382  -3.770  27.646  0.00  0.00      PRO  H  
ATOM   2508  N   CYS P 187      -4.890  -6.221  20.374  0.00  0.00      PRO  N  
ATOM   2509  CA  CYS P 187      -4.464  -6.811  19.167  0.00  0.00      PRO  C  
ATOM   2510  C   CYS P 187      -3.134  -6.244  18.637  0.00  0.00      PRO  C  
ATOM   2511  O   CYS P 187      -2.426  -6.982  17.980  0.00  0.00      PRO  O  
ATOM   2512  CB  CYS P 187      -5.615  -6.811  18.128  0.00  0.00      PRO  C  
ATOM   2513  SG  CYS P 187      -5.257  -7.498  16.437  0.00  0.00      PRO  S1-
ATOM   2514  HN  CYS P 187      -5.310  -5.322  20.280  0.00  0.00      PRO  H  
ATOM   2515  HA  CYS P 187      -4.277  -7.823  19.494  0.00  0.00      PRO  H  
ATOM   2516  HB1 CYS P 187      -5.866  -5.778  17.808  0.00  0.00      PRO  H  
ATOM   2517  HB2 CYS P 187      -6.462  -7.290  18.665  0.00  0.00      PRO  H  
ATOM   2518  N   LYS P 188      -2.830  -5.004  19.050  0.00  0.00      PRO  N  
ATOM   2519  CA  LYS P 188      -1.525  -4.332  18.997  0.00  0.00      PRO  C  
ATOM   2520  C   LYS P 188      -0.345  -5.277  19.240  0.00  0.00      PRO  C  
ATOM   2521  O   LYS P 188      -0.325  -6.094  20.196  0.00  0.00      PRO  O  
ATOM   2522  CB  LYS P 188      -1.519  -3.047  19.933  0.00  0.00      PRO  C  
ATOM   2523  CG  LYS P 188      -0.080  -2.595  20.210  0.00  0.00      PRO  C  
ATOM   2524  CD  LYS P 188       0.715  -2.121  18.938  0.00  0.00      PRO  C  
ATOM   2525  CE  LYS P 188       1.965  -1.337  19.295  0.00  0.00      PRO  C  
ATOM   2526  NZ  LYS P 188       2.278  -0.415  18.185  0.00  0.00      PRO  N1+
ATOM   2527  HN  LYS P 188      -3.488  -4.585  19.671  0.00  0.00      PRO  H  
ATOM   2528  HA  LYS P 188      -1.394  -3.960  17.992  0.00  0.00      PRO  H  
ATOM   2529  HB1 LYS P 188      -2.057  -3.211  20.891  0.00  0.00      PRO  H  
ATOM   2530  HB2 LYS P 188      -1.980  -2.204  19.375  0.00  0.00      PRO  H  
ATOM   2531  HG1 LYS P 188       0.523  -3.387  20.704  0.00  0.00      PRO  H  
ATOM   2532  HG2 LYS P 188      -0.092  -1.705  20.876  0.00  0.00      PRO  H  
ATOM   2533  HD1 LYS P 188      -0.083  -1.616  18.351  0.00  0.00      PRO  H  
ATOM   2534  HD2 LYS P 188       1.057  -2.967  18.304  0.00  0.00      PRO  H  
ATOM   2535  HE1 LYS P 188       2.783  -2.085  19.368  0.00  0.00      PRO  H  
ATOM   2536  HE2 LYS P 188       1.955  -0.709  20.212  0.00  0.00      PRO  H  
ATOM   2537  HZ1 LYS P 188       1.421   0.100  17.901  0.00  0.00      PRO  H  
ATOM   2538  HZ2 LYS P 188       2.994   0.312  18.386  0.00  0.00      PRO  H  
ATOM   2539  HZ3 LYS P 188       2.592  -0.941  17.344  0.00  0.00      PRO  H  
ATOM   2540  N   THR P 189       0.561  -5.338  18.284  0.00  0.00      PRO  N  
ATOM   2541  CA  THR P 189       1.723  -6.200  18.311  0.00  0.00      PRO  C  
ATOM   2542  C   THR P 189       2.554  -6.198  19.547  0.00  0.00      PRO  C  
ATOM   2543  O   THR P 189       2.650  -5.266  20.380  0.00  0.00      PRO  O  
ATOM   2544  CB  THR P 189       2.705  -5.869  17.150  0.00  0.00      PRO  C  
ATOM   2545  OG1 THR P 189       3.485  -6.996  16.752  0.00  0.00      PRO  O  
ATOM   2546  CG2 THR P 189       3.674  -4.696  17.524  0.00  0.00      PRO  C  
ATOM   2547  HN  THR P 189       0.515  -4.672  17.543  0.00  0.00      PRO  H  
ATOM   2548  HA  THR P 189       1.342  -7.203  18.188  0.00  0.00      PRO  H  
ATOM   2549  HB  THR P 189       2.055  -5.504  16.326  0.00  0.00      PRO  H  
ATOM   2550  HG1 THR P 189       3.093  -7.433  15.993  0.00  0.00      PRO  H  
ATOM   2551 HG21 THR P 189       4.193  -4.460  16.570  0.00  0.00      PRO  H  
ATOM   2552 HG22 THR P 189       3.180  -3.776  17.904  0.00  0.00      PRO  H  
ATOM   2553 HG23 THR P 189       4.433  -4.949  18.294  0.00  0.00      PRO  H  
ATOM   2554  N   LYS P 190       3.222  -7.323  19.836  0.00  0.00      PRO  N  
ATOM   2555  CA  LYS P 190       3.952  -7.524  21.058  0.00  0.00      PRO  C  
ATOM   2556  C   LYS P 190       5.413  -6.992  21.020  0.00  0.00      PRO  C  
ATOM   2557  O   LYS P 190       5.974  -6.733  19.953  0.00  0.00      PRO  O  
ATOM   2558  CB  LYS P 190       3.956  -9.030  21.450  0.00  0.00      PRO  C  
ATOM   2559  CG  LYS P 190       2.518  -9.565  21.689  0.00  0.00      PRO  C  
ATOM   2560  CD  LYS P 190       2.530 -10.953  22.452  0.00  0.00      PRO  C  
ATOM   2561  CE  LYS P 190       3.179 -12.174  21.713  0.00  0.00      PRO  C  
ATOM   2562  NZ  LYS P 190       3.274 -13.310  22.726  0.00  0.00      PRO  N1+
ATOM   2563  HN  LYS P 190       3.159  -8.122  19.244  0.00  0.00      PRO  H  
ATOM   2564  HA  LYS P 190       3.559  -6.859  21.813  0.00  0.00      PRO  H  
ATOM   2565  HB1 LYS P 190       4.564  -9.083  22.378  0.00  0.00      PRO  H  
ATOM   2566  HB2 LYS P 190       4.543  -9.632  20.725  0.00  0.00      PRO  H  
ATOM   2567  HG1 LYS P 190       2.036  -9.555  20.687  0.00  0.00      PRO  H  
ATOM   2568  HG2 LYS P 190       1.917  -8.828  22.264  0.00  0.00      PRO  H  
ATOM   2569  HD1 LYS P 190       1.490 -11.229  22.728  0.00  0.00      PRO  H  
ATOM   2570  HD2 LYS P 190       3.152 -10.590  23.298  0.00  0.00      PRO  H  
ATOM   2571  HE1 LYS P 190       4.237 -11.974  21.436  0.00  0.00      PRO  H  
ATOM   2572  HE2 LYS P 190       2.497 -12.555  20.923  0.00  0.00      PRO  H  
ATOM   2573  HZ1 LYS P 190       3.741 -14.098  22.232  0.00  0.00      PRO  H  
ATOM   2574  HZ2 LYS P 190       3.800 -13.129  23.604  0.00  0.00      PRO  H  
ATOM   2575  HZ3 LYS P 190       2.381 -13.739  23.042  0.00  0.00      PRO  H  
ATOM   2576  N   TYR P 191       6.068  -6.841  22.179  0.00  0.00      PRO  N  
ATOM   2577  CA  TYR P 191       7.463  -6.918  22.333  0.00  0.00      PRO  C  
ATOM   2578  C   TYR P 191       7.903  -8.381  22.411  0.00  0.00      PRO  C  
ATOM   2579  O   TYR P 191       7.517  -9.158  23.235  0.00  0.00      PRO  O  
ATOM   2580  CB  TYR P 191       7.865  -6.041  23.533  0.00  0.00      PRO  C  
ATOM   2581  CG  TYR P 191       9.288  -6.238  23.887  0.00  0.00      PRO  C  
ATOM   2582  CD1 TYR P 191      10.375  -5.547  23.264  0.00  0.00      PRO  C  
ATOM   2583  CE1 TYR P 191      11.728  -5.821  23.518  0.00  0.00      PRO  C  
ATOM   2584  CZ  TYR P 191      12.034  -6.668  24.588  0.00  0.00      PRO  C  
ATOM   2585  OH  TYR P 191      13.408  -6.918  24.837  0.00  0.00      PRO  O  
ATOM   2586  CD2 TYR P 191       9.633  -7.137  24.919  0.00  0.00      PRO  C  
ATOM   2587  CE2 TYR P 191      10.948  -7.343  25.215  0.00  0.00      PRO  C  
ATOM   2588  HN  TYR P 191       5.491  -6.917  22.989  0.00  0.00      PRO  H  
ATOM   2589  HA  TYR P 191       7.926  -6.479  21.462  0.00  0.00      PRO  H  
ATOM   2590  HB1 TYR P 191       7.212  -6.280  24.400  0.00  0.00      PRO  H  
ATOM   2591  HB2 TYR P 191       7.707  -4.953  23.376  0.00  0.00      PRO  H  
ATOM   2592  HD1 TYR P 191      10.193  -4.898  22.420  0.00  0.00      PRO  H  
ATOM   2593  HE1 TYR P 191      12.538  -5.346  22.985  0.00  0.00      PRO  H  
ATOM   2594  HH  TYR P 191      13.963  -6.268  24.400  0.00  0.00      PRO  H  
ATOM   2595  HD2 TYR P 191       8.861  -7.739  25.374  0.00  0.00      PRO  H  
ATOM   2596  HE2 TYR P 191      11.160  -8.082  25.974  0.00  0.00      PRO  H  
ATOM   2597  N   SER P 192       8.729  -8.857  21.426  0.00  0.00      PRO  N  
ATOM   2598  CA  SER P 192       9.169 -10.243  21.441  0.00  0.00      PRO  C  
ATOM   2599  C   SER P 192      10.120 -10.584  22.519  0.00  0.00      PRO  C  
ATOM   2600  O   SER P 192      11.124  -9.822  22.646  0.00  0.00      PRO  O  
ATOM   2601  CB  SER P 192       9.604 -10.817  20.083  0.00  0.00      PRO  C  
ATOM   2602  OG  SER P 192       9.999 -12.165  20.113  0.00  0.00      PRO  O  
ATOM   2603  HN  SER P 192       8.809  -8.406  20.540  0.00  0.00      PRO  H  
ATOM   2604  HA  SER P 192       8.195 -10.694  21.560  0.00  0.00      PRO  H  
ATOM   2605  HB1 SER P 192      10.374 -10.110  19.708  0.00  0.00      PRO  H  
ATOM   2606  HB2 SER P 192       8.752 -10.588  19.408  0.00  0.00      PRO  H  
ATOM   2607  HG1 SER P 192      10.935 -12.163  19.902  0.00  0.00      PRO  H  
ATOM   2608  N   LEU P 193       9.843 -11.623  23.328  0.00  0.00      PRO  N  
ATOM   2609  CA  LEU P 193      10.716 -11.949  24.410  0.00  0.00      PRO  C  
ATOM   2610  C   LEU P 193      11.769 -13.014  24.085  0.00  0.00      PRO  C  
ATOM   2611  O   LEU P 193      12.534 -13.508  24.897  0.00  0.00      PRO  O  
ATOM   2612  CB  LEU P 193       9.889 -12.340  25.652  0.00  0.00      PRO  C  
ATOM   2613  CG  LEU P 193       8.784 -11.360  26.084  0.00  0.00      PRO  C  
ATOM   2614  CD1 LEU P 193       7.856 -11.983  27.115  0.00  0.00      PRO  C  
ATOM   2615  CD2 LEU P 193       9.382 -10.167  26.792  0.00  0.00      PRO  C  
ATOM   2616  HN  LEU P 193       9.060 -12.196  23.097  0.00  0.00      PRO  H  
ATOM   2617  HA  LEU P 193      11.281 -11.067  24.673  0.00  0.00      PRO  H  
ATOM   2618  HB1 LEU P 193      10.665 -12.489  26.433  0.00  0.00      PRO  H  
ATOM   2619  HB2 LEU P 193       9.267 -13.246  25.489  0.00  0.00      PRO  H  
ATOM   2620  HG  LEU P 193       8.123 -11.146  25.217  0.00  0.00      PRO  H  
ATOM   2621 HD11 LEU P 193       7.256 -12.848  26.763  0.00  0.00      PRO  H  
ATOM   2622 HD12 LEU P 193       8.572 -12.440  27.832  0.00  0.00      PRO  H  
ATOM   2623 HD13 LEU P 193       7.254 -11.173  27.579  0.00  0.00      PRO  H  
ATOM   2624 HD21 LEU P 193       8.641  -9.381  27.056  0.00  0.00      PRO  H  
ATOM   2625 HD22 LEU P 193       9.951 -10.551  27.666  0.00  0.00      PRO  H  
ATOM   2626 HD23 LEU P 193      10.117  -9.732  26.081  0.00  0.00      PRO  H  
ATOM   2627  N   ASN P 194      11.788 -13.250  22.819  0.00  0.00      PRO  N  
ATOM   2628  CA  ASN P 194      12.880 -13.865  22.079  0.00  0.00      PRO  C  
ATOM   2629  C   ASN P 194      13.582 -12.778  21.350  0.00  0.00      PRO  C  
ATOM   2630  O   ASN P 194      12.998 -11.799  20.889  0.00  0.00      PRO  O  
ATOM   2631  CB  ASN P 194      12.308 -14.768  20.982  0.00  0.00      PRO  C  
ATOM   2632  CG  ASN P 194      11.703 -16.020  21.552  0.00  0.00      PRO  C  
ATOM   2633  OD1 ASN P 194      11.406 -16.220  22.719  0.00  0.00      PRO  O  
ATOM   2634  ND2 ASN P 194      11.485 -16.947  20.601  0.00  0.00      PRO  N  
ATOM   2635  HN  ASN P 194      10.991 -12.978  22.285  0.00  0.00      PRO  H  
ATOM   2636  HA  ASN P 194      13.618 -14.343  22.706  0.00  0.00      PRO  H  
ATOM   2637  HB1 ASN P 194      13.130 -15.065  20.295  0.00  0.00      PRO  H  
ATOM   2638  HB2 ASN P 194      11.478 -14.254  20.452  0.00  0.00      PRO  H  
ATOM   2639 HD21 ASN P 194      11.268 -16.700  19.657  0.00  0.00      PRO  H  
ATOM   2640 HD22 ASN P 194      11.094 -17.735  21.077  0.00  0.00      PRO  H  
ATOM   2641  N   SER P 195      14.904 -12.873  21.212  0.00  0.00      PRO  N  
ATOM   2642  CA  SER P 195      15.854 -11.920  20.675  0.00  0.00      PRO  C  
ATOM   2643  C   SER P 195      15.402 -10.897  19.649  0.00  0.00      PRO  C  
ATOM   2644  O   SER P 195      15.081 -11.148  18.501  0.00  0.00      PRO  O  
ATOM   2645  CB  SER P 195      17.029 -12.696  19.998  0.00  0.00      PRO  C  
ATOM   2646  OG  SER P 195      18.198 -11.877  19.649  0.00  0.00      PRO  O  
ATOM   2647  HN  SER P 195      15.369 -13.660  21.610  0.00  0.00      PRO  H  
ATOM   2648  HA  SER P 195      16.381 -11.399  21.461  0.00  0.00      PRO  H  
ATOM   2649  HB1 SER P 195      16.708 -13.240  19.084  0.00  0.00      PRO  H  
ATOM   2650  HB2 SER P 195      17.368 -13.458  20.732  0.00  0.00      PRO  H  
ATOM   2651  HG1 SER P 195      18.876 -12.333  20.152  0.00  0.00      PRO  H  
ATOM   2652  N   THR P 196      15.539  -9.653  20.102  0.00  0.00      PRO  N  
ATOM   2653  CA  THR P 196      15.274  -8.398  19.454  0.00  0.00      PRO  C  
ATOM   2654  C   THR P 196      16.139  -8.188  18.203  0.00  0.00      PRO  C  
ATOM   2655  O   THR P 196      15.741  -7.585  17.193  0.00  0.00      PRO  O  
ATOM   2656  CB  THR P 196      15.496  -7.168  20.411  0.00  0.00      PRO  C  
ATOM   2657  OG1 THR P 196      14.581  -7.341  21.546  0.00  0.00      PRO  O  
ATOM   2658  CG2 THR P 196      15.231  -5.792  19.788  0.00  0.00      PRO  C  
ATOM   2659  HN  THR P 196      15.779  -9.606  21.069  0.00  0.00      PRO  H  
ATOM   2660  HA  THR P 196      14.249  -8.354  19.116  0.00  0.00      PRO  H  
ATOM   2661  HB  THR P 196      16.571  -7.113  20.686  0.00  0.00      PRO  H  
ATOM   2662  HG1 THR P 196      14.777  -6.625  22.155  0.00  0.00      PRO  H  
ATOM   2663 HG21 THR P 196      14.153  -5.697  19.539  0.00  0.00      PRO  H  
ATOM   2664 HG22 THR P 196      15.443  -5.024  20.562  0.00  0.00      PRO  H  
ATOM   2665 HG23 THR P 196      15.673  -5.541  18.800  0.00  0.00      PRO  H  
ATOM   2666  N   THR P 197      17.410  -8.677  18.265  0.00  0.00      PRO  N  
ATOM   2667  CA  THR P 197      18.343  -8.756  17.122  0.00  0.00      PRO  C  
ATOM   2668  C   THR P 197      17.841  -9.696  15.961  0.00  0.00      PRO  C  
ATOM   2669  O   THR P 197      17.591  -9.269  14.830  0.00  0.00      PRO  O  
ATOM   2670  CB  THR P 197      19.726  -9.269  17.532  0.00  0.00      PRO  C  
ATOM   2671  OG1 THR P 197      20.292  -8.390  18.470  0.00  0.00      PRO  O  
ATOM   2672  CG2 THR P 197      20.743  -9.219  16.399  0.00  0.00      PRO  C  
ATOM   2673  HN  THR P 197      17.719  -8.995  19.158  0.00  0.00      PRO  H  
ATOM   2674  HA  THR P 197      18.364  -7.801  16.619  0.00  0.00      PRO  H  
ATOM   2675  HB  THR P 197      19.569 -10.243  18.042  0.00  0.00      PRO  H  
ATOM   2676  HG1 THR P 197      19.682  -8.321  19.208  0.00  0.00      PRO  H  
ATOM   2677 HG21 THR P 197      20.558  -9.914  15.552  0.00  0.00      PRO  H  
ATOM   2678 HG22 THR P 197      20.933  -8.186  16.037  0.00  0.00      PRO  H  
ATOM   2679 HG23 THR P 197      21.774  -9.468  16.729  0.00  0.00      PRO  H  
ATOM   2680  N   TRP P 198      17.555 -10.994  16.311  0.00  0.00      PRO  N  
ATOM   2681  CA  TRP P 198      16.920 -11.851  15.329  0.00  0.00      PRO  C  
ATOM   2682  C   TRP P 198      15.533 -11.508  14.854  0.00  0.00      PRO  C  
ATOM   2683  O   TRP P 198      15.161 -11.720  13.684  0.00  0.00      PRO  O  
ATOM   2684  CB  TRP P 198      16.936 -13.346  15.676  0.00  0.00      PRO  C  
ATOM   2685  CG  TRP P 198      18.270 -13.955  15.621  0.00  0.00      PRO  C  
ATOM   2686  CD1 TRP P 198      19.240 -14.068  16.595  0.00  0.00      PRO  C  
ATOM   2687  NE1 TRP P 198      20.368 -14.645  16.107  0.00  0.00      PRO  N  
ATOM   2688  CE2 TRP P 198      20.203 -14.874  14.727  0.00  0.00      PRO  C  
ATOM   2689  CD2 TRP P 198      18.903 -14.411  14.372  0.00  0.00      PRO  C  
ATOM   2690  CE3 TRP P 198      18.542 -14.635  13.072  0.00  0.00      PRO  C  
ATOM   2691  CZ3 TRP P 198      19.328 -15.374  12.224  0.00  0.00      PRO  C  
ATOM   2692  CZ2 TRP P 198      21.039 -15.620  13.929  0.00  0.00      PRO  C  
ATOM   2693  CH2 TRP P 198      20.568 -15.876  12.638  0.00  0.00      PRO  C  
ATOM   2694  HN  TRP P 198      17.738 -11.418  17.194  0.00  0.00      PRO  H  
ATOM   2695  HA  TRP P 198      17.516 -11.814  14.429  0.00  0.00      PRO  H  
ATOM   2696  HB1 TRP P 198      16.214 -13.916  15.053  0.00  0.00      PRO  H  
ATOM   2697  HB2 TRP P 198      16.622 -13.465  16.735  0.00  0.00      PRO  H  
ATOM   2698  HD1 TRP P 198      19.105 -13.996  17.664  0.00  0.00      PRO  H  
ATOM   2699  HE1 TRP P 198      21.191 -14.841  16.595  0.00  0.00      PRO  H  
ATOM   2700  HE3 TRP P 198      17.591 -14.271  12.711  0.00  0.00      PRO  H  
ATOM   2701  HZ3 TRP P 198      18.868 -15.711  11.307  0.00  0.00      PRO  H  
ATOM   2702  HZ2 TRP P 198      21.959 -16.033  14.315  0.00  0.00      PRO  H  
ATOM   2703  HH2 TRP P 198      21.071 -16.682  12.125  0.00  0.00      PRO  H  
ATOM   2704  N   LYS P 199      14.682 -10.904  15.773  0.00  0.00      PRO  N  
ATOM   2705  CA  LYS P 199      13.441 -10.358  15.323  0.00  0.00      PRO  C  
ATOM   2706  C   LYS P 199      13.522  -9.226  14.323  0.00  0.00      PRO  C  
ATOM   2707  O   LYS P 199      12.875  -9.207  13.255  0.00  0.00      PRO  O  
ATOM   2708  CB  LYS P 199      12.464 -10.070  16.526  0.00  0.00      PRO  C  
ATOM   2709  CG  LYS P 199      11.231  -9.154  16.272  0.00  0.00      PRO  C  
ATOM   2710  CD  LYS P 199      10.081  -9.755  15.370  0.00  0.00      PRO  C  
ATOM   2711  CE  LYS P 199       9.442 -10.976  15.903  0.00  0.00      PRO  C  
ATOM   2712  NZ  LYS P 199       8.570 -11.518  14.898  0.00  0.00      PRO  N1+
ATOM   2713  HN  LYS P 199      14.946 -10.939  16.734  0.00  0.00      PRO  H  
ATOM   2714  HA  LYS P 199      12.966 -11.059  14.652  0.00  0.00      PRO  H  
ATOM   2715  HB1 LYS P 199      13.112  -9.645  17.322  0.00  0.00      PRO  H  
ATOM   2716  HB2 LYS P 199      12.124 -11.083  16.829  0.00  0.00      PRO  H  
ATOM   2717  HG1 LYS P 199      11.717  -8.245  15.857  0.00  0.00      PRO  H  
ATOM   2718  HG2 LYS P 199      10.843  -8.741  17.228  0.00  0.00      PRO  H  
ATOM   2719  HD1 LYS P 199      10.594  -9.880  14.392  0.00  0.00      PRO  H  
ATOM   2720  HD2 LYS P 199       9.427  -8.878  15.170  0.00  0.00      PRO  H  
ATOM   2721  HE1 LYS P 199       8.853 -10.785  16.825  0.00  0.00      PRO  H  
ATOM   2722  HE2 LYS P 199      10.297 -11.684  15.953  0.00  0.00      PRO  H  
ATOM   2723  HZ1 LYS P 199       9.102 -11.690  14.021  0.00  0.00      PRO  H  
ATOM   2724  HZ2 LYS P 199       8.119 -12.426  15.129  0.00  0.00      PRO  H  
ATOM   2725  HZ3 LYS P 199       7.767 -10.883  14.716  0.00  0.00      PRO  H  
ATOM   2726  N   VAL P 200      14.406  -8.212  14.464  0.00  0.00      PRO  N  
ATOM   2727  CA  VAL P 200      14.758  -7.211  13.468  0.00  0.00      PRO  C  
ATOM   2728  C   VAL P 200      15.177  -7.793  12.170  0.00  0.00      PRO  C  
ATOM   2729  O   VAL P 200      14.744  -7.308  11.150  0.00  0.00      PRO  O  
ATOM   2730  CB  VAL P 200      15.872  -6.193  13.924  0.00  0.00      PRO  C  
ATOM   2731  CG1 VAL P 200      16.770  -5.603  12.856  0.00  0.00      PRO  C  
ATOM   2732  CG2 VAL P 200      15.075  -5.131  14.677  0.00  0.00      PRO  C  
ATOM   2733  HN  VAL P 200      14.840  -8.068  15.349  0.00  0.00      PRO  H  
ATOM   2734  HA  VAL P 200      13.853  -6.702  13.172  0.00  0.00      PRO  H  
ATOM   2735  HB  VAL P 200      16.436  -6.736  14.712  0.00  0.00      PRO  H  
ATOM   2736 HG11 VAL P 200      17.437  -4.939  13.448  0.00  0.00      PRO  H  
ATOM   2737 HG12 VAL P 200      17.345  -6.286  12.194  0.00  0.00      PRO  H  
ATOM   2738 HG13 VAL P 200      16.192  -5.012  12.113  0.00  0.00      PRO  H  
ATOM   2739 HG21 VAL P 200      14.281  -5.595  15.300  0.00  0.00      PRO  H  
ATOM   2740 HG22 VAL P 200      15.574  -4.397  15.345  0.00  0.00      PRO  H  
ATOM   2741 HG23 VAL P 200      14.484  -4.529  13.955  0.00  0.00      PRO  H  
ATOM   2742  N   LEU P 201      15.979  -8.721  12.141  0.00  0.00      PRO  N  
ATOM   2743  CA  LEU P 201      16.451  -9.479  10.950  0.00  0.00      PRO  C  
ATOM   2744  C   LEU P 201      15.355 -10.194  10.211  0.00  0.00      PRO  C  
ATOM   2745  O   LEU P 201      15.167 -10.030   9.010  0.00  0.00      PRO  O  
ATOM   2746  CB  LEU P 201      17.539 -10.490  11.396  0.00  0.00      PRO  C  
ATOM   2747  CG  LEU P 201      18.885  -9.866  11.857  0.00  0.00      PRO  C  
ATOM   2748  CD1 LEU P 201      19.573 -11.126  12.510  0.00  0.00      PRO  C  
ATOM   2749  CD2 LEU P 201      19.660  -9.340  10.669  0.00  0.00      PRO  C  
ATOM   2750  HN  LEU P 201      16.304  -9.032  13.031  0.00  0.00      PRO  H  
ATOM   2751  HA  LEU P 201      16.844  -8.682  10.337  0.00  0.00      PRO  H  
ATOM   2752  HB1 LEU P 201      17.709 -11.126  10.501  0.00  0.00      PRO  H  
ATOM   2753  HB2 LEU P 201      17.083 -11.070  12.227  0.00  0.00      PRO  H  
ATOM   2754  HG  LEU P 201      18.757  -9.134  12.683  0.00  0.00      PRO  H  
ATOM   2755 HD11 LEU P 201      19.185 -11.382  13.519  0.00  0.00      PRO  H  
ATOM   2756 HD12 LEU P 201      19.567 -12.058  11.905  0.00  0.00      PRO  H  
ATOM   2757 HD13 LEU P 201      20.618 -10.766  12.617  0.00  0.00      PRO  H  
ATOM   2758 HD21 LEU P 201      20.648  -9.066  11.096  0.00  0.00      PRO  H  
ATOM   2759 HD22 LEU P 201      19.711 -10.189   9.955  0.00  0.00      PRO  H  
ATOM   2760 HD23 LEU P 201      19.178  -8.501  10.122  0.00  0.00      PRO  H  
ATOM   2761  N   SER P 202      14.450 -10.875  10.991  0.00  0.00      PRO  N  
ATOM   2762  CA  SER P 202      13.210 -11.529  10.580  0.00  0.00      PRO  C  
ATOM   2763  C   SER P 202      12.265 -10.574   9.852  0.00  0.00      PRO  C  
ATOM   2764  O   SER P 202      11.634 -10.939   8.849  0.00  0.00      PRO  O  
ATOM   2765  CB  SER P 202      12.462 -12.140  11.809  0.00  0.00      PRO  C  
ATOM   2766  OG  SER P 202      13.199 -13.196  12.398  0.00  0.00      PRO  O  
ATOM   2767  HN  SER P 202      14.698 -10.934  11.955  0.00  0.00      PRO  H  
ATOM   2768  HA  SER P 202      13.508 -12.299   9.884  0.00  0.00      PRO  H  
ATOM   2769  HB1 SER P 202      11.489 -12.543  11.456  0.00  0.00      PRO  H  
ATOM   2770  HB2 SER P 202      12.187 -11.382  12.574  0.00  0.00      PRO  H  
ATOM   2771  HG1 SER P 202      13.792 -12.725  12.988  0.00  0.00      PRO  H  
ATOM   2772  N   SER P 203      12.035  -9.389  10.366  0.00  0.00      PRO  N  
ATOM   2773  CA  SER P 203      11.117  -8.415   9.776  0.00  0.00      PRO  C  
ATOM   2774  C   SER P 203      11.799  -7.754   8.654  0.00  0.00      PRO  C  
ATOM   2775  O   SER P 203      11.102  -7.520   7.665  0.00  0.00      PRO  O  
ATOM   2776  CB  SER P 203      10.514  -7.467  10.807  0.00  0.00      PRO  C  
ATOM   2777  OG  SER P 203       9.653  -8.123  11.725  0.00  0.00      PRO  O  
ATOM   2778  HN  SER P 203      12.276  -9.131  11.298  0.00  0.00      PRO  H  
ATOM   2779  HA  SER P 203      10.330  -9.020   9.350  0.00  0.00      PRO  H  
ATOM   2780  HB1 SER P 203      10.035  -6.637  10.245  0.00  0.00      PRO  H  
ATOM   2781  HB2 SER P 203      11.417  -7.111  11.347  0.00  0.00      PRO  H  
ATOM   2782  HG1 SER P 203       9.180  -7.455  12.226  0.00  0.00      PRO  H  
ATOM   2783  N   LEU P 204      13.163  -7.457   8.678  0.00  0.00      PRO  N  
ATOM   2784  CA  LEU P 204      13.985  -6.796   7.695  0.00  0.00      PRO  C  
ATOM   2785  C   LEU P 204      13.925  -7.589   6.394  0.00  0.00      PRO  C  
ATOM   2786  O   LEU P 204      13.791  -7.031   5.320  0.00  0.00      PRO  O  
ATOM   2787  CB  LEU P 204      15.449  -6.539   8.134  0.00  0.00      PRO  C  
ATOM   2788  CG  LEU P 204      16.524  -6.037   7.133  0.00  0.00      PRO  C  
ATOM   2789  CD1 LEU P 204      16.205  -4.770   6.405  0.00  0.00      PRO  C  
ATOM   2790  CD2 LEU P 204      17.903  -6.003   7.850  0.00  0.00      PRO  C  
ATOM   2791  HN  LEU P 204      13.695  -7.720   9.479  0.00  0.00      PRO  H  
ATOM   2792  HA  LEU P 204      13.467  -5.866   7.514  0.00  0.00      PRO  H  
ATOM   2793  HB1 LEU P 204      15.748  -7.502   8.599  0.00  0.00      PRO  H  
ATOM   2794  HB2 LEU P 204      15.604  -5.730   8.880  0.00  0.00      PRO  H  
ATOM   2795  HG  LEU P 204      16.602  -6.837   6.366  0.00  0.00      PRO  H  
ATOM   2796 HD11 LEU P 204      16.196  -3.826   6.990  0.00  0.00      PRO  H  
ATOM   2797 HD12 LEU P 204      17.012  -4.745   5.642  0.00  0.00      PRO  H  
ATOM   2798 HD13 LEU P 204      15.252  -4.885   5.847  0.00  0.00      PRO  H  
ATOM   2799 HD21 LEU P 204      17.855  -5.452   8.813  0.00  0.00      PRO  H  
ATOM   2800 HD22 LEU P 204      18.122  -7.068   8.078  0.00  0.00      PRO  H  
ATOM   2801 HD23 LEU P 204      18.720  -5.560   7.240  0.00  0.00      PRO  H  
ATOM   2802  N   GLU P 205      13.976  -8.951   6.565  0.00  0.00      PRO  N  
ATOM   2803  CA  GLU P 205      13.890  -9.989   5.530  0.00  0.00      PRO  C  
ATOM   2804  C   GLU P 205      12.702  -9.851   4.654  0.00  0.00      PRO  C  
ATOM   2805  O   GLU P 205      12.757  -9.744   3.404  0.00  0.00      PRO  O  
ATOM   2806  CB  GLU P 205      14.009 -11.344   6.187  0.00  0.00      PRO  C  
ATOM   2807  CG  GLU P 205      13.351 -12.460   5.276  0.00  0.00      PRO  C  
ATOM   2808  CD  GLU P 205      13.817 -13.835   5.804  0.00  0.00      PRO  C  
ATOM   2809  OE1 GLU P 205      13.061 -14.860   5.686  0.00  0.00      PRO  O1-
ATOM   2810  OE2 GLU P 205      14.922 -13.877   6.420  0.00  0.00      PRO  O  
ATOM   2811  HN  GLU P 205      13.925  -9.283   7.504  0.00  0.00      PRO  H  
ATOM   2812  HA  GLU P 205      14.696  -9.839   4.827  0.00  0.00      PRO  H  
ATOM   2813  HB1 GLU P 205      13.531 -11.317   7.190  0.00  0.00      PRO  H  
ATOM   2814  HB2 GLU P 205      15.110 -11.446   6.301  0.00  0.00      PRO  H  
ATOM   2815  HG1 GLU P 205      13.814 -12.502   4.267  0.00  0.00      PRO  H  
ATOM   2816  HG2 GLU P 205      12.243 -12.420   5.206  0.00  0.00      PRO  H  
ATOM   2817  N   ILE P 206      11.510  -9.707   5.287  0.00  0.00      PRO  N  
ATOM   2818  CA  ILE P 206      10.128  -9.537   4.693  0.00  0.00      PRO  C  
ATOM   2819  C   ILE P 206      10.042  -8.295   3.896  0.00  0.00      PRO  C  
ATOM   2820  O   ILE P 206       9.536  -8.326   2.765  0.00  0.00      PRO  O  
ATOM   2821  CB  ILE P 206       8.980  -9.612   5.701  0.00  0.00      PRO  C  
ATOM   2822  CG2 ILE P 206       7.614  -9.544   5.034  0.00  0.00      PRO  C  
ATOM   2823  CG1 ILE P 206       9.080 -10.925   6.461  0.00  0.00      PRO  C  
ATOM   2824  CD  ILE P 206       9.113 -12.201   5.601  0.00  0.00      PRO  C  
ATOM   2825  HN  ILE P 206      11.531  -9.790   6.281  0.00  0.00      PRO  H  
ATOM   2826  HA  ILE P 206       9.932 -10.353   4.014  0.00  0.00      PRO  H  
ATOM   2827  HB  ILE P 206       9.052  -8.855   6.511  0.00  0.00      PRO  H  
ATOM   2828 HG21 ILE P 206       7.296 -10.315   4.300  0.00  0.00      PRO  H  
ATOM   2829 HG22 ILE P 206       6.753  -9.559   5.736  0.00  0.00      PRO  H  
ATOM   2830 HG23 ILE P 206       7.461  -8.609   4.453  0.00  0.00      PRO  H  
ATOM   2831 HG11 ILE P 206       8.234 -10.873   7.178  0.00  0.00      PRO  H  
ATOM   2832 HG12 ILE P 206       9.914 -10.829   7.188  0.00  0.00      PRO  H  
ATOM   2833  HD1 ILE P 206       9.149 -13.071   6.291  0.00  0.00      PRO  H  
ATOM   2834  HD2 ILE P 206       8.272 -12.297   4.881  0.00  0.00      PRO  H  
ATOM   2835  HD3 ILE P 206      10.052 -12.295   5.013  0.00  0.00      PRO  H  
ATOM   2836  N   ASN P 207      10.482  -7.129   4.414  0.00  0.00      PRO  N  
ATOM   2837  CA  ASN P 207      10.720  -5.869   3.737  0.00  0.00      PRO  C  
ATOM   2838  C   ASN P 207      11.655  -5.892   2.506  0.00  0.00      PRO  C  
ATOM   2839  O   ASN P 207      11.338  -5.258   1.488  0.00  0.00      PRO  O  
ATOM   2840  CB  ASN P 207      11.239  -4.741   4.716  0.00  0.00      PRO  C  
ATOM   2841  CG  ASN P 207      10.264  -4.626   5.851  0.00  0.00      PRO  C  
ATOM   2842  OD1 ASN P 207       9.164  -5.157   5.841  0.00  0.00      PRO  O  
ATOM   2843  ND2 ASN P 207      10.695  -3.778   6.870  0.00  0.00      PRO  N  
ATOM   2844  HN  ASN P 207      10.632  -7.026   5.394  0.00  0.00      PRO  H  
ATOM   2845  HA  ASN P 207       9.775  -5.563   3.314  0.00  0.00      PRO  H  
ATOM   2846  HB1 ASN P 207      11.318  -3.773   4.178  0.00  0.00      PRO  H  
ATOM   2847  HB2 ASN P 207      12.133  -5.095   5.272  0.00  0.00      PRO  H  
ATOM   2848 HD21 ASN P 207      10.049  -3.320   7.481  0.00  0.00      PRO  H  
ATOM   2849 HD22 ASN P 207      11.616  -3.391   6.848  0.00  0.00      PRO  H  
ATOM   2850  N   ILE P 208      12.774  -6.565   2.582  0.00  0.00      PRO  N  
ATOM   2851  CA  ILE P 208      13.648  -6.836   1.451  0.00  0.00      PRO  C  
ATOM   2852  C   ILE P 208      12.942  -7.586   0.277  0.00  0.00      PRO  C  
ATOM   2853  O   ILE P 208      13.002  -7.245  -0.874  0.00  0.00      PRO  O  
ATOM   2854  CB  ILE P 208      14.957  -7.459   1.884  0.00  0.00      PRO  C  
ATOM   2855  CG2 ILE P 208      15.754  -8.078   0.679  0.00  0.00      PRO  C  
ATOM   2856  CG1 ILE P 208      15.850  -6.454   2.673  0.00  0.00      PRO  C  
ATOM   2857  CD  ILE P 208      17.112  -7.142   3.258  0.00  0.00      PRO  C  
ATOM   2858  HN  ILE P 208      12.954  -7.029   3.446  0.00  0.00      PRO  H  
ATOM   2859  HA  ILE P 208      14.060  -5.895   1.117  0.00  0.00      PRO  H  
ATOM   2860  HB  ILE P 208      14.729  -8.271   2.606  0.00  0.00      PRO  H  
ATOM   2861 HG21 ILE P 208      15.316  -8.925   0.109  0.00  0.00      PRO  H  
ATOM   2862 HG22 ILE P 208      16.076  -7.238   0.027  0.00  0.00      PRO  H  
ATOM   2863 HG23 ILE P 208      16.715  -8.456   1.089  0.00  0.00      PRO  H  
ATOM   2864 HG11 ILE P 208      15.284  -5.911   3.460  0.00  0.00      PRO  H  
ATOM   2865 HG12 ILE P 208      16.206  -5.746   1.895  0.00  0.00      PRO  H  
ATOM   2866  HD1 ILE P 208      17.891  -7.515   2.558  0.00  0.00      PRO  H  
ATOM   2867  HD2 ILE P 208      17.635  -6.500   3.998  0.00  0.00      PRO  H  
ATOM   2868  HD3 ILE P 208      16.856  -8.147   3.657  0.00  0.00      PRO  H  
ATOM   2869  N   LEU P 209      12.261  -8.702   0.529  0.00  0.00      PRO  N  
ATOM   2870  CA  LEU P 209      11.552  -9.399  -0.505  0.00  0.00      PRO  C  
ATOM   2871  C   LEU P 209      10.321  -8.673  -0.956  0.00  0.00      PRO  C  
ATOM   2872  O   LEU P 209      10.047  -8.621  -2.169  0.00  0.00      PRO  O  
ATOM   2873  CB  LEU P 209      11.193 -10.835  -0.101  0.00  0.00      PRO  C  
ATOM   2874  CG  LEU P 209      12.393 -11.696   0.389  0.00  0.00      PRO  C  
ATOM   2875  CD1 LEU P 209      11.912 -13.019   0.972  0.00  0.00      PRO  C  
ATOM   2876  CD2 LEU P 209      13.502 -12.009  -0.632  0.00  0.00      PRO  C  
ATOM   2877  HN  LEU P 209      12.296  -9.237   1.370  0.00  0.00      PRO  H  
ATOM   2878  HA  LEU P 209      12.145  -9.473  -1.405  0.00  0.00      PRO  H  
ATOM   2879  HB1 LEU P 209      10.753 -11.371  -0.970  0.00  0.00      PRO  H  
ATOM   2880  HB2 LEU P 209      10.404 -10.880   0.679  0.00  0.00      PRO  H  
ATOM   2881  HG  LEU P 209      12.867 -11.153   1.234  0.00  0.00      PRO  H  
ATOM   2882 HD11 LEU P 209      12.878 -13.423   1.343  0.00  0.00      PRO  H  
ATOM   2883 HD12 LEU P 209      11.216 -12.875   1.826  0.00  0.00      PRO  H  
ATOM   2884 HD13 LEU P 209      11.388 -13.868   0.483  0.00  0.00      PRO  H  
ATOM   2885 HD21 LEU P 209      14.505 -12.047  -0.157  0.00  0.00      PRO  H  
ATOM   2886 HD22 LEU P 209      13.311 -12.992  -1.114  0.00  0.00      PRO  H  
ATOM   2887 HD23 LEU P 209      13.575 -11.235  -1.425  0.00  0.00      PRO  H  
ATOM   2888  N   GLY P 210       9.541  -8.059  -0.039  0.00  0.00      PRO  N  
ATOM   2889  CA  GLY P 210       8.185  -7.619  -0.330  0.00  0.00      PRO  C  
ATOM   2890  C   GLY P 210       8.154  -6.187  -0.796  0.00  0.00      PRO  C  
ATOM   2891  O   GLY P 210       7.173  -5.750  -1.420  0.00  0.00      PRO  O  
ATOM   2892  HN  GLY P 210       9.860  -8.049   0.906  0.00  0.00      PRO  H  
ATOM   2893  HA1 GLY P 210       7.471  -7.790   0.462  0.00  0.00      PRO  H  
ATOM   2894  HA2 GLY P 210       7.885  -8.063  -1.268  0.00  0.00      PRO  H  
ATOM   2895  N   LEU P 211       9.171  -5.416  -0.491  0.00  0.00      PRO  N  
ATOM   2896  CA  LEU P 211       9.179  -4.020  -0.741  0.00  0.00      PRO  C  
ATOM   2897  C   LEU P 211      10.487  -3.636  -1.452  0.00  0.00      PRO  C  
ATOM   2898  O   LEU P 211      10.480  -3.016  -2.515  0.00  0.00      PRO  O  
ATOM   2899  CB  LEU P 211       8.977  -3.228   0.559  0.00  0.00      PRO  C  
ATOM   2900  CG  LEU P 211       8.865  -1.645   0.487  0.00  0.00      PRO  C  
ATOM   2901  CD1 LEU P 211       7.615  -1.216  -0.233  0.00  0.00      PRO  C  
ATOM   2902  CD2 LEU P 211       8.912  -0.939   1.907  0.00  0.00      PRO  C  
ATOM   2903  HN  LEU P 211       9.995  -5.753  -0.042  0.00  0.00      PRO  H  
ATOM   2904  HA  LEU P 211       8.415  -3.760  -1.458  0.00  0.00      PRO  H  
ATOM   2905  HB1 LEU P 211       9.787  -3.471   1.279  0.00  0.00      PRO  H  
ATOM   2906  HB2 LEU P 211       8.074  -3.497   1.148  0.00  0.00      PRO  H  
ATOM   2907  HG  LEU P 211       9.790  -1.219   0.042  0.00  0.00      PRO  H  
ATOM   2908 HD11 LEU P 211       7.347  -0.196   0.117  0.00  0.00      PRO  H  
ATOM   2909 HD12 LEU P 211       7.788  -1.200  -1.330  0.00  0.00      PRO  H  
ATOM   2910 HD13 LEU P 211       6.704  -1.821  -0.037  0.00  0.00      PRO  H  
ATOM   2911 HD21 LEU P 211       9.097   0.155   1.844  0.00  0.00      PRO  H  
ATOM   2912 HD22 LEU P 211       8.092  -1.352   2.533  0.00  0.00      PRO  H  
ATOM   2913 HD23 LEU P 211       9.905  -1.169   2.348  0.00  0.00      PRO  H  
ATOM   2914  N   VAL P 212      11.690  -3.983  -0.987  0.00  0.00      PRO  N  
ATOM   2915  CA  VAL P 212      12.903  -3.502  -1.622  0.00  0.00      PRO  C  
ATOM   2916  C   VAL P 212      13.204  -4.077  -3.015  0.00  0.00      PRO  C  
ATOM   2917  O   VAL P 212      13.580  -3.356  -3.945  0.00  0.00      PRO  O  
ATOM   2918  CB  VAL P 212      14.123  -3.721  -0.733  0.00  0.00      PRO  C  
ATOM   2919  CG1 VAL P 212      15.413  -3.384  -1.504  0.00  0.00      PRO  C  
ATOM   2920  CG2 VAL P 212      13.920  -2.849   0.536  0.00  0.00      PRO  C  
ATOM   2921  HN  VAL P 212      11.711  -4.490  -0.128  0.00  0.00      PRO  H  
ATOM   2922  HA  VAL P 212      12.810  -2.458  -1.882  0.00  0.00      PRO  H  
ATOM   2923  HB  VAL P 212      14.240  -4.796  -0.480  0.00  0.00      PRO  H  
ATOM   2924 HG11 VAL P 212      16.270  -3.321  -0.799  0.00  0.00      PRO  H  
ATOM   2925 HG12 VAL P 212      15.557  -4.192  -2.252  0.00  0.00      PRO  H  
ATOM   2926 HG13 VAL P 212      15.214  -2.465  -2.096  0.00  0.00      PRO  H  
ATOM   2927 HG21 VAL P 212      13.641  -1.811   0.257  0.00  0.00      PRO  H  
ATOM   2928 HG22 VAL P 212      13.147  -3.287   1.203  0.00  0.00      PRO  H  
ATOM   2929 HG23 VAL P 212      14.874  -2.757   1.098  0.00  0.00      PRO  H  
ATOM   2930  N   ILE P 213      13.109  -5.412  -3.116  0.00  0.00      PRO  N  
ATOM   2931  CA  ILE P 213      13.292  -6.119  -4.394  0.00  0.00      PRO  C  
ATOM   2932  C   ILE P 213      12.411  -5.610  -5.579  0.00  0.00      PRO  C  
ATOM   2933  O   ILE P 213      13.062  -5.161  -6.550  0.00  0.00      PRO  O  
ATOM   2934  CB  ILE P 213      13.139  -7.695  -4.170  0.00  0.00      PRO  C  
ATOM   2935  CG2 ILE P 213      12.692  -8.480  -5.476  0.00  0.00      PRO  C  
ATOM   2936  CG1 ILE P 213      14.515  -8.222  -3.661  0.00  0.00      PRO  C  
ATOM   2937  CD  ILE P 213      14.505  -9.729  -3.384  0.00  0.00      PRO  C  
ATOM   2938  HN  ILE P 213      12.831  -5.918  -2.303  0.00  0.00      PRO  H  
ATOM   2939  HA  ILE P 213      14.253  -5.902  -4.838  0.00  0.00      PRO  H  
ATOM   2940  HB  ILE P 213      12.277  -7.953  -3.519  0.00  0.00      PRO  H  
ATOM   2941 HG21 ILE P 213      13.433  -8.404  -6.301  0.00  0.00      PRO  H  
ATOM   2942 HG22 ILE P 213      12.577  -9.541  -5.167  0.00  0.00      PRO  H  
ATOM   2943 HG23 ILE P 213      11.726  -8.105  -5.876  0.00  0.00      PRO  H  
ATOM   2944 HG11 ILE P 213      14.884  -7.590  -2.825  0.00  0.00      PRO  H  
ATOM   2945 HG12 ILE P 213      15.138  -8.119  -4.575  0.00  0.00      PRO  H  
ATOM   2946  HD1 ILE P 213      15.234  -9.937  -2.571  0.00  0.00      PRO  H  
ATOM   2947  HD2 ILE P 213      13.466 -10.013  -3.112  0.00  0.00      PRO  H  
ATOM   2948  HD3 ILE P 213      14.702 -10.297  -4.318  0.00  0.00      PRO  H  
ATOM   2949  N   PRO P 214      11.077  -5.373  -5.472  0.00  0.00      PRO  N  
ATOM   2950  CA  PRO P 214      10.322  -4.662  -6.490  0.00  0.00      PRO  C  
ATOM   2951  C   PRO P 214      10.635  -3.168  -6.554  0.00  0.00      PRO  C  
ATOM   2952  O   PRO P 214      10.558  -2.682  -7.713  0.00  0.00      PRO  O  
ATOM   2953  CD  PRO P 214      10.217  -5.901  -4.387  0.00  0.00      PRO  C  
ATOM   2954  CB  PRO P 214       8.851  -4.896  -6.202  0.00  0.00      PRO  C  
ATOM   2955  CG  PRO P 214       8.833  -5.135  -4.626  0.00  0.00      PRO  C  
ATOM   2956  HD1 PRO P 214      10.080  -7.003  -4.411  0.00  0.00      PRO  H  
ATOM   2957  HD2 PRO P 214      10.665  -5.740  -3.383  0.00  0.00      PRO  H  
ATOM   2958  HA  PRO P 214      10.560  -5.000  -7.488  0.00  0.00      PRO  H  
ATOM   2959  HB1 PRO P 214       8.449  -5.838  -6.633  0.00  0.00      PRO  H  
ATOM   2960  HB2 PRO P 214       8.145  -4.101  -6.523  0.00  0.00      PRO  H  
ATOM   2961  HG1 PRO P 214       8.020  -5.815  -4.291  0.00  0.00      PRO  H  
ATOM   2962  HG2 PRO P 214       8.753  -4.129  -4.162  0.00  0.00      PRO  H  
ATOM   2963  N   LEU P 215      10.807  -2.381  -5.489  0.00  0.00      PRO  N  
ATOM   2964  CA  LEU P 215      11.270  -1.073  -5.441  0.00  0.00      PRO  C  
ATOM   2965  C   LEU P 215      12.553  -0.823  -6.287  0.00  0.00      PRO  C  
ATOM   2966  O   LEU P 215      12.566  -0.007  -7.150  0.00  0.00      PRO  O  
ATOM   2967  CB  LEU P 215      11.429  -0.494  -4.056  0.00  0.00      PRO  C  
ATOM   2968  CG  LEU P 215      12.028   0.904  -3.992  0.00  0.00      PRO  C  
ATOM   2969  CD1 LEU P 215      11.176   1.932  -4.830  0.00  0.00      PRO  C  
ATOM   2970  CD2 LEU P 215      12.011   1.307  -2.554  0.00  0.00      PRO  C  
ATOM   2971  HN  LEU P 215      10.815  -2.801  -4.585  0.00  0.00      PRO  H  
ATOM   2972  HA  LEU P 215      10.460  -0.579  -5.955  0.00  0.00      PRO  H  
ATOM   2973  HB1 LEU P 215      12.022  -1.101  -3.340  0.00  0.00      PRO  H  
ATOM   2974  HB2 LEU P 215      10.472  -0.531  -3.492  0.00  0.00      PRO  H  
ATOM   2975  HG  LEU P 215      13.023   0.968  -4.482  0.00  0.00      PRO  H  
ATOM   2976 HD11 LEU P 215      11.745   2.880  -4.939  0.00  0.00      PRO  H  
ATOM   2977 HD12 LEU P 215      10.939   1.525  -5.836  0.00  0.00      PRO  H  
ATOM   2978 HD13 LEU P 215      10.214   2.089  -4.298  0.00  0.00      PRO  H  
ATOM   2979 HD21 LEU P 215      12.709   0.713  -1.926  0.00  0.00      PRO  H  
ATOM   2980 HD22 LEU P 215      12.532   2.288  -2.579  0.00  0.00      PRO  H  
ATOM   2981 HD23 LEU P 215      10.950   1.239  -2.231  0.00  0.00      PRO  H  
ATOM   2982  N   GLY P 216      13.657  -1.600  -6.128  0.00  0.00      PRO  N  
ATOM   2983  CA  GLY P 216      14.860  -1.450  -6.964  0.00  0.00      PRO  C  
ATOM   2984  C   GLY P 216      14.647  -1.731  -8.433  0.00  0.00      PRO  C  
ATOM   2985  O   GLY P 216      15.138  -1.005  -9.347  0.00  0.00      PRO  O  
ATOM   2986  HN  GLY P 216      13.705  -2.294  -5.414  0.00  0.00      PRO  H  
ATOM   2987  HA1 GLY P 216      15.639  -2.095  -6.584  0.00  0.00      PRO  H  
ATOM   2988  HA2 GLY P 216      15.168  -0.415  -6.962  0.00  0.00      PRO  H  
ATOM   2989  N   ILE P 217      13.887  -2.762  -8.680  0.00  0.00      PRO  N  
ATOM   2990  CA  ILE P 217      13.489  -2.972 -10.016  0.00  0.00      PRO  C  
ATOM   2991  C   ILE P 217      12.560  -1.922 -10.570  0.00  0.00      PRO  C  
ATOM   2992  O   ILE P 217      12.778  -1.405 -11.688  0.00  0.00      PRO  O  
ATOM   2993  CB  ILE P 217      12.834  -4.392 -10.282  0.00  0.00      PRO  C  
ATOM   2994  CG2 ILE P 217      12.000  -4.583 -11.525  0.00  0.00      PRO  C  
ATOM   2995  CG1 ILE P 217      13.982  -5.366 -10.275  0.00  0.00      PRO  C  
ATOM   2996  CD  ILE P 217      14.897  -5.509 -11.515  0.00  0.00      PRO  C  
ATOM   2997  HN  ILE P 217      13.519  -3.329  -7.948  0.00  0.00      PRO  H  
ATOM   2998  HA  ILE P 217      14.353  -2.851 -10.653  0.00  0.00      PRO  H  
ATOM   2999  HB  ILE P 217      12.169  -4.515  -9.401  0.00  0.00      PRO  H  
ATOM   3000 HG21 ILE P 217      11.111  -3.919 -11.483  0.00  0.00      PRO  H  
ATOM   3001 HG22 ILE P 217      12.501  -4.372 -12.494  0.00  0.00      PRO  H  
ATOM   3002 HG23 ILE P 217      11.558  -5.592 -11.671  0.00  0.00      PRO  H  
ATOM   3003 HG11 ILE P 217      13.608  -6.377 -10.009  0.00  0.00      PRO  H  
ATOM   3004 HG12 ILE P 217      14.624  -5.206  -9.383  0.00  0.00      PRO  H  
ATOM   3005  HD1 ILE P 217      15.840  -6.034 -11.252  0.00  0.00      PRO  H  
ATOM   3006  HD2 ILE P 217      14.325  -6.063 -12.289  0.00  0.00      PRO  H  
ATOM   3007  HD3 ILE P 217      15.200  -4.531 -11.948  0.00  0.00      PRO  H  
ATOM   3008  N   MET P 218      11.591  -1.422  -9.821  0.00  0.00      PRO  N  
ATOM   3009  CA  MET P 218      10.744  -0.283 -10.191  0.00  0.00      PRO  C  
ATOM   3010  C   MET P 218      11.473   0.933 -10.513  0.00  0.00      PRO  C  
ATOM   3011  O   MET P 218      11.087   1.655 -11.464  0.00  0.00      PRO  O  
ATOM   3012  CB  MET P 218       9.611  -0.093  -9.201  0.00  0.00      PRO  C  
ATOM   3013  CG  MET P 218       8.638   0.999  -9.682  0.00  0.00      PRO  C  
ATOM   3014  SD  MET P 218       8.888   2.678  -9.047  0.00  0.00      PRO  S  
ATOM   3015  CE  MET P 218       8.068   3.594 -10.422  0.00  0.00      PRO  C  
ATOM   3016  HN  MET P 218      11.301  -1.902  -8.996  0.00  0.00      PRO  H  
ATOM   3017  HA  MET P 218      10.189  -0.479 -11.096  0.00  0.00      PRO  H  
ATOM   3018  HB1 MET P 218      10.100   0.345  -8.305  0.00  0.00      PRO  H  
ATOM   3019  HB2 MET P 218       9.013  -0.991  -8.935  0.00  0.00      PRO  H  
ATOM   3020  HG1 MET P 218       7.584   0.736  -9.447  0.00  0.00      PRO  H  
ATOM   3021  HG2 MET P 218       8.724   1.026 -10.789  0.00  0.00      PRO  H  
ATOM   3022  HE1 MET P 218       7.013   3.889 -10.236  0.00  0.00      PRO  H  
ATOM   3023  HE2 MET P 218       8.530   4.586 -10.615  0.00  0.00      PRO  H  
ATOM   3024  HE3 MET P 218       8.258   3.080 -11.388  0.00  0.00      PRO  H  
ATOM   3025  N   LEU P 219      12.519   1.281  -9.697  0.00  0.00      PRO  N  
ATOM   3026  CA  LEU P 219      13.374   2.428  -9.936  0.00  0.00      PRO  C  
ATOM   3027  C   LEU P 219      14.214   2.253 -11.199  0.00  0.00      PRO  C  
ATOM   3028  O   LEU P 219      14.447   3.235 -11.881  0.00  0.00      PRO  O  
ATOM   3029  CB  LEU P 219      14.292   2.718  -8.795  0.00  0.00      PRO  C  
ATOM   3030  CG  LEU P 219      13.601   3.286  -7.534  0.00  0.00      PRO  C  
ATOM   3031  CD1 LEU P 219      14.595   3.837  -6.536  0.00  0.00      PRO  C  
ATOM   3032  CD2 LEU P 219      12.613   4.394  -7.864  0.00  0.00      PRO  C  
ATOM   3033  HN  LEU P 219      12.779   0.711  -8.922  0.00  0.00      PRO  H  
ATOM   3034  HA  LEU P 219      12.717   3.253 -10.171  0.00  0.00      PRO  H  
ATOM   3035  HB1 LEU P 219      15.092   3.467  -8.975  0.00  0.00      PRO  H  
ATOM   3036  HB2 LEU P 219      14.903   1.811  -8.601  0.00  0.00      PRO  H  
ATOM   3037  HG  LEU P 219      12.985   2.469  -7.100  0.00  0.00      PRO  H  
ATOM   3038 HD11 LEU P 219      14.252   4.237  -5.558  0.00  0.00      PRO  H  
ATOM   3039 HD12 LEU P 219      15.326   3.038  -6.288  0.00  0.00      PRO  H  
ATOM   3040 HD13 LEU P 219      15.225   4.581  -7.069  0.00  0.00      PRO  H  
ATOM   3041 HD21 LEU P 219      12.560   4.878  -6.866  0.00  0.00      PRO  H  
ATOM   3042 HD22 LEU P 219      12.855   5.030  -8.742  0.00  0.00      PRO  H  
ATOM   3043 HD23 LEU P 219      11.744   3.756  -8.134  0.00  0.00      PRO  H  
ATOM   3044  N   PHE P 220      14.668   0.997 -11.451  0.00  0.00      PRO  N  
ATOM   3045  CA  PHE P 220      15.246   0.784 -12.836  0.00  0.00      PRO  C  
ATOM   3046  C   PHE P 220      14.212   1.039 -13.931  0.00  0.00      PRO  C  
ATOM   3047  O   PHE P 220      14.527   1.819 -14.891  0.00  0.00      PRO  O  
ATOM   3048  CB  PHE P 220      15.865  -0.643 -12.836  0.00  0.00      PRO  C  
ATOM   3049  CG  PHE P 220      16.547  -1.097 -14.057  0.00  0.00      PRO  C  
ATOM   3050  CD1 PHE P 220      16.189  -2.306 -14.627  0.00  0.00      PRO  C  
ATOM   3051  CE1 PHE P 220      16.821  -2.808 -15.759  0.00  0.00      PRO  C  
ATOM   3052  CZ  PHE P 220      17.641  -1.918 -16.448  0.00  0.00      PRO  C  
ATOM   3053  CD2 PHE P 220      17.498  -0.295 -14.705  0.00  0.00      PRO  C  
ATOM   3054  CE2 PHE P 220      17.996  -0.690 -15.954  0.00  0.00      PRO  C  
ATOM   3055  HN  PHE P 220      14.851   0.281 -10.781  0.00  0.00      PRO  H  
ATOM   3056  HA  PHE P 220      16.025   1.510 -13.016  0.00  0.00      PRO  H  
ATOM   3057  HB1 PHE P 220      15.064  -1.365 -12.567  0.00  0.00      PRO  H  
ATOM   3058  HB2 PHE P 220      16.578  -0.667 -11.985  0.00  0.00      PRO  H  
ATOM   3059  HD1 PHE P 220      15.505  -3.000 -14.161  0.00  0.00      PRO  H  
ATOM   3060  HE1 PHE P 220      16.512  -3.772 -16.137  0.00  0.00      PRO  H  
ATOM   3061  HZ  PHE P 220      18.123  -2.183 -17.378  0.00  0.00      PRO  H  
ATOM   3062  HD2 PHE P 220      17.714   0.668 -14.267  0.00  0.00      PRO  H  
ATOM   3063  HE2 PHE P 220      18.544   0.018 -16.557  0.00  0.00      PRO  H  
ATOM   3064  N   CYS P 221      13.025   0.490 -13.841  0.00  0.00      PRO  N  
ATOM   3065  CA  CYS P 221      12.045   0.558 -14.824  0.00  0.00      PRO  C  
ATOM   3066  C   CYS P 221      11.576   1.996 -15.042  0.00  0.00      PRO  C  
ATOM   3067  O   CYS P 221      11.417   2.508 -16.174  0.00  0.00      PRO  O  
ATOM   3068  CB  CYS P 221      10.906  -0.391 -14.333  0.00  0.00      PRO  C  
ATOM   3069  SG  CYS P 221      11.379  -2.092 -14.613  0.00  0.00      PRO  S  
ATOM   3070  HN  CYS P 221      12.778   0.006 -13.005  0.00  0.00      PRO  H  
ATOM   3071  HA  CYS P 221      12.450   0.212 -15.764  0.00  0.00      PRO  H  
ATOM   3072  HB1 CYS P 221       9.928  -0.239 -14.838  0.00  0.00      PRO  H  
ATOM   3073  HB2 CYS P 221      10.778  -0.244 -13.239  0.00  0.00      PRO  H  
ATOM   3074  HG1 CYS P 221      12.112  -2.454 -13.571  0.00  0.00      PRO  H  
ATOM   3075  N   TYR P 222      11.414   2.751 -13.990  0.00  0.00      PRO  N  
ATOM   3076  CA  TYR P 222      11.106   4.189 -14.053  0.00  0.00      PRO  C  
ATOM   3077  C   TYR P 222      12.221   5.099 -14.671  0.00  0.00      PRO  C  
ATOM   3078  O   TYR P 222      11.999   6.016 -15.508  0.00  0.00      PRO  O  
ATOM   3079  CB  TYR P 222      10.847   4.600 -12.591  0.00  0.00      PRO  C  
ATOM   3080  CG  TYR P 222      10.558   6.051 -12.277  0.00  0.00      PRO  C  
ATOM   3081  CD1 TYR P 222      11.190   6.643 -11.101  0.00  0.00      PRO  C  
ATOM   3082  CE1 TYR P 222      10.854   7.924 -10.835  0.00  0.00      PRO  C  
ATOM   3083  CZ  TYR P 222      10.025   8.677 -11.655  0.00  0.00      PRO  C  
ATOM   3084  OH  TYR P 222       9.654  10.016 -11.377  0.00  0.00      PRO  O  
ATOM   3085  CD2 TYR P 222       9.684   6.767 -13.054  0.00  0.00      PRO  C  
ATOM   3086  CE2 TYR P 222       9.439   8.114 -12.789  0.00  0.00      PRO  C  
ATOM   3087  HN  TYR P 222      11.599   2.439 -13.061  0.00  0.00      PRO  H  
ATOM   3088  HA  TYR P 222      10.290   4.318 -14.748  0.00  0.00      PRO  H  
ATOM   3089  HB1 TYR P 222      11.679   4.292 -11.923  0.00  0.00      PRO  H  
ATOM   3090  HB2 TYR P 222       9.966   4.023 -12.236  0.00  0.00      PRO  H  
ATOM   3091  HD1 TYR P 222      11.848   6.074 -10.459  0.00  0.00      PRO  H  
ATOM   3092  HE1 TYR P 222      11.236   8.500 -10.005  0.00  0.00      PRO  H  
ATOM   3093  HH  TYR P 222       9.676  10.584 -12.150  0.00  0.00      PRO  H  
ATOM   3094  HD2 TYR P 222       9.254   6.280 -13.917  0.00  0.00      PRO  H  
ATOM   3095  HE2 TYR P 222       8.847   8.690 -13.485  0.00  0.00      PRO  H  
ATOM   3096  N   SER P 223      13.530   4.847 -14.301  0.00  0.00      PRO  N  
ATOM   3097  CA  SER P 223      14.639   5.413 -15.146  0.00  0.00      PRO  C  
ATOM   3098  C   SER P 223      14.589   5.024 -16.633  0.00  0.00      PRO  C  
ATOM   3099  O   SER P 223      14.784   5.836 -17.562  0.00  0.00      PRO  O  
ATOM   3100  CB  SER P 223      16.033   5.228 -14.564  0.00  0.00      PRO  C  
ATOM   3101  OG  SER P 223      16.282   3.859 -14.233  0.00  0.00      PRO  O  
ATOM   3102  HN  SER P 223      13.771   4.187 -13.594  0.00  0.00      PRO  H  
ATOM   3103  HA  SER P 223      14.558   6.484 -15.258  0.00  0.00      PRO  H  
ATOM   3104  HB1 SER P 223      16.025   5.763 -13.590  0.00  0.00      PRO  H  
ATOM   3105  HB2 SER P 223      16.928   5.639 -15.078  0.00  0.00      PRO  H  
ATOM   3106  HG1 SER P 223      15.550   3.622 -13.658  0.00  0.00      PRO  H  
ATOM   3107  N   MET P 224      14.368   3.723 -17.002  0.00  0.00      PRO  N  
ATOM   3108  CA  MET P 224      14.285   3.314 -18.413  0.00  0.00      PRO  C  
ATOM   3109  C   MET P 224      13.110   3.964 -19.140  0.00  0.00      PRO  C  
ATOM   3110  O   MET P 224      13.196   4.368 -20.357  0.00  0.00      PRO  O  
ATOM   3111  CB  MET P 224      14.123   1.730 -18.468  0.00  0.00      PRO  C  
ATOM   3112  CG  MET P 224      15.352   0.974 -18.051  0.00  0.00      PRO  C  
ATOM   3113  SD  MET P 224      15.556  -0.693 -18.796  0.00  0.00      PRO  S  
ATOM   3114  CE  MET P 224      14.223  -1.532 -17.775  0.00  0.00      PRO  C  
ATOM   3115  HN  MET P 224      14.483   2.947 -16.386  0.00  0.00      PRO  H  
ATOM   3116  HA  MET P 224      15.177   3.511 -18.989  0.00  0.00      PRO  H  
ATOM   3117  HB1 MET P 224      13.950   1.528 -19.547  0.00  0.00      PRO  H  
ATOM   3118  HB2 MET P 224      13.219   1.385 -17.921  0.00  0.00      PRO  H  
ATOM   3119  HG1 MET P 224      15.504   0.778 -16.968  0.00  0.00      PRO  H  
ATOM   3120  HG2 MET P 224      16.218   1.626 -18.292  0.00  0.00      PRO  H  
ATOM   3121  HE1 MET P 224      13.242  -1.148 -18.129  0.00  0.00      PRO  H  
ATOM   3122  HE2 MET P 224      14.188  -2.620 -17.995  0.00  0.00      PRO  H  
ATOM   3123  HE3 MET P 224      14.288  -1.447 -16.669  0.00  0.00      PRO  H  
ATOM   3124  N   ILE P 225      12.032   4.241 -18.471  0.00  0.00      PRO  N  
ATOM   3125  CA  ILE P 225      11.033   5.252 -18.927  0.00  0.00      PRO  C  
ATOM   3126  C   ILE P 225      11.597   6.685 -19.130  0.00  0.00      PRO  C  
ATOM   3127  O   ILE P 225      11.434   7.212 -20.185  0.00  0.00      PRO  O  
ATOM   3128  CB  ILE P 225       9.825   5.350 -18.075  0.00  0.00      PRO  C  
ATOM   3129  CG2 ILE P 225       8.880   6.463 -18.529  0.00  0.00      PRO  C  
ATOM   3130  CG1 ILE P 225       8.981   4.008 -18.222  0.00  0.00      PRO  C  
ATOM   3131  CD  ILE P 225       7.954   3.983 -17.066  0.00  0.00      PRO  C  
ATOM   3132  HN  ILE P 225      11.845   3.742 -17.628  0.00  0.00      PRO  H  
ATOM   3133  HA  ILE P 225      10.710   4.929 -19.906  0.00  0.00      PRO  H  
ATOM   3134  HB  ILE P 225      10.041   5.473 -16.992  0.00  0.00      PRO  H  
ATOM   3135 HG21 ILE P 225       8.000   6.479 -17.851  0.00  0.00      PRO  H  
ATOM   3136 HG22 ILE P 225       9.247   7.479 -18.790  0.00  0.00      PRO  H  
ATOM   3137 HG23 ILE P 225       8.496   6.201 -19.538  0.00  0.00      PRO  H  
ATOM   3138 HG11 ILE P 225       9.567   3.064 -18.207  0.00  0.00      PRO  H  
ATOM   3139 HG12 ILE P 225       8.425   3.958 -19.182  0.00  0.00      PRO  H  
ATOM   3140  HD1 ILE P 225       8.216   3.124 -16.411  0.00  0.00      PRO  H  
ATOM   3141  HD2 ILE P 225       8.092   4.950 -16.537  0.00  0.00      PRO  H  
ATOM   3142  HD3 ILE P 225       6.899   3.955 -17.414  0.00  0.00      PRO  H  
ATOM   3143  N   ILE P 226      12.358   7.273 -18.143  0.00  0.00      PRO  N  
ATOM   3144  CA  ILE P 226      12.652   8.699 -18.174  0.00  0.00      PRO  C  
ATOM   3145  C   ILE P 226      13.733   8.947 -19.189  0.00  0.00      PRO  C  
ATOM   3146  O   ILE P 226      13.743   9.940 -19.903  0.00  0.00      PRO  O  
ATOM   3147  CB  ILE P 226      13.188   9.104 -16.891  0.00  0.00      PRO  C  
ATOM   3148  CG2 ILE P 226      14.100  10.338 -16.925  0.00  0.00      PRO  C  
ATOM   3149  CG1 ILE P 226      12.115   9.214 -15.795  0.00  0.00      PRO  C  
ATOM   3150  CD  ILE P 226      12.512   9.197 -14.318  0.00  0.00      PRO  C  
ATOM   3151  HN  ILE P 226      12.505   6.828 -17.263  0.00  0.00      PRO  H  
ATOM   3152  HA  ILE P 226      11.837   9.323 -18.511  0.00  0.00      PRO  H  
ATOM   3153  HB  ILE P 226      13.863   8.307 -16.512  0.00  0.00      PRO  H  
ATOM   3154 HG21 ILE P 226      13.538  11.219 -17.300  0.00  0.00      PRO  H  
ATOM   3155 HG22 ILE P 226      14.579  10.552 -15.945  0.00  0.00      PRO  H  
ATOM   3156 HG23 ILE P 226      14.978  10.313 -17.606  0.00  0.00      PRO  H  
ATOM   3157 HG11 ILE P 226      11.283   8.495 -15.952  0.00  0.00      PRO  H  
ATOM   3158 HG12 ILE P 226      11.628  10.211 -15.850  0.00  0.00      PRO  H  
ATOM   3159  HD1 ILE P 226      12.905   8.194 -14.046  0.00  0.00      PRO  H  
ATOM   3160  HD2 ILE P 226      13.290   9.961 -14.107  0.00  0.00      PRO  H  
ATOM   3161  HD3 ILE P 226      11.580   9.538 -13.818  0.00  0.00      PRO  H  
ATOM   3162  N   ARG P 227      14.601   7.969 -19.328  0.00  0.00      PRO  N  
ATOM   3163  CA  ARG P 227      15.722   7.795 -20.267  0.00  0.00      PRO  C  
ATOM   3164  C   ARG P 227      15.215   7.772 -21.683  0.00  0.00      PRO  C  
ATOM   3165  O   ARG P 227      15.781   8.372 -22.547  0.00  0.00      PRO  O  
ATOM   3166  CB  ARG P 227      16.413   6.467 -19.954  0.00  0.00      PRO  C  
ATOM   3167  CG  ARG P 227      17.564   5.963 -20.909  0.00  0.00      PRO  C  
ATOM   3168  CD  ARG P 227      17.046   4.822 -21.812  0.00  0.00      PRO  C  
ATOM   3169  NE  ARG P 227      16.973   3.557 -20.991  0.00  0.00      PRO  N1+
ATOM   3170  CZ  ARG P 227      16.627   2.396 -21.503  0.00  0.00      PRO  C  
ATOM   3171  NH1 ARG P 227      15.934   2.097 -22.542  0.00  0.00      PRO  N  
ATOM   3172  NH2 ARG P 227      17.092   1.321 -20.850  0.00  0.00      PRO  N  
ATOM   3173  HN  ARG P 227      14.465   7.255 -18.645  0.00  0.00      PRO  H  
ATOM   3174  HA  ARG P 227      16.403   8.633 -20.290  0.00  0.00      PRO  H  
ATOM   3175  HB1 ARG P 227      15.663   5.653 -19.858  0.00  0.00      PRO  H  
ATOM   3176  HB2 ARG P 227      16.868   6.490 -18.941  0.00  0.00      PRO  H  
ATOM   3177  HG1 ARG P 227      18.427   5.492 -20.393  0.00  0.00      PRO  H  
ATOM   3178  HG2 ARG P 227      17.936   6.874 -21.426  0.00  0.00      PRO  H  
ATOM   3179  HD1 ARG P 227      17.712   4.721 -22.695  0.00  0.00      PRO  H  
ATOM   3180  HD2 ARG P 227      16.024   5.057 -22.176  0.00  0.00      PRO  H  
ATOM   3181  HE  ARG P 227      17.517   3.416 -20.163  0.00  0.00      PRO  H  
ATOM   3182 HH11 ARG P 227      15.459   2.867 -22.969  0.00  0.00      PRO  H  
ATOM   3183 HH12 ARG P 227      15.416   1.242 -22.519  0.00  0.00      PRO  H  
ATOM   3184 HH21 ARG P 227      17.743   1.401 -20.095  0.00  0.00      PRO  H  
ATOM   3185 HH22 ARG P 227      16.862   0.389 -21.129  0.00  0.00      PRO  H  
ATOM   3186  N   THR P 228      14.065   7.054 -22.010  0.00  0.00      PRO  N  
ATOM   3187  CA  THR P 228      13.473   7.069 -23.361  0.00  0.00      PRO  C  
ATOM   3188  C   THR P 228      12.988   8.442 -23.731  0.00  0.00      PRO  C  
ATOM   3189  O   THR P 228      13.145   8.975 -24.847  0.00  0.00      PRO  O  
ATOM   3190  CB  THR P 228      12.257   6.086 -23.482  0.00  0.00      PRO  C  
ATOM   3191  OG1 THR P 228      12.838   4.735 -23.378  0.00  0.00      PRO  O  
ATOM   3192  CG2 THR P 228      11.514   6.210 -24.824  0.00  0.00      PRO  C  
ATOM   3193  HN  THR P 228      13.554   6.562 -21.309  0.00  0.00      PRO  H  
ATOM   3194  HA  THR P 228      14.194   6.768 -24.107  0.00  0.00      PRO  H  
ATOM   3195  HB  THR P 228      11.570   6.127 -22.611  0.00  0.00      PRO  H  
ATOM   3196  HG1 THR P 228      13.122   4.519 -22.487  0.00  0.00      PRO  H  
ATOM   3197 HG21 THR P 228      12.230   5.806 -25.572  0.00  0.00      PRO  H  
ATOM   3198 HG22 THR P 228      10.621   5.588 -24.603  0.00  0.00      PRO  H  
ATOM   3199 HG23 THR P 228      11.185   7.225 -25.134  0.00  0.00      PRO  H  
ATOM   3200  N   LEU P 229      12.335   9.188 -22.778  0.00  0.00      PRO  N  
ATOM   3201  CA  LEU P 229      11.739  10.554 -23.097  0.00  0.00      PRO  C  
ATOM   3202  C   LEU P 229      12.776  11.717 -22.948  0.00  0.00      PRO  C  
ATOM   3203  O   LEU P 229      12.558  12.832 -23.399  0.00  0.00      PRO  O  
ATOM   3204  CB  LEU P 229      10.527  10.745 -22.286  0.00  0.00      PRO  C  
ATOM   3205  CG  LEU P 229       9.465   9.597 -22.381  0.00  0.00      PRO  C  
ATOM   3206  CD1 LEU P 229       8.328   9.790 -21.407  0.00  0.00      PRO  C  
ATOM   3207  CD2 LEU P 229       8.823   9.422 -23.854  0.00  0.00      PRO  C  
ATOM   3208  HN  LEU P 229      12.089   8.774 -21.905  0.00  0.00      PRO  H  
ATOM   3209  HA  LEU P 229      11.525  10.629 -24.153  0.00  0.00      PRO  H  
ATOM   3210  HB1 LEU P 229      10.015  11.619 -22.744  0.00  0.00      PRO  H  
ATOM   3211  HB2 LEU P 229      10.694  10.792 -21.189  0.00  0.00      PRO  H  
ATOM   3212  HG  LEU P 229      10.008   8.665 -22.112  0.00  0.00      PRO  H  
ATOM   3213 HD11 LEU P 229       8.631   9.381 -20.420  0.00  0.00      PRO  H  
ATOM   3214 HD12 LEU P 229       7.911  10.818 -21.335  0.00  0.00      PRO  H  
ATOM   3215 HD13 LEU P 229       7.501   9.140 -21.765  0.00  0.00      PRO  H  
ATOM   3216 HD21 LEU P 229       9.649   9.309 -24.589  0.00  0.00      PRO  H  
ATOM   3217 HD22 LEU P 229       8.192   8.508 -23.866  0.00  0.00      PRO  H  
ATOM   3218 HD23 LEU P 229       8.174  10.270 -24.162  0.00  0.00      PRO  H  
ATOM   3219  N   GLN P 230      14.001  11.523 -22.345  0.00  0.00      PRO  N  
ATOM   3220  CA  GLN P 230      15.115  12.458 -22.528  0.00  0.00      PRO  C  
ATOM   3221  C   GLN P 230      15.812  12.445 -23.873  0.00  0.00      PRO  C  
ATOM   3222  O   GLN P 230      16.657  13.295 -24.166  0.00  0.00      PRO  O  
ATOM   3223  CB  GLN P 230      16.187  12.256 -21.441  0.00  0.00      PRO  C  
ATOM   3224  CG  GLN P 230      15.726  12.702 -20.053  0.00  0.00      PRO  C  
ATOM   3225  CD  GLN P 230      14.959  14.033 -20.017  0.00  0.00      PRO  C  
ATOM   3226  OE1 GLN P 230      13.810  14.095 -19.619  0.00  0.00      PRO  O  
ATOM   3227  NE2 GLN P 230      15.625  15.100 -20.513  0.00  0.00      PRO  N  
ATOM   3228  HN  GLN P 230      14.052  10.775 -21.687  0.00  0.00      PRO  H  
ATOM   3229  HA  GLN P 230      14.591  13.395 -22.417  0.00  0.00      PRO  H  
ATOM   3230  HB1 GLN P 230      16.982  12.978 -21.725  0.00  0.00      PRO  H  
ATOM   3231  HB2 GLN P 230      16.634  11.239 -21.447  0.00  0.00      PRO  H  
ATOM   3232  HG1 GLN P 230      16.532  12.796 -19.294  0.00  0.00      PRO  H  
ATOM   3233  HG2 GLN P 230      15.051  11.928 -19.631  0.00  0.00      PRO  H  
ATOM   3234 HE21 GLN P 230      16.575  14.968 -20.797  0.00  0.00      PRO  H  
ATOM   3235 HE22 GLN P 230      15.190  16.000 -20.532  0.00  0.00      PRO  H  
ATOM   3236  N   HIS P 231      15.515  11.422 -24.687  0.00  0.00      PRO  N  
ATOM   3237  CA  HIS P 231      16.002  11.379 -26.043  0.00  0.00      PRO  C  
ATOM   3238  C   HIS P 231      15.671  12.589 -27.024  0.00  0.00      PRO  C  
ATOM   3239  O   HIS P 231      14.847  13.423 -26.686  0.00  0.00      PRO  O  
ATOM   3240  CB  HIS P 231      15.685  10.058 -26.803  0.00  0.00      PRO  C  
ATOM   3241  ND1 HIS P 231      17.462   8.514 -25.905  0.00  0.00      PRO  N  
ATOM   3242  CG  HIS P 231      16.160   8.744 -26.307  0.00  0.00      PRO  C  
ATOM   3243  CE1 HIS P 231      17.579   7.279 -25.384  0.00  0.00      PRO  C  
ATOM   3244  NE2 HIS P 231      16.434   6.593 -25.517  0.00  0.00      PRO  N  
ATOM   3245  CD2 HIS P 231      15.561   7.553 -25.995  0.00  0.00      PRO  C  
ATOM   3246  HN  HIS P 231      14.786  10.844 -24.328  0.00  0.00      PRO  H  
ATOM   3247  HA  HIS P 231      17.045  11.318 -25.771  0.00  0.00      PRO  H  
ATOM   3248  HB1 HIS P 231      16.031  10.212 -27.847  0.00  0.00      PRO  H  
ATOM   3249  HB2 HIS P 231      14.579  10.058 -26.910  0.00  0.00      PRO  H  
ATOM   3250  HD1 HIS P 231      18.225   9.150 -26.023  0.00  0.00      PRO  H  
ATOM   3251  HE1 HIS P 231      18.535   6.863 -25.067  0.00  0.00      PRO  H  
ATOM   3252  HD2 HIS P 231      14.561   7.264 -26.293  0.00  0.00      PRO  H  
ATOM   3253  N   CYS P 232      16.431  12.621 -28.150  0.00  0.00      PRO  N  
ATOM   3254  CA  CYS P 232      16.497  13.830 -28.977  0.00  0.00      PRO  C  
ATOM   3255  C   CYS P 232      15.197  14.244 -29.691  0.00  0.00      PRO  C  
ATOM   3256  O   CYS P 232      14.698  15.353 -29.740  0.00  0.00      PRO  O  
ATOM   3257  CB  CYS P 232      17.744  13.666 -29.931  0.00  0.00      PRO  C  
ATOM   3258  SG  CYS P 232      18.016  15.077 -31.063  0.00  0.00      PRO  S  
ATOM   3259  HN  CYS P 232      17.124  11.917 -28.289  0.00  0.00      PRO  H  
ATOM   3260  HA  CYS P 232      16.697  14.677 -28.337  0.00  0.00      PRO  H  
ATOM   3261  HB1 CYS P 232      17.573  12.780 -30.579  0.00  0.00      PRO  H  
ATOM   3262  HB2 CYS P 232      18.665  13.527 -29.326  0.00  0.00      PRO  H  
ATOM   3263  HG1 CYS P 232      18.481  15.843 -30.087  0.00  0.00      PRO  H  
ATOM   3264  N   LYS P 233      14.592  13.181 -30.189  0.00  0.00      PRO  N  
ATOM   3265  CA  LYS P 233      13.325  13.252 -30.900  0.00  0.00      PRO  C  
ATOM   3266  C   LYS P 233      12.132  12.862 -30.145  0.00  0.00      PRO  C  
ATOM   3267  O   LYS P 233      11.149  12.563 -30.749  0.00  0.00      PRO  O  
ATOM   3268  CB  LYS P 233      13.523  12.626 -32.280  0.00  0.00      PRO  C  
ATOM   3269  CG  LYS P 233      14.487  13.432 -33.167  0.00  0.00      PRO  C  
ATOM   3270  CD  LYS P 233      13.884  14.728 -33.760  0.00  0.00      PRO  C  
ATOM   3271  CE  LYS P 233      14.938  15.597 -34.438  0.00  0.00      PRO  C  
ATOM   3272  NZ  LYS P 233      14.358  16.633 -35.269  0.00  0.00      PRO  N1+
ATOM   3273  HN  LYS P 233      15.134  12.360 -30.355  0.00  0.00      PRO  H  
ATOM   3274  HA  LYS P 233      13.137  14.286 -31.148  0.00  0.00      PRO  H  
ATOM   3275  HB1 LYS P 233      12.600  12.494 -32.884  0.00  0.00      PRO  H  
ATOM   3276  HB2 LYS P 233      13.890  11.609 -32.024  0.00  0.00      PRO  H  
ATOM   3277  HG1 LYS P 233      14.836  12.873 -34.061  0.00  0.00      PRO  H  
ATOM   3278  HG2 LYS P 233      15.365  13.798 -32.593  0.00  0.00      PRO  H  
ATOM   3279  HD1 LYS P 233      13.525  15.367 -32.925  0.00  0.00      PRO  H  
ATOM   3280  HD2 LYS P 233      12.983  14.515 -34.375  0.00  0.00      PRO  H  
ATOM   3281  HE1 LYS P 233      15.709  15.019 -34.991  0.00  0.00      PRO  H  
ATOM   3282  HE2 LYS P 233      15.592  15.936 -33.606  0.00  0.00      PRO  H  
ATOM   3283  HZ1 LYS P 233      13.443  16.452 -35.728  0.00  0.00      PRO  H  
ATOM   3284  HZ2 LYS P 233      14.158  17.423 -34.624  0.00  0.00      PRO  H  
ATOM   3285  HZ3 LYS P 233      15.003  16.976 -36.009  0.00  0.00      PRO  H  
ATOM   3286  N   ASN P 234      12.199  12.864 -28.869  0.00  0.00      PRO  N  
ATOM   3287  CA  ASN P 234      11.031  13.038 -28.025  0.00  0.00      PRO  C  
ATOM   3288  C   ASN P 234      10.282  14.363 -28.229  0.00  0.00      PRO  C  
ATOM   3289  O   ASN P 234      10.850  15.474 -28.287  0.00  0.00      PRO  O  
ATOM   3290  CB  ASN P 234      11.231  12.774 -26.497  0.00  0.00      PRO  C  
ATOM   3291  CG  ASN P 234       9.955  12.977 -25.620  0.00  0.00      PRO  C  
ATOM   3292  OD1 ASN P 234       9.829  13.774 -24.653  0.00  0.00      PRO  O  
ATOM   3293  ND2 ASN P 234       8.941  12.205 -25.927  0.00  0.00      PRO  N  
ATOM   3294  HN  ASN P 234      13.154  12.949 -28.594  0.00  0.00      PRO  H  
ATOM   3295  HA  ASN P 234      10.317  12.280 -28.310  0.00  0.00      PRO  H  
ATOM   3296  HB1 ASN P 234      11.973  13.551 -26.213  0.00  0.00      PRO  H  
ATOM   3297  HB2 ASN P 234      11.735  11.793 -26.366  0.00  0.00      PRO  H  
ATOM   3298 HD21 ASN P 234       8.825  11.778 -26.824  0.00  0.00      PRO  H  
ATOM   3299 HD22 ASN P 234       8.198  12.212 -25.258  0.00  0.00      PRO  H  
ATOM   3300  N   GLU P 235       8.956  14.248 -28.589  0.00  0.00      PRO  N  
ATOM   3301  CA  GLU P 235       8.108  15.386 -28.924  0.00  0.00      PRO  C  
ATOM   3302  C   GLU P 235       7.778  16.236 -27.682  0.00  0.00      PRO  C  
ATOM   3303  O   GLU P 235       7.592  15.693 -26.628  0.00  0.00      PRO  O  
ATOM   3304  CB  GLU P 235       6.824  15.052 -29.669  0.00  0.00      PRO  C  
ATOM   3305  CG  GLU P 235       6.949  14.282 -31.002  0.00  0.00      PRO  C  
ATOM   3306  CD  GLU P 235       5.720  14.359 -31.863  0.00  0.00      PRO  C  
ATOM   3307  OE1 GLU P 235       5.688  14.732 -33.015  0.00  0.00      PRO  O1-
ATOM   3308  OE2 GLU P 235       4.684  13.888 -31.317  0.00  0.00      PRO  O  
ATOM   3309  HN  GLU P 235       8.565  13.338 -28.485  0.00  0.00      PRO  H  
ATOM   3310  HA  GLU P 235       8.658  15.917 -29.687  0.00  0.00      PRO  H  
ATOM   3311  HB1 GLU P 235       6.302  16.028 -29.759  0.00  0.00      PRO  H  
ATOM   3312  HB2 GLU P 235       6.148  14.542 -28.949  0.00  0.00      PRO  H  
ATOM   3313  HG1 GLU P 235       7.155  13.204 -30.823  0.00  0.00      PRO  H  
ATOM   3314  HG2 GLU P 235       7.809  14.659 -31.596  0.00  0.00      PRO  H  
ATOM   3315  N   LYS P 236       7.754  17.578 -27.907  0.00  0.00      PRO  N  
ATOM   3316  CA  LYS P 236       7.450  18.654 -26.909  0.00  0.00      PRO  C  
ATOM   3317  C   LYS P 236       6.038  18.420 -26.415  0.00  0.00      PRO  C  
ATOM   3318  O   LYS P 236       5.711  18.531 -25.241  0.00  0.00      PRO  O  
ATOM   3319  CB  LYS P 236       7.461  20.141 -27.498  0.00  0.00      PRO  C  
ATOM   3320  CG  LYS P 236       8.802  20.823 -27.315  0.00  0.00      PRO  C  
ATOM   3321  CD  LYS P 236       9.049  21.264 -25.861  0.00  0.00      PRO  C  
ATOM   3322  CE  LYS P 236      10.465  21.812 -25.601  0.00  0.00      PRO  C  
ATOM   3323  NZ  LYS P 236      10.516  23.227 -25.849  0.00  0.00      PRO  N1+
ATOM   3324  HN  LYS P 236       7.884  17.937 -28.828  0.00  0.00      PRO  H  
ATOM   3325  HA  LYS P 236       8.085  18.612 -26.038  0.00  0.00      PRO  H  
ATOM   3326  HB1 LYS P 236       6.622  20.770 -27.131  0.00  0.00      PRO  H  
ATOM   3327  HB2 LYS P 236       7.325  20.125 -28.600  0.00  0.00      PRO  H  
ATOM   3328  HG1 LYS P 236       8.908  21.690 -28.003  0.00  0.00      PRO  H  
ATOM   3329  HG2 LYS P 236       9.645  20.206 -27.693  0.00  0.00      PRO  H  
ATOM   3330  HD1 LYS P 236       9.056  20.313 -25.286  0.00  0.00      PRO  H  
ATOM   3331  HD2 LYS P 236       8.246  21.886 -25.412  0.00  0.00      PRO  H  
ATOM   3332  HE1 LYS P 236      11.271  21.342 -26.205  0.00  0.00      PRO  H  
ATOM   3333  HE2 LYS P 236      10.625  21.633 -24.516  0.00  0.00      PRO  H  
ATOM   3334  HZ1 LYS P 236      10.244  23.466 -26.824  0.00  0.00      PRO  H  
ATOM   3335  HZ2 LYS P 236       9.824  23.710 -25.241  0.00  0.00      PRO  H  
ATOM   3336  HZ3 LYS P 236      11.491  23.487 -25.596  0.00  0.00      PRO  H  
ATOM   3337  N   LYS P 237       5.156  18.034 -27.375  0.00  0.00      PRO  N  
ATOM   3338  CA  LYS P 237       3.731  17.869 -27.138  0.00  0.00      PRO  C  
ATOM   3339  C   LYS P 237       3.391  16.561 -26.481  0.00  0.00      PRO  C  
ATOM   3340  O   LYS P 237       2.315  16.321 -26.009  0.00  0.00      PRO  O  
ATOM   3341  CB  LYS P 237       3.005  18.014 -28.555  0.00  0.00      PRO  C  
ATOM   3342  CG  LYS P 237       3.312  17.006 -29.608  0.00  0.00      PRO  C  
ATOM   3343  CD  LYS P 237       2.598  17.317 -30.939  0.00  0.00      PRO  C  
ATOM   3344  CE  LYS P 237       3.104  16.595 -32.184  0.00  0.00      PRO  C  
ATOM   3345  NZ  LYS P 237       2.466  15.250 -32.085  0.00  0.00      PRO  N1+
ATOM   3346  HN  LYS P 237       5.502  18.066 -28.309  0.00  0.00      PRO  H  
ATOM   3347  HA  LYS P 237       3.344  18.596 -26.440  0.00  0.00      PRO  H  
ATOM   3348  HB1 LYS P 237       3.195  19.061 -28.875  0.00  0.00      PRO  H  
ATOM   3349  HB2 LYS P 237       1.896  18.059 -28.513  0.00  0.00      PRO  H  
ATOM   3350  HG1 LYS P 237       3.095  15.959 -29.309  0.00  0.00      PRO  H  
ATOM   3351  HG2 LYS P 237       4.420  16.989 -29.679  0.00  0.00      PRO  H  
ATOM   3352  HD1 LYS P 237       2.726  18.411 -31.085  0.00  0.00      PRO  H  
ATOM   3353  HD2 LYS P 237       1.497  17.282 -30.791  0.00  0.00      PRO  H  
ATOM   3354  HE1 LYS P 237       4.211  16.575 -32.269  0.00  0.00      PRO  H  
ATOM   3355  HE2 LYS P 237       2.693  17.046 -33.113  0.00  0.00      PRO  H  
ATOM   3356  HZ1 LYS P 237       3.132  14.527 -32.425  0.00  0.00      PRO  H  
ATOM   3357  HZ2 LYS P 237       2.238  15.016 -31.098  0.00  0.00      PRO  H  
ATOM   3358  HZ3 LYS P 237       1.603  15.214 -32.664  0.00  0.00      PRO  H  
ATOM   3359  N   ASN P 238       4.312  15.552 -26.490  0.00  0.00      PRO  N  
ATOM   3360  CA  ASN P 238       4.187  14.320 -25.766  0.00  0.00      PRO  C  
ATOM   3361  C   ASN P 238       4.230  14.639 -24.306  0.00  0.00      PRO  C  
ATOM   3362  O   ASN P 238       5.233  15.015 -23.730  0.00  0.00      PRO  O  
ATOM   3363  CB  ASN P 238       5.358  13.356 -26.072  0.00  0.00      PRO  C  
ATOM   3364  CG  ASN P 238       5.118  11.966 -25.556  0.00  0.00      PRO  C  
ATOM   3365  OD1 ASN P 238       4.213  11.660 -24.796  0.00  0.00      PRO  O  
ATOM   3366  ND2 ASN P 238       5.927  10.949 -25.974  0.00  0.00      PRO  N  
ATOM   3367  HN  ASN P 238       5.247  15.745 -26.776  0.00  0.00      PRO  H  
ATOM   3368  HA  ASN P 238       3.228  13.861 -25.958  0.00  0.00      PRO  H  
ATOM   3369  HB1 ASN P 238       6.329  13.675 -25.637  0.00  0.00      PRO  H  
ATOM   3370  HB2 ASN P 238       5.417  13.353 -27.181  0.00  0.00      PRO  H  
ATOM   3371 HD21 ASN P 238       6.590  11.159 -26.693  0.00  0.00      PRO  H  
ATOM   3372 HD22 ASN P 238       5.715  10.019 -25.672  0.00  0.00      PRO  H  
ATOM   3373  N   LYS P 239       3.073  14.543 -23.581  0.00  0.00      PRO  N  
ATOM   3374  CA  LYS P 239       2.904  14.637 -22.118  0.00  0.00      PRO  C  
ATOM   3375  C   LYS P 239       2.999  13.242 -21.387  0.00  0.00      PRO  C  
ATOM   3376  O   LYS P 239       2.823  13.234 -20.189  0.00  0.00      PRO  O  
ATOM   3377  CB  LYS P 239       1.628  15.423 -21.699  0.00  0.00      PRO  C  
ATOM   3378  CG  LYS P 239       1.632  16.922 -22.229  0.00  0.00      PRO  C  
ATOM   3379  CD  LYS P 239       0.561  17.804 -21.629  0.00  0.00      PRO  C  
ATOM   3380  CE  LYS P 239       0.539  19.218 -22.228  0.00  0.00      PRO  C  
ATOM   3381  NZ  LYS P 239       1.302  20.171 -21.451  0.00  0.00      PRO  N1+
ATOM   3382  HN  LYS P 239       2.242  14.318 -24.085  0.00  0.00      PRO  H  
ATOM   3383  HA  LYS P 239       3.712  15.181 -21.651  0.00  0.00      PRO  H  
ATOM   3384  HB1 LYS P 239       1.650  15.588 -20.600  0.00  0.00      PRO  H  
ATOM   3385  HB2 LYS P 239       0.671  14.971 -22.036  0.00  0.00      PRO  H  
ATOM   3386  HG1 LYS P 239       1.435  16.828 -23.319  0.00  0.00      PRO  H  
ATOM   3387  HG2 LYS P 239       2.692  17.251 -22.197  0.00  0.00      PRO  H  
ATOM   3388  HD1 LYS P 239       0.714  17.818 -20.529  0.00  0.00      PRO  H  
ATOM   3389  HD2 LYS P 239      -0.427  17.328 -21.807  0.00  0.00      PRO  H  
ATOM   3390  HE1 LYS P 239      -0.480  19.656 -22.294  0.00  0.00      PRO  H  
ATOM   3391  HE2 LYS P 239       0.922  19.014 -23.250  0.00  0.00      PRO  H  
ATOM   3392  HZ1 LYS P 239       1.408  21.037 -22.018  0.00  0.00      PRO  H  
ATOM   3393  HZ2 LYS P 239       0.838  20.320 -20.532  0.00  0.00      PRO  H  
ATOM   3394  HZ3 LYS P 239       2.257  19.780 -21.321  0.00  0.00      PRO  H  
ATOM   3395  N   ALA P 240       3.397  12.136 -22.085  0.00  0.00      PRO  N  
ATOM   3396  CA  ALA P 240       3.805  10.872 -21.340  0.00  0.00      PRO  C  
ATOM   3397  C   ALA P 240       4.712  11.012 -20.097  0.00  0.00      PRO  C  
ATOM   3398  O   ALA P 240       5.576  11.890 -20.049  0.00  0.00      PRO  O  
ATOM   3399  CB  ALA P 240       4.561   9.942 -22.334  0.00  0.00      PRO  C  
ATOM   3400  HN  ALA P 240       3.529  11.981 -23.061  0.00  0.00      PRO  H  
ATOM   3401  HA  ALA P 240       2.918  10.336 -21.034  0.00  0.00      PRO  H  
ATOM   3402  HB1 ALA P 240       3.963   9.940 -23.270  0.00  0.00      PRO  H  
ATOM   3403  HB2 ALA P 240       5.526  10.420 -22.604  0.00  0.00      PRO  H  
ATOM   3404  HB3 ALA P 240       4.747   8.897 -22.006  0.00  0.00      PRO  H  
ATOM   3405  N   VAL P 241       4.503  10.164 -19.103  0.00  0.00      PRO  N  
ATOM   3406  CA  VAL P 241       3.580   9.053 -18.905  0.00  0.00      PRO  C  
ATOM   3407  C   VAL P 241       2.633   9.402 -17.748  0.00  0.00      PRO  C  
ATOM   3408  O   VAL P 241       1.610   8.675 -17.546  0.00  0.00      PRO  O  
ATOM   3409  CB  VAL P 241       4.305   7.723 -18.506  0.00  0.00      PRO  C  
ATOM   3410  CG1 VAL P 241       3.345   6.549 -18.624  0.00  0.00      PRO  C  
ATOM   3411  CG2 VAL P 241       5.460   7.407 -19.505  0.00  0.00      PRO  C  
ATOM   3412  HN  VAL P 241       4.958  10.384 -18.244  0.00  0.00      PRO  H  
ATOM   3413  HA  VAL P 241       2.991   8.890 -19.795  0.00  0.00      PRO  H  
ATOM   3414  HB  VAL P 241       4.720   7.812 -17.480  0.00  0.00      PRO  H  
ATOM   3415 HG11 VAL P 241       2.338   6.656 -18.167  0.00  0.00      PRO  H  
ATOM   3416 HG12 VAL P 241       3.183   6.359 -19.706  0.00  0.00      PRO  H  
ATOM   3417 HG13 VAL P 241       3.761   5.564 -18.320  0.00  0.00      PRO  H  
ATOM   3418 HG21 VAL P 241       5.914   6.432 -19.228  0.00  0.00      PRO  H  
ATOM   3419 HG22 VAL P 241       5.056   7.265 -20.530  0.00  0.00      PRO  H  
ATOM   3420 HG23 VAL P 241       6.226   8.208 -19.574  0.00  0.00      PRO  H  
ATOM   3421  N   LYS P 242       2.848  10.497 -17.051  0.00  0.00      PRO  N  
ATOM   3422  CA  LYS P 242       2.067  10.969 -15.924  0.00  0.00      PRO  C  
ATOM   3423  C   LYS P 242       2.055  10.087 -14.703  0.00  0.00      PRO  C  
ATOM   3424  O   LYS P 242       2.592  10.344 -13.638  0.00  0.00      PRO  O  
ATOM   3425  CB  LYS P 242       0.687  11.427 -16.351  0.00  0.00      PRO  C  
ATOM   3426  CG  LYS P 242       0.803  12.491 -17.447  0.00  0.00      PRO  C  
ATOM   3427  CD  LYS P 242      -0.445  13.408 -17.506  0.00  0.00      PRO  C  
ATOM   3428  CE  LYS P 242      -0.352  14.689 -18.384  0.00  0.00      PRO  C  
ATOM   3429  NZ  LYS P 242       0.099  15.895 -17.668  0.00  0.00      PRO  N1+
ATOM   3430  HN  LYS P 242       3.641  11.080 -17.213  0.00  0.00      PRO  H  
ATOM   3431  HA  LYS P 242       2.590  11.885 -15.690  0.00  0.00      PRO  H  
ATOM   3432  HB1 LYS P 242       0.160  11.902 -15.496  0.00  0.00      PRO  H  
ATOM   3433  HB2 LYS P 242      -0.034  10.655 -16.693  0.00  0.00      PRO  H  
ATOM   3434  HG1 LYS P 242       0.981  12.015 -18.435  0.00  0.00      PRO  H  
ATOM   3435  HG2 LYS P 242       1.679  13.127 -17.200  0.00  0.00      PRO  H  
ATOM   3436  HD1 LYS P 242      -0.809  13.699 -16.498  0.00  0.00      PRO  H  
ATOM   3437  HD2 LYS P 242      -1.291  12.820 -17.921  0.00  0.00      PRO  H  
ATOM   3438  HE1 LYS P 242      -1.317  14.902 -18.891  0.00  0.00      PRO  H  
ATOM   3439  HE2 LYS P 242       0.357  14.542 -19.227  0.00  0.00      PRO  H  
ATOM   3440  HZ1 LYS P 242       0.080  16.761 -18.242  0.00  0.00      PRO  H  
ATOM   3441  HZ2 LYS P 242      -0.464  16.143 -16.829  0.00  0.00      PRO  H  
ATOM   3442  HZ3 LYS P 242       1.059  15.808 -17.276  0.00  0.00      PRO  H  
ATOM   3443  N   MET P 243       1.230   8.988 -14.840  0.00  0.00      PRO  N  
ATOM   3444  CA  MET P 243       0.833   8.091 -13.706  0.00  0.00      PRO  C  
ATOM   3445  C   MET P 243       2.011   7.439 -12.935  0.00  0.00      PRO  C  
ATOM   3446  O   MET P 243       1.920   7.254 -11.745  0.00  0.00      PRO  O  
ATOM   3447  CB  MET P 243      -0.029   7.009 -14.406  0.00  0.00      PRO  C  
ATOM   3448  CG  MET P 243       0.564   6.040 -15.500  0.00  0.00      PRO  C  
ATOM   3449  SD  MET P 243      -0.561   4.752 -16.386  0.00  0.00      PRO  S  
ATOM   3450  CE  MET P 243      -0.596   3.576 -15.032  0.00  0.00      PRO  C  
ATOM   3451  HN  MET P 243       0.837   8.834 -15.743  0.00  0.00      PRO  H  
ATOM   3452  HA  MET P 243       0.212   8.673 -13.040  0.00  0.00      PRO  H  
ATOM   3453  HB1 MET P 243      -0.911   7.527 -14.839  0.00  0.00      PRO  H  
ATOM   3454  HB2 MET P 243      -0.482   6.359 -13.627  0.00  0.00      PRO  H  
ATOM   3455  HG1 MET P 243       1.332   5.473 -14.932  0.00  0.00      PRO  H  
ATOM   3456  HG2 MET P 243       1.098   6.750 -16.167  0.00  0.00      PRO  H  
ATOM   3457  HE1 MET P 243      -1.158   3.916 -14.136  0.00  0.00      PRO  H  
ATOM   3458  HE2 MET P 243      -1.104   2.657 -15.395  0.00  0.00      PRO  H  
ATOM   3459  HE3 MET P 243       0.469   3.362 -14.796  0.00  0.00      PRO  H  
ATOM   3460  N   ILE P 244       3.120   6.999 -13.698  0.00  0.00      PRO  N  
ATOM   3461  CA  ILE P 244       4.263   6.339 -13.093  0.00  0.00      PRO  C  
ATOM   3462  C   ILE P 244       4.963   7.248 -12.065  0.00  0.00      PRO  C  
ATOM   3463  O   ILE P 244       5.386   6.919 -10.989  0.00  0.00      PRO  O  
ATOM   3464  CB  ILE P 244       5.266   5.680 -14.125  0.00  0.00      PRO  C  
ATOM   3465  CG2 ILE P 244       6.336   4.874 -13.335  0.00  0.00      PRO  C  
ATOM   3466  CG1 ILE P 244       4.560   4.719 -15.204  0.00  0.00      PRO  C  
ATOM   3467  CD  ILE P 244       3.746   3.695 -14.475  0.00  0.00      PRO  C  
ATOM   3468  HN  ILE P 244       3.097   6.956 -14.694  0.00  0.00      PRO  H  
ATOM   3469  HA  ILE P 244       3.837   5.561 -12.477  0.00  0.00      PRO  H  
ATOM   3470  HB  ILE P 244       5.848   6.540 -14.518  0.00  0.00      PRO  H  
ATOM   3471 HG21 ILE P 244       6.792   5.573 -12.601  0.00  0.00      PRO  H  
ATOM   3472 HG22 ILE P 244       5.998   3.888 -12.951  0.00  0.00      PRO  H  
ATOM   3473 HG23 ILE P 244       7.219   4.738 -13.994  0.00  0.00      PRO  H  
ATOM   3474 HG11 ILE P 244       5.309   4.280 -15.897  0.00  0.00      PRO  H  
ATOM   3475 HG12 ILE P 244       3.928   5.340 -15.875  0.00  0.00      PRO  H  
ATOM   3476  HD1 ILE P 244       3.092   4.071 -13.659  0.00  0.00      PRO  H  
ATOM   3477  HD2 ILE P 244       3.080   3.086 -15.123  0.00  0.00      PRO  H  
ATOM   3478  HD3 ILE P 244       4.438   2.935 -14.054  0.00  0.00      PRO  H  
ATOM   3479  N   PHE P 245       5.036   8.550 -12.341  0.00  0.00      PRO  N  
ATOM   3480  CA  PHE P 245       5.520   9.459 -11.366  0.00  0.00      PRO  C  
ATOM   3481  C   PHE P 245       4.699   9.696 -10.143  0.00  0.00      PRO  C  
ATOM   3482  O   PHE P 245       5.154   9.845  -9.003  0.00  0.00      PRO  O  
ATOM   3483  CB  PHE P 245       5.736  10.920 -12.076  0.00  0.00      PRO  C  
ATOM   3484  CG  PHE P 245       6.405  12.088 -11.292  0.00  0.00      PRO  C  
ATOM   3485  CD1 PHE P 245       6.160  13.424 -11.694  0.00  0.00      PRO  C  
ATOM   3486  CE1 PHE P 245       6.737  14.524 -11.035  0.00  0.00      PRO  C  
ATOM   3487  CZ  PHE P 245       7.649  14.385 -10.078  0.00  0.00      PRO  C  
ATOM   3488  CD2 PHE P 245       7.405  11.944 -10.295  0.00  0.00      PRO  C  
ATOM   3489  CE2 PHE P 245       7.979  13.061  -9.607  0.00  0.00      PRO  C  
ATOM   3490  HN  PHE P 245       4.654   8.901 -13.192  0.00  0.00      PRO  H  
ATOM   3491  HA  PHE P 245       6.493   9.116 -11.046  0.00  0.00      PRO  H  
ATOM   3492  HB1 PHE P 245       4.751  11.244 -12.475  0.00  0.00      PRO  H  
ATOM   3493  HB2 PHE P 245       6.447  10.725 -12.906  0.00  0.00      PRO  H  
ATOM   3494  HD1 PHE P 245       5.400  13.480 -12.460  0.00  0.00      PRO  H  
ATOM   3495  HE1 PHE P 245       6.497  15.460 -11.518  0.00  0.00      PRO  H  
ATOM   3496  HZ  PHE P 245       8.029  15.310  -9.668  0.00  0.00      PRO  H  
ATOM   3497  HD2 PHE P 245       7.796  10.972 -10.034  0.00  0.00      PRO  H  
ATOM   3498  HE2 PHE P 245       8.775  12.927  -8.890  0.00  0.00      PRO  H  
ATOM   3499  N   ALA P 246       3.358   9.698 -10.377  0.00  0.00      PRO  N  
ATOM   3500  CA  ALA P 246       2.374   9.985  -9.398  0.00  0.00      PRO  C  
ATOM   3501  C   ALA P 246       2.429   8.926  -8.305  0.00  0.00      PRO  C  
ATOM   3502  O   ALA P 246       2.351   9.089  -7.064  0.00  0.00      PRO  O  
ATOM   3503  CB  ALA P 246       1.019  10.076 -10.189  0.00  0.00      PRO  C  
ATOM   3504  HN  ALA P 246       3.026   9.318 -11.237  0.00  0.00      PRO  H  
ATOM   3505  HA  ALA P 246       2.540  10.902  -8.852  0.00  0.00      PRO  H  
ATOM   3506  HB1 ALA P 246       0.910   9.301 -10.978  0.00  0.00      PRO  H  
ATOM   3507  HB2 ALA P 246       0.108   9.890  -9.581  0.00  0.00      PRO  H  
ATOM   3508  HB3 ALA P 246       0.904  11.089 -10.631  0.00  0.00      PRO  H  
ATOM   3509  N   VAL P 247       2.577   7.702  -8.832  0.00  0.00      PRO  N  
ATOM   3510  CA  VAL P 247       2.780   6.469  -8.102  0.00  0.00      PRO  C  
ATOM   3511  C   VAL P 247       4.000   6.540  -7.205  0.00  0.00      PRO  C  
ATOM   3512  O   VAL P 247       3.963   6.343  -6.042  0.00  0.00      PRO  O  
ATOM   3513  CB  VAL P 247       2.811   5.255  -9.087  0.00  0.00      PRO  C  
ATOM   3514  CG1 VAL P 247       3.386   3.991  -8.436  0.00  0.00      PRO  C  
ATOM   3515  CG2 VAL P 247       1.379   4.989  -9.702  0.00  0.00      PRO  C  
ATOM   3516  HN  VAL P 247       2.589   7.665  -9.828  0.00  0.00      PRO  H  
ATOM   3517  HA  VAL P 247       1.919   6.357  -7.460  0.00  0.00      PRO  H  
ATOM   3518  HB  VAL P 247       3.443   5.535  -9.957  0.00  0.00      PRO  H  
ATOM   3519 HG11 VAL P 247       4.441   4.024  -8.091  0.00  0.00      PRO  H  
ATOM   3520 HG12 VAL P 247       2.729   3.691  -7.591  0.00  0.00      PRO  H  
ATOM   3521 HG13 VAL P 247       3.286   3.143  -9.147  0.00  0.00      PRO  H  
ATOM   3522 HG21 VAL P 247       1.042   5.993 -10.040  0.00  0.00      PRO  H  
ATOM   3523 HG22 VAL P 247       1.467   4.198 -10.477  0.00  0.00      PRO  H  
ATOM   3524 HG23 VAL P 247       0.709   4.625  -8.894  0.00  0.00      PRO  H  
ATOM   3525  N   VAL P 248       5.173   6.996  -7.789  0.00  0.00      PRO  N  
ATOM   3526  CA  VAL P 248       6.342   7.445  -7.046  0.00  0.00      PRO  C  
ATOM   3527  C   VAL P 248       6.143   8.498  -6.023  0.00  0.00      PRO  C  
ATOM   3528  O   VAL P 248       6.590   8.453  -4.863  0.00  0.00      PRO  O  
ATOM   3529  CB  VAL P 248       7.499   7.765  -8.050  0.00  0.00      PRO  C  
ATOM   3530  CG1 VAL P 248       8.567   8.779  -7.689  0.00  0.00      PRO  C  
ATOM   3531  CG2 VAL P 248       8.165   6.427  -8.301  0.00  0.00      PRO  C  
ATOM   3532  HN  VAL P 248       5.121   7.132  -8.776  0.00  0.00      PRO  H  
ATOM   3533  HA  VAL P 248       6.487   6.579  -6.418  0.00  0.00      PRO  H  
ATOM   3534  HB  VAL P 248       7.031   8.165  -8.976  0.00  0.00      PRO  H  
ATOM   3535 HG11 VAL P 248       8.179   9.820  -7.689  0.00  0.00      PRO  H  
ATOM   3536 HG12 VAL P 248       9.066   8.703  -6.699  0.00  0.00      PRO  H  
ATOM   3537 HG13 VAL P 248       9.440   8.815  -8.375  0.00  0.00      PRO  H  
ATOM   3538 HG21 VAL P 248       8.884   6.311  -7.462  0.00  0.00      PRO  H  
ATOM   3539 HG22 VAL P 248       7.385   5.640  -8.379  0.00  0.00      PRO  H  
ATOM   3540 HG23 VAL P 248       8.548   6.445  -9.344  0.00  0.00      PRO  H  
ATOM   3541  N   VAL P 249       5.340   9.607  -6.261  0.00  0.00      PRO  N  
ATOM   3542  CA  VAL P 249       5.060  10.551  -5.259  0.00  0.00      PRO  C  
ATOM   3543  C   VAL P 249       4.147  10.064  -4.101  0.00  0.00      PRO  C  
ATOM   3544  O   VAL P 249       4.482  10.302  -2.949  0.00  0.00      PRO  O  
ATOM   3545  CB  VAL P 249       4.708  11.881  -5.921  0.00  0.00      PRO  C  
ATOM   3546  CG1 VAL P 249       4.568  12.944  -4.750  0.00  0.00      PRO  C  
ATOM   3547  CG2 VAL P 249       5.994  12.362  -6.631  0.00  0.00      PRO  C  
ATOM   3548  HN  VAL P 249       5.149   9.898  -7.195  0.00  0.00      PRO  H  
ATOM   3549  HA  VAL P 249       6.014  10.672  -4.767  0.00  0.00      PRO  H  
ATOM   3550  HB  VAL P 249       3.789  11.877  -6.545  0.00  0.00      PRO  H  
ATOM   3551 HG11 VAL P 249       4.692  13.916  -5.274  0.00  0.00      PRO  H  
ATOM   3552 HG12 VAL P 249       3.614  12.771  -4.207  0.00  0.00      PRO  H  
ATOM   3553 HG13 VAL P 249       5.417  12.927  -4.034  0.00  0.00      PRO  H  
ATOM   3554 HG21 VAL P 249       5.829  13.276  -7.242  0.00  0.00      PRO  H  
ATOM   3555 HG22 VAL P 249       6.729  12.590  -5.830  0.00  0.00      PRO  H  
ATOM   3556 HG23 VAL P 249       6.516  11.662  -7.317  0.00  0.00      PRO  H  
ATOM   3557  N   LEU P 250       3.053   9.354  -4.449  0.00  0.00      PRO  N  
ATOM   3558  CA  LEU P 250       2.102   8.891  -3.472  0.00  0.00      PRO  C  
ATOM   3559  C   LEU P 250       2.554   7.676  -2.729  0.00  0.00      PRO  C  
ATOM   3560  O   LEU P 250       2.525   7.657  -1.509  0.00  0.00      PRO  O  
ATOM   3561  CB  LEU P 250       0.692   8.616  -4.237  0.00  0.00      PRO  C  
ATOM   3562  CG  LEU P 250      -0.161   9.778  -4.616  0.00  0.00      PRO  C  
ATOM   3563  CD1 LEU P 250      -1.548   9.310  -5.122  0.00  0.00      PRO  C  
ATOM   3564  CD2 LEU P 250      -0.317  10.721  -3.389  0.00  0.00      PRO  C  
ATOM   3565  HN  LEU P 250       2.787   9.146  -5.387  0.00  0.00      PRO  H  
ATOM   3566  HA  LEU P 250       2.015   9.668  -2.727  0.00  0.00      PRO  H  
ATOM   3567  HB1 LEU P 250       0.103   7.876  -3.655  0.00  0.00      PRO  H  
ATOM   3568  HB2 LEU P 250       0.917   7.983  -5.121  0.00  0.00      PRO  H  
ATOM   3569  HG  LEU P 250       0.304  10.320  -5.468  0.00  0.00      PRO  H  
ATOM   3570 HD11 LEU P 250      -1.456   8.798  -6.104  0.00  0.00      PRO  H  
ATOM   3571 HD12 LEU P 250      -1.995   8.690  -4.316  0.00  0.00      PRO  H  
ATOM   3572 HD13 LEU P 250      -2.232  10.143  -5.393  0.00  0.00      PRO  H  
ATOM   3573 HD21 LEU P 250       0.651  11.145  -3.045  0.00  0.00      PRO  H  
ATOM   3574 HD22 LEU P 250      -0.931  11.621  -3.606  0.00  0.00      PRO  H  
ATOM   3575 HD23 LEU P 250      -0.817  10.195  -2.548  0.00  0.00      PRO  H  
ATOM   3576  N   PHE P 251       2.958   6.645  -3.453  0.00  0.00      PRO  N  
ATOM   3577  CA  PHE P 251       3.352   5.389  -2.844  0.00  0.00      PRO  C  
ATOM   3578  C   PHE P 251       4.500   5.350  -1.853  0.00  0.00      PRO  C  
ATOM   3579  O   PHE P 251       4.380   4.859  -0.711  0.00  0.00      PRO  O  
ATOM   3580  CB  PHE P 251       3.454   4.249  -3.930  0.00  0.00      PRO  C  
ATOM   3581  CG  PHE P 251       3.426   2.902  -3.308  0.00  0.00      PRO  C  
ATOM   3582  CD1 PHE P 251       4.523   2.171  -2.863  0.00  0.00      PRO  C  
ATOM   3583  CE1 PHE P 251       4.285   0.910  -2.200  0.00  0.00      PRO  C  
ATOM   3584  CZ  PHE P 251       3.019   0.445  -1.975  0.00  0.00      PRO  C  
ATOM   3585  CD2 PHE P 251       2.146   2.305  -3.238  0.00  0.00      PRO  C  
ATOM   3586  CE2 PHE P 251       1.986   1.109  -2.569  0.00  0.00      PRO  C  
ATOM   3587  HN  PHE P 251       2.914   6.756  -4.443  0.00  0.00      PRO  H  
ATOM   3588  HA  PHE P 251       2.557   5.150  -2.153  0.00  0.00      PRO  H  
ATOM   3589  HB1 PHE P 251       4.472   4.462  -4.319  0.00  0.00      PRO  H  
ATOM   3590  HB2 PHE P 251       2.674   4.438  -4.699  0.00  0.00      PRO  H  
ATOM   3591  HD1 PHE P 251       5.532   2.554  -2.852  0.00  0.00      PRO  H  
ATOM   3592  HE1 PHE P 251       5.159   0.467  -1.746  0.00  0.00      PRO  H  
ATOM   3593  HZ  PHE P 251       2.850  -0.392  -1.313  0.00  0.00      PRO  H  
ATOM   3594  HD2 PHE P 251       1.338   2.848  -3.705  0.00  0.00      PRO  H  
ATOM   3595  HE2 PHE P 251       0.988   0.738  -2.391  0.00  0.00      PRO  H  
ATOM   3596  N   LEU P 252       5.567   6.075  -2.225  0.00  0.00      PRO  N  
ATOM   3597  CA  LEU P 252       6.775   6.180  -1.386  0.00  0.00      PRO  C  
ATOM   3598  C   LEU P 252       6.593   7.276  -0.407  0.00  0.00      PRO  C  
ATOM   3599  O   LEU P 252       7.166   7.257   0.667  0.00  0.00      PRO  O  
ATOM   3600  CB  LEU P 252       7.958   6.389  -2.290  0.00  0.00      PRO  C  
ATOM   3601  CG  LEU P 252       8.557   5.162  -3.059  0.00  0.00      PRO  C  
ATOM   3602  CD1 LEU P 252       9.757   5.564  -3.955  0.00  0.00      PRO  C  
ATOM   3603  CD2 LEU P 252       8.864   3.918  -2.212  0.00  0.00      PRO  C  
ATOM   3604  HN  LEU P 252       5.667   6.290  -3.193  0.00  0.00      PRO  H  
ATOM   3605  HA  LEU P 252       6.859   5.239  -0.862  0.00  0.00      PRO  H  
ATOM   3606  HB1 LEU P 252       8.801   6.785  -1.683  0.00  0.00      PRO  H  
ATOM   3607  HB2 LEU P 252       7.656   7.128  -3.063  0.00  0.00      PRO  H  
ATOM   3608  HG  LEU P 252       7.782   4.838  -3.786  0.00  0.00      PRO  H  
ATOM   3609 HD11 LEU P 252      10.484   6.145  -3.349  0.00  0.00      PRO  H  
ATOM   3610 HD12 LEU P 252      10.286   4.718  -4.443  0.00  0.00      PRO  H  
ATOM   3611 HD13 LEU P 252       9.505   6.161  -4.858  0.00  0.00      PRO  H  
ATOM   3612 HD21 LEU P 252       7.997   3.390  -1.761  0.00  0.00      PRO  H  
ATOM   3613 HD22 LEU P 252       9.544   3.181  -2.689  0.00  0.00      PRO  H  
ATOM   3614 HD23 LEU P 252       9.484   4.255  -1.354  0.00  0.00      PRO  H  
ATOM   3615  N   GLY P 253       5.770   8.317  -0.711  0.00  0.00      PRO  N  
ATOM   3616  CA  GLY P 253       5.400   9.431   0.178  0.00  0.00      PRO  C  
ATOM   3617  C   GLY P 253       4.389   9.243   1.227  0.00  0.00      PRO  C  
ATOM   3618  O   GLY P 253       4.491   9.770   2.275  0.00  0.00      PRO  O  
ATOM   3619  HN  GLY P 253       5.459   8.350  -1.658  0.00  0.00      PRO  H  
ATOM   3620  HA1 GLY P 253       5.056  10.214  -0.481  0.00  0.00      PRO  H  
ATOM   3621  HA2 GLY P 253       6.257   9.723   0.767  0.00  0.00      PRO  H  
ATOM   3622  N   PHE P 254       3.367   8.406   1.084  0.00  0.00      PRO  N  
ATOM   3623  CA  PHE P 254       2.334   8.259   2.144  0.00  0.00      PRO  C  
ATOM   3624  C   PHE P 254       2.379   6.818   2.783  0.00  0.00      PRO  C  
ATOM   3625  O   PHE P 254       2.742   6.708   3.965  0.00  0.00      PRO  O  
ATOM   3626  CB  PHE P 254       0.877   8.491   1.514  0.00  0.00      PRO  C  
ATOM   3627  CG  PHE P 254       0.485   9.889   1.092  0.00  0.00      PRO  C  
ATOM   3628  CD1 PHE P 254      -0.667  10.354   1.569  0.00  0.00      PRO  C  
ATOM   3629  CE1 PHE P 254      -1.006  11.709   1.201  0.00  0.00      PRO  C  
ATOM   3630  CZ  PHE P 254      -0.282  12.401   0.283  0.00  0.00      PRO  C  
ATOM   3631  CD2 PHE P 254       1.249  10.544   0.120  0.00  0.00      PRO  C  
ATOM   3632  CE2 PHE P 254       0.875  11.816  -0.214  0.00  0.00      PRO  C  
ATOM   3633  HN  PHE P 254       3.252   7.956   0.201  0.00  0.00      PRO  H  
ATOM   3634  HA  PHE P 254       2.426   8.966   2.955  0.00  0.00      PRO  H  
ATOM   3635  HB1 PHE P 254       0.142   8.074   2.235  0.00  0.00      PRO  H  
ATOM   3636  HB2 PHE P 254       0.885   7.952   0.543  0.00  0.00      PRO  H  
ATOM   3637  HD1 PHE P 254      -1.382   9.869   2.217  0.00  0.00      PRO  H  
ATOM   3638  HE1 PHE P 254      -1.936  12.005   1.666  0.00  0.00      PRO  H  
ATOM   3639  HZ  PHE P 254      -0.548  13.447   0.260  0.00  0.00      PRO  H  
ATOM   3640  HD2 PHE P 254       2.117  10.126  -0.367  0.00  0.00      PRO  H  
ATOM   3641  HE2 PHE P 254       1.467  12.364  -0.933  0.00  0.00      PRO  H  
ATOM   3642  N   TRP P 255       2.001   5.818   1.943  0.00  0.00      PRO  N  
ATOM   3643  CA  TRP P 255       1.954   4.445   2.400  0.00  0.00      PRO  C  
ATOM   3644  C   TRP P 255       3.265   3.763   2.844  0.00  0.00      PRO  C  
ATOM   3645  O   TRP P 255       3.214   3.084   3.829  0.00  0.00      PRO  O  
ATOM   3646  CB  TRP P 255       1.264   3.480   1.280  0.00  0.00      PRO  C  
ATOM   3647  CG  TRP P 255       0.592   2.225   1.755  0.00  0.00      PRO  C  
ATOM   3648  CD1 TRP P 255       0.663   1.678   2.998  0.00  0.00      PRO  C  
ATOM   3649  NE1 TRP P 255      -0.177   0.591   3.063  0.00  0.00      PRO  N  
ATOM   3650  CE2 TRP P 255      -0.838   0.373   1.868  0.00  0.00      PRO  C  
ATOM   3651  CD2 TRP P 255      -0.276   1.318   0.994  0.00  0.00      PRO  C  
ATOM   3652  CE3 TRP P 255      -0.880   1.356  -0.278  0.00  0.00      PRO  C  
ATOM   3653  CZ3 TRP P 255      -1.573   0.281  -0.736  0.00  0.00      PRO  C  
ATOM   3654  CZ2 TRP P 255      -1.606  -0.691   1.483  0.00  0.00      PRO  C  
ATOM   3655  CH2 TRP P 255      -1.931  -0.680   0.115  0.00  0.00      PRO  C  
ATOM   3656  HN  TRP P 255       1.685   6.006   1.016  0.00  0.00      PRO  H  
ATOM   3657  HA  TRP P 255       1.272   4.563   3.229  0.00  0.00      PRO  H  
ATOM   3658  HB1 TRP P 255       2.017   3.336   0.475  0.00  0.00      PRO  H  
ATOM   3659  HB2 TRP P 255       0.447   4.080   0.826  0.00  0.00      PRO  H  
ATOM   3660  HD1 TRP P 255       1.071   2.246   3.820  0.00  0.00      PRO  H  
ATOM   3661  HE1 TRP P 255      -0.433   0.200   3.919  0.00  0.00      PRO  H  
ATOM   3662  HE3 TRP P 255      -0.457   2.099  -0.938  0.00  0.00      PRO  H  
ATOM   3663  HZ3 TRP P 255      -1.749   0.166  -1.795  0.00  0.00      PRO  H  
ATOM   3664  HZ2 TRP P 255      -1.764  -1.568   2.094  0.00  0.00      PRO  H  
ATOM   3665  HH2 TRP P 255      -2.505  -1.509  -0.272  0.00  0.00      PRO  H  
ATOM   3666  N   THR P 256       4.444   3.949   2.107  0.00  0.00      PRO  N  
ATOM   3667  CA  THR P 256       5.715   3.417   2.521  0.00  0.00      PRO  C  
ATOM   3668  C   THR P 256       6.263   3.892   3.892  0.00  0.00      PRO  C  
ATOM   3669  O   THR P 256       6.705   3.011   4.640  0.00  0.00      PRO  O  
ATOM   3670  CB  THR P 256       6.782   3.528   1.382  0.00  0.00      PRO  C  
ATOM   3671  OG1 THR P 256       6.454   2.741   0.239  0.00  0.00      PRO  O  
ATOM   3672  CG2 THR P 256       8.158   3.055   1.801  0.00  0.00      PRO  C  
ATOM   3673  HN  THR P 256       4.405   4.416   1.227  0.00  0.00      PRO  H  
ATOM   3674  HA  THR P 256       5.602   2.345   2.582  0.00  0.00      PRO  H  
ATOM   3675  HB  THR P 256       6.880   4.601   1.113  0.00  0.00      PRO  H  
ATOM   3676  HG1 THR P 256       5.589   3.064  -0.025  0.00  0.00      PRO  H  
ATOM   3677 HG21 THR P 256       8.878   3.012   0.956  0.00  0.00      PRO  H  
ATOM   3678 HG22 THR P 256       8.607   3.806   2.485  0.00  0.00      PRO  H  
ATOM   3679 HG23 THR P 256       8.113   2.093   2.355  0.00  0.00      PRO  H  
ATOM   3680  N   PRO P 257       6.222   5.155   4.295  0.00  0.00      PRO  N  
ATOM   3681  CA  PRO P 257       6.668   5.584   5.652  0.00  0.00      PRO  C  
ATOM   3682  C   PRO P 257       6.284   4.732   6.801  0.00  0.00      PRO  C  
ATOM   3683  O   PRO P 257       7.086   4.614   7.749  0.00  0.00      PRO  O  
ATOM   3684  CD  PRO P 257       6.072   6.276   3.459  0.00  0.00      PRO  C  
ATOM   3685  CB  PRO P 257       6.126   7.131   5.757  0.00  0.00      PRO  C  
ATOM   3686  CG  PRO P 257       6.233   7.618   4.323  0.00  0.00      PRO  C  
ATOM   3687  HD1 PRO P 257       6.948   6.275   2.775  0.00  0.00      PRO  H  
ATOM   3688  HD2 PRO P 257       5.110   6.386   2.914  0.00  0.00      PRO  H  
ATOM   3689  HA  PRO P 257       7.745   5.529   5.593  0.00  0.00      PRO  H  
ATOM   3690  HB1 PRO P 257       6.839   7.650   6.432  0.00  0.00      PRO  H  
ATOM   3691  HB2 PRO P 257       5.104   7.213   6.184  0.00  0.00      PRO  H  
ATOM   3692  HG1 PRO P 257       7.165   8.133   4.006  0.00  0.00      PRO  H  
ATOM   3693  HG2 PRO P 257       5.393   8.308   4.094  0.00  0.00      PRO  H  
ATOM   3694  N   TYR P 258       5.079   4.209   6.878  0.00  0.00      PRO  N  
ATOM   3695  CA  TYR P 258       4.413   3.420   7.896  0.00  0.00      PRO  C  
ATOM   3696  C   TYR P 258       5.226   2.108   8.313  0.00  0.00      PRO  C  
ATOM   3697  O   TYR P 258       5.556   1.861   9.507  0.00  0.00      PRO  O  
ATOM   3698  CB  TYR P 258       2.977   3.110   7.566  0.00  0.00      PRO  C  
ATOM   3699  CG  TYR P 258       2.141   2.434   8.578  0.00  0.00      PRO  C  
ATOM   3700  CD1 TYR P 258       2.324   2.605   9.974  0.00  0.00      PRO  C  
ATOM   3701  CE1 TYR P 258       1.508   1.937  10.866  0.00  0.00      PRO  C  
ATOM   3702  CZ  TYR P 258       0.457   1.112  10.419  0.00  0.00      PRO  C  
ATOM   3703  OH  TYR P 258      -0.336   0.472  11.359  0.00  0.00      PRO  O  
ATOM   3704  CD2 TYR P 258       1.123   1.569   8.155  0.00  0.00      PRO  C  
ATOM   3705  CE2 TYR P 258       0.297   0.852   8.999  0.00  0.00      PRO  C  
ATOM   3706  HN  TYR P 258       4.558   4.359   6.041  0.00  0.00      PRO  H  
ATOM   3707  HA  TYR P 258       4.385   3.998   8.808  0.00  0.00      PRO  H  
ATOM   3708  HB1 TYR P 258       3.013   2.425   6.692  0.00  0.00      PRO  H  
ATOM   3709  HB2 TYR P 258       2.553   4.089   7.254  0.00  0.00      PRO  H  
ATOM   3710  HD1 TYR P 258       2.938   3.428  10.308  0.00  0.00      PRO  H  
ATOM   3711  HE1 TYR P 258       1.739   2.105  11.908  0.00  0.00      PRO  H  
ATOM   3712  HH  TYR P 258      -1.093   0.097  10.903  0.00  0.00      PRO  H  
ATOM   3713  HD2 TYR P 258       1.066   1.406   7.089  0.00  0.00      PRO  H  
ATOM   3714  HE2 TYR P 258      -0.508   0.215   8.662  0.00  0.00      PRO  H  
ATOM   3715  N   ASN P 259       5.672   1.328   7.358  0.00  0.00      PRO  N  
ATOM   3716  CA  ASN P 259       6.514   0.129   7.498  0.00  0.00      PRO  C  
ATOM   3717  C   ASN P 259       7.840   0.419   8.096  0.00  0.00      PRO  C  
ATOM   3718  O   ASN P 259       8.297  -0.179   9.109  0.00  0.00      PRO  O  
ATOM   3719  CB  ASN P 259       6.576  -0.529   6.142  0.00  0.00      PRO  C  
ATOM   3720  CG  ASN P 259       7.626  -1.644   5.962  0.00  0.00      PRO  C  
ATOM   3721  OD1 ASN P 259       8.788  -1.350   5.568  0.00  0.00      PRO  O  
ATOM   3722  ND2 ASN P 259       7.196  -2.909   6.277  0.00  0.00      PRO  N  
ATOM   3723  HN  ASN P 259       5.356   1.502   6.428  0.00  0.00      PRO  H  
ATOM   3724  HA  ASN P 259       6.006  -0.480   8.230  0.00  0.00      PRO  H  
ATOM   3725  HB1 ASN P 259       6.842   0.277   5.424  0.00  0.00      PRO  H  
ATOM   3726  HB2 ASN P 259       5.579  -0.976   5.939  0.00  0.00      PRO  H  
ATOM   3727 HD21 ASN P 259       6.255  -2.936   6.613  0.00  0.00      PRO  H  
ATOM   3728 HD22 ASN P 259       7.780  -3.710   6.143  0.00  0.00      PRO  H  
ATOM   3729  N   ILE P 260       8.470   1.504   7.619  0.00  0.00      PRO  N  
ATOM   3730  CA  ILE P 260       9.715   2.081   8.211  0.00  0.00      PRO  C  
ATOM   3731  C   ILE P 260       9.563   2.629   9.654  0.00  0.00      PRO  C  
ATOM   3732  O   ILE P 260      10.477   2.403  10.490  0.00  0.00      PRO  O  
ATOM   3733  CB  ILE P 260      10.495   2.989   7.236  0.00  0.00      PRO  C  
ATOM   3734  CG2 ILE P 260      11.708   3.572   7.947  0.00  0.00      PRO  C  
ATOM   3735  CG1 ILE P 260      10.821   2.079   5.979  0.00  0.00      PRO  C  
ATOM   3736  CD  ILE P 260      12.240   1.465   5.879  0.00  0.00      PRO  C  
ATOM   3737  HN  ILE P 260       8.152   1.861   6.745  0.00  0.00      PRO  H  
ATOM   3738  HA  ILE P 260      10.367   1.220   8.208  0.00  0.00      PRO  H  
ATOM   3739  HB  ILE P 260       9.807   3.780   6.869  0.00  0.00      PRO  H  
ATOM   3740 HG21 ILE P 260      11.487   4.392   8.664  0.00  0.00      PRO  H  
ATOM   3741 HG22 ILE P 260      12.240   2.729   8.438  0.00  0.00      PRO  H  
ATOM   3742 HG23 ILE P 260      12.335   4.107   7.202  0.00  0.00      PRO  H  
ATOM   3743 HG11 ILE P 260      10.708   2.687   5.056  0.00  0.00      PRO  H  
ATOM   3744 HG12 ILE P 260      10.196   1.167   5.872  0.00  0.00      PRO  H  
ATOM   3745  HD1 ILE P 260      12.516   1.273   4.820  0.00  0.00      PRO  H  
ATOM   3746  HD2 ILE P 260      13.091   2.164   6.028  0.00  0.00      PRO  H  
ATOM   3747  HD3 ILE P 260      12.392   0.519   6.442  0.00  0.00      PRO  H  
ATOM   3748  N   VAL P 261       8.457   3.363   9.991  0.00  0.00      PRO  N  
ATOM   3749  CA  VAL P 261       8.031   3.666  11.335  0.00  0.00      PRO  C  
ATOM   3750  C   VAL P 261       7.890   2.417  12.210  0.00  0.00      PRO  C  
ATOM   3751  O   VAL P 261       8.605   2.252  13.200  0.00  0.00      PRO  O  
ATOM   3752  CB  VAL P 261       6.743   4.520  11.463  0.00  0.00      PRO  C  
ATOM   3753  CG1 VAL P 261       6.136   4.541  12.915  0.00  0.00      PRO  C  
ATOM   3754  CG2 VAL P 261       7.063   5.983  11.122  0.00  0.00      PRO  C  
ATOM   3755  HN  VAL P 261       7.801   3.717   9.328  0.00  0.00      PRO  H  
ATOM   3756  HA  VAL P 261       8.824   4.262  11.762  0.00  0.00      PRO  H  
ATOM   3757  HB  VAL P 261       5.982   4.104  10.769  0.00  0.00      PRO  H  
ATOM   3758 HG11 VAL P 261       7.035   4.777  13.524  0.00  0.00      PRO  H  
ATOM   3759 HG12 VAL P 261       5.323   5.284  13.063  0.00  0.00      PRO  H  
ATOM   3760 HG13 VAL P 261       5.795   3.494  13.060  0.00  0.00      PRO  H  
ATOM   3761 HG21 VAL P 261       8.076   6.293  11.455  0.00  0.00      PRO  H  
ATOM   3762 HG22 VAL P 261       6.999   6.098  10.019  0.00  0.00      PRO  H  
ATOM   3763 HG23 VAL P 261       6.396   6.705  11.640  0.00  0.00      PRO  H  
ATOM   3764  N   LEU P 262       7.042   1.425  11.834  0.00  0.00      PRO  N  
ATOM   3765  CA  LEU P 262       6.872   0.104  12.446  0.00  0.00      PRO  C  
ATOM   3766  C   LEU P 262       8.174  -0.645  12.682  0.00  0.00      PRO  C  
ATOM   3767  O   LEU P 262       8.341  -1.310  13.721  0.00  0.00      PRO  O  
ATOM   3768  CB  LEU P 262       5.843  -0.730  11.746  0.00  0.00      PRO  C  
ATOM   3769  CG  LEU P 262       4.396  -0.242  11.695  0.00  0.00      PRO  C  
ATOM   3770  CD1 LEU P 262       3.672  -0.825  10.481  0.00  0.00      PRO  C  
ATOM   3771  CD2 LEU P 262       3.627  -0.566  12.932  0.00  0.00      PRO  C  
ATOM   3772  HN  LEU P 262       6.361   1.748  11.181  0.00  0.00      PRO  H  
ATOM   3773  HA  LEU P 262       6.433   0.258  13.421  0.00  0.00      PRO  H  
ATOM   3774  HB1 LEU P 262       5.770  -1.790  12.069  0.00  0.00      PRO  H  
ATOM   3775  HB2 LEU P 262       6.160  -0.849  10.688  0.00  0.00      PRO  H  
ATOM   3776  HG  LEU P 262       4.378   0.858  11.540  0.00  0.00      PRO  H  
ATOM   3777 HD11 LEU P 262       2.611  -0.499  10.521  0.00  0.00      PRO  H  
ATOM   3778 HD12 LEU P 262       4.100  -0.459   9.523  0.00  0.00      PRO  H  
ATOM   3779 HD13 LEU P 262       3.662  -1.935  10.541  0.00  0.00      PRO  H  
ATOM   3780 HD21 LEU P 262       3.688  -1.595  13.347  0.00  0.00      PRO  H  
ATOM   3781 HD22 LEU P 262       3.871   0.153  13.743  0.00  0.00      PRO  H  
ATOM   3782 HD23 LEU P 262       2.560  -0.338  12.719  0.00  0.00      PRO  H  
ATOM   3783  N   PHE P 263       9.164  -0.612  11.752  0.00  0.00      PRO  N  
ATOM   3784  CA  PHE P 263      10.513  -1.137  11.879  0.00  0.00      PRO  C  
ATOM   3785  C   PHE P 263      11.309  -0.429  12.986  0.00  0.00      PRO  C  
ATOM   3786  O   PHE P 263      11.913  -1.032  13.867  0.00  0.00      PRO  O  
ATOM   3787  CB  PHE P 263      11.208  -1.140  10.479  0.00  0.00      PRO  C  
ATOM   3788  CG  PHE P 263      12.634  -1.671  10.358  0.00  0.00      PRO  C  
ATOM   3789  CD1 PHE P 263      12.877  -3.046  10.383  0.00  0.00      PRO  C  
ATOM   3790  CE1 PHE P 263      14.194  -3.521  10.285  0.00  0.00      PRO  C  
ATOM   3791  CZ  PHE P 263      15.262  -2.644  10.295  0.00  0.00      PRO  C  
ATOM   3792  CD2 PHE P 263      13.655  -0.757  10.235  0.00  0.00      PRO  C  
ATOM   3793  CE2 PHE P 263      15.004  -1.218  10.258  0.00  0.00      PRO  C  
ATOM   3794  HN  PHE P 263       8.938  -0.304  10.831  0.00  0.00      PRO  H  
ATOM   3795  HA  PHE P 263      10.424  -2.145  12.257  0.00  0.00      PRO  H  
ATOM   3796  HB1 PHE P 263      11.239  -0.061  10.216  0.00  0.00      PRO  H  
ATOM   3797  HB2 PHE P 263      10.586  -1.675   9.730  0.00  0.00      PRO  H  
ATOM   3798  HD1 PHE P 263      12.139  -3.829  10.472  0.00  0.00      PRO  H  
ATOM   3799  HE1 PHE P 263      14.393  -4.578  10.390  0.00  0.00      PRO  H  
ATOM   3800  HZ  PHE P 263      16.254  -3.044  10.145  0.00  0.00      PRO  H  
ATOM   3801  HD2 PHE P 263      13.413   0.277  10.431  0.00  0.00      PRO  H  
ATOM   3802  HE2 PHE P 263      15.848  -0.553  10.367  0.00  0.00      PRO  H  
ATOM   3803  N   LEU P 264      11.368   0.925  13.068  0.00  0.00      PRO  N  
ATOM   3804  CA  LEU P 264      11.903   1.673  14.227  0.00  0.00      PRO  C  
ATOM   3805  C   LEU P 264      11.290   1.198  15.529  0.00  0.00      PRO  C  
ATOM   3806  O   LEU P 264      12.084   0.962  16.461  0.00  0.00      PRO  O  
ATOM   3807  CB  LEU P 264      11.601   3.132  14.104  0.00  0.00      PRO  C  
ATOM   3808  CG  LEU P 264      12.187   4.093  15.189  0.00  0.00      PRO  C  
ATOM   3809  CD1 LEU P 264      13.730   3.974  15.102  0.00  0.00      PRO  C  
ATOM   3810  CD2 LEU P 264      11.694   5.536  14.898  0.00  0.00      PRO  C  
ATOM   3811  HN  LEU P 264      11.009   1.466  12.312  0.00  0.00      PRO  H  
ATOM   3812  HA  LEU P 264      12.966   1.483  14.219  0.00  0.00      PRO  H  
ATOM   3813  HB1 LEU P 264      10.491   3.179  14.096  0.00  0.00      PRO  H  
ATOM   3814  HB2 LEU P 264      12.008   3.494  13.136  0.00  0.00      PRO  H  
ATOM   3815  HG  LEU P 264      11.811   3.698  16.156  0.00  0.00      PRO  H  
ATOM   3816 HD11 LEU P 264      14.103   4.276  14.100  0.00  0.00      PRO  H  
ATOM   3817 HD12 LEU P 264      14.153   4.769  15.753  0.00  0.00      PRO  H  
ATOM   3818 HD13 LEU P 264      14.062   2.967  15.433  0.00  0.00      PRO  H  
ATOM   3819 HD21 LEU P 264      10.612   5.334  14.745  0.00  0.00      PRO  H  
ATOM   3820 HD22 LEU P 264      11.849   6.347  15.640  0.00  0.00      PRO  H  
ATOM   3821 HD23 LEU P 264      12.091   5.880  13.919  0.00  0.00      PRO  H  
ATOM   3822  N   GLU P 265       9.928   1.107  15.709  0.00  0.00      PRO  N  
ATOM   3823  CA  GLU P 265       9.379   0.655  16.994  0.00  0.00      PRO  C  
ATOM   3824  C   GLU P 265       9.998  -0.734  17.403  0.00  0.00      PRO  C  
ATOM   3825  O   GLU P 265      10.367  -0.923  18.595  0.00  0.00      PRO  O  
ATOM   3826  CB  GLU P 265       7.825   0.559  16.834  0.00  0.00      PRO  C  
ATOM   3827  CG  GLU P 265       7.190  -0.539  17.713  0.00  0.00      PRO  C  
ATOM   3828  CD  GLU P 265       5.702  -0.455  17.826  0.00  0.00      PRO  C  
ATOM   3829  OE1 GLU P 265       4.990  -0.801  16.844  0.00  0.00      PRO  O1-
ATOM   3830  OE2 GLU P 265       5.125  -0.166  18.933  0.00  0.00      PRO  O  
ATOM   3831  HN  GLU P 265       9.366   1.411  14.943  0.00  0.00      PRO  H  
ATOM   3832  HA  GLU P 265       9.669   1.309  17.802  0.00  0.00      PRO  H  
ATOM   3833  HB1 GLU P 265       7.567   0.429  15.762  0.00  0.00      PRO  H  
ATOM   3834  HB2 GLU P 265       7.533   1.602  17.081  0.00  0.00      PRO  H  
ATOM   3835  HG1 GLU P 265       7.537  -0.536  18.768  0.00  0.00      PRO  H  
ATOM   3836  HG2 GLU P 265       7.380  -1.560  17.318  0.00  0.00      PRO  H  
ATOM   3837  N   THR P 266      10.205  -1.653  16.510  0.00  0.00      PRO  N  
ATOM   3838  CA  THR P 266      10.949  -2.964  16.769  0.00  0.00      PRO  C  
ATOM   3839  C   THR P 266      12.439  -2.841  17.177  0.00  0.00      PRO  C  
ATOM   3840  O   THR P 266      12.843  -3.385  18.181  0.00  0.00      PRO  O  
ATOM   3841  CB  THR P 266      11.064  -3.847  15.499  0.00  0.00      PRO  C  
ATOM   3842  OG1 THR P 266       9.955  -3.798  14.621  0.00  0.00      PRO  O  
ATOM   3843  CG2 THR P 266      11.388  -5.323  15.881  0.00  0.00      PRO  C  
ATOM   3844  HN  THR P 266       9.776  -1.427  15.639  0.00  0.00      PRO  H  
ATOM   3845  HA  THR P 266      10.485  -3.618  17.492  0.00  0.00      PRO  H  
ATOM   3846  HB  THR P 266      11.895  -3.518  14.838  0.00  0.00      PRO  H  
ATOM   3847  HG1 THR P 266       9.864  -2.903  14.286  0.00  0.00      PRO  H  
ATOM   3848 HG21 THR P 266      11.855  -5.965  15.104  0.00  0.00      PRO  H  
ATOM   3849 HG22 THR P 266      12.092  -5.289  16.739  0.00  0.00      PRO  H  
ATOM   3850 HG23 THR P 266      10.432  -5.750  16.252  0.00  0.00      PRO  H  
ATOM   3851  N   LEU P 267      13.170  -1.975  16.500  0.00  0.00      PRO  N  
ATOM   3852  CA  LEU P 267      14.606  -1.774  16.720  0.00  0.00      PRO  C  
ATOM   3853  C   LEU P 267      15.019  -1.027  17.985  0.00  0.00      PRO  C  
ATOM   3854  O   LEU P 267      16.014  -1.392  18.643  0.00  0.00      PRO  O  
ATOM   3855  CB  LEU P 267      15.173  -1.226  15.387  0.00  0.00      PRO  C  
ATOM   3856  CG  LEU P 267      16.656  -1.029  15.111  0.00  0.00      PRO  C  
ATOM   3857  CD1 LEU P 267      16.824  -1.049  13.588  0.00  0.00      PRO  C  
ATOM   3858  CD2 LEU P 267      17.359   0.190  15.692  0.00  0.00      PRO  C  
ATOM   3859  HN  LEU P 267      12.789  -1.414  15.769  0.00  0.00      PRO  H  
ATOM   3860  HA  LEU P 267      14.987  -2.767  16.910  0.00  0.00      PRO  H  
ATOM   3861  HB1 LEU P 267      14.617  -0.310  15.095  0.00  0.00      PRO  H  
ATOM   3862  HB2 LEU P 267      14.776  -1.935  14.629  0.00  0.00      PRO  H  
ATOM   3863  HG  LEU P 267      17.200  -1.963  15.369  0.00  0.00      PRO  H  
ATOM   3864 HD11 LEU P 267      16.648  -2.103  13.285  0.00  0.00      PRO  H  
ATOM   3865 HD12 LEU P 267      16.153  -0.318  13.089  0.00  0.00      PRO  H  
ATOM   3866 HD13 LEU P 267      17.843  -0.709  13.306  0.00  0.00      PRO  H  
ATOM   3867 HD21 LEU P 267      16.641   1.021  15.861  0.00  0.00      PRO  H  
ATOM   3868 HD22 LEU P 267      17.693  -0.196  16.679  0.00  0.00      PRO  H  
ATOM   3869 HD23 LEU P 267      18.256   0.506  15.118  0.00  0.00      PRO  H  
ATOM   3870  N   VAL P 268      14.199  -0.005  18.414  0.00  0.00      PRO  N  
ATOM   3871  CA  VAL P 268      14.481   0.690  19.682  0.00  0.00      PRO  C  
ATOM   3872  C   VAL P 268      13.835   0.047  20.854  0.00  0.00      PRO  C  
ATOM   3873  O   VAL P 268      12.623   0.109  21.010  0.00  0.00      PRO  O  
ATOM   3874  CB  VAL P 268      13.903   2.156  19.688  0.00  0.00      PRO  C  
ATOM   3875  CG1 VAL P 268      14.402   2.846  20.994  0.00  0.00      PRO  C  
ATOM   3876  CG2 VAL P 268      14.337   3.003  18.465  0.00  0.00      PRO  C  
ATOM   3877  HN  VAL P 268      13.412   0.285  17.875  0.00  0.00      PRO  H  
ATOM   3878  HA  VAL P 268      15.544   0.623  19.861  0.00  0.00      PRO  H  
ATOM   3879  HB  VAL P 268      12.792   2.142  19.694  0.00  0.00      PRO  H  
ATOM   3880 HG11 VAL P 268      15.373   2.350  21.206  0.00  0.00      PRO  H  
ATOM   3881 HG12 VAL P 268      14.462   3.941  20.816  0.00  0.00      PRO  H  
ATOM   3882 HG13 VAL P 268      13.784   2.728  21.910  0.00  0.00      PRO  H  
ATOM   3883 HG21 VAL P 268      13.894   4.021  18.481  0.00  0.00      PRO  H  
ATOM   3884 HG22 VAL P 268      15.425   2.999  18.240  0.00  0.00      PRO  H  
ATOM   3885 HG23 VAL P 268      13.827   2.580  17.573  0.00  0.00      PRO  H  
ATOM   3886  N   GLU P 269      14.564  -0.701  21.696  0.00  0.00      PRO  N  
ATOM   3887  CA  GLU P 269      13.999  -1.273  22.881  0.00  0.00      PRO  C  
ATOM   3888  C   GLU P 269      13.520  -0.215  23.927  0.00  0.00      PRO  C  
ATOM   3889  O   GLU P 269      14.128   0.797  24.136  0.00  0.00      PRO  O  
ATOM   3890  CB  GLU P 269      14.860  -2.369  23.592  0.00  0.00      PRO  C  
ATOM   3891  CG  GLU P 269      15.140  -3.564  22.690  0.00  0.00      PRO  C  
ATOM   3892  CD  GLU P 269      15.869  -4.640  23.506  0.00  0.00      PRO  C  
ATOM   3893  OE1 GLU P 269      15.368  -5.756  23.704  0.00  0.00      PRO  O1-
ATOM   3894  OE2 GLU P 269      17.007  -4.360  24.035  0.00  0.00      PRO  O  
ATOM   3895  HN  GLU P 269      15.528  -0.926  21.575  0.00  0.00      PRO  H  
ATOM   3896  HA  GLU P 269      13.113  -1.834  22.621  0.00  0.00      PRO  H  
ATOM   3897  HB1 GLU P 269      14.283  -2.583  24.517  0.00  0.00      PRO  H  
ATOM   3898  HB2 GLU P 269      15.769  -1.819  23.914  0.00  0.00      PRO  H  
ATOM   3899  HG1 GLU P 269      15.860  -3.275  21.894  0.00  0.00      PRO  H  
ATOM   3900  HG2 GLU P 269      14.193  -4.016  22.326  0.00  0.00      PRO  H  
ATOM   3901  N   LEU P 270      12.343  -0.507  24.528  0.00  0.00      PRO  N  
ATOM   3902  CA  LEU P 270      11.649   0.329  25.570  0.00  0.00      PRO  C  
ATOM   3903  C   LEU P 270      12.574   0.499  26.779  0.00  0.00      PRO  C  
ATOM   3904  O   LEU P 270      13.212  -0.467  27.183  0.00  0.00      PRO  O  
ATOM   3905  CB  LEU P 270      10.260  -0.317  25.924  0.00  0.00      PRO  C  
ATOM   3906  CG  LEU P 270       9.322   0.686  26.701  0.00  0.00      PRO  C  
ATOM   3907  CD1 LEU P 270       8.883   1.741  25.767  0.00  0.00      PRO  C  
ATOM   3908  CD2 LEU P 270       7.984   0.030  27.219  0.00  0.00      PRO  C  
ATOM   3909  HN  LEU P 270      11.830  -1.319  24.260  0.00  0.00      PRO  H  
ATOM   3910  HA  LEU P 270      11.410   1.319  25.212  0.00  0.00      PRO  H  
ATOM   3911  HB1 LEU P 270      10.405  -1.238  26.529  0.00  0.00      PRO  H  
ATOM   3912  HB2 LEU P 270       9.725  -0.548  24.978  0.00  0.00      PRO  H  
ATOM   3913  HG  LEU P 270       9.958   1.028  27.545  0.00  0.00      PRO  H  
ATOM   3914 HD11 LEU P 270       8.368   1.225  24.928  0.00  0.00      PRO  H  
ATOM   3915 HD12 LEU P 270       8.139   2.444  26.199  0.00  0.00      PRO  H  
ATOM   3916 HD13 LEU P 270       9.721   2.361  25.384  0.00  0.00      PRO  H  
ATOM   3917 HD21 LEU P 270       8.132  -0.585  28.132  0.00  0.00      PRO  H  
ATOM   3918 HD22 LEU P 270       7.432   0.900  27.635  0.00  0.00      PRO  H  
ATOM   3919 HD23 LEU P 270       7.321  -0.572  26.561  0.00  0.00      PRO  H  
ATOM   3920  N   GLU P 271      12.651   1.714  27.377  0.00  0.00      PRO  N  
ATOM   3921  CA  GLU P 271      13.363   2.030  28.574  0.00  0.00      PRO  C  
ATOM   3922  C   GLU P 271      12.743   1.323  29.789  0.00  0.00      PRO  C  
ATOM   3923  O   GLU P 271      11.526   0.968  29.787  0.00  0.00      PRO  O  
ATOM   3924  CB  GLU P 271      13.410   3.605  28.749  0.00  0.00      PRO  C  
ATOM   3925  CG  GLU P 271      14.670   4.256  28.060  0.00  0.00      PRO  C  
ATOM   3926  CD  GLU P 271      14.566   5.751  27.858  0.00  0.00      PRO  C  
ATOM   3927  OE1 GLU P 271      14.854   6.228  26.736  0.00  0.00      PRO  O1-
ATOM   3928  OE2 GLU P 271      14.178   6.509  28.826  0.00  0.00      PRO  O  
ATOM   3929  HN  GLU P 271      12.187   2.492  26.959  0.00  0.00      PRO  H  
ATOM   3930  HA  GLU P 271      14.388   1.700  28.493  0.00  0.00      PRO  H  
ATOM   3931  HB1 GLU P 271      13.584   3.874  29.813  0.00  0.00      PRO  H  
ATOM   3932  HB2 GLU P 271      12.460   4.091  28.442  0.00  0.00      PRO  H  
ATOM   3933  HG1 GLU P 271      14.898   3.701  27.125  0.00  0.00      PRO  H  
ATOM   3934  HG2 GLU P 271      15.502   4.040  28.763  0.00  0.00      PRO  H  
ATOM   3935  N   VAL P 272      13.488   1.071  30.904  0.00  0.00      PRO  N  
ATOM   3936  CA  VAL P 272      13.060   0.185  32.043  0.00  0.00      PRO  C  
ATOM   3937  C   VAL P 272      12.034   0.919  32.902  0.00  0.00      PRO  C  
ATOM   3938  O   VAL P 272      11.239   0.274  33.570  0.00  0.00      PRO  O  
ATOM   3939  CB  VAL P 272      14.375   0.073  32.922  0.00  0.00      PRO  C  
ATOM   3940  CG1 VAL P 272      14.033  -0.604  34.243  0.00  0.00      PRO  C  
ATOM   3941  CG2 VAL P 272      15.363  -0.830  32.245  0.00  0.00      PRO  C  
ATOM   3942  HN  VAL P 272      14.458   1.287  30.815  0.00  0.00      PRO  H  
ATOM   3943  HA  VAL P 272      12.748  -0.798  31.721  0.00  0.00      PRO  H  
ATOM   3944  HB  VAL P 272      14.816   1.086  33.039  0.00  0.00      PRO  H  
ATOM   3945 HG11 VAL P 272      13.367   0.011  34.886  0.00  0.00      PRO  H  
ATOM   3946 HG12 VAL P 272      13.447  -1.514  33.993  0.00  0.00      PRO  H  
ATOM   3947 HG13 VAL P 272      14.970  -0.833  34.794  0.00  0.00      PRO  H  
ATOM   3948 HG21 VAL P 272      15.110  -1.912  32.234  0.00  0.00      PRO  H  
ATOM   3949 HG22 VAL P 272      15.480  -0.537  31.179  0.00  0.00      PRO  H  
ATOM   3950 HG23 VAL P 272      16.363  -0.726  32.719  0.00  0.00      PRO  H  
ATOM   3951  N   LEU P 273      11.916   2.302  32.775  0.00  0.00      PRO  N  
ATOM   3952  CA  LEU P 273      11.124   3.154  33.592  0.00  0.00      PRO  C  
ATOM   3953  C   LEU P 273      10.304   4.099  32.703  0.00  0.00      PRO  C  
ATOM   3954  O   LEU P 273      10.687   4.516  31.614  0.00  0.00      PRO  O  
ATOM   3955  CB  LEU P 273      11.984   4.018  34.602  0.00  0.00      PRO  C  
ATOM   3956  CG  LEU P 273      11.199   4.913  35.563  0.00  0.00      PRO  C  
ATOM   3957  CD1 LEU P 273      10.202   4.162  36.435  0.00  0.00      PRO  C  
ATOM   3958  CD2 LEU P 273      12.125   5.692  36.424  0.00  0.00      PRO  C  
ATOM   3959  HN  LEU P 273      12.327   2.686  31.952  0.00  0.00      PRO  H  
ATOM   3960  HA  LEU P 273      10.447   2.547  34.174  0.00  0.00      PRO  H  
ATOM   3961  HB1 LEU P 273      12.601   4.679  33.956  0.00  0.00      PRO  H  
ATOM   3962  HB2 LEU P 273      12.573   3.230  35.118  0.00  0.00      PRO  H  
ATOM   3963  HG  LEU P 273      10.570   5.659  35.031  0.00  0.00      PRO  H  
ATOM   3964 HD11 LEU P 273      10.037   4.709  37.388  0.00  0.00      PRO  H  
ATOM   3965 HD12 LEU P 273       9.198   3.917  36.028  0.00  0.00      PRO  H  
ATOM   3966 HD13 LEU P 273      10.596   3.182  36.779  0.00  0.00      PRO  H  
ATOM   3967 HD21 LEU P 273      12.725   6.344  35.753  0.00  0.00      PRO  H  
ATOM   3968 HD22 LEU P 273      11.629   6.389  37.134  0.00  0.00      PRO  H  
ATOM   3969 HD23 LEU P 273      12.713   4.913  36.955  0.00  0.00      PRO  H  
ATOM   3970  N   GLN P 274       9.044   4.275  33.106  0.00  0.00      PRO  N  
ATOM   3971  CA  GLN P 274       8.074   4.966  32.357  0.00  0.00      PRO  C  
ATOM   3972  C   GLN P 274       7.595   6.103  33.239  0.00  0.00      PRO  C  
ATOM   3973  O   GLN P 274       7.787   6.098  34.450  0.00  0.00      PRO  O  
ATOM   3974  CB  GLN P 274       6.975   3.982  31.909  0.00  0.00      PRO  C  
ATOM   3975  CG  GLN P 274       7.477   2.845  31.063  0.00  0.00      PRO  C  
ATOM   3976  CD  GLN P 274       7.983   3.287  29.660  0.00  0.00      PRO  C  
ATOM   3977  OE1 GLN P 274       7.266   3.808  28.796  0.00  0.00      PRO  O  
ATOM   3978  NE2 GLN P 274       9.300   3.031  29.472  0.00  0.00      PRO  N  
ATOM   3979  HN  GLN P 274       8.711   3.798  33.916  0.00  0.00      PRO  H  
ATOM   3980  HA  GLN P 274       8.522   5.366  31.460  0.00  0.00      PRO  H  
ATOM   3981  HB1 GLN P 274       6.070   4.445  31.459  0.00  0.00      PRO  H  
ATOM   3982  HB2 GLN P 274       6.585   3.533  32.848  0.00  0.00      PRO  H  
ATOM   3983  HG1 GLN P 274       6.626   2.133  30.994  0.00  0.00      PRO  H  
ATOM   3984  HG2 GLN P 274       8.293   2.334  31.618  0.00  0.00      PRO  H  
ATOM   3985 HE21 GLN P 274       9.826   2.579  30.193  0.00  0.00      PRO  H  
ATOM   3986 HE22 GLN P 274       9.762   3.187  28.599  0.00  0.00      PRO  H  
ATOM   3987  N   ASP P 275       6.909   7.092  32.580  0.00  0.00      PRO  N  
ATOM   3988  CA  ASP P 275       6.455   7.332  31.220  0.00  0.00      PRO  C  
ATOM   3989  C   ASP P 275       7.525   8.178  30.517  0.00  0.00      PRO  C  
ATOM   3990  O   ASP P 275       8.343   8.900  31.048  0.00  0.00      PRO  O  
ATOM   3991  CB  ASP P 275       5.103   8.158  31.182  0.00  0.00      PRO  C  
ATOM   3992  CG  ASP P 275       5.001   9.415  32.122  0.00  0.00      PRO  C  
ATOM   3993  OD1 ASP P 275       5.626   9.480  33.133  0.00  0.00      PRO  O1-
ATOM   3994  OD2 ASP P 275       4.141  10.257  31.735  0.00  0.00      PRO  O  
ATOM   3995  HN  ASP P 275       6.647   7.840  33.186  0.00  0.00      PRO  H  
ATOM   3996  HA  ASP P 275       6.368   6.353  30.773  0.00  0.00      PRO  H  
ATOM   3997  HB1 ASP P 275       4.323   7.448  31.530  0.00  0.00      PRO  H  
ATOM   3998  HB2 ASP P 275       4.815   8.479  30.158  0.00  0.00      PRO  H  
ATOM   3999  N   CYS P 276       7.566   7.997  29.194  0.00  0.00      PRO  N  
ATOM   4000  CA  CYS P 276       8.747   8.377  28.381  0.00  0.00      PRO  C  
ATOM   4001  C   CYS P 276       8.304   9.258  27.241  0.00  0.00      PRO  C  
ATOM   4002  O   CYS P 276       7.358   8.977  26.515  0.00  0.00      PRO  O  
ATOM   4003  CB  CYS P 276       9.362   7.070  27.820  0.00  0.00      PRO  C  
ATOM   4004  SG  CYS P 276      10.753   7.318  26.718  0.00  0.00      PRO  S  
ATOM   4005  HN  CYS P 276       6.797   7.553  28.742  0.00  0.00      PRO  H  
ATOM   4006  HA  CYS P 276       9.463   8.879  29.015  0.00  0.00      PRO  H  
ATOM   4007  HB1 CYS P 276       8.615   6.438  27.295  0.00  0.00      PRO  H  
ATOM   4008  HB2 CYS P 276       9.703   6.443  28.671  0.00  0.00      PRO  H  
ATOM   4009  HG1 CYS P 276      11.663   7.609  27.636  0.00  0.00      PRO  H  
ATOM   4010  N   THR P 277       8.908  10.434  27.029  0.00  0.00      PRO  N  
ATOM   4011  CA  THR P 277       8.767  11.317  25.925  0.00  0.00      PRO  C  
ATOM   4012  C   THR P 277       8.953  10.581  24.587  0.00  0.00      PRO  C  
ATOM   4013  O   THR P 277       8.089  10.770  23.782  0.00  0.00      PRO  O  
ATOM   4014  CB  THR P 277       9.603  12.534  25.951  0.00  0.00      PRO  C  
ATOM   4015  OG1 THR P 277      10.978  12.321  26.013  0.00  0.00      PRO  O  
ATOM   4016  CG2 THR P 277       9.251  13.265  27.251  0.00  0.00      PRO  C  
ATOM   4017  HN  THR P 277       9.700  10.681  27.581  0.00  0.00      PRO  H  
ATOM   4018  HA  THR P 277       7.752  11.684  25.972  0.00  0.00      PRO  H  
ATOM   4019  HB  THR P 277       9.358  13.248  25.136  0.00  0.00      PRO  H  
ATOM   4020  HG1 THR P 277      11.253  12.362  25.094  0.00  0.00      PRO  H  
ATOM   4021 HG21 THR P 277       8.231  13.690  27.358  0.00  0.00      PRO  H  
ATOM   4022 HG22 THR P 277       9.651  12.719  28.132  0.00  0.00      PRO  H  
ATOM   4023 HG23 THR P 277       9.914  14.157  27.253  0.00  0.00      PRO  H  
ATOM   4024  N   PHE P 278       9.974   9.725  24.312  0.00  0.00      PRO  N  
ATOM   4025  CA  PHE P 278      10.139   8.926  23.135  0.00  0.00      PRO  C  
ATOM   4026  C   PHE P 278       9.040   7.876  22.824  0.00  0.00      PRO  C  
ATOM   4027  O   PHE P 278       8.594   7.781  21.689  0.00  0.00      PRO  O  
ATOM   4028  CB  PHE P 278      11.499   8.240  23.234  0.00  0.00      PRO  C  
ATOM   4029  CG  PHE P 278      11.850   7.430  21.969  0.00  0.00      PRO  C  
ATOM   4030  CD1 PHE P 278      12.526   8.068  20.886  0.00  0.00      PRO  C  
ATOM   4031  CE1 PHE P 278      12.845   7.410  19.674  0.00  0.00      PRO  C  
ATOM   4032  CZ  PHE P 278      12.447   6.078  19.607  0.00  0.00      PRO  C  
ATOM   4033  CD2 PHE P 278      11.533   6.033  21.816  0.00  0.00      PRO  C  
ATOM   4034  CE2 PHE P 278      11.693   5.411  20.603  0.00  0.00      PRO  C  
ATOM   4035  HN  PHE P 278      10.697   9.740  24.998  0.00  0.00      PRO  H  
ATOM   4036  HA  PHE P 278      10.109   9.572  22.271  0.00  0.00      PRO  H  
ATOM   4037  HB1 PHE P 278      11.356   7.486  24.037  0.00  0.00      PRO  H  
ATOM   4038  HB2 PHE P 278      12.333   8.904  23.545  0.00  0.00      PRO  H  
ATOM   4039  HD1 PHE P 278      12.701   9.128  20.994  0.00  0.00      PRO  H  
ATOM   4040  HE1 PHE P 278      13.328   7.905  18.844  0.00  0.00      PRO  H  
ATOM   4041  HZ  PHE P 278      12.552   5.597  18.646  0.00  0.00      PRO  H  
ATOM   4042  HD2 PHE P 278      10.923   5.577  22.582  0.00  0.00      PRO  H  
ATOM   4043  HE2 PHE P 278      11.389   4.381  20.493  0.00  0.00      PRO  H  
ATOM   4044  N   GLU P 279       8.553   7.125  23.820  0.00  0.00      PRO  N  
ATOM   4045  CA  GLU P 279       7.522   6.151  23.780  0.00  0.00      PRO  C  
ATOM   4046  C   GLU P 279       6.220   6.839  23.389  0.00  0.00      PRO  C  
ATOM   4047  O   GLU P 279       5.591   6.339  22.487  0.00  0.00      PRO  O  
ATOM   4048  CB  GLU P 279       7.282   5.491  25.137  0.00  0.00      PRO  C  
ATOM   4049  CG  GLU P 279       6.412   4.204  25.216  0.00  0.00      PRO  C  
ATOM   4050  CD  GLU P 279       4.939   4.356  25.156  0.00  0.00      PRO  C  
ATOM   4051  OE1 GLU P 279       4.431   5.144  26.002  0.00  0.00      PRO  O1-
ATOM   4052  OE2 GLU P 279       4.295   3.609  24.421  0.00  0.00      PRO  O  
ATOM   4053  HN  GLU P 279       8.931   7.192  24.740  0.00  0.00      PRO  H  
ATOM   4054  HA  GLU P 279       7.847   5.356  23.124  0.00  0.00      PRO  H  
ATOM   4055  HB1 GLU P 279       6.799   6.196  25.847  0.00  0.00      PRO  H  
ATOM   4056  HB2 GLU P 279       8.301   5.142  25.410  0.00  0.00      PRO  H  
ATOM   4057  HG1 GLU P 279       6.524   3.631  26.161  0.00  0.00      PRO  H  
ATOM   4058  HG2 GLU P 279       6.786   3.481  24.459  0.00  0.00      PRO  H  
ATOM   4059  N   ARG P 280       5.897   8.086  23.906  0.00  0.00      PRO  N  
ATOM   4060  CA  ARG P 280       4.775   8.905  23.470  0.00  0.00      PRO  C  
ATOM   4061  C   ARG P 280       4.840   9.515  22.113  0.00  0.00      PRO  C  
ATOM   4062  O   ARG P 280       3.871   9.739  21.346  0.00  0.00      PRO  O  
ATOM   4063  CB  ARG P 280       4.427  10.021  24.492  0.00  0.00      PRO  C  
ATOM   4064  CG  ARG P 280       3.944   9.460  25.868  0.00  0.00      PRO  C  
ATOM   4065  CD  ARG P 280       2.613   8.700  25.989  0.00  0.00      PRO  C  
ATOM   4066  NE  ARG P 280       2.739   7.328  25.484  0.00  0.00      PRO  N1+
ATOM   4067  CZ  ARG P 280       1.909   6.785  24.673  0.00  0.00      PRO  C  
ATOM   4068  NH1 ARG P 280       0.852   7.357  24.203  0.00  0.00      PRO  N  
ATOM   4069  NH2 ARG P 280       2.297   5.671  24.056  0.00  0.00      PRO  N  
ATOM   4070  HN  ARG P 280       6.421   8.513  24.639  0.00  0.00      PRO  H  
ATOM   4071  HA  ARG P 280       3.979   8.182  23.371  0.00  0.00      PRO  H  
ATOM   4072  HB1 ARG P 280       3.704  10.728  24.031  0.00  0.00      PRO  H  
ATOM   4073  HB2 ARG P 280       5.364  10.570  24.722  0.00  0.00      PRO  H  
ATOM   4074  HG1 ARG P 280       3.844  10.369  26.498  0.00  0.00      PRO  H  
ATOM   4075  HG2 ARG P 280       4.730   8.794  26.285  0.00  0.00      PRO  H  
ATOM   4076  HD1 ARG P 280       1.860   9.246  25.382  0.00  0.00      PRO  H  
ATOM   4077  HD2 ARG P 280       2.218   8.661  27.027  0.00  0.00      PRO  H  
ATOM   4078  HE  ARG P 280       3.486   6.718  25.745  0.00  0.00      PRO  H  
ATOM   4079 HH11 ARG P 280       0.402   8.096  24.704  0.00  0.00      PRO  H  
ATOM   4080 HH12 ARG P 280       0.507   6.789  23.455  0.00  0.00      PRO  H  
ATOM   4081 HH21 ARG P 280       3.034   5.088  24.399  0.00  0.00      PRO  H  
ATOM   4082 HH22 ARG P 280       1.732   5.237  23.354  0.00  0.00      PRO  H  
ATOM   4083  N   TYR P 281       6.077   9.933  21.717  0.00  0.00      PRO  N  
ATOM   4084  CA  TYR P 281       6.389  10.434  20.418  0.00  0.00      PRO  C  
ATOM   4085  C   TYR P 281       6.286   9.312  19.333  0.00  0.00      PRO  C  
ATOM   4086  O   TYR P 281       5.791   9.505  18.251  0.00  0.00      PRO  O  
ATOM   4087  CB  TYR P 281       7.817  11.042  20.423  0.00  0.00      PRO  C  
ATOM   4088  CG  TYR P 281       7.874  12.416  21.001  0.00  0.00      PRO  C  
ATOM   4089  CD1 TYR P 281       9.127  12.887  21.431  0.00  0.00      PRO  C  
ATOM   4090  CE1 TYR P 281       9.265  14.026  22.176  0.00  0.00      PRO  C  
ATOM   4091  CZ  TYR P 281       8.175  14.829  22.465  0.00  0.00      PRO  C  
ATOM   4092  OH  TYR P 281       8.496  15.794  23.349  0.00  0.00      PRO  O  
ATOM   4093  CD2 TYR P 281       6.793  13.210  21.294  0.00  0.00      PRO  C  
ATOM   4094  CE2 TYR P 281       6.883  14.414  21.968  0.00  0.00      PRO  C  
ATOM   4095  HN  TYR P 281       6.839   9.955  22.359  0.00  0.00      PRO  H  
ATOM   4096  HA  TYR P 281       5.756  11.234  20.065  0.00  0.00      PRO  H  
ATOM   4097  HB1 TYR P 281       8.028  11.197  19.343  0.00  0.00      PRO  H  
ATOM   4098  HB2 TYR P 281       8.503  10.300  20.884  0.00  0.00      PRO  H  
ATOM   4099  HD1 TYR P 281       9.973  12.297  21.112  0.00  0.00      PRO  H  
ATOM   4100  HE1 TYR P 281      10.220  14.226  22.638  0.00  0.00      PRO  H  
ATOM   4101  HH  TYR P 281       7.736  16.381  23.338  0.00  0.00      PRO  H  
ATOM   4102  HD2 TYR P 281       5.796  12.862  21.069  0.00  0.00      PRO  H  
ATOM   4103  HE2 TYR P 281       6.024  15.033  22.183  0.00  0.00      PRO  H  
ATOM   4104  N   LEU P 282       6.921   8.130  19.653  0.00  0.00      PRO  N  
ATOM   4105  CA  LEU P 282       6.802   6.870  18.880  0.00  0.00      PRO  C  
ATOM   4106  C   LEU P 282       5.285   6.565  18.770  0.00  0.00      PRO  C  
ATOM   4107  O   LEU P 282       4.893   6.305  17.590  0.00  0.00      PRO  O  
ATOM   4108  CB  LEU P 282       7.640   5.721  19.510  0.00  0.00      PRO  C  
ATOM   4109  CG  LEU P 282       7.498   4.348  18.773  0.00  0.00      PRO  C  
ATOM   4110  CD1 LEU P 282       8.238   4.471  17.440  0.00  0.00      PRO  C  
ATOM   4111  CD2 LEU P 282       8.205   3.289  19.504  0.00  0.00      PRO  C  
ATOM   4112  HN  LEU P 282       7.480   8.110  20.478  0.00  0.00      PRO  H  
ATOM   4113  HA  LEU P 282       7.142   7.049  17.871  0.00  0.00      PRO  H  
ATOM   4114  HB1 LEU P 282       7.245   5.728  20.548  0.00  0.00      PRO  H  
ATOM   4115  HB2 LEU P 282       8.727   5.937  19.592  0.00  0.00      PRO  H  
ATOM   4116  HG  LEU P 282       6.478   3.952  18.579  0.00  0.00      PRO  H  
ATOM   4117 HD11 LEU P 282       7.793   5.171  16.701  0.00  0.00      PRO  H  
ATOM   4118 HD12 LEU P 282       9.312   4.672  17.641  0.00  0.00      PRO  H  
ATOM   4119 HD13 LEU P 282       8.150   3.444  17.025  0.00  0.00      PRO  H  
ATOM   4120 HD21 LEU P 282       7.715   3.379  20.497  0.00  0.00      PRO  H  
ATOM   4121 HD22 LEU P 282       8.060   2.232  19.192  0.00  0.00      PRO  H  
ATOM   4122 HD23 LEU P 282       9.302   3.401  19.644  0.00  0.00      PRO  H  
ATOM   4123  N   ASP P 283       4.393   6.559  19.804  0.00  0.00      PRO  N  
ATOM   4124  CA  ASP P 283       2.960   6.301  19.517  0.00  0.00      PRO  C  
ATOM   4125  C   ASP P 283       2.212   7.328  18.616  0.00  0.00      PRO  C  
ATOM   4126  O   ASP P 283       1.485   7.092  17.681  0.00  0.00      PRO  O  
ATOM   4127  CB  ASP P 283       2.385   6.130  20.959  0.00  0.00      PRO  C  
ATOM   4128  CG  ASP P 283       1.024   5.504  20.869  0.00  0.00      PRO  C  
ATOM   4129  OD1 ASP P 283       0.275   5.499  21.885  0.00  0.00      PRO  O1-
ATOM   4130  OD2 ASP P 283       0.745   4.777  19.851  0.00  0.00      PRO  O  
ATOM   4131  HN  ASP P 283       4.773   6.590  20.725  0.00  0.00      PRO  H  
ATOM   4132  HA  ASP P 283       2.979   5.418  18.895  0.00  0.00      PRO  H  
ATOM   4133  HB1 ASP P 283       2.360   7.060  21.567  0.00  0.00      PRO  H  
ATOM   4134  HB2 ASP P 283       3.089   5.477  21.517  0.00  0.00      PRO  H  
ATOM   4135  N   TYR P 284       2.476   8.656  18.873  0.00  0.00      PRO  N  
ATOM   4136  CA  TYR P 284       2.096   9.730  18.070  0.00  0.00      PRO  C  
ATOM   4137  C   TYR P 284       2.566   9.802  16.620  0.00  0.00      PRO  C  
ATOM   4138  O   TYR P 284       1.808  10.126  15.675  0.00  0.00      PRO  O  
ATOM   4139  CB  TYR P 284       2.609  11.027  18.828  0.00  0.00      PRO  C  
ATOM   4140  CG  TYR P 284       2.455  12.416  18.127  0.00  0.00      PRO  C  
ATOM   4141  CD1 TYR P 284       1.261  13.020  17.674  0.00  0.00      PRO  C  
ATOM   4142  CE1 TYR P 284       1.195  14.187  16.937  0.00  0.00      PRO  C  
ATOM   4143  CZ  TYR P 284       2.280  15.029  16.870  0.00  0.00      PRO  C  
ATOM   4144  OH  TYR P 284       2.112  16.254  16.162  0.00  0.00      PRO  O  
ATOM   4145  CD2 TYR P 284       3.565  13.343  18.026  0.00  0.00      PRO  C  
ATOM   4146  CE2 TYR P 284       3.471  14.621  17.470  0.00  0.00      PRO  C  
ATOM   4147  HN  TYR P 284       2.959   8.918  19.704  0.00  0.00      PRO  H  
ATOM   4148  HA  TYR P 284       1.016   9.761  18.061  0.00  0.00      PRO  H  
ATOM   4149  HB1 TYR P 284       3.698  10.879  18.995  0.00  0.00      PRO  H  
ATOM   4150  HB2 TYR P 284       2.189  10.975  19.856  0.00  0.00      PRO  H  
ATOM   4151  HD1 TYR P 284       0.383  12.396  17.761  0.00  0.00      PRO  H  
ATOM   4152  HE1 TYR P 284       0.255  14.488  16.498  0.00  0.00      PRO  H  
ATOM   4153  HH  TYR P 284       1.168  16.364  16.022  0.00  0.00      PRO  H  
ATOM   4154  HD2 TYR P 284       4.526  13.073  18.437  0.00  0.00      PRO  H  
ATOM   4155  HE2 TYR P 284       4.382  15.192  17.373  0.00  0.00      PRO  H  
ATOM   4156  N   ALA P 285       3.889   9.500  16.381  0.00  0.00      PRO  N  
ATOM   4157  CA  ALA P 285       4.445   9.073  15.076  0.00  0.00      PRO  C  
ATOM   4158  C   ALA P 285       3.764   7.935  14.358  0.00  0.00      PRO  C  
ATOM   4159  O   ALA P 285       3.342   7.973  13.179  0.00  0.00      PRO  O  
ATOM   4160  CB  ALA P 285       5.970   8.906  15.212  0.00  0.00      PRO  C  
ATOM   4161  HN  ALA P 285       4.576   9.397  17.095  0.00  0.00      PRO  H  
ATOM   4162  HA  ALA P 285       4.335  10.012  14.554  0.00  0.00      PRO  H  
ATOM   4163  HB1 ALA P 285       6.285   8.088  15.894  0.00  0.00      PRO  H  
ATOM   4164  HB2 ALA P 285       6.277   8.673  14.170  0.00  0.00      PRO  H  
ATOM   4165  HB3 ALA P 285       6.485   9.883  15.331  0.00  0.00      PRO  H  
ATOM   4166  N   ILE P 286       3.568   6.834  15.085  0.00  0.00      PRO  N  
ATOM   4167  CA  ILE P 286       2.758   5.672  14.551  0.00  0.00      PRO  C  
ATOM   4168  C   ILE P 286       1.310   6.059  14.193  0.00  0.00      PRO  C  
ATOM   4169  O   ILE P 286       0.778   5.721  13.126  0.00  0.00      PRO  O  
ATOM   4170  CB  ILE P 286       2.652   4.596  15.594  0.00  0.00      PRO  C  
ATOM   4171  CG2 ILE P 286       1.551   3.503  15.379  0.00  0.00      PRO  C  
ATOM   4172  CG1 ILE P 286       4.006   3.887  15.628  0.00  0.00      PRO  C  
ATOM   4173  CD  ILE P 286       4.294   3.197  16.952  0.00  0.00      PRO  C  
ATOM   4174  HN  ILE P 286       4.122   6.766  15.911  0.00  0.00      PRO  H  
ATOM   4175  HA  ILE P 286       3.188   5.352  13.614  0.00  0.00      PRO  H  
ATOM   4176  HB  ILE P 286       2.490   5.073  16.584  0.00  0.00      PRO  H  
ATOM   4177 HG21 ILE P 286       1.562   2.871  16.293  0.00  0.00      PRO  H  
ATOM   4178 HG22 ILE P 286       0.601   4.073  15.292  0.00  0.00      PRO  H  
ATOM   4179 HG23 ILE P 286       1.658   2.843  14.491  0.00  0.00      PRO  H  
ATOM   4180 HG11 ILE P 286       4.835   4.608  15.462  0.00  0.00      PRO  H  
ATOM   4181 HG12 ILE P 286       4.049   3.195  14.760  0.00  0.00      PRO  H  
ATOM   4182  HD1 ILE P 286       3.607   2.345  17.139  0.00  0.00      PRO  H  
ATOM   4183  HD2 ILE P 286       5.342   2.830  16.927  0.00  0.00      PRO  H  
ATOM   4184  HD3 ILE P 286       4.078   3.885  17.797  0.00  0.00      PRO  H  
ATOM   4185  N   GLN P 287       0.645   6.853  15.094  0.00  0.00      PRO  N  
ATOM   4186  CA  GLN P 287      -0.653   7.390  14.798  0.00  0.00      PRO  C  
ATOM   4187  C   GLN P 287      -0.772   8.322  13.643  0.00  0.00      PRO  C  
ATOM   4188  O   GLN P 287      -1.738   8.353  12.909  0.00  0.00      PRO  O  
ATOM   4189  CB  GLN P 287      -1.266   8.244  15.959  0.00  0.00      PRO  C  
ATOM   4190  CG  GLN P 287      -1.645   7.505  17.290  0.00  0.00      PRO  C  
ATOM   4191  CD  GLN P 287      -1.892   5.926  17.198  0.00  0.00      PRO  C  
ATOM   4192  OE1 GLN P 287      -2.525   5.390  16.293  0.00  0.00      PRO  O  
ATOM   4193  NE2 GLN P 287      -1.205   5.078  17.898  0.00  0.00      PRO  N  
ATOM   4194  HN  GLN P 287       0.982   6.922  16.030  0.00  0.00      PRO  H  
ATOM   4195  HA  GLN P 287      -1.312   6.572  14.548  0.00  0.00      PRO  H  
ATOM   4196  HB1 GLN P 287      -2.270   8.590  15.631  0.00  0.00      PRO  H  
ATOM   4197  HB2 GLN P 287      -0.676   9.156  16.192  0.00  0.00      PRO  H  
ATOM   4198  HG1 GLN P 287      -2.478   8.052  17.781  0.00  0.00      PRO  H  
ATOM   4199  HG2 GLN P 287      -0.800   7.553  18.010  0.00  0.00      PRO  H  
ATOM   4200 HE21 GLN P 287      -0.633   5.411  18.648  0.00  0.00      PRO  H  
ATOM   4201 HE22 GLN P 287      -1.494   4.123  17.832  0.00  0.00      PRO  H  
ATOM   4202  N   ALA P 288       0.254   9.144  13.441  0.00  0.00      PRO  N  
ATOM   4203  CA  ALA P 288       0.257   9.920  12.206  0.00  0.00      PRO  C  
ATOM   4204  C   ALA P 288       0.417   9.079  10.964  0.00  0.00      PRO  C  
ATOM   4205  O   ALA P 288      -0.413   9.153  10.039  0.00  0.00      PRO  O  
ATOM   4206  CB  ALA P 288       1.345  10.991  12.273  0.00  0.00      PRO  C  
ATOM   4207  HN  ALA P 288       1.008   9.342  14.063  0.00  0.00      PRO  H  
ATOM   4208  HA  ALA P 288      -0.673  10.441  12.030  0.00  0.00      PRO  H  
ATOM   4209  HB1 ALA P 288       1.437  11.594  13.202  0.00  0.00      PRO  H  
ATOM   4210  HB2 ALA P 288       2.314  10.516  12.011  0.00  0.00      PRO  H  
ATOM   4211  HB3 ALA P 288       1.037  11.652  11.435  0.00  0.00      PRO  H  
ATOM   4212  N   THR P 289       1.354   8.103  10.969  0.00  0.00      PRO  N  
ATOM   4213  CA  THR P 289       1.622   7.268   9.808  0.00  0.00      PRO  C  
ATOM   4214  C   THR P 289       0.579   6.194   9.564  0.00  0.00      PRO  C  
ATOM   4215  O   THR P 289       0.150   5.985   8.437  0.00  0.00      PRO  O  
ATOM   4216  CB  THR P 289       3.060   6.632   9.817  0.00  0.00      PRO  C  
ATOM   4217  OG1 THR P 289       3.186   6.013  11.096  0.00  0.00      PRO  O  
ATOM   4218  CG2 THR P 289       4.132   7.702   9.626  0.00  0.00      PRO  C  
ATOM   4219  HN  THR P 289       1.712   8.011  11.895  0.00  0.00      PRO  H  
ATOM   4220  HA  THR P 289       1.749   7.962   8.990  0.00  0.00      PRO  H  
ATOM   4221  HB  THR P 289       3.185   5.884   9.005  0.00  0.00      PRO  H  
ATOM   4222  HG1 THR P 289       3.016   6.641  11.802  0.00  0.00      PRO  H  
ATOM   4223 HG21 THR P 289       3.956   8.244   8.672  0.00  0.00      PRO  H  
ATOM   4224 HG22 THR P 289       4.008   8.450  10.438  0.00  0.00      PRO  H  
ATOM   4225 HG23 THR P 289       5.142   7.242   9.593  0.00  0.00      PRO  H  
ATOM   4226  N   GLU P 290      -0.005   5.667  10.634  0.00  0.00      PRO  N  
ATOM   4227  CA  GLU P 290      -1.166   4.778  10.436  0.00  0.00      PRO  C  
ATOM   4228  C   GLU P 290      -2.356   5.479   9.757  0.00  0.00      PRO  C  
ATOM   4229  O   GLU P 290      -2.989   4.947   8.860  0.00  0.00      PRO  O  
ATOM   4230  CB  GLU P 290      -1.552   4.177  11.790  0.00  0.00      PRO  C  
ATOM   4231  CG  GLU P 290      -2.928   3.567  11.766  0.00  0.00      PRO  C  
ATOM   4232  CD  GLU P 290      -3.136   2.316  12.578  0.00  0.00      PRO  C  
ATOM   4233  OE1 GLU P 290      -3.837   1.381  12.165  0.00  0.00      PRO  O1-
ATOM   4234  OE2 GLU P 290      -2.524   2.312  13.733  0.00  0.00      PRO  O  
ATOM   4235  HN  GLU P 290       0.413   5.842  11.522  0.00  0.00      PRO  H  
ATOM   4236  HA  GLU P 290      -0.881   4.039   9.702  0.00  0.00      PRO  H  
ATOM   4237  HB1 GLU P 290      -1.609   4.965  12.571  0.00  0.00      PRO  H  
ATOM   4238  HB2 GLU P 290      -0.890   3.330  12.066  0.00  0.00      PRO  H  
ATOM   4239  HG1 GLU P 290      -3.209   3.237  10.743  0.00  0.00      PRO  H  
ATOM   4240  HG2 GLU P 290      -3.580   4.399  12.110  0.00  0.00      PRO  H  
ATOM   4241  N   THR P 291      -2.623   6.696  10.214  0.00  0.00      PRO  N  
ATOM   4242  CA  THR P 291      -3.562   7.640   9.575  0.00  0.00      PRO  C  
ATOM   4243  C   THR P 291      -3.248   8.067   8.164  0.00  0.00      PRO  C  
ATOM   4244  O   THR P 291      -4.061   8.062   7.239  0.00  0.00      PRO  O  
ATOM   4245  CB  THR P 291      -3.731   8.865  10.451  0.00  0.00      PRO  C  
ATOM   4246  OG1 THR P 291      -4.360   8.503  11.675  0.00  0.00      PRO  O  
ATOM   4247  CG2 THR P 291      -4.684   9.921   9.801  0.00  0.00      PRO  C  
ATOM   4248  HN  THR P 291      -2.155   7.031  11.028  0.00  0.00      PRO  H  
ATOM   4249  HA  THR P 291      -4.484   7.078   9.529  0.00  0.00      PRO  H  
ATOM   4250  HB  THR P 291      -2.744   9.356  10.591  0.00  0.00      PRO  H  
ATOM   4251  HG1 THR P 291      -3.576   8.350  12.206  0.00  0.00      PRO  H  
ATOM   4252 HG21 THR P 291      -4.727  10.860  10.392  0.00  0.00      PRO  H  
ATOM   4253 HG22 THR P 291      -4.190  10.301   8.881  0.00  0.00      PRO  H  
ATOM   4254 HG23 THR P 291      -5.699   9.555   9.537  0.00  0.00      PRO  H  
ATOM   4255  N   LEU P 292      -1.981   8.427   7.836  0.00  0.00      PRO  N  
ATOM   4256  CA  LEU P 292      -1.548   8.827   6.482  0.00  0.00      PRO  C  
ATOM   4257  C   LEU P 292      -1.610   7.725   5.497  0.00  0.00      PRO  C  
ATOM   4258  O   LEU P 292      -1.806   7.883   4.299  0.00  0.00      PRO  O  
ATOM   4259  CB  LEU P 292       0.003   9.224   6.577  0.00  0.00      PRO  C  
ATOM   4260  CG  LEU P 292       0.724   9.732   5.251  0.00  0.00      PRO  C  
ATOM   4261  CD1 LEU P 292      -0.071  10.956   4.674  0.00  0.00      PRO  C  
ATOM   4262  CD2 LEU P 292       2.171  10.156   5.550  0.00  0.00      PRO  C  
ATOM   4263  HN  LEU P 292      -1.231   8.418   8.493  0.00  0.00      PRO  H  
ATOM   4264  HA  LEU P 292      -2.268   9.545   6.118  0.00  0.00      PRO  H  
ATOM   4265  HB1 LEU P 292       0.520   8.283   6.864  0.00  0.00      PRO  H  
ATOM   4266  HB2 LEU P 292       0.180   9.940   7.408  0.00  0.00      PRO  H  
ATOM   4267  HG  LEU P 292       0.710   8.878   4.540  0.00  0.00      PRO  H  
ATOM   4268 HD11 LEU P 292      -1.134  10.685   4.501  0.00  0.00      PRO  H  
ATOM   4269 HD12 LEU P 292      -0.084  11.739   5.463  0.00  0.00      PRO  H  
ATOM   4270 HD13 LEU P 292       0.349  11.294   3.703  0.00  0.00      PRO  H  
ATOM   4271 HD21 LEU P 292       2.242  11.153   6.034  0.00  0.00      PRO  H  
ATOM   4272 HD22 LEU P 292       2.737   9.381   6.110  0.00  0.00      PRO  H  
ATOM   4273 HD23 LEU P 292       2.686  10.202   4.567  0.00  0.00      PRO  H  
ATOM   4274  N   ALA P 293      -1.458   6.471   6.030  0.00  0.00      PRO  N  
ATOM   4275  CA  ALA P 293      -1.507   5.250   5.287  0.00  0.00      PRO  C  
ATOM   4276  C   ALA P 293      -2.847   4.772   4.718  0.00  0.00      PRO  C  
ATOM   4277  O   ALA P 293      -2.973   4.350   3.571  0.00  0.00      PRO  O  
ATOM   4278  CB  ALA P 293      -0.864   4.162   6.143  0.00  0.00      PRO  C  
ATOM   4279  HN  ALA P 293      -1.133   6.415   6.971  0.00  0.00      PRO  H  
ATOM   4280  HA  ALA P 293      -0.969   5.417   4.366  0.00  0.00      PRO  H  
ATOM   4281  HB1 ALA P 293       0.150   4.489   6.457  0.00  0.00      PRO  H  
ATOM   4282  HB2 ALA P 293      -1.374   3.984   7.114  0.00  0.00      PRO  H  
ATOM   4283  HB3 ALA P 293      -0.931   3.154   5.680  0.00  0.00      PRO  H  
ATOM   4284  N   PHE P 294      -3.976   4.925   5.479  0.00  0.00      PRO  N  
ATOM   4285  CA  PHE P 294      -5.326   4.785   5.083  0.00  0.00      PRO  C  
ATOM   4286  C   PHE P 294      -5.776   5.811   4.030  0.00  0.00      PRO  C  
ATOM   4287  O   PHE P 294      -6.529   5.500   3.123  0.00  0.00      PRO  O  
ATOM   4288  CB  PHE P 294      -6.353   4.823   6.226  0.00  0.00      PRO  C  
ATOM   4289  CG  PHE P 294      -6.182   3.537   7.037  0.00  0.00      PRO  C  
ATOM   4290  CD1 PHE P 294      -6.440   2.245   6.449  0.00  0.00      PRO  C  
ATOM   4291  CE1 PHE P 294      -6.191   1.061   7.236  0.00  0.00      PRO  C  
ATOM   4292  CZ  PHE P 294      -5.811   1.239   8.555  0.00  0.00      PRO  C  
ATOM   4293  CD2 PHE P 294      -5.827   3.579   8.401  0.00  0.00      PRO  C  
ATOM   4294  CE2 PHE P 294      -5.592   2.401   9.151  0.00  0.00      PRO  C  
ATOM   4295  HN  PHE P 294      -3.800   5.214   6.416  0.00  0.00      PRO  H  
ATOM   4296  HA  PHE P 294      -5.453   3.818   4.619  0.00  0.00      PRO  H  
ATOM   4297  HB1 PHE P 294      -7.378   4.771   5.801  0.00  0.00      PRO  H  
ATOM   4298  HB2 PHE P 294      -6.386   5.715   6.888  0.00  0.00      PRO  H  
ATOM   4299  HD1 PHE P 294      -6.618   2.127   5.391  0.00  0.00      PRO  H  
ATOM   4300  HE1 PHE P 294      -6.380   0.033   6.964  0.00  0.00      PRO  H  
ATOM   4301  HZ  PHE P 294      -5.701   0.362   9.176  0.00  0.00      PRO  H  
ATOM   4302  HD2 PHE P 294      -5.507   4.517   8.831  0.00  0.00      PRO  H  
ATOM   4303  HE2 PHE P 294      -5.289   2.408  10.188  0.00  0.00      PRO  H  
ATOM   4304  N   VAL P 295      -5.270   7.053   4.141  0.00  0.00      PRO  N  
ATOM   4305  CA  VAL P 295      -5.655   8.241   3.344  0.00  0.00      PRO  C  
ATOM   4306  C   VAL P 295      -5.229   8.016   1.945  0.00  0.00      PRO  C  
ATOM   4307  O   VAL P 295      -5.879   8.545   1.010  0.00  0.00      PRO  O  
ATOM   4308  CB  VAL P 295      -5.037   9.457   3.951  0.00  0.00      PRO  C  
ATOM   4309  CG1 VAL P 295      -4.860  10.588   2.949  0.00  0.00      PRO  C  
ATOM   4310  CG2 VAL P 295      -5.914   9.967   5.103  0.00  0.00      PRO  C  
ATOM   4311  HN  VAL P 295      -4.659   7.289   4.892  0.00  0.00      PRO  H  
ATOM   4312  HA  VAL P 295      -6.723   8.365   3.241  0.00  0.00      PRO  H  
ATOM   4313  HB  VAL P 295      -4.016   9.232   4.325  0.00  0.00      PRO  H  
ATOM   4314 HG11 VAL P 295      -3.943  10.475   2.333  0.00  0.00      PRO  H  
ATOM   4315 HG12 VAL P 295      -5.692  10.683   2.219  0.00  0.00      PRO  H  
ATOM   4316 HG13 VAL P 295      -4.621  11.556   3.439  0.00  0.00      PRO  H  
ATOM   4317 HG21 VAL P 295      -6.006   9.165   5.867  0.00  0.00      PRO  H  
ATOM   4318 HG22 VAL P 295      -5.491  10.835   5.651  0.00  0.00      PRO  H  
ATOM   4319 HG23 VAL P 295      -6.954  10.239   4.821  0.00  0.00      PRO  H  
ATOM   4320  N   HIS P 296      -4.118   7.267   1.743  0.00  0.00      PRO  N  
ATOM   4321  CA  HIS P 296      -3.630   6.953   0.389  0.00  0.00      PRO  C  
ATOM   4322  C   HIS P 296      -4.608   6.236  -0.576  0.00  0.00      PRO  C  
ATOM   4323  O   HIS P 296      -4.641   6.609  -1.772  0.00  0.00      PRO  O  
ATOM   4324  CB  HIS P 296      -2.369   6.098   0.397  0.00  0.00      PRO  C  
ATOM   4325  ND1 HIS P 296      -1.973   4.363  -1.456  0.00  0.00      PRO  N  
ATOM   4326  CG  HIS P 296      -1.788   5.624  -0.972  0.00  0.00      PRO  C  
ATOM   4327  CE1 HIS P 296      -0.993   4.159  -2.368  0.00  0.00      PRO  C  
ATOM   4328  NE2 HIS P 296      -0.284   5.221  -2.695  0.00  0.00      PRO  N  
ATOM   4329  CD2 HIS P 296      -0.724   6.182  -1.759  0.00  0.00      PRO  C  
ATOM   4330  HN  HIS P 296      -3.638   6.943   2.554  0.00  0.00      PRO  H  
ATOM   4331  HA  HIS P 296      -3.470   7.919  -0.066  0.00  0.00      PRO  H  
ATOM   4332  HB1 HIS P 296      -2.478   5.107   0.888  0.00  0.00      PRO  H  
ATOM   4333  HB2 HIS P 296      -1.553   6.608   0.951  0.00  0.00      PRO  H  
ATOM   4334  HD1 HIS P 296      -2.553   3.679  -1.013  0.00  0.00      PRO  H  
ATOM   4335  HE1 HIS P 296      -0.766   3.156  -2.729  0.00  0.00      PRO  H  
ATOM   4336  HD2 HIS P 296      -0.332   7.173  -1.571  0.00  0.00      PRO  H  
ATOM   4337  N   CYS P 297      -5.468   5.299  -0.045  0.00  0.00      PRO  N  
ATOM   4338  CA  CYS P 297      -6.536   4.593  -0.752  0.00  0.00      PRO  C  
ATOM   4339  C   CYS P 297      -7.525   5.540  -1.383  0.00  0.00      PRO  C  
ATOM   4340  O   CYS P 297      -8.043   5.206  -2.445  0.00  0.00      PRO  O  
ATOM   4341  CB  CYS P 297      -7.103   3.503   0.276  0.00  0.00      PRO  C  
ATOM   4342  SG  CYS P 297      -8.529   2.603  -0.309  0.00  0.00      PRO  S  
ATOM   4343  HN  CYS P 297      -5.374   5.156   0.937  0.00  0.00      PRO  H  
ATOM   4344  HA  CYS P 297      -5.982   4.115  -1.547  0.00  0.00      PRO  H  
ATOM   4345  HB1 CYS P 297      -7.365   3.846   1.299  0.00  0.00      PRO  H  
ATOM   4346  HB2 CYS P 297      -6.253   2.798   0.397  0.00  0.00      PRO  H  
ATOM   4347  HG1 CYS P 297      -8.063   1.395  -0.026  0.00  0.00      PRO  H  
ATOM   4348  N   CYS P 298      -7.851   6.650  -0.698  0.00  0.00      PRO  N  
ATOM   4349  CA  CYS P 298      -8.652   7.739  -1.246  0.00  0.00      PRO  C  
ATOM   4350  C   CYS P 298      -8.039   8.494  -2.369  0.00  0.00      PRO  C  
ATOM   4351  O   CYS P 298      -8.762   8.988  -3.206  0.00  0.00      PRO  O  
ATOM   4352  CB  CYS P 298      -9.074   8.810  -0.202  0.00  0.00      PRO  C  
ATOM   4353  SG  CYS P 298      -9.989   8.094   1.177  0.00  0.00      PRO  S  
ATOM   4354  HN  CYS P 298      -7.440   6.645   0.211  0.00  0.00      PRO  H  
ATOM   4355  HA  CYS P 298      -9.540   7.264  -1.637  0.00  0.00      PRO  H  
ATOM   4356  HB1 CYS P 298      -9.782   9.589  -0.557  0.00  0.00      PRO  H  
ATOM   4357  HB2 CYS P 298      -8.143   9.287   0.173  0.00  0.00      PRO  H  
ATOM   4358  HG1 CYS P 298     -10.745   7.483   0.277  0.00  0.00      PRO  H  
ATOM   4359  N   LEU P 299      -6.713   8.598  -2.513  0.00  0.00      PRO  N  
ATOM   4360  CA  LEU P 299      -6.200   9.536  -3.545  0.00  0.00      PRO  C  
ATOM   4361  C   LEU P 299      -6.102   8.890  -4.834  0.00  0.00      PRO  C  
ATOM   4362  O   LEU P 299      -6.221   9.529  -5.896  0.00  0.00      PRO  O  
ATOM   4363  CB  LEU P 299      -4.816  10.111  -3.166  0.00  0.00      PRO  C  
ATOM   4364  CG  LEU P 299      -4.824  10.992  -1.872  0.00  0.00      PRO  C  
ATOM   4365  CD1 LEU P 299      -3.415  11.590  -1.704  0.00  0.00      PRO  C  
ATOM   4366  CD2 LEU P 299      -5.865  12.187  -2.016  0.00  0.00      PRO  C  
ATOM   4367  HN  LEU P 299      -6.153   8.041  -1.906  0.00  0.00      PRO  H  
ATOM   4368  HA  LEU P 299      -6.855  10.359  -3.790  0.00  0.00      PRO  H  
ATOM   4369  HB1 LEU P 299      -4.386  10.674  -4.022  0.00  0.00      PRO  H  
ATOM   4370  HB2 LEU P 299      -4.069   9.319  -2.941  0.00  0.00      PRO  H  
ATOM   4371  HG  LEU P 299      -5.210  10.281  -1.110  0.00  0.00      PRO  H  
ATOM   4372 HD11 LEU P 299      -2.997  11.872  -2.694  0.00  0.00      PRO  H  
ATOM   4373 HD12 LEU P 299      -3.333  12.518  -1.099  0.00  0.00      PRO  H  
ATOM   4374 HD13 LEU P 299      -2.787  10.764  -1.307  0.00  0.00      PRO  H  
ATOM   4375 HD21 LEU P 299      -6.813  11.731  -2.375  0.00  0.00      PRO  H  
ATOM   4376 HD22 LEU P 299      -5.989  12.718  -1.048  0.00  0.00      PRO  H  
ATOM   4377 HD23 LEU P 299      -5.462  12.838  -2.821  0.00  0.00      PRO  H  
ATOM   4378  N   ASN P 300      -5.850   7.608  -4.805  0.00  0.00      PRO  N  
ATOM   4379  CA  ASN P 300      -5.665   6.770  -6.065  0.00  0.00      PRO  C  
ATOM   4380  C   ASN P 300      -6.780   6.941  -7.093  0.00  0.00      PRO  C  
ATOM   4381  O   ASN P 300      -6.412   7.369  -8.148  0.00  0.00      PRO  O  
ATOM   4382  CB  ASN P 300      -5.434   5.276  -5.822  0.00  0.00      PRO  C  
ATOM   4383  CG  ASN P 300      -4.244   5.106  -4.832  0.00  0.00      PRO  C  
ATOM   4384  OD1 ASN P 300      -3.326   5.890  -4.791  0.00  0.00      PRO  O  
ATOM   4385  ND2 ASN P 300      -4.242   4.027  -3.990  0.00  0.00      PRO  N  
ATOM   4386  HN  ASN P 300      -5.726   7.121  -3.945  0.00  0.00      PRO  H  
ATOM   4387  HA  ASN P 300      -4.804   7.253  -6.503  0.00  0.00      PRO  H  
ATOM   4388  HB1 ASN P 300      -5.173   4.804  -6.793  0.00  0.00      PRO  H  
ATOM   4389  HB2 ASN P 300      -6.326   4.766  -5.401  0.00  0.00      PRO  H  
ATOM   4390 HD21 ASN P 300      -4.997   3.371  -3.990  0.00  0.00      PRO  H  
ATOM   4391 HD22 ASN P 300      -3.693   4.070  -3.155  0.00  0.00      PRO  H  
ATOM   4392  N   PRO P 301      -8.114   6.856  -6.850  0.00  0.00      PRO  N  
ATOM   4393  CA  PRO P 301      -9.176   7.020  -7.889  0.00  0.00      PRO  C  
ATOM   4394  C   PRO P 301      -9.344   8.481  -8.350  0.00  0.00      PRO  C  
ATOM   4395  O   PRO P 301      -9.594   8.636  -9.519  0.00  0.00      PRO  O  
ATOM   4396  CD  PRO P 301      -8.738   6.361  -5.630  0.00  0.00      PRO  C  
ATOM   4397  CB  PRO P 301     -10.449   6.527  -7.260  0.00  0.00      PRO  C  
ATOM   4398  CG  PRO P 301     -10.184   6.699  -5.716  0.00  0.00      PRO  C  
ATOM   4399  HD1 PRO P 301      -8.583   5.262  -5.571  0.00  0.00      PRO  H  
ATOM   4400  HD2 PRO P 301      -8.203   6.823  -4.773  0.00  0.00      PRO  H  
ATOM   4401  HA  PRO P 301      -9.068   6.337  -8.718  0.00  0.00      PRO  H  
ATOM   4402  HB1 PRO P 301     -10.554   5.422  -7.310  0.00  0.00      PRO  H  
ATOM   4403  HB2 PRO P 301     -11.349   7.071  -7.618  0.00  0.00      PRO  H  
ATOM   4404  HG1 PRO P 301     -10.817   6.102  -5.026  0.00  0.00      PRO  H  
ATOM   4405  HG2 PRO P 301     -10.344   7.756  -5.414  0.00  0.00      PRO  H  
ATOM   4406  N   ILE P 302      -9.302   9.539  -7.574  0.00  0.00      PRO  N  
ATOM   4407  CA  ILE P 302      -9.401  10.944  -8.004  0.00  0.00      PRO  C  
ATOM   4408  C   ILE P 302      -8.128  11.276  -8.848  0.00  0.00      PRO  C  
ATOM   4409  O   ILE P 302      -8.202  11.964  -9.923  0.00  0.00      PRO  O  
ATOM   4410  CB  ILE P 302      -9.880  12.022  -7.003  0.00  0.00      PRO  C  
ATOM   4411  CG2 ILE P 302      -8.756  12.237  -5.984  0.00  0.00      PRO  C  
ATOM   4412  CG1 ILE P 302     -10.286  13.393  -7.570  0.00  0.00      PRO  C  
ATOM   4413  CD  ILE P 302     -11.309  13.388  -8.654  0.00  0.00      PRO  C  
ATOM   4414  HN  ILE P 302      -9.021   9.375  -6.632  0.00  0.00      PRO  H  
ATOM   4415  HA  ILE P 302     -10.200  10.918  -8.730  0.00  0.00      PRO  H  
ATOM   4416  HB  ILE P 302     -10.731  11.594  -6.432  0.00  0.00      PRO  H  
ATOM   4417 HG21 ILE P 302      -9.045  12.967  -5.199  0.00  0.00      PRO  H  
ATOM   4418 HG22 ILE P 302      -8.584  11.227  -5.554  0.00  0.00      PRO  H  
ATOM   4419 HG23 ILE P 302      -7.827  12.688  -6.394  0.00  0.00      PRO  H  
ATOM   4420 HG11 ILE P 302      -9.428  13.873  -8.087  0.00  0.00      PRO  H  
ATOM   4421 HG12 ILE P 302     -10.635  14.110  -6.797  0.00  0.00      PRO  H  
ATOM   4422  HD1 ILE P 302     -11.491  14.345  -9.188  0.00  0.00      PRO  H  
ATOM   4423  HD2 ILE P 302     -10.991  12.637  -9.407  0.00  0.00      PRO  H  
ATOM   4424  HD3 ILE P 302     -12.276  13.008  -8.261  0.00  0.00      PRO  H  
ATOM   4425  N   ILE P 303      -6.914  10.832  -8.465  0.00  0.00      PRO  N  
ATOM   4426  CA  ILE P 303      -5.676  11.044  -9.313  0.00  0.00      PRO  C  
ATOM   4427  C   ILE P 303      -5.702  10.254 -10.554  0.00  0.00      PRO  C  
ATOM   4428  O   ILE P 303      -5.362  10.811 -11.571  0.00  0.00      PRO  O  
ATOM   4429  CB  ILE P 303      -4.301  10.932  -8.491  0.00  0.00      PRO  C  
ATOM   4430  CG2 ILE P 303      -3.091  11.153  -9.342  0.00  0.00      PRO  C  
ATOM   4431  CG1 ILE P 303      -4.297  11.836  -7.272  0.00  0.00      PRO  C  
ATOM   4432  CD  ILE P 303      -4.682  13.286  -7.606  0.00  0.00      PRO  C  
ATOM   4433  HN  ILE P 303      -6.735  10.354  -7.609  0.00  0.00      PRO  H  
ATOM   4434  HA  ILE P 303      -5.684  12.079  -9.621  0.00  0.00      PRO  H  
ATOM   4435  HB  ILE P 303      -4.162   9.916  -8.063  0.00  0.00      PRO  H  
ATOM   4436 HG21 ILE P 303      -3.078  12.140  -9.853  0.00  0.00      PRO  H  
ATOM   4437 HG22 ILE P 303      -2.151  10.962  -8.782  0.00  0.00      PRO  H  
ATOM   4438 HG23 ILE P 303      -3.104  10.488 -10.232  0.00  0.00      PRO  H  
ATOM   4439 HG11 ILE P 303      -3.285  11.882  -6.815  0.00  0.00      PRO  H  
ATOM   4440 HG12 ILE P 303      -5.029  11.416  -6.549  0.00  0.00      PRO  H  
ATOM   4441  HD1 ILE P 303      -3.875  13.906  -8.053  0.00  0.00      PRO  H  
ATOM   4442  HD2 ILE P 303      -5.521  13.355  -8.331  0.00  0.00      PRO  H  
ATOM   4443  HD3 ILE P 303      -5.025  13.721  -6.643  0.00  0.00      PRO  H  
ATOM   4444  N   TYR P 304      -6.156   8.981 -10.573  0.00  0.00      PRO  N  
ATOM   4445  CA  TYR P 304      -6.436   8.279 -11.857  0.00  0.00      PRO  C  
ATOM   4446  C   TYR P 304      -7.366   9.069 -12.800  0.00  0.00      PRO  C  
ATOM   4447  O   TYR P 304      -7.123   9.286 -13.973  0.00  0.00      PRO  O  
ATOM   4448  CB  TYR P 304      -6.937   6.808 -11.693  0.00  0.00      PRO  C  
ATOM   4449  CG  TYR P 304      -5.785   5.899 -11.415  0.00  0.00      PRO  C  
ATOM   4450  CD1 TYR P 304      -5.581   5.264 -10.211  0.00  0.00      PRO  C  
ATOM   4451  CE1 TYR P 304      -4.372   4.606  -9.962  0.00  0.00      PRO  C  
ATOM   4452  CZ  TYR P 304      -3.324   4.566 -10.830  0.00  0.00      PRO  C  
ATOM   4453  OH  TYR P 304      -2.094   3.855 -10.518  0.00  0.00      PRO  O  
ATOM   4454  CD2 TYR P 304      -4.765   5.744 -12.442  0.00  0.00      PRO  C  
ATOM   4455  CE2 TYR P 304      -3.576   5.077 -12.189  0.00  0.00      PRO  C  
ATOM   4456  HN  TYR P 304      -6.261   8.375  -9.789  0.00  0.00      PRO  H  
ATOM   4457  HA  TYR P 304      -5.492   8.238 -12.379  0.00  0.00      PRO  H  
ATOM   4458  HB1 TYR P 304      -7.342   6.523 -12.688  0.00  0.00      PRO  H  
ATOM   4459  HB2 TYR P 304      -7.595   6.816 -10.798  0.00  0.00      PRO  H  
ATOM   4460  HD1 TYR P 304      -6.400   5.256  -9.506  0.00  0.00      PRO  H  
ATOM   4461  HE1 TYR P 304      -4.241   4.046  -9.048  0.00  0.00      PRO  H  
ATOM   4462  HH  TYR P 304      -2.160   3.627  -9.588  0.00  0.00      PRO  H  
ATOM   4463  HD2 TYR P 304      -4.986   6.202 -13.395  0.00  0.00      PRO  H  
ATOM   4464  HE2 TYR P 304      -2.738   5.044 -12.869  0.00  0.00      PRO  H  
ATOM   4465  N   PHE P 305      -8.410   9.554 -12.170  0.00  0.00      PRO  N  
ATOM   4466  CA  PHE P 305      -9.367  10.406 -12.834  0.00  0.00      PRO  C  
ATOM   4467  C   PHE P 305      -8.750  11.736 -13.376  0.00  0.00      PRO  C  
ATOM   4468  O   PHE P 305      -8.922  11.927 -14.538  0.00  0.00      PRO  O  
ATOM   4469  CB  PHE P 305     -10.597  10.683 -11.930  0.00  0.00      PRO  C  
ATOM   4470  CG  PHE P 305     -11.642  11.693 -12.576  0.00  0.00      PRO  C  
ATOM   4471  CD1 PHE P 305     -11.496  13.076 -12.575  0.00  0.00      PRO  C  
ATOM   4472  CE1 PHE P 305     -12.260  13.920 -13.342  0.00  0.00      PRO  C  
ATOM   4473  CZ  PHE P 305     -13.249  13.301 -14.141  0.00  0.00      PRO  C  
ATOM   4474  CD2 PHE P 305     -12.815  11.177 -13.239  0.00  0.00      PRO  C  
ATOM   4475  CE2 PHE P 305     -13.666  11.918 -14.000  0.00  0.00      PRO  C  
ATOM   4476  HN  PHE P 305      -8.547   9.404 -11.194  0.00  0.00      PRO  H  
ATOM   4477  HA  PHE P 305      -9.656   9.865 -13.723  0.00  0.00      PRO  H  
ATOM   4478  HB1 PHE P 305     -10.127  11.099 -11.013  0.00  0.00      PRO  H  
ATOM   4479  HB2 PHE P 305     -11.177   9.777 -11.651  0.00  0.00      PRO  H  
ATOM   4480  HD1 PHE P 305     -10.769  13.561 -11.942  0.00  0.00      PRO  H  
ATOM   4481  HE1 PHE P 305     -12.330  14.978 -13.134  0.00  0.00      PRO  H  
ATOM   4482  HZ  PHE P 305     -13.881  13.980 -14.693  0.00  0.00      PRO  H  
ATOM   4483  HD2 PHE P 305     -12.960  10.107 -13.233  0.00  0.00      PRO  H  
ATOM   4484  HE2 PHE P 305     -14.531  11.627 -14.577  0.00  0.00      PRO  H  
ATOM   4485  N   PHE P 306      -7.977  12.509 -12.597  0.00  0.00      PRO  N  
ATOM   4486  CA  PHE P 306      -7.297  13.727 -13.114  0.00  0.00      PRO  C  
ATOM   4487  C   PHE P 306      -6.459  13.350 -14.285  0.00  0.00      PRO  C  
ATOM   4488  O   PHE P 306      -6.436  13.982 -15.323  0.00  0.00      PRO  O  
ATOM   4489  CB  PHE P 306      -6.424  14.162 -11.884  0.00  0.00      PRO  C  
ATOM   4490  CG  PHE P 306      -5.415  15.257 -12.292  0.00  0.00      PRO  C  
ATOM   4491  CD1 PHE P 306      -5.979  16.428 -12.853  0.00  0.00      PRO  C  
ATOM   4492  CE1 PHE P 306      -5.160  17.520 -13.006  0.00  0.00      PRO  C  
ATOM   4493  CZ  PHE P 306      -3.813  17.528 -12.684  0.00  0.00      PRO  C  
ATOM   4494  CD2 PHE P 306      -4.099  15.221 -11.939  0.00  0.00      PRO  C  
ATOM   4495  CE2 PHE P 306      -3.267  16.275 -12.218  0.00  0.00      PRO  C  
ATOM   4496  HN  PHE P 306      -7.742  12.153 -11.696  0.00  0.00      PRO  H  
ATOM   4497  HA  PHE P 306      -7.997  14.478 -13.448  0.00  0.00      PRO  H  
ATOM   4498  HB1 PHE P 306      -5.832  13.290 -11.534  0.00  0.00      PRO  H  
ATOM   4499  HB2 PHE P 306      -7.072  14.383 -11.009  0.00  0.00      PRO  H  
ATOM   4500  HD1 PHE P 306      -7.014  16.476 -13.157  0.00  0.00      PRO  H  
ATOM   4501  HE1 PHE P 306      -5.644  18.341 -13.515  0.00  0.00      PRO  H  
ATOM   4502  HZ  PHE P 306      -3.248  18.437 -12.823  0.00  0.00      PRO  H  
ATOM   4503  HD2 PHE P 306      -3.665  14.396 -11.393  0.00  0.00      PRO  H  
ATOM   4504  HE2 PHE P 306      -2.267  16.373 -11.822  0.00  0.00      PRO  H  
ATOM   4505  N   LEU P 307      -5.659  12.314 -14.181  0.00  0.00      PRO  N  
ATOM   4506  CA  LEU P 307      -4.670  12.011 -15.195  0.00  0.00      PRO  C  
ATOM   4507  C   LEU P 307      -5.225  11.328 -16.415  0.00  0.00      PRO  C  
ATOM   4508  O   LEU P 307      -4.776  11.526 -17.522  0.00  0.00      PRO  O  
ATOM   4509  CB  LEU P 307      -3.512  11.130 -14.617  0.00  0.00      PRO  C  
ATOM   4510  CG  LEU P 307      -2.740  11.844 -13.465  0.00  0.00      PRO  C  
ATOM   4511  CD1 LEU P 307      -1.602  10.906 -12.992  0.00  0.00      PRO  C  
ATOM   4512  CD2 LEU P 307      -2.146  13.124 -13.898  0.00  0.00      PRO  C  
ATOM   4513  HN  LEU P 307      -5.820  11.701 -13.412  0.00  0.00      PRO  H  
ATOM   4514  HA  LEU P 307      -4.300  12.943 -15.595  0.00  0.00      PRO  H  
ATOM   4515  HB1 LEU P 307      -2.846  10.817 -15.449  0.00  0.00      PRO  H  
ATOM   4516  HB2 LEU P 307      -3.997  10.242 -14.157  0.00  0.00      PRO  H  
ATOM   4517  HG  LEU P 307      -3.450  12.006 -12.626  0.00  0.00      PRO  H  
ATOM   4518 HD11 LEU P 307      -0.910  10.733 -13.844  0.00  0.00      PRO  H  
ATOM   4519 HD12 LEU P 307      -1.107  11.357 -12.106  0.00  0.00      PRO  H  
ATOM   4520 HD13 LEU P 307      -1.990   9.919 -12.662  0.00  0.00      PRO  H  
ATOM   4521 HD21 LEU P 307      -1.569  13.602 -13.079  0.00  0.00      PRO  H  
ATOM   4522 HD22 LEU P 307      -1.450  12.948 -14.746  0.00  0.00      PRO  H  
ATOM   4523 HD23 LEU P 307      -2.893  13.857 -14.273  0.00  0.00      PRO  H  
ATOM   4524  N   GLY P 308      -6.186  10.461 -16.300  0.00  0.00      PRO  N  
ATOM   4525  CA  GLY P 308      -6.833   9.617 -17.265  0.00  0.00      PRO  C  
ATOM   4526  C   GLY P 308      -7.897  10.203 -18.156  0.00  0.00      PRO  C  
ATOM   4527  O   GLY P 308      -9.110  10.291 -17.867  0.00  0.00      PRO  O  
ATOM   4528  HN  GLY P 308      -6.569  10.411 -15.382  0.00  0.00      PRO  H  
ATOM   4529  HA1 GLY P 308      -7.267   8.809 -16.695  0.00  0.00      PRO  H  
ATOM   4530  HA2 GLY P 308      -5.982   9.351 -17.875  0.00  0.00      PRO  H  
ATOM   4531  N   GLU P 309      -7.546  10.465 -19.390  0.00  0.00      PRO  N  
ATOM   4532  CA  GLU P 309      -8.492  10.732 -20.529  0.00  0.00      PRO  C  
ATOM   4533  C   GLU P 309      -9.362   9.546 -20.892  0.00  0.00      PRO  C  
ATOM   4534  O   GLU P 309     -10.560   9.678 -20.946  0.00  0.00      PRO  O  
ATOM   4535  CB  GLU P 309      -7.758  11.343 -21.759  0.00  0.00      PRO  C  
ATOM   4536  CG  GLU P 309      -8.685  11.420 -23.054  0.00  0.00      PRO  C  
ATOM   4537  CD  GLU P 309      -9.608  12.597 -22.865  0.00  0.00      PRO  C  
ATOM   4538  OE1 GLU P 309     -10.676  12.394 -22.251  0.00  0.00      PRO  O1-
ATOM   4539  OE2 GLU P 309      -9.350  13.757 -23.320  0.00  0.00      PRO  O  
ATOM   4540  HN  GLU P 309      -6.587  10.515 -19.655  0.00  0.00      PRO  H  
ATOM   4541  HA  GLU P 309      -9.190  11.472 -20.165  0.00  0.00      PRO  H  
ATOM   4542  HB1 GLU P 309      -6.827  10.766 -21.938  0.00  0.00      PRO  H  
ATOM   4543  HB2 GLU P 309      -7.394  12.372 -21.550  0.00  0.00      PRO  H  
ATOM   4544  HG1 GLU P 309      -9.299  10.545 -23.358  0.00  0.00      PRO  H  
ATOM   4545  HG2 GLU P 309      -7.989  11.546 -23.911  0.00  0.00      PRO  H  
ATOM   4546  N   LYS P 310      -8.854   8.248 -21.028  0.00  0.00      PRO  N  
ATOM   4547  CA  LYS P 310      -9.768   7.150 -21.175  0.00  0.00      PRO  C  
ATOM   4548  C   LYS P 310     -10.487   6.778 -19.865  0.00  0.00      PRO  C  
ATOM   4549  O   LYS P 310     -11.607   6.392 -20.015  0.00  0.00      PRO  O  
ATOM   4550  CB  LYS P 310      -9.117   5.914 -21.743  0.00  0.00      PRO  C  
ATOM   4551  CG  LYS P 310      -8.418   6.095 -23.110  0.00  0.00      PRO  C  
ATOM   4552  CD  LYS P 310      -9.364   6.436 -24.264  0.00  0.00      PRO  C  
ATOM   4553  CE  LYS P 310      -8.656   6.689 -25.591  0.00  0.00      PRO  C  
ATOM   4554  NZ  LYS P 310      -7.979   7.945 -25.641  0.00  0.00      PRO  N1+
ATOM   4555  HN  LYS P 310      -7.901   7.996 -20.878  0.00  0.00      PRO  H  
ATOM   4556  HA  LYS P 310     -10.467   7.526 -21.907  0.00  0.00      PRO  H  
ATOM   4557  HB1 LYS P 310      -9.681   4.960 -21.661  0.00  0.00      PRO  H  
ATOM   4558  HB2 LYS P 310      -8.276   5.903 -21.017  0.00  0.00      PRO  H  
ATOM   4559  HG1 LYS P 310      -7.726   5.252 -23.321  0.00  0.00      PRO  H  
ATOM   4560  HG2 LYS P 310      -7.853   7.051 -23.065  0.00  0.00      PRO  H  
ATOM   4561  HD1 LYS P 310     -10.115   7.229 -24.059  0.00  0.00      PRO  H  
ATOM   4562  HD2 LYS P 310      -9.894   5.469 -24.402  0.00  0.00      PRO  H  
ATOM   4563  HE1 LYS P 310      -9.319   6.648 -26.482  0.00  0.00      PRO  H  
ATOM   4564  HE2 LYS P 310      -7.847   5.928 -25.602  0.00  0.00      PRO  H  
ATOM   4565  HZ1 LYS P 310      -7.296   8.250 -24.920  0.00  0.00      PRO  H  
ATOM   4566  HZ2 LYS P 310      -7.641   8.118 -26.609  0.00  0.00      PRO  H  
ATOM   4567  HZ3 LYS P 310      -8.761   8.628 -25.578  0.00  0.00      PRO  H  
ATOM   4568  N   PHE P 311      -9.900   7.046 -18.673  0.00  0.00      PRO  N  
ATOM   4569  CA  PHE P 311     -10.598   6.939 -17.390  0.00  0.00      PRO  C  
ATOM   4570  C   PHE P 311     -11.876   7.739 -17.197  0.00  0.00      PRO  C  
ATOM   4571  O   PHE P 311     -12.924   7.202 -16.861  0.00  0.00      PRO  O  
ATOM   4572  CB  PHE P 311      -9.637   7.205 -16.191  0.00  0.00      PRO  C  
ATOM   4573  CG  PHE P 311     -10.190   6.876 -14.824  0.00  0.00      PRO  C  
ATOM   4574  CD1 PHE P 311      -9.982   5.589 -14.399  0.00  0.00      PRO  C  
ATOM   4575  CE1 PHE P 311     -10.581   5.113 -13.240  0.00  0.00      PRO  C  
ATOM   4576  CZ  PHE P 311     -11.454   5.895 -12.452  0.00  0.00      PRO  C  
ATOM   4577  CD2 PHE P 311     -11.148   7.618 -14.075  0.00  0.00      PRO  C  
ATOM   4578  CE2 PHE P 311     -11.714   7.155 -12.904  0.00  0.00      PRO  C  
ATOM   4579  HN  PHE P 311      -8.941   7.306 -18.597  0.00  0.00      PRO  H  
ATOM   4580  HA  PHE P 311     -11.011   5.942 -17.353  0.00  0.00      PRO  H  
ATOM   4581  HB1 PHE P 311      -9.302   8.264 -16.179  0.00  0.00      PRO  H  
ATOM   4582  HB2 PHE P 311      -8.732   6.628 -16.479  0.00  0.00      PRO  H  
ATOM   4583  HD1 PHE P 311      -9.408   4.874 -14.971  0.00  0.00      PRO  H  
ATOM   4584  HE1 PHE P 311     -10.439   4.067 -13.011  0.00  0.00      PRO  H  
ATOM   4585  HZ  PHE P 311     -11.948   5.428 -11.612  0.00  0.00      PRO  H  
ATOM   4586  HD2 PHE P 311     -11.419   8.569 -14.509  0.00  0.00      PRO  H  
ATOM   4587  HE2 PHE P 311     -12.457   7.702 -12.343  0.00  0.00      PRO  H  
ATOM   4588  N   ARG P 312     -11.892   9.074 -17.553  0.00  0.00      PRO  N  
ATOM   4589  CA  ARG P 312     -13.043   9.886 -17.414  0.00  0.00      PRO  C  
ATOM   4590  C   ARG P 312     -14.094   9.628 -18.408  0.00  0.00      PRO  C  
ATOM   4591  O   ARG P 312     -15.233   9.631 -17.978  0.00  0.00      PRO  O  
ATOM   4592  CB  ARG P 312     -12.586  11.347 -17.374  0.00  0.00      PRO  C  
ATOM   4593  CG  ARG P 312     -11.990  11.877 -18.743  0.00  0.00      PRO  C  
ATOM   4594  CD  ARG P 312     -11.202  13.249 -18.634  0.00  0.00      PRO  C  
ATOM   4595  NE  ARG P 312     -11.092  13.849 -19.973  0.00  0.00      PRO  N1+
ATOM   4596  CZ  ARG P 312     -10.615  15.083 -20.151  0.00  0.00      PRO  C  
ATOM   4597  NH1 ARG P 312     -10.754  15.979 -19.287  0.00  0.00      PRO  N  
ATOM   4598  NH2 ARG P 312      -9.986  15.355 -21.280  0.00  0.00      PRO  N  
ATOM   4599  HN  ARG P 312     -11.069   9.575 -17.809  0.00  0.00      PRO  H  
ATOM   4600  HA  ARG P 312     -13.525   9.665 -16.473  0.00  0.00      PRO  H  
ATOM   4601  HB1 ARG P 312     -11.813  11.474 -16.586  0.00  0.00      PRO  H  
ATOM   4602  HB2 ARG P 312     -13.429  12.014 -17.093  0.00  0.00      PRO  H  
ATOM   4603  HG1 ARG P 312     -12.855  12.068 -19.413  0.00  0.00      PRO  H  
ATOM   4604  HG2 ARG P 312     -11.221  11.228 -19.213  0.00  0.00      PRO  H  
ATOM   4605  HD1 ARG P 312     -10.173  13.144 -18.229  0.00  0.00      PRO  H  
ATOM   4606  HD2 ARG P 312     -11.761  13.960 -17.989  0.00  0.00      PRO  H  
ATOM   4607  HE  ARG P 312     -11.020  13.276 -20.789  0.00  0.00      PRO  H  
ATOM   4608 HH11 ARG P 312     -11.179  15.758 -18.408  0.00  0.00      PRO  H  
ATOM   4609 HH12 ARG P 312     -10.423  16.910 -19.439  0.00  0.00      PRO  H  
ATOM   4610 HH21 ARG P 312      -9.825  14.614 -21.932  0.00  0.00      PRO  H  
ATOM   4611 HH22 ARG P 312      -9.692  16.304 -21.394  0.00  0.00      PRO  H  
ATOM   4612  N   LYS P 313     -13.726   9.171 -19.647  0.00  0.00      PRO  N  
ATOM   4613  CA  LYS P 313     -14.671   8.555 -20.539  0.00  0.00      PRO  C  
ATOM   4614  C   LYS P 313     -15.276   7.251 -20.056  0.00  0.00      PRO  C  
ATOM   4615  O   LYS P 313     -16.466   6.954 -20.226  0.00  0.00      PRO  O  
ATOM   4616  CB  LYS P 313     -14.051   8.296 -21.865  0.00  0.00      PRO  C  
ATOM   4617  CG  LYS P 313     -13.492   9.495 -22.589  0.00  0.00      PRO  C  
ATOM   4618  CD  LYS P 313     -14.502  10.609 -22.867  0.00  0.00      PRO  C  
ATOM   4619  CE  LYS P 313     -14.078  11.711 -23.813  0.00  0.00      PRO  C  
ATOM   4620  NZ  LYS P 313     -13.303  12.738 -23.064  0.00  0.00      PRO  N1+
ATOM   4621  HN  LYS P 313     -12.808   9.190 -20.035  0.00  0.00      PRO  H  
ATOM   4622  HA  LYS P 313     -15.482   9.268 -20.530  0.00  0.00      PRO  H  
ATOM   4623  HB1 LYS P 313     -14.731   7.817 -22.601  0.00  0.00      PRO  H  
ATOM   4624  HB2 LYS P 313     -13.300   7.498 -21.679  0.00  0.00      PRO  H  
ATOM   4625  HG1 LYS P 313     -12.844   9.185 -23.436  0.00  0.00      PRO  H  
ATOM   4626  HG2 LYS P 313     -12.724   9.862 -21.875  0.00  0.00      PRO  H  
ATOM   4627  HD1 LYS P 313     -14.911  11.085 -21.950  0.00  0.00      PRO  H  
ATOM   4628  HD2 LYS P 313     -15.328  10.049 -23.357  0.00  0.00      PRO  H  
ATOM   4629  HE1 LYS P 313     -15.031  12.192 -24.120  0.00  0.00      PRO  H  
ATOM   4630  HE2 LYS P 313     -13.540  11.242 -24.664  0.00  0.00      PRO  H  
ATOM   4631  HZ1 LYS P 313     -13.874  13.035 -22.247  0.00  0.00      PRO  H  
ATOM   4632  HZ2 LYS P 313     -12.381  12.435 -22.691  0.00  0.00      PRO  H  
ATOM   4633  HZ3 LYS P 313     -13.167  13.651 -23.542  0.00  0.00      PRO  H  
ATOM   4634  N   TYR P 314     -14.541   6.456 -19.197  0.00  0.00      PRO  N  
ATOM   4635  CA  TYR P 314     -15.272   5.430 -18.519  0.00  0.00      PRO  C  
ATOM   4636  C   TYR P 314     -16.203   5.792 -17.497  0.00  0.00      PRO  C  
ATOM   4637  O   TYR P 314     -17.312   5.244 -17.327  0.00  0.00      PRO  O  
ATOM   4638  CB  TYR P 314     -14.215   4.393 -17.956  0.00  0.00      PRO  C  
ATOM   4639  CG  TYR P 314     -13.220   3.837 -18.947  0.00  0.00      PRO  C  
ATOM   4640  CD1 TYR P 314     -11.887   3.552 -18.487  0.00  0.00      PRO  C  
ATOM   4641  CE1 TYR P 314     -11.022   2.952 -19.349  0.00  0.00      PRO  C  
ATOM   4642  CZ  TYR P 314     -11.384   2.505 -20.619  0.00  0.00      PRO  C  
ATOM   4643  OH  TYR P 314     -10.560   1.707 -21.533  0.00  0.00      PRO  O  
ATOM   4644  CD2 TYR P 314     -13.569   3.381 -20.230  0.00  0.00      PRO  C  
ATOM   4645  CE2 TYR P 314     -12.635   2.780 -21.060  0.00  0.00      PRO  C  
ATOM   4646  HN  TYR P 314     -13.602   6.633 -18.910  0.00  0.00      PRO  H  
ATOM   4647  HA  TYR P 314     -15.952   4.880 -19.152  0.00  0.00      PRO  H  
ATOM   4648  HB1 TYR P 314     -14.739   3.556 -17.447  0.00  0.00      PRO  H  
ATOM   4649  HB2 TYR P 314     -13.556   5.055 -17.355  0.00  0.00      PRO  H  
ATOM   4650  HD1 TYR P 314     -11.580   3.856 -17.497  0.00  0.00      PRO  H  
ATOM   4651  HE1 TYR P 314      -9.985   2.849 -19.068  0.00  0.00      PRO  H  
ATOM   4652  HH  TYR P 314      -9.737   1.555 -21.062  0.00  0.00      PRO  H  
ATOM   4653  HD2 TYR P 314     -14.583   3.643 -20.496  0.00  0.00      PRO  H  
ATOM   4654  HE2 TYR P 314     -12.947   2.477 -22.049  0.00  0.00      PRO  H  
ATOM   4655  N   ILE P 315     -15.807   6.814 -16.683  0.00  0.00      PRO  N  
ATOM   4656  CA  ILE P 315     -16.843   7.425 -15.792  0.00  0.00      PRO  C  
ATOM   4657  C   ILE P 315     -18.086   7.955 -16.531  0.00  0.00      PRO  C  
ATOM   4658  O   ILE P 315     -19.198   7.926 -15.974  0.00  0.00      PRO  O  
ATOM   4659  CB  ILE P 315     -16.138   8.436 -14.859  0.00  0.00      PRO  C  
ATOM   4660  CG2 ILE P 315     -17.124   9.354 -14.062  0.00  0.00      PRO  C  
ATOM   4661  CG1 ILE P 315     -14.947   7.744 -14.026  0.00  0.00      PRO  C  
ATOM   4662  CD  ILE P 315     -15.454   6.653 -13.142  0.00  0.00      PRO  C  
ATOM   4663  HN  ILE P 315     -14.882   7.179 -16.754  0.00  0.00      PRO  H  
ATOM   4664  HA  ILE P 315     -17.247   6.696 -15.104  0.00  0.00      PRO  H  
ATOM   4665  HB  ILE P 315     -15.661   9.158 -15.555  0.00  0.00      PRO  H  
ATOM   4666 HG21 ILE P 315     -17.826   8.829 -13.380  0.00  0.00      PRO  H  
ATOM   4667 HG22 ILE P 315     -16.465  10.116 -13.593  0.00  0.00      PRO  H  
ATOM   4668 HG23 ILE P 315     -17.723   9.909 -14.815  0.00  0.00      PRO  H  
ATOM   4669 HG11 ILE P 315     -14.553   8.456 -13.269  0.00  0.00      PRO  H  
ATOM   4670 HG12 ILE P 315     -14.235   7.335 -14.774  0.00  0.00      PRO  H  
ATOM   4671  HD1 ILE P 315     -14.668   5.917 -12.871  0.00  0.00      PRO  H  
ATOM   4672  HD2 ILE P 315     -15.804   7.092 -12.183  0.00  0.00      PRO  H  
ATOM   4673  HD3 ILE P 315     -16.204   6.000 -13.638  0.00  0.00      PRO  H  
ATOM   4674  N   LEU P 316     -17.876   8.571 -17.681  0.00  0.00      PRO  N  
ATOM   4675  CA  LEU P 316     -18.940   9.094 -18.604  0.00  0.00      PRO  C  
ATOM   4676  C   LEU P 316     -19.841   7.985 -19.121  0.00  0.00      PRO  C  
ATOM   4677  O   LEU P 316     -21.037   8.082 -18.902  0.00  0.00      PRO  O  
ATOM   4678  CB  LEU P 316     -18.193   9.740 -19.800  0.00  0.00      PRO  C  
ATOM   4679  CG  LEU P 316     -19.183  10.532 -20.635  0.00  0.00      PRO  C  
ATOM   4680  CD1 LEU P 316     -19.733  11.803 -19.912  0.00  0.00      PRO  C  
ATOM   4681  CD2 LEU P 316     -18.488  11.082 -21.911  0.00  0.00      PRO  C  
ATOM   4682  HN  LEU P 316     -16.910   8.611 -17.924  0.00  0.00      PRO  H  
ATOM   4683  HA  LEU P 316     -19.539   9.828 -18.086  0.00  0.00      PRO  H  
ATOM   4684  HB1 LEU P 316     -17.747   8.879 -20.343  0.00  0.00      PRO  H  
ATOM   4685  HB2 LEU P 316     -17.325  10.287 -19.372  0.00  0.00      PRO  H  
ATOM   4686  HG  LEU P 316     -20.037   9.932 -21.015  0.00  0.00      PRO  H  
ATOM   4687 HD11 LEU P 316     -18.866  12.469 -19.714  0.00  0.00      PRO  H  
ATOM   4688 HD12 LEU P 316     -20.478  12.373 -20.507  0.00  0.00      PRO  H  
ATOM   4689 HD13 LEU P 316     -20.120  11.506 -18.914  0.00  0.00      PRO  H  
ATOM   4690 HD21 LEU P 316     -18.039  10.251 -22.495  0.00  0.00      PRO  H  
ATOM   4691 HD22 LEU P 316     -19.245  11.497 -22.611  0.00  0.00      PRO  H  
ATOM   4692 HD23 LEU P 316     -17.711  11.786 -21.542  0.00  0.00      PRO  H  
ATOM   4693  N   GLN P 317     -19.326   6.827 -19.689  0.00  0.00      PRO  N  
ATOM   4694  CA  GLN P 317     -20.078   5.693 -20.233  0.00  0.00      PRO  C  
ATOM   4695  C   GLN P 317     -20.888   5.150 -19.033  0.00  0.00      PRO  C  
ATOM   4696  O   GLN P 317     -22.096   4.861 -19.252  0.00  0.00      PRO  O  
ATOM   4697  CB  GLN P 317     -19.157   4.567 -20.874  0.00  0.00      PRO  C  
ATOM   4698  CG  GLN P 317     -20.004   3.421 -21.527  0.00  0.00      PRO  C  
ATOM   4699  CD  GLN P 317     -21.232   3.883 -22.305  0.00  0.00      PRO  C  
ATOM   4700  OE1 GLN P 317     -20.921   4.731 -23.204  0.00  0.00      PRO  O  
ATOM   4701  NE2 GLN P 317     -22.464   3.400 -22.034  0.00  0.00      PRO  N  
ATOM   4702  HN  GLN P 317     -18.350   6.853 -19.888  0.00  0.00      PRO  H  
ATOM   4703  HA  GLN P 317     -20.799   6.128 -20.908  0.00  0.00      PRO  H  
ATOM   4704  HB1 GLN P 317     -18.432   4.129 -20.155  0.00  0.00      PRO  H  
ATOM   4705  HB2 GLN P 317     -18.587   5.019 -21.714  0.00  0.00      PRO  H  
ATOM   4706  HG1 GLN P 317     -20.408   2.804 -20.696  0.00  0.00      PRO  H  
ATOM   4707  HG2 GLN P 317     -19.464   2.813 -22.284  0.00  0.00      PRO  H  
ATOM   4708 HE21 GLN P 317     -22.573   2.755 -21.278  0.00  0.00      PRO  H  
ATOM   4709 HE22 GLN P 317     -23.237   3.823 -22.508  0.00  0.00      PRO  H  
ATOM   4710  N   LEU P 318     -20.320   5.055 -17.814  0.00  0.00      PRO  N  
ATOM   4711  CA  LEU P 318     -21.001   4.423 -16.722  0.00  0.00      PRO  C  
ATOM   4712  C   LEU P 318     -22.247   5.218 -16.183  0.00  0.00      PRO  C  
ATOM   4713  O   LEU P 318     -23.355   4.613 -16.228  0.00  0.00      PRO  O  
ATOM   4714  CB  LEU P 318     -19.966   4.215 -15.518  0.00  0.00      PRO  C  
ATOM   4715  CG  LEU P 318     -20.577   3.499 -14.269  0.00  0.00      PRO  C  
ATOM   4716  CD1 LEU P 318     -21.325   2.217 -14.704  0.00  0.00      PRO  C  
ATOM   4717  CD2 LEU P 318     -19.355   3.227 -13.356  0.00  0.00      PRO  C  
ATOM   4718  HN  LEU P 318     -19.353   5.277 -17.714  0.00  0.00      PRO  H  
ATOM   4719  HA  LEU P 318     -21.392   3.527 -17.181  0.00  0.00      PRO  H  
ATOM   4720  HB1 LEU P 318     -19.577   5.239 -15.335  0.00  0.00      PRO  H  
ATOM   4721  HB2 LEU P 318     -19.046   3.700 -15.867  0.00  0.00      PRO  H  
ATOM   4722  HG  LEU P 318     -21.310   4.170 -13.771  0.00  0.00      PRO  H  
ATOM   4723 HD11 LEU P 318     -22.224   2.473 -15.305  0.00  0.00      PRO  H  
ATOM   4724 HD12 LEU P 318     -20.724   1.507 -15.311  0.00  0.00      PRO  H  
ATOM   4725 HD13 LEU P 318     -21.601   1.673 -13.776  0.00  0.00      PRO  H  
ATOM   4726 HD21 LEU P 318     -18.730   4.134 -13.210  0.00  0.00      PRO  H  
ATOM   4727 HD22 LEU P 318     -19.709   2.674 -12.460  0.00  0.00      PRO  H  
ATOM   4728 HD23 LEU P 318     -18.756   2.485 -13.926  0.00  0.00      PRO  H  
ATOM   4729  N   PHE P 319     -22.182   6.489 -15.812  0.00  0.00      PRO  N  
ATOM   4730  CA  PHE P 319     -23.252   7.208 -15.089  0.00  0.00      PRO  C  
ATOM   4731  C   PHE P 319     -24.111   7.972 -16.065  0.00  0.00      PRO  C  
ATOM   4732  O   PHE P 319     -25.163   8.365 -15.590  0.00  0.00      PRO  O  
ATOM   4733  CB  PHE P 319     -22.661   8.168 -13.994  0.00  0.00      PRO  C  
ATOM   4734  CG  PHE P 319     -21.913   7.375 -12.936  0.00  0.00      PRO  C  
ATOM   4735  CD1 PHE P 319     -22.523   7.085 -11.691  0.00  0.00      PRO  C  
ATOM   4736  CE1 PHE P 319     -21.837   6.240 -10.727  0.00  0.00      PRO  C  
ATOM   4737  CZ  PHE P 319     -20.504   5.974 -10.960  0.00  0.00      PRO  C  
ATOM   4738  CD2 PHE P 319     -20.567   7.035 -13.095  0.00  0.00      PRO  C  
ATOM   4739  CE2 PHE P 319     -19.842   6.432 -12.038  0.00  0.00      PRO  C  
ATOM   4740  NT  PHE P 319     -23.667   8.202 -17.348  0.00  0.00      PRO  N  
ATOM   4741  CAT PHE P 319     -24.287   9.055 -18.322  0.00  0.00      PRO  C  
ATOM   4742  HN  PHE P 319     -21.322   6.977 -15.937  0.00  0.00      PRO  H  
ATOM   4743  HA  PHE P 319     -23.952   6.465 -14.737  0.00  0.00      PRO  H  
ATOM   4744  HB1 PHE P 319     -23.311   8.861 -13.420  0.00  0.00      PRO  H  
ATOM   4745  HB2 PHE P 319     -21.962   8.859 -14.512  0.00  0.00      PRO  H  
ATOM   4746  HD1 PHE P 319     -23.592   7.242 -11.712  0.00  0.00      PRO  H  
ATOM   4747  HE1 PHE P 319     -22.297   5.894  -9.814  0.00  0.00      PRO  H  
ATOM   4748  HZ  PHE P 319     -19.994   5.456 -10.161  0.00  0.00      PRO  H  
ATOM   4749  HD2 PHE P 319     -20.011   7.461 -13.917  0.00  0.00      PRO  H  
ATOM   4750  HE2 PHE P 319     -18.786   6.219 -12.118  0.00  0.00      PRO  H  
ATOM   4751  HNT PHE P 319     -22.748   7.859 -17.523  0.00  0.00      PRO  H  
ATOM   4752  HT1 PHE P 319     -25.171   8.567 -18.785  0.00  0.00      PRO  H  
ATOM   4753  HT2 PHE P 319     -24.528  10.030 -17.846  0.00  0.00      PRO  H  
ATOM   4754  HT3 PHE P 319     -23.567   9.190 -19.157  0.00  0.00      PRO  H  
TER    4755      PHE P 319
HETATM 4756  C1  UNK     1      -1.551   8.079 -19.816  1.00  0.00           C  
HETATM 4757  C2  UNK     1      -0.433   8.923 -20.036  1.00  0.00           C  
HETATM 4758  C3  UNK     1      -0.103   9.360 -21.336  1.00  0.00           C  
HETATM 4759  C4  UNK     1      -0.894   8.973 -22.434  1.00  0.00           C  
HETATM 4760  O1  UNK     1      -1.986   7.594 -18.602  1.00  0.00           O  
HETATM 4761  C5  UNK     1      -2.007   8.143 -22.210  1.00  0.00           C  
HETATM 4762  C6  UNK     1      -2.333   7.676 -20.913  1.00  0.00           C  
HETATM 4763  C7  UNK     1      -3.477   6.855 -21.078  1.00  0.00           C  
HETATM 4764  N1  UNK     1      -3.887   6.824 -22.323  1.00  0.00           N  
HETATM 4765  N2  UNK     1      -2.991   7.582 -23.017  1.00  0.00           N  
HETATM 4766  N3  UNK     1      -4.083   6.191 -20.006  1.00  0.00           N  
HETATM 4767  C8  UNK     1      -1.368   8.029 -17.413  1.00  0.00           C  
HETATM 4768  S1  UNK     1      -5.738   5.801 -19.869  1.00  0.00           S  
HETATM 4769  O2  UNK     1      -6.435   7.081 -19.657  1.00  0.00           O  
HETATM 4770  O3  UNK     1      -6.035   4.926 -21.013  1.00  0.00           O  
HETATM 4771  C9  UNK     1      -5.973   4.845 -18.397  1.00  0.00           C  
HETATM 4772  C10 UNK     1      -6.203   3.494 -18.336  1.00  0.00           C  
HETATM 4773  C11 UNK     1      -6.507   3.052 -17.018  1.00  0.00           C  
HETATM 4774  C12 UNK     1      -6.479   4.073 -16.108  1.00  0.00           C  
HETATM 4775  S2  UNK     1      -6.035   5.597 -16.820  1.00  0.00           S  
HETATM 4776 CL1  UNK     1      -6.835   3.991 -14.430  1.00  0.00          Cl  
HETATM 4777  C13 UNK     1      -3.142   7.691 -24.457  1.00  0.00           C  
HETATM 4778  C14 UNK     1      -2.105   3.940 -26.372  1.00  0.00           C  
HETATM 4779  C15 UNK     1      -1.155   4.592 -25.551  1.00  0.00           C  
HETATM 4780  C16 UNK     1      -1.499   5.818 -24.947  1.00  0.00           C  
HETATM 4781  C17 UNK     1      -2.777   6.385 -25.141  1.00  0.00           C  
HETATM 4782  C18 UNK     1      -3.717   5.724 -25.959  1.00  0.00           C  
HETATM 4783  C19 UNK     1      -3.378   4.505 -26.575  1.00  0.00           C  
HETATM 4784  C20 UNK     1       0.231   4.017 -25.282  1.00  0.00           C  
HETATM 4785  N4  UNK     1       0.553   2.823 -26.052  1.00  0.00           N  
HETATM 4786  C21 UNK     1       0.366   1.550 -25.672  1.00  0.00           C  
HETATM 4787  O4  UNK     1      -0.012   1.236 -24.539  1.00  0.00           O  
HETATM 4788  C22 UNK     1       0.625   0.477 -26.754  1.00  0.00           C  
HETATM 4789  C23 UNK     1       1.949  -0.254 -26.521  1.00  0.00           C  
HETATM 4790  C24 UNK     1      -0.552  -0.514 -26.827  1.00  0.00           C  
HETATM 4791  O5  UNK     1       0.765   1.083 -28.028  1.00  0.00           O  
HETATM 4792  H1  UNK     1       0.198   9.247 -19.228  1.00  0.00           H  
HETATM 4793  H2  UNK     1       0.756   9.998 -21.488  1.00  0.00           H  
HETATM 4794  H3  UNK     1      -0.649   9.312 -23.430  1.00  0.00           H  
HETATM 4795  H4  UNK     1      -2.029   7.788 -16.580  1.00  0.00           H  
HETATM 4796  H5  UNK     1      -0.435   7.496 -17.259  1.00  0.00           H  
HETATM 4797  H6  UNK     1      -1.211   9.102 -17.399  1.00  0.00           H  
HETATM 4798  H7  UNK     1      -3.588   6.307 -19.132  1.00  0.00           H  
HETATM 4799  H8  UNK     1      -6.203   2.821 -19.183  1.00  0.00           H  
HETATM 4800  H9  UNK     1      -6.742   2.020 -16.798  1.00  0.00           H  
HETATM 4801  H10 UNK     1      -2.499   8.488 -24.830  1.00  0.00           H  
HETATM 4802  H11 UNK     1      -4.170   7.976 -24.680  1.00  0.00           H  
HETATM 4803  H12 UNK     1      -1.879   2.999 -26.852  1.00  0.00           H  
HETATM 4804  H13 UNK     1      -0.779   6.323 -24.320  1.00  0.00           H  
HETATM 4805  H14 UNK     1      -4.700   6.144 -26.114  1.00  0.00           H  
HETATM 4806  H15 UNK     1      -4.098   3.999 -27.201  1.00  0.00           H  
HETATM 4807  H16 UNK     1       0.332   3.824 -24.213  1.00  0.00           H  
HETATM 4808  H17 UNK     1       0.972   4.779 -25.526  1.00  0.00           H  
HETATM 4809  H18 UNK     1       0.894   2.952 -26.996  1.00  0.00           H  
HETATM 4810  H19 UNK     1      -0.102   1.139 -28.414  1.00  0.00           H  
HETATM 4811  H20 UNK     1      -0.663  -1.067 -25.893  1.00  0.00           H  
HETATM 4812  H21 UNK     1      -1.494   0.000 -27.019  1.00  0.00           H  
HETATM 4813  H22 UNK     1      -0.411  -1.245 -27.623  1.00  0.00           H  
HETATM 4814  H23 UNK     1       2.086  -0.546 -25.480  1.00  0.00           H  
HETATM 4815  H24 UNK     1       2.766   0.396 -26.824  1.00  0.00           H  
HETATM 4816  H25 UNK     1       2.023  -1.151 -27.137  1.00  0.00           H  
CONECT    5   12   13   14    6
CONECT   12    5
CONECT   13    5
CONECT   14    5
CONECT    6    5    7    1
CONECT    6    7
CONECT    7    6
CONECT    7    6
CONECT    1    6   15
CONECT   15    1
CONECT   10   21   11
CONECT   21   10
CONECT   11   10   23   24   25
CONECT   23   11
CONECT   24   11
CONECT   25   11
CONECT   26   35
CONECT   35   26
CONECT   30   37
CONECT   37   30
CONECT   31   39
CONECT   39   31
CONECT   32   41
CONECT   41   32
CONECT   33   43
CONECT   43   33
CONECT   48   53
CONECT   53   48
CONECT   58   69
CONECT   69   58
CONECT   62   71
CONECT   71   62
CONECT   78   82
CONECT   82   78
CONECT   79   83
CONECT   83   79
CONECT   85   94
CONECT   94   85
CONECT   89   96
CONECT   96   89
CONECT   90   98
CONECT   98   90
CONECT  100  108
CONECT  108  100
CONECT  104  110
CONECT  110  104
CONECT  119  130
CONECT  130  119
CONECT  123  132
CONECT  132  123
CONECT  139  147
CONECT  147  139
CONECT  143  149
CONECT  149  143
CONECT  162  165
CONECT  165  162
CONECT  163  168
CONECT  168  163
CONECT  164  170
CONECT  170  164
CONECT  176  179
CONECT  179  176
CONECT  177  182
CONECT  182  177
CONECT  178  184
CONECT  184  178
CONECT  186  194
CONECT  194  186
CONECT  190  196
CONECT  196  190
CONECT  205  217
CONECT  217  205
CONECT  209  219
CONECT  219  209
CONECT  226  232
CONECT  232  226
CONECT  230  234
CONECT  234  230
CONECT  231  236
CONECT  236  231
CONECT  237  245
CONECT  245  237
CONECT  241  247
CONECT  247  241
CONECT  256  263
CONECT  263  256
CONECT  272  283
CONECT  283  272
CONECT  276  285
CONECT  285  276
CONECT  292  299
CONECT  299  292
CONECT  308  319
CONECT  319  308
CONECT  312  321
CONECT  321  312
CONECT  328  332
CONECT  332  328
CONECT  329  333
CONECT  333  329
CONECT  335  343
CONECT  343  335
CONECT  339  345
CONECT  345  339
CONECT  354  362
CONECT  362  354
CONECT  358  364
CONECT  364  358
CONECT  373  377
CONECT  377  373
CONECT  374  378
CONECT  378  374
CONECT  380  388
CONECT  388  380
CONECT  384  390
CONECT  390  384
CONECT  394  400
CONECT  400  394
CONECT  398  402
CONECT  402  398
CONECT  399  404
CONECT  404  399
CONECT  405  412
CONECT  412  405
CONECT  421  428
CONECT  428  421
CONECT  437  444
CONECT  444  437
CONECT  453  461
CONECT  461  453
CONECT  457  463
CONECT  463  457
CONECT  472  479
CONECT  479  472
CONECT  488  496
CONECT  496  488
CONECT  492  498
CONECT  498  492
CONECT  507  518
CONECT  518  507
CONECT  511  520
CONECT  520  511
CONECT  527  536
CONECT  536  527
CONECT  531  538
CONECT  538  531
CONECT  532  540
CONECT  540  532
CONECT  533  542
CONECT  542  533
CONECT  534  544
CONECT  544  534
CONECT  549  561
CONECT  561  549
CONECT  553  563
CONECT  563  553
CONECT  570  579
CONECT  579  570
CONECT  574  581
CONECT  581  574
CONECT  575  583
CONECT  583  575
CONECT  576  585
CONECT  585  576
CONECT  577  587
CONECT  587  577
CONECT  592  603
CONECT  603  592
CONECT  596  605
CONECT  605  596
CONECT  597  607
CONECT  607  597
CONECT  598  609
CONECT  609  598
CONECT  616  624
CONECT  624  616
CONECT  620  626
CONECT  626  620
CONECT  635  646
CONECT  646  635
CONECT  639  648
CONECT  648  639
CONECT  640  650
CONECT  650  640
CONECT  641  652
CONECT  652  641
CONECT  659  665
CONECT  665  659
CONECT  663  667
CONECT  667  663
CONECT  664  669
CONECT  669  664
CONECT  670  678
CONECT  678  670
CONECT  674  680
CONECT  680  674
CONECT  675  682
CONECT  682  675
CONECT  687  694
CONECT  694  687
CONECT  701  709
CONECT  709  701
CONECT  705  711
CONECT  711  705
CONECT  713  720
CONECT  720  713
CONECT  729  741
CONECT  741  729
CONECT  733  743
CONECT  743  733
CONECT  750  758
CONECT  758  750
CONECT  754  760
CONECT  760  754
CONECT  769  777
CONECT  777  769
CONECT  773  779
CONECT  779  773
CONECT  788  796
CONECT  796  788
CONECT  792  798
CONECT  798  792
CONECT  802  810
CONECT  810  802
CONECT  806  812
CONECT  812  806
CONECT  821  826
CONECT  826  821
CONECT  831  839
CONECT  839  831
CONECT  837  845  838
CONECT  845  837
CONECT  838  837  847  848  849
CONECT  847  838
CONECT  848  838
CONECT  849  838
CONECT  850  856
CONECT  856  850
CONECT  854  858
CONECT  858  854
CONECT  855  860
CONECT  860  855
CONECT  861  869
CONECT  869  861
CONECT  865  871
CONECT  871  865
CONECT  873  881
CONECT  881  873
CONECT  877  883
CONECT  883  877
CONECT  892  900
CONECT  900  892
CONECT  896  902
CONECT  902  896
CONECT  911  922
CONECT  922  911
CONECT  915  924
CONECT  924  915
CONECT  931  938
CONECT  938  931
CONECT  947  958
CONECT  958  947
CONECT  951  960
CONECT  960  951
CONECT  967  973
CONECT  973  967
CONECT  971  975
CONECT  975  971
CONECT  972  977
CONECT  977  972
CONECT  978  986
CONECT  986  978
CONECT  982  988
CONECT  988  982
CONECT 1001 1004
CONECT 1004 1001
CONECT 1002 1007
CONECT 1007 1002
CONECT 1003 1009
CONECT 1009 1003
CONECT 1011 1022
CONECT 1022 1011
CONECT 1015 1024
CONECT 1024 1015
CONECT 1031 1045
CONECT 1045 1031
CONECT 1035 1047
CONECT 1047 1035
CONECT 1055 1059
CONECT 1059 1055
CONECT 1056 1060
CONECT 1060 1056
CONECT 1062 1074
CONECT 1074 1062
CONECT 1066 1076
CONECT 1076 1066
CONECT 1083 1095
CONECT 1095 1083
CONECT 1087 1097
CONECT 1097 1087
CONECT 1104 1109
CONECT 1109 1104
CONECT 1114 1119
CONECT 1119 1114
CONECT 1124 1132
CONECT 1132 1124
CONECT 1128 1134
CONECT 1134 1128
CONECT 1136 1145
CONECT 1145 1136
CONECT 1140 1147
CONECT 1147 1140
CONECT 1141 1149
CONECT 1149 1141
CONECT 1153 1167
CONECT 1167 1153
CONECT 1157 1169
CONECT 1169 1157
CONECT 1177 1184
CONECT 1184 1177
CONECT 1193 1204
CONECT 1204 1193
CONECT 1197 1206
CONECT 1206 1197
CONECT 1213 1217
CONECT 1217 1213
CONECT 1214 1218
CONECT 1218 1214
CONECT 1220 1228
CONECT 1228 1220
CONECT 1224 1230
CONECT 1230 1224
CONECT 1239 1243
CONECT 1243 1239
CONECT 1240 1244
CONECT 1244 1240
CONECT 1246 1254
CONECT 1254 1246
CONECT 1250 1256
CONECT 1256 1250
CONECT 1265 1271
CONECT 1271 1265
CONECT 1269 1273
CONECT 1273 1269
CONECT 1275 1284
CONECT 1284 1275
CONECT 1279 1286
CONECT 1286 1279
CONECT 1280 1288
CONECT 1288 1280
CONECT 1281 1290
CONECT 1290 1281
CONECT 1282 1292
CONECT 1292 1282
CONECT 1297 1305
CONECT 1305 1297
CONECT 1301 1307
CONECT 1307 1301
CONECT 1302 1309
CONECT 1309 1302
CONECT 1314 1322
CONECT 1322 1314
CONECT 1320 1328 1321
CONECT 1328 1320
CONECT 1321 1320 1330 1331 1332
CONECT 1330 1321
CONECT 1331 1321
CONECT 1332 1321
CONECT 1333 1339
CONECT 1339 1333
CONECT 1337 1341
CONECT 1341 1337
CONECT 1338 1343
CONECT 1343 1338
CONECT 1344 1358
CONECT 1358 1344
CONECT 1348 1360
CONECT 1360 1348
CONECT 1368 1376
CONECT 1376 1368
CONECT 1372 1378
CONECT 1378 1372
CONECT 1373 1380
CONECT 1380 1373
CONECT 1385 1397
CONECT 1397 1385
CONECT 1389 1399
CONECT 1399 1389
CONECT 1406 1414
CONECT 1414 1406
CONECT 1410 1416
CONECT 1416 1410
CONECT 1425 1432
CONECT 1432 1425
CONECT 1441 1445
CONECT 1445 1441
CONECT 1442 1446
CONECT 1446 1442
CONECT 1448 1459
CONECT 1459 1448
CONECT 1452 1461
CONECT 1461 1452
CONECT 1468 1480
CONECT 1480 1468
CONECT 1472 1482
CONECT 1482 1472
CONECT 1489 1495
CONECT 1495 1489
CONECT 1493 1497
CONECT 1497 1493
CONECT 1494 1499
CONECT 1499 1494
CONECT 1500 1504
CONECT 1504 1500
CONECT 1501 1505
CONECT 1505 1501
CONECT 1507 1515
CONECT 1515 1507
CONECT 1513 1521 1514
CONECT 1521 1513
CONECT 1514 1513 1523 1524 1525
CONECT 1523 1514
CONECT 1524 1514
CONECT 1525 1514
CONECT 1526 1537
CONECT 1537 1526
CONECT 1530 1539
CONECT 1539 1530
CONECT 1546 1557
CONECT 1557 1546
CONECT 1550 1559
CONECT 1559 1550
CONECT 1566 1573
CONECT 1573 1566
CONECT 1582 1590
CONECT 1590 1582
CONECT 1586 1592
CONECT 1592 1586
CONECT 1587 1594
CONECT 1594 1587
CONECT 1599 1607
CONECT 1607 1599
CONECT 1603 1609
CONECT 1609 1603
CONECT 1618 1626
CONECT 1626 1618
CONECT 1622 1628
CONECT 1628 1622
CONECT 1623 1630
CONECT 1630 1623
CONECT 1635 1641
CONECT 1641 1635
CONECT 1639 1643
CONECT 1643 1639
CONECT 1640 1645
CONECT 1645 1640
CONECT 1646 1654
CONECT 1654 1646
CONECT 1652 1660 1653
CONECT 1660 1652
CONECT 1653 1652 1662 1663 1664
CONECT 1662 1653
CONECT 1663 1653
CONECT 1664 1653
CONECT 1665 1673
CONECT 1673 1665
CONECT 1669 1675
CONECT 1675 1669
CONECT 1677 1688
CONECT 1688 1677
CONECT 1681 1690
CONECT 1690 1681
CONECT 1682 1692
CONECT 1692 1682
CONECT 1683 1694
CONECT 1694 1683
CONECT 1701 1713
CONECT 1713 1701
CONECT 1705 1715
CONECT 1715 1705
CONECT 1722 1730
CONECT 1730 1722
CONECT 1726 1732
CONECT 1732 1726
CONECT 1741 1746
CONECT 1746 1741
CONECT 1751 1759
CONECT 1759 1751
CONECT 1757 1765 1758
CONECT 1765 1757
CONECT 1758 1757 1767 1768 1769
CONECT 1767 1758
CONECT 1768 1758
CONECT 1769 1758
CONECT 1770 1777
CONECT 1777 1770
CONECT 1786 1796
CONECT 1796 1786
CONECT 1790 1798
CONECT 1798 1790
CONECT 1803 1808
CONECT 1808 1803
CONECT 1813 1820
CONECT 1820 1813
CONECT 1829 1840
CONECT 1840 1829
CONECT 1833 1842
CONECT 1842 1833
CONECT 1849 1855
CONECT 1855 1849
CONECT 1853 1857
CONECT 1857 1853
CONECT 1854 1859
CONECT 1859 1854
CONECT 1860 1868
CONECT 1868 1860
CONECT 1864 1870
CONECT 1870 1864
CONECT 1879 1890
CONECT 1890 1879
CONECT 1883 1892
CONECT 1892 1883
CONECT 1884 1894
CONECT 1894 1884
CONECT 1885 1896
CONECT 1896 1885
CONECT 1903 1908
CONECT 1908 1903
CONECT 1913 1924
CONECT 1924 1913
CONECT 1917 1926
CONECT 1926 1917
CONECT 1918 1928
CONECT 1928 1918
CONECT 1919 1930
CONECT 1930 1919
CONECT 1937 1944
CONECT 1944 1937
CONECT 1951 1959
CONECT 1959 1951
CONECT 1955 1961
CONECT 1961 1955
CONECT 1970 1977
CONECT 1977 1970
CONECT 1984 1996
CONECT 1996 1984
CONECT 1988 1998
CONECT 1998 1988
CONECT 2005 2009
CONECT 2009 2005
CONECT 2006 2010
CONECT 2010 2006
CONECT 2012 2019
[truncated: 15,566 more chars]
