# Supplementary material for: Exploring an Intracellular Allosteric Site of CC-Chemokine Receptor 4 from 3D Models, Probe Simulations, and Mutagenesis
Source: ACS Pharmacol Transl Sci. 2024 Jul 16;7(8):2516–26. doi: 10.1021/acsptsci.4c00330 (PMC11320731; doi:10.1021/acsptsci.4c00330)
Supplement: Supplementary file 2 — pt4c00330_si_002.zip [file pt4c00330_si_002.zip › GSK_CCR4-CCR9-probe-dock.pdb]

REMARK   4      COMPLIES WITH FORMAT V. 3.0, 1-DEC-2006
REMARK 888
REMARK 888 WRITTEN BY MAESTRO (A PRODUCT OF SCHRODINGER, LLC)
TITLE     CCR4-4mbs-46%
EXPDTA    THEORETICAL MODEL, MODELLER 9.23 2020/01/07 12:40:52
REMARK 250  TEMPERATURE           (KELVIN) : NULL
REMARK 250  PH                             : NULL
CRYST1   83.604   72.762  179.333  90.00  90.00  90.00 P 1           1
MODEL        1
ATOM      1  N   LEU P  21      -5.499  -6.542  28.335  0.00  0.00      PRO  N  
ATOM      2  CA  LEU P  21      -6.733  -6.125  27.718  0.00  0.00      PRO  C  
ATOM      3  C   LEU P  21      -7.688  -5.379  28.658  0.00  0.00      PRO  C  
ATOM      4  O   LEU P  21      -8.249  -4.294  28.378  0.00  0.00      PRO  O  
ATOM      5  CAY LEU P  21      -3.513  -6.513  29.732  0.00  0.00      PRO  C  
ATOM      6  CY  LEU P  21      -4.596  -5.801  29.042  0.00  0.00      PRO  C  
ATOM      7  OY  LEU P  21      -4.680  -4.566  29.116  0.00  0.00      PRO  O  
ATOM      8  CB  LEU P  21      -7.476  -7.267  27.003  0.00  0.00      PRO  C  
ATOM      9  CG  LEU P  21      -8.850  -6.980  26.366  0.00  0.00      PRO  C  
ATOM     10  CD1 LEU P  21      -8.795  -5.875  25.389  0.00  0.00      PRO  C  
ATOM     11  CD2 LEU P  21      -9.387  -8.224  25.622  0.00  0.00      PRO  C  
ATOM     12  HY1 LEU P  21      -3.852  -7.558  29.901  0.00  0.00      PRO  H  
ATOM     13  HY2 LEU P  21      -3.256  -6.022  30.695  0.00  0.00      PRO  H  
ATOM     14  HY3 LEU P  21      -2.578  -6.594  29.138  0.00  0.00      PRO  H  
ATOM     15  HN  LEU P  21      -5.372  -7.530  28.327  0.00  0.00      PRO  H  
ATOM     16  HA  LEU P  21      -6.455  -5.355  27.014  0.00  0.00      PRO  H  
ATOM     17  HB1 LEU P  21      -7.587  -8.198  27.599  0.00  0.00      PRO  H  
ATOM     18  HB2 LEU P  21      -6.807  -7.657  26.207  0.00  0.00      PRO  H  
ATOM     19  HG  LEU P  21      -9.516  -6.627  27.182  0.00  0.00      PRO  H  
ATOM     20 HD11 LEU P  21      -7.931  -5.929  24.693  0.00  0.00      PRO  H  
ATOM     21 HD12 LEU P  21      -9.673  -6.006  24.720  0.00  0.00      PRO  H  
ATOM     22 HD13 LEU P  21      -8.917  -4.854  25.809  0.00  0.00      PRO  H  
ATOM     23 HD21 LEU P  21      -9.628  -9.137  26.207  0.00  0.00      PRO  H  
ATOM     24 HD22 LEU P  21     -10.347  -8.005  25.107  0.00  0.00      PRO  H  
ATOM     25 HD23 LEU P  21      -8.654  -8.479  24.827  0.00  0.00      PRO  H  
ATOM     26  N   TYR P  22      -7.988  -5.952  29.889  0.00  0.00      PRO  N  
ATOM     27  CA  TYR P  22      -9.020  -5.441  30.856  0.00  0.00      PRO  C  
ATOM     28  C   TYR P  22      -8.336  -4.568  31.910  0.00  0.00      PRO  C  
ATOM     29  O   TYR P  22      -9.009  -3.775  32.570  0.00  0.00      PRO  O  
ATOM     30  CB  TYR P  22      -9.813  -6.580  31.601  0.00  0.00      PRO  C  
ATOM     31  CG  TYR P  22     -10.524  -7.449  30.609  0.00  0.00      PRO  C  
ATOM     32  CD1 TYR P  22     -11.532  -6.812  29.816  0.00  0.00      PRO  C  
ATOM     33  CE1 TYR P  22     -12.233  -7.547  28.916  0.00  0.00      PRO  C  
ATOM     34  CZ  TYR P  22     -11.747  -8.792  28.481  0.00  0.00      PRO  C  
ATOM     35  OH  TYR P  22     -12.411  -9.474  27.472  0.00  0.00      PRO  O  
ATOM     36  CD2 TYR P  22     -10.117  -8.763  30.321  0.00  0.00      PRO  C  
ATOM     37  CE2 TYR P  22     -10.675  -9.391  29.224  0.00  0.00      PRO  C  
ATOM     38  HN  TYR P  22      -7.474  -6.758  30.174  0.00  0.00      PRO  H  
ATOM     39  HA  TYR P  22      -9.692  -4.755  30.363  0.00  0.00      PRO  H  
ATOM     40  HB1 TYR P  22     -10.615  -6.097  32.200  0.00  0.00      PRO  H  
ATOM     41  HB2 TYR P  22      -9.176  -7.196  32.271  0.00  0.00      PRO  H  
ATOM     42  HD1 TYR P  22     -11.873  -5.791  29.903  0.00  0.00      PRO  H  
ATOM     43  HE1 TYR P  22     -13.053  -7.077  28.394  0.00  0.00      PRO  H  
ATOM     44  HH  TYR P  22     -12.308 -10.385  27.754  0.00  0.00      PRO  H  
ATOM     45  HD2 TYR P  22      -9.307  -9.270  30.825  0.00  0.00      PRO  H  
ATOM     46  HE2 TYR P  22     -10.307 -10.383  29.008  0.00  0.00      PRO  H  
ATOM     47  N   GLU P  23      -6.996  -4.684  31.926  0.00  0.00      PRO  N  
ATOM     48  CA  GLU P  23      -6.431  -3.992  33.083  0.00  0.00      PRO  C  
ATOM     49  C   GLU P  23      -5.518  -2.782  32.753  0.00  0.00      PRO  C  
ATOM     50  O   GLU P  23      -5.091  -2.110  33.722  0.00  0.00      PRO  O  
ATOM     51  CB  GLU P  23      -5.567  -5.032  33.844  0.00  0.00      PRO  C  
ATOM     52  CG  GLU P  23      -6.251  -6.263  34.613  0.00  0.00      PRO  C  
ATOM     53  CD  GLU P  23      -7.212  -5.802  35.614  0.00  0.00      PRO  C  
ATOM     54  OE1 GLU P  23      -7.038  -4.764  36.316  0.00  0.00      PRO  O1-
ATOM     55  OE2 GLU P  23      -8.254  -6.542  35.848  0.00  0.00      PRO  O  
ATOM     56  HN  GLU P  23      -6.505  -5.474  31.567  0.00  0.00      PRO  H  
ATOM     57  HA  GLU P  23      -7.099  -3.567  33.818  0.00  0.00      PRO  H  
ATOM     58  HB1 GLU P  23      -4.953  -4.514  34.611  0.00  0.00      PRO  H  
ATOM     59  HB2 GLU P  23      -4.803  -5.387  33.120  0.00  0.00      PRO  H  
ATOM     60  HG1 GLU P  23      -5.364  -6.799  35.014  0.00  0.00      PRO  H  
ATOM     61  HG2 GLU P  23      -6.778  -6.886  33.859  0.00  0.00      PRO  H  
ATOM     62  N   SER P  24      -5.162  -2.568  31.457  0.00  0.00      PRO  N  
ATOM     63  CA  SER P  24      -4.175  -1.418  31.228  0.00  0.00      PRO  C  
ATOM     64  C   SER P  24      -4.663  -0.571  30.024  0.00  0.00      PRO  C  
ATOM     65  O   SER P  24      -4.323   0.631  29.887  0.00  0.00      PRO  O  
ATOM     66  CB  SER P  24      -2.695  -1.896  31.056  0.00  0.00      PRO  C  
ATOM     67  OG  SER P  24      -1.855  -0.732  31.255  0.00  0.00      PRO  O  
ATOM     68  HN  SER P  24      -5.433  -3.115  30.669  0.00  0.00      PRO  H  
ATOM     69  HA  SER P  24      -4.162  -0.782  32.101  0.00  0.00      PRO  H  
ATOM     70  HB1 SER P  24      -2.624  -2.462  30.103  0.00  0.00      PRO  H  
ATOM     71  HB2 SER P  24      -2.437  -2.644  31.835  0.00  0.00      PRO  H  
ATOM     72  HG1 SER P  24      -2.105  -0.359  32.104  0.00  0.00      PRO  H  
ATOM     73  N   ILE P  25      -5.479  -1.184  29.089  0.00  0.00      PRO  N  
ATOM     74  CA  ILE P  25      -6.344  -0.507  28.113  0.00  0.00      PRO  C  
ATOM     75  C   ILE P  25      -7.449   0.537  28.583  0.00  0.00      PRO  C  
ATOM     76  O   ILE P  25      -7.534   1.603  27.945  0.00  0.00      PRO  O  
ATOM     77  CB  ILE P  25      -6.889  -1.356  26.939  0.00  0.00      PRO  C  
ATOM     78  CG2 ILE P  25      -7.447  -0.448  25.766  0.00  0.00      PRO  C  
ATOM     79  CG1 ILE P  25      -5.767  -2.341  26.437  0.00  0.00      PRO  C  
ATOM     80  CD  ILE P  25      -6.197  -3.164  25.160  0.00  0.00      PRO  C  
ATOM     81  HN  ILE P  25      -5.454  -2.180  29.104  0.00  0.00      PRO  H  
ATOM     82  HA  ILE P  25      -5.632   0.159  27.649  0.00  0.00      PRO  H  
ATOM     83  HB  ILE P  25      -7.646  -2.050  27.363  0.00  0.00      PRO  H  
ATOM     84 HG21 ILE P  25      -7.636  -1.114  24.897  0.00  0.00      PRO  H  
ATOM     85 HG22 ILE P  25      -8.399   0.028  26.082  0.00  0.00      PRO  H  
ATOM     86 HG23 ILE P  25      -6.721   0.363  25.545  0.00  0.00      PRO  H  
ATOM     87 HG11 ILE P  25      -5.620  -3.054  27.276  0.00  0.00      PRO  H  
ATOM     88 HG12 ILE P  25      -4.824  -1.836  26.140  0.00  0.00      PRO  H  
ATOM     89  HD1 ILE P  25      -5.439  -3.968  25.042  0.00  0.00      PRO  H  
ATOM     90  HD2 ILE P  25      -7.171  -3.698  25.177  0.00  0.00      PRO  H  
ATOM     91  HD3 ILE P  25      -6.202  -2.626  24.188  0.00  0.00      PRO  H  
ATOM     92  N   PRO P  26      -8.386   0.269  29.561  0.00  0.00      PRO  N  
ATOM     93  CA  PRO P  26      -9.556   1.123  29.852  0.00  0.00      PRO  C  
ATOM     94  C   PRO P  26      -9.166   2.497  30.339  0.00  0.00      PRO  C  
ATOM     95  O   PRO P  26      -8.198   2.500  31.095  0.00  0.00      PRO  O  
ATOM     96  CD  PRO P  26      -8.730  -1.083  29.987  0.00  0.00      PRO  C  
ATOM     97  CB  PRO P  26     -10.382   0.321  30.922  0.00  0.00      PRO  C  
ATOM     98  CG  PRO P  26     -10.179  -1.112  30.480  0.00  0.00      PRO  C  
ATOM     99  HD1 PRO P  26      -8.382  -1.802  29.215  0.00  0.00      PRO  H  
ATOM    100  HD2 PRO P  26      -8.108  -1.342  30.870  0.00  0.00      PRO  H  
ATOM    101  HA  PRO P  26     -10.151   1.164  28.951  0.00  0.00      PRO  H  
ATOM    102  HB1 PRO P  26     -11.455   0.547  30.745  0.00  0.00      PRO  H  
ATOM    103  HB2 PRO P  26     -10.006   0.572  31.937  0.00  0.00      PRO  H  
ATOM    104  HG1 PRO P  26     -10.761  -1.388  29.576  0.00  0.00      PRO  H  
ATOM    105  HG2 PRO P  26     -10.328  -1.879  31.270  0.00  0.00      PRO  H  
ATOM    106  N   LYS P  27      -9.911   3.578  30.072  0.00  0.00      PRO  N  
ATOM    107  CA  LYS P  27      -9.652   4.901  30.641  0.00  0.00      PRO  C  
ATOM    108  C   LYS P  27      -9.582   4.993  32.147  0.00  0.00      PRO  C  
ATOM    109  O   LYS P  27      -8.636   5.708  32.667  0.00  0.00      PRO  O  
ATOM    110  CB  LYS P  27     -10.637   5.973  30.054  0.00  0.00      PRO  C  
ATOM    111  CG  LYS P  27     -10.527   6.279  28.557  0.00  0.00      PRO  C  
ATOM    112  CD  LYS P  27      -9.118   6.741  28.164  0.00  0.00      PRO  C  
ATOM    113  CE  LYS P  27      -8.943   7.289  26.773  0.00  0.00      PRO  C  
ATOM    114  NZ  LYS P  27      -9.324   6.405  25.708  0.00  0.00      PRO  N1+
ATOM    115  HN  LYS P  27     -10.565   3.575  29.320  0.00  0.00      PRO  H  
ATOM    116  HA  LYS P  27      -8.654   5.252  30.426  0.00  0.00      PRO  H  
ATOM    117  HB1 LYS P  27     -10.442   6.979  30.485  0.00  0.00      PRO  H  
ATOM    118  HB2 LYS P  27     -11.686   5.799  30.374  0.00  0.00      PRO  H  
ATOM    119  HG1 LYS P  27     -11.307   7.062  28.448  0.00  0.00      PRO  H  
ATOM    120  HG2 LYS P  27     -10.939   5.440  27.956  0.00  0.00      PRO  H  
ATOM    121  HD1 LYS P  27      -8.346   5.956  28.311  0.00  0.00      PRO  H  
ATOM    122  HD2 LYS P  27      -8.862   7.523  28.910  0.00  0.00      PRO  H  
ATOM    123  HE1 LYS P  27      -7.848   7.466  26.701  0.00  0.00      PRO  H  
ATOM    124  HE2 LYS P  27      -9.508   8.244  26.729  0.00  0.00      PRO  H  
ATOM    125  HZ1 LYS P  27     -10.350   6.421  25.535  0.00  0.00      PRO  H  
ATOM    126  HZ2 LYS P  27      -8.757   6.514  24.843  0.00  0.00      PRO  H  
ATOM    127  HZ3 LYS P  27      -9.210   5.429  26.051  0.00  0.00      PRO  H  
ATOM    128  N   PRO P  28     -10.394   4.464  33.029  0.00  0.00      PRO  N  
ATOM    129  CA  PRO P  28     -10.038   4.502  34.474  0.00  0.00      PRO  C  
ATOM    130  C   PRO P  28      -8.964   3.558  34.883  0.00  0.00      PRO  C  
ATOM    131  O   PRO P  28      -8.487   3.575  36.019  0.00  0.00      PRO  O  
ATOM    132  CD  PRO P  28     -11.766   4.081  32.811  0.00  0.00      PRO  C  
ATOM    133  CB  PRO P  28     -11.441   4.261  35.131  0.00  0.00      PRO  C  
ATOM    134  CG  PRO P  28     -12.319   3.402  34.126  0.00  0.00      PRO  C  
ATOM    135  HD1 PRO P  28     -12.359   4.963  32.487  0.00  0.00      PRO  H  
ATOM    136  HD2 PRO P  28     -11.929   3.335  32.004  0.00  0.00      PRO  H  
ATOM    137  HA  PRO P  28      -9.634   5.490  34.641  0.00  0.00      PRO  H  
ATOM    138  HB1 PRO P  28     -11.962   5.217  35.355  0.00  0.00      PRO  H  
ATOM    139  HB2 PRO P  28     -11.366   3.642  36.050  0.00  0.00      PRO  H  
ATOM    140  HG1 PRO P  28     -13.419   3.413  34.275  0.00  0.00      PRO  H  
ATOM    141  HG2 PRO P  28     -11.896   2.376  34.076  0.00  0.00      PRO  H  
ATOM    142  N   CYS P  29      -8.485   2.711  33.978  0.00  0.00      PRO  N  
ATOM    143  CA  CYS P  29      -7.189   2.041  34.128  0.00  0.00      PRO  C  
ATOM    144  C   CYS P  29      -6.018   2.707  33.407  0.00  0.00      PRO  C  
ATOM    145  O   CYS P  29      -4.943   2.122  33.491  0.00  0.00      PRO  O  
ATOM    146  CB  CYS P  29      -7.282   0.563  33.613  0.00  0.00      PRO  C  
ATOM    147  SG  CYS P  29      -8.498  -0.300  34.652  0.00  0.00      PRO  S  
ATOM    148  HN  CYS P  29      -8.964   2.528  33.122  0.00  0.00      PRO  H  
ATOM    149  HA  CYS P  29      -6.865   2.073  35.157  0.00  0.00      PRO  H  
ATOM    150  HB1 CYS P  29      -6.301   0.055  33.733  0.00  0.00      PRO  H  
ATOM    151  HB2 CYS P  29      -7.622   0.466  32.560  0.00  0.00      PRO  H  
ATOM    152  HG1 CYS P  29      -7.708  -0.492  35.698  0.00  0.00      PRO  H  
ATOM    153  N   THR P  30      -6.232   3.898  32.750  0.00  0.00      PRO  N  
ATOM    154  CA  THR P  30      -5.130   4.466  31.973  0.00  0.00      PRO  C  
ATOM    155  C   THR P  30      -4.299   5.476  32.770  0.00  0.00      PRO  C  
ATOM    156  O   THR P  30      -4.750   6.556  33.038  0.00  0.00      PRO  O  
ATOM    157  CB  THR P  30      -5.612   5.216  30.705  0.00  0.00      PRO  C  
ATOM    158  OG1 THR P  30      -6.278   4.275  29.787  0.00  0.00      PRO  O  
ATOM    159  CG2 THR P  30      -4.368   5.640  29.844  0.00  0.00      PRO  C  
ATOM    160  HN  THR P  30      -7.080   4.411  32.861  0.00  0.00      PRO  H  
ATOM    161  HA  THR P  30      -4.485   3.691  31.585  0.00  0.00      PRO  H  
ATOM    162  HB  THR P  30      -6.297   5.999  31.096  0.00  0.00      PRO  H  
ATOM    163  HG1 THR P  30      -6.782   3.708  30.376  0.00  0.00      PRO  H  
ATOM    164 HG21 THR P  30      -4.695   6.204  28.944  0.00  0.00      PRO  H  
ATOM    165 HG22 THR P  30      -3.816   6.367  30.478  0.00  0.00      PRO  H  
ATOM    166 HG23 THR P  30      -3.745   4.815  29.438  0.00  0.00      PRO  H  
ATOM    167  N   LYS P  31      -3.071   5.207  33.104  0.00  0.00      PRO  N  
ATOM    168  CA  LYS P  31      -2.114   6.150  33.725  0.00  0.00      PRO  C  
ATOM    169  C   LYS P  31      -1.766   7.302  32.775  0.00  0.00      PRO  C  
ATOM    170  O   LYS P  31      -1.294   7.031  31.633  0.00  0.00      PRO  O  
ATOM    171  CB  LYS P  31      -0.802   5.406  34.216  0.00  0.00      PRO  C  
ATOM    172  CG  LYS P  31      -1.092   4.087  34.998  0.00  0.00      PRO  C  
ATOM    173  CD  LYS P  31      -2.133   4.255  36.094  0.00  0.00      PRO  C  
ATOM    174  CE  LYS P  31      -1.876   5.333  37.140  0.00  0.00      PRO  C  
ATOM    175  NZ  LYS P  31      -0.762   4.928  38.148  0.00  0.00      PRO  N1+
ATOM    176  HN  LYS P  31      -2.744   4.312  32.811  0.00  0.00      PRO  H  
ATOM    177  HA  LYS P  31      -2.540   6.530  34.642  0.00  0.00      PRO  H  
ATOM    178  HB1 LYS P  31      -0.121   6.104  34.748  0.00  0.00      PRO  H  
ATOM    179  HB2 LYS P  31      -0.203   5.155  33.315  0.00  0.00      PRO  H  
ATOM    180  HG1 LYS P  31      -0.201   3.618  35.467  0.00  0.00      PRO  H  
ATOM    181  HG2 LYS P  31      -1.523   3.311  34.331  0.00  0.00      PRO  H  
ATOM    182  HD1 LYS P  31      -2.394   3.374  36.719  0.00  0.00      PRO  H  
ATOM    183  HD2 LYS P  31      -3.088   4.380  35.540  0.00  0.00      PRO  H  
ATOM    184  HE1 LYS P  31      -2.804   5.566  37.705  0.00  0.00      PRO  H  
ATOM    185  HE2 LYS P  31      -1.471   6.305  36.784  0.00  0.00      PRO  H  
ATOM    186  HZ1 LYS P  31       0.002   5.617  37.994  0.00  0.00      PRO  H  
ATOM    187  HZ2 LYS P  31      -1.114   5.055  39.118  0.00  0.00      PRO  H  
ATOM    188  HZ3 LYS P  31      -0.463   3.938  38.037  0.00  0.00      PRO  H  
ATOM    189  N   GLU P  32      -2.037   8.609  33.218  0.00  0.00      PRO  N  
ATOM    190  CA  GLU P  32      -1.838   9.770  32.431  0.00  0.00      PRO  C  
ATOM    191  C   GLU P  32      -0.510   9.901  31.569  0.00  0.00      PRO  C  
ATOM    192  O   GLU P  32       0.470   9.272  31.915  0.00  0.00      PRO  O  
ATOM    193  CB  GLU P  32      -2.019  11.086  33.275  0.00  0.00      PRO  C  
ATOM    194  CG  GLU P  32      -3.471  11.545  33.313  0.00  0.00      PRO  C  
ATOM    195  CD  GLU P  32      -3.763  12.978  33.905  0.00  0.00      PRO  C  
ATOM    196  OE1 GLU P  32      -4.568  13.078  34.888  0.00  0.00      PRO  O1-
ATOM    197  OE2 GLU P  32      -3.017  13.892  33.470  0.00  0.00      PRO  O  
ATOM    198  HN  GLU P  32      -2.384   8.800  34.133  0.00  0.00      PRO  H  
ATOM    199  HA  GLU P  32      -2.638   9.774  31.706  0.00  0.00      PRO  H  
ATOM    200  HB1 GLU P  32      -1.417  11.929  32.873  0.00  0.00      PRO  H  
ATOM    201  HB2 GLU P  32      -1.691  10.973  34.330  0.00  0.00      PRO  H  
ATOM    202  HG1 GLU P  32      -4.048  10.795  33.895  0.00  0.00      PRO  H  
ATOM    203  HG2 GLU P  32      -3.926  11.494  32.301  0.00  0.00      PRO  H  
ATOM    204  N   GLY P  33      -0.394  10.721  30.475  0.00  0.00      PRO  N  
ATOM    205  CA  GLY P  33      -1.500  11.342  29.772  0.00  0.00      PRO  C  
ATOM    206  C   GLY P  33      -2.399  10.372  28.978  0.00  0.00      PRO  C  
ATOM    207  O   GLY P  33      -2.079   9.235  28.876  0.00  0.00      PRO  O  
ATOM    208  HN  GLY P  33       0.441  10.622  29.939  0.00  0.00      PRO  H  
ATOM    209  HA1 GLY P  33      -1.127  11.934  28.949  0.00  0.00      PRO  H  
ATOM    210  HA2 GLY P  33      -2.048  12.003  30.428  0.00  0.00      PRO  H  
ATOM    211  N   ILE P  34      -3.495  10.730  28.327  0.00  0.00      PRO  N  
ATOM    212  CA  ILE P  34      -4.353   9.969  27.512  0.00  0.00      PRO  C  
ATOM    213  C   ILE P  34      -4.438  10.505  26.152  0.00  0.00      PRO  C  
ATOM    214  O   ILE P  34      -4.525  11.734  25.965  0.00  0.00      PRO  O  
ATOM    215  CB  ILE P  34      -5.765   9.819  28.071  0.00  0.00      PRO  C  
ATOM    216  CG2 ILE P  34      -5.554   9.195  29.489  0.00  0.00      PRO  C  
ATOM    217  CG1 ILE P  34      -6.647  11.106  28.162  0.00  0.00      PRO  C  
ATOM    218  CD  ILE P  34      -7.974  10.992  28.845  0.00  0.00      PRO  C  
ATOM    219  HN  ILE P  34      -3.704  11.705  28.325  0.00  0.00      PRO  H  
ATOM    220  HA  ILE P  34      -3.945   8.987  27.323  0.00  0.00      PRO  H  
ATOM    221  HB  ILE P  34      -6.196   8.939  27.546  0.00  0.00      PRO  H  
ATOM    222 HG21 ILE P  34      -5.254  10.007  30.186  0.00  0.00      PRO  H  
ATOM    223 HG22 ILE P  34      -6.583   8.819  29.674  0.00  0.00      PRO  H  
ATOM    224 HG23 ILE P  34      -4.836   8.347  29.487  0.00  0.00      PRO  H  
ATOM    225 HG11 ILE P  34      -6.975  11.335  27.126  0.00  0.00      PRO  H  
ATOM    226 HG12 ILE P  34      -6.079  12.033  28.394  0.00  0.00      PRO  H  
ATOM    227  HD1 ILE P  34      -7.971  10.885  29.951  0.00  0.00      PRO  H  
ATOM    228  HD2 ILE P  34      -8.447  11.996  28.796  0.00  0.00      PRO  H  
ATOM    229  HD3 ILE P  34      -8.662  10.274  28.348  0.00  0.00      PRO  H  
ATOM    230  N   LYS P  35      -4.588   9.621  25.103  0.00  0.00      PRO  N  
ATOM    231  CA  LYS P  35      -4.811  10.192  23.752  0.00  0.00      PRO  C  
ATOM    232  C   LYS P  35      -6.262  10.563  23.537  0.00  0.00      PRO  C  
ATOM    233  O   LYS P  35      -7.074  10.082  22.741  0.00  0.00      PRO  O  
ATOM    234  CB  LYS P  35      -4.203   9.294  22.670  0.00  0.00      PRO  C  
ATOM    235  CG  LYS P  35      -2.757   8.817  22.970  0.00  0.00      PRO  C  
ATOM    236  CD  LYS P  35      -2.235   7.740  22.015  0.00  0.00      PRO  C  
ATOM    237  CE  LYS P  35      -0.695   7.518  21.979  0.00  0.00      PRO  C  
ATOM    238  NZ  LYS P  35      -0.400   6.383  21.076  0.00  0.00      PRO  N1+
ATOM    239  HN  LYS P  35      -4.550   8.630  25.208  0.00  0.00      PRO  H  
ATOM    240  HA  LYS P  35      -4.325  11.146  23.614  0.00  0.00      PRO  H  
ATOM    241  HB1 LYS P  35      -4.081   9.817  21.698  0.00  0.00      PRO  H  
ATOM    242  HB2 LYS P  35      -4.813   8.365  22.657  0.00  0.00      PRO  H  
ATOM    243  HG1 LYS P  35      -2.618   8.407  23.994  0.00  0.00      PRO  H  
ATOM    244  HG2 LYS P  35      -2.036   9.659  23.046  0.00  0.00      PRO  H  
ATOM    245  HD1 LYS P  35      -2.574   7.966  20.981  0.00  0.00      PRO  H  
ATOM    246  HD2 LYS P  35      -2.648   6.767  22.357  0.00  0.00      PRO  H  
ATOM    247  HE1 LYS P  35      -0.256   7.206  22.951  0.00  0.00      PRO  H  
ATOM    248  HE2 LYS P  35      -0.241   8.479  21.655  0.00  0.00      PRO  H  
ATOM    249  HZ1 LYS P  35       0.577   6.374  20.720  0.00  0.00      PRO  H  
ATOM    250  HZ2 LYS P  35      -0.472   5.438  21.505  0.00  0.00      PRO  H  
ATOM    251  HZ3 LYS P  35      -1.014   6.480  20.242  0.00  0.00      PRO  H  
ATOM    252  N   ALA P  36      -6.691  11.610  24.300  0.00  0.00      PRO  N  
ATOM    253  CA  ALA P  36      -7.980  12.239  24.223  0.00  0.00      PRO  C  
ATOM    254  C   ALA P  36      -8.354  12.789  22.822  0.00  0.00      PRO  C  
ATOM    255  O   ALA P  36      -9.432  12.465  22.318  0.00  0.00      PRO  O  
ATOM    256  CB  ALA P  36      -8.155  13.382  25.384  0.00  0.00      PRO  C  
ATOM    257  HN  ALA P  36      -6.051  11.958  24.981  0.00  0.00      PRO  H  
ATOM    258  HA  ALA P  36      -8.586  11.383  24.484  0.00  0.00      PRO  H  
ATOM    259  HB1 ALA P  36      -8.187  12.885  26.378  0.00  0.00      PRO  H  
ATOM    260  HB2 ALA P  36      -7.407  14.199  25.297  0.00  0.00      PRO  H  
ATOM    261  HB3 ALA P  36      -9.120  13.907  25.216  0.00  0.00      PRO  H  
ATOM    262  N   PHE P  37      -7.464  13.474  22.100  0.00  0.00      PRO  N  
ATOM    263  CA  PHE P  37      -7.743  13.886  20.766  0.00  0.00      PRO  C  
ATOM    264  C   PHE P  37      -8.098  12.726  19.784  0.00  0.00      PRO  C  
ATOM    265  O   PHE P  37      -8.692  13.074  18.806  0.00  0.00      PRO  O  
ATOM    266  CB  PHE P  37      -6.490  14.767  20.438  0.00  0.00      PRO  C  
ATOM    267  CG  PHE P  37      -6.415  15.236  19.058  0.00  0.00      PRO  C  
ATOM    268  CD1 PHE P  37      -5.784  14.475  18.040  0.00  0.00      PRO  C  
ATOM    269  CE1 PHE P  37      -5.892  15.041  16.749  0.00  0.00      PRO  C  
ATOM    270  CZ  PHE P  37      -6.507  16.217  16.473  0.00  0.00      PRO  C  
ATOM    271  CD2 PHE P  37      -7.127  16.382  18.812  0.00  0.00      PRO  C  
ATOM    272  CE2 PHE P  37      -7.096  16.982  17.510  0.00  0.00      PRO  C  
ATOM    273  HN  PHE P  37      -6.605  13.808  22.479  0.00  0.00      PRO  H  
ATOM    274  HA  PHE P  37      -8.596  14.543  20.684  0.00  0.00      PRO  H  
ATOM    275  HB1 PHE P  37      -5.566  14.153  20.508  0.00  0.00      PRO  H  
ATOM    276  HB2 PHE P  37      -6.461  15.628  21.139  0.00  0.00      PRO  H  
ATOM    277  HD1 PHE P  37      -5.394  13.482  18.205  0.00  0.00      PRO  H  
ATOM    278  HE1 PHE P  37      -5.443  14.450  15.965  0.00  0.00      PRO  H  
ATOM    279  HZ  PHE P  37      -6.499  16.698  15.505  0.00  0.00      PRO  H  
ATOM    280  HD2 PHE P  37      -7.641  16.954  19.570  0.00  0.00      PRO  H  
ATOM    281  HE2 PHE P  37      -7.445  17.985  17.317  0.00  0.00      PRO  H  
ATOM    282  N   GLY P  38      -7.779  11.443  20.072  0.00  0.00      PRO  N  
ATOM    283  CA  GLY P  38      -8.101  10.411  19.060  0.00  0.00      PRO  C  
ATOM    284  C   GLY P  38      -9.534  10.139  19.021  0.00  0.00      PRO  C  
ATOM    285  O   GLY P  38     -10.103   9.741  17.999  0.00  0.00      PRO  O  
ATOM    286  HN  GLY P  38      -7.307  11.195  20.914  0.00  0.00      PRO  H  
ATOM    287  HA1 GLY P  38      -7.676   9.469  19.375  0.00  0.00      PRO  H  
ATOM    288  HA2 GLY P  38      -7.697  10.762  18.122  0.00  0.00      PRO  H  
ATOM    289  N   GLU P  39     -10.320  10.311  20.136  0.00  0.00      PRO  N  
ATOM    290  CA  GLU P  39     -11.766  10.232  20.111  0.00  0.00      PRO  C  
ATOM    291  C   GLU P  39     -12.489  11.210  19.240  0.00  0.00      PRO  C  
ATOM    292  O   GLU P  39     -13.498  11.014  18.594  0.00  0.00      PRO  O  
ATOM    293  CB  GLU P  39     -12.371  10.313  21.550  0.00  0.00      PRO  C  
ATOM    294  CG  GLU P  39     -13.799  10.804  21.597  0.00  0.00      PRO  C  
ATOM    295  CD  GLU P  39     -14.513  10.656  22.977  0.00  0.00      PRO  C  
ATOM    296  OE1 GLU P  39     -15.558   9.920  23.171  0.00  0.00      PRO  O1-
ATOM    297  OE2 GLU P  39     -14.066  11.361  23.934  0.00  0.00      PRO  O  
ATOM    298  HN  GLU P  39      -9.834  10.541  20.975  0.00  0.00      PRO  H  
ATOM    299  HA  GLU P  39     -11.960   9.208  19.825  0.00  0.00      PRO  H  
ATOM    300  HB1 GLU P  39     -11.807  11.071  22.136  0.00  0.00      PRO  H  
ATOM    301  HB2 GLU P  39     -12.297   9.374  22.140  0.00  0.00      PRO  H  
ATOM    302  HG1 GLU P  39     -14.481  10.247  20.920  0.00  0.00      PRO  H  
ATOM    303  HG2 GLU P  39     -13.825  11.900  21.412  0.00  0.00      PRO  H  
ATOM    304  N   LEU P  40     -11.987  12.446  19.272  0.00  0.00      PRO  N  
ATOM    305  CA  LEU P  40     -12.390  13.603  18.468  0.00  0.00      PRO  C  
ATOM    306  C   LEU P  40     -12.109  13.434  16.973  0.00  0.00      PRO  C  
ATOM    307  O   LEU P  40     -12.901  13.907  16.146  0.00  0.00      PRO  O  
ATOM    308  CB  LEU P  40     -11.818  14.934  19.023  0.00  0.00      PRO  C  
ATOM    309  CG  LEU P  40     -11.997  15.072  20.513  0.00  0.00      PRO  C  
ATOM    310  CD1 LEU P  40     -11.395  16.396  20.925  0.00  0.00      PRO  C  
ATOM    311  CD2 LEU P  40     -13.504  14.997  20.967  0.00  0.00      PRO  C  
ATOM    312  HN  LEU P  40     -11.199  12.499  19.881  0.00  0.00      PRO  H  
ATOM    313  HA  LEU P  40     -13.458  13.715  18.575  0.00  0.00      PRO  H  
ATOM    314  HB1 LEU P  40     -12.296  15.694  18.368  0.00  0.00      PRO  H  
ATOM    315  HB2 LEU P  40     -10.727  14.990  18.817  0.00  0.00      PRO  H  
ATOM    316  HG  LEU P  40     -11.495  14.287  21.117  0.00  0.00      PRO  H  
ATOM    317 HD11 LEU P  40     -11.939  17.178  20.355  0.00  0.00      PRO  H  
ATOM    318 HD12 LEU P  40     -11.490  16.708  21.987  0.00  0.00      PRO  H  
ATOM    319 HD13 LEU P  40     -10.354  16.523  20.556  0.00  0.00      PRO  H  
ATOM    320 HD21 LEU P  40     -13.403  15.335  22.021  0.00  0.00      PRO  H  
ATOM    321 HD22 LEU P  40     -14.078  15.767  20.408  0.00  0.00      PRO  H  
ATOM    322 HD23 LEU P  40     -14.021  14.015  21.001  0.00  0.00      PRO  H  
ATOM    323  N   PHE P  41     -10.965  12.843  16.575  0.00  0.00      PRO  N  
ATOM    324  CA  PHE P  41     -10.445  12.964  15.208  0.00  0.00      PRO  C  
ATOM    325  C   PHE P  41     -10.269  11.742  14.458  0.00  0.00      PRO  C  
ATOM    326  O   PHE P  41     -10.453  11.734  13.209  0.00  0.00      PRO  O  
ATOM    327  CB  PHE P  41      -9.075  13.750  15.419  0.00  0.00      PRO  C  
ATOM    328  CG  PHE P  41      -8.239  14.013  14.116  0.00  0.00      PRO  C  
ATOM    329  CD1 PHE P  41      -7.193  13.200  13.768  0.00  0.00      PRO  C  
ATOM    330  CE1 PHE P  41      -6.622  13.380  12.490  0.00  0.00      PRO  C  
ATOM    331  CZ  PHE P  41      -7.118  14.263  11.547  0.00  0.00      PRO  C  
ATOM    332  CD2 PHE P  41      -8.684  15.048  13.220  0.00  0.00      PRO  C  
ATOM    333  CE2 PHE P  41      -8.089  15.155  11.977  0.00  0.00      PRO  C  
ATOM    334  HN  PHE P  41     -10.387  12.448  17.285  0.00  0.00      PRO  H  
ATOM    335  HA  PHE P  41     -11.193  13.494  14.637  0.00  0.00      PRO  H  
ATOM    336  HB1 PHE P  41      -8.464  13.175  16.147  0.00  0.00      PRO  H  
ATOM    337  HB2 PHE P  41      -9.358  14.648  16.010  0.00  0.00      PRO  H  
ATOM    338  HD1 PHE P  41      -6.786  12.494  14.476  0.00  0.00      PRO  H  
ATOM    339  HE1 PHE P  41      -5.871  12.648  12.234  0.00  0.00      PRO  H  
ATOM    340  HZ  PHE P  41      -6.735  14.226  10.538  0.00  0.00      PRO  H  
ATOM    341  HD2 PHE P  41      -9.555  15.645  13.445  0.00  0.00      PRO  H  
ATOM    342  HE2 PHE P  41      -8.480  15.865  11.264  0.00  0.00      PRO  H  
ATOM    343  N   LEU P  42      -9.840  10.654  15.146  0.00  0.00      PRO  N  
ATOM    344  CA  LEU P  42      -9.516   9.457  14.481  0.00  0.00      PRO  C  
ATOM    345  C   LEU P  42     -10.704   8.641  13.854  0.00  0.00      PRO  C  
ATOM    346  O   LEU P  42     -10.495   8.168  12.730  0.00  0.00      PRO  O  
ATOM    347  CB  LEU P  42      -8.625   8.544  15.261  0.00  0.00      PRO  C  
ATOM    348  CG  LEU P  42      -7.216   9.134  15.442  0.00  0.00      PRO  C  
ATOM    349  CD1 LEU P  42      -6.299   8.236  16.319  0.00  0.00      PRO  C  
ATOM    350  CD2 LEU P  42      -6.537   9.285  14.014  0.00  0.00      PRO  C  
ATOM    351  HN  LEU P  42      -9.784  10.617  16.140  0.00  0.00      PRO  H  
ATOM    352  HA  LEU P  42      -8.892   9.785  13.663  0.00  0.00      PRO  H  
ATOM    353  HB1 LEU P  42      -8.599   7.492  14.905  0.00  0.00      PRO  H  
ATOM    354  HB2 LEU P  42      -9.039   8.505  16.291  0.00  0.00      PRO  H  
ATOM    355  HG  LEU P  42      -7.255  10.180  15.816  0.00  0.00      PRO  H  
ATOM    356 HD11 LEU P  42      -5.315   8.750  16.299  0.00  0.00      PRO  H  
ATOM    357 HD12 LEU P  42      -6.726   8.070  17.331  0.00  0.00      PRO  H  
ATOM    358 HD13 LEU P  42      -6.106   7.253  15.838  0.00  0.00      PRO  H  
ATOM    359 HD21 LEU P  42      -5.429   9.238  14.083  0.00  0.00      PRO  H  
ATOM    360 HD22 LEU P  42      -6.932   8.436  13.416  0.00  0.00      PRO  H  
ATOM    361 HD23 LEU P  42      -6.799  10.251  13.533  0.00  0.00      PRO  H  
ATOM    362  N   PRO P  43     -11.807   8.375  14.542  0.00  0.00      PRO  N  
ATOM    363  CA  PRO P  43     -13.099   8.043  13.892  0.00  0.00      PRO  C  
ATOM    364  C   PRO P  43     -13.626   8.898  12.689  0.00  0.00      PRO  C  
ATOM    365  O   PRO P  43     -13.763   8.285  11.655  0.00  0.00      PRO  O  
ATOM    366  CD  PRO P  43     -11.811   8.010  15.967  0.00  0.00      PRO  C  
ATOM    367  CB  PRO P  43     -14.051   7.974  15.119  0.00  0.00      PRO  C  
ATOM    368  CG  PRO P  43     -13.160   7.391  16.255  0.00  0.00      PRO  C  
ATOM    369  HD1 PRO P  43     -11.038   7.282  16.291  0.00  0.00      PRO  H  
ATOM    370  HD2 PRO P  43     -11.778   8.993  16.483  0.00  0.00      PRO  H  
ATOM    371  HA  PRO P  43     -12.993   7.052  13.477  0.00  0.00      PRO  H  
ATOM    372  HB1 PRO P  43     -14.896   7.270  14.965  0.00  0.00      PRO  H  
ATOM    373  HB2 PRO P  43     -14.465   8.964  15.406  0.00  0.00      PRO  H  
ATOM    374  HG1 PRO P  43     -13.098   6.288  16.135  0.00  0.00      PRO  H  
ATOM    375  HG2 PRO P  43     -13.572   7.590  17.268  0.00  0.00      PRO  H  
ATOM    376  N   PRO P  44     -13.803  10.208  12.647  0.00  0.00      PRO  N  
ATOM    377  CA  PRO P  44     -14.377  10.939  11.444  0.00  0.00      PRO  C  
ATOM    378  C   PRO P  44     -13.369  10.882  10.360  0.00  0.00      PRO  C  
ATOM    379  O   PRO P  44     -13.701  10.740   9.179  0.00  0.00      PRO  O  
ATOM    380  CD  PRO P  44     -13.749  11.105  13.804  0.00  0.00      PRO  C  
ATOM    381  CB  PRO P  44     -14.693  12.425  12.028  0.00  0.00      PRO  C  
ATOM    382  CG  PRO P  44     -13.977  12.525  13.339  0.00  0.00      PRO  C  
ATOM    383  HD1 PRO P  44     -14.550  10.769  14.496  0.00  0.00      PRO  H  
ATOM    384  HD2 PRO P  44     -12.841  11.036  14.440  0.00  0.00      PRO  H  
ATOM    385  HA  PRO P  44     -15.295  10.442  11.168  0.00  0.00      PRO  H  
ATOM    386  HB1 PRO P  44     -15.776  12.236  12.187  0.00  0.00      PRO  H  
ATOM    387  HB2 PRO P  44     -14.793  13.183  11.222  0.00  0.00      PRO  H  
ATOM    388  HG1 PRO P  44     -14.527  13.048  14.150  0.00  0.00      PRO  H  
ATOM    389  HG2 PRO P  44     -13.029  13.066  13.128  0.00  0.00      PRO  H  
ATOM    390  N   LEU P  45     -12.058  10.895  10.608  0.00  0.00      PRO  N  
ATOM    391  CA  LEU P  45     -11.062  10.679   9.576  0.00  0.00      PRO  C  
ATOM    392  C   LEU P  45     -11.094   9.320   8.938  0.00  0.00      PRO  C  
ATOM    393  O   LEU P  45     -11.121   9.280   7.730  0.00  0.00      PRO  O  
ATOM    394  CB  LEU P  45      -9.631  10.931  10.122  0.00  0.00      PRO  C  
ATOM    395  CG  LEU P  45      -8.401  10.642   9.162  0.00  0.00      PRO  C  
ATOM    396  CD1 LEU P  45      -8.441  11.445   7.861  0.00  0.00      PRO  C  
ATOM    397  CD2 LEU P  45      -7.056  10.911   9.826  0.00  0.00      PRO  C  
ATOM    398  HN  LEU P  45     -11.752  11.053  11.544  0.00  0.00      PRO  H  
ATOM    399  HA  LEU P  45     -11.289  11.352   8.762  0.00  0.00      PRO  H  
ATOM    400  HB1 LEU P  45      -9.554  10.244  10.991  0.00  0.00      PRO  H  
ATOM    401  HB2 LEU P  45      -9.491  11.999  10.396  0.00  0.00      PRO  H  
ATOM    402  HG  LEU P  45      -8.466   9.573   8.867  0.00  0.00      PRO  H  
ATOM    403 HD11 LEU P  45      -8.625  12.524   8.049  0.00  0.00      PRO  H  
ATOM    404 HD12 LEU P  45      -7.480  11.353   7.312  0.00  0.00      PRO  H  
ATOM    405 HD13 LEU P  45      -9.324  11.101   7.280  0.00  0.00      PRO  H  
ATOM    406 HD21 LEU P  45      -6.813  10.529  10.841  0.00  0.00      PRO  H  
ATOM    407 HD22 LEU P  45      -6.265  10.464   9.187  0.00  0.00      PRO  H  
ATOM    408 HD23 LEU P  45      -6.798  11.992   9.838  0.00  0.00      PRO  H  
ATOM    409  N   TYR P  46     -11.017   8.290   9.805  0.00  0.00      PRO  N  
ATOM    410  CA  TYR P  46     -11.401   6.890   9.330  0.00  0.00      PRO  C  
ATOM    411  C   TYR P  46     -12.683   6.784   8.484  0.00  0.00      PRO  C  
ATOM    412  O   TYR P  46     -12.634   6.152   7.445  0.00  0.00      PRO  O  
ATOM    413  CB  TYR P  46     -11.236   5.871  10.493  0.00  0.00      PRO  C  
ATOM    414  CG  TYR P  46      -9.841   5.629  11.147  0.00  0.00      PRO  C  
ATOM    415  CD1 TYR P  46      -8.597   6.152  10.639  0.00  0.00      PRO  C  
ATOM    416  CE1 TYR P  46      -7.465   6.158  11.497  0.00  0.00      PRO  C  
ATOM    417  CZ  TYR P  46      -7.453   5.513  12.685  0.00  0.00      PRO  C  
ATOM    418  OH  TYR P  46      -6.383   5.548  13.552  0.00  0.00      PRO  O  
ATOM    419  CD2 TYR P  46      -9.796   4.891  12.390  0.00  0.00      PRO  C  
ATOM    420  CE2 TYR P  46      -8.546   4.777  13.114  0.00  0.00      PRO  C  
ATOM    421  HN  TYR P  46     -11.054   8.528  10.772  0.00  0.00      PRO  H  
ATOM    422  HA  TYR P  46     -10.646   6.566   8.629  0.00  0.00      PRO  H  
ATOM    423  HB1 TYR P  46     -11.640   4.870  10.233  0.00  0.00      PRO  H  
ATOM    424  HB2 TYR P  46     -11.823   6.216  11.371  0.00  0.00      PRO  H  
ATOM    425  HD1 TYR P  46      -8.533   6.668   9.693  0.00  0.00      PRO  H  
ATOM    426  HE1 TYR P  46      -6.598   6.698  11.144  0.00  0.00      PRO  H  
ATOM    427  HH  TYR P  46      -5.644   5.980  13.117  0.00  0.00      PRO  H  
ATOM    428  HD2 TYR P  46     -10.689   4.362  12.686  0.00  0.00      PRO  H  
ATOM    429  HE2 TYR P  46      -8.523   4.340  14.101  0.00  0.00      PRO  H  
ATOM    430  N   SER P  47     -13.810   7.409   8.995  0.00  0.00      PRO  N  
ATOM    431  CA  SER P  47     -15.089   7.429   8.259  0.00  0.00      PRO  C  
ATOM    432  C   SER P  47     -15.094   8.179   6.974  0.00  0.00      PRO  C  
ATOM    433  O   SER P  47     -15.694   7.786   6.018  0.00  0.00      PRO  O  
ATOM    434  CB  SER P  47     -16.192   8.046   9.101  0.00  0.00      PRO  C  
ATOM    435  OG  SER P  47     -16.115   7.513  10.444  0.00  0.00      PRO  O  
ATOM    436  HN  SER P  47     -13.677   7.930   9.834  0.00  0.00      PRO  H  
ATOM    437  HA  SER P  47     -15.376   6.423   7.994  0.00  0.00      PRO  H  
ATOM    438  HB1 SER P  47     -17.230   7.937   8.721  0.00  0.00      PRO  H  
ATOM    439  HB2 SER P  47     -15.845   9.100   9.157  0.00  0.00      PRO  H  
ATOM    440  HG1 SER P  47     -15.282   7.851  10.780  0.00  0.00      PRO  H  
ATOM    441  N   LEU P  48     -14.382   9.321   6.862  0.00  0.00      PRO  N  
ATOM    442  CA  LEU P  48     -14.206   9.974   5.588  0.00  0.00      PRO  C  
ATOM    443  C   LEU P  48     -13.396   9.122   4.530  0.00  0.00      PRO  C  
ATOM    444  O   LEU P  48     -13.689   9.088   3.365  0.00  0.00      PRO  O  
ATOM    445  CB  LEU P  48     -13.463  11.311   5.889  0.00  0.00      PRO  C  
ATOM    446  CG  LEU P  48     -13.071  12.246   4.704  0.00  0.00      PRO  C  
ATOM    447  CD1 LEU P  48     -14.305  13.118   4.172  0.00  0.00      PRO  C  
ATOM    448  CD2 LEU P  48     -11.859  13.119   5.008  0.00  0.00      PRO  C  
ATOM    449  HN  LEU P  48     -13.955   9.702   7.678  0.00  0.00      PRO  H  
ATOM    450  HA  LEU P  48     -15.201  10.161   5.213  0.00  0.00      PRO  H  
ATOM    451  HB1 LEU P  48     -12.553  11.048   6.471  0.00  0.00      PRO  H  
ATOM    452  HB2 LEU P  48     -14.007  11.847   6.696  0.00  0.00      PRO  H  
ATOM    453  HG  LEU P  48     -12.744  11.725   3.779  0.00  0.00      PRO  H  
ATOM    454 HD11 LEU P  48     -13.891  13.830   3.426  0.00  0.00      PRO  H  
ATOM    455 HD12 LEU P  48     -15.074  12.484   3.680  0.00  0.00      PRO  H  
ATOM    456 HD13 LEU P  48     -14.693  13.701   5.033  0.00  0.00      PRO  H  
ATOM    457 HD21 LEU P  48     -11.040  12.414   5.269  0.00  0.00      PRO  H  
ATOM    458 HD22 LEU P  48     -11.688  13.806   4.153  0.00  0.00      PRO  H  
ATOM    459 HD23 LEU P  48     -12.078  13.805   5.854  0.00  0.00      PRO  H  
ATOM    460  N   VAL P  49     -12.301   8.531   4.931  0.00  0.00      PRO  N  
ATOM    461  CA  VAL P  49     -11.256   7.780   4.162  0.00  0.00      PRO  C  
ATOM    462  C   VAL P  49     -11.865   6.593   3.544  0.00  0.00      PRO  C  
ATOM    463  O   VAL P  49     -11.630   6.096   2.463  0.00  0.00      PRO  O  
ATOM    464  CB  VAL P  49     -10.099   7.447   5.137  0.00  0.00      PRO  C  
ATOM    465  CG1 VAL P  49      -9.141   6.311   4.642  0.00  0.00      PRO  C  
ATOM    466  CG2 VAL P  49      -9.137   8.614   5.313  0.00  0.00      PRO  C  
ATOM    467  HN  VAL P  49     -11.997   8.730   5.860  0.00  0.00      PRO  H  
ATOM    468  HA  VAL P  49     -10.880   8.431   3.387  0.00  0.00      PRO  H  
ATOM    469  HB  VAL P  49     -10.597   7.093   6.064  0.00  0.00      PRO  H  
ATOM    470 HG11 VAL P  49      -8.226   6.299   5.271  0.00  0.00      PRO  H  
ATOM    471 HG12 VAL P  49      -9.639   5.320   4.580  0.00  0.00      PRO  H  
ATOM    472 HG13 VAL P  49      -8.837   6.497   3.589  0.00  0.00      PRO  H  
ATOM    473 HG21 VAL P  49      -9.662   9.499   5.732  0.00  0.00      PRO  H  
ATOM    474 HG22 VAL P  49      -8.249   8.437   5.956  0.00  0.00      PRO  H  
ATOM    475 HG23 VAL P  49      -8.576   8.732   4.361  0.00  0.00      PRO  H  
ATOM    476  N   PHE P  50     -12.659   5.902   4.418  0.00  0.00      PRO  N  
ATOM    477  CA  PHE P  50     -13.473   4.715   4.200  0.00  0.00      PRO  C  
ATOM    478  C   PHE P  50     -14.468   4.843   3.167  0.00  0.00      PRO  C  
ATOM    479  O   PHE P  50     -14.534   4.168   2.149  0.00  0.00      PRO  O  
ATOM    480  CB  PHE P  50     -14.061   4.281   5.581  0.00  0.00      PRO  C  
ATOM    481  CG  PHE P  50     -15.145   3.208   5.381  0.00  0.00      PRO  C  
ATOM    482  CD1 PHE P  50     -14.744   1.950   4.797  0.00  0.00      PRO  C  
ATOM    483  CE1 PHE P  50     -15.735   0.998   4.573  0.00  0.00      PRO  C  
ATOM    484  CZ  PHE P  50     -17.055   1.278   4.926  0.00  0.00      PRO  C  
ATOM    485  CD2 PHE P  50     -16.447   3.522   5.603  0.00  0.00      PRO  C  
ATOM    486  CE2 PHE P  50     -17.383   2.530   5.392  0.00  0.00      PRO  C  
ATOM    487  HN  PHE P  50     -12.814   6.306   5.316  0.00  0.00      PRO  H  
ATOM    488  HA  PHE P  50     -12.838   3.867   3.988  0.00  0.00      PRO  H  
ATOM    489  HB1 PHE P  50     -14.516   5.166   6.074  0.00  0.00      PRO  H  
ATOM    490  HB2 PHE P  50     -13.258   3.829   6.202  0.00  0.00      PRO  H  
ATOM    491  HD1 PHE P  50     -13.722   1.652   4.615  0.00  0.00      PRO  H  
ATOM    492  HE1 PHE P  50     -15.428   0.022   4.226  0.00  0.00      PRO  H  
ATOM    493  HZ  PHE P  50     -17.770   0.472   4.849  0.00  0.00      PRO  H  
ATOM    494  HD2 PHE P  50     -16.726   4.537   5.848  0.00  0.00      PRO  H  
ATOM    495  HE2 PHE P  50     -18.424   2.752   5.578  0.00  0.00      PRO  H  
ATOM    496  N   VAL P  51     -15.361   5.880   3.262  0.00  0.00      PRO  N  
ATOM    497  CA  VAL P  51     -16.450   6.128   2.310  0.00  0.00      PRO  C  
ATOM    498  C   VAL P  51     -15.858   6.600   0.969  0.00  0.00      PRO  C  
ATOM    499  O   VAL P  51     -16.168   6.130  -0.120  0.00  0.00      PRO  O  
ATOM    500  CB  VAL P  51     -17.656   6.943   2.769  0.00  0.00      PRO  C  
ATOM    501  CG1 VAL P  51     -18.555   7.270   1.561  0.00  0.00      PRO  C  
ATOM    502  CG2 VAL P  51     -18.386   6.237   3.920  0.00  0.00      PRO  C  
ATOM    503  HN  VAL P  51     -15.434   6.290   4.168  0.00  0.00      PRO  H  
ATOM    504  HA  VAL P  51     -16.903   5.224   1.932  0.00  0.00      PRO  H  
ATOM    505  HB  VAL P  51     -17.232   7.892   3.161  0.00  0.00      PRO  H  
ATOM    506 HG11 VAL P  51     -18.813   6.300   1.083  0.00  0.00      PRO  H  
ATOM    507 HG12 VAL P  51     -19.466   7.849   1.825  0.00  0.00      PRO  H  
ATOM    508 HG13 VAL P  51     -18.121   7.915   0.768  0.00  0.00      PRO  H  
ATOM    509 HG21 VAL P  51     -17.753   6.347   4.826  0.00  0.00      PRO  H  
ATOM    510 HG22 VAL P  51     -19.320   6.804   4.120  0.00  0.00      PRO  H  
ATOM    511 HG23 VAL P  51     -18.449   5.133   3.809  0.00  0.00      PRO  H  
ATOM    512  N   PHE P  52     -14.871   7.512   0.980  0.00  0.00      PRO  N  
ATOM    513  CA  PHE P  52     -14.096   7.759  -0.285  0.00  0.00      PRO  C  
ATOM    514  C   PHE P  52     -13.358   6.579  -0.837  0.00  0.00      PRO  C  
ATOM    515  O   PHE P  52     -13.491   6.288  -2.008  0.00  0.00      PRO  O  
ATOM    516  CB  PHE P  52     -13.219   9.044  -0.160  0.00  0.00      PRO  C  
ATOM    517  CG  PHE P  52     -14.039  10.291  -0.364  0.00  0.00      PRO  C  
ATOM    518  CD1 PHE P  52     -14.152  11.290   0.670  0.00  0.00      PRO  C  
ATOM    519  CE1 PHE P  52     -14.845  12.523   0.538  0.00  0.00      PRO  C  
ATOM    520  CZ  PHE P  52     -15.382  12.791  -0.707  0.00  0.00      PRO  C  
ATOM    521  CD2 PHE P  52     -14.510  10.737  -1.687  0.00  0.00      PRO  C  
ATOM    522  CE2 PHE P  52     -15.272  11.927  -1.798  0.00  0.00      PRO  C  
ATOM    523  HN  PHE P  52     -14.651   8.054   1.788  0.00  0.00      PRO  H  
ATOM    524  HA  PHE P  52     -14.780   7.866  -1.114  0.00  0.00      PRO  H  
ATOM    525  HB1 PHE P  52     -12.378   9.022  -0.885  0.00  0.00      PRO  H  
ATOM    526  HB2 PHE P  52     -12.779   9.011   0.859  0.00  0.00      PRO  H  
ATOM    527  HD1 PHE P  52     -13.742  11.092   1.649  0.00  0.00      PRO  H  
ATOM    528  HE1 PHE P  52     -14.910  13.171   1.399  0.00  0.00      PRO  H  
ATOM    529  HZ  PHE P  52     -16.107  13.591  -0.744  0.00  0.00      PRO  H  
ATOM    530  HD2 PHE P  52     -14.468   9.983  -2.459  0.00  0.00      PRO  H  
ATOM    531  HE2 PHE P  52     -15.768  12.225  -2.710  0.00  0.00      PRO  H  
ATOM    532  N   GLY P  53     -12.713   5.776  -0.009  0.00  0.00      PRO  N  
ATOM    533  CA  GLY P  53     -12.138   4.489  -0.390  0.00  0.00      PRO  C  
ATOM    534  C   GLY P  53     -12.986   3.464  -1.115  0.00  0.00      PRO  C  
ATOM    535  O   GLY P  53     -12.659   2.886  -2.172  0.00  0.00      PRO  O  
ATOM    536  HN  GLY P  53     -12.829   5.928   0.970  0.00  0.00      PRO  H  
ATOM    537  HA1 GLY P  53     -11.747   3.945   0.458  0.00  0.00      PRO  H  
ATOM    538  HA2 GLY P  53     -11.328   4.741  -1.058  0.00  0.00      PRO  H  
ATOM    539  N   LEU P  54     -14.133   3.074  -0.550  0.00  0.00      PRO  N  
ATOM    540  CA  LEU P  54     -15.101   2.255  -1.080  0.00  0.00      PRO  C  
ATOM    541  C   LEU P  54     -15.784   2.769  -2.367  0.00  0.00      PRO  C  
ATOM    542  O   LEU P  54     -15.870   2.039  -3.343  0.00  0.00      PRO  O  
ATOM    543  CB  LEU P  54     -16.066   2.006   0.081  0.00  0.00      PRO  C  
ATOM    544  CG  LEU P  54     -17.261   0.977  -0.210  0.00  0.00      PRO  C  
ATOM    545  CD1 LEU P  54     -17.799   0.475   1.104  0.00  0.00      PRO  C  
ATOM    546  CD2 LEU P  54     -18.414   1.557  -0.965  0.00  0.00      PRO  C  
ATOM    547  HN  LEU P  54     -14.425   3.469   0.318  0.00  0.00      PRO  H  
ATOM    548  HA  LEU P  54     -14.611   1.323  -1.322  0.00  0.00      PRO  H  
ATOM    549  HB1 LEU P  54     -16.480   3.023   0.252  0.00  0.00      PRO  H  
ATOM    550  HB2 LEU P  54     -15.489   1.605   0.941  0.00  0.00      PRO  H  
ATOM    551  HG  LEU P  54     -16.899   0.019  -0.641  0.00  0.00      PRO  H  
ATOM    552 HD11 LEU P  54     -18.590  -0.283   0.924  0.00  0.00      PRO  H  
ATOM    553 HD12 LEU P  54     -17.050   0.050   1.806  0.00  0.00      PRO  H  
ATOM    554 HD13 LEU P  54     -18.184   1.364   1.648  0.00  0.00      PRO  H  
ATOM    555 HD21 LEU P  54     -18.705   2.568  -0.607  0.00  0.00      PRO  H  
ATOM    556 HD22 LEU P  54     -18.146   1.736  -2.028  0.00  0.00      PRO  H  
ATOM    557 HD23 LEU P  54     -19.210   0.794  -0.830  0.00  0.00      PRO  H  
ATOM    558  N   LEU P  55     -16.182   4.029  -2.415  0.00  0.00      PRO  N  
ATOM    559  CA  LEU P  55     -16.669   4.720  -3.617  0.00  0.00      PRO  C  
ATOM    560  C   LEU P  55     -15.606   4.760  -4.760  0.00  0.00      PRO  C  
ATOM    561  O   LEU P  55     -15.901   4.372  -5.891  0.00  0.00      PRO  O  
ATOM    562  CB  LEU P  55     -17.052   6.181  -3.122  0.00  0.00      PRO  C  
ATOM    563  CG  LEU P  55     -17.437   7.278  -4.075  0.00  0.00      PRO  C  
ATOM    564  CD1 LEU P  55     -18.792   6.938  -4.831  0.00  0.00      PRO  C  
ATOM    565  CD2 LEU P  55     -17.672   8.596  -3.335  0.00  0.00      PRO  C  
ATOM    566  HN  LEU P  55     -16.087   4.494  -1.538  0.00  0.00      PRO  H  
ATOM    567  HA  LEU P  55     -17.442   4.139  -4.097  0.00  0.00      PRO  H  
ATOM    568  HB1 LEU P  55     -16.249   6.627  -2.497  0.00  0.00      PRO  H  
ATOM    569  HB2 LEU P  55     -17.872   6.084  -2.380  0.00  0.00      PRO  H  
ATOM    570  HG  LEU P  55     -16.622   7.373  -4.824  0.00  0.00      PRO  H  
ATOM    571 HD11 LEU P  55     -19.503   6.652  -4.028  0.00  0.00      PRO  H  
ATOM    572 HD12 LEU P  55     -19.099   7.855  -5.378  0.00  0.00      PRO  H  
ATOM    573 HD13 LEU P  55     -18.722   6.024  -5.459  0.00  0.00      PRO  H  
ATOM    574 HD21 LEU P  55     -16.747   9.036  -2.904  0.00  0.00      PRO  H  
ATOM    575 HD22 LEU P  55     -18.137   9.321  -4.036  0.00  0.00      PRO  H  
ATOM    576 HD23 LEU P  55     -18.412   8.469  -2.516  0.00  0.00      PRO  H  
ATOM    577  N   GLY P  56     -14.332   4.977  -4.366  0.00  0.00      PRO  N  
ATOM    578  CA  GLY P  56     -13.246   5.106  -5.307  0.00  0.00      PRO  C  
ATOM    579  C   GLY P  56     -12.692   3.830  -5.858  0.00  0.00      PRO  C  
ATOM    580  O   GLY P  56     -12.560   3.624  -7.080  0.00  0.00      PRO  O  
ATOM    581  HN  GLY P  56     -14.152   5.140  -3.399  0.00  0.00      PRO  H  
ATOM    582  HA1 GLY P  56     -12.436   5.666  -4.865  0.00  0.00      PRO  H  
ATOM    583  HA2 GLY P  56     -13.577   5.556  -6.231  0.00  0.00      PRO  H  
ATOM    584  N   ASN P  57     -12.364   2.849  -5.016  0.00  0.00      PRO  N  
ATOM    585  CA  ASN P  57     -12.076   1.481  -5.466  0.00  0.00      PRO  C  
ATOM    586  C   ASN P  57     -13.257   0.806  -6.134  0.00  0.00      PRO  C  
ATOM    587  O   ASN P  57     -13.101   0.065  -7.156  0.00  0.00      PRO  O  
ATOM    588  CB  ASN P  57     -11.277   0.626  -4.387  0.00  0.00      PRO  C  
ATOM    589  CG  ASN P  57      -9.988   1.431  -4.133  0.00  0.00      PRO  C  
ATOM    590  OD1 ASN P  57      -9.167   1.480  -5.052  0.00  0.00      PRO  O  
ATOM    591  ND2 ASN P  57      -9.788   1.761  -2.888  0.00  0.00      PRO  N  
ATOM    592  HN  ASN P  57     -12.314   2.974  -4.028  0.00  0.00      PRO  H  
ATOM    593  HA  ASN P  57     -11.424   1.705  -6.297  0.00  0.00      PRO  H  
ATOM    594  HB1 ASN P  57     -11.036  -0.351  -4.858  0.00  0.00      PRO  H  
ATOM    595  HB2 ASN P  57     -11.912   0.614  -3.475  0.00  0.00      PRO  H  
ATOM    596 HD21 ASN P  57     -10.406   1.446  -2.168  0.00  0.00      PRO  H  
ATOM    597 HD22 ASN P  57      -8.939   2.190  -2.581  0.00  0.00      PRO  H  
ATOM    598  N   SER P  58     -14.508   1.051  -5.678  0.00  0.00      PRO  N  
ATOM    599  CA  SER P  58     -15.617   0.438  -6.410  0.00  0.00      PRO  C  
ATOM    600  C   SER P  58     -15.736   0.912  -7.804  0.00  0.00      PRO  C  
ATOM    601  O   SER P  58     -16.201   0.270  -8.779  0.00  0.00      PRO  O  
ATOM    602  CB  SER P  58     -17.070   0.707  -5.812  0.00  0.00      PRO  C  
ATOM    603  OG  SER P  58     -16.983  -0.108  -4.595  0.00  0.00      PRO  O  
ATOM    604  HN  SER P  58     -14.792   1.554  -4.866  0.00  0.00      PRO  H  
ATOM    605  HA  SER P  58     -15.482  -0.634  -6.396  0.00  0.00      PRO  H  
ATOM    606  HB1 SER P  58     -17.902   0.334  -6.446  0.00  0.00      PRO  H  
ATOM    607  HB2 SER P  58     -17.242   1.770  -5.538  0.00  0.00      PRO  H  
ATOM    608  HG1 SER P  58     -16.598   0.503  -3.963  0.00  0.00      PRO  H  
ATOM    609  N   VAL P  59     -15.441   2.263  -8.014  0.00  0.00      PRO  N  
ATOM    610  CA  VAL P  59     -15.432   2.888  -9.342  0.00  0.00      PRO  C  
ATOM    611  C   VAL P  59     -14.368   2.251 -10.253  0.00  0.00      PRO  C  
ATOM    612  O   VAL P  59     -14.570   2.039 -11.443  0.00  0.00      PRO  O  
ATOM    613  CB  VAL P  59     -15.261   4.435  -9.331  0.00  0.00      PRO  C  
ATOM    614  CG1 VAL P  59     -14.847   4.980 -10.742  0.00  0.00      PRO  C  
ATOM    615  CG2 VAL P  59     -16.734   4.936  -9.054  0.00  0.00      PRO  C  
ATOM    616  HN  VAL P  59     -15.297   2.816  -7.196  0.00  0.00      PRO  H  
ATOM    617  HA  VAL P  59     -16.408   2.743  -9.780  0.00  0.00      PRO  H  
ATOM    618  HB  VAL P  59     -14.625   4.782  -8.489  0.00  0.00      PRO  H  
ATOM    619 HG11 VAL P  59     -15.053   6.072 -10.743  0.00  0.00      PRO  H  
ATOM    620 HG12 VAL P  59     -13.818   4.644 -10.989  0.00  0.00      PRO  H  
ATOM    621 HG13 VAL P  59     -15.501   4.499 -11.501  0.00  0.00      PRO  H  
ATOM    622 HG21 VAL P  59     -17.150   4.697  -8.052  0.00  0.00      PRO  H  
ATOM    623 HG22 VAL P  59     -16.777   6.026  -9.266  0.00  0.00      PRO  H  
ATOM    624 HG23 VAL P  59     -17.511   4.641  -9.791  0.00  0.00      PRO  H  
ATOM    625  N   VAL P  60     -13.150   1.957  -9.717  0.00  0.00      PRO  N  
ATOM    626  CA  VAL P  60     -12.161   1.172 -10.458  0.00  0.00      PRO  C  
ATOM    627  C   VAL P  60     -12.666  -0.191 -10.980  0.00  0.00      PRO  C  
ATOM    628  O   VAL P  60     -12.383  -0.504 -12.157  0.00  0.00      PRO  O  
ATOM    629  CB  VAL P  60     -10.775   0.910  -9.744  0.00  0.00      PRO  C  
ATOM    630  CG1 VAL P  60      -9.856   0.083 -10.628  0.00  0.00      PRO  C  
ATOM    631  CG2 VAL P  60     -10.099   2.178  -9.468  0.00  0.00      PRO  C  
ATOM    632  HN  VAL P  60     -12.879   2.328  -8.833  0.00  0.00      PRO  H  
ATOM    633  HA  VAL P  60     -11.873   1.760 -11.317  0.00  0.00      PRO  H  
ATOM    634  HB  VAL P  60     -11.028   0.390  -8.795  0.00  0.00      PRO  H  
ATOM    635 HG11 VAL P  60      -9.777   0.519 -11.646  0.00  0.00      PRO  H  
ATOM    636 HG12 VAL P  60      -8.786   0.099 -10.331  0.00  0.00      PRO  H  
ATOM    637 HG13 VAL P  60     -10.320  -0.902 -10.851  0.00  0.00      PRO  H  
ATOM    638 HG21 VAL P  60      -9.184   2.060  -8.850  0.00  0.00      PRO  H  
ATOM    639 HG22 VAL P  60      -9.739   2.681 -10.391  0.00  0.00      PRO  H  
ATOM    640 HG23 VAL P  60     -10.919   2.736  -8.967  0.00  0.00      PRO  H  
ATOM    641  N   VAL P  61     -13.446  -1.005 -10.164  0.00  0.00      PRO  N  
ATOM    642  CA  VAL P  61     -13.987  -2.274 -10.593  0.00  0.00      PRO  C  
ATOM    643  C   VAL P  61     -15.201  -2.129 -11.577  0.00  0.00      PRO  C  
ATOM    644  O   VAL P  61     -15.574  -2.915 -12.468  0.00  0.00      PRO  O  
ATOM    645  CB  VAL P  61     -14.252  -3.109  -9.362  0.00  0.00      PRO  C  
ATOM    646  CG1 VAL P  61     -14.556  -4.575  -9.710  0.00  0.00      PRO  C  
ATOM    647  CG2 VAL P  61     -12.997  -3.102  -8.410  0.00  0.00      PRO  C  
ATOM    648  HN  VAL P  61     -13.509  -0.667  -9.229  0.00  0.00      PRO  H  
ATOM    649  HA  VAL P  61     -13.211  -2.706 -11.207  0.00  0.00      PRO  H  
ATOM    650  HB  VAL P  61     -14.971  -2.611  -8.677  0.00  0.00      PRO  H  
ATOM    651 HG11 VAL P  61     -15.534  -4.800 -10.187  0.00  0.00      PRO  H  
ATOM    652 HG12 VAL P  61     -13.762  -4.943 -10.395  0.00  0.00      PRO  H  
ATOM    653 HG13 VAL P  61     -14.486  -5.196  -8.792  0.00  0.00      PRO  H  
ATOM    654 HG21 VAL P  61     -13.072  -3.713  -7.486  0.00  0.00      PRO  H  
ATOM    655 HG22 VAL P  61     -12.155  -3.667  -8.865  0.00  0.00      PRO  H  
ATOM    656 HG23 VAL P  61     -12.688  -2.110  -8.016  0.00  0.00      PRO  H  
ATOM    657  N   LEU P  62     -15.947  -1.066 -11.416  0.00  0.00      PRO  N  
ATOM    658  CA  LEU P  62     -16.977  -0.638 -12.346  0.00  0.00      PRO  C  
ATOM    659  C   LEU P  62     -16.363  -0.244 -13.594  0.00  0.00      PRO  C  
ATOM    660  O   LEU P  62     -16.930  -0.606 -14.616  0.00  0.00      PRO  O  
ATOM    661  CB  LEU P  62     -17.722   0.576 -11.692  0.00  0.00      PRO  C  
ATOM    662  CG  LEU P  62     -18.890   1.279 -12.526  0.00  0.00      PRO  C  
ATOM    663  CD1 LEU P  62     -20.170   0.450 -12.443  0.00  0.00      PRO  C  
ATOM    664  CD2 LEU P  62     -19.111   2.759 -12.046  0.00  0.00      PRO  C  
ATOM    665  HN  LEU P  62     -15.771  -0.452 -10.650  0.00  0.00      PRO  H  
ATOM    666  HA  LEU P  62     -17.581  -1.531 -12.414  0.00  0.00      PRO  H  
ATOM    667  HB1 LEU P  62     -17.002   1.421 -11.657  0.00  0.00      PRO  H  
ATOM    668  HB2 LEU P  62     -17.999   0.350 -10.640  0.00  0.00      PRO  H  
ATOM    669  HG  LEU P  62     -18.625   1.381 -13.601  0.00  0.00      PRO  H  
ATOM    670 HD11 LEU P  62     -21.000   0.919 -13.014  0.00  0.00      PRO  H  
ATOM    671 HD12 LEU P  62     -20.008  -0.519 -12.960  0.00  0.00      PRO  H  
ATOM    672 HD13 LEU P  62     -20.633   0.351 -11.438  0.00  0.00      PRO  H  
ATOM    673 HD21 LEU P  62     -19.316   2.774 -10.954  0.00  0.00      PRO  H  
ATOM    674 HD22 LEU P  62     -18.098   3.208 -12.124  0.00  0.00      PRO  H  
ATOM    675 HD23 LEU P  62     -19.797   3.480 -12.540  0.00  0.00      PRO  H  
ATOM    676  N   VAL P  63     -15.275   0.490 -13.702  0.00  0.00      PRO  N  
ATOM    677  CA  VAL P  63     -14.603   0.787 -14.984  0.00  0.00      PRO  C  
ATOM    678  C   VAL P  63     -14.101  -0.440 -15.685  0.00  0.00      PRO  C  
ATOM    679  O   VAL P  63     -14.324  -0.568 -16.821  0.00  0.00      PRO  O  
ATOM    680  CB  VAL P  63     -13.490   1.834 -14.786  0.00  0.00      PRO  C  
ATOM    681  CG1 VAL P  63     -12.655   2.108 -15.995  0.00  0.00      PRO  C  
ATOM    682  CG2 VAL P  63     -14.155   3.252 -14.541  0.00  0.00      PRO  C  
ATOM    683  HN  VAL P  63     -14.918   0.830 -12.836  0.00  0.00      PRO  H  
ATOM    684  HA  VAL P  63     -15.318   1.278 -15.626  0.00  0.00      PRO  H  
ATOM    685  HB  VAL P  63     -12.831   1.577 -13.930  0.00  0.00      PRO  H  
ATOM    686 HG11 VAL P  63     -11.902   1.323 -16.223  0.00  0.00      PRO  H  
ATOM    687 HG12 VAL P  63     -13.248   2.142 -16.933  0.00  0.00      PRO  H  
ATOM    688 HG13 VAL P  63     -12.110   3.076 -16.032  0.00  0.00      PRO  H  
ATOM    689 HG21 VAL P  63     -13.556   4.187 -14.518  0.00  0.00      PRO  H  
ATOM    690 HG22 VAL P  63     -14.932   3.422 -15.317  0.00  0.00      PRO  H  
ATOM    691 HG23 VAL P  63     -14.672   3.249 -13.558  0.00  0.00      PRO  H  
ATOM    692  N   LEU P  64     -13.554  -1.389 -14.951  0.00  0.00      PRO  N  
ATOM    693  CA  LEU P  64     -13.047  -2.604 -15.468  0.00  0.00      PRO  C  
ATOM    694  C   LEU P  64     -14.010  -3.783 -15.537  0.00  0.00      PRO  C  
ATOM    695  O   LEU P  64     -13.683  -4.778 -16.169  0.00  0.00      PRO  O  
ATOM    696  CB  LEU P  64     -11.841  -2.969 -14.588  0.00  0.00      PRO  C  
ATOM    697  CG  LEU P  64     -10.546  -2.158 -14.978  0.00  0.00      PRO  C  
ATOM    698  CD1 LEU P  64      -9.521  -2.483 -13.784  0.00  0.00      PRO  C  
ATOM    699  CD2 LEU P  64      -9.927  -2.577 -16.342  0.00  0.00      PRO  C  
ATOM    700  HN  LEU P  64     -13.466  -1.310 -13.961  0.00  0.00      PRO  H  
ATOM    701  HA  LEU P  64     -12.745  -2.341 -16.471  0.00  0.00      PRO  H  
ATOM    702  HB1 LEU P  64     -11.687  -4.069 -14.592  0.00  0.00      PRO  H  
ATOM    703  HB2 LEU P  64     -12.136  -2.670 -13.559  0.00  0.00      PRO  H  
ATOM    704  HG  LEU P  64     -10.623  -1.051 -15.027  0.00  0.00      PRO  H  
ATOM    705 HD11 LEU P  64      -9.511  -3.556 -13.494  0.00  0.00      PRO  H  
ATOM    706 HD12 LEU P  64      -8.469  -2.160 -13.942  0.00  0.00      PRO  H  
ATOM    707 HD13 LEU P  64      -9.858  -1.929 -12.882  0.00  0.00      PRO  H  
ATOM    708 HD21 LEU P  64     -10.600  -2.336 -17.193  0.00  0.00      PRO  H  
ATOM    709 HD22 LEU P  64      -8.947  -2.056 -16.401  0.00  0.00      PRO  H  
ATOM    710 HD23 LEU P  64      -9.924  -3.686 -16.406  0.00  0.00      PRO  H  
ATOM    711  N   PHE P  65     -15.275  -3.678 -15.061  0.00  0.00      PRO  N  
ATOM    712  CA  PHE P  65     -16.393  -4.617 -15.342  0.00  0.00      PRO  C  
ATOM    713  C   PHE P  65     -16.613  -4.948 -16.832  0.00  0.00      PRO  C  
ATOM    714  O   PHE P  65     -16.543  -6.105 -17.211  0.00  0.00      PRO  O  
ATOM    715  CB  PHE P  65     -17.719  -4.087 -14.664  0.00  0.00      PRO  C  
ATOM    716  CG  PHE P  65     -18.982  -4.821 -14.907  0.00  0.00      PRO  C  
ATOM    717  CD1 PHE P  65     -20.080  -4.172 -15.558  0.00  0.00      PRO  C  
ATOM    718  CE1 PHE P  65     -21.330  -4.733 -15.598  0.00  0.00      PRO  C  
ATOM    719  CZ  PHE P  65     -21.487  -6.033 -14.980  0.00  0.00      PRO  C  
ATOM    720  CD2 PHE P  65     -19.183  -6.152 -14.529  0.00  0.00      PRO  C  
ATOM    721  CE2 PHE P  65     -20.406  -6.701 -14.521  0.00  0.00      PRO  C  
ATOM    722  HN  PHE P  65     -15.476  -3.012 -14.347  0.00  0.00      PRO  H  
ATOM    723  HA  PHE P  65     -16.122  -5.559 -14.889  0.00  0.00      PRO  H  
ATOM    724  HB1 PHE P  65     -17.890  -3.078 -15.096  0.00  0.00      PRO  H  
ATOM    725  HB2 PHE P  65     -17.507  -4.067 -13.573  0.00  0.00      PRO  H  
ATOM    726  HD1 PHE P  65     -19.956  -3.134 -15.830  0.00  0.00      PRO  H  
ATOM    727  HE1 PHE P  65     -22.232  -4.339 -16.043  0.00  0.00      PRO  H  
ATOM    728  HZ  PHE P  65     -22.498  -6.399 -15.077  0.00  0.00      PRO  H  
ATOM    729  HD2 PHE P  65     -18.313  -6.695 -14.192  0.00  0.00      PRO  H  
ATOM    730  HE2 PHE P  65     -20.466  -7.712 -14.144  0.00  0.00      PRO  H  
ATOM    731  N   LYS P  66     -16.925  -3.990 -17.689  0.00  0.00      PRO  N  
ATOM    732  CA  LYS P  66     -17.076  -4.343 -19.071  0.00  0.00      PRO  C  
ATOM    733  C   LYS P  66     -16.433  -3.201 -19.868  0.00  0.00      PRO  C  
ATOM    734  O   LYS P  66     -16.231  -2.172 -19.249  0.00  0.00      PRO  O  
ATOM    735  CB  LYS P  66     -18.581  -4.501 -19.432  0.00  0.00      PRO  C  
ATOM    736  CG  LYS P  66     -19.386  -3.166 -19.372  0.00  0.00      PRO  C  
ATOM    737  CD  LYS P  66     -20.909  -3.347 -19.684  0.00  0.00      PRO  C  
ATOM    738  CE  LYS P  66     -21.764  -2.272 -19.082  0.00  0.00      PRO  C  
ATOM    739  NZ  LYS P  66     -23.143  -2.367 -19.669  0.00  0.00      PRO  N1+
ATOM    740  HN  LYS P  66     -17.158  -3.072 -17.378  0.00  0.00      PRO  H  
ATOM    741  HA  LYS P  66     -16.551  -5.270 -19.247  0.00  0.00      PRO  H  
ATOM    742  HB1 LYS P  66     -19.040  -5.174 -18.678  0.00  0.00      PRO  H  
ATOM    743  HB2 LYS P  66     -18.605  -4.958 -20.444  0.00  0.00      PRO  H  
ATOM    744  HG1 LYS P  66     -18.836  -2.484 -20.056  0.00  0.00      PRO  H  
ATOM    745  HG2 LYS P  66     -19.349  -2.762 -18.337  0.00  0.00      PRO  H  
ATOM    746  HD1 LYS P  66     -21.101  -4.333 -19.210  0.00  0.00      PRO  H  
ATOM    747  HD2 LYS P  66     -21.072  -3.467 -20.777  0.00  0.00      PRO  H  
ATOM    748  HE1 LYS P  66     -21.323  -1.269 -19.268  0.00  0.00      PRO  H  
ATOM    749  HE2 LYS P  66     -21.916  -2.525 -18.011  0.00  0.00      PRO  H  
ATOM    750  HZ1 LYS P  66     -23.811  -1.755 -19.158  0.00  0.00      PRO  H  
ATOM    751  HZ2 LYS P  66     -23.182  -2.244 -20.701  0.00  0.00      PRO  H  
ATOM    752  HZ3 LYS P  66     -23.495  -3.332 -19.508  0.00  0.00      PRO  H  
ATOM    753  N   TYR P  67     -16.107  -3.377 -21.193  0.00  0.00      PRO  N  
ATOM    754  CA  TYR P  67     -15.458  -2.210 -21.878  0.00  0.00      PRO  C  
ATOM    755  C   TYR P  67     -15.436  -2.212 -23.376  0.00  0.00      PRO  C  
ATOM    756  O   TYR P  67     -15.110  -1.239 -23.989  0.00  0.00      PRO  O  
ATOM    757  CB  TYR P  67     -14.051  -1.847 -21.224  0.00  0.00      PRO  C  
ATOM    758  CG  TYR P  67     -13.076  -3.118 -20.925  0.00  0.00      PRO  C  
ATOM    759  CD1 TYR P  67     -12.777  -3.392 -19.568  0.00  0.00      PRO  C  
ATOM    760  CE1 TYR P  67     -11.883  -4.410 -19.272  0.00  0.00      PRO  C  
ATOM    761  CZ  TYR P  67     -11.211  -5.122 -20.396  0.00  0.00      PRO  C  
ATOM    762  OH  TYR P  67     -10.150  -6.101 -20.181  0.00  0.00      PRO  O  
ATOM    763  CD2 TYR P  67     -12.504  -3.926 -21.983  0.00  0.00      PRO  C  
ATOM    764  CE2 TYR P  67     -11.516  -4.844 -21.718  0.00  0.00      PRO  C  
ATOM    765  HN  TYR P  67     -16.383  -4.206 -21.673  0.00  0.00      PRO  H  
ATOM    766  HA  TYR P  67     -16.023  -1.317 -21.656  0.00  0.00      PRO  H  
ATOM    767  HB1 TYR P  67     -14.096  -1.299 -20.259  0.00  0.00      PRO  H  
ATOM    768  HB2 TYR P  67     -13.504  -1.196 -21.939  0.00  0.00      PRO  H  
ATOM    769  HD1 TYR P  67     -13.250  -2.734 -18.854  0.00  0.00      PRO  H  
ATOM    770  HE1 TYR P  67     -11.635  -4.793 -18.293  0.00  0.00      PRO  H  
ATOM    771  HH  TYR P  67      -9.323  -5.627 -20.296  0.00  0.00      PRO  H  
ATOM    772  HD2 TYR P  67     -12.865  -3.682 -22.972  0.00  0.00      PRO  H  
ATOM    773  HE2 TYR P  67     -11.099  -5.338 -22.584  0.00  0.00      PRO  H  
ATOM    774  N   LYS P  68     -15.823  -3.287 -24.028  0.00  0.00      PRO  N  
ATOM    775  CA  LYS P  68     -15.612  -3.538 -25.412  0.00  0.00      PRO  C  
ATOM    776  C   LYS P  68     -14.275  -3.117 -26.011  0.00  0.00      PRO  C  
ATOM    777  O   LYS P  68     -14.188  -2.124 -26.749  0.00  0.00      PRO  O  
ATOM    778  CB  LYS P  68     -16.820  -3.198 -26.246  0.00  0.00      PRO  C  
ATOM    779  CG  LYS P  68     -17.823  -4.371 -26.370  0.00  0.00      PRO  C  
ATOM    780  CD  LYS P  68     -19.032  -4.164 -27.413  0.00  0.00      PRO  C  
ATOM    781  CE  LYS P  68     -18.581  -3.963 -28.851  0.00  0.00      PRO  C  
ATOM    782  NZ  LYS P  68     -19.726  -3.926 -29.715  0.00  0.00      PRO  N1+
ATOM    783  HN  LYS P  68     -16.071  -4.086 -23.486  0.00  0.00      PRO  H  
ATOM    784  HA  LYS P  68     -15.634  -4.617 -25.364  0.00  0.00      PRO  H  
ATOM    785  HB1 LYS P  68     -16.570  -2.966 -27.303  0.00  0.00      PRO  H  
ATOM    786  HB2 LYS P  68     -17.344  -2.306 -25.839  0.00  0.00      PRO  H  
ATOM    787  HG1 LYS P  68     -18.133  -4.532 -25.316  0.00  0.00      PRO  H  
ATOM    788  HG2 LYS P  68     -17.312  -5.271 -26.774  0.00  0.00      PRO  H  
ATOM    789  HD1 LYS P  68     -19.719  -3.335 -27.138  0.00  0.00      PRO  H  
ATOM    790  HD2 LYS P  68     -19.707  -5.046 -27.447  0.00  0.00      PRO  H  
ATOM    791  HE1 LYS P  68     -17.805  -4.731 -29.055  0.00  0.00      PRO  H  
ATOM    792  HE2 LYS P  68     -18.148  -2.940 -28.844  0.00  0.00      PRO  H  
ATOM    793  HZ1 LYS P  68     -19.579  -3.306 -30.537  0.00  0.00      PRO  H  
ATOM    794  HZ2 LYS P  68     -19.854  -4.820 -30.232  0.00  0.00      PRO  H  
ATOM    795  HZ3 LYS P  68     -20.616  -3.592 -29.292  0.00  0.00      PRO  H  
ATOM    796  N   ARG P  69     -13.102  -3.801 -25.705  0.00  0.00      PRO  N  
ATOM    797  CA  ARG P  69     -11.782  -3.735 -26.326  0.00  0.00      PRO  C  
ATOM    798  C   ARG P  69     -11.123  -5.070 -26.075  0.00  0.00      PRO  C  
ATOM    799  O   ARG P  69     -11.751  -5.864 -25.320  0.00  0.00      PRO  O  
ATOM    800  CB  ARG P  69     -10.877  -2.525 -25.800  0.00  0.00      PRO  C  
ATOM    801  CG  ARG P  69     -10.663  -2.389 -24.249  0.00  0.00      PRO  C  
ATOM    802  CD  ARG P  69      -9.638  -1.315 -23.814  0.00  0.00      PRO  C  
ATOM    803  NE  ARG P  69      -9.475  -1.291 -22.316  0.00  0.00      PRO  N1+
ATOM    804  CZ  ARG P  69      -8.931  -2.182 -21.512  0.00  0.00      PRO  C  
ATOM    805  NH1 ARG P  69      -7.952  -2.995 -21.819  0.00  0.00      PRO  N  
ATOM    806  NH2 ARG P  69      -9.285  -2.194 -20.265  0.00  0.00      PRO  N  
ATOM    807  HN  ARG P  69     -13.164  -4.566 -25.069  0.00  0.00      PRO  H  
ATOM    808  HA  ARG P  69     -11.966  -3.661 -27.388  0.00  0.00      PRO  H  
ATOM    809  HB1 ARG P  69     -11.251  -1.560 -26.205  0.00  0.00      PRO  H  
ATOM    810  HB2 ARG P  69      -9.874  -2.650 -26.262  0.00  0.00      PRO  H  
ATOM    811  HG1 ARG P  69     -10.271  -3.372 -23.912  0.00  0.00      PRO  H  
ATOM    812  HG2 ARG P  69     -11.608  -2.227 -23.687  0.00  0.00      PRO  H  
ATOM    813  HD1 ARG P  69     -10.007  -0.290 -24.031  0.00  0.00      PRO  H  
ATOM    814  HD2 ARG P  69      -8.602  -1.534 -24.148  0.00  0.00      PRO  H  
ATOM    815  HE  ARG P  69     -10.109  -0.644 -21.893  0.00  0.00      PRO  H  
ATOM    816 HH11 ARG P  69      -7.329  -2.738 -22.558  0.00  0.00      PRO  H  
ATOM    817 HH12 ARG P  69      -7.778  -3.641 -21.076  0.00  0.00      PRO  H  
ATOM    818 HH21 ARG P  69      -9.939  -1.491 -19.986  0.00  0.00      PRO  H  
ATOM    819 HH22 ARG P  69      -8.714  -2.770 -19.680  0.00  0.00      PRO  H  
ATOM    820  N   LEU P  70      -9.889  -5.358 -26.538  0.00  0.00      PRO  N  
ATOM    821  CA  LEU P  70      -9.161  -6.568 -26.106  0.00  0.00      PRO  C  
ATOM    822  C   LEU P  70      -8.715  -6.478 -24.633  0.00  0.00      PRO  C  
ATOM    823  O   LEU P  70      -8.640  -5.405 -24.015  0.00  0.00      PRO  O  
ATOM    824  CB  LEU P  70      -7.911  -6.973 -27.037  0.00  0.00      PRO  C  
ATOM    825  CG  LEU P  70      -8.293  -7.108 -28.574  0.00  0.00      PRO  C  
ATOM    826  CD1 LEU P  70      -7.205  -7.709 -29.413  0.00  0.00      PRO  C  
ATOM    827  CD2 LEU P  70      -9.545  -8.000 -28.762  0.00  0.00      PRO  C  
ATOM    828  HN  LEU P  70      -9.407  -4.678 -27.085  0.00  0.00      PRO  H  
ATOM    829  HA  LEU P  70      -9.871  -7.376 -26.206  0.00  0.00      PRO  H  
ATOM    830  HB1 LEU P  70      -7.456  -7.879 -26.584  0.00  0.00      PRO  H  
ATOM    831  HB2 LEU P  70      -7.144  -6.168 -27.039  0.00  0.00      PRO  H  
ATOM    832  HG  LEU P  70      -8.527  -6.109 -29.000  0.00  0.00      PRO  H  
ATOM    833 HD11 LEU P  70      -6.243  -7.157 -29.367  0.00  0.00      PRO  H  
ATOM    834 HD12 LEU P  70      -6.988  -8.722 -29.012  0.00  0.00      PRO  H  
ATOM    835 HD13 LEU P  70      -7.474  -7.669 -30.491  0.00  0.00      PRO  H  
ATOM    836 HD21 LEU P  70      -9.364  -8.938 -28.195  0.00  0.00      PRO  H  
ATOM    837 HD22 LEU P  70     -10.450  -7.428 -28.465  0.00  0.00      PRO  H  
ATOM    838 HD23 LEU P  70      -9.726  -8.258 -29.827  0.00  0.00      PRO  H  
ATOM    839  N   ARG P  71      -8.422  -7.579 -23.933  0.00  0.00      PRO  N  
ATOM    840  CA  ARG P  71      -7.752  -7.575 -22.600  0.00  0.00      PRO  C  
ATOM    841  C   ARG P  71      -6.372  -6.918 -22.565  0.00  0.00      PRO  C  
ATOM    842  O   ARG P  71      -5.613  -6.745 -23.536  0.00  0.00      PRO  O  
ATOM    843  CB  ARG P  71      -7.694  -8.987 -22.101  0.00  0.00      PRO  C  
ATOM    844  CG  ARG P  71      -9.023  -9.787 -22.050  0.00  0.00      PRO  C  
ATOM    845  CD  ARG P  71     -10.039  -8.959 -21.164  0.00  0.00      PRO  C  
ATOM    846  NE  ARG P  71     -11.334  -9.665 -21.157  0.00  0.00      PRO  N1+
ATOM    847  CZ  ARG P  71     -12.373  -9.337 -20.356  0.00  0.00      PRO  C  
ATOM    848  NH1 ARG P  71     -12.239  -8.193 -19.677  0.00  0.00      PRO  N  
ATOM    849  NH2 ARG P  71     -13.465 -10.064 -20.306  0.00  0.00      PRO  N  
ATOM    850  HN  ARG P  71      -8.546  -8.500 -24.292  0.00  0.00      PRO  H  
ATOM    851  HA  ARG P  71      -8.400  -6.971 -21.983  0.00  0.00      PRO  H  
ATOM    852  HB1 ARG P  71      -7.319  -9.034 -21.056  0.00  0.00      PRO  H  
ATOM    853  HB2 ARG P  71      -7.034  -9.584 -22.767  0.00  0.00      PRO  H  
ATOM    854  HG1 ARG P  71      -8.921 -10.776 -21.553  0.00  0.00      PRO  H  
ATOM    855  HG2 ARG P  71      -9.485 -10.024 -23.032  0.00  0.00      PRO  H  
ATOM    856  HD1 ARG P  71     -10.268  -8.018 -21.708  0.00  0.00      PRO  H  
ATOM    857  HD2 ARG P  71      -9.652  -8.733 -20.147  0.00  0.00      PRO  H  
ATOM    858  HE  ARG P  71     -11.549 -10.533 -21.605  0.00  0.00      PRO  H  
ATOM    859 HH11 ARG P  71     -11.531  -7.538 -19.942  0.00  0.00      PRO  H  
ATOM    860 HH12 ARG P  71     -13.004  -7.967 -19.074  0.00  0.00      PRO  H  
ATOM    861 HH21 ARG P  71     -13.371 -10.995 -20.657  0.00  0.00      PRO  H  
ATOM    862 HH22 ARG P  71     -14.035  -9.878 -19.505  0.00  0.00      PRO  H  
ATOM    863  N   SER P  72      -5.988  -6.559 -21.315  0.00  0.00      PRO  N  
ATOM    864  CA  SER P  72      -4.673  -5.998 -21.079  0.00  0.00      PRO  C  
ATOM    865  C   SER P  72      -4.198  -6.644 -19.853  0.00  0.00      PRO  C  
ATOM    866  O   SER P  72      -4.966  -7.060 -19.013  0.00  0.00      PRO  O  
ATOM    867  CB  SER P  72      -4.660  -4.412 -21.057  0.00  0.00      PRO  C  
ATOM    868  OG  SER P  72      -3.442  -3.932 -20.478  0.00  0.00      PRO  O  
ATOM    869  HN  SER P  72      -6.631  -6.521 -20.554  0.00  0.00      PRO  H  
ATOM    870  HA  SER P  72      -4.115  -6.311 -21.948  0.00  0.00      PRO  H  
ATOM    871  HB1 SER P  72      -5.494  -4.010 -20.444  0.00  0.00      PRO  H  
ATOM    872  HB2 SER P  72      -4.828  -4.037 -22.089  0.00  0.00      PRO  H  
ATOM    873  HG1 SER P  72      -2.907  -3.825 -21.267  0.00  0.00      PRO  H  
ATOM    874  N   MET P  73      -2.880  -6.744 -19.582  0.00  0.00      PRO  N  
ATOM    875  CA  MET P  73      -2.402  -7.262 -18.379  0.00  0.00      PRO  C  
ATOM    876  C   MET P  73      -2.512  -6.187 -17.328  0.00  0.00      PRO  C  
ATOM    877  O   MET P  73      -2.517  -6.442 -16.111  0.00  0.00      PRO  O  
ATOM    878  CB  MET P  73      -0.962  -7.708 -18.555  0.00  0.00      PRO  C  
ATOM    879  CG  MET P  73      -0.369  -8.776 -17.586  0.00  0.00      PRO  C  
ATOM    880  SD  MET P  73      -1.184 -10.290 -17.546  0.00  0.00      PRO  S  
ATOM    881  CE  MET P  73       0.205 -11.430 -16.958  0.00  0.00      PRO  C  
ATOM    882  HN  MET P  73      -2.166  -6.419 -20.197  0.00  0.00      PRO  H  
ATOM    883  HA  MET P  73      -3.045  -8.049 -18.014  0.00  0.00      PRO  H  
ATOM    884  HB1 MET P  73      -0.286  -6.829 -18.483  0.00  0.00      PRO  H  
ATOM    885  HB2 MET P  73      -0.923  -8.195 -19.553  0.00  0.00      PRO  H  
ATOM    886  HG1 MET P  73      -0.339  -8.169 -16.657  0.00  0.00      PRO  H  
ATOM    887  HG2 MET P  73       0.721  -8.937 -17.729  0.00  0.00      PRO  H  
ATOM    888  HE1 MET P  73       1.103 -11.318 -17.602  0.00  0.00      PRO  H  
ATOM    889  HE2 MET P  73       0.488 -11.098 -15.936  0.00  0.00      PRO  H  
ATOM    890  HE3 MET P  73      -0.071 -12.504 -16.889  0.00  0.00      PRO  H  
ATOM    891  N   THR P  74      -2.677  -4.877 -17.744  0.00  0.00      PRO  N  
ATOM    892  CA  THR P  74      -2.992  -3.792 -16.853  0.00  0.00      PRO  C  
ATOM    893  C   THR P  74      -4.288  -3.932 -16.135  0.00  0.00      PRO  C  
ATOM    894  O   THR P  74      -4.386  -3.628 -14.948  0.00  0.00      PRO  O  
ATOM    895  CB  THR P  74      -3.031  -2.479 -17.523  0.00  0.00      PRO  C  
ATOM    896  OG1 THR P  74      -2.056  -2.343 -18.489  0.00  0.00      PRO  O  
ATOM    897  CG2 THR P  74      -2.732  -1.276 -16.676  0.00  0.00      PRO  C  
ATOM    898  HN  THR P  74      -2.673  -4.620 -18.708  0.00  0.00      PRO  H  
ATOM    899  HA  THR P  74      -2.203  -3.822 -16.116  0.00  0.00      PRO  H  
ATOM    900  HB  THR P  74      -3.963  -2.302 -18.101  0.00  0.00      PRO  H  
ATOM    901  HG1 THR P  74      -2.286  -2.767 -19.319  0.00  0.00      PRO  H  
ATOM    902 HG21 THR P  74      -3.571  -1.062 -15.980  0.00  0.00      PRO  H  
ATOM    903 HG22 THR P  74      -1.873  -1.452 -15.993  0.00  0.00      PRO  H  
ATOM    904 HG23 THR P  74      -2.635  -0.281 -17.160  0.00  0.00      PRO  H  
ATOM    905  N   ASP P  75      -5.357  -4.417 -16.854  0.00  0.00      PRO  N  
ATOM    906  CA  ASP P  75      -6.714  -4.588 -16.344  0.00  0.00      PRO  C  
ATOM    907  C   ASP P  75      -6.698  -5.479 -15.140  0.00  0.00      PRO  C  
ATOM    908  O   ASP P  75      -7.166  -5.159 -14.073  0.00  0.00      PRO  O  
ATOM    909  CB  ASP P  75      -7.590  -5.109 -17.492  0.00  0.00      PRO  C  
ATOM    910  CG  ASP P  75      -7.480  -4.312 -18.827  0.00  0.00      PRO  C  
ATOM    911  OD1 ASP P  75      -7.136  -3.098 -18.807  0.00  0.00      PRO  O1-
ATOM    912  OD2 ASP P  75      -7.924  -4.876 -19.867  0.00  0.00      PRO  O  
ATOM    913  HN  ASP P  75      -5.248  -4.801 -17.767  0.00  0.00      PRO  H  
ATOM    914  HA  ASP P  75      -7.128  -3.652 -16.002  0.00  0.00      PRO  H  
ATOM    915  HB1 ASP P  75      -8.641  -5.349 -17.223  0.00  0.00      PRO  H  
ATOM    916  HB2 ASP P  75      -7.080  -6.045 -17.808  0.00  0.00      PRO  H  
ATOM    917  N   VAL P  76      -5.918  -6.626 -15.273  0.00  0.00      PRO  N  
ATOM    918  CA  VAL P  76      -5.620  -7.536 -14.246  0.00  0.00      PRO  C  
ATOM    919  C   VAL P  76      -4.953  -6.917 -13.013  0.00  0.00      PRO  C  
ATOM    920  O   VAL P  76      -5.352  -7.036 -11.853  0.00  0.00      PRO  O  
ATOM    921  CB  VAL P  76      -4.757  -8.689 -14.793  0.00  0.00      PRO  C  
ATOM    922  CG1 VAL P  76      -4.810  -9.910 -13.765  0.00  0.00      PRO  C  
ATOM    923  CG2 VAL P  76      -5.370  -9.138 -16.181  0.00  0.00      PRO  C  
ATOM    924  HN  VAL P  76      -5.593  -6.980 -16.147  0.00  0.00      PRO  H  
ATOM    925  HA  VAL P  76      -6.562  -7.932 -13.897  0.00  0.00      PRO  H  
ATOM    926  HB  VAL P  76      -3.673  -8.443 -14.788  0.00  0.00      PRO  H  
ATOM    927 HG11 VAL P  76      -5.821 -10.342 -13.602  0.00  0.00      PRO  H  
ATOM    928 HG12 VAL P  76      -4.125 -10.653 -14.227  0.00  0.00      PRO  H  
ATOM    929 HG13 VAL P  76      -4.285  -9.708 -12.808  0.00  0.00      PRO  H  
ATOM    930 HG21 VAL P  76      -6.431  -9.467 -16.152  0.00  0.00      PRO  H  
ATOM    931 HG22 VAL P  76      -5.275  -8.483 -17.074  0.00  0.00      PRO  H  
ATOM    932 HG23 VAL P  76      -4.700 -10.013 -16.324  0.00  0.00      PRO  H  
ATOM    933  N   TYR P  77      -3.770  -6.227 -13.195  0.00  0.00      PRO  N  
ATOM    934  CA  TYR P  77      -2.926  -5.688 -12.154  0.00  0.00      PRO  C  
ATOM    935  C   TYR P  77      -3.548  -4.533 -11.435  0.00  0.00      PRO  C  
ATOM    936  O   TYR P  77      -3.626  -4.542 -10.242  0.00  0.00      PRO  O  
ATOM    937  CB  TYR P  77      -1.495  -5.387 -12.559  0.00  0.00      PRO  C  
ATOM    938  CG  TYR P  77      -0.745  -6.487 -13.195  0.00  0.00      PRO  C  
ATOM    939  CD1 TYR P  77      -0.908  -7.809 -12.894  0.00  0.00      PRO  C  
ATOM    940  CE1 TYR P  77      -0.130  -8.812 -13.561  0.00  0.00      PRO  C  
ATOM    941  CZ  TYR P  77       0.873  -8.326 -14.443  0.00  0.00      PRO  C  
ATOM    942  OH  TYR P  77       1.842  -9.174 -15.086  0.00  0.00      PRO  O  
ATOM    943  CD2 TYR P  77       0.174  -6.032 -14.153  0.00  0.00      PRO  C  
ATOM    944  CE2 TYR P  77       0.961  -6.929 -14.752  0.00  0.00      PRO  C  
ATOM    945  HN  TYR P  77      -3.346  -6.134 -14.093  0.00  0.00      PRO  H  
ATOM    946  HA  TYR P  77      -2.873  -6.535 -11.486  0.00  0.00      PRO  H  
ATOM    947  HB1 TYR P  77      -0.938  -4.911 -11.724  0.00  0.00      PRO  H  
ATOM    948  HB2 TYR P  77      -1.626  -4.558 -13.287  0.00  0.00      PRO  H  
ATOM    949  HD1 TYR P  77      -1.654  -8.095 -12.168  0.00  0.00      PRO  H  
ATOM    950  HE1 TYR P  77      -0.168  -9.814 -13.159  0.00  0.00      PRO  H  
ATOM    951  HH  TYR P  77       2.582  -8.640 -15.383  0.00  0.00      PRO  H  
ATOM    952  HD2 TYR P  77       0.348  -4.969 -14.225  0.00  0.00      PRO  H  
ATOM    953  HE2 TYR P  77       1.751  -6.564 -15.390  0.00  0.00      PRO  H  
ATOM    954  N   LEU P  78      -4.199  -3.679 -12.192  0.00  0.00      PRO  N  
ATOM    955  CA  LEU P  78      -5.025  -2.588 -11.640  0.00  0.00      PRO  C  
ATOM    956  C   LEU P  78      -6.167  -3.088 -10.761  0.00  0.00      PRO  C  
ATOM    957  O   LEU P  78      -6.437  -2.607  -9.681  0.00  0.00      PRO  O  
ATOM    958  CB  LEU P  78      -5.421  -1.579 -12.760  0.00  0.00      PRO  C  
ATOM    959  CG  LEU P  78      -6.494  -0.555 -12.269  0.00  0.00      PRO  C  
ATOM    960  CD1 LEU P  78      -5.837   0.419 -11.262  0.00  0.00      PRO  C  
ATOM    961  CD2 LEU P  78      -6.997   0.349 -13.415  0.00  0.00      PRO  C  
ATOM    962  HN  LEU P  78      -4.107  -3.743 -13.183  0.00  0.00      PRO  H  
ATOM    963  HA  LEU P  78      -4.319  -2.051 -11.024  0.00  0.00      PRO  H  
ATOM    964  HB1 LEU P  78      -5.865  -2.140 -13.610  0.00  0.00      PRO  H  
ATOM    965  HB2 LEU P  78      -4.537  -1.047 -13.174  0.00  0.00      PRO  H  
ATOM    966  HG  LEU P  78      -7.399  -0.996 -11.799  0.00  0.00      PRO  H  
ATOM    967 HD11 LEU P  78      -4.849   0.774 -11.627  0.00  0.00      PRO  H  
ATOM    968 HD12 LEU P  78      -6.532   1.239 -10.982  0.00  0.00      PRO  H  
ATOM    969 HD13 LEU P  78      -5.606  -0.019 -10.267  0.00  0.00      PRO  H  
ATOM    970 HD21 LEU P  78      -7.259  -0.218 -14.334  0.00  0.00      PRO  H  
ATOM    971 HD22 LEU P  78      -7.828   0.996 -13.063  0.00  0.00      PRO  H  
ATOM    972 HD23 LEU P  78      -6.176   0.970 -13.833  0.00  0.00      PRO  H  
ATOM    973  N   LEU P  79      -6.789  -4.172 -11.239  0.00  0.00      PRO  N  
ATOM    974  CA  LEU P  79      -7.920  -4.714 -10.569  0.00  0.00      PRO  C  
ATOM    975  C   LEU P  79      -7.507  -5.391  -9.251  0.00  0.00      PRO  C  
ATOM    976  O   LEU P  79      -8.129  -5.228  -8.200  0.00  0.00      PRO  O  
ATOM    977  CB  LEU P  79      -8.713  -5.716 -11.282  0.00  0.00      PRO  C  
ATOM    978  CG  LEU P  79     -10.099  -6.144 -10.830  0.00  0.00      PRO  C  
ATOM    979  CD1 LEU P  79     -11.149  -5.714 -11.906  0.00  0.00      PRO  C  
ATOM    980  CD2 LEU P  79     -10.228  -7.633 -10.501  0.00  0.00      PRO  C  
ATOM    981  HN  LEU P  79      -6.619  -4.471 -12.175  0.00  0.00      PRO  H  
ATOM    982  HA  LEU P  79      -8.579  -3.886 -10.350  0.00  0.00      PRO  H  
ATOM    983  HB1 LEU P  79      -8.099  -6.630 -11.434  0.00  0.00      PRO  H  
ATOM    984  HB2 LEU P  79      -8.737  -5.191 -12.261  0.00  0.00      PRO  H  
ATOM    985  HG  LEU P  79     -10.361  -5.605  -9.895  0.00  0.00      PRO  H  
ATOM    986 HD11 LEU P  79     -11.268  -4.614 -12.001  0.00  0.00      PRO  H  
ATOM    987 HD12 LEU P  79     -10.953  -6.138 -12.914  0.00  0.00      PRO  H  
ATOM    988 HD13 LEU P  79     -12.168  -6.061 -11.630  0.00  0.00      PRO  H  
ATOM    989 HD21 LEU P  79     -11.284  -7.964 -10.398  0.00  0.00      PRO  H  
ATOM    990 HD22 LEU P  79      -9.881  -8.324 -11.299  0.00  0.00      PRO  H  
ATOM    991 HD23 LEU P  79      -9.745  -7.942  -9.549  0.00  0.00      PRO  H  
ATOM    992  N   ASN P  80      -6.342  -6.036  -9.235  0.00  0.00      PRO  N  
ATOM    993  CA  ASN P  80      -5.708  -6.662  -8.055  0.00  0.00      PRO  C  
ATOM    994  C   ASN P  80      -5.210  -5.613  -7.073  0.00  0.00      PRO  C  
ATOM    995  O   ASN P  80      -5.257  -5.946  -5.852  0.00  0.00      PRO  O  
ATOM    996  CB  ASN P  80      -4.709  -7.821  -8.384  0.00  0.00      PRO  C  
ATOM    997  CG  ASN P  80      -5.462  -9.086  -8.784  0.00  0.00      PRO  C  
ATOM    998  OD1 ASN P  80      -5.878  -9.910  -8.038  0.00  0.00      PRO  O  
ATOM    999  ND2 ASN P  80      -5.483  -9.266 -10.123  0.00  0.00      PRO  N  
ATOM   1000  HN  ASN P  80      -5.915  -6.252 -10.110  0.00  0.00      PRO  H  
ATOM   1001  HA  ASN P  80      -6.422  -6.993  -7.315  0.00  0.00      PRO  H  
ATOM   1002  HB1 ASN P  80      -4.111  -8.046  -7.475  0.00  0.00      PRO  H  
ATOM   1003  HB2 ASN P  80      -3.963  -7.426  -9.106  0.00  0.00      PRO  H  
ATOM   1004 HD21 ASN P  80      -5.257  -8.493 -10.715  0.00  0.00      PRO  H  
ATOM   1005 HD22 ASN P  80      -5.782 -10.143 -10.499  0.00  0.00      PRO  H  
ATOM   1006  N   LEU P  81      -4.763  -4.473  -7.561  0.00  0.00      PRO  N  
ATOM   1007  CA  LEU P  81      -4.429  -3.338  -6.722  0.00  0.00      PRO  C  
ATOM   1008  C   LEU P  81      -5.662  -2.577  -6.172  0.00  0.00      PRO  C  
ATOM   1009  O   LEU P  81      -5.673  -2.123  -5.049  0.00  0.00      PRO  O  
ATOM   1010  CB  LEU P  81      -3.582  -2.375  -7.598  0.00  0.00      PRO  C  
ATOM   1011  CG  LEU P  81      -2.966  -1.089  -6.988  0.00  0.00      PRO  C  
ATOM   1012  CD1 LEU P  81      -2.361  -1.344  -5.685  0.00  0.00      PRO  C  
ATOM   1013  CD2 LEU P  81      -1.977  -0.361  -7.949  0.00  0.00      PRO  C  
ATOM   1014  HN  LEU P  81      -4.747  -4.394  -8.554  0.00  0.00      PRO  H  
ATOM   1015  HA  LEU P  81      -3.802  -3.665  -5.905  0.00  0.00      PRO  H  
ATOM   1016  HB1 LEU P  81      -4.094  -2.162  -8.561  0.00  0.00      PRO  H  
ATOM   1017  HB2 LEU P  81      -2.684  -2.970  -7.870  0.00  0.00      PRO  H  
ATOM   1018  HG  LEU P  81      -3.822  -0.413  -6.776  0.00  0.00      PRO  H  
ATOM   1019 HD11 LEU P  81      -3.103  -1.846  -5.027  0.00  0.00      PRO  H  
ATOM   1020 HD12 LEU P  81      -1.385  -1.867  -5.767  0.00  0.00      PRO  H  
ATOM   1021 HD13 LEU P  81      -2.097  -0.302  -5.403  0.00  0.00      PRO  H  
ATOM   1022 HD21 LEU P  81      -2.467  -0.296  -8.944  0.00  0.00      PRO  H  
ATOM   1023 HD22 LEU P  81      -1.860   0.644  -7.490  0.00  0.00      PRO  H  
ATOM   1024 HD23 LEU P  81      -0.985  -0.858  -7.996  0.00  0.00      PRO  H  
ATOM   1025  N   ALA P  82      -6.820  -2.527  -6.890  0.00  0.00      PRO  N  
ATOM   1026  CA  ALA P  82      -8.123  -1.995  -6.507  0.00  0.00      PRO  C  
ATOM   1027  C   ALA P  82      -8.674  -2.738  -5.369  0.00  0.00      PRO  C  
ATOM   1028  O   ALA P  82      -9.026  -2.303  -4.292  0.00  0.00      PRO  O  
ATOM   1029  CB  ALA P  82      -9.005  -2.030  -7.696  0.00  0.00      PRO  C  
ATOM   1030  HN  ALA P  82      -6.723  -2.919  -7.802  0.00  0.00      PRO  H  
ATOM   1031  HA  ALA P  82      -8.029  -0.944  -6.280  0.00  0.00      PRO  H  
ATOM   1032  HB1 ALA P  82      -8.505  -1.374  -8.441  0.00  0.00      PRO  H  
ATOM   1033  HB2 ALA P  82      -9.155  -3.047  -8.118  0.00  0.00      PRO  H  
ATOM   1034  HB3 ALA P  82     -10.030  -1.613  -7.605  0.00  0.00      PRO  H  
ATOM   1035  N   ILE P  83      -8.767  -4.069  -5.570  0.00  0.00      PRO  N  
ATOM   1036  CA  ILE P  83      -9.155  -4.962  -4.511  0.00  0.00      PRO  C  
ATOM   1037  C   ILE P  83      -8.296  -4.974  -3.258  0.00  0.00      PRO  C  
ATOM   1038  O   ILE P  83      -8.817  -5.040  -2.130  0.00  0.00      PRO  O  
ATOM   1039  CB  ILE P  83      -9.292  -6.332  -5.110  0.00  0.00      PRO  C  
ATOM   1040  CG2 ILE P  83      -9.615  -7.298  -4.037  0.00  0.00      PRO  C  
ATOM   1041  CG1 ILE P  83     -10.440  -6.354  -6.208  0.00  0.00      PRO  C  
ATOM   1042  CD  ILE P  83     -11.846  -5.850  -5.780  0.00  0.00      PRO  C  
ATOM   1043  HN  ILE P  83      -8.644  -4.406  -6.500  0.00  0.00      PRO  H  
ATOM   1044  HA  ILE P  83     -10.169  -4.718  -4.231  0.00  0.00      PRO  H  
ATOM   1045  HB  ILE P  83      -8.341  -6.514  -5.656  0.00  0.00      PRO  H  
ATOM   1046 HG21 ILE P  83      -8.672  -7.502  -3.487  0.00  0.00      PRO  H  
ATOM   1047 HG22 ILE P  83     -10.442  -6.980  -3.366  0.00  0.00      PRO  H  
ATOM   1048 HG23 ILE P  83      -9.980  -8.237  -4.505  0.00  0.00      PRO  H  
ATOM   1049 HG11 ILE P  83     -10.505  -7.406  -6.560  0.00  0.00      PRO  H  
ATOM   1050 HG12 ILE P  83     -10.096  -5.773  -7.091  0.00  0.00      PRO  H  
ATOM   1051  HD1 ILE P  83     -11.818  -4.749  -5.636  0.00  0.00      PRO  H  
ATOM   1052  HD2 ILE P  83     -12.528  -5.938  -6.653  0.00  0.00      PRO  H  
ATOM   1053  HD3 ILE P  83     -12.295  -6.403  -4.927  0.00  0.00      PRO  H  
ATOM   1054  N   SER P  84      -6.954  -4.894  -3.334  0.00  0.00      PRO  N  
ATOM   1055  CA  SER P  84      -6.130  -4.727  -2.165  0.00  0.00      PRO  C  
ATOM   1056  C   SER P  84      -6.414  -3.534  -1.286  0.00  0.00      PRO  C  
ATOM   1057  O   SER P  84      -6.598  -3.679  -0.089  0.00  0.00      PRO  O  
ATOM   1058  CB  SER P  84      -4.641  -4.621  -2.625  0.00  0.00      PRO  C  
ATOM   1059  OG  SER P  84      -3.738  -4.719  -1.548  0.00  0.00      PRO  O  
ATOM   1060  HN  SER P  84      -6.401  -5.157  -4.121  0.00  0.00      PRO  H  
ATOM   1061  HA  SER P  84      -6.311  -5.574  -1.520  0.00  0.00      PRO  H  
ATOM   1062  HB1 SER P  84      -4.402  -3.657  -3.123  0.00  0.00      PRO  H  
ATOM   1063  HB2 SER P  84      -4.434  -5.522  -3.242  0.00  0.00      PRO  H  
ATOM   1064  HG1 SER P  84      -3.697  -3.805  -1.257  0.00  0.00      PRO  H  
ATOM   1065  N   ASP P  85      -6.621  -2.317  -1.853  0.00  0.00      PRO  N  
ATOM   1066  CA  ASP P  85      -6.844  -1.151  -0.996  0.00  0.00      PRO  C  
ATOM   1067  C   ASP P  85      -8.321  -1.273  -0.443  0.00  0.00      PRO  C  
ATOM   1068  O   ASP P  85      -8.604  -0.972   0.694  0.00  0.00      PRO  O  
ATOM   1069  CB  ASP P  85      -6.773   0.143  -1.774  0.00  0.00      PRO  C  
ATOM   1070  CG  ASP P  85      -5.367   0.744  -1.901  0.00  0.00      PRO  C  
ATOM   1071  OD1 ASP P  85      -4.494   0.144  -1.156  0.00  0.00      PRO  O1-
ATOM   1072  OD2 ASP P  85      -5.181   1.667  -2.716  0.00  0.00      PRO  O  
ATOM   1073  HN  ASP P  85      -6.356  -2.212  -2.809  0.00  0.00      PRO  H  
ATOM   1074  HA  ASP P  85      -6.142  -1.134  -0.175  0.00  0.00      PRO  H  
ATOM   1075  HB1 ASP P  85      -7.301   0.967  -1.247  0.00  0.00      PRO  H  
ATOM   1076  HB2 ASP P  85      -7.029   0.010  -2.847  0.00  0.00      PRO  H  
ATOM   1077  N   LEU P  86      -9.264  -1.689  -1.211  0.00  0.00      PRO  N  
ATOM   1078  CA  LEU P  86     -10.626  -1.878  -0.828  0.00  0.00      PRO  C  
ATOM   1079  C   LEU P  86     -10.889  -2.959   0.130  0.00  0.00      PRO  C  
ATOM   1080  O   LEU P  86     -11.726  -2.763   1.052  0.00  0.00      PRO  O  
ATOM   1081  CB  LEU P  86     -11.514  -2.138  -2.150  0.00  0.00      PRO  C  
ATOM   1082  CG  LEU P  86     -13.046  -2.315  -1.888  0.00  0.00      PRO  C  
ATOM   1083  CD1 LEU P  86     -13.651  -1.153  -1.091  0.00  0.00      PRO  C  
ATOM   1084  CD2 LEU P  86     -13.765  -2.615  -3.202  0.00  0.00      PRO  C  
ATOM   1085  HN  LEU P  86      -8.893  -2.017  -2.076  0.00  0.00      PRO  H  
ATOM   1086  HA  LEU P  86     -10.939  -0.938  -0.398  0.00  0.00      PRO  H  
ATOM   1087  HB1 LEU P  86     -11.193  -3.048  -2.701  0.00  0.00      PRO  H  
ATOM   1088  HB2 LEU P  86     -11.373  -1.346  -2.916  0.00  0.00      PRO  H  
ATOM   1089  HG  LEU P  86     -13.168  -3.245  -1.293  0.00  0.00      PRO  H  
ATOM   1090 HD11 LEU P  86     -14.754  -1.287  -1.095  0.00  0.00      PRO  H  
ATOM   1091 HD12 LEU P  86     -13.327  -1.052  -0.032  0.00  0.00      PRO  H  
ATOM   1092 HD13 LEU P  86     -13.394  -0.214  -1.625  0.00  0.00      PRO  H  
ATOM   1093 HD21 LEU P  86     -13.524  -1.791  -3.908  0.00  0.00      PRO  H  
ATOM   1094 HD22 LEU P  86     -13.324  -3.553  -3.602  0.00  0.00      PRO  H  
ATOM   1095 HD23 LEU P  86     -14.836  -2.860  -3.035  0.00  0.00      PRO  H  
ATOM   1096  N   LEU P  87     -10.215  -4.155   0.063  0.00  0.00      PRO  N  
ATOM   1097  CA  LEU P  87     -10.105  -5.156   1.033  0.00  0.00      PRO  C  
ATOM   1098  C   LEU P  87      -9.479  -4.804   2.364  0.00  0.00      PRO  C  
ATOM   1099  O   LEU P  87      -9.991  -5.201   3.427  0.00  0.00      PRO  O  
ATOM   1100  CB  LEU P  87      -9.447  -6.530   0.621  0.00  0.00      PRO  C  
ATOM   1101  CG  LEU P  87     -10.370  -7.499  -0.177  0.00  0.00      PRO  C  
ATOM   1102  CD1 LEU P  87      -9.750  -8.847  -0.638  0.00  0.00      PRO  C  
ATOM   1103  CD2 LEU P  87     -11.788  -7.679   0.362  0.00  0.00      PRO  C  
ATOM   1104  HN  LEU P  87      -9.607  -4.385  -0.693  0.00  0.00      PRO  H  
ATOM   1105  HA  LEU P  87     -11.127  -5.397   1.287  0.00  0.00      PRO  H  
ATOM   1106  HB1 LEU P  87      -9.095  -7.096   1.510  0.00  0.00      PRO  H  
ATOM   1107  HB2 LEU P  87      -8.688  -6.293  -0.154  0.00  0.00      PRO  H  
ATOM   1108  HG  LEU P  87     -10.476  -7.027  -1.177  0.00  0.00      PRO  H  
ATOM   1109 HD11 LEU P  87      -9.051  -8.652  -1.478  0.00  0.00      PRO  H  
ATOM   1110 HD12 LEU P  87      -9.289  -9.306   0.263  0.00  0.00      PRO  H  
ATOM   1111 HD13 LEU P  87     -10.444  -9.612  -1.047  0.00  0.00      PRO  H  
ATOM   1112 HD21 LEU P  87     -12.395  -6.748   0.354  0.00  0.00      PRO  H  
ATOM   1113 HD22 LEU P  87     -12.158  -8.561  -0.203  0.00  0.00      PRO  H  
ATOM   1114 HD23 LEU P  87     -11.749  -8.031   1.415  0.00  0.00      PRO  H  
ATOM   1115  N   PHE P  88      -8.395  -3.951   2.332  0.00  0.00      PRO  N  
ATOM   1116  CA  PHE P  88      -7.767  -3.372   3.518  0.00  0.00      PRO  C  
ATOM   1117  C   PHE P  88      -8.697  -2.435   4.220  0.00  0.00      PRO  C  
ATOM   1118  O   PHE P  88      -8.818  -2.491   5.430  0.00  0.00      PRO  O  
ATOM   1119  CB  PHE P  88      -6.307  -2.842   3.171  0.00  0.00      PRO  C  
ATOM   1120  CG  PHE P  88      -5.455  -2.111   4.153  0.00  0.00      PRO  C  
ATOM   1121  CD1 PHE P  88      -5.461  -2.507   5.563  0.00  0.00      PRO  C  
ATOM   1122  CE1 PHE P  88      -4.710  -1.819   6.502  0.00  0.00      PRO  C  
ATOM   1123  CZ  PHE P  88      -4.041  -0.649   6.069  0.00  0.00      PRO  C  
ATOM   1124  CD2 PHE P  88      -4.798  -0.994   3.780  0.00  0.00      PRO  C  
ATOM   1125  CE2 PHE P  88      -4.083  -0.271   4.752  0.00  0.00      PRO  C  
ATOM   1126  HN  PHE P  88      -7.959  -3.661   1.484  0.00  0.00      PRO  H  
ATOM   1127  HA  PHE P  88      -7.590  -4.203   4.185  0.00  0.00      PRO  H  
ATOM   1128  HB1 PHE P  88      -6.511  -2.164   2.315  0.00  0.00      PRO  H  
ATOM   1129  HB2 PHE P  88      -5.791  -3.721   2.728  0.00  0.00      PRO  H  
ATOM   1130  HD1 PHE P  88      -6.096  -3.288   5.954  0.00  0.00      PRO  H  
ATOM   1131  HE1 PHE P  88      -4.725  -2.150   7.530  0.00  0.00      PRO  H  
ATOM   1132  HZ  PHE P  88      -3.364  -0.145   6.744  0.00  0.00      PRO  H  
ATOM   1133  HD2 PHE P  88      -4.764  -0.710   2.739  0.00  0.00      PRO  H  
ATOM   1134  HE2 PHE P  88      -3.436   0.576   4.578  0.00  0.00      PRO  H  
ATOM   1135  N   VAL P  89      -9.580  -1.665   3.494  0.00  0.00      PRO  N  
ATOM   1136  CA  VAL P  89     -10.328  -0.620   4.174  0.00  0.00      PRO  C  
ATOM   1137  C   VAL P  89     -11.723  -1.084   4.790  0.00  0.00      PRO  C  
ATOM   1138  O   VAL P  89     -12.193  -0.408   5.736  0.00  0.00      PRO  O  
ATOM   1139  CB  VAL P  89     -10.513   0.603   3.308  0.00  0.00      PRO  C  
ATOM   1140  CG1 VAL P  89     -11.718   0.513   2.277  0.00  0.00      PRO  C  
ATOM   1141  CG2 VAL P  89     -10.656   1.875   4.165  0.00  0.00      PRO  C  
ATOM   1142  HN  VAL P  89      -9.643  -1.779   2.506  0.00  0.00      PRO  H  
ATOM   1143  HA  VAL P  89      -9.793  -0.292   5.053  0.00  0.00      PRO  H  
ATOM   1144  HB  VAL P  89      -9.550   0.648   2.756  0.00  0.00      PRO  H  
ATOM   1145 HG11 VAL P  89     -12.707   0.457   2.779  0.00  0.00      PRO  H  
ATOM   1146 HG12 VAL P  89     -11.657   1.493   1.757  0.00  0.00      PRO  H  
ATOM   1147 HG13 VAL P  89     -11.533  -0.252   1.494  0.00  0.00      PRO  H  
ATOM   1148 HG21 VAL P  89     -10.783   2.705   3.439  0.00  0.00      PRO  H  
ATOM   1149 HG22 VAL P  89     -11.488   1.834   4.900  0.00  0.00      PRO  H  
ATOM   1150 HG23 VAL P  89      -9.715   2.048   4.730  0.00  0.00      PRO  H  
ATOM   1151  N   PHE P  90     -12.308  -2.215   4.269  0.00  0.00      PRO  N  
ATOM   1152  CA  PHE P  90     -13.677  -2.647   4.670  0.00  0.00      PRO  C  
ATOM   1153  C   PHE P  90     -13.884  -2.790   6.230  0.00  0.00      PRO  C  
ATOM   1154  O   PHE P  90     -14.915  -2.384   6.787  0.00  0.00      PRO  O  
ATOM   1155  CB  PHE P  90     -14.076  -3.995   3.997  0.00  0.00      PRO  C  
ATOM   1156  CG  PHE P  90     -14.512  -3.856   2.572  0.00  0.00      PRO  C  
ATOM   1157  CD1 PHE P  90     -14.009  -4.828   1.614  0.00  0.00      PRO  C  
ATOM   1158  CE1 PHE P  90     -14.569  -4.872   0.311  0.00  0.00      PRO  C  
ATOM   1159  CZ  PHE P  90     -15.539  -3.937  -0.051  0.00  0.00      PRO  C  
ATOM   1160  CD2 PHE P  90     -15.490  -2.983   2.172  0.00  0.00      PRO  C  
ATOM   1161  CE2 PHE P  90     -16.003  -2.984   0.902  0.00  0.00      PRO  C  
ATOM   1162  HN  PHE P  90     -11.882  -2.625   3.467  0.00  0.00      PRO  H  
ATOM   1163  HA  PHE P  90     -14.393  -1.886   4.395  0.00  0.00      PRO  H  
ATOM   1164  HB1 PHE P  90     -14.912  -4.497   4.528  0.00  0.00      PRO  H  
ATOM   1165  HB2 PHE P  90     -13.207  -4.684   4.076  0.00  0.00      PRO  H  
ATOM   1166  HD1 PHE P  90     -13.176  -5.509   1.698  0.00  0.00      PRO  H  
ATOM   1167  HE1 PHE P  90     -14.194  -5.595  -0.398  0.00  0.00      PRO  H  
ATOM   1168  HZ  PHE P  90     -16.006  -3.859  -1.021  0.00  0.00      PRO  H  
ATOM   1169  HD2 PHE P  90     -15.890  -2.271   2.879  0.00  0.00      PRO  H  
ATOM   1170  HE2 PHE P  90     -16.701  -2.209   0.617  0.00  0.00      PRO  H  
ATOM   1171  N   SER P  91     -12.886  -3.222   6.954  0.00  0.00      PRO  N  
ATOM   1172  CA  SER P  91     -12.828  -3.228   8.456  0.00  0.00      PRO  C  
ATOM   1173  C   SER P  91     -12.631  -1.905   9.160  0.00  0.00      PRO  C  
ATOM   1174  O   SER P  91     -13.071  -1.761  10.335  0.00  0.00      PRO  O  
ATOM   1175  CB  SER P  91     -11.619  -4.059   8.972  0.00  0.00      PRO  C  
ATOM   1176  OG  SER P  91     -11.735  -5.344   8.373  0.00  0.00      PRO  O  
ATOM   1177  HN  SER P  91     -12.041  -3.429   6.467  0.00  0.00      PRO  H  
ATOM   1178  HA  SER P  91     -13.691  -3.744   8.851  0.00  0.00      PRO  H  
ATOM   1179  HB1 SER P  91     -11.620  -4.202  10.074  0.00  0.00      PRO  H  
ATOM   1180  HB2 SER P  91     -10.659  -3.569   8.705  0.00  0.00      PRO  H  
ATOM   1181  HG1 SER P  91     -11.168  -5.448   7.605  0.00  0.00      PRO  H  
ATOM   1182  N   LEU P  92     -12.006  -0.882   8.493  0.00  0.00      PRO  N  
ATOM   1183  CA  LEU P  92     -11.454   0.326   9.064  0.00  0.00      PRO  C  
ATOM   1184  C   LEU P  92     -12.331   1.127   9.998  0.00  0.00      PRO  C  
ATOM   1185  O   LEU P  92     -11.864   1.305  11.071  0.00  0.00      PRO  O  
ATOM   1186  CB  LEU P  92     -10.776   1.240   7.953  0.00  0.00      PRO  C  
ATOM   1187  CG  LEU P  92     -10.235   2.640   8.401  0.00  0.00      PRO  C  
ATOM   1188  CD1 LEU P  92      -9.209   2.654   9.456  0.00  0.00      PRO  C  
ATOM   1189  CD2 LEU P  92      -9.793   3.384   7.133  0.00  0.00      PRO  C  
ATOM   1190  HN  LEU P  92     -12.038  -0.982   7.501  0.00  0.00      PRO  H  
ATOM   1191  HA  LEU P  92     -10.595   0.030   9.647  0.00  0.00      PRO  H  
ATOM   1192  HB1 LEU P  92     -11.582   1.405   7.205  0.00  0.00      PRO  H  
ATOM   1193  HB2 LEU P  92      -9.956   0.634   7.513  0.00  0.00      PRO  H  
ATOM   1194  HG  LEU P  92     -11.129   3.210   8.733  0.00  0.00      PRO  H  
ATOM   1195 HD11 LEU P  92      -8.951   3.705   9.705  0.00  0.00      PRO  H  
ATOM   1196 HD12 LEU P  92      -9.650   2.207  10.372  0.00  0.00      PRO  H  
ATOM   1197 HD13 LEU P  92      -8.261   2.141   9.186  0.00  0.00      PRO  H  
ATOM   1198 HD21 LEU P  92      -8.888   3.015   6.603  0.00  0.00      PRO  H  
ATOM   1199 HD22 LEU P  92     -10.696   3.556   6.509  0.00  0.00      PRO  H  
ATOM   1200 HD23 LEU P  92      -9.523   4.437   7.358  0.00  0.00      PRO  H  
ATOM   1201  N   PRO P  93     -13.468   1.665   9.789  0.00  0.00      PRO  N  
ATOM   1202  CA  PRO P  93     -14.095   2.607  10.646  0.00  0.00      PRO  C  
ATOM   1203  C   PRO P  93     -14.610   1.943  11.898  0.00  0.00      PRO  C  
ATOM   1204  O   PRO P  93     -14.597   2.528  12.987  0.00  0.00      PRO  O  
ATOM   1205  CD  PRO P  93     -14.365   1.273   8.678  0.00  0.00      PRO  C  
ATOM   1206  CB  PRO P  93     -15.225   3.215   9.805  0.00  0.00      PRO  C  
ATOM   1207  CG  PRO P  93     -15.651   2.088   8.887  0.00  0.00      PRO  C  
ATOM   1208  HD1 PRO P  93     -13.994   1.539   7.665  0.00  0.00      PRO  H  
ATOM   1209  HD2 PRO P  93     -14.648   0.201   8.599  0.00  0.00      PRO  H  
ATOM   1210  HA  PRO P  93     -13.351   3.354  10.880  0.00  0.00      PRO  H  
ATOM   1211  HB1 PRO P  93     -14.818   3.954   9.082  0.00  0.00      PRO  H  
ATOM   1212  HB2 PRO P  93     -16.000   3.635  10.480  0.00  0.00      PRO  H  
ATOM   1213  HG1 PRO P  93     -16.121   2.445   7.946  0.00  0.00      PRO  H  
ATOM   1214  HG2 PRO P  93     -16.371   1.466   9.462  0.00  0.00      PRO  H  
ATOM   1215  N   PHE P  94     -15.082   0.694  11.789  0.00  0.00      PRO  N  
ATOM   1216  CA  PHE P  94     -15.633  -0.181  12.857  0.00  0.00      PRO  C  
ATOM   1217  C   PHE P  94     -14.678  -0.479  13.886  0.00  0.00      PRO  C  
ATOM   1218  O   PHE P  94     -14.979  -0.400  15.052  0.00  0.00      PRO  O  
ATOM   1219  CB  PHE P  94     -16.264  -1.438  12.289  0.00  0.00      PRO  C  
ATOM   1220  CG  PHE P  94     -17.227  -1.137  11.140  0.00  0.00      PRO  C  
ATOM   1221  CD1 PHE P  94     -18.617  -0.675  11.294  0.00  0.00      PRO  C  
ATOM   1222  CE1 PHE P  94     -19.425  -0.445  10.179  0.00  0.00      PRO  C  
ATOM   1223  CZ  PHE P  94     -18.851  -0.671   8.897  0.00  0.00      PRO  C  
ATOM   1224  CD2 PHE P  94     -16.826  -1.401   9.829  0.00  0.00      PRO  C  
ATOM   1225  CE2 PHE P  94     -17.585  -1.165   8.749  0.00  0.00      PRO  C  
ATOM   1226  HN  PHE P  94     -15.004   0.313  10.871  0.00  0.00      PRO  H  
ATOM   1227  HA  PHE P  94     -16.368   0.430  13.361  0.00  0.00      PRO  H  
ATOM   1228  HB1 PHE P  94     -16.862  -1.940  13.079  0.00  0.00      PRO  H  
ATOM   1229  HB2 PHE P  94     -15.560  -2.227  11.947  0.00  0.00      PRO  H  
ATOM   1230  HD1 PHE P  94     -18.833  -0.378  12.310  0.00  0.00      PRO  H  
ATOM   1231  HE1 PHE P  94     -20.436  -0.092  10.323  0.00  0.00      PRO  H  
ATOM   1232  HZ  PHE P  94     -19.495  -0.466   8.055  0.00  0.00      PRO  H  
ATOM   1233  HD2 PHE P  94     -15.811  -1.765   9.761  0.00  0.00      PRO  H  
ATOM   1234  HE2 PHE P  94     -17.143  -1.284   7.771  0.00  0.00      PRO  H  
ATOM   1235  N   TRP P  95     -13.449  -0.794  13.429  0.00  0.00      PRO  N  
ATOM   1236  CA  TRP P  95     -12.294  -0.709  14.348  0.00  0.00      PRO  C  
ATOM   1237  C   TRP P  95     -12.135   0.594  15.119  0.00  0.00      PRO  C  
ATOM   1238  O   TRP P  95     -11.834   0.517  16.324  0.00  0.00      PRO  O  
ATOM   1239  CB  TRP P  95     -10.913  -0.920  13.577  0.00  0.00      PRO  C  
ATOM   1240  CG  TRP P  95      -9.608  -0.803  14.296  0.00  0.00      PRO  C  
ATOM   1241  CD1 TRP P  95      -9.165  -1.508  15.391  0.00  0.00      PRO  C  
ATOM   1242  NE1 TRP P  95      -7.918  -1.023  15.763  0.00  0.00      PRO  N  
ATOM   1243  CE2 TRP P  95      -7.466  -0.069  14.892  0.00  0.00      PRO  C  
ATOM   1244  CD2 TRP P  95      -8.550   0.134  13.950  0.00  0.00      PRO  C  
ATOM   1245  CE3 TRP P  95      -8.347   0.935  12.874  0.00  0.00      PRO  C  
ATOM   1246  CZ3 TRP P  95      -7.164   1.618  12.836  0.00  0.00      PRO  C  
ATOM   1247  CZ2 TRP P  95      -6.195   0.421  14.668  0.00  0.00      PRO  C  
ATOM   1248  CH2 TRP P  95      -6.060   1.419  13.691  0.00  0.00      PRO  C  
ATOM   1249  HN  TRP P  95     -13.296  -0.996  12.465  0.00  0.00      PRO  H  
ATOM   1250  HA  TRP P  95     -12.552  -1.402  15.134  0.00  0.00      PRO  H  
ATOM   1251  HB1 TRP P  95     -10.838  -0.122  12.807  0.00  0.00      PRO  H  
ATOM   1252  HB2 TRP P  95     -11.093  -1.874  13.037  0.00  0.00      PRO  H  
ATOM   1253  HD1 TRP P  95      -9.726  -2.265  15.919  0.00  0.00      PRO  H  
ATOM   1254  HE1 TRP P  95      -7.177  -1.379  16.289  0.00  0.00      PRO  H  
ATOM   1255  HE3 TRP P  95      -9.108   1.111  12.129  0.00  0.00      PRO  H  
ATOM   1256  HZ3 TRP P  95      -7.021   2.466  12.182  0.00  0.00      PRO  H  
ATOM   1257  HZ2 TRP P  95      -5.423   0.066  15.334  0.00  0.00      PRO  H  
ATOM   1258  HH2 TRP P  95      -5.210   2.070  13.555  0.00  0.00      PRO  H  
ATOM   1259  N   GLY P  96     -12.316   1.760  14.513  0.00  0.00      PRO  N  
ATOM   1260  CA  GLY P  96     -12.278   3.104  15.136  0.00  0.00      PRO  C  
ATOM   1261  C   GLY P  96     -13.420   3.341  16.191  0.00  0.00      PRO  C  
ATOM   1262  O   GLY P  96     -13.176   3.966  17.205  0.00  0.00      PRO  O  
ATOM   1263  HN  GLY P  96     -12.352   1.785  13.517  0.00  0.00      PRO  H  
ATOM   1264  HA1 GLY P  96     -12.253   3.838  14.344  0.00  0.00      PRO  H  
ATOM   1265  HA2 GLY P  96     -11.339   3.177  15.665  0.00  0.00      PRO  H  
ATOM   1266  N   TYR P  97     -14.625   2.829  15.903  0.00  0.00      PRO  N  
ATOM   1267  CA  TYR P  97     -15.833   2.821  16.730  0.00  0.00      PRO  C  
ATOM   1268  C   TYR P  97     -15.821   2.035  18.038  0.00  0.00      PRO  C  
ATOM   1269  O   TYR P  97     -16.334   2.482  19.048  0.00  0.00      PRO  O  
ATOM   1270  CB  TYR P  97     -16.955   2.327  15.880  0.00  0.00      PRO  C  
ATOM   1271  CG  TYR P  97     -17.324   3.142  14.622  0.00  0.00      PRO  C  
ATOM   1272  CD1 TYR P  97     -16.939   4.471  14.563  0.00  0.00      PRO  C  
ATOM   1273  CE1 TYR P  97     -17.271   5.265  13.420  0.00  0.00      PRO  C  
ATOM   1274  CZ  TYR P  97     -18.083   4.707  12.469  0.00  0.00      PRO  C  
ATOM   1275  OH  TYR P  97     -18.277   5.523  11.285  0.00  0.00      PRO  O  
ATOM   1276  CD2 TYR P  97     -18.095   2.591  13.570  0.00  0.00      PRO  C  
ATOM   1277  CE2 TYR P  97     -18.426   3.357  12.462  0.00  0.00      PRO  C  
ATOM   1278  HN  TYR P  97     -14.699   2.435  14.990  0.00  0.00      PRO  H  
ATOM   1279  HA  TYR P  97     -16.061   3.853  16.952  0.00  0.00      PRO  H  
ATOM   1280  HB1 TYR P  97     -17.877   2.366  16.497  0.00  0.00      PRO  H  
ATOM   1281  HB2 TYR P  97     -16.781   1.279  15.557  0.00  0.00      PRO  H  
ATOM   1282  HD1 TYR P  97     -16.397   4.906  15.390  0.00  0.00      PRO  H  
ATOM   1283  HE1 TYR P  97     -16.936   6.283  13.287  0.00  0.00      PRO  H  
ATOM   1284  HH  TYR P  97     -17.908   6.397  11.430  0.00  0.00      PRO  H  
ATOM   1285  HD2 TYR P  97     -18.511   1.595  13.611  0.00  0.00      PRO  H  
ATOM   1286  HE2 TYR P  97     -18.989   2.871  11.679  0.00  0.00      PRO  H  
ATOM   1287  N   TYR P  98     -15.119   0.867  18.005  0.00  0.00      PRO  N  
ATOM   1288  CA  TYR P  98     -14.640   0.229  19.274  0.00  0.00      PRO  C  
ATOM   1289  C   TYR P  98     -13.548   1.023  20.021  0.00  0.00      PRO  C  
ATOM   1290  O   TYR P  98     -13.506   1.097  21.257  0.00  0.00      PRO  O  
ATOM   1291  CB  TYR P  98     -14.151  -1.254  19.131  0.00  0.00      PRO  C  
ATOM   1292  CG  TYR P  98     -15.338  -2.159  18.838  0.00  0.00      PRO  C  
ATOM   1293  CD1 TYR P  98     -16.179  -2.710  19.771  0.00  0.00      PRO  C  
ATOM   1294  CE1 TYR P  98     -17.278  -3.559  19.545  0.00  0.00      PRO  C  
ATOM   1295  CZ  TYR P  98     -17.608  -3.856  18.239  0.00  0.00      PRO  C  
ATOM   1296  OH  TYR P  98     -18.659  -4.645  17.928  0.00  0.00      PRO  O  
ATOM   1297  CD2 TYR P  98     -15.632  -2.497  17.520  0.00  0.00      PRO  C  
ATOM   1298  CE2 TYR P  98     -16.692  -3.379  17.218  0.00  0.00      PRO  C  
ATOM   1299  HN  TYR P  98     -14.861   0.539  17.099  0.00  0.00      PRO  H  
ATOM   1300  HA  TYR P  98     -15.446   0.217  19.993  0.00  0.00      PRO  H  
ATOM   1301  HB1 TYR P  98     -13.542  -1.640  19.977  0.00  0.00      PRO  H  
ATOM   1302  HB2 TYR P  98     -13.444  -1.387  18.284  0.00  0.00      PRO  H  
ATOM   1303  HD1 TYR P  98     -15.913  -2.417  20.776  0.00  0.00      PRO  H  
ATOM   1304  HE1 TYR P  98     -17.948  -3.825  20.349  0.00  0.00      PRO  H  
ATOM   1305  HH  TYR P  98     -18.870  -5.238  18.653  0.00  0.00      PRO  H  
ATOM   1306  HD2 TYR P  98     -15.068  -2.009  16.738  0.00  0.00      PRO  H  
ATOM   1307  HE2 TYR P  98     -16.810  -3.687  16.189  0.00  0.00      PRO  H  
ATOM   1308  N   ALA P  99     -12.639   1.740  19.351  0.00  0.00      PRO  N  
ATOM   1309  CA  ALA P  99     -11.644   2.571  19.938  0.00  0.00      PRO  C  
ATOM   1310  C   ALA P  99     -12.087   3.864  20.600  0.00  0.00      PRO  C  
ATOM   1311  O   ALA P  99     -11.468   4.435  21.509  0.00  0.00      PRO  O  
ATOM   1312  CB  ALA P  99     -10.587   2.893  18.854  0.00  0.00      PRO  C  
ATOM   1313  HN  ALA P  99     -12.693   1.630  18.362  0.00  0.00      PRO  H  
ATOM   1314  HA  ALA P  99     -11.230   2.015  20.766  0.00  0.00      PRO  H  
ATOM   1315  HB1 ALA P  99     -10.912   3.707  18.172  0.00  0.00      PRO  H  
ATOM   1316  HB2 ALA P  99      -9.607   3.202  19.278  0.00  0.00      PRO  H  
ATOM   1317  HB3 ALA P  99     -10.460   1.962  18.260  0.00  0.00      PRO  H  
ATOM   1318  N   ALA P 100     -13.327   4.317  20.186  0.00  0.00      PRO  N  
ATOM   1319  CA  ALA P 100     -14.200   5.343  20.876  0.00  0.00      PRO  C  
ATOM   1320  C   ALA P 100     -15.140   4.738  21.870  0.00  0.00      PRO  C  
ATOM   1321  O   ALA P 100     -16.097   5.394  22.333  0.00  0.00      PRO  O  
ATOM   1322  CB  ALA P 100     -15.024   6.126  19.784  0.00  0.00      PRO  C  
ATOM   1323  HN  ALA P 100     -13.770   3.945  19.375  0.00  0.00      PRO  H  
ATOM   1324  HA  ALA P 100     -13.674   6.087  21.456  0.00  0.00      PRO  H  
ATOM   1325  HB1 ALA P 100     -14.563   7.117  19.581  0.00  0.00      PRO  H  
ATOM   1326  HB2 ALA P 100     -15.169   5.589  18.823  0.00  0.00      PRO  H  
ATOM   1327  HB3 ALA P 100     -16.062   6.315  20.133  0.00  0.00      PRO  H  
ATOM   1328  N   ASP P 101     -14.989   3.464  22.201  0.00  0.00      PRO  N  
ATOM   1329  CA  ASP P 101     -15.676   2.712  23.242  0.00  0.00      PRO  C  
ATOM   1330  C   ASP P 101     -17.195   2.615  23.082  0.00  0.00      PRO  C  
ATOM   1331  O   ASP P 101     -17.977   2.595  24.025  0.00  0.00      PRO  O  
ATOM   1332  CB  ASP P 101     -15.443   3.295  24.637  0.00  0.00      PRO  C  
ATOM   1333  CG  ASP P 101     -14.116   3.140  25.165  0.00  0.00      PRO  C  
ATOM   1334  OD1 ASP P 101     -13.609   3.983  25.962  0.00  0.00      PRO  O1-
ATOM   1335  OD2 ASP P 101     -13.550   2.071  24.910  0.00  0.00      PRO  O  
ATOM   1336  HN  ASP P 101     -14.230   2.938  21.826  0.00  0.00      PRO  H  
ATOM   1337  HA  ASP P 101     -15.375   1.676  23.198  0.00  0.00      PRO  H  
ATOM   1338  HB1 ASP P 101     -16.058   2.777  25.403  0.00  0.00      PRO  H  
ATOM   1339  HB2 ASP P 101     -15.673   4.367  24.821  0.00  0.00      PRO  H  
ATOM   1340  N   GLN P 102     -17.592   2.651  21.816  0.00  0.00      PRO  N  
ATOM   1341  CA  GLN P 102     -19.055   2.754  21.405  0.00  0.00      PRO  C  
ATOM   1342  C   GLN P 102     -19.833   1.511  21.839  0.00  0.00      PRO  C  
ATOM   1343  O   GLN P 102     -20.969   1.692  22.292  0.00  0.00      PRO  O  
ATOM   1344  CB  GLN P 102     -19.289   2.953  19.906  0.00  0.00      PRO  C  
ATOM   1345  CG  GLN P 102     -18.714   4.244  19.328  0.00  0.00      PRO  C  
ATOM   1346  CD  GLN P 102     -19.442   5.498  19.810  0.00  0.00      PRO  C  
ATOM   1347  OE1 GLN P 102     -20.457   5.485  20.459  0.00  0.00      PRO  O  
ATOM   1348  NE2 GLN P 102     -18.940   6.717  19.314  0.00  0.00      PRO  N  
ATOM   1349  HN  GLN P 102     -16.863   2.769  21.146  0.00  0.00      PRO  H  
ATOM   1350  HA  GLN P 102     -19.435   3.566  22.007  0.00  0.00      PRO  H  
ATOM   1351  HB1 GLN P 102     -20.365   2.957  19.627  0.00  0.00      PRO  H  
ATOM   1352  HB2 GLN P 102     -18.827   2.061  19.430  0.00  0.00      PRO  H  
ATOM   1353  HG1 GLN P 102     -18.843   4.216  18.225  0.00  0.00      PRO  H  
ATOM   1354  HG2 GLN P 102     -17.674   4.390  19.689  0.00  0.00      PRO  H  
ATOM   1355 HE21 GLN P 102     -18.358   6.564  18.515  0.00  0.00      PRO  H  
ATOM   1356 HE22 GLN P 102     -19.505   7.523  19.491  0.00  0.00      PRO  H  
ATOM   1357  N   TRP P 103     -19.193   0.330  21.862  0.00  0.00      PRO  N  
ATOM   1358  CA  TRP P 103     -19.612  -0.988  22.334  0.00  0.00      PRO  C  
ATOM   1359  C   TRP P 103     -18.353  -1.789  22.712  0.00  0.00      PRO  C  
ATOM   1360  O   TRP P 103     -17.222  -1.239  22.700  0.00  0.00      PRO  O  
ATOM   1361  CB  TRP P 103     -20.470  -1.876  21.320  0.00  0.00      PRO  C  
ATOM   1362  CG  TRP P 103     -21.151  -1.073  20.287  0.00  0.00      PRO  C  
ATOM   1363  CD1 TRP P 103     -22.482  -0.886  20.139  0.00  0.00      PRO  C  
ATOM   1364  NE1 TRP P 103     -22.686  -0.061  19.099  0.00  0.00      PRO  N  
ATOM   1365  CE2 TRP P 103     -21.523   0.141  18.460  0.00  0.00      PRO  C  
ATOM   1366  CD2 TRP P 103     -20.567  -0.480  19.132  0.00  0.00      PRO  C  
ATOM   1367  CE3 TRP P 103     -19.272  -0.528  18.569  0.00  0.00      PRO  C  
ATOM   1368  CZ3 TRP P 103     -19.007   0.099  17.311  0.00  0.00      PRO  C  
ATOM   1369  CZ2 TRP P 103     -21.321   0.737  17.189  0.00  0.00      PRO  C  
ATOM   1370  CH2 TRP P 103     -20.066   0.668  16.583  0.00  0.00      PRO  C  
ATOM   1371  HN  TRP P 103     -18.250   0.355  21.541  0.00  0.00      PRO  H  
ATOM   1372  HA  TRP P 103     -20.261  -0.867  23.188  0.00  0.00      PRO  H  
ATOM   1373  HB1 TRP P 103     -21.227  -2.315  22.004  0.00  0.00      PRO  H  
ATOM   1374  HB2 TRP P 103     -19.890  -2.674  20.808  0.00  0.00      PRO  H  
ATOM   1375  HD1 TRP P 103     -23.229  -1.070  20.897  0.00  0.00      PRO  H  
ATOM   1376  HE1 TRP P 103     -23.488  -0.060  18.543  0.00  0.00      PRO  H  
ATOM   1377  HE3 TRP P 103     -18.513  -1.046  19.138  0.00  0.00      PRO  H  
ATOM   1378  HZ3 TRP P 103     -17.996  -0.087  16.979  0.00  0.00      PRO  H  
ATOM   1379  HZ2 TRP P 103     -22.223   1.156  16.767  0.00  0.00      PRO  H  
ATOM   1380  HH2 TRP P 103     -19.841   0.911  15.555  0.00  0.00      PRO  H  
ATOM   1381  N   VAL P 104     -18.523  -3.060  23.134  0.00  0.00      PRO  N  
ATOM   1382  CA  VAL P 104     -17.457  -3.850  23.723  0.00  0.00      PRO  C  
ATOM   1383  C   VAL P 104     -16.770  -4.865  22.809  0.00  0.00      PRO  C  
ATOM   1384  O   VAL P 104     -17.474  -5.657  22.167  0.00  0.00      PRO  O  
ATOM   1385  CB  VAL P 104     -17.802  -4.557  25.030  0.00  0.00      PRO  C  
ATOM   1386  CG1 VAL P 104     -16.642  -5.435  25.687  0.00  0.00      PRO  C  
ATOM   1387  CG2 VAL P 104     -18.307  -3.534  26.008  0.00  0.00      PRO  C  
ATOM   1388  HN  VAL P 104     -19.445  -3.440  23.152  0.00  0.00      PRO  H  
ATOM   1389  HA  VAL P 104     -16.715  -3.154  24.086  0.00  0.00      PRO  H  
ATOM   1390  HB  VAL P 104     -18.604  -5.309  24.869  0.00  0.00      PRO  H  
ATOM   1391 HG11 VAL P 104     -16.663  -6.482  25.316  0.00  0.00      PRO  H  
ATOM   1392 HG12 VAL P 104     -15.637  -4.999  25.500  0.00  0.00      PRO  H  
ATOM   1393 HG13 VAL P 104     -16.767  -5.568  26.783  0.00  0.00      PRO  H  
ATOM   1394 HG21 VAL P 104     -18.453  -4.040  26.987  0.00  0.00      PRO  H  
ATOM   1395 HG22 VAL P 104     -17.526  -2.745  26.037  0.00  0.00      PRO  H  
ATOM   1396 HG23 VAL P 104     -19.302  -3.108  25.754  0.00  0.00      PRO  H  
ATOM   1397  N   PHE P 105     -15.428  -4.928  22.780  0.00  0.00      PRO  N  
ATOM   1398  CA  PHE P 105     -14.618  -5.938  22.233  0.00  0.00      PRO  C  
ATOM   1399  C   PHE P 105     -13.847  -5.428  21.012  0.00  0.00      PRO  C  
ATOM   1400  O   PHE P 105     -14.132  -5.732  19.859  0.00  0.00      PRO  O  
ATOM   1401  CB  PHE P 105     -15.109  -7.407  22.130  0.00  0.00      PRO  C  
ATOM   1402  CG  PHE P 105     -13.917  -8.313  21.758  0.00  0.00      PRO  C  
ATOM   1403  CD1 PHE P 105     -13.760  -8.770  20.443  0.00  0.00      PRO  C  
ATOM   1404  CE1 PHE P 105     -12.730  -9.678  20.101  0.00  0.00      PRO  C  
ATOM   1405  CZ  PHE P 105     -11.856 -10.067  21.139  0.00  0.00      PRO  C  
ATOM   1406  CD2 PHE P 105     -13.062  -8.813  22.796  0.00  0.00      PRO  C  
ATOM   1407  CE2 PHE P 105     -11.935  -9.636  22.450  0.00  0.00      PRO  C  
ATOM   1408  HN  PHE P 105     -14.880  -4.233  23.241  0.00  0.00      PRO  H  
ATOM   1409  HA  PHE P 105     -13.814  -6.044  22.946  0.00  0.00      PRO  H  
ATOM   1410  HB1 PHE P 105     -15.868  -7.453  21.320  0.00  0.00      PRO  H  
ATOM   1411  HB2 PHE P 105     -15.428  -7.707  23.151  0.00  0.00      PRO  H  
ATOM   1412  HD1 PHE P 105     -14.462  -8.384  19.719  0.00  0.00      PRO  H  
ATOM   1413  HE1 PHE P 105     -12.548 -10.064  19.109  0.00  0.00      PRO  H  
ATOM   1414  HZ  PHE P 105     -11.128 -10.755  20.734  0.00  0.00      PRO  H  
ATOM   1415  HD2 PHE P 105     -13.356  -8.549  23.801  0.00  0.00      PRO  H  
ATOM   1416  HE2 PHE P 105     -11.197  -9.933  23.180  0.00  0.00      PRO  H  
ATOM   1417  N   GLY P 106     -12.696  -4.742  21.289  0.00  0.00      PRO  N  
ATOM   1418  CA  GLY P 106     -11.896  -4.036  20.246  0.00  0.00      PRO  C  
ATOM   1419  C   GLY P 106     -10.683  -4.837  19.740  0.00  0.00      PRO  C  
ATOM   1420  O   GLY P 106     -10.166  -4.628  18.643  0.00  0.00      PRO  O  
ATOM   1421  HN  GLY P 106     -12.300  -4.531  22.179  0.00  0.00      PRO  H  
ATOM   1422  HA1 GLY P 106     -11.541  -3.068  20.569  0.00  0.00      PRO  H  
ATOM   1423  HA2 GLY P 106     -12.577  -3.845  19.430  0.00  0.00      PRO  H  
ATOM   1424  N   LEU P 107     -10.313  -5.800  20.590  0.00  0.00      PRO  N  
ATOM   1425  CA  LEU P 107      -9.196  -6.716  20.321  0.00  0.00      PRO  C  
ATOM   1426  C   LEU P 107      -9.197  -7.462  19.019  0.00  0.00      PRO  C  
ATOM   1427  O   LEU P 107      -8.096  -7.599  18.340  0.00  0.00      PRO  O  
ATOM   1428  CB  LEU P 107      -9.033  -7.662  21.463  0.00  0.00      PRO  C  
ATOM   1429  CG  LEU P 107      -8.060  -8.870  21.251  0.00  0.00      PRO  C  
ATOM   1430  CD1 LEU P 107      -6.560  -8.420  20.996  0.00  0.00      PRO  C  
ATOM   1431  CD2 LEU P 107      -8.093  -9.789  22.486  0.00  0.00      PRO  C  
ATOM   1432  HN  LEU P 107     -10.832  -6.057  21.402  0.00  0.00      PRO  H  
ATOM   1433  HA  LEU P 107      -8.265  -6.174  20.392  0.00  0.00      PRO  H  
ATOM   1434  HB1 LEU P 107      -9.971  -8.072  21.896  0.00  0.00      PRO  H  
ATOM   1435  HB2 LEU P 107      -8.707  -7.103  22.366  0.00  0.00      PRO  H  
ATOM   1436  HG  LEU P 107      -8.488  -9.567  20.498  0.00  0.00      PRO  H  
ATOM   1437 HD11 LEU P 107      -5.795  -9.141  21.355  0.00  0.00      PRO  H  
ATOM   1438 HD12 LEU P 107      -6.402  -8.202  19.918  0.00  0.00      PRO  H  
ATOM   1439 HD13 LEU P 107      -6.293  -7.453  21.472  0.00  0.00      PRO  H  
ATOM   1440 HD21 LEU P 107      -9.117 -10.168  22.689  0.00  0.00      PRO  H  
ATOM   1441 HD22 LEU P 107      -7.435 -10.673  22.344  0.00  0.00      PRO  H  
ATOM   1442 HD23 LEU P 107      -7.663  -9.288  23.380  0.00  0.00      PRO  H  
ATOM   1443  N   GLY P 108     -10.322  -8.038  18.574  0.00  0.00      PRO  N  
ATOM   1444  CA  GLY P 108     -10.293  -8.821  17.337  0.00  0.00      PRO  C  
ATOM   1445  C   GLY P 108     -10.139  -8.073  16.084  0.00  0.00      PRO  C  
ATOM   1446  O   GLY P 108      -9.346  -8.381  15.190  0.00  0.00      PRO  O  
ATOM   1447  HN  GLY P 108     -11.180  -7.795  19.020  0.00  0.00      PRO  H  
ATOM   1448  HA1 GLY P 108     -11.214  -9.383  17.297  0.00  0.00      PRO  H  
ATOM   1449  HA2 GLY P 108      -9.354  -9.355  17.339  0.00  0.00      PRO  H  
ATOM   1450  N   LEU P 109     -10.963  -6.952  15.990  0.00  0.00      PRO  N  
ATOM   1451  CA  LEU P 109     -10.794  -5.897  14.995  0.00  0.00      PRO  C  
ATOM   1452  C   LEU P 109      -9.391  -5.232  14.968  0.00  0.00      PRO  C  
ATOM   1453  O   LEU P 109      -8.923  -4.959  13.833  0.00  0.00      PRO  O  
ATOM   1454  CB  LEU P 109     -11.939  -4.931  15.114  0.00  0.00      PRO  C  
ATOM   1455  CG  LEU P 109     -13.280  -5.348  14.445  0.00  0.00      PRO  C  
ATOM   1456  CD1 LEU P 109     -14.539  -4.656  14.951  0.00  0.00      PRO  C  
ATOM   1457  CD2 LEU P 109     -13.216  -4.969  12.949  0.00  0.00      PRO  C  
ATOM   1458  HN  LEU P 109     -11.635  -6.854  16.720  0.00  0.00      PRO  H  
ATOM   1459  HA  LEU P 109     -10.812  -6.316  14.000  0.00  0.00      PRO  H  
ATOM   1460  HB1 LEU P 109     -11.776  -3.880  14.792  0.00  0.00      PRO  H  
ATOM   1461  HB2 LEU P 109     -12.186  -4.868  16.195  0.00  0.00      PRO  H  
ATOM   1462  HG  LEU P 109     -13.525  -6.423  14.583  0.00  0.00      PRO  H  
ATOM   1463 HD11 LEU P 109     -14.395  -3.566  14.788  0.00  0.00      PRO  H  
ATOM   1464 HD12 LEU P 109     -15.494  -4.957  14.471  0.00  0.00      PRO  H  
ATOM   1465 HD13 LEU P 109     -14.644  -4.864  16.037  0.00  0.00      PRO  H  
ATOM   1466 HD21 LEU P 109     -12.562  -4.094  12.746  0.00  0.00      PRO  H  
ATOM   1467 HD22 LEU P 109     -12.762  -5.861  12.467  0.00  0.00      PRO  H  
ATOM   1468 HD23 LEU P 109     -14.238  -4.856  12.528  0.00  0.00      PRO  H  
ATOM   1469  N   CYS P 110      -8.804  -4.944  16.171  0.00  0.00      PRO  N  
ATOM   1470  CA  CYS P 110      -7.424  -4.512  16.221  0.00  0.00      PRO  C  
ATOM   1471  C   CYS P 110      -6.499  -5.468  15.472  0.00  0.00      PRO  C  
ATOM   1472  O   CYS P 110      -5.701  -5.170  14.612  0.00  0.00      PRO  O  
ATOM   1473  CB  CYS P 110      -7.051  -4.313  17.712  0.00  0.00      PRO  C  
ATOM   1474  SG  CYS P 110      -7.699  -2.813  18.491  0.00  0.00      PRO  S  
ATOM   1475  HN  CYS P 110      -9.188  -5.027  17.088  0.00  0.00      PRO  H  
ATOM   1476  HA  CYS P 110      -7.368  -3.605  15.638  0.00  0.00      PRO  H  
ATOM   1477  HB1 CYS P 110      -5.954  -4.226  17.864  0.00  0.00      PRO  H  
ATOM   1478  HB2 CYS P 110      -7.398  -5.209  18.270  0.00  0.00      PRO  H  
ATOM   1479  HG1 CYS P 110      -8.913  -3.344  18.515  0.00  0.00      PRO  H  
ATOM   1480  N   LYS P 111      -6.652  -6.748  15.671  0.00  0.00      PRO  N  
ATOM   1481  CA  LYS P 111      -5.926  -7.795  14.995  0.00  0.00      PRO  C  
ATOM   1482  C   LYS P 111      -6.195  -7.891  13.461  0.00  0.00      PRO  C  
ATOM   1483  O   LYS P 111      -5.279  -8.016  12.694  0.00  0.00      PRO  O  
ATOM   1484  CB  LYS P 111      -6.108  -9.164  15.748  0.00  0.00      PRO  C  
ATOM   1485  CG  LYS P 111      -5.133  -9.277  16.987  0.00  0.00      PRO  C  
ATOM   1486  CD  LYS P 111      -5.391 -10.611  17.714  0.00  0.00      PRO  C  
ATOM   1487  CE  LYS P 111      -6.877 -10.932  18.051  0.00  0.00      PRO  C  
ATOM   1488  NZ  LYS P 111      -7.005 -12.233  18.719  0.00  0.00      PRO  N1+
ATOM   1489  HN  LYS P 111      -7.340  -7.133  16.281  0.00  0.00      PRO  H  
ATOM   1490  HA  LYS P 111      -4.914  -7.419  15.012  0.00  0.00      PRO  H  
ATOM   1491  HB1 LYS P 111      -5.860  -9.939  14.992  0.00  0.00      PRO  H  
ATOM   1492  HB2 LYS P 111      -7.169  -9.172  16.077  0.00  0.00      PRO  H  
ATOM   1493  HG1 LYS P 111      -5.363  -8.407  17.639  0.00  0.00      PRO  H  
ATOM   1494  HG2 LYS P 111      -4.170  -9.163  16.445  0.00  0.00      PRO  H  
ATOM   1495  HD1 LYS P 111      -4.784 -10.606  18.645  0.00  0.00      PRO  H  
ATOM   1496  HD2 LYS P 111      -5.064 -11.377  16.979  0.00  0.00      PRO  H  
ATOM   1497  HE1 LYS P 111      -7.494 -10.938  17.128  0.00  0.00      PRO  H  
ATOM   1498  HE2 LYS P 111      -7.286 -10.153  18.731  0.00  0.00      PRO  H  
ATOM   1499  HZ1 LYS P 111      -8.011 -12.489  18.661  0.00  0.00      PRO  H  
ATOM   1500  HZ2 LYS P 111      -6.479 -12.902  18.121  0.00  0.00      PRO  H  
ATOM   1501  HZ3 LYS P 111      -6.611 -12.162  19.679  0.00  0.00      PRO  H  
ATOM   1502  N   MET P 112      -7.435  -7.691  13.004  0.00  0.00      PRO  N  
ATOM   1503  CA  MET P 112      -7.713  -7.644  11.615  0.00  0.00      PRO  C  
ATOM   1504  C   MET P 112      -6.920  -6.581  10.815  0.00  0.00      PRO  C  
ATOM   1505  O   MET P 112      -6.324  -6.849   9.786  0.00  0.00      PRO  O  
ATOM   1506  CB  MET P 112      -9.326  -7.476  11.374  0.00  0.00      PRO  C  
ATOM   1507  CG  MET P 112      -9.837  -7.788   9.919  0.00  0.00      PRO  C  
ATOM   1508  SD  MET P 112      -9.510  -9.608   9.689  0.00  0.00      PRO  S  
ATOM   1509  CE  MET P 112      -9.148  -9.526   7.924  0.00  0.00      PRO  C  
ATOM   1510  HN  MET P 112      -8.136  -7.710  13.713  0.00  0.00      PRO  H  
ATOM   1511  HA  MET P 112      -7.341  -8.549  11.159  0.00  0.00      PRO  H  
ATOM   1512  HB1 MET P 112      -9.406  -6.384  11.557  0.00  0.00      PRO  H  
ATOM   1513  HB2 MET P 112      -9.812  -8.081  12.170  0.00  0.00      PRO  H  
ATOM   1514  HG1 MET P 112      -9.473  -7.109   9.119  0.00  0.00      PRO  H  
ATOM   1515  HG2 MET P 112     -10.937  -7.634   9.871  0.00  0.00      PRO  H  
ATOM   1516  HE1 MET P 112      -8.086  -9.830   7.812  0.00  0.00      PRO  H  
ATOM   1517  HE2 MET P 112      -9.801 -10.200   7.329  0.00  0.00      PRO  H  
ATOM   1518  HE3 MET P 112      -9.257  -8.569   7.371  0.00  0.00      PRO  H  
ATOM   1519  N   ILE P 113      -6.900  -5.355  11.462  0.00  0.00      PRO  N  
ATOM   1520  CA  ILE P 113      -6.178  -4.201  10.840  0.00  0.00      PRO  C  
ATOM   1521  C   ILE P 113      -4.681  -4.436  10.771  0.00  0.00      PRO  C  
ATOM   1522  O   ILE P 113      -4.084  -4.088   9.753  0.00  0.00      PRO  O  
ATOM   1523  CB  ILE P 113      -6.532  -2.850  11.583  0.00  0.00      PRO  C  
ATOM   1524  CG2 ILE P 113      -5.692  -1.675  10.984  0.00  0.00      PRO  C  
ATOM   1525  CG1 ILE P 113      -8.088  -2.480  11.534  0.00  0.00      PRO  C  
ATOM   1526  CD  ILE P 113      -8.699  -2.302  10.163  0.00  0.00      PRO  C  
ATOM   1527  HN  ILE P 113      -7.253  -5.217  12.385  0.00  0.00      PRO  H  
ATOM   1528  HA  ILE P 113      -6.470  -3.985   9.822  0.00  0.00      PRO  H  
ATOM   1529  HB  ILE P 113      -6.188  -2.876  12.639  0.00  0.00      PRO  H  
ATOM   1530 HG21 ILE P 113      -4.665  -1.646  11.406  0.00  0.00      PRO  H  
ATOM   1531 HG22 ILE P 113      -5.662  -1.816   9.882  0.00  0.00      PRO  H  
ATOM   1532 HG23 ILE P 113      -6.167  -0.712  11.265  0.00  0.00      PRO  H  
ATOM   1533 HG11 ILE P 113      -8.266  -1.577  12.157  0.00  0.00      PRO  H  
ATOM   1534 HG12 ILE P 113      -8.632  -3.238  12.137  0.00  0.00      PRO  H  
ATOM   1535  HD1 ILE P 113      -8.666  -3.223   9.543  0.00  0.00      PRO  H  
ATOM   1536  HD2 ILE P 113      -9.772  -2.028  10.245  0.00  0.00      PRO  H  
ATOM   1537  HD3 ILE P 113      -8.243  -1.480   9.570  0.00  0.00      PRO  H  
ATOM   1538  N   SER P 114      -4.097  -4.908  11.896  0.00  0.00      PRO  N  
ATOM   1539  CA  SER P 114      -2.636  -5.103  12.022  0.00  0.00      PRO  C  
ATOM   1540  C   SER P 114      -2.147  -6.208  11.017  0.00  0.00      PRO  C  
ATOM   1541  O   SER P 114      -1.166  -5.946  10.359  0.00  0.00      PRO  O  
ATOM   1542  CB  SER P 114      -2.043  -5.698  13.386  0.00  0.00      PRO  C  
ATOM   1543  OG  SER P 114      -2.425  -4.935  14.508  0.00  0.00      PRO  O  
ATOM   1544  HN  SER P 114      -4.621  -5.153  12.708  0.00  0.00      PRO  H  
ATOM   1545  HA  SER P 114      -2.214  -4.151  11.735  0.00  0.00      PRO  H  
ATOM   1546  HB1 SER P 114      -0.933  -5.733  13.363  0.00  0.00      PRO  H  
ATOM   1547  HB2 SER P 114      -2.460  -6.706  13.593  0.00  0.00      PRO  H  
ATOM   1548  HG1 SER P 114      -1.684  -4.629  15.037  0.00  0.00      PRO  H  
ATOM   1549  N   TRP P 115      -2.990  -7.246  10.826  0.00  0.00      PRO  N  
ATOM   1550  CA  TRP P 115      -2.775  -8.164   9.770  0.00  0.00      PRO  C  
ATOM   1551  C   TRP P 115      -3.098  -7.503   8.362  0.00  0.00      PRO  C  
ATOM   1552  O   TRP P 115      -2.266  -7.570   7.496  0.00  0.00      PRO  O  
ATOM   1553  CB  TRP P 115      -3.776  -9.346   9.896  0.00  0.00      PRO  C  
ATOM   1554  CG  TRP P 115      -3.672 -10.336   8.781  0.00  0.00      PRO  C  
ATOM   1555  CD1 TRP P 115      -4.543 -10.266   7.722  0.00  0.00      PRO  C  
ATOM   1556  NE1 TRP P 115      -4.127 -11.251   6.812  0.00  0.00      PRO  N  
ATOM   1557  CE2 TRP P 115      -3.062 -11.960   7.334  0.00  0.00      PRO  C  
ATOM   1558  CD2 TRP P 115      -2.728 -11.370   8.586  0.00  0.00      PRO  C  
ATOM   1559  CE3 TRP P 115      -1.578 -11.803   9.297  0.00  0.00      PRO  C  
ATOM   1560  CZ3 TRP P 115      -0.897 -12.990   8.822  0.00  0.00      PRO  C  
ATOM   1561  CZ2 TRP P 115      -2.418 -13.080   6.815  0.00  0.00      PRO  C  
ATOM   1562  CH2 TRP P 115      -1.333 -13.546   7.640  0.00  0.00      PRO  C  
ATOM   1563  HN  TRP P 115      -3.686  -7.439  11.514  0.00  0.00      PRO  H  
ATOM   1564  HA  TRP P 115      -1.768  -8.556   9.778  0.00  0.00      PRO  H  
ATOM   1565  HB1 TRP P 115      -4.827  -8.990   9.840  0.00  0.00      PRO  H  
ATOM   1566  HB2 TRP P 115      -3.477  -9.843  10.844  0.00  0.00      PRO  H  
ATOM   1567  HD1 TRP P 115      -5.359  -9.571   7.587  0.00  0.00      PRO  H  
ATOM   1568  HE1 TRP P 115      -4.575 -11.541   5.995  0.00  0.00      PRO  H  
ATOM   1569  HE3 TRP P 115      -1.220 -11.411  10.238  0.00  0.00      PRO  H  
ATOM   1570  HZ3 TRP P 115      -0.155 -13.540   9.382  0.00  0.00      PRO  H  
ATOM   1571  HZ2 TRP P 115      -2.842 -13.589   5.963  0.00  0.00      PRO  H  
ATOM   1572  HH2 TRP P 115      -1.045 -14.535   7.314  0.00  0.00      PRO  H  
ATOM   1573  N   MET P 116      -4.201  -6.786   8.139  0.00  0.00      PRO  N  
ATOM   1574  CA  MET P 116      -4.543  -6.207   6.830  0.00  0.00      PRO  C  
ATOM   1575  C   MET P 116      -3.502  -5.212   6.165  0.00  0.00      PRO  C  
ATOM   1576  O   MET P 116      -3.205  -5.178   4.976  0.00  0.00      PRO  O  
ATOM   1577  CB  MET P 116      -6.062  -5.986   6.590  0.00  0.00      PRO  C  
ATOM   1578  CG  MET P 116      -6.941  -7.250   6.424  0.00  0.00      PRO  C  
ATOM   1579  SD  MET P 116      -6.452  -8.265   5.031  0.00  0.00      PRO  S  
ATOM   1580  CE  MET P 116      -6.870  -7.087   3.697  0.00  0.00      PRO  C  
ATOM   1581  HN  MET P 116      -4.874  -6.771   8.874  0.00  0.00      PRO  H  
ATOM   1582  HA  MET P 116      -4.399  -7.138   6.303  0.00  0.00      PRO  H  
ATOM   1583  HB1 MET P 116      -6.379  -5.354   5.733  0.00  0.00      PRO  H  
ATOM   1584  HB2 MET P 116      -6.373  -5.459   7.517  0.00  0.00      PRO  H  
ATOM   1585  HG1 MET P 116      -7.933  -6.842   6.132  0.00  0.00      PRO  H  
ATOM   1586  HG2 MET P 116      -6.965  -7.823   7.376  0.00  0.00      PRO  H  
ATOM   1587  HE1 MET P 116      -6.797  -7.555   2.691  0.00  0.00      PRO  H  
ATOM   1588  HE2 MET P 116      -7.858  -6.580   3.708  0.00  0.00      PRO  H  
ATOM   1589  HE3 MET P 116      -6.044  -6.345   3.650  0.00  0.00      PRO  H  
ATOM   1590  N   TYR P 117      -2.853  -4.437   7.080  0.00  0.00      PRO  N  
ATOM   1591  CA  TYR P 117      -1.767  -3.513   6.689  0.00  0.00      PRO  C  
ATOM   1592  C   TYR P 117      -0.620  -4.291   6.031  0.00  0.00      PRO  C  
ATOM   1593  O   TYR P 117      -0.202  -3.800   4.935  0.00  0.00      PRO  O  
ATOM   1594  CB  TYR P 117      -1.272  -2.747   7.966  0.00  0.00      PRO  C  
ATOM   1595  CG  TYR P 117       0.018  -2.008   7.639  0.00  0.00      PRO  C  
ATOM   1596  CD1 TYR P 117       0.082  -0.847   6.794  0.00  0.00      PRO  C  
ATOM   1597  CE1 TYR P 117       1.333  -0.198   6.578  0.00  0.00      PRO  C  
ATOM   1598  CZ  TYR P 117       2.457  -0.766   7.139  0.00  0.00      PRO  C  
ATOM   1599  OH  TYR P 117       3.756  -0.231   6.710  0.00  0.00      PRO  O  
ATOM   1600  CD2 TYR P 117       1.179  -2.324   8.321  0.00  0.00      PRO  C  
ATOM   1601  CE2 TYR P 117       2.420  -1.813   8.070  0.00  0.00      PRO  C  
ATOM   1602  HN  TYR P 117      -3.117  -4.494   8.039  0.00  0.00      PRO  H  
ATOM   1603  HA  TYR P 117      -2.159  -2.840   5.941  0.00  0.00      PRO  H  
ATOM   1604  HB1 TYR P 117      -0.909  -3.366   8.813  0.00  0.00      PRO  H  
ATOM   1605  HB2 TYR P 117      -1.982  -1.947   8.268  0.00  0.00      PRO  H  
ATOM   1606  HD1 TYR P 117      -0.837  -0.495   6.350  0.00  0.00      PRO  H  
ATOM   1607  HE1 TYR P 117       1.311   0.633   5.889  0.00  0.00      PRO  H  
ATOM   1608  HH  TYR P 117       4.414  -0.464   7.369  0.00  0.00      PRO  H  
ATOM   1609  HD2 TYR P 117       1.137  -3.118   9.052  0.00  0.00      PRO  H  
ATOM   1610  HE2 TYR P 117       3.244  -2.261   8.605  0.00  0.00      PRO  H  
ATOM   1611  N   LEU P 118      -0.288  -5.456   6.545  0.00  0.00      PRO  N  
ATOM   1612  CA  LEU P 118       0.797  -6.260   5.964  0.00  0.00      PRO  C  
ATOM   1613  C   LEU P 118       0.600  -6.735   4.595  0.00  0.00      PRO  C  
ATOM   1614  O   LEU P 118       1.415  -6.710   3.725  0.00  0.00      PRO  O  
ATOM   1615  CB  LEU P 118       1.313  -7.295   6.933  0.00  0.00      PRO  C  
ATOM   1616  CG  LEU P 118       1.693  -6.827   8.329  0.00  0.00      PRO  C  
ATOM   1617  CD1 LEU P 118       2.069  -7.998   9.214  0.00  0.00      PRO  C  
ATOM   1618  CD2 LEU P 118       2.884  -5.857   8.264  0.00  0.00      PRO  C  
ATOM   1619  HN  LEU P 118      -0.817  -5.859   7.288  0.00  0.00      PRO  H  
ATOM   1620  HA  LEU P 118       1.619  -5.561   5.917  0.00  0.00      PRO  H  
ATOM   1621  HB1 LEU P 118       2.257  -7.684   6.495  0.00  0.00      PRO  H  
ATOM   1622  HB2 LEU P 118       0.631  -8.145   7.149  0.00  0.00      PRO  H  
ATOM   1623  HG  LEU P 118       0.938  -6.216   8.868  0.00  0.00      PRO  H  
ATOM   1624 HD11 LEU P 118       2.406  -7.465  10.128  0.00  0.00      PRO  H  
ATOM   1625 HD12 LEU P 118       1.221  -8.630   9.555  0.00  0.00      PRO  H  
ATOM   1626 HD13 LEU P 118       2.921  -8.552   8.765  0.00  0.00      PRO  H  
ATOM   1627 HD21 LEU P 118       2.715  -4.947   7.649  0.00  0.00      PRO  H  
ATOM   1628 HD22 LEU P 118       3.082  -5.527   9.306  0.00  0.00      PRO  H  
ATOM   1629 HD23 LEU P 118       3.742  -6.418   7.834  0.00  0.00      PRO  H  
ATOM   1630  N   VAL P 119      -0.664  -7.301   4.423  0.00  0.00      PRO  N  
ATOM   1631  CA  VAL P 119      -1.198  -7.829   3.193  0.00  0.00      PRO  C  
ATOM   1632  C   VAL P 119      -1.342  -6.768   2.204  0.00  0.00      PRO  C  
ATOM   1633  O   VAL P 119      -0.930  -7.063   1.064  0.00  0.00      PRO  O  
ATOM   1634  CB  VAL P 119      -2.472  -8.431   3.455  0.00  0.00      PRO  C  
ATOM   1635  CG1 VAL P 119      -3.179  -8.837   2.185  0.00  0.00      PRO  C  
ATOM   1636  CG2 VAL P 119      -2.319  -9.559   4.408  0.00  0.00      PRO  C  
ATOM   1637  HN  VAL P 119      -1.309  -7.339   5.182  0.00  0.00      PRO  H  
ATOM   1638  HA  VAL P 119      -0.435  -8.417   2.705  0.00  0.00      PRO  H  
ATOM   1639  HB  VAL P 119      -3.073  -7.728   4.069  0.00  0.00      PRO  H  
ATOM   1640 HG11 VAL P 119      -3.947  -9.629   2.318  0.00  0.00      PRO  H  
ATOM   1641 HG12 VAL P 119      -3.668  -8.002   1.640  0.00  0.00      PRO  H  
ATOM   1642 HG13 VAL P 119      -2.413  -9.355   1.570  0.00  0.00      PRO  H  
ATOM   1643 HG21 VAL P 119      -1.887  -9.242   5.382  0.00  0.00      PRO  H  
ATOM   1644 HG22 VAL P 119      -3.330  -9.918   4.697  0.00  0.00      PRO  H  
ATOM   1645 HG23 VAL P 119      -1.729 -10.352   3.901  0.00  0.00      PRO  H  
ATOM   1646  N   GLY P 120      -1.884  -5.528   2.541  0.00  0.00      PRO  N  
ATOM   1647  CA  GLY P 120      -1.969  -4.478   1.557  0.00  0.00      PRO  C  
ATOM   1648  C   GLY P 120      -0.629  -3.831   1.162  0.00  0.00      PRO  C  
ATOM   1649  O   GLY P 120      -0.374  -3.647  -0.026  0.00  0.00      PRO  O  
ATOM   1650  HN  GLY P 120      -2.153  -5.360   3.486  0.00  0.00      PRO  H  
ATOM   1651  HA1 GLY P 120      -2.434  -3.628   2.033  0.00  0.00      PRO  H  
ATOM   1652  HA2 GLY P 120      -2.349  -4.925   0.650  0.00  0.00      PRO  H  
ATOM   1653  N   PHE P 121       0.343  -3.707   2.083  0.00  0.00      PRO  N  
ATOM   1654  CA  PHE P 121       1.688  -3.227   1.877  0.00  0.00      PRO  C  
ATOM   1655  C   PHE P 121       2.466  -4.029   0.864  0.00  0.00      PRO  C  
ATOM   1656  O   PHE P 121       2.947  -3.475  -0.141  0.00  0.00      PRO  O  
ATOM   1657  CB  PHE P 121       2.454  -3.068   3.247  0.00  0.00      PRO  C  
ATOM   1658  CG  PHE P 121       3.755  -2.389   3.007  0.00  0.00      PRO  C  
ATOM   1659  CD1 PHE P 121       3.924  -1.296   2.197  0.00  0.00      PRO  C  
ATOM   1660  CE1 PHE P 121       5.179  -0.619   2.101  0.00  0.00      PRO  C  
ATOM   1661  CZ  PHE P 121       6.294  -1.287   2.641  0.00  0.00      PRO  C  
ATOM   1662  CD2 PHE P 121       4.901  -2.963   3.660  0.00  0.00      PRO  C  
ATOM   1663  CE2 PHE P 121       6.137  -2.337   3.577  0.00  0.00      PRO  C  
ATOM   1664  HN  PHE P 121       0.134  -3.987   3.017  0.00  0.00      PRO  H  
ATOM   1665  HA  PHE P 121       1.588  -2.203   1.548  0.00  0.00      PRO  H  
ATOM   1666  HB1 PHE P 121       2.647  -4.012   3.802  0.00  0.00      PRO  H  
ATOM   1667  HB2 PHE P 121       1.959  -2.368   3.953  0.00  0.00      PRO  H  
ATOM   1668  HD1 PHE P 121       3.113  -0.857   1.635  0.00  0.00      PRO  H  
ATOM   1669  HE1 PHE P 121       5.291   0.303   1.549  0.00  0.00      PRO  H  
ATOM   1670  HZ  PHE P 121       7.270  -0.901   2.386  0.00  0.00      PRO  H  
ATOM   1671  HD2 PHE P 121       4.733  -3.832   4.279  0.00  0.00      PRO  H  
ATOM   1672  HE2 PHE P 121       7.005  -2.795   4.028  0.00  0.00      PRO  H  
ATOM   1673  N   TYR P 122       2.564  -5.330   1.106  0.00  0.00      PRO  N  
ATOM   1674  CA  TYR P 122       3.089  -6.312   0.155  0.00  0.00      PRO  C  
ATOM   1675  C   TYR P 122       2.331  -6.417  -1.141  0.00  0.00      PRO  C  
ATOM   1676  O   TYR P 122       2.981  -6.397  -2.211  0.00  0.00      PRO  O  
ATOM   1677  CB  TYR P 122       3.315  -7.692   0.823  0.00  0.00      PRO  C  
ATOM   1678  CG  TYR P 122       4.290  -7.669   1.882  0.00  0.00      PRO  C  
ATOM   1679  CD1 TYR P 122       4.155  -8.430   3.123  0.00  0.00      PRO  C  
ATOM   1680  CE1 TYR P 122       5.131  -8.415   4.132  0.00  0.00      PRO  C  
ATOM   1681  CZ  TYR P 122       6.361  -7.838   3.858  0.00  0.00      PRO  C  
ATOM   1682  OH  TYR P 122       7.449  -8.012   4.765  0.00  0.00      PRO  O  
ATOM   1683  CD2 TYR P 122       5.509  -7.023   1.705  0.00  0.00      PRO  C  
ATOM   1684  CE2 TYR P 122       6.557  -7.032   2.748  0.00  0.00      PRO  C  
ATOM   1685  HN  TYR P 122       2.198  -5.622   1.986  0.00  0.00      PRO  H  
ATOM   1686  HA  TYR P 122       4.049  -5.929  -0.157  0.00  0.00      PRO  H  
ATOM   1687  HB1 TYR P 122       3.552  -8.388  -0.010  0.00  0.00      PRO  H  
ATOM   1688  HB2 TYR P 122       2.342  -7.992   1.268  0.00  0.00      PRO  H  
ATOM   1689  HD1 TYR P 122       3.227  -8.842   3.492  0.00  0.00      PRO  H  
ATOM   1690  HE1 TYR P 122       4.909  -8.823   5.108  0.00  0.00      PRO  H  
ATOM   1691  HH  TYR P 122       8.190  -7.441   4.550  0.00  0.00      PRO  H  
ATOM   1692  HD2 TYR P 122       5.656  -6.503   0.770  0.00  0.00      PRO  H  
ATOM   1693  HE2 TYR P 122       7.480  -6.508   2.551  0.00  0.00      PRO  H  
ATOM   1694  N   SER P 123       1.004  -6.501  -1.188  0.00  0.00      PRO  N  
ATOM   1695  CA  SER P 123       0.299  -6.668  -2.465  0.00  0.00      PRO  C  
ATOM   1696  C   SER P 123       0.388  -5.484  -3.404  0.00  0.00      PRO  C  
ATOM   1697  O   SER P 123       0.893  -5.606  -4.548  0.00  0.00      PRO  O  
ATOM   1698  CB  SER P 123      -1.176  -7.089  -2.234  0.00  0.00      PRO  C  
ATOM   1699  OG  SER P 123      -1.256  -8.303  -1.426  0.00  0.00      PRO  O  
ATOM   1700  HN  SER P 123       0.402  -6.623  -0.402  0.00  0.00      PRO  H  
ATOM   1701  HA  SER P 123       0.847  -7.415  -3.020  0.00  0.00      PRO  H  
ATOM   1702  HB1 SER P 123      -1.673  -7.198  -3.222  0.00  0.00      PRO  H  
ATOM   1703  HB2 SER P 123      -1.849  -6.308  -1.820  0.00  0.00      PRO  H  
ATOM   1704  HG1 SER P 123      -1.120  -8.070  -0.505  0.00  0.00      PRO  H  
ATOM   1705  N   GLY P 124       0.143  -4.269  -2.791  0.00  0.00      PRO  N  
ATOM   1706  CA  GLY P 124       0.270  -3.012  -3.572  0.00  0.00      PRO  C  
ATOM   1707  C   GLY P 124       1.667  -2.750  -4.163  0.00  0.00      PRO  C  
ATOM   1708  O   GLY P 124       1.882  -2.315  -5.294  0.00  0.00      PRO  O  
ATOM   1709  HN  GLY P 124      -0.104  -4.273  -1.825  0.00  0.00      PRO  H  
ATOM   1710  HA1 GLY P 124      -0.116  -2.168  -3.018  0.00  0.00      PRO  H  
ATOM   1711  HA2 GLY P 124      -0.331  -3.152  -4.458  0.00  0.00      PRO  H  
ATOM   1712  N   ILE P 125       2.713  -2.978  -3.335  0.00  0.00      PRO  N  
ATOM   1713  CA  ILE P 125       4.107  -2.847  -3.776  0.00  0.00      PRO  C  
ATOM   1714  C   ILE P 125       4.526  -3.900  -4.893  0.00  0.00      PRO  C  
ATOM   1715  O   ILE P 125       5.253  -3.614  -5.828  0.00  0.00      PRO  O  
ATOM   1716  CB  ILE P 125       5.048  -2.679  -2.579  0.00  0.00      PRO  C  
ATOM   1717  CG2 ILE P 125       5.358  -4.037  -1.947  0.00  0.00      PRO  C  
ATOM   1718  CG1 ILE P 125       6.356  -2.049  -3.053  0.00  0.00      PRO  C  
ATOM   1719  CD  ILE P 125       6.246  -0.594  -3.485  0.00  0.00      PRO  C  
ATOM   1720  HN  ILE P 125       2.557  -3.259  -2.391  0.00  0.00      PRO  H  
ATOM   1721  HA  ILE P 125       4.026  -1.896  -4.282  0.00  0.00      PRO  H  
ATOM   1722  HB  ILE P 125       4.574  -2.003  -1.834  0.00  0.00      PRO  H  
ATOM   1723 HG21 ILE P 125       4.351  -4.407  -1.655  0.00  0.00      PRO  H  
ATOM   1724 HG22 ILE P 125       5.745  -4.755  -2.700  0.00  0.00      PRO  H  
ATOM   1725 HG23 ILE P 125       6.014  -3.932  -1.057  0.00  0.00      PRO  H  
ATOM   1726 HG11 ILE P 125       6.869  -2.658  -3.827  0.00  0.00      PRO  H  
ATOM   1727 HG12 ILE P 125       7.083  -2.159  -2.221  0.00  0.00      PRO  H  
ATOM   1728  HD1 ILE P 125       5.508  -0.041  -2.864  0.00  0.00      PRO  H  
ATOM   1729  HD2 ILE P 125       7.217  -0.056  -3.438  0.00  0.00      PRO  H  
ATOM   1730  HD3 ILE P 125       5.827  -0.754  -4.502  0.00  0.00      PRO  H  
ATOM   1731  N   PHE P 126       4.014  -5.131  -4.773  0.00  0.00      PRO  N  
ATOM   1732  CA  PHE P 126       4.179  -6.075  -5.918  0.00  0.00      PRO  C  
ATOM   1733  C   PHE P 126       3.376  -5.708  -7.155  0.00  0.00      PRO  C  
ATOM   1734  O   PHE P 126       3.924  -5.787  -8.266  0.00  0.00      PRO  O  
ATOM   1735  CB  PHE P 126       3.833  -7.566  -5.421  0.00  0.00      PRO  C  
ATOM   1736  CG  PHE P 126       4.476  -8.141  -4.290  0.00  0.00      PRO  C  
ATOM   1737  CD1 PHE P 126       3.799  -8.922  -3.357  0.00  0.00      PRO  C  
ATOM   1738  CE1 PHE P 126       4.494  -9.619  -2.313  0.00  0.00      PRO  C  
ATOM   1739  CZ  PHE P 126       5.879  -9.497  -2.209  0.00  0.00      PRO  C  
ATOM   1740  CD2 PHE P 126       5.884  -7.899  -4.121  0.00  0.00      PRO  C  
ATOM   1741  CE2 PHE P 126       6.493  -8.518  -3.037  0.00  0.00      PRO  C  
ATOM   1742  HN  PHE P 126       3.407  -5.284  -3.997  0.00  0.00      PRO  H  
ATOM   1743  HA  PHE P 126       5.224  -5.973  -6.169  0.00  0.00      PRO  H  
ATOM   1744  HB1 PHE P 126       4.084  -8.283  -6.231  0.00  0.00      PRO  H  
ATOM   1745  HB2 PHE P 126       2.748  -7.529  -5.182  0.00  0.00      PRO  H  
ATOM   1746  HD1 PHE P 126       2.746  -9.131  -3.469  0.00  0.00      PRO  H  
ATOM   1747  HE1 PHE P 126       3.921 -10.297  -1.699  0.00  0.00      PRO  H  
ATOM   1748  HZ  PHE P 126       6.339 -10.009  -1.377  0.00  0.00      PRO  H  
ATOM   1749  HD2 PHE P 126       6.434  -7.281  -4.815  0.00  0.00      PRO  H  
ATOM   1750  HE2 PHE P 126       7.546  -8.329  -2.895  0.00  0.00      PRO  H  
ATOM   1751  N   PHE P 127       2.052  -5.335  -7.083  0.00  0.00      PRO  N  
ATOM   1752  CA  PHE P 127       1.229  -4.955  -8.121  0.00  0.00      PRO  C  
ATOM   1753  C   PHE P 127       1.632  -3.774  -8.896  0.00  0.00      PRO  C  
ATOM   1754  O   PHE P 127       1.447  -3.802 -10.089  0.00  0.00      PRO  O  
ATOM   1755  CB  PHE P 127      -0.264  -4.959  -7.727  0.00  0.00      PRO  C  
ATOM   1756  CG  PHE P 127      -0.723  -6.432  -7.466  0.00  0.00      PRO  C  
ATOM   1757  CD1 PHE P 127      -0.666  -7.351  -8.520  0.00  0.00      PRO  C  
ATOM   1758  CE1 PHE P 127      -1.051  -8.670  -8.216  0.00  0.00      PRO  C  
ATOM   1759  CZ  PHE P 127      -1.621  -9.019  -6.916  0.00  0.00      PRO  C  
ATOM   1760  CD2 PHE P 127      -1.399  -6.779  -6.241  0.00  0.00      PRO  C  
ATOM   1761  CE2 PHE P 127      -1.859  -8.083  -5.908  0.00  0.00      PRO  C  
ATOM   1762  HN  PHE P 127       1.755  -5.301  -6.132  0.00  0.00      PRO  H  
ATOM   1763  HA  PHE P 127       1.349  -5.688  -8.905  0.00  0.00      PRO  H  
ATOM   1764  HB1 PHE P 127      -0.813  -4.609  -8.627  0.00  0.00      PRO  H  
ATOM   1765  HB2 PHE P 127      -0.604  -4.329  -6.877  0.00  0.00      PRO  H  
ATOM   1766  HD1 PHE P 127      -0.334  -7.058  -9.505  0.00  0.00      PRO  H  
ATOM   1767  HE1 PHE P 127      -1.069  -9.348  -9.057  0.00  0.00      PRO  H  
ATOM   1768  HZ  PHE P 127      -1.905 -10.055  -6.804  0.00  0.00      PRO  H  
ATOM   1769  HD2 PHE P 127      -1.523  -5.913  -5.607  0.00  0.00      PRO  H  
ATOM   1770  HE2 PHE P 127      -2.263  -8.385  -4.953  0.00  0.00      PRO  H  
ATOM   1771  N   VAL P 128       2.270  -2.699  -8.324  0.00  0.00      PRO  N  
ATOM   1772  CA  VAL P 128       2.843  -1.521  -8.944  0.00  0.00      PRO  C  
ATOM   1773  C   VAL P 128       4.093  -1.837  -9.635  0.00  0.00      PRO  C  
ATOM   1774  O   VAL P 128       4.339  -1.319 -10.649  0.00  0.00      PRO  O  
ATOM   1775  CB  VAL P 128       2.818  -0.258  -8.099  0.00  0.00      PRO  C  
ATOM   1776  CG1 VAL P 128       3.880  -0.386  -6.962  0.00  0.00      PRO  C  
ATOM   1777  CG2 VAL P 128       3.186   1.051  -8.957  0.00  0.00      PRO  C  
ATOM   1778  HN  VAL P 128       2.104  -2.564  -7.350  0.00  0.00      PRO  H  
ATOM   1779  HA  VAL P 128       2.190  -1.291  -9.773  0.00  0.00      PRO  H  
ATOM   1780  HB  VAL P 128       1.802  -0.138  -7.665  0.00  0.00      PRO  H  
ATOM   1781 HG11 VAL P 128       4.882  -0.662  -7.354  0.00  0.00      PRO  H  
ATOM   1782 HG12 VAL P 128       3.850   0.605  -6.461  0.00  0.00      PRO  H  
ATOM   1783 HG13 VAL P 128       3.564  -1.124  -6.194  0.00  0.00      PRO  H  
ATOM   1784 HG21 VAL P 128       3.339   1.860  -8.211  0.00  0.00      PRO  H  
ATOM   1785 HG22 VAL P 128       4.100   0.796  -9.535  0.00  0.00      PRO  H  
ATOM   1786 HG23 VAL P 128       2.351   1.279  -9.653  0.00  0.00      PRO  H  
ATOM   1787  N   MET P 129       4.934  -2.778  -9.065  0.00  0.00      PRO  N  
ATOM   1788  CA  MET P 129       6.160  -3.326  -9.668  0.00  0.00      PRO  C  
ATOM   1789  C   MET P 129       5.843  -4.079 -10.900  0.00  0.00      PRO  C  
ATOM   1790  O   MET P 129       6.373  -3.820 -11.995  0.00  0.00      PRO  O  
ATOM   1791  CB  MET P 129       7.013  -4.162  -8.675  0.00  0.00      PRO  C  
ATOM   1792  CG  MET P 129       8.250  -4.933  -9.292  0.00  0.00      PRO  C  
ATOM   1793  SD  MET P 129       9.542  -3.842  -9.867  0.00  0.00      PRO  S  
ATOM   1794  CE  MET P 129      10.826  -5.117  -9.749  0.00  0.00      PRO  C  
ATOM   1795  HN  MET P 129       4.711  -3.144  -8.165  0.00  0.00      PRO  H  
ATOM   1796  HA  MET P 129       6.823  -2.550 -10.018  0.00  0.00      PRO  H  
ATOM   1797  HB1 MET P 129       6.427  -4.912  -8.101  0.00  0.00      PRO  H  
ATOM   1798  HB2 MET P 129       7.420  -3.426  -7.949  0.00  0.00      PRO  H  
ATOM   1799  HG1 MET P 129       7.981  -5.680 -10.070  0.00  0.00      PRO  H  
ATOM   1800  HG2 MET P 129       8.702  -5.564  -8.497  0.00  0.00      PRO  H  
ATOM   1801  HE1 MET P 129      10.738  -5.636 -10.728  0.00  0.00      PRO  H  
ATOM   1802  HE2 MET P 129      11.816  -4.624  -9.646  0.00  0.00      PRO  H  
ATOM   1803  HE3 MET P 129      10.640  -5.811  -8.901  0.00  0.00      PRO  H  
ATOM   1804  N   LEU P 130       4.861  -5.050 -10.814  0.00  0.00      PRO  N  
ATOM   1805  CA  LEU P 130       4.270  -5.735 -11.925  0.00  0.00      PRO  C  
ATOM   1806  C   LEU P 130       3.700  -4.880 -13.032  0.00  0.00      PRO  C  
ATOM   1807  O   LEU P 130       4.064  -5.145 -14.208  0.00  0.00      PRO  O  
ATOM   1808  CB  LEU P 130       3.241  -6.723 -11.385  0.00  0.00      PRO  C  
ATOM   1809  CG  LEU P 130       3.861  -8.087 -10.894  0.00  0.00      PRO  C  
ATOM   1810  CD1 LEU P 130       2.747  -8.979 -10.219  0.00  0.00      PRO  C  
ATOM   1811  CD2 LEU P 130       4.517  -8.915 -12.019  0.00  0.00      PRO  C  
ATOM   1812  HN  LEU P 130       4.742  -5.426  -9.898  0.00  0.00      PRO  H  
ATOM   1813  HA  LEU P 130       5.074  -6.223 -12.454  0.00  0.00      PRO  H  
ATOM   1814  HB1 LEU P 130       2.566  -6.974 -12.231  0.00  0.00      PRO  H  
ATOM   1815  HB2 LEU P 130       2.654  -6.194 -10.604  0.00  0.00      PRO  H  
ATOM   1816  HG  LEU P 130       4.618  -7.855 -10.115  0.00  0.00      PRO  H  
ATOM   1817 HD11 LEU P 130       2.013  -9.151 -11.035  0.00  0.00      PRO  H  
ATOM   1818 HD12 LEU P 130       3.060 -10.016  -9.973  0.00  0.00      PRO  H  
ATOM   1819 HD13 LEU P 130       2.415  -8.462  -9.293  0.00  0.00      PRO  H  
ATOM   1820 HD21 LEU P 130       3.734  -9.092 -12.786  0.00  0.00      PRO  H  
ATOM   1821 HD22 LEU P 130       5.366  -8.354 -12.465  0.00  0.00      PRO  H  
ATOM   1822 HD23 LEU P 130       4.932  -9.837 -11.560  0.00  0.00      PRO  H  
ATOM   1823  N   MET P 131       2.918  -3.823 -12.811  0.00  0.00      PRO  N  
ATOM   1824  CA  MET P 131       2.567  -2.770 -13.820  0.00  0.00      PRO  C  
ATOM   1825  C   MET P 131       3.758  -2.032 -14.406  0.00  0.00      PRO  C  
ATOM   1826  O   MET P 131       3.935  -1.839 -15.638  0.00  0.00      PRO  O  
ATOM   1827  CB  MET P 131       1.616  -1.746 -13.197  0.00  0.00      PRO  C  
ATOM   1828  CG  MET P 131       0.208  -2.362 -13.201  0.00  0.00      PRO  C  
ATOM   1829  SD  MET P 131      -1.096  -1.126 -12.876  0.00  0.00      PRO  S  
ATOM   1830  CE  MET P 131      -0.589  -0.657 -11.205  0.00  0.00      PRO  C  
ATOM   1831  HN  MET P 131       2.522  -3.688 -11.906  0.00  0.00      PRO  H  
ATOM   1832  HA  MET P 131       2.115  -3.215 -14.694  0.00  0.00      PRO  H  
ATOM   1833  HB1 MET P 131       1.508  -0.870 -13.872  0.00  0.00      PRO  H  
ATOM   1834  HB2 MET P 131       1.874  -1.352 -12.191  0.00  0.00      PRO  H  
ATOM   1835  HG1 MET P 131       0.214  -3.203 -12.476  0.00  0.00      PRO  H  
ATOM   1836  HG2 MET P 131       0.193  -2.628 -14.280  0.00  0.00      PRO  H  
ATOM   1837  HE1 MET P 131      -0.447  -1.527 -10.529  0.00  0.00      PRO  H  
ATOM   1838  HE2 MET P 131       0.311  -0.008 -11.140  0.00  0.00      PRO  H  
ATOM   1839  HE3 MET P 131      -1.503  -0.173 -10.799  0.00  0.00      PRO  H  
ATOM   1840  N   SER P 132       4.645  -1.601 -13.534  0.00  0.00      PRO  N  
ATOM   1841  CA  SER P 132       5.877  -0.946 -13.917  0.00  0.00      PRO  C  
ATOM   1842  C   SER P 132       6.758  -1.711 -14.889  0.00  0.00      PRO  C  
ATOM   1843  O   SER P 132       7.237  -1.137 -15.824  0.00  0.00      PRO  O  
ATOM   1844  CB  SER P 132       6.780  -0.639 -12.734  0.00  0.00      PRO  C  
ATOM   1845  OG  SER P 132       6.125   0.252 -11.843  0.00  0.00      PRO  O  
ATOM   1846  HN  SER P 132       4.390  -1.468 -12.580  0.00  0.00      PRO  H  
ATOM   1847  HA  SER P 132       5.754  -0.037 -14.487  0.00  0.00      PRO  H  
ATOM   1848  HB1 SER P 132       7.738  -0.186 -13.067  0.00  0.00      PRO  H  
ATOM   1849  HB2 SER P 132       7.123  -1.586 -12.265  0.00  0.00      PRO  H  
ATOM   1850  HG1 SER P 132       5.466  -0.246 -11.354  0.00  0.00      PRO  H  
ATOM   1851  N   ILE P 133       6.892  -3.031 -14.755  0.00  0.00      PRO  N  
ATOM   1852  CA  ILE P 133       7.523  -3.995 -15.684  0.00  0.00      PRO  C  
ATOM   1853  C   ILE P 133       6.852  -3.970 -17.078  0.00  0.00      PRO  C  
ATOM   1854  O   ILE P 133       7.464  -3.848 -18.091  0.00  0.00      PRO  O  
ATOM   1855  CB  ILE P 133       7.702  -5.332 -14.996  0.00  0.00      PRO  C  
ATOM   1856  CG2 ILE P 133       7.785  -6.509 -15.994  0.00  0.00      PRO  C  
ATOM   1857  CG1 ILE P 133       8.971  -5.315 -14.056  0.00  0.00      PRO  C  
ATOM   1858  CD  ILE P 133       8.870  -6.320 -12.931  0.00  0.00      PRO  C  
ATOM   1859  HN  ILE P 133       6.489  -3.316 -13.889  0.00  0.00      PRO  H  
ATOM   1860  HA  ILE P 133       8.468  -3.559 -15.974  0.00  0.00      PRO  H  
ATOM   1861  HB  ILE P 133       6.805  -5.540 -14.374  0.00  0.00      PRO  H  
ATOM   1862 HG21 ILE P 133       6.782  -6.781 -16.389  0.00  0.00      PRO  H  
ATOM   1863 HG22 ILE P 133       8.525  -6.321 -16.801  0.00  0.00      PRO  H  
ATOM   1864 HG23 ILE P 133       8.283  -7.358 -15.480  0.00  0.00      PRO  H  
ATOM   1865 HG11 ILE P 133       9.068  -4.298 -13.619  0.00  0.00      PRO  H  
ATOM   1866 HG12 ILE P 133       9.884  -5.375 -14.685  0.00  0.00      PRO  H  
ATOM   1867  HD1 ILE P 133       9.859  -6.269 -12.427  0.00  0.00      PRO  H  
ATOM   1868  HD2 ILE P 133       7.992  -6.070 -12.299  0.00  0.00      PRO  H  
ATOM   1869  HD3 ILE P 133       8.736  -7.370 -13.268  0.00  0.00      PRO  H  
ATOM   1870  N   ASP P 134       5.519  -3.991 -17.124  0.00  0.00      PRO  N  
ATOM   1871  CA  ASP P 134       4.707  -4.039 -18.367  0.00  0.00      PRO  C  
ATOM   1872  C   ASP P 134       4.847  -2.728 -19.167  0.00  0.00      PRO  C  
ATOM   1873  O   ASP P 134       4.847  -2.683 -20.410  0.00  0.00      PRO  O  
ATOM   1874  CB  ASP P 134       3.193  -4.292 -17.899  0.00  0.00      PRO  C  
ATOM   1875  CG  ASP P 134       2.202  -4.530 -19.072  0.00  0.00      PRO  C  
ATOM   1876  OD1 ASP P 134       2.369  -5.469 -19.908  0.00  0.00      PRO  O1-
ATOM   1877  OD2 ASP P 134       1.163  -3.876 -19.085  0.00  0.00      PRO  O  
ATOM   1878  HN  ASP P 134       5.004  -4.150 -16.286  0.00  0.00      PRO  H  
ATOM   1879  HA  ASP P 134       5.031  -4.878 -18.964  0.00  0.00      PRO  H  
ATOM   1880  HB1 ASP P 134       2.819  -3.467 -17.255  0.00  0.00      PRO  H  
ATOM   1881  HB2 ASP P 134       3.261  -5.145 -17.190  0.00  0.00      PRO  H  
ATOM   1882  N   ARG P 135       4.899  -1.583 -18.425  0.00  0.00      PRO  N  
ATOM   1883  CA  ARG P 135       5.266  -0.212 -18.893  0.00  0.00      PRO  C  
ATOM   1884  C   ARG P 135       6.640  -0.082 -19.516  0.00  0.00      PRO  C  
ATOM   1885  O   ARG P 135       6.760   0.288 -20.644  0.00  0.00      PRO  O  
ATOM   1886  CB  ARG P 135       5.050   0.770 -17.777  0.00  0.00      PRO  C  
ATOM   1887  CG  ARG P 135       3.590   0.921 -17.239  0.00  0.00      PRO  C  
ATOM   1888  CD  ARG P 135       2.739   1.715 -18.291  0.00  0.00      PRO  C  
ATOM   1889  NE  ARG P 135       1.342   1.965 -17.807  0.00  0.00      PRO  N1+
ATOM   1890  CZ  ARG P 135       0.543   2.952 -18.278  0.00  0.00      PRO  C  
ATOM   1891  NH1 ARG P 135       0.915   3.691 -19.297  0.00  0.00      PRO  N  
ATOM   1892  NH2 ARG P 135      -0.625   3.096 -17.750  0.00  0.00      PRO  N  
ATOM   1893  HN  ARG P 135       4.865  -1.634 -17.430  0.00  0.00      PRO  H  
ATOM   1894  HA  ARG P 135       4.542  -0.009 -19.669  0.00  0.00      PRO  H  
ATOM   1895  HB1 ARG P 135       5.326   1.760 -18.200  0.00  0.00      PRO  H  
ATOM   1896  HB2 ARG P 135       5.676   0.426 -16.927  0.00  0.00      PRO  H  
ATOM   1897  HG1 ARG P 135       3.644   1.404 -16.240  0.00  0.00      PRO  H  
ATOM   1898  HG2 ARG P 135       3.154  -0.101 -17.222  0.00  0.00      PRO  H  
ATOM   1899  HD1 ARG P 135       2.718   1.279 -19.312  0.00  0.00      PRO  H  
ATOM   1900  HD2 ARG P 135       3.135   2.752 -18.295  0.00  0.00      PRO  H  
ATOM   1901  HE  ARG P 135       0.931   1.414 -17.080  0.00  0.00      PRO  H  
ATOM   1902 HH11 ARG P 135       1.813   3.505 -19.696  0.00  0.00      PRO  H  
ATOM   1903 HH12 ARG P 135       0.312   4.411 -19.642  0.00  0.00      PRO  H  
ATOM   1904 HH21 ARG P 135      -0.791   2.602 -16.897  0.00  0.00      PRO  H  
ATOM   1905 HH22 ARG P 135      -1.203   3.768 -18.213  0.00  0.00      PRO  H  
ATOM   1906  N   TYR P 136       7.669  -0.504 -18.719  0.00  0.00      PRO  N  
ATOM   1907  CA  TYR P 136       9.009  -0.634 -19.203  0.00  0.00      PRO  C  
ATOM   1908  C   TYR P 136       9.204  -1.535 -20.437  0.00  0.00      PRO  C  
ATOM   1909  O   TYR P 136       9.879  -1.174 -21.367  0.00  0.00      PRO  O  
ATOM   1910  CB  TYR P 136       9.863  -1.039 -17.935  0.00  0.00      PRO  C  
ATOM   1911  CG  TYR P 136      11.374  -1.212 -18.195  0.00  0.00      PRO  C  
ATOM   1912  CD1 TYR P 136      11.955  -0.324 -19.080  0.00  0.00      PRO  C  
ATOM   1913  CE1 TYR P 136      13.388  -0.341 -19.339  0.00  0.00      PRO  C  
ATOM   1914  CZ  TYR P 136      14.145  -1.240 -18.636  0.00  0.00      PRO  C  
ATOM   1915  OH  TYR P 136      15.588  -1.235 -18.781  0.00  0.00      PRO  O  
ATOM   1916  CD2 TYR P 136      12.218  -2.171 -17.502  0.00  0.00      PRO  C  
ATOM   1917  CE2 TYR P 136      13.613  -2.152 -17.671  0.00  0.00      PRO  C  
ATOM   1918  HN  TYR P 136       7.492  -0.973 -17.858  0.00  0.00      PRO  H  
ATOM   1919  HA  TYR P 136       9.419   0.339 -19.432  0.00  0.00      PRO  H  
ATOM   1920  HB1 TYR P 136       9.557  -2.054 -17.601  0.00  0.00      PRO  H  
ATOM   1921  HB2 TYR P 136       9.731  -0.287 -17.127  0.00  0.00      PRO  H  
ATOM   1922  HD1 TYR P 136      11.524   0.603 -19.428  0.00  0.00      PRO  H  
ATOM   1923  HE1 TYR P 136      13.858   0.363 -20.008  0.00  0.00      PRO  H  
ATOM   1924  HH  TYR P 136      15.900  -1.773 -18.050  0.00  0.00      PRO  H  
ATOM   1925  HD2 TYR P 136      11.785  -2.881 -16.814  0.00  0.00      PRO  H  
ATOM   1926  HE2 TYR P 136      14.234  -2.867 -17.151  0.00  0.00      PRO  H  
ATOM   1927  N   LEU P 137       8.575  -2.738 -20.439  0.00  0.00      PRO  N  
ATOM   1928  CA  LEU P 137       8.640  -3.683 -21.556  0.00  0.00      PRO  C  
ATOM   1929  C   LEU P 137       8.221  -2.953 -22.862  0.00  0.00      PRO  C  
ATOM   1930  O   LEU P 137       8.839  -3.032 -23.882  0.00  0.00      PRO  O  
ATOM   1931  CB  LEU P 137       7.819  -5.009 -21.239  0.00  0.00      PRO  C  
ATOM   1932  CG  LEU P 137       8.491  -5.968 -20.200  0.00  0.00      PRO  C  
ATOM   1933  CD1 LEU P 137       7.493  -6.997 -19.651  0.00  0.00      PRO  C  
ATOM   1934  CD2 LEU P 137       9.644  -6.706 -20.863  0.00  0.00      PRO  C  
ATOM   1935  HN  LEU P 137       8.216  -3.044 -19.561  0.00  0.00      PRO  H  
ATOM   1936  HA  LEU P 137       9.657  -3.918 -21.832  0.00  0.00      PRO  H  
ATOM   1937  HB1 LEU P 137       7.612  -5.599 -22.157  0.00  0.00      PRO  H  
ATOM   1938  HB2 LEU P 137       6.862  -4.627 -20.823  0.00  0.00      PRO  H  
ATOM   1939  HG  LEU P 137       8.916  -5.321 -19.402  0.00  0.00      PRO  H  
ATOM   1940 HD11 LEU P 137       6.757  -7.355 -20.403  0.00  0.00      PRO  H  
ATOM   1941 HD12 LEU P 137       8.051  -7.897 -19.316  0.00  0.00      PRO  H  
ATOM   1942 HD13 LEU P 137       6.830  -6.610 -18.847  0.00  0.00      PRO  H  
ATOM   1943 HD21 LEU P 137       9.257  -7.172 -21.795  0.00  0.00      PRO  H  
ATOM   1944 HD22 LEU P 137      10.538  -6.134 -21.190  0.00  0.00      PRO  H  
ATOM   1945 HD23 LEU P 137       9.950  -7.537 -20.192  0.00  0.00      PRO  H  
ATOM   1946  N   ALA P 138       7.125  -2.131 -22.872  0.00  0.00      PRO  N  
ATOM   1947  CA  ALA P 138       6.777  -1.509 -24.107  0.00  0.00      PRO  C  
ATOM   1948  C   ALA P 138       7.763  -0.429 -24.680  0.00  0.00      PRO  C  
ATOM   1949  O   ALA P 138       7.946  -0.302 -25.899  0.00  0.00      PRO  O  
ATOM   1950  CB  ALA P 138       5.486  -0.757 -23.758  0.00  0.00      PRO  C  
ATOM   1951  HN  ALA P 138       6.432  -2.052 -22.160  0.00  0.00      PRO  H  
ATOM   1952  HA  ALA P 138       6.585  -2.237 -24.882  0.00  0.00      PRO  H  
ATOM   1953  HB1 ALA P 138       5.100  -0.110 -24.574  0.00  0.00      PRO  H  
ATOM   1954  HB2 ALA P 138       4.735  -1.482 -23.379  0.00  0.00      PRO  H  
ATOM   1955  HB3 ALA P 138       5.825  -0.223 -22.844  0.00  0.00      PRO  H  
ATOM   1956  N   ILE P 139       8.459   0.331 -23.876  0.00  0.00      PRO  N  
ATOM   1957  CA  ILE P 139       9.472   1.241 -24.298  0.00  0.00      PRO  C  
ATOM   1958  C   ILE P 139      10.754   0.674 -24.936  0.00  0.00      PRO  C  
ATOM   1959  O   ILE P 139      11.388   1.224 -25.801  0.00  0.00      PRO  O  
ATOM   1960  CB  ILE P 139       9.940   2.169 -23.128  0.00  0.00      PRO  C  
ATOM   1961  CG2 ILE P 139      11.135   3.085 -23.476  0.00  0.00      PRO  C  
ATOM   1962  CG1 ILE P 139       8.716   3.043 -22.674  0.00  0.00      PRO  C  
ATOM   1963  CD  ILE P 139       7.863   3.660 -23.806  0.00  0.00      PRO  C  
ATOM   1964  HN  ILE P 139       8.439   0.232 -22.884  0.00  0.00      PRO  H  
ATOM   1965  HA  ILE P 139       9.136   1.866 -25.112  0.00  0.00      PRO  H  
ATOM   1966  HB  ILE P 139      10.278   1.505 -22.304  0.00  0.00      PRO  H  
ATOM   1967 HG21 ILE P 139      12.101   2.542 -23.555  0.00  0.00      PRO  H  
ATOM   1968 HG22 ILE P 139      10.984   3.491 -24.499  0.00  0.00      PRO  H  
ATOM   1969 HG23 ILE P 139      11.138   4.031 -22.893  0.00  0.00      PRO  H  
ATOM   1970 HG11 ILE P 139       9.173   3.698 -21.902  0.00  0.00      PRO  H  
ATOM   1971 HG12 ILE P 139       8.059   2.385 -22.065  0.00  0.00      PRO  H  
ATOM   1972  HD1 ILE P 139       7.141   2.896 -24.164  0.00  0.00      PRO  H  
ATOM   1973  HD2 ILE P 139       7.324   4.519 -23.350  0.00  0.00      PRO  H  
ATOM   1974  HD3 ILE P 139       8.573   4.038 -24.572  0.00  0.00      PRO  H  
ATOM   1975  N   VAL P 140      11.213  -0.540 -24.501  0.00  0.00      PRO  N  
ATOM   1976  CA  VAL P 140      12.453  -1.111 -24.958  0.00  0.00      PRO  C  
ATOM   1977  C   VAL P 140      12.167  -2.304 -25.865  0.00  0.00      PRO  C  
ATOM   1978  O   VAL P 140      13.089  -2.921 -26.350  0.00  0.00      PRO  O  
ATOM   1979  CB  VAL P 140      13.339  -1.374 -23.763  0.00  0.00      PRO  C  
ATOM   1980  CG1 VAL P 140      13.491  -0.112 -22.937  0.00  0.00      PRO  C  
ATOM   1981  CG2 VAL P 140      12.670  -2.450 -22.933  0.00  0.00      PRO  C  
ATOM   1982  HN  VAL P 140      10.639  -0.897 -23.767  0.00  0.00      PRO  H  
ATOM   1983  HA  VAL P 140      12.983  -0.402 -25.577  0.00  0.00      PRO  H  
ATOM   1984  HB  VAL P 140      14.362  -1.682 -24.067  0.00  0.00      PRO  H  
ATOM   1985 HG11 VAL P 140      12.522   0.180 -22.477  0.00  0.00      PRO  H  
ATOM   1986 HG12 VAL P 140      14.276  -0.231 -22.161  0.00  0.00      PRO  H  
ATOM   1987 HG13 VAL P 140      13.853   0.539 -23.762  0.00  0.00      PRO  H  
ATOM   1988 HG21 VAL P 140      11.831  -1.979 -22.376  0.00  0.00      PRO  H  
ATOM   1989 HG22 VAL P 140      12.345  -3.328 -23.530  0.00  0.00      PRO  H  
ATOM   1990 HG23 VAL P 140      13.261  -2.845 -22.080  0.00  0.00      PRO  H  
ATOM   1991  N   HIS P 141      10.880  -2.643 -26.225  0.00  0.00      PRO  N  
ATOM   1992  CA  HIS P 141      10.608  -3.768 -27.055  0.00  0.00      PRO  C  
ATOM   1993  C   HIS P 141       9.393  -3.461 -27.814  0.00  0.00      PRO  C  
ATOM   1994  O   HIS P 141       8.309  -3.311 -27.222  0.00  0.00      PRO  O  
ATOM   1995  CB  HIS P 141      10.383  -5.193 -26.311  0.00  0.00      PRO  C  
ATOM   1996  ND1 HIS P 141      12.540  -6.444 -25.700  0.00  0.00      PRO  N  
ATOM   1997  CG  HIS P 141      11.463  -5.641 -25.349  0.00  0.00      PRO  C  
ATOM   1998  CE1 HIS P 141      13.136  -6.711 -24.513  0.00  0.00      PRO  C  
ATOM   1999  NE2 HIS P 141      12.553  -6.126 -23.480  0.00  0.00      PRO  N  
ATOM   2000  CD2 HIS P 141      11.430  -5.548 -24.000  0.00  0.00      PRO  C  
ATOM   2001  HN  HIS P 141      10.088  -2.102 -25.955  0.00  0.00      PRO  H  
ATOM   2002  HA  HIS P 141      11.384  -3.989 -27.773  0.00  0.00      PRO  H  
ATOM   2003  HB1 HIS P 141      10.353  -5.995 -27.080  0.00  0.00      PRO  H  
ATOM   2004  HB2 HIS P 141       9.365  -5.309 -25.882  0.00  0.00      PRO  H  
ATOM   2005  HD1 HIS P 141      12.820  -6.701 -26.625  0.00  0.00      PRO  H  
ATOM   2006  HE1 HIS P 141      14.016  -7.354 -24.498  0.00  0.00      PRO  H  
ATOM   2007  HD2 HIS P 141      10.580  -5.242 -23.402  0.00  0.00      PRO  H  
ATOM   2008  N   ALA P 142       9.426  -3.409 -29.181  0.00  0.00      PRO  N  
ATOM   2009  CA  ALA P 142       8.272  -3.172 -30.047  0.00  0.00      PRO  C  
ATOM   2010  C   ALA P 142       7.106  -4.191 -29.990  0.00  0.00      PRO  C  
ATOM   2011  O   ALA P 142       5.952  -3.777 -29.827  0.00  0.00      PRO  O  
ATOM   2012  CB  ALA P 142       8.783  -2.985 -31.523  0.00  0.00      PRO  C  
ATOM   2013  HN  ALA P 142      10.257  -3.611 -29.693  0.00  0.00      PRO  H  
ATOM   2014  HA  ALA P 142       7.960  -2.195 -29.708  0.00  0.00      PRO  H  
ATOM   2015  HB1 ALA P 142       9.626  -2.262 -31.527  0.00  0.00      PRO  H  
ATOM   2016  HB2 ALA P 142       9.261  -3.906 -31.920  0.00  0.00      PRO  H  
ATOM   2017  HB3 ALA P 142       7.928  -2.642 -32.144  0.00  0.00      PRO  H  
ATOM   2018  N   VAL P 143       7.477  -5.478 -29.937  0.00  0.00      PRO  N  
ATOM   2019  CA  VAL P 143       6.554  -6.634 -29.839  0.00  0.00      PRO  C  
ATOM   2020  C   VAL P 143       5.679  -6.590 -28.561  0.00  0.00      PRO  C  
ATOM   2021  O   VAL P 143       4.562  -6.995 -28.542  0.00  0.00      PRO  O  
ATOM   2022  CB  VAL P 143       7.270  -8.010 -29.890  0.00  0.00      PRO  C  
ATOM   2023  CG1 VAL P 143       7.757  -8.412 -31.291  0.00  0.00      PRO  C  
ATOM   2024  CG2 VAL P 143       8.461  -8.159 -28.872  0.00  0.00      PRO  C  
ATOM   2025  HN  VAL P 143       8.427  -5.667 -30.172  0.00  0.00      PRO  H  
ATOM   2026  HA  VAL P 143       5.910  -6.521 -30.698  0.00  0.00      PRO  H  
ATOM   2027  HB  VAL P 143       6.458  -8.738 -29.678  0.00  0.00      PRO  H  
ATOM   2028 HG11 VAL P 143       8.690  -7.839 -31.480  0.00  0.00      PRO  H  
ATOM   2029 HG12 VAL P 143       7.956  -9.502 -31.370  0.00  0.00      PRO  H  
ATOM   2030 HG13 VAL P 143       7.071  -8.156 -32.128  0.00  0.00      PRO  H  
ATOM   2031 HG21 VAL P 143       9.413  -7.662 -29.156  0.00  0.00      PRO  H  
ATOM   2032 HG22 VAL P 143       8.293  -7.824 -27.826  0.00  0.00      PRO  H  
ATOM   2033 HG23 VAL P 143       8.536  -9.267 -28.838  0.00  0.00      PRO  H  
ATOM   2034  N   PHE P 144       6.127  -6.134 -27.426  0.00  0.00      PRO  N  
ATOM   2035  CA  PHE P 144       5.277  -6.147 -26.129  0.00  0.00      PRO  C  
ATOM   2036  C   PHE P 144       4.551  -4.876 -26.079  0.00  0.00      PRO  C  
ATOM   2037  O   PHE P 144       3.803  -4.608 -25.201  0.00  0.00      PRO  O  
ATOM   2038  CB  PHE P 144       6.287  -6.293 -24.885  0.00  0.00      PRO  C  
ATOM   2039  CG  PHE P 144       7.138  -7.521 -24.971  0.00  0.00      PRO  C  
ATOM   2040  CD1 PHE P 144       8.449  -7.419 -24.476  0.00  0.00      PRO  C  
ATOM   2041  CE1 PHE P 144       9.283  -8.533 -24.675  0.00  0.00      PRO  C  
ATOM   2042  CZ  PHE P 144       8.856  -9.762 -25.261  0.00  0.00      PRO  C  
ATOM   2043  CD2 PHE P 144       6.690  -8.701 -25.546  0.00  0.00      PRO  C  
ATOM   2044  CE2 PHE P 144       7.532  -9.837 -25.691  0.00  0.00      PRO  C  
ATOM   2045  HN  PHE P 144       7.102  -6.009 -27.264  0.00  0.00      PRO  H  
ATOM   2046  HA  PHE P 144       4.483  -6.879 -26.123  0.00  0.00      PRO  H  
ATOM   2047  HB1 PHE P 144       5.672  -6.391 -23.965  0.00  0.00      PRO  H  
ATOM   2048  HB2 PHE P 144       6.993  -5.438 -24.815  0.00  0.00      PRO  H  
ATOM   2049  HD1 PHE P 144       8.791  -6.525 -23.975  0.00  0.00      PRO  H  
ATOM   2050  HE1 PHE P 144      10.296  -8.575 -24.304  0.00  0.00      PRO  H  
ATOM   2051  HZ  PHE P 144       9.625 -10.485 -25.492  0.00  0.00      PRO  H  
ATOM   2052  HD2 PHE P 144       5.680  -8.648 -25.924  0.00  0.00      PRO  H  
ATOM   2053  HE2 PHE P 144       7.165 -10.666 -26.279  0.00  0.00      PRO  H  
ATOM   2054  N   SER P 145       4.852  -3.963 -27.033  0.00  0.00      PRO  N  
ATOM   2055  CA  SER P 145       4.222  -2.617 -27.168  0.00  0.00      PRO  C  
ATOM   2056  C   SER P 145       2.991  -2.751 -28.143  0.00  0.00      PRO  C  
ATOM   2057  O   SER P 145       1.947  -2.133 -27.926  0.00  0.00      PRO  O  
ATOM   2058  CB  SER P 145       5.261  -1.609 -27.629  0.00  0.00      PRO  C  
ATOM   2059  OG  SER P 145       4.627  -0.347 -27.805  0.00  0.00      PRO  O  
ATOM   2060  HN  SER P 145       5.564  -4.081 -27.721  0.00  0.00      PRO  H  
ATOM   2061  HA  SER P 145       3.785  -2.373 -26.211  0.00  0.00      PRO  H  
ATOM   2062  HB1 SER P 145       5.808  -1.816 -28.573  0.00  0.00      PRO  H  
ATOM   2063  HB2 SER P 145       6.002  -1.313 -26.855  0.00  0.00      PRO  H  
ATOM   2064  HG1 SER P 145       4.798   0.079 -28.649  0.00  0.00      PRO  H  
ATOM   2065  N   LEU P 146       3.076  -3.787 -28.963  0.00  0.00      PRO  N  
ATOM   2066  CA  LEU P 146       2.085  -4.282 -29.911  0.00  0.00      PRO  C  
ATOM   2067  C   LEU P 146       0.813  -4.804 -29.370  0.00  0.00      PRO  C  
ATOM   2068  O   LEU P 146      -0.338  -4.532 -29.753  0.00  0.00      PRO  O  
ATOM   2069  CB  LEU P 146       2.741  -5.311 -30.787  0.00  0.00      PRO  C  
ATOM   2070  CG  LEU P 146       2.037  -5.860 -32.109  0.00  0.00      PRO  C  
ATOM   2071  CD1 LEU P 146       1.406  -4.708 -33.027  0.00  0.00      PRO  C  
ATOM   2072  CD2 LEU P 146       3.007  -6.634 -32.991  0.00  0.00      PRO  C  
ATOM   2073  HN  LEU P 146       3.962  -4.243 -28.958  0.00  0.00      PRO  H  
ATOM   2074  HA  LEU P 146       1.822  -3.450 -30.547  0.00  0.00      PRO  H  
ATOM   2075  HB1 LEU P 146       3.057  -6.182 -30.175  0.00  0.00      PRO  H  
ATOM   2076  HB2 LEU P 146       3.719  -4.890 -31.105  0.00  0.00      PRO  H  
ATOM   2077  HG  LEU P 146       1.226  -6.566 -31.831  0.00  0.00      PRO  H  
ATOM   2078 HD11 LEU P 146       1.997  -3.790 -32.823  0.00  0.00      PRO  H  
ATOM   2079 HD12 LEU P 146       1.557  -5.033 -34.078  0.00  0.00      PRO  H  
ATOM   2080 HD13 LEU P 146       0.352  -4.437 -32.803  0.00  0.00      PRO  H  
ATOM   2081 HD21 LEU P 146       3.350  -7.548 -32.461  0.00  0.00      PRO  H  
ATOM   2082 HD22 LEU P 146       2.511  -7.063 -33.888  0.00  0.00      PRO  H  
ATOM   2083 HD23 LEU P 146       3.896  -6.002 -33.198  0.00  0.00      PRO  H  
ATOM   2084  N   ARG P 147       1.000  -5.542 -28.230  0.00  0.00      PRO  N  
ATOM   2085  CA  ARG P 147      -0.068  -6.454 -27.753  0.00  0.00      PRO  C  
ATOM   2086  C   ARG P 147       0.251  -6.915 -26.379  0.00  0.00      PRO  C  
ATOM   2087  O   ARG P 147       1.386  -6.827 -25.924  0.00  0.00      PRO  O  
ATOM   2088  CB  ARG P 147      -0.431  -7.687 -28.645  0.00  0.00      PRO  C  
ATOM   2089  CG  ARG P 147       0.560  -8.851 -28.533  0.00  0.00      PRO  C  
ATOM   2090  CD  ARG P 147       0.503  -9.962 -29.610  0.00  0.00      PRO  C  
ATOM   2091  NE  ARG P 147      -0.958 -10.452 -29.653  0.00  0.00      PRO  N1+
ATOM   2092  CZ  ARG P 147      -1.426 -11.271 -30.502  0.00  0.00      PRO  C  
ATOM   2093  NH1 ARG P 147      -0.744 -11.451 -31.619  0.00  0.00      PRO  N  
ATOM   2094  NH2 ARG P 147      -2.553 -11.924 -30.367  0.00  0.00      PRO  N  
ATOM   2095  HN  ARG P 147       1.896  -5.646 -27.805  0.00  0.00      PRO  H  
ATOM   2096  HA  ARG P 147      -0.980  -5.876 -27.706  0.00  0.00      PRO  H  
ATOM   2097  HB1 ARG P 147      -0.382  -7.312 -29.690  0.00  0.00      PRO  H  
ATOM   2098  HB2 ARG P 147      -1.443  -8.097 -28.444  0.00  0.00      PRO  H  
ATOM   2099  HG1 ARG P 147       0.652  -9.367 -27.554  0.00  0.00      PRO  H  
ATOM   2100  HG2 ARG P 147       1.506  -8.286 -28.680  0.00  0.00      PRO  H  
ATOM   2101  HD1 ARG P 147       1.139 -10.835 -29.347  0.00  0.00      PRO  H  
ATOM   2102  HD2 ARG P 147       0.813  -9.584 -30.607  0.00  0.00      PRO  H  
ATOM   2103  HE  ARG P 147      -1.492 -10.425 -28.808  0.00  0.00      PRO  H  
ATOM   2104 HH11 ARG P 147       0.171 -11.049 -31.647  0.00  0.00      PRO  H  
ATOM   2105 HH12 ARG P 147      -0.932 -12.229 -32.219  0.00  0.00      PRO  H  
ATOM   2106 HH21 ARG P 147      -3.203 -11.501 -29.735  0.00  0.00      PRO  H  
ATOM   2107 HH22 ARG P 147      -2.902 -12.337 -31.208  0.00  0.00      PRO  H  
ATOM   2108  N   ALA P 148      -0.731  -7.453 -25.639  0.00  0.00      PRO  N  
ATOM   2109  CA  ALA P 148      -0.679  -7.743 -24.223  0.00  0.00      PRO  C  
ATOM   2110  C   ALA P 148      -0.691  -9.238 -23.897  0.00  0.00      PRO  C  
ATOM   2111  O   ALA P 148      -1.238 -10.064 -24.572  0.00  0.00      PRO  O  
ATOM   2112  CB  ALA P 148      -1.840  -7.070 -23.299  0.00  0.00      PRO  C  
ATOM   2113  HN  ALA P 148      -1.628  -7.407 -26.071  0.00  0.00      PRO  H  
ATOM   2114  HA  ALA P 148       0.270  -7.406 -23.833  0.00  0.00      PRO  H  
ATOM   2115  HB1 ALA P 148      -2.841  -7.509 -23.498  0.00  0.00      PRO  H  
ATOM   2116  HB2 ALA P 148      -1.610  -7.178 -22.218  0.00  0.00      PRO  H  
ATOM   2117  HB3 ALA P 148      -1.682  -5.976 -23.413  0.00  0.00      PRO  H  
ATOM   2118  N   ARG P 149      -0.121  -9.577 -22.805  0.00  0.00      PRO  N  
ATOM   2119  CA  ARG P 149      -0.241 -10.804 -22.213  0.00  0.00      PRO  C  
ATOM   2120  C   ARG P 149      -1.621 -11.316 -21.816  0.00  0.00      PRO  C  
ATOM   2121  O   ARG P 149      -2.588 -10.594 -21.475  0.00  0.00      PRO  O  
ATOM   2122  CB  ARG P 149       0.657 -10.894 -20.970  0.00  0.00      PRO  C  
ATOM   2123  CG  ARG P 149       2.072 -10.954 -21.450  0.00  0.00      PRO  C  
ATOM   2124  CD  ARG P 149       3.199 -10.772 -20.347  0.00  0.00      PRO  C  
ATOM   2125  NE  ARG P 149       3.124  -9.427 -19.689  0.00  0.00      PRO  N1+
ATOM   2126  CZ  ARG P 149       3.593  -9.086 -18.489  0.00  0.00      PRO  C  
ATOM   2127  NH1 ARG P 149       4.120  -9.819 -17.578  0.00  0.00      PRO  N  
ATOM   2128  NH2 ARG P 149       3.364  -7.794 -18.128  0.00  0.00      PRO  N  
ATOM   2129  HN  ARG P 149       0.545  -8.993 -22.349  0.00  0.00      PRO  H  
ATOM   2130  HA  ARG P 149       0.104 -11.508 -22.956  0.00  0.00      PRO  H  
ATOM   2131  HB1 ARG P 149       0.397 -11.757 -20.321  0.00  0.00      PRO  H  
ATOM   2132  HB2 ARG P 149       0.351 -10.010 -20.370  0.00  0.00      PRO  H  
ATOM   2133  HG1 ARG P 149       2.353 -10.234 -22.248  0.00  0.00      PRO  H  
ATOM   2134  HG2 ARG P 149       2.195 -11.996 -21.816  0.00  0.00      PRO  H  
ATOM   2135  HD1 ARG P 149       4.206 -11.022 -20.744  0.00  0.00      PRO  H  
ATOM   2136  HD2 ARG P 149       2.940 -11.576 -19.625  0.00  0.00      PRO  H  
ATOM   2137  HE  ARG P 149       2.641  -8.712 -20.195  0.00  0.00      PRO  H  
ATOM   2138 HH11 ARG P 149       4.381 -10.777 -17.701  0.00  0.00      PRO  H  
ATOM   2139 HH12 ARG P 149       4.457  -9.385 -16.743  0.00  0.00      PRO  H  
ATOM   2140 HH21 ARG P 149       2.993  -7.219 -18.857  0.00  0.00      PRO  H  
ATOM   2141 HH22 ARG P 149       3.772  -7.423 -17.293  0.00  0.00      PRO  H  
ATOM   2142  N   THR P 150      -1.809 -12.616 -21.968  0.00  0.00      PRO  N  
ATOM   2143  CA  THR P 150      -3.116 -13.311 -21.920  0.00  0.00      PRO  C  
ATOM   2144  C   THR P 150      -3.553 -13.469 -20.435  0.00  0.00      PRO  C  
ATOM   2145  O   THR P 150      -2.734 -13.697 -19.542  0.00  0.00      PRO  O  
ATOM   2146  CB  THR P 150      -3.045 -14.757 -22.328  0.00  0.00      PRO  C  
ATOM   2147  OG1 THR P 150      -2.164 -14.989 -23.392  0.00  0.00      PRO  O  
ATOM   2148  CG2 THR P 150      -4.484 -15.311 -22.767  0.00  0.00      PRO  C  
ATOM   2149  HN  THR P 150      -1.057 -13.173 -22.311  0.00  0.00      PRO  H  
ATOM   2150  HA  THR P 150      -3.895 -12.810 -22.475  0.00  0.00      PRO  H  
ATOM   2151  HB  THR P 150      -2.561 -15.424 -21.583  0.00  0.00      PRO  H  
ATOM   2152  HG1 THR P 150      -1.283 -14.980 -23.011  0.00  0.00      PRO  H  
ATOM   2153 HG21 THR P 150      -4.523 -16.350 -23.159  0.00  0.00      PRO  H  
ATOM   2154 HG22 THR P 150      -4.981 -15.260 -21.775  0.00  0.00      PRO  H  
ATOM   2155 HG23 THR P 150      -5.002 -14.663 -23.506  0.00  0.00      PRO  H  
ATOM   2156  N   LEU P 151      -4.832 -13.294 -20.158  0.00  0.00      PRO  N  
ATOM   2157  CA  LEU P 151      -5.399 -13.153 -18.832  0.00  0.00      PRO  C  
ATOM   2158  C   LEU P 151      -5.161 -14.321 -17.959  0.00  0.00      PRO  C  
ATOM   2159  O   LEU P 151      -5.020 -14.262 -16.740  0.00  0.00      PRO  O  
ATOM   2160  CB  LEU P 151      -6.959 -12.977 -19.020  0.00  0.00      PRO  C  
ATOM   2161  CG  LEU P 151      -7.585 -12.421 -17.738  0.00  0.00      PRO  C  
ATOM   2162  CD1 LEU P 151      -8.415 -11.098 -17.956  0.00  0.00      PRO  C  
ATOM   2163  CD2 LEU P 151      -8.392 -13.544 -17.036  0.00  0.00      PRO  C  
ATOM   2164  HN  LEU P 151      -5.530 -13.195 -20.864  0.00  0.00      PRO  H  
ATOM   2165  HA  LEU P 151      -4.953 -12.323 -18.306  0.00  0.00      PRO  H  
ATOM   2166  HB1 LEU P 151      -7.511 -13.891 -19.325  0.00  0.00      PRO  H  
ATOM   2167  HB2 LEU P 151      -7.109 -12.211 -19.811  0.00  0.00      PRO  H  
ATOM   2168  HG  LEU P 151      -6.774 -11.994 -17.111  0.00  0.00      PRO  H  
ATOM   2169 HD11 LEU P 151      -9.129 -11.314 -18.780  0.00  0.00      PRO  H  
ATOM   2170 HD12 LEU P 151      -8.919 -10.746 -17.031  0.00  0.00      PRO  H  
ATOM   2171 HD13 LEU P 151      -7.760 -10.243 -18.227  0.00  0.00      PRO  H  
ATOM   2172 HD21 LEU P 151      -7.741 -14.428 -16.864  0.00  0.00      PRO  H  
ATOM   2173 HD22 LEU P 151      -8.837 -13.258 -16.059  0.00  0.00      PRO  H  
ATOM   2174 HD23 LEU P 151      -9.193 -13.875 -17.731  0.00  0.00      PRO  H  
ATOM   2175  N   THR P 152      -5.167 -15.501 -18.554  0.00  0.00      PRO  N  
ATOM   2176  CA  THR P 152      -4.988 -16.725 -17.769  0.00  0.00      PRO  C  
ATOM   2177  C   THR P 152      -3.674 -16.733 -17.044  0.00  0.00      PRO  C  
ATOM   2178  O   THR P 152      -3.642 -16.956 -15.861  0.00  0.00      PRO  O  
ATOM   2179  CB  THR P 152      -5.098 -18.039 -18.575  0.00  0.00      PRO  C  
ATOM   2180  OG1 THR P 152      -4.571 -17.869 -19.871  0.00  0.00      PRO  O  
ATOM   2181  CG2 THR P 152      -6.625 -18.179 -18.724  0.00  0.00      PRO  C  
ATOM   2182  HN  THR P 152      -5.398 -15.538 -19.523  0.00  0.00      PRO  H  
ATOM   2183  HA  THR P 152      -5.729 -16.750 -16.984  0.00  0.00      PRO  H  
ATOM   2184  HB  THR P 152      -4.521 -18.822 -18.039  0.00  0.00      PRO  H  
ATOM   2185  HG1 THR P 152      -3.613 -17.920 -19.911  0.00  0.00      PRO  H  
ATOM   2186 HG21 THR P 152      -6.958 -18.679 -19.658  0.00  0.00      PRO  H  
ATOM   2187 HG22 THR P 152      -7.015 -18.843 -17.924  0.00  0.00      PRO  H  
ATOM   2188 HG23 THR P 152      -7.225 -17.251 -18.842  0.00  0.00      PRO  H  
ATOM   2189  N   TYR P 153      -2.545 -16.364 -17.692  0.00  0.00      PRO  N  
ATOM   2190  CA  TYR P 153      -1.242 -16.133 -17.075  0.00  0.00      PRO  C  
ATOM   2191  C   TYR P 153      -1.377 -15.178 -15.910  0.00  0.00      PRO  C  
ATOM   2192  O   TYR P 153      -0.944 -15.360 -14.787  0.00  0.00      PRO  O  
ATOM   2193  CB  TYR P 153      -0.218 -15.630 -18.185  0.00  0.00      PRO  C  
ATOM   2194  CG  TYR P 153       1.296 -15.980 -17.755  0.00  0.00      PRO  C  
ATOM   2195  CD1 TYR P 153       2.095 -14.969 -17.179  0.00  0.00      PRO  C  
ATOM   2196  CE1 TYR P 153       3.404 -15.374 -16.685  0.00  0.00      PRO  C  
ATOM   2197  CZ  TYR P 153       3.862 -16.704 -16.850  0.00  0.00      PRO  C  
ATOM   2198  OH  TYR P 153       5.096 -16.977 -16.265  0.00  0.00      PRO  O  
ATOM   2199  CD2 TYR P 153       1.844 -17.259 -18.024  0.00  0.00      PRO  C  
ATOM   2200  CE2 TYR P 153       3.113 -17.643 -17.516  0.00  0.00      PRO  C  
ATOM   2201  HN  TYR P 153      -2.484 -16.064 -18.641  0.00  0.00      PRO  H  
ATOM   2202  HA  TYR P 153      -0.851 -17.057 -16.676  0.00  0.00      PRO  H  
ATOM   2203  HB1 TYR P 153      -0.327 -14.607 -18.605  0.00  0.00      PRO  H  
ATOM   2204  HB2 TYR P 153      -0.498 -16.186 -19.105  0.00  0.00      PRO  H  
ATOM   2205  HD1 TYR P 153       1.711 -13.990 -16.932  0.00  0.00      PRO  H  
ATOM   2206  HE1 TYR P 153       3.940 -14.655 -16.084  0.00  0.00      PRO  H  
ATOM   2207  HH  TYR P 153       5.334 -16.083 -16.007  0.00  0.00      PRO  H  
ATOM   2208  HD2 TYR P 153       1.199 -17.949 -18.548  0.00  0.00      PRO  H  
ATOM   2209  HE2 TYR P 153       3.480 -18.638 -17.720  0.00  0.00      PRO  H  
ATOM   2210  N   GLY P 154      -2.015 -14.023 -16.076  0.00  0.00      PRO  N  
ATOM   2211  CA  GLY P 154      -2.320 -13.026 -15.100  0.00  0.00      PRO  C  
ATOM   2212  C   GLY P 154      -3.035 -13.444 -13.810  0.00  0.00      PRO  C  
ATOM   2213  O   GLY P 154      -2.614 -13.041 -12.741  0.00  0.00      PRO  O  
ATOM   2214  HN  GLY P 154      -2.296 -13.860 -17.019  0.00  0.00      PRO  H  
ATOM   2215  HA1 GLY P 154      -2.964 -12.312 -15.591  0.00  0.00      PRO  H  
ATOM   2216  HA2 GLY P 154      -1.417 -12.512 -14.806  0.00  0.00      PRO  H  
ATOM   2217  N   VAL P 155      -4.169 -14.232 -13.836  0.00  0.00      PRO  N  
ATOM   2218  CA  VAL P 155      -4.954 -14.650 -12.694  0.00  0.00      PRO  C  
ATOM   2219  C   VAL P 155      -4.153 -15.609 -11.757  0.00  0.00      PRO  C  
ATOM   2220  O   VAL P 155      -4.035 -15.320 -10.546  0.00  0.00      PRO  O  
ATOM   2221  CB  VAL P 155      -6.328 -15.151 -13.292  0.00  0.00      PRO  C  
ATOM   2222  CG1 VAL P 155      -7.142 -16.042 -12.354  0.00  0.00      PRO  C  
ATOM   2223  CG2 VAL P 155      -7.116 -13.896 -13.768  0.00  0.00      PRO  C  
ATOM   2224  HN  VAL P 155      -4.482 -14.467 -14.753  0.00  0.00      PRO  H  
ATOM   2225  HA  VAL P 155      -5.089 -13.798 -12.043  0.00  0.00      PRO  H  
ATOM   2226  HB  VAL P 155      -6.092 -15.758 -14.192  0.00  0.00      PRO  H  
ATOM   2227 HG11 VAL P 155      -6.599 -17.012 -12.365  0.00  0.00      PRO  H  
ATOM   2228 HG12 VAL P 155      -7.296 -15.634 -11.332  0.00  0.00      PRO  H  
ATOM   2229 HG13 VAL P 155      -8.110 -16.212 -12.873  0.00  0.00      PRO  H  
ATOM   2230 HG21 VAL P 155      -7.240 -13.283 -12.850  0.00  0.00      PRO  H  
ATOM   2231 HG22 VAL P 155      -6.526 -13.298 -14.496  0.00  0.00      PRO  H  
ATOM   2232 HG23 VAL P 155      -8.087 -14.200 -14.215  0.00  0.00      PRO  H  
ATOM   2233  N   ILE P 156      -3.538 -16.721 -12.273  0.00  0.00      PRO  N  
ATOM   2234  CA  ILE P 156      -2.571 -17.577 -11.622  0.00  0.00      PRO  C  
ATOM   2235  C   ILE P 156      -1.352 -16.967 -11.080  0.00  0.00      PRO  C  
ATOM   2236  O   ILE P 156      -0.981 -17.078  -9.928  0.00  0.00      PRO  O  
ATOM   2237  CB  ILE P 156      -2.124 -18.815 -12.464  0.00  0.00      PRO  C  
ATOM   2238  CG2 ILE P 156      -1.359 -18.462 -13.701  0.00  0.00      PRO  C  
ATOM   2239  CG1 ILE P 156      -1.451 -20.003 -11.802  0.00  0.00      PRO  C  
ATOM   2240  CD  ILE P 156      -2.193 -20.675 -10.623  0.00  0.00      PRO  C  
ATOM   2241  HN  ILE P 156      -3.772 -16.826 -13.236  0.00  0.00      PRO  H  
ATOM   2242  HA  ILE P 156      -3.021 -18.074 -10.775  0.00  0.00      PRO  H  
ATOM   2243  HB  ILE P 156      -3.083 -19.239 -12.831  0.00  0.00      PRO  H  
ATOM   2244 HG21 ILE P 156      -0.353 -18.043 -13.483  0.00  0.00      PRO  H  
ATOM   2245 HG22 ILE P 156      -1.251 -19.357 -14.350  0.00  0.00      PRO  H  
ATOM   2246 HG23 ILE P 156      -1.892 -17.664 -14.261  0.00  0.00      PRO  H  
ATOM   2247 HG11 ILE P 156      -0.385 -19.765 -11.597  0.00  0.00      PRO  H  
ATOM   2248 HG12 ILE P 156      -1.282 -20.786 -12.571  0.00  0.00      PRO  H  
ATOM   2249  HD1 ILE P 156      -1.591 -21.528 -10.243  0.00  0.00      PRO  H  
ATOM   2250  HD2 ILE P 156      -2.144 -19.934  -9.796  0.00  0.00      PRO  H  
ATOM   2251  HD3 ILE P 156      -3.239 -20.979 -10.839  0.00  0.00      PRO  H  
ATOM   2252  N   THR P 157      -0.727 -16.029 -11.887  0.00  0.00      PRO  N  
ATOM   2253  CA  THR P 157       0.318 -15.027 -11.516  0.00  0.00      PRO  C  
ATOM   2254  C   THR P 157      -0.137 -14.127 -10.310  0.00  0.00      PRO  C  
ATOM   2255  O   THR P 157       0.572 -13.890  -9.318  0.00  0.00      PRO  O  
ATOM   2256  CB  THR P 157       0.894 -14.096 -12.649  0.00  0.00      PRO  C  
ATOM   2257  OG1 THR P 157       1.495 -14.940 -13.595  0.00  0.00      PRO  O  
ATOM   2258  CG2 THR P 157       1.960 -13.144 -12.274  0.00  0.00      PRO  C  
ATOM   2259  HN  THR P 157      -0.967 -15.942 -12.850  0.00  0.00      PRO  H  
ATOM   2260  HA  THR P 157       1.119 -15.497 -10.964  0.00  0.00      PRO  H  
ATOM   2261  HB  THR P 157       0.092 -13.472 -13.098  0.00  0.00      PRO  H  
ATOM   2262  HG1 THR P 157       0.907 -15.083 -14.340  0.00  0.00      PRO  H  
ATOM   2263 HG21 THR P 157       2.314 -12.689 -13.224  0.00  0.00      PRO  H  
ATOM   2264 HG22 THR P 157       1.559 -12.347 -11.611  0.00  0.00      PRO  H  
ATOM   2265 HG23 THR P 157       2.865 -13.602 -11.820  0.00  0.00      PRO  H  
ATOM   2266  N   SER P 158      -1.349 -13.675 -10.320  0.00  0.00      PRO  N  
ATOM   2267  CA  SER P 158      -1.846 -12.926  -9.180  0.00  0.00      PRO  C  
ATOM   2268  C   SER P 158      -1.944 -13.715  -7.962  0.00  0.00      PRO  C  
ATOM   2269  O   SER P 158      -1.597 -13.240  -6.896  0.00  0.00      PRO  O  
ATOM   2270  CB  SER P 158      -3.155 -12.177  -9.459  0.00  0.00      PRO  C  
ATOM   2271  OG  SER P 158      -2.992 -11.339 -10.603  0.00  0.00      PRO  O  
ATOM   2272  HN  SER P 158      -2.004 -13.940 -11.023  0.00  0.00      PRO  H  
ATOM   2273  HA  SER P 158      -1.163 -12.140  -8.892  0.00  0.00      PRO  H  
ATOM   2274  HB1 SER P 158      -3.590 -11.490  -8.701  0.00  0.00      PRO  H  
ATOM   2275  HB2 SER P 158      -3.943 -12.904  -9.751  0.00  0.00      PRO  H  
ATOM   2276  HG1 SER P 158      -2.723 -11.959 -11.285  0.00  0.00      PRO  H  
ATOM   2277  N   LEU P 159      -2.526 -14.907  -8.018  0.00  0.00      PRO  N  
ATOM   2278  CA  LEU P 159      -2.744 -15.809  -6.872  0.00  0.00      PRO  C  
ATOM   2279  C   LEU P 159      -1.518 -16.259  -6.158  0.00  0.00      PRO  C  
ATOM   2280  O   LEU P 159      -1.465 -16.312  -4.926  0.00  0.00      PRO  O  
ATOM   2281  CB  LEU P 159      -3.514 -16.975  -7.404  0.00  0.00      PRO  C  
ATOM   2282  CG  LEU P 159      -3.911 -18.139  -6.478  0.00  0.00      PRO  C  
ATOM   2283  CD1 LEU P 159      -4.741 -17.658  -5.329  0.00  0.00      PRO  C  
ATOM   2284  CD2 LEU P 159      -4.348 -19.367  -7.182  0.00  0.00      PRO  C  
ATOM   2285  HN  LEU P 159      -2.844 -15.249  -8.898  0.00  0.00      PRO  H  
ATOM   2286  HA  LEU P 159      -3.219 -15.177  -6.136  0.00  0.00      PRO  H  
ATOM   2287  HB1 LEU P 159      -2.880 -17.416  -8.202  0.00  0.00      PRO  H  
ATOM   2288  HB2 LEU P 159      -4.440 -16.705  -7.955  0.00  0.00      PRO  H  
ATOM   2289  HG  LEU P 159      -2.956 -18.392  -5.970  0.00  0.00      PRO  H  
ATOM   2290 HD11 LEU P 159      -5.206 -18.563  -4.883  0.00  0.00      PRO  H  
ATOM   2291 HD12 LEU P 159      -4.225 -17.216  -4.450  0.00  0.00      PRO  H  
ATOM   2292 HD13 LEU P 159      -5.580 -16.992  -5.623  0.00  0.00      PRO  H  
ATOM   2293 HD21 LEU P 159      -3.553 -19.797  -7.829  0.00  0.00      PRO  H  
ATOM   2294 HD22 LEU P 159      -4.668 -20.077  -6.390  0.00  0.00      PRO  H  
ATOM   2295 HD23 LEU P 159      -5.289 -19.148  -7.730  0.00  0.00      PRO  H  
ATOM   2296  N   ALA P 160      -0.511 -16.459  -7.028  0.00  0.00      PRO  N  
ATOM   2297  CA  ALA P 160       0.956 -16.549  -6.550  0.00  0.00      PRO  C  
ATOM   2298  C   ALA P 160       1.387 -15.242  -5.780  0.00  0.00      PRO  C  
ATOM   2299  O   ALA P 160       1.825 -15.366  -4.651  0.00  0.00      PRO  O  
ATOM   2300  CB  ALA P 160       1.889 -16.655  -7.815  0.00  0.00      PRO  C  
ATOM   2301  HN  ALA P 160      -0.711 -16.404  -8.003  0.00  0.00      PRO  H  
ATOM   2302  HA  ALA P 160       1.118 -17.413  -5.922  0.00  0.00      PRO  H  
ATOM   2303  HB1 ALA P 160       2.941 -16.907  -7.561  0.00  0.00      PRO  H  
ATOM   2304  HB2 ALA P 160       1.591 -17.441  -8.541  0.00  0.00      PRO  H  
ATOM   2305  HB3 ALA P 160       1.997 -15.766  -8.473  0.00  0.00      PRO  H  
ATOM   2306  N   THR P 161       1.111 -14.062  -6.365  0.00  0.00      PRO  N  
ATOM   2307  CA  THR P 161       1.443 -12.806  -5.644  0.00  0.00      PRO  C  
ATOM   2308  C   THR P 161       0.647 -12.615  -4.348  0.00  0.00      PRO  C  
ATOM   2309  O   THR P 161       1.206 -12.204  -3.352  0.00  0.00      PRO  O  
ATOM   2310  CB  THR P 161       1.279 -11.527  -6.537  0.00  0.00      PRO  C  
ATOM   2311  OG1 THR P 161       1.828 -11.752  -7.773  0.00  0.00      PRO  O  
ATOM   2312  CG2 THR P 161       1.943 -10.339  -5.797  0.00  0.00      PRO  C  
ATOM   2313  HN  THR P 161       1.023 -14.106  -7.358  0.00  0.00      PRO  H  
ATOM   2314  HA  THR P 161       2.504 -12.884  -5.459  0.00  0.00      PRO  H  
ATOM   2315  HB  THR P 161       0.226 -11.179  -6.607  0.00  0.00      PRO  H  
ATOM   2316  HG1 THR P 161       1.193 -12.140  -8.380  0.00  0.00      PRO  H  
ATOM   2317 HG21 THR P 161       1.263 -10.109  -4.948  0.00  0.00      PRO  H  
ATOM   2318 HG22 THR P 161       2.898 -10.647  -5.321  0.00  0.00      PRO  H  
ATOM   2319 HG23 THR P 161       2.029  -9.455  -6.464  0.00  0.00      PRO  H  
ATOM   2320  N   TRP P 162      -0.691 -12.893  -4.319  0.00  0.00      PRO  N  
ATOM   2321  CA  TRP P 162      -1.435 -12.999  -3.145  0.00  0.00      PRO  C  
ATOM   2322  C   TRP P 162      -0.992 -14.016  -2.168  0.00  0.00      PRO  C  
ATOM   2323  O   TRP P 162      -1.012 -13.718  -0.992  0.00  0.00      PRO  O  
ATOM   2324  CB  TRP P 162      -2.930 -13.343  -3.509  0.00  0.00      PRO  C  
ATOM   2325  CG  TRP P 162      -3.782 -12.242  -4.158  0.00  0.00      PRO  C  
ATOM   2326  CD1 TRP P 162      -4.254 -12.284  -5.481  0.00  0.00      PRO  C  
ATOM   2327  NE1 TRP P 162      -4.989 -11.157  -5.658  0.00  0.00      PRO  N  
ATOM   2328  CE2 TRP P 162      -5.047 -10.393  -4.523  0.00  0.00      PRO  C  
ATOM   2329  CD2 TRP P 162      -4.485 -11.156  -3.499  0.00  0.00      PRO  C  
ATOM   2330  CE3 TRP P 162      -4.655 -10.762  -2.146  0.00  0.00      PRO  C  
ATOM   2331  CZ3 TRP P 162      -5.220  -9.531  -1.956  0.00  0.00      PRO  C  
ATOM   2332  CZ2 TRP P 162      -5.791  -9.216  -4.239  0.00  0.00      PRO  C  
ATOM   2333  CH2 TRP P 162      -5.680  -8.698  -2.948  0.00  0.00      PRO  C  
ATOM   2334  HN  TRP P 162      -1.225 -12.849  -5.160  0.00  0.00      PRO  H  
ATOM   2335  HA  TRP P 162      -1.340 -12.079  -2.586  0.00  0.00      PRO  H  
ATOM   2336  HB1 TRP P 162      -3.488 -13.765  -2.646  0.00  0.00      PRO  H  
ATOM   2337  HB2 TRP P 162      -2.831 -14.113  -4.303  0.00  0.00      PRO  H  
ATOM   2338  HD1 TRP P 162      -3.975 -13.016  -6.224  0.00  0.00      PRO  H  
ATOM   2339  HE1 TRP P 162      -5.336 -10.929  -6.542  0.00  0.00      PRO  H  
ATOM   2340  HE3 TRP P 162      -4.262 -11.292  -1.291  0.00  0.00      PRO  H  
ATOM   2341  HZ3 TRP P 162      -5.586  -9.145  -1.016  0.00  0.00      PRO  H  
ATOM   2342  HZ2 TRP P 162      -6.208  -8.606  -5.026  0.00  0.00      PRO  H  
ATOM   2343  HH2 TRP P 162      -6.121  -7.735  -2.736  0.00  0.00      PRO  H  
ATOM   2344  N   SER P 163      -0.637 -15.198  -2.559  0.00  0.00      PRO  N  
ATOM   2345  CA  SER P 163       0.007 -16.141  -1.713  0.00  0.00      PRO  C  
ATOM   2346  C   SER P 163       1.392 -15.568  -1.113  0.00  0.00      PRO  C  
ATOM   2347  O   SER P 163       1.589 -15.753   0.084  0.00  0.00      PRO  O  
ATOM   2348  CB  SER P 163       0.396 -17.492  -2.428  0.00  0.00      PRO  C  
ATOM   2349  OG  SER P 163      -0.751 -18.137  -3.021  0.00  0.00      PRO  O  
ATOM   2350  HN  SER P 163      -0.711 -15.472  -3.515  0.00  0.00      PRO  H  
ATOM   2351  HA  SER P 163      -0.693 -16.249  -0.898  0.00  0.00      PRO  H  
ATOM   2352  HB1 SER P 163       0.778 -18.166  -1.632  0.00  0.00      PRO  H  
ATOM   2353  HB2 SER P 163       1.046 -17.431  -3.327  0.00  0.00      PRO  H  
ATOM   2354  HG1 SER P 163      -0.898 -17.768  -3.895  0.00  0.00      PRO  H  
ATOM   2355  N   VAL P 164       2.224 -14.845  -1.914  0.00  0.00      PRO  N  
ATOM   2356  CA  VAL P 164       3.545 -14.303  -1.370  0.00  0.00      PRO  C  
ATOM   2357  C   VAL P 164       3.309 -13.278  -0.266  0.00  0.00      PRO  C  
ATOM   2358  O   VAL P 164       3.942 -13.351   0.820  0.00  0.00      PRO  O  
ATOM   2359  CB  VAL P 164       4.412 -13.603  -2.541  0.00  0.00      PRO  C  
ATOM   2360  CG1 VAL P 164       5.646 -12.976  -1.920  0.00  0.00      PRO  C  
ATOM   2361  CG2 VAL P 164       4.893 -14.694  -3.419  0.00  0.00      PRO  C  
ATOM   2362  HN  VAL P 164       1.991 -14.654  -2.865  0.00  0.00      PRO  H  
ATOM   2363  HA  VAL P 164       4.033 -15.181  -0.974  0.00  0.00      PRO  H  
ATOM   2364  HB  VAL P 164       3.755 -12.881  -3.073  0.00  0.00      PRO  H  
ATOM   2365 HG11 VAL P 164       6.306 -13.679  -1.369  0.00  0.00      PRO  H  
ATOM   2366 HG12 VAL P 164       6.321 -12.428  -2.613  0.00  0.00      PRO  H  
ATOM   2367 HG13 VAL P 164       5.306 -12.154  -1.254  0.00  0.00      PRO  H  
ATOM   2368 HG21 VAL P 164       4.121 -14.929  -4.183  0.00  0.00      PRO  H  
ATOM   2369 HG22 VAL P 164       5.849 -14.397  -3.901  0.00  0.00      PRO  H  
ATOM   2370 HG23 VAL P 164       4.987 -15.626  -2.821  0.00  0.00      PRO  H  
ATOM   2371  N   ALA P 165       2.301 -12.490  -0.471  0.00  0.00      PRO  N  
ATOM   2372  CA  ALA P 165       1.982 -11.390   0.396  0.00  0.00      PRO  C  
ATOM   2373  C   ALA P 165       1.345 -11.794   1.662  0.00  0.00      PRO  C  
ATOM   2374  O   ALA P 165       1.632 -11.381   2.767  0.00  0.00      PRO  O  
ATOM   2375  CB  ALA P 165       1.053 -10.312  -0.192  0.00  0.00      PRO  C  
ATOM   2376  HN  ALA P 165       1.837 -12.507  -1.353  0.00  0.00      PRO  H  
ATOM   2377  HA  ALA P 165       2.899 -11.023   0.832  0.00  0.00      PRO  H  
ATOM   2378  HB1 ALA P 165       0.960  -9.463   0.518  0.00  0.00      PRO  H  
ATOM   2379  HB2 ALA P 165       1.447  -9.892  -1.142  0.00  0.00      PRO  H  
ATOM   2380  HB3 ALA P 165       0.043 -10.679  -0.475  0.00  0.00      PRO  H  
ATOM   2381  N   VAL P 166       0.432 -12.782   1.540  0.00  0.00      PRO  N  
ATOM   2382  CA  VAL P 166      -0.067 -13.473   2.717  0.00  0.00      PRO  C  
ATOM   2383  C   VAL P 166       0.945 -14.264   3.486  0.00  0.00      PRO  C  
ATOM   2384  O   VAL P 166       1.008 -14.239   4.741  0.00  0.00      PRO  O  
ATOM   2385  CB  VAL P 166      -1.315 -14.246   2.384  0.00  0.00      PRO  C  
ATOM   2386  CG1 VAL P 166      -1.955 -15.087   3.522  0.00  0.00      PRO  C  
ATOM   2387  CG2 VAL P 166      -2.448 -13.245   1.871  0.00  0.00      PRO  C  
ATOM   2388  HN  VAL P 166       0.223 -13.233   0.676  0.00  0.00      PRO  H  
ATOM   2389  HA  VAL P 166      -0.410 -12.803   3.491  0.00  0.00      PRO  H  
ATOM   2390  HB  VAL P 166      -1.119 -14.955   1.551  0.00  0.00      PRO  H  
ATOM   2391 HG11 VAL P 166      -2.134 -14.431   4.401  0.00  0.00      PRO  H  
ATOM   2392 HG12 VAL P 166      -2.928 -15.500   3.180  0.00  0.00      PRO  H  
ATOM   2393 HG13 VAL P 166      -1.252 -15.934   3.673  0.00  0.00      PRO  H  
ATOM   2394 HG21 VAL P 166      -1.937 -12.502   1.223  0.00  0.00      PRO  H  
ATOM   2395 HG22 VAL P 166      -3.165 -13.876   1.303  0.00  0.00      PRO  H  
ATOM   2396 HG23 VAL P 166      -3.068 -12.827   2.694  0.00  0.00      PRO  H  
ATOM   2397  N   PHE P 167       1.829 -15.019   2.788  0.00  0.00      PRO  N  
ATOM   2398  CA  PHE P 167       3.038 -15.647   3.366  0.00  0.00      PRO  C  
ATOM   2399  C   PHE P 167       3.948 -14.710   4.182  0.00  0.00      PRO  C  
ATOM   2400  O   PHE P 167       4.463 -15.010   5.269  0.00  0.00      PRO  O  
ATOM   2401  CB  PHE P 167       3.800 -16.460   2.319  0.00  0.00      PRO  C  
ATOM   2402  CG  PHE P 167       5.009 -17.115   2.969  0.00  0.00      PRO  C  
ATOM   2403  CD1 PHE P 167       6.361 -16.701   2.550  0.00  0.00      PRO  C  
ATOM   2404  CE1 PHE P 167       7.420 -17.344   3.160  0.00  0.00      PRO  C  
ATOM   2405  CZ  PHE P 167       7.223 -18.406   4.040  0.00  0.00      PRO  C  
ATOM   2406  CD2 PHE P 167       4.831 -18.068   3.894  0.00  0.00      PRO  C  
ATOM   2407  CE2 PHE P 167       5.920 -18.750   4.474  0.00  0.00      PRO  C  
ATOM   2408  HN  PHE P 167       1.755 -15.088   1.796  0.00  0.00      PRO  H  
ATOM   2409  HA  PHE P 167       2.721 -16.371   4.102  0.00  0.00      PRO  H  
ATOM   2410  HB1 PHE P 167       4.212 -15.866   1.476  0.00  0.00      PRO  H  
ATOM   2411  HB2 PHE P 167       3.214 -17.329   1.950  0.00  0.00      PRO  H  
ATOM   2412  HD1 PHE P 167       6.454 -15.947   1.783  0.00  0.00      PRO  H  
ATOM   2413  HE1 PHE P 167       8.391 -17.209   2.707  0.00  0.00      PRO  H  
ATOM   2414  HZ  PHE P 167       8.094 -18.840   4.508  0.00  0.00      PRO  H  
ATOM   2415  HD2 PHE P 167       3.806 -18.286   4.156  0.00  0.00      PRO  H  
ATOM   2416  HE2 PHE P 167       5.853 -19.560   5.185  0.00  0.00      PRO  H  
ATOM   2417  N   ALA P 168       4.238 -13.525   3.683  0.00  0.00      PRO  N  
ATOM   2418  CA  ALA P 168       5.054 -12.525   4.220  0.00  0.00      PRO  C  
ATOM   2419  C   ALA P 168       4.488 -11.735   5.319  0.00  0.00      PRO  C  
ATOM   2420  O   ALA P 168       5.161 -11.072   6.064  0.00  0.00      PRO  O  
ATOM   2421  CB  ALA P 168       5.524 -11.506   3.163  0.00  0.00      PRO  C  
ATOM   2422  HN  ALA P 168       3.911 -13.316   2.764  0.00  0.00      PRO  H  
ATOM   2423  HA  ALA P 168       5.923 -13.038   4.605  0.00  0.00      PRO  H  
ATOM   2424  HB1 ALA P 168       6.179 -12.046   2.446  0.00  0.00      PRO  H  
ATOM   2425  HB2 ALA P 168       4.719 -10.949   2.638  0.00  0.00      PRO  H  
ATOM   2426  HB3 ALA P 168       6.239 -10.803   3.642  0.00  0.00      PRO  H  
ATOM   2427  N   SER P 169       3.148 -11.724   5.483  0.00  0.00      PRO  N  
ATOM   2428  CA  SER P 169       2.410 -11.068   6.513  0.00  0.00      PRO  C  
ATOM   2429  C   SER P 169       2.634 -11.811   7.883  0.00  0.00      PRO  C  
ATOM   2430  O   SER P 169       2.850 -11.214   8.920  0.00  0.00      PRO  O  
ATOM   2431  CB  SER P 169       0.916 -10.972   6.182  0.00  0.00      PRO  C  
ATOM   2432  OG  SER P 169       0.721  -9.939   5.246  0.00  0.00      PRO  O  
ATOM   2433  HN  SER P 169       2.633 -12.142   4.739  0.00  0.00      PRO  H  
ATOM   2434  HA  SER P 169       2.787 -10.060   6.606  0.00  0.00      PRO  H  
ATOM   2435  HB1 SER P 169       0.246 -10.677   7.018  0.00  0.00      PRO  H  
ATOM   2436  HB2 SER P 169       0.544 -11.925   5.750  0.00  0.00      PRO  H  
ATOM   2437  HG1 SER P 169       1.064 -10.233   4.399  0.00  0.00      PRO  H  
ATOM   2438  N   LEU P 170       2.711 -13.109   7.821  0.00  0.00      PRO  N  
ATOM   2439  CA  LEU P 170       2.983 -13.905   9.022  0.00  0.00      PRO  C  
ATOM   2440  C   LEU P 170       4.294 -13.529   9.882  0.00  0.00      PRO  C  
ATOM   2441  O   LEU P 170       4.156 -13.447  11.138  0.00  0.00      PRO  O  
ATOM   2442  CB  LEU P 170       2.914 -15.332   8.616  0.00  0.00      PRO  C  
ATOM   2443  CG  LEU P 170       3.153 -16.361   9.790  0.00  0.00      PRO  C  
ATOM   2444  CD1 LEU P 170       2.024 -16.353  10.855  0.00  0.00      PRO  C  
ATOM   2445  CD2 LEU P 170       3.241 -17.766   9.246  0.00  0.00      PRO  C  
ATOM   2446  HN  LEU P 170       2.549 -13.605   6.971  0.00  0.00      PRO  H  
ATOM   2447  HA  LEU P 170       2.194 -13.773   9.748  0.00  0.00      PRO  H  
ATOM   2448  HB1 LEU P 170       3.792 -15.496   7.956  0.00  0.00      PRO  H  
ATOM   2449  HB2 LEU P 170       2.040 -15.650   8.008  0.00  0.00      PRO  H  
ATOM   2450  HG  LEU P 170       4.053 -16.044  10.359  0.00  0.00      PRO  H  
ATOM   2451 HD11 LEU P 170       1.733 -15.347  11.226  0.00  0.00      PRO  H  
ATOM   2452 HD12 LEU P 170       1.135 -16.873  10.438  0.00  0.00      PRO  H  
ATOM   2453 HD13 LEU P 170       2.385 -16.959  11.712  0.00  0.00      PRO  H  
ATOM   2454 HD21 LEU P 170       4.217 -17.979   8.760  0.00  0.00      PRO  H  
ATOM   2455 HD22 LEU P 170       3.191 -18.427  10.138  0.00  0.00      PRO  H  
ATOM   2456 HD23 LEU P 170       2.480 -18.019   8.477  0.00  0.00      PRO  H  
ATOM   2457  N   PRO P 171       5.463 -13.222   9.327  0.00  0.00      PRO  N  
ATOM   2458  CA  PRO P 171       6.582 -13.030  10.226  0.00  0.00      PRO  C  
ATOM   2459  C   PRO P 171       6.533 -11.779  11.107  0.00  0.00      PRO  C  
ATOM   2460  O   PRO P 171       6.799 -11.836  12.315  0.00  0.00      PRO  O  
ATOM   2461  CD  PRO P 171       5.887 -13.780   8.092  0.00  0.00      PRO  C  
ATOM   2462  CB  PRO P 171       7.829 -13.143   9.371  0.00  0.00      PRO  C  
ATOM   2463  CG  PRO P 171       7.225 -13.004   7.898  0.00  0.00      PRO  C  
ATOM   2464  HD1 PRO P 171       6.002 -14.884   8.046  0.00  0.00      PRO  H  
ATOM   2465  HD2 PRO P 171       5.319 -13.512   7.176  0.00  0.00      PRO  H  
ATOM   2466  HA  PRO P 171       6.549 -13.855  10.922  0.00  0.00      PRO  H  
ATOM   2467  HB1 PRO P 171       8.360 -14.117   9.320  0.00  0.00      PRO  H  
ATOM   2468  HB2 PRO P 171       8.565 -12.346   9.608  0.00  0.00      PRO  H  
ATOM   2469  HG1 PRO P 171       7.820 -13.336   7.021  0.00  0.00      PRO  H  
ATOM   2470  HG2 PRO P 171       6.962 -11.938   7.725  0.00  0.00      PRO  H  
ATOM   2471  N   GLY P 172       5.966 -10.696  10.486  0.00  0.00      PRO  N  
ATOM   2472  CA  GLY P 172       5.716  -9.374  11.108  0.00  0.00      PRO  C  
ATOM   2473  C   GLY P 172       4.565  -9.204  12.033  0.00  0.00      PRO  C  
ATOM   2474  O   GLY P 172       4.524  -8.281  12.848  0.00  0.00      PRO  O  
ATOM   2475  HN  GLY P 172       5.669 -10.741   9.536  0.00  0.00      PRO  H  
ATOM   2476  HA1 GLY P 172       5.462  -8.794  10.233  0.00  0.00      PRO  H  
ATOM   2477  HA2 GLY P 172       6.656  -9.062  11.539  0.00  0.00      PRO  H  
ATOM   2478  N   PHE P 173       3.493 -10.066  11.891  0.00  0.00      PRO  N  
ATOM   2479  CA  PHE P 173       2.255 -10.012  12.735  0.00  0.00      PRO  C  
ATOM   2480  C   PHE P 173       2.346 -10.534  14.202  0.00  0.00      PRO  C  
ATOM   2481  O   PHE P 173       2.997 -11.550  14.446  0.00  0.00      PRO  O  
ATOM   2482  CB  PHE P 173       1.139 -10.917  12.056  0.00  0.00      PRO  C  
ATOM   2483  CG  PHE P 173      -0.200 -10.891  12.660  0.00  0.00      PRO  C  
ATOM   2484  CD1 PHE P 173      -0.906 -12.117  12.787  0.00  0.00      PRO  C  
ATOM   2485  CE1 PHE P 173      -2.277 -12.143  13.115  0.00  0.00      PRO  C  
ATOM   2486  CZ  PHE P 173      -2.971 -10.943  13.299  0.00  0.00      PRO  C  
ATOM   2487  CD2 PHE P 173      -0.932  -9.713  12.740  0.00  0.00      PRO  C  
ATOM   2488  CE2 PHE P 173      -2.286  -9.762  13.199  0.00  0.00      PRO  C  
ATOM   2489  HN  PHE P 173       3.418 -10.671  11.102  0.00  0.00      PRO  H  
ATOM   2490  HA  PHE P 173       1.963  -8.973  12.692  0.00  0.00      PRO  H  
ATOM   2491  HB1 PHE P 173       1.465 -11.971  11.922  0.00  0.00      PRO  H  
ATOM   2492  HB2 PHE P 173       1.055 -10.555  11.010  0.00  0.00      PRO  H  
ATOM   2493  HD1 PHE P 173      -0.451 -13.078  12.595  0.00  0.00      PRO  H  
ATOM   2494  HE1 PHE P 173      -2.729 -13.109  13.287  0.00  0.00      PRO  H  
ATOM   2495  HZ  PHE P 173      -3.906 -11.095  13.817  0.00  0.00      PRO  H  
ATOM   2496  HD2 PHE P 173      -0.525  -8.714  12.689  0.00  0.00      PRO  H  
ATOM   2497  HE2 PHE P 173      -2.919  -8.913  13.414  0.00  0.00      PRO  H  
ATOM   2498  N   LEU P 174       1.619  -9.862  15.145  0.00  0.00      PRO  N  
ATOM   2499  CA  LEU P 174       1.580 -10.271  16.587  0.00  0.00      PRO  C  
ATOM   2500  C   LEU P 174       2.996 -10.404  17.216  0.00  0.00      PRO  C  
ATOM   2501  O   LEU P 174       3.284 -11.345  18.025  0.00  0.00      PRO  O  
ATOM   2502  CB  LEU P 174       0.704 -11.490  16.931  0.00  0.00      PRO  C  
ATOM   2503  CG  LEU P 174      -0.825 -11.244  16.881  0.00  0.00      PRO  C  
ATOM   2504  CD1 LEU P 174      -1.682 -12.529  16.616  0.00  0.00      PRO  C  
ATOM   2505  CD2 LEU P 174      -1.304 -10.444  18.151  0.00  0.00      PRO  C  
ATOM   2506  HN  LEU P 174       1.118  -9.013  14.995  0.00  0.00      PRO  H  
ATOM   2507  HA  LEU P 174       1.135  -9.404  17.051  0.00  0.00      PRO  H  
ATOM   2508  HB1 LEU P 174       0.973 -11.969  17.896  0.00  0.00      PRO  H  
ATOM   2509  HB2 LEU P 174       0.984 -12.064  16.022  0.00  0.00      PRO  H  
ATOM   2510  HG  LEU P 174      -0.992 -10.669  15.946  0.00  0.00      PRO  H  
ATOM   2511 HD11 LEU P 174      -1.953 -13.012  17.578  0.00  0.00      PRO  H  
ATOM   2512 HD12 LEU P 174      -2.580 -12.242  16.028  0.00  0.00      PRO  H  
ATOM   2513 HD13 LEU P 174      -1.095 -13.263  16.023  0.00  0.00      PRO  H  
ATOM   2514 HD21 LEU P 174      -1.263 -11.069  19.069  0.00  0.00      PRO  H  
ATOM   2515 HD22 LEU P 174      -0.788  -9.490  18.391  0.00  0.00      PRO  H  
ATOM   2516 HD23 LEU P 174      -2.369 -10.220  17.927  0.00  0.00      PRO  H  
ATOM   2517  N   PHE P 175       3.925  -9.558  16.835  0.00  0.00      PRO  N  
ATOM   2518  CA  PHE P 175       5.333  -9.565  17.097  0.00  0.00      PRO  C  
ATOM   2519  C   PHE P 175       5.802  -9.324  18.523  0.00  0.00      PRO  C  
ATOM   2520  O   PHE P 175       5.388  -8.331  19.160  0.00  0.00      PRO  O  
ATOM   2521  CB  PHE P 175       6.114  -8.834  15.995  0.00  0.00      PRO  C  
ATOM   2522  CG  PHE P 175       7.643  -8.664  16.344  0.00  0.00      PRO  C  
ATOM   2523  CD1 PHE P 175       8.175  -7.394  16.738  0.00  0.00      PRO  C  
ATOM   2524  CE1 PHE P 175       9.537  -7.168  16.943  0.00  0.00      PRO  C  
ATOM   2525  CZ  PHE P 175      10.402  -8.309  16.889  0.00  0.00      PRO  C  
ATOM   2526  CD2 PHE P 175       8.614  -9.758  16.322  0.00  0.00      PRO  C  
ATOM   2527  CE2 PHE P 175       9.952  -9.568  16.652  0.00  0.00      PRO  C  
ATOM   2528  HN  PHE P 175       3.577  -8.861  16.213  0.00  0.00      PRO  H  
ATOM   2529  HA  PHE P 175       5.587 -10.607  16.975  0.00  0.00      PRO  H  
ATOM   2530  HB1 PHE P 175       5.721  -7.799  15.908  0.00  0.00      PRO  H  
ATOM   2531  HB2 PHE P 175       5.904  -9.330  15.023  0.00  0.00      PRO  H  
ATOM   2532  HD1 PHE P 175       7.478  -6.616  17.011  0.00  0.00      PRO  H  
ATOM   2533  HE1 PHE P 175       9.883  -6.176  17.195  0.00  0.00      PRO  H  
ATOM   2534  HZ  PHE P 175      11.468  -8.253  17.051  0.00  0.00      PRO  H  
ATOM   2535  HD2 PHE P 175       8.347 -10.772  16.064  0.00  0.00      PRO  H  
ATOM   2536  HE2 PHE P 175      10.695 -10.348  16.736  0.00  0.00      PRO  H  
ATOM   2537  N   THR P 197       6.668 -10.147  19.110  0.00  0.00      PRO  N  
ATOM   2538  CA  THR P 197       6.947 -10.237  20.501  0.00  0.00      PRO  C  
ATOM   2539  C   THR P 197       8.145  -9.384  20.975  0.00  0.00      PRO  C  
ATOM   2540  O   THR P 197       8.520  -9.457  22.155  0.00  0.00      PRO  O  
ATOM   2541  CB  THR P 197       7.277 -11.643  21.000  0.00  0.00      PRO  C  
ATOM   2542  OG1 THR P 197       8.132 -12.352  20.104  0.00  0.00      PRO  O  
ATOM   2543  CG2 THR P 197       5.914 -12.347  21.042  0.00  0.00      PRO  C  
ATOM   2544  HN  THR P 197       7.210 -10.864  18.679  0.00  0.00      PRO  H  
ATOM   2545  HA  THR P 197       6.133  -9.907  21.129  0.00  0.00      PRO  H  
ATOM   2546  HB  THR P 197       7.750 -11.723  22.002  0.00  0.00      PRO  H  
ATOM   2547  HG1 THR P 197       8.018 -13.282  20.315  0.00  0.00      PRO  H  
ATOM   2548 HG21 THR P 197       6.066 -13.330  21.537  0.00  0.00      PRO  H  
ATOM   2549 HG22 THR P 197       5.278 -11.843  21.801  0.00  0.00      PRO  H  
ATOM   2550 HG23 THR P 197       5.503 -12.551  20.030  0.00  0.00      PRO  H  
ATOM   2551  N   TRP P 198       8.772  -8.656  20.083  0.00  0.00      PRO  N  
ATOM   2552  CA  TRP P 198       9.927  -7.903  20.381  0.00  0.00      PRO  C  
ATOM   2553  C   TRP P 198      11.186  -8.767  20.634  0.00  0.00      PRO  C  
ATOM   2554  O   TRP P 198      11.235  -9.954  20.683  0.00  0.00      PRO  O  
ATOM   2555  CB  TRP P 198       9.584  -6.682  21.344  0.00  0.00      PRO  C  
ATOM   2556  CG  TRP P 198      10.649  -5.797  21.878  0.00  0.00      PRO  C  
ATOM   2557  CD1 TRP P 198      11.195  -5.775  23.081  0.00  0.00      PRO  C  
ATOM   2558  NE1 TRP P 198      12.094  -4.717  23.141  0.00  0.00      PRO  N  
ATOM   2559  CE2 TRP P 198      12.042  -4.062  21.956  0.00  0.00      PRO  C  
ATOM   2560  CD2 TRP P 198      11.151  -4.714  21.044  0.00  0.00      PRO  C  
ATOM   2561  CE3 TRP P 198      10.940  -4.369  19.760  0.00  0.00      PRO  C  
ATOM   2562  CZ3 TRP P 198      11.707  -3.298  19.314  0.00  0.00      PRO  C  
ATOM   2563  CZ2 TRP P 198      12.886  -3.116  21.431  0.00  0.00      PRO  C  
ATOM   2564  CH2 TRP P 198      12.681  -2.673  20.093  0.00  0.00      PRO  C  
ATOM   2565  HN  TRP P 198       8.451  -8.708  19.141  0.00  0.00      PRO  H  
ATOM   2566  HA  TRP P 198      10.130  -7.430  19.432  0.00  0.00      PRO  H  
ATOM   2567  HB1 TRP P 198       9.119  -7.234  22.189  0.00  0.00      PRO  H  
ATOM   2568  HB2 TRP P 198       8.778  -6.037  20.935  0.00  0.00      PRO  H  
ATOM   2569  HD1 TRP P 198      11.187  -6.625  23.747  0.00  0.00      PRO  H  
ATOM   2570  HE1 TRP P 198      12.807  -4.578  23.793  0.00  0.00      PRO  H  
ATOM   2571  HE3 TRP P 198      10.278  -5.046  19.241  0.00  0.00      PRO  H  
ATOM   2572  HZ3 TRP P 198      11.497  -2.989  18.301  0.00  0.00      PRO  H  
ATOM   2573  HZ2 TRP P 198      13.658  -2.735  22.083  0.00  0.00      PRO  H  
ATOM   2574  HH2 TRP P 198      13.334  -1.910  19.695  0.00  0.00      PRO  H  
ATOM   2575  N   LYS P 199      12.295  -8.007  20.764  0.00  0.00      PRO  N  
ATOM   2576  CA  LYS P 199      13.633  -8.463  20.776  0.00  0.00      PRO  C  
ATOM   2577  C   LYS P 199      14.332  -7.801  19.581  0.00  0.00      PRO  C  
ATOM   2578  O   LYS P 199      13.968  -8.026  18.377  0.00  0.00      PRO  O  
ATOM   2579  CB  LYS P 199      14.385  -8.113  22.098  0.00  0.00      PRO  C  
ATOM   2580  CG  LYS P 199      13.830  -8.688  23.448  0.00  0.00      PRO  C  
ATOM   2581  CD  LYS P 199      14.117 -10.204  23.409  0.00  0.00      PRO  C  
ATOM   2582  CE  LYS P 199      14.436 -10.729  24.810  0.00  0.00      PRO  C  
ATOM   2583  NZ  LYS P 199      13.384 -10.607  25.747  0.00  0.00      PRO  N1+
ATOM   2584  HN  LYS P 199      12.134  -7.025  20.823  0.00  0.00      PRO  H  
ATOM   2585  HA  LYS P 199      13.717  -9.531  20.636  0.00  0.00      PRO  H  
ATOM   2586  HB1 LYS P 199      14.366  -7.013  22.247  0.00  0.00      PRO  H  
ATOM   2587  HB2 LYS P 199      15.445  -8.426  21.980  0.00  0.00      PRO  H  
ATOM   2588  HG1 LYS P 199      12.782  -8.386  23.662  0.00  0.00      PRO  H  
ATOM   2589  HG2 LYS P 199      14.376  -8.153  24.254  0.00  0.00      PRO  H  
ATOM   2590  HD1 LYS P 199      14.903 -10.432  22.659  0.00  0.00      PRO  H  
ATOM   2591  HD2 LYS P 199      13.225 -10.658  22.927  0.00  0.00      PRO  H  
ATOM   2592  HE1 LYS P 199      15.328 -10.179  25.181  0.00  0.00      PRO  H  
ATOM   2593  HE2 LYS P 199      14.793 -11.771  24.664  0.00  0.00      PRO  H  
ATOM   2594  HZ1 LYS P 199      12.610 -11.280  25.573  0.00  0.00      PRO  H  
ATOM   2595  HZ2 LYS P 199      13.638 -10.756  26.744  0.00  0.00      PRO  H  
ATOM   2596  HZ3 LYS P 199      12.906  -9.689  25.639  0.00  0.00      PRO  H  
ATOM   2597  N   VAL P 200      15.418  -7.012  19.856  0.00  0.00      PRO  N  
ATOM   2598  CA  VAL P 200      16.036  -6.037  19.002  0.00  0.00      PRO  C  
ATOM   2599  C   VAL P 200      16.600  -6.618  17.673  0.00  0.00      PRO  C  
ATOM   2600  O   VAL P 200      16.150  -6.291  16.562  0.00  0.00      PRO  O  
ATOM   2601  CB  VAL P 200      17.111  -5.214  19.756  0.00  0.00      PRO  C  
ATOM   2602  CG1 VAL P 200      18.076  -4.317  18.891  0.00  0.00      PRO  C  
ATOM   2603  CG2 VAL P 200      16.367  -4.346  20.823  0.00  0.00      PRO  C  
ATOM   2604  HN  VAL P 200      15.801  -7.109  20.772  0.00  0.00      PRO  H  
ATOM   2605  HA  VAL P 200      15.239  -5.400  18.648  0.00  0.00      PRO  H  
ATOM   2606  HB  VAL P 200      17.719  -5.954  20.318  0.00  0.00      PRO  H  
ATOM   2607 HG11 VAL P 200      17.586  -3.740  18.078  0.00  0.00      PRO  H  
ATOM   2608 HG12 VAL P 200      18.469  -3.536  19.576  0.00  0.00      PRO  H  
ATOM   2609 HG13 VAL P 200      18.980  -4.894  18.602  0.00  0.00      PRO  H  
ATOM   2610 HG21 VAL P 200      17.082  -3.816  21.488  0.00  0.00      PRO  H  
ATOM   2611 HG22 VAL P 200      15.924  -3.512  20.238  0.00  0.00      PRO  H  
ATOM   2612 HG23 VAL P 200      15.482  -4.776  21.339  0.00  0.00      PRO  H  
ATOM   2613  N   LEU P 201      17.493  -7.616  17.801  0.00  0.00      PRO  N  
ATOM   2614  CA  LEU P 201      18.059  -8.413  16.666  0.00  0.00      PRO  C  
ATOM   2615  C   LEU P 201      16.960  -9.061  15.894  0.00  0.00      PRO  C  
ATOM   2616  O   LEU P 201      16.917  -9.103  14.645  0.00  0.00      PRO  O  
ATOM   2617  CB  LEU P 201      19.095  -9.450  17.170  0.00  0.00      PRO  C  
ATOM   2618  CG  LEU P 201      19.921 -10.163  15.959  0.00  0.00      PRO  C  
ATOM   2619  CD1 LEU P 201      20.686  -9.032  15.240  0.00  0.00      PRO  C  
ATOM   2620  CD2 LEU P 201      20.873 -11.215  16.561  0.00  0.00      PRO  C  
ATOM   2621  HN  LEU P 201      17.848  -7.933  18.677  0.00  0.00      PRO  H  
ATOM   2622  HA  LEU P 201      18.471  -7.630  16.047  0.00  0.00      PRO  H  
ATOM   2623  HB1 LEU P 201      18.636 -10.277  17.755  0.00  0.00      PRO  H  
ATOM   2624  HB2 LEU P 201      19.929  -8.949  17.707  0.00  0.00      PRO  H  
ATOM   2625  HG  LEU P 201      19.280 -10.672  15.207  0.00  0.00      PRO  H  
ATOM   2626 HD11 LEU P 201      21.091  -8.312  15.983  0.00  0.00      PRO  H  
ATOM   2627 HD12 LEU P 201      21.564  -9.310  14.619  0.00  0.00      PRO  H  
ATOM   2628 HD13 LEU P 201      19.946  -8.643  14.508  0.00  0.00      PRO  H  
ATOM   2629 HD21 LEU P 201      20.384 -12.060  17.091  0.00  0.00      PRO  H  
ATOM   2630 HD22 LEU P 201      21.447 -11.671  15.727  0.00  0.00      PRO  H  
ATOM   2631 HD23 LEU P 201      21.407 -10.711  17.395  0.00  0.00      PRO  H  
ATOM   2632  N   SER P 202      16.002  -9.676  16.589  0.00  0.00      PRO  N  
ATOM   2633  CA  SER P 202      14.797 -10.239  15.968  0.00  0.00      PRO  C  
ATOM   2634  C   SER P 202      13.963  -9.240  15.084  0.00  0.00      PRO  C  
ATOM   2635  O   SER P 202      13.430  -9.584  14.023  0.00  0.00      PRO  O  
ATOM   2636  CB  SER P 202      14.038 -11.126  16.959  0.00  0.00      PRO  C  
ATOM   2637  OG  SER P 202      13.014 -11.810  16.248  0.00  0.00      PRO  O  
ATOM   2638  HN  SER P 202      16.040  -9.728  17.584  0.00  0.00      PRO  H  
ATOM   2639  HA  SER P 202      15.179 -10.882  15.189  0.00  0.00      PRO  H  
ATOM   2640  HB1 SER P 202      13.542 -10.519  17.747  0.00  0.00      PRO  H  
ATOM   2641  HB2 SER P 202      14.693 -11.875  17.453  0.00  0.00      PRO  H  
ATOM   2642  HG1 SER P 202      13.502 -12.357  15.628  0.00  0.00      PRO  H  
ATOM   2643  N   SER P 203      13.801  -8.007  15.610  0.00  0.00      PRO  N  
ATOM   2644  CA  SER P 203      13.110  -6.984  14.881  0.00  0.00      PRO  C  
ATOM   2645  C   SER P 203      13.850  -6.452  13.688  0.00  0.00      PRO  C  
ATOM   2646  O   SER P 203      13.221  -6.302  12.615  0.00  0.00      PRO  O  
ATOM   2647  CB  SER P 203      12.734  -5.731  15.741  0.00  0.00      PRO  C  
ATOM   2648  OG  SER P 203      11.815  -4.796  15.139  0.00  0.00      PRO  O  
ATOM   2649  HN  SER P 203      14.083  -7.820  16.547  0.00  0.00      PRO  H  
ATOM   2650  HA  SER P 203      12.117  -7.261  14.557  0.00  0.00      PRO  H  
ATOM   2651  HB1 SER P 203      13.586  -5.199  16.216  0.00  0.00      PRO  H  
ATOM   2652  HB2 SER P 203      12.327  -6.104  16.705  0.00  0.00      PRO  H  
ATOM   2653  HG1 SER P 203      12.210  -3.927  15.035  0.00  0.00      PRO  H  
ATOM   2654  N   LEU P 204      15.135  -6.263  13.777  0.00  0.00      PRO  N  
ATOM   2655  CA  LEU P 204      16.040  -5.982  12.668  0.00  0.00      PRO  C  
ATOM   2656  C   LEU P 204      15.883  -6.994  11.560  0.00  0.00      PRO  C  
ATOM   2657  O   LEU P 204      15.747  -6.590  10.403  0.00  0.00      PRO  O  
ATOM   2658  CB  LEU P 204      17.535  -6.029  13.197  0.00  0.00      PRO  C  
ATOM   2659  CG  LEU P 204      17.818  -4.784  14.136  0.00  0.00      PRO  C  
ATOM   2660  CD1 LEU P 204      19.196  -4.895  14.885  0.00  0.00      PRO  C  
ATOM   2661  CD2 LEU P 204      17.922  -3.503  13.374  0.00  0.00      PRO  C  
ATOM   2662  HN  LEU P 204      15.586  -6.394  14.656  0.00  0.00      PRO  H  
ATOM   2663  HA  LEU P 204      15.952  -4.976  12.286  0.00  0.00      PRO  H  
ATOM   2664  HB1 LEU P 204      18.286  -6.070  12.379  0.00  0.00      PRO  H  
ATOM   2665  HB2 LEU P 204      17.639  -6.967  13.784  0.00  0.00      PRO  H  
ATOM   2666  HG  LEU P 204      17.019  -4.725  14.906  0.00  0.00      PRO  H  
ATOM   2667 HD11 LEU P 204      19.212  -5.856  15.442  0.00  0.00      PRO  H  
ATOM   2668 HD12 LEU P 204      20.069  -4.933  14.199  0.00  0.00      PRO  H  
ATOM   2669 HD13 LEU P 204      19.338  -3.970  15.484  0.00  0.00      PRO  H  
ATOM   2670 HD21 LEU P 204      18.607  -3.540  12.501  0.00  0.00      PRO  H  
ATOM   2671 HD22 LEU P 204      16.910  -3.238  13.000  0.00  0.00      PRO  H  
ATOM   2672 HD23 LEU P 204      18.117  -2.673  14.087  0.00  0.00      PRO  H  
ATOM   2673  N   GLU P 205      15.777  -8.311  11.839  0.00  0.00      PRO  N  
ATOM   2674  CA  GLU P 205      15.502  -9.433  10.909  0.00  0.00      PRO  C  
ATOM   2675  C   GLU P 205      14.189  -9.307  10.189  0.00  0.00      PRO  C  
ATOM   2676  O   GLU P 205      14.109  -9.375   8.945  0.00  0.00      PRO  O  
ATOM   2677  CB  GLU P 205      15.658 -10.895  11.443  0.00  0.00      PRO  C  
ATOM   2678  CG  GLU P 205      17.082 -11.301  11.876  0.00  0.00      PRO  C  
ATOM   2679  CD  GLU P 205      17.162 -12.485  12.836  0.00  0.00      PRO  C  
ATOM   2680  OE1 GLU P 205      18.251 -13.073  13.048  0.00  0.00      PRO  O1-
ATOM   2681  OE2 GLU P 205      16.090 -12.862  13.240  0.00  0.00      PRO  O  
ATOM   2682  HN  GLU P 205      16.084  -8.663  12.720  0.00  0.00      PRO  H  
ATOM   2683  HA  GLU P 205      16.246  -9.349  10.131  0.00  0.00      PRO  H  
ATOM   2684  HB1 GLU P 205      15.280 -11.675  10.748  0.00  0.00      PRO  H  
ATOM   2685  HB2 GLU P 205      15.062 -10.911  12.380  0.00  0.00      PRO  H  
ATOM   2686  HG1 GLU P 205      17.572 -10.471  12.427  0.00  0.00      PRO  H  
ATOM   2687  HG2 GLU P 205      17.800 -11.471  11.045  0.00  0.00      PRO  H  
ATOM   2688  N   ILE P 206      13.051  -8.983  10.940  0.00  0.00      PRO  N  
ATOM   2689  CA  ILE P 206      11.757  -8.794  10.363  0.00  0.00      PRO  C  
ATOM   2690  C   ILE P 206      11.682  -7.436   9.626  0.00  0.00      PRO  C  
ATOM   2691  O   ILE P 206      10.819  -7.270   8.749  0.00  0.00      PRO  O  
ATOM   2692  CB  ILE P 206      10.533  -9.025  11.223  0.00  0.00      PRO  C  
ATOM   2693  CG2 ILE P 206      10.483 -10.591  11.428  0.00  0.00      PRO  C  
ATOM   2694  CG1 ILE P 206      10.467  -8.310  12.548  0.00  0.00      PRO  C  
ATOM   2695  CD  ILE P 206       8.992  -8.182  13.075  0.00  0.00      PRO  C  
ATOM   2696  HN  ILE P 206      13.170  -8.805  11.913  0.00  0.00      PRO  H  
ATOM   2697  HA  ILE P 206      11.693  -9.502   9.549  0.00  0.00      PRO  H  
ATOM   2698  HB  ILE P 206       9.604  -8.778  10.666  0.00  0.00      PRO  H  
ATOM   2699 HG21 ILE P 206      10.119 -10.946  10.441  0.00  0.00      PRO  H  
ATOM   2700 HG22 ILE P 206      11.397 -11.104  11.797  0.00  0.00      PRO  H  
ATOM   2701 HG23 ILE P 206       9.741 -10.779  12.234  0.00  0.00      PRO  H  
ATOM   2702 HG11 ILE P 206      10.941  -7.311  12.442  0.00  0.00      PRO  H  
ATOM   2703 HG12 ILE P 206      10.944  -8.883  13.371  0.00  0.00      PRO  H  
ATOM   2704  HD1 ILE P 206       8.588  -9.189  13.317  0.00  0.00      PRO  H  
ATOM   2705  HD2 ILE P 206       8.916  -7.529  13.970  0.00  0.00      PRO  H  
ATOM   2706  HD3 ILE P 206       8.307  -7.748  12.316  0.00  0.00      PRO  H  
ATOM   2707  N   ASN P 207      12.449  -6.472   9.934  0.00  0.00      PRO  N  
ATOM   2708  CA  ASN P 207      12.519  -5.213   9.185  0.00  0.00      PRO  C  
ATOM   2709  C   ASN P 207      13.255  -5.292   7.838  0.00  0.00      PRO  C  
ATOM   2710  O   ASN P 207      13.096  -4.494   6.939  0.00  0.00      PRO  O  
ATOM   2711  CB  ASN P 207      12.944  -3.986  10.147  0.00  0.00      PRO  C  
ATOM   2712  CG  ASN P 207      11.778  -3.523  10.981  0.00  0.00      PRO  C  
ATOM   2713  OD1 ASN P 207      11.399  -2.335  10.971  0.00  0.00      PRO  O  
ATOM   2714  ND2 ASN P 207      11.191  -4.442  11.823  0.00  0.00      PRO  N  
ATOM   2715  HN  ASN P 207      12.933  -6.459  10.806  0.00  0.00      PRO  H  
ATOM   2716  HA  ASN P 207      11.518  -4.904   8.921  0.00  0.00      PRO  H  
ATOM   2717  HB1 ASN P 207      13.288  -3.090   9.587  0.00  0.00      PRO  H  
ATOM   2718  HB2 ASN P 207      13.727  -4.300  10.870  0.00  0.00      PRO  H  
ATOM   2719 HD21 ASN P 207      10.307  -4.288  12.265  0.00  0.00      PRO  H  
ATOM   2720 HD22 ASN P 207      11.668  -5.293  12.043  0.00  0.00      PRO  H  
ATOM   2721  N   ILE P 208      14.043  -6.350   7.633  0.00  0.00      PRO  N  
ATOM   2722  CA  ILE P 208      14.504  -6.723   6.302  0.00  0.00      PRO  C  
ATOM   2723  C   ILE P 208      13.349  -7.046   5.374  0.00  0.00      PRO  C  
ATOM   2724  O   ILE P 208      13.285  -6.525   4.265  0.00  0.00      PRO  O  
ATOM   2725  CB  ILE P 208      15.426  -7.912   6.298  0.00  0.00      PRO  C  
ATOM   2726  CG2 ILE P 208      15.783  -8.298   4.840  0.00  0.00      PRO  C  
ATOM   2727  CG1 ILE P 208      16.654  -7.509   7.183  0.00  0.00      PRO  C  
ATOM   2728  CD  ILE P 208      17.622  -8.731   7.405  0.00  0.00      PRO  C  
ATOM   2729  HN  ILE P 208      14.208  -6.951   8.411  0.00  0.00      PRO  H  
ATOM   2730  HA  ILE P 208      15.025  -5.882   5.869  0.00  0.00      PRO  H  
ATOM   2731  HB  ILE P 208      14.962  -8.800   6.778  0.00  0.00      PRO  H  
ATOM   2732 HG21 ILE P 208      16.514  -9.134   4.884  0.00  0.00      PRO  H  
ATOM   2733 HG22 ILE P 208      14.966  -8.639   4.168  0.00  0.00      PRO  H  
ATOM   2734 HG23 ILE P 208      16.316  -7.418   4.420  0.00  0.00      PRO  H  
ATOM   2735 HG11 ILE P 208      16.266  -7.377   8.215  0.00  0.00      PRO  H  
ATOM   2736 HG12 ILE P 208      17.209  -6.573   6.956  0.00  0.00      PRO  H  
ATOM   2737  HD1 ILE P 208      18.435  -8.650   6.652  0.00  0.00      PRO  H  
ATOM   2738  HD2 ILE P 208      18.133  -8.702   8.391  0.00  0.00      PRO  H  
ATOM   2739  HD3 ILE P 208      17.107  -9.685   7.163  0.00  0.00      PRO  H  
ATOM   2740  N   LEU P 209      12.384  -7.830   5.799  0.00  0.00      PRO  N  
ATOM   2741  CA  LEU P 209      11.138  -7.961   5.142  0.00  0.00      PRO  C  
ATOM   2742  C   LEU P 209      10.269  -6.724   5.252  0.00  0.00      PRO  C  
ATOM   2743  O   LEU P 209       9.578  -6.368   4.330  0.00  0.00      PRO  O  
ATOM   2744  CB  LEU P 209      10.384  -9.223   5.507  0.00  0.00      PRO  C  
ATOM   2745  CG  LEU P 209      11.154 -10.444   6.016  0.00  0.00      PRO  C  
ATOM   2746  CD1 LEU P 209      10.085 -11.499   6.509  0.00  0.00      PRO  C  
ATOM   2747  CD2 LEU P 209      12.074 -10.911   4.932  0.00  0.00      PRO  C  
ATOM   2748  HN  LEU P 209      12.547  -8.409   6.594  0.00  0.00      PRO  H  
ATOM   2749  HA  LEU P 209      11.245  -8.112   4.078  0.00  0.00      PRO  H  
ATOM   2750  HB1 LEU P 209       9.727  -9.598   4.693  0.00  0.00      PRO  H  
ATOM   2751  HB2 LEU P 209       9.749  -8.972   6.383  0.00  0.00      PRO  H  
ATOM   2752  HG  LEU P 209      11.613 -10.195   6.997  0.00  0.00      PRO  H  
ATOM   2753 HD11 LEU P 209       9.228 -11.103   7.094  0.00  0.00      PRO  H  
ATOM   2754 HD12 LEU P 209       9.747 -12.038   5.599  0.00  0.00      PRO  H  
ATOM   2755 HD13 LEU P 209      10.506 -12.289   7.168  0.00  0.00      PRO  H  
ATOM   2756 HD21 LEU P 209      12.565 -11.876   5.183  0.00  0.00      PRO  H  
ATOM   2757 HD22 LEU P 209      11.503 -10.888   3.980  0.00  0.00      PRO  H  
ATOM   2758 HD23 LEU P 209      12.895 -10.204   4.685  0.00  0.00      PRO  H  
ATOM   2759  N   GLY P 210      10.299  -6.010   6.412  0.00  0.00      PRO  N  
ATOM   2760  CA  GLY P 210       9.439  -4.852   6.627  0.00  0.00      PRO  C  
ATOM   2761  C   GLY P 210       9.806  -3.537   5.928  0.00  0.00      PRO  C  
ATOM   2762  O   GLY P 210       8.845  -2.873   5.538  0.00  0.00      PRO  O  
ATOM   2763  HN  GLY P 210      10.684  -6.449   7.221  0.00  0.00      PRO  H  
ATOM   2764  HA1 GLY P 210       9.576  -4.602   7.669  0.00  0.00      PRO  H  
ATOM   2765  HA2 GLY P 210       8.432  -5.158   6.387  0.00  0.00      PRO  H  
ATOM   2766  N   LEU P 211      11.079  -3.226   5.737  0.00  0.00      PRO  N  
ATOM   2767  CA  LEU P 211      11.500  -1.979   5.149  0.00  0.00      PRO  C  
ATOM   2768  C   LEU P 211      12.394  -2.196   3.959  0.00  0.00      PRO  C  
ATOM   2769  O   LEU P 211      12.278  -1.582   2.912  0.00  0.00      PRO  O  
ATOM   2770  CB  LEU P 211      12.221  -1.101   6.300  0.00  0.00      PRO  C  
ATOM   2771  CG  LEU P 211      13.107   0.113   5.894  0.00  0.00      PRO  C  
ATOM   2772  CD1 LEU P 211      12.403   1.216   4.991  0.00  0.00      PRO  C  
ATOM   2773  CD2 LEU P 211      13.859   0.797   7.006  0.00  0.00      PRO  C  
ATOM   2774  HN  LEU P 211      11.817  -3.808   6.069  0.00  0.00      PRO  H  
ATOM   2775  HA  LEU P 211      10.695  -1.355   4.791  0.00  0.00      PRO  H  
ATOM   2776  HB1 LEU P 211      12.891  -1.851   6.772  0.00  0.00      PRO  H  
ATOM   2777  HB2 LEU P 211      11.426  -0.761   6.997  0.00  0.00      PRO  H  
ATOM   2778  HG  LEU P 211      13.887  -0.312   5.227  0.00  0.00      PRO  H  
ATOM   2779 HD11 LEU P 211      12.206   0.844   3.963  0.00  0.00      PRO  H  
ATOM   2780 HD12 LEU P 211      11.451   1.476   5.501  0.00  0.00      PRO  H  
ATOM   2781 HD13 LEU P 211      12.808   2.230   4.788  0.00  0.00      PRO  H  
ATOM   2782 HD21 LEU P 211      14.510   1.607   6.614  0.00  0.00      PRO  H  
ATOM   2783 HD22 LEU P 211      13.186   1.363   7.686  0.00  0.00      PRO  H  
ATOM   2784 HD23 LEU P 211      14.462   0.048   7.563  0.00  0.00      PRO  H  
ATOM   2785  N   VAL P 212      13.338  -3.110   4.053  0.00  0.00      PRO  N  
ATOM   2786  CA  VAL P 212      14.502  -3.228   3.144  0.00  0.00      PRO  C  
ATOM   2787  C   VAL P 212      14.036  -3.796   1.819  0.00  0.00      PRO  C  
ATOM   2788  O   VAL P 212      14.227  -3.124   0.799  0.00  0.00      PRO  O  
ATOM   2789  CB  VAL P 212      15.718  -3.987   3.740  0.00  0.00      PRO  C  
ATOM   2790  CG1 VAL P 212      16.832  -4.010   2.668  0.00  0.00      PRO  C  
ATOM   2791  CG2 VAL P 212      16.197  -3.227   5.016  0.00  0.00      PRO  C  
ATOM   2792  HN  VAL P 212      13.397  -3.644   4.893  0.00  0.00      PRO  H  
ATOM   2793  HA  VAL P 212      14.970  -2.257   3.074  0.00  0.00      PRO  H  
ATOM   2794  HB  VAL P 212      15.432  -5.035   3.974  0.00  0.00      PRO  H  
ATOM   2795 HG11 VAL P 212      17.075  -2.945   2.469  0.00  0.00      PRO  H  
ATOM   2796 HG12 VAL P 212      17.854  -4.192   3.063  0.00  0.00      PRO  H  
ATOM   2797 HG13 VAL P 212      16.524  -4.656   1.818  0.00  0.00      PRO  H  
ATOM   2798 HG21 VAL P 212      17.101  -3.713   5.441  0.00  0.00      PRO  H  
ATOM   2799 HG22 VAL P 212      16.503  -2.184   4.783  0.00  0.00      PRO  H  
ATOM   2800 HG23 VAL P 212      15.442  -3.234   5.830  0.00  0.00      PRO  H  
ATOM   2801  N   ILE P 213      13.445  -5.049   1.760  0.00  0.00      PRO  N  
ATOM   2802  CA  ILE P 213      12.806  -5.621   0.538  0.00  0.00      PRO  C  
ATOM   2803  C   ILE P 213      11.844  -4.519  -0.047  0.00  0.00      PRO  C  
ATOM   2804  O   ILE P 213      12.147  -4.183  -1.227  0.00  0.00      PRO  O  
ATOM   2805  CB  ILE P 213      12.115  -6.972   0.640  0.00  0.00      PRO  C  
ATOM   2806  CG2 ILE P 213      11.058  -7.319  -0.431  0.00  0.00      PRO  C  
ATOM   2807  CG1 ILE P 213      13.114  -8.097   0.598  0.00  0.00      PRO  C  
ATOM   2808  CD  ILE P 213      12.678  -9.269   1.485  0.00  0.00      PRO  C  
ATOM   2809  HN  ILE P 213      13.330  -5.622   2.568  0.00  0.00      PRO  H  
ATOM   2810  HA  ILE P 213      13.624  -5.750  -0.155  0.00  0.00      PRO  H  
ATOM   2811  HB  ILE P 213      11.628  -6.973   1.638  0.00  0.00      PRO  H  
ATOM   2812 HG21 ILE P 213      11.310  -6.918  -1.436  0.00  0.00      PRO  H  
ATOM   2813 HG22 ILE P 213      10.671  -8.359  -0.389  0.00  0.00      PRO  H  
ATOM   2814 HG23 ILE P 213      10.170  -6.710  -0.156  0.00  0.00      PRO  H  
ATOM   2815 HG11 ILE P 213      14.077  -7.632   0.900  0.00  0.00      PRO  H  
ATOM   2816 HG12 ILE P 213      13.296  -8.355  -0.467  0.00  0.00      PRO  H  
ATOM   2817  HD1 ILE P 213      12.651  -9.156   2.590  0.00  0.00      PRO  H  
ATOM   2818  HD2 ILE P 213      11.656  -9.627   1.239  0.00  0.00      PRO  H  
ATOM   2819  HD3 ILE P 213      13.382 -10.069   1.170  0.00  0.00      PRO  H  
ATOM   2820  N   PRO P 214      10.812  -3.894   0.498  0.00  0.00      PRO  N  
ATOM   2821  CA  PRO P 214       9.838  -3.116  -0.198  0.00  0.00      PRO  C  
ATOM   2822  C   PRO P 214      10.431  -1.838  -0.578  0.00  0.00      PRO  C  
ATOM   2823  O   PRO P 214      10.078  -1.195  -1.566  0.00  0.00      PRO  O  
ATOM   2824  CD  PRO P 214      10.222  -4.397   1.769  0.00  0.00      PRO  C  
ATOM   2825  CB  PRO P 214       8.664  -3.093   0.648  0.00  0.00      PRO  C  
ATOM   2826  CG  PRO P 214       9.129  -3.437   2.065  0.00  0.00      PRO  C  
ATOM   2827  HD1 PRO P 214       9.787  -5.399   1.564  0.00  0.00      PRO  H  
ATOM   2828  HD2 PRO P 214      11.060  -4.509   2.490  0.00  0.00      PRO  H  
ATOM   2829  HA  PRO P 214       9.669  -3.660  -1.115  0.00  0.00      PRO  H  
ATOM   2830  HB1 PRO P 214       8.005  -3.914   0.291  0.00  0.00      PRO  H  
ATOM   2831  HB2 PRO P 214       8.023  -2.185   0.640  0.00  0.00      PRO  H  
ATOM   2832  HG1 PRO P 214       8.333  -4.000   2.598  0.00  0.00      PRO  H  
ATOM   2833  HG2 PRO P 214       9.500  -2.521   2.571  0.00  0.00      PRO  H  
ATOM   2834  N   LEU P 215      11.433  -1.260   0.151  0.00  0.00      PRO  N  
ATOM   2835  CA  LEU P 215      12.153  -0.122  -0.310  0.00  0.00      PRO  C  
ATOM   2836  C   LEU P 215      12.869  -0.474  -1.525  0.00  0.00      PRO  C  
ATOM   2837  O   LEU P 215      12.716   0.214  -2.528  0.00  0.00      PRO  O  
ATOM   2838  CB  LEU P 215      13.014   0.612   0.763  0.00  0.00      PRO  C  
ATOM   2839  CG  LEU P 215      13.961   1.747   0.384  0.00  0.00      PRO  C  
ATOM   2840  CD1 LEU P 215      13.249   2.833  -0.456  0.00  0.00      PRO  C  
ATOM   2841  CD2 LEU P 215      14.664   2.439   1.590  0.00  0.00      PRO  C  
ATOM   2842  HN  LEU P 215      11.732  -1.638   1.024  0.00  0.00      PRO  H  
ATOM   2843  HA  LEU P 215      11.416   0.643  -0.504  0.00  0.00      PRO  H  
ATOM   2844  HB1 LEU P 215      13.578  -0.233   1.212  0.00  0.00      PRO  H  
ATOM   2845  HB2 LEU P 215      12.380   1.119   1.522  0.00  0.00      PRO  H  
ATOM   2846  HG  LEU P 215      14.766   1.249  -0.198  0.00  0.00      PRO  H  
ATOM   2847 HD11 LEU P 215      12.870   2.271  -1.336  0.00  0.00      PRO  H  
ATOM   2848 HD12 LEU P 215      12.452   3.396   0.076  0.00  0.00      PRO  H  
ATOM   2849 HD13 LEU P 215      14.004   3.561  -0.821  0.00  0.00      PRO  H  
ATOM   2850 HD21 LEU P 215      15.287   1.743   2.192  0.00  0.00      PRO  H  
ATOM   2851 HD22 LEU P 215      15.402   3.177   1.208  0.00  0.00      PRO  H  
ATOM   2852 HD23 LEU P 215      14.025   2.876   2.386  0.00  0.00      PRO  H  
ATOM   2853  N   GLY P 216      13.641  -1.613  -1.562  0.00  0.00      PRO  N  
ATOM   2854  CA  GLY P 216      14.373  -2.087  -2.749  0.00  0.00      PRO  C  
ATOM   2855  C   GLY P 216      13.438  -2.209  -3.951  0.00  0.00      PRO  C  
ATOM   2856  O   GLY P 216      13.756  -1.768  -5.036  0.00  0.00      PRO  O  
ATOM   2857  HN  GLY P 216      13.749  -2.078  -0.687  0.00  0.00      PRO  H  
ATOM   2858  HA1 GLY P 216      14.657  -3.112  -2.565  0.00  0.00      PRO  H  
ATOM   2859  HA2 GLY P 216      15.279  -1.572  -3.031  0.00  0.00      PRO  H  
ATOM   2860  N   ILE P 217      12.173  -2.643  -3.791  0.00  0.00      PRO  N  
ATOM   2861  CA  ILE P 217      11.127  -2.794  -4.838  0.00  0.00      PRO  C  
ATOM   2862  C   ILE P 217      10.736  -1.400  -5.344  0.00  0.00      PRO  C  
ATOM   2863  O   ILE P 217      10.621  -1.147  -6.570  0.00  0.00      PRO  O  
ATOM   2864  CB  ILE P 217       9.847  -3.584  -4.460  0.00  0.00      PRO  C  
ATOM   2865  CG2 ILE P 217       8.871  -3.576  -5.609  0.00  0.00      PRO  C  
ATOM   2866  CG1 ILE P 217      10.267  -5.011  -4.116  0.00  0.00      PRO  C  
ATOM   2867  CD  ILE P 217       9.160  -5.809  -3.402  0.00  0.00      PRO  C  
ATOM   2868  HN  ILE P 217      11.995  -3.023  -2.887  0.00  0.00      PRO  H  
ATOM   2869  HA  ILE P 217      11.557  -3.351  -5.658  0.00  0.00      PRO  H  
ATOM   2870  HB  ILE P 217       9.249  -3.163  -3.624  0.00  0.00      PRO  H  
ATOM   2871 HG21 ILE P 217       8.130  -4.370  -5.374  0.00  0.00      PRO  H  
ATOM   2872 HG22 ILE P 217       8.382  -2.624  -5.910  0.00  0.00      PRO  H  
ATOM   2873 HG23 ILE P 217       9.408  -3.813  -6.552  0.00  0.00      PRO  H  
ATOM   2874 HG11 ILE P 217      11.092  -4.882  -3.383  0.00  0.00      PRO  H  
ATOM   2875 HG12 ILE P 217      10.660  -5.600  -4.972  0.00  0.00      PRO  H  
ATOM   2876  HD1 ILE P 217       9.459  -6.830  -3.083  0.00  0.00      PRO  H  
ATOM   2877  HD2 ILE P 217       8.811  -5.215  -2.530  0.00  0.00      PRO  H  
ATOM   2878  HD3 ILE P 217       8.342  -5.950  -4.140  0.00  0.00      PRO  H  
ATOM   2879  N   MET P 218      10.539  -0.480  -4.411  0.00  0.00      PRO  N  
ATOM   2880  CA  MET P 218      10.305   0.911  -4.720  0.00  0.00      PRO  C  
ATOM   2881  C   MET P 218      11.382   1.583  -5.474  0.00  0.00      PRO  C  
ATOM   2882  O   MET P 218      11.151   2.285  -6.443  0.00  0.00      PRO  O  
ATOM   2883  CB  MET P 218       9.879   1.693  -3.452  0.00  0.00      PRO  C  
ATOM   2884  CG  MET P 218       9.555   3.138  -3.648  0.00  0.00      PRO  C  
ATOM   2885  SD  MET P 218       8.397   3.602  -5.035  0.00  0.00      PRO  S  
ATOM   2886  CE  MET P 218       6.901   2.808  -4.362  0.00  0.00      PRO  C  
ATOM   2887  HN  MET P 218      10.581  -0.818  -3.473  0.00  0.00      PRO  H  
ATOM   2888  HA  MET P 218       9.448   1.019  -5.369  0.00  0.00      PRO  H  
ATOM   2889  HB1 MET P 218      10.650   1.651  -2.653  0.00  0.00      PRO  H  
ATOM   2890  HB2 MET P 218       8.950   1.180  -3.125  0.00  0.00      PRO  H  
ATOM   2891  HG1 MET P 218      10.524   3.668  -3.774  0.00  0.00      PRO  H  
ATOM   2892  HG2 MET P 218       9.227   3.565  -2.676  0.00  0.00      PRO  H  
ATOM   2893  HE1 MET P 218       7.004   1.726  -4.587  0.00  0.00      PRO  H  
ATOM   2894  HE2 MET P 218       6.762   2.968  -3.271  0.00  0.00      PRO  H  
ATOM   2895  HE3 MET P 218       6.030   3.285  -4.861  0.00  0.00      PRO  H  
ATOM   2896  N   LEU P 219      12.666   1.337  -5.153  0.00  0.00      PRO  N  
ATOM   2897  CA  LEU P 219      13.839   1.802  -5.794  0.00  0.00      PRO  C  
ATOM   2898  C   LEU P 219      13.882   1.255  -7.258  0.00  0.00      PRO  C  
ATOM   2899  O   LEU P 219      14.045   2.018  -8.194  0.00  0.00      PRO  O  
ATOM   2900  CB  LEU P 219      15.174   1.313  -5.236  0.00  0.00      PRO  C  
ATOM   2901  CG  LEU P 219      15.520   1.890  -3.792  0.00  0.00      PRO  C  
ATOM   2902  CD1 LEU P 219      16.751   1.177  -3.147  0.00  0.00      PRO  C  
ATOM   2903  CD2 LEU P 219      15.863   3.340  -3.975  0.00  0.00      PRO  C  
ATOM   2904  HN  LEU P 219      12.876   0.912  -4.276  0.00  0.00      PRO  H  
ATOM   2905  HA  LEU P 219      13.772   2.874  -5.912  0.00  0.00      PRO  H  
ATOM   2906  HB1 LEU P 219      16.035   1.574  -5.888  0.00  0.00      PRO  H  
ATOM   2907  HB2 LEU P 219      15.128   0.206  -5.154  0.00  0.00      PRO  H  
ATOM   2908  HG  LEU P 219      14.628   1.828  -3.133  0.00  0.00      PRO  H  
ATOM   2909 HD11 LEU P 219      17.557   1.233  -3.910  0.00  0.00      PRO  H  
ATOM   2910 HD12 LEU P 219      17.249   1.506  -2.210  0.00  0.00      PRO  H  
ATOM   2911 HD13 LEU P 219      16.530   0.097  -3.014  0.00  0.00      PRO  H  
ATOM   2912 HD21 LEU P 219      16.788   3.564  -4.548  0.00  0.00      PRO  H  
ATOM   2913 HD22 LEU P 219      15.083   3.994  -4.420  0.00  0.00      PRO  H  
ATOM   2914 HD23 LEU P 219      16.004   3.893  -3.022  0.00  0.00      PRO  H  
ATOM   2915  N   PHE P 220      13.612  -0.062  -7.475  0.00  0.00      PRO  N  
ATOM   2916  CA  PHE P 220      13.229  -0.667  -8.778  0.00  0.00      PRO  C  
ATOM   2917  C   PHE P 220      12.183   0.113  -9.528  0.00  0.00      PRO  C  
ATOM   2918  O   PHE P 220      12.378   0.471 -10.689  0.00  0.00      PRO  O  
ATOM   2919  CB  PHE P 220      12.779  -2.178  -8.691  0.00  0.00      PRO  C  
ATOM   2920  CG  PHE P 220      14.003  -3.104  -8.465  0.00  0.00      PRO  C  
ATOM   2921  CD1 PHE P 220      14.906  -3.200  -9.602  0.00  0.00      PRO  C  
ATOM   2922  CE1 PHE P 220      15.677  -4.375  -9.866  0.00  0.00      PRO  C  
ATOM   2923  CZ  PHE P 220      15.809  -5.359  -8.881  0.00  0.00      PRO  C  
ATOM   2924  CD2 PHE P 220      14.047  -4.187  -7.592  0.00  0.00      PRO  C  
ATOM   2925  CE2 PHE P 220      14.953  -5.261  -7.788  0.00  0.00      PRO  C  
ATOM   2926  HN  PHE P 220      13.452  -0.631  -6.672  0.00  0.00      PRO  H  
ATOM   2927  HA  PHE P 220      14.122  -0.531  -9.370  0.00  0.00      PRO  H  
ATOM   2928  HB1 PHE P 220      12.367  -2.353  -9.708  0.00  0.00      PRO  H  
ATOM   2929  HB2 PHE P 220      11.977  -2.296  -7.932  0.00  0.00      PRO  H  
ATOM   2930  HD1 PHE P 220      14.730  -2.444 -10.354  0.00  0.00      PRO  H  
ATOM   2931  HE1 PHE P 220      16.264  -4.352 -10.772  0.00  0.00      PRO  H  
ATOM   2932  HZ  PHE P 220      16.473  -6.201  -9.013  0.00  0.00      PRO  H  
ATOM   2933  HD2 PHE P 220      13.322  -4.189  -6.791  0.00  0.00      PRO  H  
ATOM   2934  HE2 PHE P 220      15.003  -6.068  -7.071  0.00  0.00      PRO  H  
ATOM   2935  N   CYS P 221      10.994   0.303  -8.815  0.00  0.00      PRO  N  
ATOM   2936  CA  CYS P 221       9.906   0.962  -9.533  0.00  0.00      PRO  C  
ATOM   2937  C   CYS P 221      10.214   2.329 -10.032  0.00  0.00      PRO  C  
ATOM   2938  O   CYS P 221       9.889   2.715 -11.128  0.00  0.00      PRO  O  
ATOM   2939  CB  CYS P 221       8.600   1.061  -8.681  0.00  0.00      PRO  C  
ATOM   2940  SG  CYS P 221       7.962  -0.507  -8.215  0.00  0.00      PRO  S  
ATOM   2941  HN  CYS P 221      10.886   0.023  -7.865  0.00  0.00      PRO  H  
ATOM   2942  HA  CYS P 221       9.726   0.442 -10.463  0.00  0.00      PRO  H  
ATOM   2943  HB1 CYS P 221       7.782   1.733  -9.018  0.00  0.00      PRO  H  
ATOM   2944  HB2 CYS P 221       8.825   1.604  -7.738  0.00  0.00      PRO  H  
ATOM   2945  HG1 CYS P 221       9.126  -1.045  -7.881  0.00  0.00      PRO  H  
ATOM   2946  N   TYR P 222      10.825   3.132  -9.230  0.00  0.00      PRO  N  
ATOM   2947  CA  TYR P 222      11.365   4.385  -9.635  0.00  0.00      PRO  C  
ATOM   2948  C   TYR P 222      12.531   4.336 -10.721  0.00  0.00      PRO  C  
ATOM   2949  O   TYR P 222      12.619   5.136 -11.587  0.00  0.00      PRO  O  
ATOM   2950  CB  TYR P 222      11.819   5.010  -8.307  0.00  0.00      PRO  C  
ATOM   2951  CG  TYR P 222      12.249   6.420  -8.490  0.00  0.00      PRO  C  
ATOM   2952  CD1 TYR P 222      13.625   6.596  -8.705  0.00  0.00      PRO  C  
ATOM   2953  CE1 TYR P 222      14.126   7.963  -8.866  0.00  0.00      PRO  C  
ATOM   2954  CZ  TYR P 222      13.156   9.050  -8.719  0.00  0.00      PRO  C  
ATOM   2955  OH  TYR P 222      13.396  10.435  -9.088  0.00  0.00      PRO  O  
ATOM   2956  CD2 TYR P 222      11.358   7.520  -8.227  0.00  0.00      PRO  C  
ATOM   2957  CE2 TYR P 222      11.864   8.801  -8.467  0.00  0.00      PRO  C  
ATOM   2958  HN  TYR P 222      10.975   2.853  -8.285  0.00  0.00      PRO  H  
ATOM   2959  HA  TYR P 222      10.570   4.934 -10.119  0.00  0.00      PRO  H  
ATOM   2960  HB1 TYR P 222      12.605   4.357  -7.872  0.00  0.00      PRO  H  
ATOM   2961  HB2 TYR P 222      10.934   5.113  -7.643  0.00  0.00      PRO  H  
ATOM   2962  HD1 TYR P 222      14.237   5.721  -8.867  0.00  0.00      PRO  H  
ATOM   2963  HE1 TYR P 222      15.160   8.181  -9.088  0.00  0.00      PRO  H  
ATOM   2964  HH  TYR P 222      14.347  10.547  -9.143  0.00  0.00      PRO  H  
ATOM   2965  HD2 TYR P 222      10.313   7.353  -8.014  0.00  0.00      PRO  H  
ATOM   2966  HE2 TYR P 222      11.244   9.683  -8.397  0.00  0.00      PRO  H  
ATOM   2967  N   SER P 223      13.426   3.364 -10.628  0.00  0.00      PRO  N  
ATOM   2968  CA  SER P 223      14.457   3.035 -11.627  0.00  0.00      PRO  C  
ATOM   2969  C   SER P 223      14.061   2.846 -13.064  0.00  0.00      PRO  C  
ATOM   2970  O   SER P 223      14.640   3.385 -14.019  0.00  0.00      PRO  O  
ATOM   2971  CB  SER P 223      15.413   1.921 -11.218  0.00  0.00      PRO  C  
ATOM   2972  OG  SER P 223      16.651   1.926 -11.966  0.00  0.00      PRO  O  
ATOM   2973  HN  SER P 223      13.412   2.804  -9.804  0.00  0.00      PRO  H  
ATOM   2974  HA  SER P 223      15.149   3.841 -11.429  0.00  0.00      PRO  H  
ATOM   2975  HB1 SER P 223      14.991   0.918 -11.442  0.00  0.00      PRO  H  
ATOM   2976  HB2 SER P 223      15.615   2.090 -10.139  0.00  0.00      PRO  H  
ATOM   2977  HG1 SER P 223      17.206   2.545 -11.487  0.00  0.00      PRO  H  
ATOM   2978  N   MET P 224      12.948   2.096 -13.291  0.00  0.00      PRO  N  
ATOM   2979  CA  MET P 224      12.271   1.878 -14.616  0.00  0.00      PRO  C  
ATOM   2980  C   MET P 224      11.706   3.130 -15.319  0.00  0.00      PRO  C  
ATOM   2981  O   MET P 224      11.501   3.156 -16.557  0.00  0.00      PRO  O  
ATOM   2982  CB  MET P 224      11.248   0.677 -14.454  0.00  0.00      PRO  C  
ATOM   2983  CG  MET P 224      11.896  -0.691 -13.955  0.00  0.00      PRO  C  
ATOM   2984  SD  MET P 224      10.590  -1.943 -13.744  0.00  0.00      PRO  S  
ATOM   2985  CE  MET P 224      11.657  -2.909 -12.597  0.00  0.00      PRO  C  
ATOM   2986  HN  MET P 224      12.451   1.586 -12.594  0.00  0.00      PRO  H  
ATOM   2987  HA  MET P 224      13.068   1.404 -15.169  0.00  0.00      PRO  H  
ATOM   2988  HB1 MET P 224      10.659   0.543 -15.387  0.00  0.00      PRO  H  
ATOM   2989  HB2 MET P 224      10.431   1.068 -13.811  0.00  0.00      PRO  H  
ATOM   2990  HG1 MET P 224      12.405  -0.551 -12.978  0.00  0.00      PRO  H  
ATOM   2991  HG2 MET P 224      12.663  -0.989 -14.702  0.00  0.00      PRO  H  
ATOM   2992  HE1 MET P 224      11.869  -2.378 -11.644  0.00  0.00      PRO  H  
ATOM   2993  HE2 MET P 224      11.241  -3.903 -12.329  0.00  0.00      PRO  H  
ATOM   2994  HE3 MET P 224      12.655  -2.971 -13.080  0.00  0.00      PRO  H  
ATOM   2995  N   ILE P 225      11.347   4.193 -14.543  0.00  0.00      PRO  N  
ATOM   2996  CA  ILE P 225      11.029   5.506 -15.058  0.00  0.00      PRO  C  
ATOM   2997  C   ILE P 225      12.282   6.136 -15.700  0.00  0.00      PRO  C  
ATOM   2998  O   ILE P 225      12.278   6.694 -16.753  0.00  0.00      PRO  O  
ATOM   2999  CB  ILE P 225      10.470   6.457 -13.987  0.00  0.00      PRO  C  
ATOM   3000  CG2 ILE P 225      10.287   7.845 -14.589  0.00  0.00      PRO  C  
ATOM   3001  CG1 ILE P 225       9.215   5.906 -13.247  0.00  0.00      PRO  C  
ATOM   3002  CD  ILE P 225       8.046   5.694 -14.199  0.00  0.00      PRO  C  
ATOM   3003  HN  ILE P 225      11.443   4.005 -13.568  0.00  0.00      PRO  H  
ATOM   3004  HA  ILE P 225      10.235   5.412 -15.784  0.00  0.00      PRO  H  
ATOM   3005  HB  ILE P 225      11.278   6.563 -13.232  0.00  0.00      PRO  H  
ATOM   3006 HG21 ILE P 225       9.638   7.759 -15.487  0.00  0.00      PRO  H  
ATOM   3007 HG22 ILE P 225       9.770   8.517 -13.871  0.00  0.00      PRO  H  
ATOM   3008 HG23 ILE P 225      11.251   8.255 -14.957  0.00  0.00      PRO  H  
ATOM   3009 HG11 ILE P 225       8.921   6.444 -12.321  0.00  0.00      PRO  H  
ATOM   3010 HG12 ILE P 225       9.452   4.902 -12.834  0.00  0.00      PRO  H  
ATOM   3011  HD1 ILE P 225       7.613   6.671 -14.502  0.00  0.00      PRO  H  
ATOM   3012  HD2 ILE P 225       8.276   5.031 -15.060  0.00  0.00      PRO  H  
ATOM   3013  HD3 ILE P 225       7.207   5.266 -13.610  0.00  0.00      PRO  H  
ATOM   3014  N   ILE P 226      13.406   5.991 -14.917  0.00  0.00      PRO  N  
ATOM   3015  CA  ILE P 226      14.708   6.551 -15.367  0.00  0.00      PRO  C  
ATOM   3016  C   ILE P 226      15.137   5.909 -16.695  0.00  0.00      PRO  C  
ATOM   3017  O   ILE P 226      15.512   6.473 -17.740  0.00  0.00      PRO  O  
ATOM   3018  CB  ILE P 226      15.876   6.503 -14.345  0.00  0.00      PRO  C  
ATOM   3019  CG2 ILE P 226      17.170   7.104 -14.997  0.00  0.00      PRO  C  
ATOM   3020  CG1 ILE P 226      15.520   7.361 -13.141  0.00  0.00      PRO  C  
ATOM   3021  CD  ILE P 226      14.939   8.799 -13.439  0.00  0.00      PRO  C  
ATOM   3022  HN  ILE P 226      13.380   5.667 -13.975  0.00  0.00      PRO  H  
ATOM   3023  HA  ILE P 226      14.480   7.575 -15.623  0.00  0.00      PRO  H  
ATOM   3024  HB  ILE P 226      16.111   5.527 -13.870  0.00  0.00      PRO  H  
ATOM   3025 HG21 ILE P 226      17.642   6.453 -15.764  0.00  0.00      PRO  H  
ATOM   3026 HG22 ILE P 226      16.898   8.077 -15.460  0.00  0.00      PRO  H  
ATOM   3027 HG23 ILE P 226      17.956   7.129 -14.213  0.00  0.00      PRO  H  
ATOM   3028 HG11 ILE P 226      16.376   7.273 -12.438  0.00  0.00      PRO  H  
ATOM   3029 HG12 ILE P 226      14.756   6.771 -12.591  0.00  0.00      PRO  H  
ATOM   3030  HD1 ILE P 226      14.066   8.584 -14.092  0.00  0.00      PRO  H  
ATOM   3031  HD2 ILE P 226      14.651   9.178 -12.435  0.00  0.00      PRO  H  
ATOM   3032  HD3 ILE P 226      15.580   9.516 -13.994  0.00  0.00      PRO  H  
ATOM   3033  N   ARG P 227      15.076   4.586 -16.693  0.00  0.00      PRO  N  
ATOM   3034  CA  ARG P 227      15.367   3.759 -17.803  0.00  0.00      PRO  C  
ATOM   3035  C   ARG P 227      14.451   4.025 -18.947  0.00  0.00      PRO  C  
ATOM   3036  O   ARG P 227      14.911   4.236 -20.058  0.00  0.00      PRO  O  
ATOM   3037  CB  ARG P 227      15.255   2.259 -17.410  0.00  0.00      PRO  C  
ATOM   3038  CG  ARG P 227      16.106   1.770 -16.249  0.00  0.00      PRO  C  
ATOM   3039  CD  ARG P 227      17.487   1.221 -16.664  0.00  0.00      PRO  C  
ATOM   3040  NE  ARG P 227      18.488   2.341 -16.729  0.00  0.00      PRO  N1+
ATOM   3041  CZ  ARG P 227      18.897   3.198 -15.873  0.00  0.00      PRO  C  
ATOM   3042  NH1 ARG P 227      18.443   3.384 -14.676  0.00  0.00      PRO  N  
ATOM   3043  NH2 ARG P 227      19.832   4.073 -16.259  0.00  0.00      PRO  N  
ATOM   3044  HN  ARG P 227      15.008   4.260 -15.754  0.00  0.00      PRO  H  
ATOM   3045  HA  ARG P 227      16.392   3.899 -18.111  0.00  0.00      PRO  H  
ATOM   3046  HB1 ARG P 227      15.417   1.729 -18.373  0.00  0.00      PRO  H  
ATOM   3047  HB2 ARG P 227      14.214   2.068 -17.070  0.00  0.00      PRO  H  
ATOM   3048  HG1 ARG P 227      15.492   0.885 -15.979  0.00  0.00      PRO  H  
ATOM   3049  HG2 ARG P 227      16.090   2.576 -15.485  0.00  0.00      PRO  H  
ATOM   3050  HD1 ARG P 227      17.471   0.672 -17.629  0.00  0.00      PRO  H  
ATOM   3051  HD2 ARG P 227      17.812   0.574 -15.820  0.00  0.00      PRO  H  
ATOM   3052  HE  ARG P 227      18.901   2.433 -17.635  0.00  0.00      PRO  H  
ATOM   3053 HH11 ARG P 227      17.713   2.816 -14.296  0.00  0.00      PRO  H  
ATOM   3054 HH12 ARG P 227      18.667   4.180 -14.113  0.00  0.00      PRO  H  
ATOM   3055 HH21 ARG P 227      20.241   3.984 -17.167  0.00  0.00      PRO  H  
ATOM   3056 HH22 ARG P 227      20.141   4.810 -15.659  0.00  0.00      PRO  H  
ATOM   3057  N   THR P 228      13.133   4.355 -18.726  0.00  0.00      PRO  N  
ATOM   3058  CA  THR P 228      12.307   5.035 -19.738  0.00  0.00      PRO  C  
ATOM   3059  C   THR P 228      12.729   6.360 -20.302  0.00  0.00      PRO  C  
ATOM   3060  O   THR P 228      12.592   6.691 -21.459  0.00  0.00      PRO  O  
ATOM   3061  CB  THR P 228      10.842   5.187 -19.251  0.00  0.00      PRO  C  
ATOM   3062  OG1 THR P 228      10.264   3.932 -19.029  0.00  0.00      PRO  O  
ATOM   3063  CG2 THR P 228       9.930   5.877 -20.239  0.00  0.00      PRO  C  
ATOM   3064  HN  THR P 228      12.782   4.162 -17.813  0.00  0.00      PRO  H  
ATOM   3065  HA  THR P 228      12.244   4.438 -20.636  0.00  0.00      PRO  H  
ATOM   3066  HB  THR P 228      10.829   5.786 -18.316  0.00  0.00      PRO  H  
ATOM   3067  HG1 THR P 228      10.876   3.374 -18.543  0.00  0.00      PRO  H  
ATOM   3068 HG21 THR P 228      10.080   5.504 -21.274  0.00  0.00      PRO  H  
ATOM   3069 HG22 THR P 228       8.869   5.736 -19.943  0.00  0.00      PRO  H  
ATOM   3070 HG23 THR P 228      10.012   6.982 -20.157  0.00  0.00      PRO  H  
ATOM   3071  N   LEU P 229      13.296   7.224 -19.440  0.00  0.00      PRO  N  
ATOM   3072  CA  LEU P 229      13.821   8.567 -19.782  0.00  0.00      PRO  C  
ATOM   3073  C   LEU P 229      14.893   8.534 -20.800  0.00  0.00      PRO  C  
ATOM   3074  O   LEU P 229      14.870   9.187 -21.837  0.00  0.00      PRO  O  
ATOM   3075  CB  LEU P 229      14.389   9.400 -18.623  0.00  0.00      PRO  C  
ATOM   3076  CG  LEU P 229      13.475   9.629 -17.423  0.00  0.00      PRO  C  
ATOM   3077  CD1 LEU P 229      14.224  10.578 -16.474  0.00  0.00      PRO  C  
ATOM   3078  CD2 LEU P 229      12.079  10.194 -17.808  0.00  0.00      PRO  C  
ATOM   3079  HN  LEU P 229      13.365   6.975 -18.477  0.00  0.00      PRO  H  
ATOM   3080  HA  LEU P 229      13.024   9.043 -20.334  0.00  0.00      PRO  H  
ATOM   3081  HB1 LEU P 229      14.581  10.431 -18.990  0.00  0.00      PRO  H  
ATOM   3082  HB2 LEU P 229      15.300   8.842 -18.319  0.00  0.00      PRO  H  
ATOM   3083  HG  LEU P 229      13.256   8.660 -16.924  0.00  0.00      PRO  H  
ATOM   3084 HD11 LEU P 229      13.782  10.583 -15.455  0.00  0.00      PRO  H  
ATOM   3085 HD12 LEU P 229      15.273  10.226 -16.375  0.00  0.00      PRO  H  
ATOM   3086 HD13 LEU P 229      14.167  11.662 -16.709  0.00  0.00      PRO  H  
ATOM   3087 HD21 LEU P 229      11.397  10.238 -16.932  0.00  0.00      PRO  H  
ATOM   3088 HD22 LEU P 229      12.122  11.240 -18.181  0.00  0.00      PRO  H  
ATOM   3089 HD23 LEU P 229      11.487   9.686 -18.599  0.00  0.00      PRO  H  
ATOM   3090  N   GLN P 230      15.843   7.603 -20.639  0.00  0.00      PRO  N  
ATOM   3091  CA  GLN P 230      16.820   7.459 -21.700  0.00  0.00      PRO  C  
ATOM   3092  C   GLN P 230      16.333   7.073 -23.110  0.00  0.00      PRO  C  
ATOM   3093  O   GLN P 230      16.771   7.623 -24.076  0.00  0.00      PRO  O  
ATOM   3094  CB  GLN P 230      17.887   6.435 -21.244  0.00  0.00      PRO  C  
ATOM   3095  CG  GLN P 230      18.594   6.761 -19.880  0.00  0.00      PRO  C  
ATOM   3096  CD  GLN P 230      19.074   8.166 -19.785  0.00  0.00      PRO  C  
ATOM   3097  OE1 GLN P 230      18.399   9.158 -19.457  0.00  0.00      PRO  O  
ATOM   3098  NE2 GLN P 230      20.314   8.357 -20.319  0.00  0.00      PRO  N  
ATOM   3099  HN  GLN P 230      16.018   7.107 -19.793  0.00  0.00      PRO  H  
ATOM   3100  HA  GLN P 230      17.391   8.372 -21.778  0.00  0.00      PRO  H  
ATOM   3101  HB1 GLN P 230      18.718   6.368 -21.979  0.00  0.00      PRO  H  
ATOM   3102  HB2 GLN P 230      17.477   5.412 -21.099  0.00  0.00      PRO  H  
ATOM   3103  HG1 GLN P 230      19.456   6.080 -19.715  0.00  0.00      PRO  H  
ATOM   3104  HG2 GLN P 230      17.825   6.567 -19.102  0.00  0.00      PRO  H  
ATOM   3105 HE21 GLN P 230      21.010   7.645 -20.226  0.00  0.00      PRO  H  
ATOM   3106 HE22 GLN P 230      20.614   9.311 -20.305  0.00  0.00      PRO  H  
ATOM   3107  N   HIS P 231      15.348   6.179 -23.167  0.00  0.00      PRO  N  
ATOM   3108  CA  HIS P 231      14.907   5.505 -24.396  0.00  0.00      PRO  C  
ATOM   3109  C   HIS P 231      13.625   6.184 -25.050  0.00  0.00      PRO  C  
ATOM   3110  O   HIS P 231      12.884   5.573 -25.839  0.00  0.00      PRO  O  
ATOM   3111  CB  HIS P 231      14.492   4.029 -24.058  0.00  0.00      PRO  C  
ATOM   3112  ND1 HIS P 231      16.245   3.250 -22.417  0.00  0.00      PRO  N  
ATOM   3113  CG  HIS P 231      15.750   3.325 -23.690  0.00  0.00      PRO  C  
ATOM   3114  CE1 HIS P 231      17.465   2.659 -22.466  0.00  0.00      PRO  C  
ATOM   3115  NE2 HIS P 231      17.827   2.391 -23.705  0.00  0.00      PRO  N  
ATOM   3116  CD2 HIS P 231      16.720   2.712 -24.491  0.00  0.00      PRO  C  
ATOM   3117  HN  HIS P 231      15.092   5.722 -22.319  0.00  0.00      PRO  H  
ATOM   3118  HA  HIS P 231      15.707   5.544 -25.122  0.00  0.00      PRO  H  
ATOM   3119  HB1 HIS P 231      14.201   3.524 -25.004  0.00  0.00      PRO  H  
ATOM   3120  HB2 HIS P 231      13.690   3.998 -23.290  0.00  0.00      PRO  H  
ATOM   3121  HD1 HIS P 231      15.728   3.673 -21.673  0.00  0.00      PRO  H  
ATOM   3122  HE1 HIS P 231      18.213   2.726 -21.676  0.00  0.00      PRO  H  
ATOM   3123  HD2 HIS P 231      16.691   2.595 -25.567  0.00  0.00      PRO  H  
ATOM   3124  N   CYS P 232      13.521   7.492 -24.842  0.00  0.00      PRO  N  
ATOM   3125  CA  CYS P 232      12.536   8.359 -25.443  0.00  0.00      PRO  C  
ATOM   3126  C   CYS P 232      13.354   9.636 -25.737  0.00  0.00      PRO  C  
ATOM   3127  O   CYS P 232      14.153  10.154 -24.940  0.00  0.00      PRO  O  
ATOM   3128  CB  CYS P 232      11.389   8.899 -24.431  0.00  0.00      PRO  C  
ATOM   3129  SG  CYS P 232      10.374   7.568 -23.622  0.00  0.00      PRO  S  
ATOM   3130  HN  CYS P 232      14.155   7.926 -24.207  0.00  0.00      PRO  H  
ATOM   3131  HA  CYS P 232      12.142   7.907 -26.342  0.00  0.00      PRO  H  
ATOM   3132  HB1 CYS P 232      10.632   9.476 -25.004  0.00  0.00      PRO  H  
ATOM   3133  HB2 CYS P 232      11.912   9.478 -23.640  0.00  0.00      PRO  H  
ATOM   3134  HG1 CYS P 232      11.402   6.783 -23.335  0.00  0.00      PRO  H  
ATOM   3135  N   LYS P 233      13.098  10.268 -26.904  0.00  0.00      PRO  N  
ATOM   3136  CA  LYS P 233      13.650  11.557 -27.229  0.00  0.00      PRO  C  
ATOM   3137  C   LYS P 233      13.185  12.831 -26.435  0.00  0.00      PRO  C  
ATOM   3138  O   LYS P 233      12.137  12.841 -25.742  0.00  0.00      PRO  O  
ATOM   3139  CB  LYS P 233      13.613  11.705 -28.808  0.00  0.00      PRO  C  
ATOM   3140  CG  LYS P 233      12.240  11.667 -29.373  0.00  0.00      PRO  C  
ATOM   3141  CD  LYS P 233      12.170  11.280 -30.859  0.00  0.00      PRO  C  
ATOM   3142  CE  LYS P 233      12.797  12.323 -31.755  0.00  0.00      PRO  C  
ATOM   3143  NZ  LYS P 233      12.574  12.088 -33.148  0.00  0.00      PRO  N1+
ATOM   3144  HN  LYS P 233      12.512   9.839 -27.587  0.00  0.00      PRO  H  
ATOM   3145  HA  LYS P 233      14.691  11.389 -26.993  0.00  0.00      PRO  H  
ATOM   3146  HB1 LYS P 233      14.201  10.841 -29.185  0.00  0.00      PRO  H  
ATOM   3147  HB2 LYS P 233      14.069  12.653 -29.166  0.00  0.00      PRO  H  
ATOM   3148  HG1 LYS P 233      11.728  12.651 -29.306  0.00  0.00      PRO  H  
ATOM   3149  HG2 LYS P 233      11.673  10.873 -28.841  0.00  0.00      PRO  H  
ATOM   3150  HD1 LYS P 233      11.112  11.126 -31.160  0.00  0.00      PRO  H  
ATOM   3151  HD2 LYS P 233      12.715  10.327 -31.029  0.00  0.00      PRO  H  
ATOM   3152  HE1 LYS P 233      13.893  12.365 -31.577  0.00  0.00      PRO  H  
ATOM   3153  HE2 LYS P 233      12.321  13.281 -31.456  0.00  0.00      PRO  H  
ATOM   3154  HZ1 LYS P 233      13.069  11.233 -33.473  0.00  0.00      PRO  H  
ATOM   3155  HZ2 LYS P 233      11.546  12.119 -33.299  0.00  0.00      PRO  H  
ATOM   3156  HZ3 LYS P 233      12.991  12.887 -33.669  0.00  0.00      PRO  H  
ATOM   3157  N   ASN P 234      14.168  13.810 -26.401  0.00  0.00      PRO  N  
ATOM   3158  CA  ASN P 234      14.013  14.939 -25.580  0.00  0.00      PRO  C  
ATOM   3159  C   ASN P 234      12.660  15.496 -25.128  0.00  0.00      PRO  C  
ATOM   3160  O   ASN P 234      12.524  15.712 -23.938  0.00  0.00      PRO  O  
ATOM   3161  CB  ASN P 234      14.743  16.120 -26.206  0.00  0.00      PRO  C  
ATOM   3162  CG  ASN P 234      16.176  16.087 -25.911  0.00  0.00      PRO  C  
ATOM   3163  OD1 ASN P 234      16.580  15.493 -24.940  0.00  0.00      PRO  O  
ATOM   3164  ND2 ASN P 234      17.084  16.551 -26.826  0.00  0.00      PRO  N  
ATOM   3165  HN  ASN P 234      15.005  13.764 -26.942  0.00  0.00      PRO  H  
ATOM   3166  HA  ASN P 234      14.508  14.594 -24.684  0.00  0.00      PRO  H  
ATOM   3167  HB1 ASN P 234      14.407  17.145 -25.940  0.00  0.00      PRO  H  
ATOM   3168  HB2 ASN P 234      14.634  15.996 -27.304  0.00  0.00      PRO  H  
ATOM   3169 HD21 ASN P 234      16.758  17.239 -27.474  0.00  0.00      PRO  H  
ATOM   3170 HD22 ASN P 234      18.041  16.310 -26.659  0.00  0.00      PRO  H  
ATOM   3171  N   GLU P 235      11.603  15.722 -25.942  0.00  0.00      PRO  N  
ATOM   3172  CA  GLU P 235      10.370  16.342 -25.491  0.00  0.00      PRO  C  
ATOM   3173  C   GLU P 235       9.348  15.278 -25.079  0.00  0.00      PRO  C  
ATOM   3174  O   GLU P 235       8.226  15.621 -24.822  0.00  0.00      PRO  O  
ATOM   3175  CB  GLU P 235       9.839  17.276 -26.660  0.00  0.00      PRO  C  
ATOM   3176  CG  GLU P 235      10.809  18.539 -26.803  0.00  0.00      PRO  C  
ATOM   3177  CD  GLU P 235      10.238  19.718 -27.627  0.00  0.00      PRO  C  
ATOM   3178  OE1 GLU P 235       9.012  20.040 -27.492  0.00  0.00      PRO  O1-
ATOM   3179  OE2 GLU P 235      11.103  20.311 -28.280  0.00  0.00      PRO  O  
ATOM   3180  HN  GLU P 235      11.667  15.373 -26.873  0.00  0.00      PRO  H  
ATOM   3181  HA  GLU P 235      10.599  16.924 -24.611  0.00  0.00      PRO  H  
ATOM   3182  HB1 GLU P 235       8.834  17.697 -26.445  0.00  0.00      PRO  H  
ATOM   3183  HB2 GLU P 235       9.775  16.733 -27.627  0.00  0.00      PRO  H  
ATOM   3184  HG1 GLU P 235      11.725  18.236 -27.353  0.00  0.00      PRO  H  
ATOM   3185  HG2 GLU P 235      11.215  19.039 -25.898  0.00  0.00      PRO  H  
ATOM   3186  N   LYS P 236       9.701  13.987 -25.160  0.00  0.00      PRO  N  
ATOM   3187  CA  LYS P 236       8.771  12.875 -24.753  0.00  0.00      PRO  C  
ATOM   3188  C   LYS P 236       9.270  12.204 -23.454  0.00  0.00      PRO  C  
ATOM   3189  O   LYS P 236       8.578  11.390 -22.940  0.00  0.00      PRO  O  
ATOM   3190  CB  LYS P 236       8.864  11.838 -25.939  0.00  0.00      PRO  C  
ATOM   3191  CG  LYS P 236       8.513  12.434 -27.324  0.00  0.00      PRO  C  
ATOM   3192  CD  LYS P 236       8.359  11.463 -28.412  0.00  0.00      PRO  C  
ATOM   3193  CE  LYS P 236       6.942  10.803 -28.508  0.00  0.00      PRO  C  
ATOM   3194  NZ  LYS P 236       6.792   9.946 -29.735  0.00  0.00      PRO  N1+
ATOM   3195  HN  LYS P 236      10.647  13.735 -25.351  0.00  0.00      PRO  H  
ATOM   3196  HA  LYS P 236       7.737  13.124 -24.567  0.00  0.00      PRO  H  
ATOM   3197  HB1 LYS P 236       8.126  11.019 -25.796  0.00  0.00      PRO  H  
ATOM   3198  HB2 LYS P 236       9.880  11.396 -26.019  0.00  0.00      PRO  H  
ATOM   3199  HG1 LYS P 236       9.287  13.170 -27.630  0.00  0.00      PRO  H  
ATOM   3200  HG2 LYS P 236       7.567  13.007 -27.229  0.00  0.00      PRO  H  
ATOM   3201  HD1 LYS P 236       9.098  10.634 -28.415  0.00  0.00      PRO  H  
ATOM   3202  HD2 LYS P 236       8.498  12.048 -29.347  0.00  0.00      PRO  H  
ATOM   3203  HE1 LYS P 236       6.271  11.688 -28.543  0.00  0.00      PRO  H  
ATOM   3204  HE2 LYS P 236       6.859  10.275 -27.534  0.00  0.00      PRO  H  
ATOM   3205  HZ1 LYS P 236       5.954   9.332 -29.790  0.00  0.00      PRO  H  
ATOM   3206  HZ2 LYS P 236       6.729  10.656 -30.492  0.00  0.00      PRO  H  
ATOM   3207  HZ3 LYS P 236       7.636   9.346 -29.830  0.00  0.00      PRO  H  
ATOM   3208  N   LYS P 237      10.410  12.594 -22.907  0.00  0.00      PRO  N  
ATOM   3209  CA  LYS P 237      10.861  12.089 -21.599  0.00  0.00      PRO  C  
ATOM   3210  C   LYS P 237      10.005  12.437 -20.466  0.00  0.00      PRO  C  
ATOM   3211  O   LYS P 237       9.838  11.611 -19.583  0.00  0.00      PRO  O  
ATOM   3212  CB  LYS P 237      12.244  12.720 -21.347  0.00  0.00      PRO  C  
ATOM   3213  CG  LYS P 237      13.247  12.342 -22.435  0.00  0.00      PRO  C  
ATOM   3214  CD  LYS P 237      14.598  13.083 -22.169  0.00  0.00      PRO  C  
ATOM   3215  CE  LYS P 237      15.759  12.747 -23.046  0.00  0.00      PRO  C  
ATOM   3216  NZ  LYS P 237      16.031  11.322 -23.264  0.00  0.00      PRO  N1+
ATOM   3217  HN  LYS P 237      10.987  13.209 -23.438  0.00  0.00      PRO  H  
ATOM   3218  HA  LYS P 237      10.824  11.010 -21.582  0.00  0.00      PRO  H  
ATOM   3219  HB1 LYS P 237      12.688  12.457 -20.363  0.00  0.00      PRO  H  
ATOM   3220  HB2 LYS P 237      12.131  13.815 -21.502  0.00  0.00      PRO  H  
ATOM   3221  HG1 LYS P 237      13.013  12.576 -23.496  0.00  0.00      PRO  H  
ATOM   3222  HG2 LYS P 237      13.571  11.281 -22.376  0.00  0.00      PRO  H  
ATOM   3223  HD1 LYS P 237      14.852  12.874 -21.108  0.00  0.00      PRO  H  
ATOM   3224  HD2 LYS P 237      14.388  14.172 -22.223  0.00  0.00      PRO  H  
ATOM   3225  HE1 LYS P 237      16.632  13.204 -22.533  0.00  0.00      PRO  H  
ATOM   3226  HE2 LYS P 237      15.648  13.271 -24.020  0.00  0.00      PRO  H  
ATOM   3227  HZ1 LYS P 237      16.852  11.111 -23.865  0.00  0.00      PRO  H  
ATOM   3228  HZ2 LYS P 237      16.268  10.926 -22.331  0.00  0.00      PRO  H  
ATOM   3229  HZ3 LYS P 237      15.241  10.780 -23.670  0.00  0.00      PRO  H  
ATOM   3230  N   ASN P 238       9.442  13.706 -20.479  0.00  0.00      PRO  N  
ATOM   3231  CA  ASN P 238       8.609  14.107 -19.296  0.00  0.00      PRO  C  
ATOM   3232  C   ASN P 238       7.212  13.575 -19.478  0.00  0.00      PRO  C  
ATOM   3233  O   ASN P 238       6.446  13.724 -18.561  0.00  0.00      PRO  O  
ATOM   3234  CB  ASN P 238       8.462  15.695 -19.029  0.00  0.00      PRO  C  
ATOM   3235  CG  ASN P 238       9.758  16.473 -18.905  0.00  0.00      PRO  C  
ATOM   3236  OD1 ASN P 238       9.759  17.528 -19.493  0.00  0.00      PRO  O  
ATOM   3237  ND2 ASN P 238      10.781  15.862 -18.156  0.00  0.00      PRO  N  
ATOM   3238  HN  ASN P 238       9.850  14.278 -21.186  0.00  0.00      PRO  H  
ATOM   3239  HA  ASN P 238       8.990  13.640 -18.400  0.00  0.00      PRO  H  
ATOM   3240  HB1 ASN P 238       7.902  15.747 -18.071  0.00  0.00      PRO  H  
ATOM   3241  HB2 ASN P 238       7.899  16.104 -19.895  0.00  0.00      PRO  H  
ATOM   3242 HD21 ASN P 238      10.531  15.126 -17.527  0.00  0.00      PRO  H  
ATOM   3243 HD22 ASN P 238      11.585  16.438 -18.013  0.00  0.00      PRO  H  
ATOM   3244  N   LYS P 239       6.840  13.014 -20.676  0.00  0.00      PRO  N  
ATOM   3245  CA  LYS P 239       5.456  12.775 -21.033  0.00  0.00      PRO  C  
ATOM   3246  C   LYS P 239       5.202  11.277 -21.040  0.00  0.00      PRO  C  
ATOM   3247  O   LYS P 239       4.061  10.822 -20.875  0.00  0.00      PRO  O  
ATOM   3248  CB  LYS P 239       5.226  13.294 -22.415  0.00  0.00      PRO  C  
ATOM   3249  CG  LYS P 239       5.777  14.704 -22.747  0.00  0.00      PRO  C  
ATOM   3250  CD  LYS P 239       5.107  15.766 -21.972  0.00  0.00      PRO  C  
ATOM   3251  CE  LYS P 239       5.661  17.221 -22.214  0.00  0.00      PRO  C  
ATOM   3252  NZ  LYS P 239       4.867  18.258 -21.455  0.00  0.00      PRO  N1+
ATOM   3253  HN  LYS P 239       7.498  12.710 -21.361  0.00  0.00      PRO  H  
ATOM   3254  HA  LYS P 239       4.789  13.241 -20.324  0.00  0.00      PRO  H  
ATOM   3255  HB1 LYS P 239       4.122  13.352 -22.530  0.00  0.00      PRO  H  
ATOM   3256  HB2 LYS P 239       5.776  12.600 -23.086  0.00  0.00      PRO  H  
ATOM   3257  HG1 LYS P 239       5.489  14.854 -23.809  0.00  0.00      PRO  H  
ATOM   3258  HG2 LYS P 239       6.885  14.624 -22.751  0.00  0.00      PRO  H  
ATOM   3259  HD1 LYS P 239       5.142  15.533 -20.886  0.00  0.00      PRO  H  
ATOM   3260  HD2 LYS P 239       4.008  15.824 -22.124  0.00  0.00      PRO  H  
ATOM   3261  HE1 LYS P 239       5.574  17.597 -23.255  0.00  0.00      PRO  H  
ATOM   3262  HE2 LYS P 239       6.678  17.425 -21.816  0.00  0.00      PRO  H  
ATOM   3263  HZ1 LYS P 239       5.061  19.240 -21.738  0.00  0.00      PRO  H  
ATOM   3264  HZ2 LYS P 239       3.844  18.144 -21.610  0.00  0.00      PRO  H  
ATOM   3265  HZ3 LYS P 239       5.086  18.180 -20.441  0.00  0.00      PRO  H  
ATOM   3266  N   ALA P 240       6.162  10.358 -21.178  0.00  0.00      PRO  N  
ATOM   3267  CA  ALA P 240       5.906   8.966 -21.261  0.00  0.00      PRO  C  
ATOM   3268  C   ALA P 240       5.695   8.342 -19.902  0.00  0.00      PRO  C  
ATOM   3269  O   ALA P 240       5.229   7.215 -19.806  0.00  0.00      PRO  O  
ATOM   3270  CB  ALA P 240       7.134   8.151 -21.839  0.00  0.00      PRO  C  
ATOM   3271  HN  ALA P 240       6.997  10.664 -21.629  0.00  0.00      PRO  H  
ATOM   3272  HA  ALA P 240       5.155   8.817 -22.023  0.00  0.00      PRO  H  
ATOM   3273  HB1 ALA P 240       6.878   7.093 -22.062  0.00  0.00      PRO  H  
ATOM   3274  HB2 ALA P 240       7.564   8.673 -22.720  0.00  0.00      PRO  H  
ATOM   3275  HB3 ALA P 240       7.956   8.214 -21.094  0.00  0.00      PRO  H  
ATOM   3276  N   VAL P 241       6.117   9.047 -18.793  0.00  0.00      PRO  N  
ATOM   3277  CA  VAL P 241       6.277   8.455 -17.457  0.00  0.00      PRO  C  
ATOM   3278  C   VAL P 241       5.004   8.608 -16.592  0.00  0.00      PRO  C  
ATOM   3279  O   VAL P 241       4.760   7.827 -15.655  0.00  0.00      PRO  O  
ATOM   3280  CB  VAL P 241       7.511   9.104 -16.858  0.00  0.00      PRO  C  
ATOM   3281  CG1 VAL P 241       8.743   8.730 -17.669  0.00  0.00      PRO  C  
ATOM   3282  CG2 VAL P 241       7.457  10.639 -16.916  0.00  0.00      PRO  C  
ATOM   3283  HN  VAL P 241       6.601   9.893 -19.001  0.00  0.00      PRO  H  
ATOM   3284  HA  VAL P 241       6.492   7.409 -17.619  0.00  0.00      PRO  H  
ATOM   3285  HB  VAL P 241       7.677   8.788 -15.806  0.00  0.00      PRO  H  
ATOM   3286 HG11 VAL P 241       8.742   9.179 -18.685  0.00  0.00      PRO  H  
ATOM   3287 HG12 VAL P 241       9.565   9.329 -17.224  0.00  0.00      PRO  H  
ATOM   3288 HG13 VAL P 241       8.962   7.654 -17.839  0.00  0.00      PRO  H  
ATOM   3289 HG21 VAL P 241       7.499  11.049 -17.947  0.00  0.00      PRO  H  
ATOM   3290 HG22 VAL P 241       6.456  10.957 -16.556  0.00  0.00      PRO  H  
ATOM   3291 HG23 VAL P 241       8.325  11.107 -16.404  0.00  0.00      PRO  H  
ATOM   3292  N   LYS P 242       4.103   9.511 -16.987  0.00  0.00      PRO  N  
ATOM   3293  CA  LYS P 242       2.941  10.005 -16.256  0.00  0.00      PRO  C  
ATOM   3294  C   LYS P 242       2.147   8.989 -15.351  0.00  0.00      PRO  C  
ATOM   3295  O   LYS P 242       2.216   9.133 -14.139  0.00  0.00      PRO  O  
ATOM   3296  CB  LYS P 242       1.930  10.527 -17.251  0.00  0.00      PRO  C  
ATOM   3297  CG  LYS P 242       2.572  11.656 -18.130  0.00  0.00      PRO  C  
ATOM   3298  CD  LYS P 242       1.564  12.196 -19.233  0.00  0.00      PRO  C  
ATOM   3299  CE  LYS P 242       0.337  13.105 -18.828  0.00  0.00      PRO  C  
ATOM   3300  NZ  LYS P 242      -0.225  13.797 -20.020  0.00  0.00      PRO  N1+
ATOM   3301  HN  LYS P 242       4.185   9.847 -17.922  0.00  0.00      PRO  H  
ATOM   3302  HA  LYS P 242       3.204  10.836 -15.618  0.00  0.00      PRO  H  
ATOM   3303  HB1 LYS P 242       1.069  10.848 -16.627  0.00  0.00      PRO  H  
ATOM   3304  HB2 LYS P 242       1.692   9.702 -17.956  0.00  0.00      PRO  H  
ATOM   3305  HG1 LYS P 242       3.377  11.198 -18.742  0.00  0.00      PRO  H  
ATOM   3306  HG2 LYS P 242       3.165  12.320 -17.465  0.00  0.00      PRO  H  
ATOM   3307  HD1 LYS P 242       1.197  11.224 -19.626  0.00  0.00      PRO  H  
ATOM   3308  HD2 LYS P 242       2.164  12.710 -20.014  0.00  0.00      PRO  H  
ATOM   3309  HE1 LYS P 242       0.792  13.854 -18.144  0.00  0.00      PRO  H  
ATOM   3310  HE2 LYS P 242      -0.498  12.484 -18.441  0.00  0.00      PRO  H  
ATOM   3311  HZ1 LYS P 242       0.546  14.449 -20.268  0.00  0.00      PRO  H  
ATOM   3312  HZ2 LYS P 242      -0.349  13.230 -20.883  0.00  0.00      PRO  H  
ATOM   3313  HZ3 LYS P 242      -1.095  14.348 -19.877  0.00  0.00      PRO  H  
ATOM   3314  N   MET P 243       1.273   8.080 -15.897  0.00  0.00      PRO  N  
ATOM   3315  CA  MET P 243       0.344   7.406 -15.070  0.00  0.00      PRO  C  
ATOM   3316  C   MET P 243       0.857   6.416 -14.054  0.00  0.00      PRO  C  
ATOM   3317  O   MET P 243       0.437   6.362 -12.921  0.00  0.00      PRO  O  
ATOM   3318  CB  MET P 243      -0.669   6.679 -16.009  0.00  0.00      PRO  C  
ATOM   3319  CG  MET P 243      -1.656   5.751 -15.339  0.00  0.00      PRO  C  
ATOM   3320  SD  MET P 243      -2.645   6.623 -14.000  0.00  0.00      PRO  S  
ATOM   3321  CE  MET P 243      -4.185   6.903 -14.789  0.00  0.00      PRO  C  
ATOM   3322  HN  MET P 243       1.085   7.994 -16.873  0.00  0.00      PRO  H  
ATOM   3323  HA  MET P 243      -0.272   8.148 -14.583  0.00  0.00      PRO  H  
ATOM   3324  HB1 MET P 243      -0.190   6.087 -16.818  0.00  0.00      PRO  H  
ATOM   3325  HB2 MET P 243      -1.273   7.537 -16.373  0.00  0.00      PRO  H  
ATOM   3326  HG1 MET P 243      -1.137   4.878 -14.888  0.00  0.00      PRO  H  
ATOM   3327  HG2 MET P 243      -2.261   5.369 -16.189  0.00  0.00      PRO  H  
ATOM   3328  HE1 MET P 243      -4.750   7.705 -14.268  0.00  0.00      PRO  H  
ATOM   3329  HE2 MET P 243      -4.002   7.175 -15.850  0.00  0.00      PRO  H  
ATOM   3330  HE3 MET P 243      -4.818   5.995 -14.695  0.00  0.00      PRO  H  
ATOM   3331  N   ILE P 244       1.810   5.570 -14.437  0.00  0.00      PRO  N  
ATOM   3332  CA  ILE P 244       2.672   4.732 -13.617  0.00  0.00      PRO  C  
ATOM   3333  C   ILE P 244       3.615   5.451 -12.630  0.00  0.00      PRO  C  
ATOM   3334  O   ILE P 244       3.719   5.049 -11.478  0.00  0.00      PRO  O  
ATOM   3335  CB  ILE P 244       3.329   3.707 -14.483  0.00  0.00      PRO  C  
ATOM   3336  CG2 ILE P 244       4.317   4.399 -15.452  0.00  0.00      PRO  C  
ATOM   3337  CG1 ILE P 244       4.048   2.738 -13.535  0.00  0.00      PRO  C  
ATOM   3338  CD  ILE P 244       3.163   1.871 -12.633  0.00  0.00      PRO  C  
ATOM   3339  HN  ILE P 244       2.066   5.856 -15.358  0.00  0.00      PRO  H  
ATOM   3340  HA  ILE P 244       2.008   4.186 -12.962  0.00  0.00      PRO  H  
ATOM   3341  HB  ILE P 244       2.485   3.199 -14.997  0.00  0.00      PRO  H  
ATOM   3342 HG21 ILE P 244       3.843   5.213 -16.042  0.00  0.00      PRO  H  
ATOM   3343 HG22 ILE P 244       5.245   4.829 -15.018  0.00  0.00      PRO  H  
ATOM   3344 HG23 ILE P 244       4.518   3.558 -16.150  0.00  0.00      PRO  H  
ATOM   3345 HG11 ILE P 244       4.811   3.154 -12.844  0.00  0.00      PRO  H  
ATOM   3346 HG12 ILE P 244       4.627   2.071 -14.210  0.00  0.00      PRO  H  
ATOM   3347  HD1 ILE P 244       2.477   2.532 -12.062  0.00  0.00      PRO  H  
ATOM   3348  HD2 ILE P 244       2.682   1.227 -13.401  0.00  0.00      PRO  H  
ATOM   3349  HD3 ILE P 244       3.790   1.301 -11.916  0.00  0.00      PRO  H  
ATOM   3350  N   PHE P 245       4.196   6.593 -13.005  0.00  0.00      PRO  N  
ATOM   3351  CA  PHE P 245       5.084   7.380 -12.151  0.00  0.00      PRO  C  
ATOM   3352  C   PHE P 245       4.325   8.036 -10.980  0.00  0.00      PRO  C  
ATOM   3353  O   PHE P 245       4.730   8.049  -9.835  0.00  0.00      PRO  O  
ATOM   3354  CB  PHE P 245       5.711   8.431 -13.106  0.00  0.00      PRO  C  
ATOM   3355  CG  PHE P 245       6.729   9.378 -12.378  0.00  0.00      PRO  C  
ATOM   3356  CD1 PHE P 245       6.819  10.703 -12.816  0.00  0.00      PRO  C  
ATOM   3357  CE1 PHE P 245       7.632  11.713 -12.229  0.00  0.00      PRO  C  
ATOM   3358  CZ  PHE P 245       8.382  11.327 -11.122  0.00  0.00      PRO  C  
ATOM   3359  CD2 PHE P 245       7.495   9.088 -11.270  0.00  0.00      PRO  C  
ATOM   3360  CE2 PHE P 245       8.332  10.012 -10.617  0.00  0.00      PRO  C  
ATOM   3361  HN  PHE P 245       4.200   6.876 -13.961  0.00  0.00      PRO  H  
ATOM   3362  HA  PHE P 245       5.894   6.807 -11.723  0.00  0.00      PRO  H  
ATOM   3363  HB1 PHE P 245       4.983   9.066 -13.655  0.00  0.00      PRO  H  
ATOM   3364  HB2 PHE P 245       6.197   7.885 -13.942  0.00  0.00      PRO  H  
ATOM   3365  HD1 PHE P 245       6.193  11.021 -13.637  0.00  0.00      PRO  H  
ATOM   3366  HE1 PHE P 245       7.666  12.701 -12.662  0.00  0.00      PRO  H  
ATOM   3367  HZ  PHE P 245       8.857  12.086 -10.518  0.00  0.00      PRO  H  
ATOM   3368  HD2 PHE P 245       7.465   8.097 -10.841  0.00  0.00      PRO  H  
ATOM   3369  HE2 PHE P 245       8.902   9.802  -9.724  0.00  0.00      PRO  H  
ATOM   3370  N   ALA P 246       3.174   8.631 -11.361  0.00  0.00      PRO  N  
ATOM   3371  CA  ALA P 246       2.383   9.364 -10.392  0.00  0.00      PRO  C  
ATOM   3372  C   ALA P 246       1.879   8.517  -9.201  0.00  0.00      PRO  C  
ATOM   3373  O   ALA P 246       1.945   8.962  -8.043  0.00  0.00      PRO  O  
ATOM   3374  CB  ALA P 246       1.172   9.943 -11.143  0.00  0.00      PRO  C  
ATOM   3375  HN  ALA P 246       2.891   8.603 -12.317  0.00  0.00      PRO  H  
ATOM   3376  HA  ALA P 246       2.936  10.249 -10.114  0.00  0.00      PRO  H  
ATOM   3377  HB1 ALA P 246       0.413  10.275 -10.403  0.00  0.00      PRO  H  
ATOM   3378  HB2 ALA P 246       1.543  10.803 -11.741  0.00  0.00      PRO  H  
ATOM   3379  HB3 ALA P 246       0.725   9.165 -11.800  0.00  0.00      PRO  H  
ATOM   3380  N   VAL P 247       1.482   7.235  -9.559  0.00  0.00      PRO  N  
ATOM   3381  CA  VAL P 247       1.109   6.340  -8.417  0.00  0.00      PRO  C  
ATOM   3382  C   VAL P 247       2.337   5.923  -7.655  0.00  0.00      PRO  C  
ATOM   3383  O   VAL P 247       2.304   5.700  -6.447  0.00  0.00      PRO  O  
ATOM   3384  CB  VAL P 247       0.254   5.186  -8.840  0.00  0.00      PRO  C  
ATOM   3385  CG1 VAL P 247       0.995   4.067  -9.476  0.00  0.00      PRO  C  
ATOM   3386  CG2 VAL P 247      -0.556   4.648  -7.614  0.00  0.00      PRO  C  
ATOM   3387  HN  VAL P 247       1.387   6.893 -10.490  0.00  0.00      PRO  H  
ATOM   3388  HA  VAL P 247       0.382   6.868  -7.817  0.00  0.00      PRO  H  
ATOM   3389  HB  VAL P 247      -0.521   5.606  -9.517  0.00  0.00      PRO  H  
ATOM   3390 HG11 VAL P 247       1.666   3.508  -8.790  0.00  0.00      PRO  H  
ATOM   3391 HG12 VAL P 247       0.274   3.282  -9.790  0.00  0.00      PRO  H  
ATOM   3392 HG13 VAL P 247       1.625   4.373 -10.338  0.00  0.00      PRO  H  
ATOM   3393 HG21 VAL P 247       0.046   4.642  -6.680  0.00  0.00      PRO  H  
ATOM   3394 HG22 VAL P 247      -1.469   5.255  -7.436  0.00  0.00      PRO  H  
ATOM   3395 HG23 VAL P 247      -0.831   3.602  -7.869  0.00  0.00      PRO  H  
ATOM   3396  N   VAL P 248       3.500   5.753  -8.247  0.00  0.00      PRO  N  
ATOM   3397  CA  VAL P 248       4.744   5.531  -7.482  0.00  0.00      PRO  C  
ATOM   3398  C   VAL P 248       5.128   6.651  -6.561  0.00  0.00      PRO  C  
ATOM   3399  O   VAL P 248       5.595   6.426  -5.393  0.00  0.00      PRO  O  
ATOM   3400  CB  VAL P 248       5.928   5.157  -8.521  0.00  0.00      PRO  C  
ATOM   3401  CG1 VAL P 248       7.267   5.829  -8.074  0.00  0.00      PRO  C  
ATOM   3402  CG2 VAL P 248       6.117   3.619  -8.739  0.00  0.00      PRO  C  
ATOM   3403  HN  VAL P 248       3.525   5.873  -9.236  0.00  0.00      PRO  H  
ATOM   3404  HA  VAL P 248       4.576   4.747  -6.758  0.00  0.00      PRO  H  
ATOM   3405  HB  VAL P 248       5.629   5.592  -9.498  0.00  0.00      PRO  H  
ATOM   3406 HG11 VAL P 248       7.162   6.934  -8.126  0.00  0.00      PRO  H  
ATOM   3407 HG12 VAL P 248       7.466   5.572  -7.012  0.00  0.00      PRO  H  
ATOM   3408 HG13 VAL P 248       8.141   5.524  -8.689  0.00  0.00      PRO  H  
ATOM   3409 HG21 VAL P 248       5.250   3.004  -9.064  0.00  0.00      PRO  H  
ATOM   3410 HG22 VAL P 248       6.852   3.537  -9.568  0.00  0.00      PRO  H  
ATOM   3411 HG23 VAL P 248       6.496   3.190  -7.788  0.00  0.00      PRO  H  
ATOM   3412  N   VAL P 249       4.968   7.936  -6.956  0.00  0.00      PRO  N  
ATOM   3413  CA  VAL P 249       5.159   9.104  -6.074  0.00  0.00      PRO  C  
ATOM   3414  C   VAL P 249       4.220   9.106  -4.868  0.00  0.00      PRO  C  
ATOM   3415  O   VAL P 249       4.630   9.289  -3.722  0.00  0.00      PRO  O  
ATOM   3416  CB  VAL P 249       4.970  10.368  -6.910  0.00  0.00      PRO  C  
ATOM   3417  CG1 VAL P 249       5.171  11.628  -5.982  0.00  0.00      PRO  C  
ATOM   3418  CG2 VAL P 249       6.074  10.379  -7.942  0.00  0.00      PRO  C  
ATOM   3419  HN  VAL P 249       4.696   8.032  -7.910  0.00  0.00      PRO  H  
ATOM   3420  HA  VAL P 249       6.145   9.109  -5.632  0.00  0.00      PRO  H  
ATOM   3421  HB  VAL P 249       3.986  10.369  -7.425  0.00  0.00      PRO  H  
ATOM   3422 HG11 VAL P 249       5.323  12.511  -6.640  0.00  0.00      PRO  H  
ATOM   3423 HG12 VAL P 249       4.199  11.743  -5.457  0.00  0.00      PRO  H  
ATOM   3424 HG13 VAL P 249       6.019  11.418  -5.296  0.00  0.00      PRO  H  
ATOM   3425 HG21 VAL P 249       7.082  10.511  -7.493  0.00  0.00      PRO  H  
ATOM   3426 HG22 VAL P 249       6.035   9.495  -8.615  0.00  0.00      PRO  H  
ATOM   3427 HG23 VAL P 249       5.916  11.232  -8.636  0.00  0.00      PRO  H  
ATOM   3428  N   LEU P 250       2.954   8.931  -5.072  0.00  0.00      PRO  N  
ATOM   3429  CA  LEU P 250       1.910   8.726  -4.001  0.00  0.00      PRO  C  
ATOM   3430  C   LEU P 250       2.100   7.584  -3.069  0.00  0.00      PRO  C  
ATOM   3431  O   LEU P 250       1.989   7.769  -1.862  0.00  0.00      PRO  O  
ATOM   3432  CB  LEU P 250       0.516   8.566  -4.744  0.00  0.00      PRO  C  
ATOM   3433  CG  LEU P 250      -0.740   8.475  -3.847  0.00  0.00      PRO  C  
ATOM   3434  CD1 LEU P 250      -1.125   9.879  -3.424  0.00  0.00      PRO  C  
ATOM   3435  CD2 LEU P 250      -1.879   7.689  -4.421  0.00  0.00      PRO  C  
ATOM   3436  HN  LEU P 250       2.615   8.986  -6.008  0.00  0.00      PRO  H  
ATOM   3437  HA  LEU P 250       1.829   9.549  -3.307  0.00  0.00      PRO  H  
ATOM   3438  HB1 LEU P 250       0.602   7.693  -5.427  0.00  0.00      PRO  H  
ATOM   3439  HB2 LEU P 250       0.231   9.454  -5.347  0.00  0.00      PRO  H  
ATOM   3440  HG  LEU P 250      -0.484   7.941  -2.907  0.00  0.00      PRO  H  
ATOM   3441 HD11 LEU P 250      -1.982   9.793  -2.723  0.00  0.00      PRO  H  
ATOM   3442 HD12 LEU P 250      -0.371  10.413  -2.808  0.00  0.00      PRO  H  
ATOM   3443 HD13 LEU P 250      -1.472  10.527  -4.257  0.00  0.00      PRO  H  
ATOM   3444 HD21 LEU P 250      -2.744   7.733  -3.725  0.00  0.00      PRO  H  
ATOM   3445 HD22 LEU P 250      -2.144   7.959  -5.465  0.00  0.00      PRO  H  
ATOM   3446 HD23 LEU P 250      -1.509   6.647  -4.529  0.00  0.00      PRO  H  
ATOM   3447  N   PHE P 251       2.447   6.414  -3.574  0.00  0.00      PRO  N  
ATOM   3448  CA  PHE P 251       2.791   5.318  -2.741  0.00  0.00      PRO  C  
ATOM   3449  C   PHE P 251       4.112   5.559  -1.921  0.00  0.00      PRO  C  
ATOM   3450  O   PHE P 251       4.305   5.235  -0.725  0.00  0.00      PRO  O  
ATOM   3451  CB  PHE P 251       2.981   3.996  -3.533  0.00  0.00      PRO  C  
ATOM   3452  CG  PHE P 251       2.881   2.804  -2.596  0.00  0.00      PRO  C  
ATOM   3453  CD1 PHE P 251       4.009   2.186  -2.022  0.00  0.00      PRO  C  
ATOM   3454  CE1 PHE P 251       3.981   1.029  -1.311  0.00  0.00      PRO  C  
ATOM   3455  CZ  PHE P 251       2.787   0.356  -1.163  0.00  0.00      PRO  C  
ATOM   3456  CD2 PHE P 251       1.685   2.013  -2.509  0.00  0.00      PRO  C  
ATOM   3457  CE2 PHE P 251       1.625   0.777  -1.778  0.00  0.00      PRO  C  
ATOM   3458  HN  PHE P 251       2.370   6.205  -4.546  0.00  0.00      PRO  H  
ATOM   3459  HA  PHE P 251       1.974   5.158  -2.053  0.00  0.00      PRO  H  
ATOM   3460  HB1 PHE P 251       3.992   3.907  -3.984  0.00  0.00      PRO  H  
ATOM   3461  HB2 PHE P 251       2.292   3.827  -4.388  0.00  0.00      PRO  H  
ATOM   3462  HD1 PHE P 251       4.950   2.704  -1.902  0.00  0.00      PRO  H  
ATOM   3463  HE1 PHE P 251       4.830   0.689  -0.737  0.00  0.00      PRO  H  
ATOM   3464  HZ  PHE P 251       2.735  -0.525  -0.541  0.00  0.00      PRO  H  
ATOM   3465  HD2 PHE P 251       0.839   2.393  -3.064  0.00  0.00      PRO  H  
ATOM   3466  HE2 PHE P 251       0.693   0.233  -1.741  0.00  0.00      PRO  H  
ATOM   3467  N   LEU P 252       5.120   6.233  -2.555  0.00  0.00      PRO  N  
ATOM   3468  CA  LEU P 252       6.445   6.504  -2.043  0.00  0.00      PRO  C  
ATOM   3469  C   LEU P 252       6.400   7.367  -0.815  0.00  0.00      PRO  C  
ATOM   3470  O   LEU P 252       6.960   7.019   0.255  0.00  0.00      PRO  O  
ATOM   3471  CB  LEU P 252       7.373   7.239  -3.069  0.00  0.00      PRO  C  
ATOM   3472  CG  LEU P 252       8.748   7.859  -2.622  0.00  0.00      PRO  C  
ATOM   3473  CD1 LEU P 252       9.833   6.836  -2.186  0.00  0.00      PRO  C  
ATOM   3474  CD2 LEU P 252       9.327   8.893  -3.633  0.00  0.00      PRO  C  
ATOM   3475  HN  LEU P 252       5.053   6.407  -3.535  0.00  0.00      PRO  H  
ATOM   3476  HA  LEU P 252       6.950   5.585  -1.784  0.00  0.00      PRO  H  
ATOM   3477  HB1 LEU P 252       6.763   7.957  -3.658  0.00  0.00      PRO  H  
ATOM   3478  HB2 LEU P 252       7.673   6.477  -3.819  0.00  0.00      PRO  H  
ATOM   3479  HG  LEU P 252       8.489   8.430  -1.704  0.00  0.00      PRO  H  
ATOM   3480 HD11 LEU P 252       9.433   6.074  -1.483  0.00  0.00      PRO  H  
ATOM   3481 HD12 LEU P 252      10.260   6.322  -3.073  0.00  0.00      PRO  H  
ATOM   3482 HD13 LEU P 252      10.658   7.397  -1.696  0.00  0.00      PRO  H  
ATOM   3483 HD21 LEU P 252       8.687   9.798  -3.562  0.00  0.00      PRO  H  
ATOM   3484 HD22 LEU P 252      10.339   9.286  -3.397  0.00  0.00      PRO  H  
ATOM   3485 HD23 LEU P 252       9.394   8.531  -4.681  0.00  0.00      PRO  H  
ATOM   3486  N   GLY P 253       5.573   8.422  -0.876  0.00  0.00      PRO  N  
ATOM   3487  CA  GLY P 253       5.747   9.314   0.290  0.00  0.00      PRO  C  
ATOM   3488  C   GLY P 253       4.749   8.918   1.358  0.00  0.00      PRO  C  
ATOM   3489  O   GLY P 253       4.946   9.382   2.440  0.00  0.00      PRO  O  
ATOM   3490  HN  GLY P 253       5.123   8.641  -1.738  0.00  0.00      PRO  H  
ATOM   3491  HA1 GLY P 253       5.593  10.359   0.061  0.00  0.00      PRO  H  
ATOM   3492  HA2 GLY P 253       6.730   9.169   0.713  0.00  0.00      PRO  H  
ATOM   3493  N   PHE P 254       3.619   8.193   1.089  0.00  0.00      PRO  N  
ATOM   3494  CA  PHE P 254       2.576   7.697   1.997  0.00  0.00      PRO  C  
ATOM   3495  C   PHE P 254       2.963   6.314   2.662  0.00  0.00      PRO  C  
ATOM   3496  O   PHE P 254       2.344   5.972   3.713  0.00  0.00      PRO  O  
ATOM   3497  CB  PHE P 254       1.065   7.500   1.585  0.00  0.00      PRO  C  
ATOM   3498  CG  PHE P 254       0.463   8.807   1.127  0.00  0.00      PRO  C  
ATOM   3499  CD1 PHE P 254      -0.700   8.728   0.296  0.00  0.00      PRO  C  
ATOM   3500  CE1 PHE P 254      -1.434   9.863  -0.084  0.00  0.00      PRO  C  
ATOM   3501  CZ  PHE P 254      -1.065  11.098   0.340  0.00  0.00      PRO  C  
ATOM   3502  CD2 PHE P 254       0.781  10.133   1.546  0.00  0.00      PRO  C  
ATOM   3503  CE2 PHE P 254      -0.026  11.240   1.235  0.00  0.00      PRO  C  
ATOM   3504  HN  PHE P 254       3.472   7.939   0.136  0.00  0.00      PRO  H  
ATOM   3505  HA  PHE P 254       2.457   8.492   2.719  0.00  0.00      PRO  H  
ATOM   3506  HB1 PHE P 254       0.544   7.150   2.501  0.00  0.00      PRO  H  
ATOM   3507  HB2 PHE P 254       0.865   6.779   0.763  0.00  0.00      PRO  H  
ATOM   3508  HD1 PHE P 254      -0.944   7.802  -0.201  0.00  0.00      PRO  H  
ATOM   3509  HE1 PHE P 254      -2.308   9.779  -0.713  0.00  0.00      PRO  H  
ATOM   3510  HZ  PHE P 254      -1.704  11.931   0.087  0.00  0.00      PRO  H  
ATOM   3511  HD2 PHE P 254       1.612  10.310   2.213  0.00  0.00      PRO  H  
ATOM   3512  HE2 PHE P 254       0.116  12.289   1.450  0.00  0.00      PRO  H  
ATOM   3513  N   TRP P 255       3.803   5.426   2.073  0.00  0.00      PRO  N  
ATOM   3514  CA  TRP P 255       4.064   4.062   2.583  0.00  0.00      PRO  C  
ATOM   3515  C   TRP P 255       5.528   3.842   2.961  0.00  0.00      PRO  C  
ATOM   3516  O   TRP P 255       5.964   2.745   2.961  0.00  0.00      PRO  O  
ATOM   3517  CB  TRP P 255       3.596   2.954   1.628  0.00  0.00      PRO  C  
ATOM   3518  CG  TRP P 255       2.103   2.851   1.610  0.00  0.00      PRO  C  
ATOM   3519  CD1 TRP P 255       1.384   3.516   0.668  0.00  0.00      PRO  C  
ATOM   3520  NE1 TRP P 255       0.100   3.065   0.738  0.00  0.00      PRO  N  
ATOM   3521  CE2 TRP P 255       0.017   2.004   1.625  0.00  0.00      PRO  C  
ATOM   3522  CD2 TRP P 255       1.247   1.888   2.219  0.00  0.00      PRO  C  
ATOM   3523  CE3 TRP P 255       1.502   0.934   3.210  0.00  0.00      PRO  C  
ATOM   3524  CZ3 TRP P 255       0.469  -0.045   3.304  0.00  0.00      PRO  C  
ATOM   3525  CZ2 TRP P 255      -1.018   1.109   1.849  0.00  0.00      PRO  C  
ATOM   3526  CH2 TRP P 255      -0.745  -0.028   2.643  0.00  0.00      PRO  C  
ATOM   3527  HN  TRP P 255       4.195   5.510   1.160  0.00  0.00      PRO  H  
ATOM   3528  HA  TRP P 255       3.661   4.027   3.584  0.00  0.00      PRO  H  
ATOM   3529  HB1 TRP P 255       3.844   1.918   1.944  0.00  0.00      PRO  H  
ATOM   3530  HB2 TRP P 255       3.931   3.222   0.603  0.00  0.00      PRO  H  
ATOM   3531  HD1 TRP P 255       1.851   4.156  -0.067  0.00  0.00      PRO  H  
ATOM   3532  HE1 TRP P 255      -0.646   3.236   0.133  0.00  0.00      PRO  H  
ATOM   3533  HE3 TRP P 255       2.494   0.870   3.631  0.00  0.00      PRO  H  
ATOM   3534  HZ3 TRP P 255       0.502  -0.879   3.988  0.00  0.00      PRO  H  
ATOM   3535  HZ2 TRP P 255      -1.937   1.206   1.290  0.00  0.00      PRO  H  
ATOM   3536  HH2 TRP P 255      -1.507  -0.746   2.906  0.00  0.00      PRO  H  
ATOM   3537  N   THR P 256       6.341   4.814   3.211  0.00  0.00      PRO  N  
ATOM   3538  CA  THR P 256       7.809   4.593   3.545  0.00  0.00      PRO  C  
ATOM   3539  C   THR P 256       8.197   5.189   4.941  0.00  0.00      PRO  C  
ATOM   3540  O   THR P 256       8.816   4.496   5.659  0.00  0.00      PRO  O  
ATOM   3541  CB  THR P 256       8.800   5.015   2.538  0.00  0.00      PRO  C  
ATOM   3542  OG1 THR P 256       8.224   4.687   1.280  0.00  0.00      PRO  O  
ATOM   3543  CG2 THR P 256      10.125   4.139   2.481  0.00  0.00      PRO  C  
ATOM   3544  HN  THR P 256       6.093   5.780   3.195  0.00  0.00      PRO  H  
ATOM   3545  HA  THR P 256       7.921   3.530   3.701  0.00  0.00      PRO  H  
ATOM   3546  HB  THR P 256       9.077   6.088   2.615  0.00  0.00      PRO  H  
ATOM   3547  HG1 THR P 256       7.529   5.334   1.141  0.00  0.00      PRO  H  
ATOM   3548 HG21 THR P 256      10.926   4.186   3.249  0.00  0.00      PRO  H  
ATOM   3549 HG22 THR P 256       9.677   3.122   2.476  0.00  0.00      PRO  H  
ATOM   3550 HG23 THR P 256      10.643   4.138   1.498  0.00  0.00      PRO  H  
ATOM   3551  N   PRO P 257       7.828   6.414   5.357  0.00  0.00      PRO  N  
ATOM   3552  CA  PRO P 257       7.985   6.946   6.724  0.00  0.00      PRO  C  
ATOM   3553  C   PRO P 257       7.683   6.031   7.919  0.00  0.00      PRO  C  
ATOM   3554  O   PRO P 257       8.477   5.961   8.891  0.00  0.00      PRO  O  
ATOM   3555  CD  PRO P 257       7.488   7.471   4.422  0.00  0.00      PRO  C  
ATOM   3556  CB  PRO P 257       7.075   8.246   6.661  0.00  0.00      PRO  C  
ATOM   3557  CG  PRO P 257       7.192   8.701   5.216  0.00  0.00      PRO  C  
ATOM   3558  HD1 PRO P 257       8.359   7.781   3.805  0.00  0.00      PRO  H  
ATOM   3559  HD2 PRO P 257       6.597   7.142   3.846  0.00  0.00      PRO  H  
ATOM   3560  HA  PRO P 257       9.002   7.260   6.906  0.00  0.00      PRO  H  
ATOM   3561  HB1 PRO P 257       7.293   9.028   7.420  0.00  0.00      PRO  H  
ATOM   3562  HB2 PRO P 257       6.058   7.924   6.971  0.00  0.00      PRO  H  
ATOM   3563  HG1 PRO P 257       8.042   9.411   5.128  0.00  0.00      PRO  H  
ATOM   3564  HG2 PRO P 257       6.279   9.251   4.901  0.00  0.00      PRO  H  
ATOM   3565  N   TYR P 258       6.629   5.197   7.939  0.00  0.00      PRO  N  
ATOM   3566  CA  TYR P 258       6.289   4.400   9.110  0.00  0.00      PRO  C  
ATOM   3567  C   TYR P 258       7.311   3.380   9.255  0.00  0.00      PRO  C  
ATOM   3568  O   TYR P 258       7.814   2.980  10.324  0.00  0.00      PRO  O  
ATOM   3569  CB  TYR P 258       4.815   3.823   8.714  0.00  0.00      PRO  C  
ATOM   3570  CG  TYR P 258       4.139   2.951   9.767  0.00  0.00      PRO  C  
ATOM   3571  CD1 TYR P 258       4.513   2.799  11.106  0.00  0.00      PRO  C  
ATOM   3572  CE1 TYR P 258       3.673   2.125  12.021  0.00  0.00      PRO  C  
ATOM   3573  CZ  TYR P 258       2.515   1.436  11.555  0.00  0.00      PRO  C  
ATOM   3574  OH  TYR P 258       1.748   0.691  12.378  0.00  0.00      PRO  O  
ATOM   3575  CD2 TYR P 258       3.036   2.215   9.334  0.00  0.00      PRO  C  
ATOM   3576  CE2 TYR P 258       2.218   1.433  10.184  0.00  0.00      PRO  C  
ATOM   3577  HN  TYR P 258       5.973   5.197   7.189  0.00  0.00      PRO  H  
ATOM   3578  HA  TYR P 258       6.151   4.940  10.035  0.00  0.00      PRO  H  
ATOM   3579  HB1 TYR P 258       4.998   3.077   7.911  0.00  0.00      PRO  H  
ATOM   3580  HB2 TYR P 258       4.190   4.657   8.330  0.00  0.00      PRO  H  
ATOM   3581  HD1 TYR P 258       5.393   3.324  11.447  0.00  0.00      PRO  H  
ATOM   3582  HE1 TYR P 258       3.883   1.907  13.058  0.00  0.00      PRO  H  
ATOM   3583  HH  TYR P 258       0.827   0.870  12.175  0.00  0.00      PRO  H  
ATOM   3584  HD2 TYR P 258       2.832   2.210   8.274  0.00  0.00      PRO  H  
ATOM   3585  HE2 TYR P 258       1.286   1.017   9.832  0.00  0.00      PRO  H  
ATOM   3586  N   ASN P 259       7.661   2.780   8.154  0.00  0.00      PRO  N  
ATOM   3587  CA  ASN P 259       8.736   1.848   8.114  0.00  0.00      PRO  C  
ATOM   3588  C   ASN P 259      10.074   2.472   8.588  0.00  0.00      PRO  C  
ATOM   3589  O   ASN P 259      10.841   1.829   9.292  0.00  0.00      PRO  O  
ATOM   3590  CB  ASN P 259       8.900   1.162   6.692  0.00  0.00      PRO  C  
ATOM   3591  CG  ASN P 259       7.667   1.119   5.843  0.00  0.00      PRO  C  
ATOM   3592  OD1 ASN P 259       6.520   1.356   6.207  0.00  0.00      PRO  O  
ATOM   3593  ND2 ASN P 259       7.976   0.881   4.544  0.00  0.00      PRO  N  
ATOM   3594  HN  ASN P 259       7.229   3.015   7.287  0.00  0.00      PRO  H  
ATOM   3595  HA  ASN P 259       8.376   1.036   8.729  0.00  0.00      PRO  H  
ATOM   3596  HB1 ASN P 259       9.260   0.120   6.831  0.00  0.00      PRO  H  
ATOM   3597  HB2 ASN P 259       9.743   1.746   6.263  0.00  0.00      PRO  H  
ATOM   3598 HD21 ASN P 259       8.889   0.523   4.352  0.00  0.00      PRO  H  
ATOM   3599 HD22 ASN P 259       7.345   1.175   3.826  0.00  0.00      PRO  H  
ATOM   3600  N   ILE P 260      10.363   3.757   8.229  0.00  0.00      PRO  N  
ATOM   3601  CA  ILE P 260      11.528   4.513   8.700  0.00  0.00      PRO  C  
ATOM   3602  C   ILE P 260      11.509   4.747  10.197  0.00  0.00      PRO  C  
ATOM   3603  O   ILE P 260      12.513   4.541  10.854  0.00  0.00      PRO  O  
ATOM   3604  CB  ILE P 260      11.759   5.879   7.958  0.00  0.00      PRO  C  
ATOM   3605  CG2 ILE P 260      12.852   6.647   8.615  0.00  0.00      PRO  C  
ATOM   3606  CG1 ILE P 260      11.912   5.573   6.424  0.00  0.00      PRO  C  
ATOM   3607  CD  ILE P 260      11.867   6.784   5.482  0.00  0.00      PRO  C  
ATOM   3608  HN  ILE P 260       9.697   4.254   7.677  0.00  0.00      PRO  H  
ATOM   3609  HA  ILE P 260      12.337   3.802   8.618  0.00  0.00      PRO  H  
ATOM   3610  HB  ILE P 260      10.773   6.379   8.069  0.00  0.00      PRO  H  
ATOM   3611 HG21 ILE P 260      13.210   7.351   7.833  0.00  0.00      PRO  H  
ATOM   3612 HG22 ILE P 260      12.565   7.257   9.498  0.00  0.00      PRO  H  
ATOM   3613 HG23 ILE P 260      13.666   5.959   8.929  0.00  0.00      PRO  H  
ATOM   3614 HG11 ILE P 260      11.121   4.817   6.229  0.00  0.00      PRO  H  
ATOM   3615 HG12 ILE P 260      12.910   5.122   6.239  0.00  0.00      PRO  H  
ATOM   3616  HD1 ILE P 260      12.715   7.483   5.650  0.00  0.00      PRO  H  
ATOM   3617  HD2 ILE P 260      11.933   6.533   4.402  0.00  0.00      PRO  H  
ATOM   3618  HD3 ILE P 260      10.950   7.394   5.622  0.00  0.00      PRO  H  
ATOM   3619  N   VAL P 261      10.307   5.082  10.770  0.00  0.00      PRO  N  
ATOM   3620  CA  VAL P 261      10.046   5.343  12.216  0.00  0.00      PRO  C  
ATOM   3621  C   VAL P 261      10.117   4.042  12.989  0.00  0.00      PRO  C  
ATOM   3622  O   VAL P 261      10.706   3.992  14.029  0.00  0.00      PRO  O  
ATOM   3623  CB  VAL P 261       8.831   6.072  12.619  0.00  0.00      PRO  C  
ATOM   3624  CG1 VAL P 261       8.647   6.262  14.100  0.00  0.00      PRO  C  
ATOM   3625  CG2 VAL P 261       9.036   7.508  12.078  0.00  0.00      PRO  C  
ATOM   3626  HN  VAL P 261       9.480   5.219  10.229  0.00  0.00      PRO  H  
ATOM   3627  HA  VAL P 261      10.893   5.924  12.552  0.00  0.00      PRO  H  
ATOM   3628  HB  VAL P 261       7.944   5.664  12.090  0.00  0.00      PRO  H  
ATOM   3629 HG11 VAL P 261       9.572   6.624  14.596  0.00  0.00      PRO  H  
ATOM   3630 HG12 VAL P 261       7.752   6.879  14.330  0.00  0.00      PRO  H  
ATOM   3631 HG13 VAL P 261       8.596   5.328  14.701  0.00  0.00      PRO  H  
ATOM   3632 HG21 VAL P 261       9.110   7.518  10.970  0.00  0.00      PRO  H  
ATOM   3633 HG22 VAL P 261       8.224   8.205  12.376  0.00  0.00      PRO  H  
ATOM   3634 HG23 VAL P 261       9.980   7.899  12.516  0.00  0.00      PRO  H  
ATOM   3635  N   LEU P 262       9.793   2.854  12.437  0.00  0.00      PRO  N  
ATOM   3636  CA  LEU P 262       9.951   1.592  13.082  0.00  0.00      PRO  C  
ATOM   3637  C   LEU P 262      11.403   1.095  13.120  0.00  0.00      PRO  C  
ATOM   3638  O   LEU P 262      11.875   0.538  14.083  0.00  0.00      PRO  O  
ATOM   3639  CB  LEU P 262       9.116   0.369  12.527  0.00  0.00      PRO  C  
ATOM   3640  CG  LEU P 262       7.569   0.585  12.686  0.00  0.00      PRO  C  
ATOM   3641  CD1 LEU P 262       6.729  -0.638  12.343  0.00  0.00      PRO  C  
ATOM   3642  CD2 LEU P 262       7.345   0.746  14.200  0.00  0.00      PRO  C  
ATOM   3643  HN  LEU P 262       9.267   2.816  11.591  0.00  0.00      PRO  H  
ATOM   3644  HA  LEU P 262       9.748   1.744  14.132  0.00  0.00      PRO  H  
ATOM   3645  HB1 LEU P 262       9.439  -0.527  13.099  0.00  0.00      PRO  H  
ATOM   3646  HB2 LEU P 262       9.344   0.227  11.449  0.00  0.00      PRO  H  
ATOM   3647  HG  LEU P 262       7.210   1.533  12.231  0.00  0.00      PRO  H  
ATOM   3648 HD11 LEU P 262       6.845  -0.970  11.290  0.00  0.00      PRO  H  
ATOM   3649 HD12 LEU P 262       7.129  -1.551  12.835  0.00  0.00      PRO  H  
ATOM   3650 HD13 LEU P 262       5.630  -0.622  12.507  0.00  0.00      PRO  H  
ATOM   3651 HD21 LEU P 262       7.844  -0.171  14.578  0.00  0.00      PRO  H  
ATOM   3652 HD22 LEU P 262       7.839   1.605  14.702  0.00  0.00      PRO  H  
ATOM   3653 HD23 LEU P 262       6.273   0.728  14.491  0.00  0.00      PRO  H  
ATOM   3654  N   PHE P 263      12.177   1.306  11.996  0.00  0.00      PRO  N  
ATOM   3655  CA  PHE P 263      13.612   1.130  12.017  0.00  0.00      PRO  C  
ATOM   3656  C   PHE P 263      14.247   2.012  13.126  0.00  0.00      PRO  C  
ATOM   3657  O   PHE P 263      15.170   1.562  13.815  0.00  0.00      PRO  O  
ATOM   3658  CB  PHE P 263      14.169   1.509  10.638  0.00  0.00      PRO  C  
ATOM   3659  CG  PHE P 263      15.471   0.816  10.483  0.00  0.00      PRO  C  
ATOM   3660  CD1 PHE P 263      16.696   1.565  10.441  0.00  0.00      PRO  C  
ATOM   3661  CE1 PHE P 263      17.957   1.000  10.181  0.00  0.00      PRO  C  
ATOM   3662  CZ  PHE P 263      17.994  -0.381   9.884  0.00  0.00      PRO  C  
ATOM   3663  CD2 PHE P 263      15.541  -0.518  10.158  0.00  0.00      PRO  C  
ATOM   3664  CE2 PHE P 263      16.770  -1.090   9.829  0.00  0.00      PRO  C  
ATOM   3665  HN  PHE P 263      11.774   1.643  11.148  0.00  0.00      PRO  H  
ATOM   3666  HA  PHE P 263      13.950   0.129  12.240  0.00  0.00      PRO  H  
ATOM   3667  HB1 PHE P 263      14.245   2.606  10.478  0.00  0.00      PRO  H  
ATOM   3668  HB2 PHE P 263      13.382   1.159   9.936  0.00  0.00      PRO  H  
ATOM   3669  HD1 PHE P 263      16.723   2.611  10.709  0.00  0.00      PRO  H  
ATOM   3670  HE1 PHE P 263      18.861   1.580  10.064  0.00  0.00      PRO  H  
ATOM   3671  HZ  PHE P 263      18.860  -0.980   9.647  0.00  0.00      PRO  H  
ATOM   3672  HD2 PHE P 263      14.623  -1.082  10.232  0.00  0.00      PRO  H  
ATOM   3673  HE2 PHE P 263      16.770  -2.144   9.595  0.00  0.00      PRO  H  
ATOM   3674  N   LEU P 264      13.721   3.194  13.301  0.00  0.00      PRO  N  
ATOM   3675  CA  LEU P 264      14.189   4.138  14.284  0.00  0.00      PRO  C  
ATOM   3676  C   LEU P 264      13.899   3.729  15.706  0.00  0.00      PRO  C  
ATOM   3677  O   LEU P 264      14.757   3.793  16.573  0.00  0.00      PRO  O  
ATOM   3678  CB  LEU P 264      13.582   5.533  14.042  0.00  0.00      PRO  C  
ATOM   3679  CG  LEU P 264      14.323   6.608  14.871  0.00  0.00      PRO  C  
ATOM   3680  CD1 LEU P 264      15.848   6.773  14.548  0.00  0.00      PRO  C  
ATOM   3681  CD2 LEU P 264      13.674   7.979  14.714  0.00  0.00      PRO  C  
ATOM   3682  HN  LEU P 264      12.988   3.487  12.692  0.00  0.00      PRO  H  
ATOM   3683  HA  LEU P 264      15.252   4.129  14.096  0.00  0.00      PRO  H  
ATOM   3684  HB1 LEU P 264      12.485   5.517  14.217  0.00  0.00      PRO  H  
ATOM   3685  HB2 LEU P 264      13.557   5.896  12.992  0.00  0.00      PRO  H  
ATOM   3686  HG  LEU P 264      14.182   6.262  15.917  0.00  0.00      PRO  H  
ATOM   3687 HD11 LEU P 264      15.970   6.955  13.459  0.00  0.00      PRO  H  
ATOM   3688 HD12 LEU P 264      16.211   7.723  14.994  0.00  0.00      PRO  H  
ATOM   3689 HD13 LEU P 264      16.270   5.907  15.102  0.00  0.00      PRO  H  
ATOM   3690 HD21 LEU P 264      13.888   8.257  13.660  0.00  0.00      PRO  H  
ATOM   3691 HD22 LEU P 264      12.587   8.101  14.908  0.00  0.00      PRO  H  
ATOM   3692 HD23 LEU P 264      14.207   8.762  15.295  0.00  0.00      PRO  H  
ATOM   3693  N   GLU P 265      12.777   3.170  16.044  0.00  0.00      PRO  N  
ATOM   3694  CA  GLU P 265      12.558   2.582  17.360  0.00  0.00      PRO  C  
ATOM   3695  C   GLU P 265      13.399   1.324  17.717  0.00  0.00      PRO  C  
ATOM   3696  O   GLU P 265      13.987   1.223  18.771  0.00  0.00      PRO  O  
ATOM   3697  CB  GLU P 265      11.062   2.191  17.603  0.00  0.00      PRO  C  
ATOM   3698  CG  GLU P 265      10.765   1.414  18.897  0.00  0.00      PRO  C  
ATOM   3699  CD  GLU P 265       9.253   1.189  18.878  0.00  0.00      PRO  C  
ATOM   3700  OE1 GLU P 265       8.753   0.398  18.057  0.00  0.00      PRO  O1-
ATOM   3701  OE2 GLU P 265       8.534   1.758  19.682  0.00  0.00      PRO  O  
ATOM   3702  HN  GLU P 265      12.079   3.051  15.342  0.00  0.00      PRO  H  
ATOM   3703  HA  GLU P 265      12.830   3.234  18.178  0.00  0.00      PRO  H  
ATOM   3704  HB1 GLU P 265      10.908   1.357  16.884  0.00  0.00      PRO  H  
ATOM   3705  HB2 GLU P 265      10.448   3.084  17.358  0.00  0.00      PRO  H  
ATOM   3706  HG1 GLU P 265      11.125   1.851  19.852  0.00  0.00      PRO  H  
ATOM   3707  HG2 GLU P 265      11.186   0.390  18.807  0.00  0.00      PRO  H  
ATOM   3708  N   THR P 266      13.602   0.482  16.660  0.00  0.00      PRO  N  
ATOM   3709  CA  THR P 266      14.514  -0.652  16.768  0.00  0.00      PRO  C  
ATOM   3710  C   THR P 266      15.972  -0.280  17.065  0.00  0.00      PRO  C  
ATOM   3711  O   THR P 266      16.635  -0.718  18.037  0.00  0.00      PRO  O  
ATOM   3712  CB  THR P 266      14.536  -1.460  15.472  0.00  0.00      PRO  C  
ATOM   3713  OG1 THR P 266      13.181  -1.793  15.108  0.00  0.00      PRO  O  
ATOM   3714  CG2 THR P 266      15.222  -2.766  15.807  0.00  0.00      PRO  C  
ATOM   3715  HN  THR P 266      12.993   0.586  15.877  0.00  0.00      PRO  H  
ATOM   3716  HA  THR P 266      14.220  -1.385  17.504  0.00  0.00      PRO  H  
ATOM   3717  HB  THR P 266      15.005  -0.963  14.597  0.00  0.00      PRO  H  
ATOM   3718  HG1 THR P 266      12.676  -1.043  14.785  0.00  0.00      PRO  H  
ATOM   3719 HG21 THR P 266      15.141  -3.375  14.881  0.00  0.00      PRO  H  
ATOM   3720 HG22 THR P 266      16.259  -2.724  16.204  0.00  0.00      PRO  H  
ATOM   3721 HG23 THR P 266      14.720  -3.253  16.670  0.00  0.00      PRO  H  
ATOM   3722  N   LEU P 267      16.433   0.738  16.297  0.00  0.00      PRO  N  
ATOM   3723  CA  LEU P 267      17.798   1.368  16.483  0.00  0.00      PRO  C  
ATOM   3724  C   LEU P 267      18.037   1.966  17.899  0.00  0.00      PRO  C  
ATOM   3725  O   LEU P 267      19.010   1.688  18.588  0.00  0.00      PRO  O  
ATOM   3726  CB  LEU P 267      18.101   2.453  15.344  0.00  0.00      PRO  C  
ATOM   3727  CG  LEU P 267      19.366   3.281  15.404  0.00  0.00      PRO  C  
ATOM   3728  CD1 LEU P 267      20.713   2.571  14.979  0.00  0.00      PRO  C  
ATOM   3729  CD2 LEU P 267      19.412   4.404  14.350  0.00  0.00      PRO  C  
ATOM   3730  HN  LEU P 267      15.839   1.104  15.585  0.00  0.00      PRO  H  
ATOM   3731  HA  LEU P 267      18.592   0.643  16.382  0.00  0.00      PRO  H  
ATOM   3732  HB1 LEU P 267      17.231   3.141  15.268  0.00  0.00      PRO  H  
ATOM   3733  HB2 LEU P 267      18.246   1.965  14.357  0.00  0.00      PRO  H  
ATOM   3734  HG  LEU P 267      19.620   3.741  16.382  0.00  0.00      PRO  H  
ATOM   3735 HD11 LEU P 267      20.778   1.552  15.417  0.00  0.00      PRO  H  
ATOM   3736 HD12 LEU P 267      20.676   2.514  13.870  0.00  0.00      PRO  H  
ATOM   3737 HD13 LEU P 267      21.572   3.213  15.268  0.00  0.00      PRO  H  
ATOM   3738 HD21 LEU P 267      20.291   5.060  14.528  0.00  0.00      PRO  H  
ATOM   3739 HD22 LEU P 267      19.467   4.136  13.273  0.00  0.00      PRO  H  
ATOM   3740 HD23 LEU P 267      18.581   5.134  14.449  0.00  0.00      PRO  H  
ATOM   3741  N   VAL P 268      17.105   2.795  18.355  0.00  0.00      PRO  N  
ATOM   3742  CA  VAL P 268      17.402   3.477  19.645  0.00  0.00      PRO  C  
ATOM   3743  C   VAL P 268      17.498   2.575  20.898  0.00  0.00      PRO  C  
ATOM   3744  O   VAL P 268      18.213   2.716  21.906  0.00  0.00      PRO  O  
ATOM   3745  CB  VAL P 268      16.514   4.719  19.826  0.00  0.00      PRO  C  
ATOM   3746  CG1 VAL P 268      16.833   5.432  21.145  0.00  0.00      PRO  C  
ATOM   3747  CG2 VAL P 268      16.799   5.725  18.655  0.00  0.00      PRO  C  
ATOM   3748  HN  VAL P 268      16.390   3.145  17.755  0.00  0.00      PRO  H  
ATOM   3749  HA  VAL P 268      18.354   3.961  19.483  0.00  0.00      PRO  H  
ATOM   3750  HB  VAL P 268      15.432   4.469  19.871  0.00  0.00      PRO  H  
ATOM   3751 HG11 VAL P 268      17.928   5.457  21.334  0.00  0.00      PRO  H  
ATOM   3752 HG12 VAL P 268      16.497   6.487  21.240  0.00  0.00      PRO  H  
ATOM   3753 HG13 VAL P 268      16.275   4.859  21.916  0.00  0.00      PRO  H  
ATOM   3754 HG21 VAL P 268      17.866   5.764  18.349  0.00  0.00      PRO  H  
ATOM   3755 HG22 VAL P 268      16.338   5.327  17.726  0.00  0.00      PRO  H  
ATOM   3756 HG23 VAL P 268      16.335   6.721  18.823  0.00  0.00      PRO  H  
ATOM   3757  N   GLU P 269      16.644   1.472  20.875  0.00  0.00      PRO  N  
ATOM   3758  CA  GLU P 269      16.508   0.408  21.852  0.00  0.00      PRO  C  
ATOM   3759  C   GLU P 269      17.564  -0.694  21.980  0.00  0.00      PRO  C  
ATOM   3760  O   GLU P 269      17.761  -1.423  22.966  0.00  0.00      PRO  O  
ATOM   3761  CB  GLU P 269      15.124  -0.229  21.583  0.00  0.00      PRO  C  
ATOM   3762  CG  GLU P 269      14.071   0.770  22.091  0.00  0.00      PRO  C  
ATOM   3763  CD  GLU P 269      13.599   0.546  23.507  0.00  0.00      PRO  C  
ATOM   3764  OE1 GLU P 269      12.427   0.239  23.617  0.00  0.00      PRO  O1-
ATOM   3765  OE2 GLU P 269      14.433   0.622  24.463  0.00  0.00      PRO  O  
ATOM   3766  HN  GLU P 269      16.094   1.231  20.079  0.00  0.00      PRO  H  
ATOM   3767  HA  GLU P 269      16.535   0.852  22.836  0.00  0.00      PRO  H  
ATOM   3768  HB1 GLU P 269      15.081  -1.117  22.249  0.00  0.00      PRO  H  
ATOM   3769  HB2 GLU P 269      15.004  -0.579  20.535  0.00  0.00      PRO  H  
ATOM   3770  HG1 GLU P 269      13.205   0.544  21.434  0.00  0.00      PRO  H  
ATOM   3771  HG2 GLU P 269      14.316   1.846  21.967  0.00  0.00      PRO  H  
ATOM   3772  N   LEU P 270      18.439  -0.838  20.919  0.00  0.00      PRO  N  
ATOM   3773  CA  LEU P 270      19.665  -1.500  21.134  0.00  0.00      PRO  C  
ATOM   3774  C   LEU P 270      20.524  -1.103  22.367  0.00  0.00      PRO  C  
ATOM   3775  O   LEU P 270      21.083  -1.940  23.087  0.00  0.00      PRO  O  
ATOM   3776  CB  LEU P 270      20.563  -1.313  19.873  0.00  0.00      PRO  C  
ATOM   3777  CG  LEU P 270      21.951  -1.990  19.810  0.00  0.00      PRO  C  
ATOM   3778  CD1 LEU P 270      22.013  -3.437  19.516  0.00  0.00      PRO  C  
ATOM   3779  CD2 LEU P 270      22.866  -1.333  18.764  0.00  0.00      PRO  C  
ATOM   3780  HN  LEU P 270      18.209  -0.400  20.054  0.00  0.00      PRO  H  
ATOM   3781  HA  LEU P 270      19.547  -2.571  21.204  0.00  0.00      PRO  H  
ATOM   3782  HB1 LEU P 270      20.729  -0.261  19.559  0.00  0.00      PRO  H  
ATOM   3783  HB2 LEU P 270      20.028  -1.810  19.035  0.00  0.00      PRO  H  
ATOM   3784  HG  LEU P 270      22.524  -1.771  20.737  0.00  0.00      PRO  H  
ATOM   3785 HD11 LEU P 270      23.008  -3.859  19.772  0.00  0.00      PRO  H  
ATOM   3786 HD12 LEU P 270      21.270  -3.938  20.173  0.00  0.00      PRO  H  
ATOM   3787 HD13 LEU P 270      21.815  -3.571  18.432  0.00  0.00      PRO  H  
ATOM   3788 HD21 LEU P 270      22.278  -1.179  17.833  0.00  0.00      PRO  H  
ATOM   3789 HD22 LEU P 270      23.026  -0.317  19.183  0.00  0.00      PRO  H  
ATOM   3790 HD23 LEU P 270      23.768  -1.874  18.405  0.00  0.00      PRO  H  
ATOM   3791  N   GLU P 271      20.534   0.227  22.610  0.00  0.00      PRO  N  
ATOM   3792  CA  GLU P 271      21.217   0.805  23.740  0.00  0.00      PRO  C  
ATOM   3793  C   GLU P 271      20.232   1.476  24.715  0.00  0.00      PRO  C  
ATOM   3794  O   GLU P 271      20.543   2.277  25.572  0.00  0.00      PRO  O  
ATOM   3795  CB  GLU P 271      22.301   1.861  23.305  0.00  0.00      PRO  C  
ATOM   3796  CG  GLU P 271      23.361   1.144  22.365  0.00  0.00      PRO  C  
ATOM   3797  CD  GLU P 271      24.796   1.613  22.395  0.00  0.00      PRO  C  
ATOM   3798  OE1 GLU P 271      25.715   0.944  21.827  0.00  0.00      PRO  O1-
ATOM   3799  OE2 GLU P 271      25.184   2.445  23.266  0.00  0.00      PRO  O  
ATOM   3800  HN  GLU P 271      20.143   0.976  22.081  0.00  0.00      PRO  H  
ATOM   3801  HA  GLU P 271      21.685   0.040  24.342  0.00  0.00      PRO  H  
ATOM   3802  HB1 GLU P 271      22.729   1.955  24.326  0.00  0.00      PRO  H  
ATOM   3803  HB2 GLU P 271      21.864   2.820  22.953  0.00  0.00      PRO  H  
ATOM   3804  HG1 GLU P 271      22.951   1.220  21.335  0.00  0.00      PRO  H  
ATOM   3805  HG2 GLU P 271      23.342   0.080  22.684  0.00  0.00      PRO  H  
ATOM   3806  N   VAL P 272      18.969   1.038  24.562  0.00  0.00      PRO  N  
ATOM   3807  CA  VAL P 272      17.830   1.201  25.489  0.00  0.00      PRO  C  
ATOM   3808  C   VAL P 272      17.339   2.635  25.452  0.00  0.00      PRO  C  
ATOM   3809  O   VAL P 272      17.977   3.571  25.692  0.00  0.00      PRO  O  
ATOM   3810  CB  VAL P 272      18.131   0.676  26.897  0.00  0.00      PRO  C  
ATOM   3811  CG1 VAL P 272      17.106   1.145  27.961  0.00  0.00      PRO  C  
ATOM   3812  CG2 VAL P 272      18.064  -0.874  26.827  0.00  0.00      PRO  C  
ATOM   3813  HN  VAL P 272      18.738   0.384  23.846  0.00  0.00      PRO  H  
ATOM   3814  HA  VAL P 272      17.058   0.638  24.985  0.00  0.00      PRO  H  
ATOM   3815  HB  VAL P 272      19.139   1.027  27.208  0.00  0.00      PRO  H  
ATOM   3816 HG11 VAL P 272      17.568   0.955  28.954  0.00  0.00      PRO  H  
ATOM   3817 HG12 VAL P 272      16.801   2.205  27.829  0.00  0.00      PRO  H  
ATOM   3818 HG13 VAL P 272      16.191   0.517  27.943  0.00  0.00      PRO  H  
ATOM   3819 HG21 VAL P 272      18.314  -1.236  27.847  0.00  0.00      PRO  H  
ATOM   3820 HG22 VAL P 272      17.011  -1.200  26.688  0.00  0.00      PRO  H  
ATOM   3821 HG23 VAL P 272      18.756  -1.272  26.055  0.00  0.00      PRO  H  
ATOM   3822  N   LEU P 273      16.043   2.812  24.965  0.00  0.00      PRO  N  
ATOM   3823  CA  LEU P 273      15.535   4.156  24.828  0.00  0.00      PRO  C  
ATOM   3824  C   LEU P 273      15.179   4.806  26.061  0.00  0.00      PRO  C  
ATOM   3825  O   LEU P 273      14.360   4.317  26.835  0.00  0.00      PRO  O  
ATOM   3826  CB  LEU P 273      14.318   4.146  23.732  0.00  0.00      PRO  C  
ATOM   3827  CG  LEU P 273      13.754   5.531  23.228  0.00  0.00      PRO  C  
ATOM   3828  CD1 LEU P 273      12.932   5.232  21.886  0.00  0.00      PRO  C  
ATOM   3829  CD2 LEU P 273      12.924   6.299  24.253  0.00  0.00      PRO  C  
ATOM   3830  HN  LEU P 273      15.520   1.970  24.862  0.00  0.00      PRO  H  
ATOM   3831  HA  LEU P 273      16.256   4.821  24.377  0.00  0.00      PRO  H  
ATOM   3832  HB1 LEU P 273      13.461   3.497  24.015  0.00  0.00      PRO  H  
ATOM   3833  HB2 LEU P 273      14.704   3.589  22.851  0.00  0.00      PRO  H  
ATOM   3834  HG  LEU P 273      14.618   6.178  22.965  0.00  0.00      PRO  H  
ATOM   3835 HD11 LEU P 273      13.677   4.973  21.104  0.00  0.00      PRO  H  
ATOM   3836 HD12 LEU P 273      12.166   4.451  22.075  0.00  0.00      PRO  H  
ATOM   3837 HD13 LEU P 273      12.314   6.113  21.607  0.00  0.00      PRO  H  
ATOM   3838 HD21 LEU P 273      13.546   6.808  25.020  0.00  0.00      PRO  H  
ATOM   3839 HD22 LEU P 273      12.367   7.079  23.691  0.00  0.00      PRO  H  
ATOM   3840 HD23 LEU P 273      12.221   5.513  24.606  0.00  0.00      PRO  H  
ATOM   3841  N   GLN P 274      15.897   5.839  26.469  0.00  0.00      PRO  N  
ATOM   3842  CA  GLN P 274      15.882   6.370  27.800  0.00  0.00      PRO  C  
ATOM   3843  C   GLN P 274      15.142   7.662  27.885  0.00  0.00      PRO  C  
ATOM   3844  O   GLN P 274      14.450   7.865  28.920  0.00  0.00      PRO  O  
ATOM   3845  CB  GLN P 274      17.358   6.674  28.308  0.00  0.00      PRO  C  
ATOM   3846  CG  GLN P 274      18.273   5.412  28.608  0.00  0.00      PRO  C  
ATOM   3847  CD  GLN P 274      17.817   4.446  29.667  0.00  0.00      PRO  C  
ATOM   3848  OE1 GLN P 274      16.671   4.411  30.168  0.00  0.00      PRO  O  
ATOM   3849  NE2 GLN P 274      18.718   3.625  30.261  0.00  0.00      PRO  N  
ATOM   3850  HN  GLN P 274      16.592   6.263  25.893  0.00  0.00      PRO  H  
ATOM   3851  HA  GLN P 274      15.433   5.622  28.437  0.00  0.00      PRO  H  
ATOM   3852  HB1 GLN P 274      17.209   7.119  29.315  0.00  0.00      PRO  H  
ATOM   3853  HB2 GLN P 274      17.852   7.466  27.706  0.00  0.00      PRO  H  
ATOM   3854  HG1 GLN P 274      19.275   5.768  28.928  0.00  0.00      PRO  H  
ATOM   3855  HG2 GLN P 274      18.541   4.866  27.678  0.00  0.00      PRO  H  
ATOM   3856 HE21 GLN P 274      19.663   3.679  29.938  0.00  0.00      PRO  H  
ATOM   3857 HE22 GLN P 274      18.391   3.228  31.118  0.00  0.00      PRO  H  
ATOM   3858  N   ASP P 275      15.240   8.679  27.001  0.00  0.00      PRO  N  
ATOM   3859  CA  ASP P 275      14.383   9.830  27.045  0.00  0.00      PRO  C  
ATOM   3860  C   ASP P 275      12.874   9.469  26.807  0.00  0.00      PRO  C  
ATOM   3861  O   ASP P 275      12.434   8.933  25.767  0.00  0.00      PRO  O  
ATOM   3862  CB  ASP P 275      14.832  10.981  26.065  0.00  0.00      PRO  C  
ATOM   3863  CG  ASP P 275      14.327  12.357  26.390  0.00  0.00      PRO  C  
ATOM   3864  OD1 ASP P 275      13.677  12.965  25.438  0.00  0.00      PRO  O1-
ATOM   3865  OD2 ASP P 275      14.622  12.965  27.457  0.00  0.00      PRO  O  
ATOM   3866  HN  ASP P 275      15.859   8.560  26.229  0.00  0.00      PRO  H  
ATOM   3867  HA  ASP P 275      14.528  10.239  28.034  0.00  0.00      PRO  H  
ATOM   3868  HB1 ASP P 275      14.588  10.718  25.014  0.00  0.00      PRO  H  
ATOM   3869  HB2 ASP P 275      15.942  11.018  26.110  0.00  0.00      PRO  H  
ATOM   3870  N   CYS P 276      12.022   9.646  27.858  0.00  0.00      PRO  N  
ATOM   3871  CA  CYS P 276      10.576   9.588  27.879  0.00  0.00      PRO  C  
ATOM   3872  C   CYS P 276       9.822  10.567  26.973  0.00  0.00      PRO  C  
ATOM   3873  O   CYS P 276       8.731  10.281  26.345  0.00  0.00      PRO  O  
ATOM   3874  CB  CYS P 276       9.968   9.506  29.315  0.00  0.00      PRO  C  
ATOM   3875  SG  CYS P 276      10.412   8.055  30.127  0.00  0.00      PRO  S  
ATOM   3876  HN  CYS P 276      12.389   9.971  28.726  0.00  0.00      PRO  H  
ATOM   3877  HA  CYS P 276      10.316   8.670  27.374  0.00  0.00      PRO  H  
ATOM   3878  HB1 CYS P 276       8.864   9.615  29.254  0.00  0.00      PRO  H  
ATOM   3879  HB2 CYS P 276      10.428  10.374  29.834  0.00  0.00      PRO  H  
ATOM   3880  HG1 CYS P 276       9.272   7.425  29.883  0.00  0.00      PRO  H  
ATOM   3881  N   THR P 277      10.373  11.862  26.820  0.00  0.00      PRO  N  
ATOM   3882  CA  THR P 277       9.938  12.897  25.897  0.00  0.00      PRO  C  
ATOM   3883  C   THR P 277      10.089  12.508  24.490  0.00  0.00      PRO  C  
ATOM   3884  O   THR P 277       9.272  12.702  23.691  0.00  0.00      PRO  O  
ATOM   3885  CB  THR P 277      10.377  14.368  26.134  0.00  0.00      PRO  C  
ATOM   3886  OG1 THR P 277      11.742  14.501  26.583  0.00  0.00      PRO  O  
ATOM   3887  CG2 THR P 277       9.389  15.013  27.141  0.00  0.00      PRO  C  
ATOM   3888  HN  THR P 277      11.131  11.992  27.455  0.00  0.00      PRO  H  
ATOM   3889  HA  THR P 277       8.901  13.108  26.111  0.00  0.00      PRO  H  
ATOM   3890  HB  THR P 277      10.209  15.074  25.293  0.00  0.00      PRO  H  
ATOM   3891  HG1 THR P 277      12.260  13.957  25.986  0.00  0.00      PRO  H  
ATOM   3892 HG21 THR P 277       9.800  15.976  27.513  0.00  0.00      PRO  H  
ATOM   3893 HG22 THR P 277       8.369  15.204  26.745  0.00  0.00      PRO  H  
ATOM   3894 HG23 THR P 277       9.177  14.426  28.059  0.00  0.00      PRO  H  
ATOM   3895  N   PHE P 278      11.238  11.874  24.133  0.00  0.00      PRO  N  
ATOM   3896  CA  PHE P 278      11.539  11.329  22.759  0.00  0.00      PRO  C  
ATOM   3897  C   PHE P 278      10.572  10.179  22.456  0.00  0.00      PRO  C  
ATOM   3898  O   PHE P 278      10.046  10.257  21.389  0.00  0.00      PRO  O  
ATOM   3899  CB  PHE P 278      13.018  10.907  22.550  0.00  0.00      PRO  C  
ATOM   3900  CG  PHE P 278      13.279  10.240  21.242  0.00  0.00      PRO  C  
ATOM   3901  CD1 PHE P 278      13.513   8.829  21.167  0.00  0.00      PRO  C  
ATOM   3902  CE1 PHE P 278      13.706   8.294  19.875  0.00  0.00      PRO  C  
ATOM   3903  CZ  PHE P 278      13.813   9.196  18.698  0.00  0.00      PRO  C  
ATOM   3904  CD2 PHE P 278      13.198  10.996  20.094  0.00  0.00      PRO  C  
ATOM   3905  CE2 PHE P 278      13.442  10.493  18.869  0.00  0.00      PRO  C  
ATOM   3906  HN  PHE P 278      11.919  11.796  24.857  0.00  0.00      PRO  H  
ATOM   3907  HA  PHE P 278      11.292  12.067  22.010  0.00  0.00      PRO  H  
ATOM   3908  HB1 PHE P 278      13.289  10.148  23.315  0.00  0.00      PRO  H  
ATOM   3909  HB2 PHE P 278      13.634  11.828  22.476  0.00  0.00      PRO  H  
ATOM   3910  HD1 PHE P 278      13.590   8.153  22.006  0.00  0.00      PRO  H  
ATOM   3911  HE1 PHE P 278      14.099   7.293  19.779  0.00  0.00      PRO  H  
ATOM   3912  HZ  PHE P 278      13.911   8.768  17.711  0.00  0.00      PRO  H  
ATOM   3913  HD2 PHE P 278      12.887  12.019  20.246  0.00  0.00      PRO  H  
ATOM   3914  HE2 PHE P 278      13.474  11.084  17.966  0.00  0.00      PRO  H  
ATOM   3915  N   GLU P 279      10.331   9.232  23.353  0.00  0.00      PRO  N  
ATOM   3916  CA  GLU P 279       9.279   8.231  23.334  0.00  0.00      PRO  C  
ATOM   3917  C   GLU P 279       7.835   8.753  23.067  0.00  0.00      PRO  C  
ATOM   3918  O   GLU P 279       7.043   8.139  22.367  0.00  0.00      PRO  O  
ATOM   3919  CB  GLU P 279       9.401   7.265  24.638  0.00  0.00      PRO  C  
ATOM   3920  CG  GLU P 279       8.496   5.976  24.678  0.00  0.00      PRO  C  
ATOM   3921  CD  GLU P 279       8.481   5.238  25.991  0.00  0.00      PRO  C  
ATOM   3922  OE1 GLU P 279       9.231   4.219  26.088  0.00  0.00      PRO  O1-
ATOM   3923  OE2 GLU P 279       7.719   5.542  26.964  0.00  0.00      PRO  O  
ATOM   3924  HN  GLU P 279      10.964   9.213  24.123  0.00  0.00      PRO  H  
ATOM   3925  HA  GLU P 279       9.486   7.570  22.505  0.00  0.00      PRO  H  
ATOM   3926  HB1 GLU P 279       9.135   7.842  25.550  0.00  0.00      PRO  H  
ATOM   3927  HB2 GLU P 279      10.465   6.960  24.733  0.00  0.00      PRO  H  
ATOM   3928  HG1 GLU P 279       8.965   5.222  24.010  0.00  0.00      PRO  H  
ATOM   3929  HG2 GLU P 279       7.422   6.199  24.501  0.00  0.00      PRO  H  
ATOM   3930  N   ARG P 280       7.454   9.940  23.698  0.00  0.00      PRO  N  
ATOM   3931  CA  ARG P 280       6.140  10.551  23.313  0.00  0.00      PRO  C  
ATOM   3932  C   ARG P 280       6.209  11.108  21.982  0.00  0.00      PRO  C  
ATOM   3933  O   ARG P 280       5.318  10.835  21.185  0.00  0.00      PRO  O  
ATOM   3934  CB  ARG P 280       5.747  11.672  24.356  0.00  0.00      PRO  C  
ATOM   3935  CG  ARG P 280       5.524  11.255  25.807  0.00  0.00      PRO  C  
ATOM   3936  CD  ARG P 280       4.488  10.185  26.092  0.00  0.00      PRO  C  
ATOM   3937  NE  ARG P 280       4.885   9.445  27.338  0.00  0.00      PRO  N1+
ATOM   3938  CZ  ARG P 280       5.798   8.427  27.409  0.00  0.00      PRO  C  
ATOM   3939  NH1 ARG P 280       5.901   7.582  26.426  0.00  0.00      PRO  N  
ATOM   3940  NH2 ARG P 280       6.642   8.363  28.362  0.00  0.00      PRO  N  
ATOM   3941  HN  ARG P 280       8.070  10.348  24.367  0.00  0.00      PRO  H  
ATOM   3942  HA  ARG P 280       5.334   9.837  23.230  0.00  0.00      PRO  H  
ATOM   3943  HB1 ARG P 280       4.951  12.316  23.924  0.00  0.00      PRO  H  
ATOM   3944  HB2 ARG P 280       6.599  12.384  24.314  0.00  0.00      PRO  H  
ATOM   3945  HG1 ARG P 280       5.327  12.102  26.499  0.00  0.00      PRO  H  
ATOM   3946  HG2 ARG P 280       6.470  10.820  26.193  0.00  0.00      PRO  H  
ATOM   3947  HD1 ARG P 280       4.402   9.458  25.257  0.00  0.00      PRO  H  
ATOM   3948  HD2 ARG P 280       3.509  10.682  26.262  0.00  0.00      PRO  H  
ATOM   3949  HE  ARG P 280       4.606   9.904  28.181  0.00  0.00      PRO  H  
ATOM   3950 HH11 ARG P 280       5.304   7.646  25.626  0.00  0.00      PRO  H  
ATOM   3951 HH12 ARG P 280       6.543   6.821  26.512  0.00  0.00      PRO  H  
ATOM   3952 HH21 ARG P 280       6.578   9.031  29.104  0.00  0.00      PRO  H  
ATOM   3953 HH22 ARG P 280       7.064   7.512  28.676  0.00  0.00      PRO  H  
ATOM   3954  N   TYR P 281       7.323  11.789  21.595  0.00  0.00      PRO  N  
ATOM   3955  CA  TYR P 281       7.528  12.323  20.236  0.00  0.00      PRO  C  
ATOM   3956  C   TYR P 281       7.546  11.264  19.107  0.00  0.00      PRO  C  
ATOM   3957  O   TYR P 281       6.936  11.434  18.083  0.00  0.00      PRO  O  
ATOM   3958  CB  TYR P 281       8.839  13.203  20.206  0.00  0.00      PRO  C  
ATOM   3959  CG  TYR P 281       8.911  14.268  21.235  0.00  0.00      PRO  C  
ATOM   3960  CD1 TYR P 281      10.100  15.076  21.540  0.00  0.00      PRO  C  
ATOM   3961  CE1 TYR P 281      10.111  16.220  22.350  0.00  0.00      PRO  C  
ATOM   3962  CZ  TYR P 281       9.049  16.440  23.241  0.00  0.00      PRO  C  
ATOM   3963  OH  TYR P 281       9.065  17.480  24.215  0.00  0.00      PRO  O  
ATOM   3964  CD2 TYR P 281       7.761  14.677  22.028  0.00  0.00      PRO  C  
ATOM   3965  CE2 TYR P 281       7.890  15.627  23.062  0.00  0.00      PRO  C  
ATOM   3966  HN  TYR P 281       8.048  11.931  22.264  0.00  0.00      PRO  H  
ATOM   3967  HA  TYR P 281       6.702  12.977  19.998  0.00  0.00      PRO  H  
ATOM   3968  HB1 TYR P 281       9.014  13.655  19.206  0.00  0.00      PRO  H  
ATOM   3969  HB2 TYR P 281       9.717  12.541  20.364  0.00  0.00      PRO  H  
ATOM   3970  HD1 TYR P 281      10.981  14.830  20.966  0.00  0.00      PRO  H  
ATOM   3971  HE1 TYR P 281      10.994  16.823  22.498  0.00  0.00      PRO  H  
ATOM   3972  HH  TYR P 281       9.987  17.671  24.403  0.00  0.00      PRO  H  
ATOM   3973  HD2 TYR P 281       6.806  14.184  21.917  0.00  0.00      PRO  H  
ATOM   3974  HE2 TYR P 281       7.123  15.825  23.795  0.00  0.00      PRO  H  
ATOM   3975  N   LEU P 282       8.208  10.099  19.405  0.00  0.00      PRO  N  
ATOM   3976  CA  LEU P 282       8.099   8.827  18.641  0.00  0.00      PRO  C  
ATOM   3977  C   LEU P 282       6.636   8.238  18.468  0.00  0.00      PRO  C  
ATOM   3978  O   LEU P 282       6.258   7.912  17.378  0.00  0.00      PRO  O  
ATOM   3979  CB  LEU P 282       9.039   7.821  19.355  0.00  0.00      PRO  C  
ATOM   3980  CG  LEU P 282       9.380   6.533  18.688  0.00  0.00      PRO  C  
ATOM   3981  CD1 LEU P 282      10.247   6.720  17.463  0.00  0.00      PRO  C  
ATOM   3982  CD2 LEU P 282      10.136   5.614  19.672  0.00  0.00      PRO  C  
ATOM   3983  HN  LEU P 282       8.657  10.013  20.291  0.00  0.00      PRO  H  
ATOM   3984  HA  LEU P 282       8.500   9.099  17.676  0.00  0.00      PRO  H  
ATOM   3985  HB1 LEU P 282       8.590   7.700  20.364  0.00  0.00      PRO  H  
ATOM   3986  HB2 LEU P 282       9.994   8.317  19.634  0.00  0.00      PRO  H  
ATOM   3987  HG  LEU P 282       8.459   6.059  18.286  0.00  0.00      PRO  H  
ATOM   3988 HD11 LEU P 282      10.895   5.834  17.294  0.00  0.00      PRO  H  
ATOM   3989 HD12 LEU P 282       9.569   6.974  16.620  0.00  0.00      PRO  H  
ATOM   3990 HD13 LEU P 282      10.857   7.646  17.545  0.00  0.00      PRO  H  
ATOM   3991 HD21 LEU P 282       9.558   5.439  20.604  0.00  0.00      PRO  H  
ATOM   3992 HD22 LEU P 282      10.203   4.575  19.286  0.00  0.00      PRO  H  
ATOM   3993 HD23 LEU P 282      11.163   6.018  19.807  0.00  0.00      PRO  H  
ATOM   3994  N   ASP P 283       5.893   8.088  19.591  0.00  0.00      PRO  N  
ATOM   3995  CA  ASP P 283       4.470   7.800  19.487  0.00  0.00      PRO  C  
ATOM   3996  C   ASP P 283       3.617   8.744  18.586  0.00  0.00      PRO  C  
ATOM   3997  O   ASP P 283       2.816   8.326  17.779  0.00  0.00      PRO  O  
ATOM   3998  CB  ASP P 283       4.059   7.746  21.004  0.00  0.00      PRO  C  
ATOM   3999  CG  ASP P 283       2.680   7.003  21.212  0.00  0.00      PRO  C  
ATOM   4000  OD1 ASP P 283       2.013   6.700  20.207  0.00  0.00      PRO  O1-
ATOM   4001  OD2 ASP P 283       2.306   6.872  22.406  0.00  0.00      PRO  O  
ATOM   4002  HN  ASP P 283       6.170   8.400  20.496  0.00  0.00      PRO  H  
ATOM   4003  HA  ASP P 283       4.393   6.826  19.027  0.00  0.00      PRO  H  
ATOM   4004  HB1 ASP P 283       3.928   8.783  21.382  0.00  0.00      PRO  H  
ATOM   4005  HB2 ASP P 283       4.762   7.214  21.679  0.00  0.00      PRO  H  
ATOM   4006  N   TYR P 284       3.913  10.046  18.673  0.00  0.00      PRO  N  
ATOM   4007  CA  TYR P 284       3.331  11.022  17.824  0.00  0.00      PRO  C  
ATOM   4008  C   TYR P 284       3.703  10.780  16.346  0.00  0.00      PRO  C  
ATOM   4009  O   TYR P 284       2.826  10.958  15.494  0.00  0.00      PRO  O  
ATOM   4010  CB  TYR P 284       3.665  12.524  18.028  0.00  0.00      PRO  C  
ATOM   4011  CG  TYR P 284       3.194  13.023  19.343  0.00  0.00      PRO  C  
ATOM   4012  CD1 TYR P 284       4.042  13.970  20.034  0.00  0.00      PRO  C  
ATOM   4013  CE1 TYR P 284       3.730  14.452  21.315  0.00  0.00      PRO  C  
ATOM   4014  CZ  TYR P 284       2.549  14.031  21.923  0.00  0.00      PRO  C  
ATOM   4015  OH  TYR P 284       2.095  14.547  23.173  0.00  0.00      PRO  O  
ATOM   4016  CD2 TYR P 284       1.977  12.635  19.893  0.00  0.00      PRO  C  
ATOM   4017  CE2 TYR P 284       1.660  13.186  21.122  0.00  0.00      PRO  C  
ATOM   4018  HN  TYR P 284       4.508  10.310  19.429  0.00  0.00      PRO  H  
ATOM   4019  HA  TYR P 284       2.254  10.935  17.819  0.00  0.00      PRO  H  
ATOM   4020  HB1 TYR P 284       3.145  13.184  17.301  0.00  0.00      PRO  H  
ATOM   4021  HB2 TYR P 284       4.761  12.674  17.929  0.00  0.00      PRO  H  
ATOM   4022  HD1 TYR P 284       4.915  14.372  19.543  0.00  0.00      PRO  H  
ATOM   4023  HE1 TYR P 284       4.404  15.145  21.798  0.00  0.00      PRO  H  
ATOM   4024  HH  TYR P 284       1.198  14.226  23.290  0.00  0.00      PRO  H  
ATOM   4025  HD2 TYR P 284       1.362  11.962  19.313  0.00  0.00      PRO  H  
ATOM   4026  HE2 TYR P 284       0.665  13.014  21.506  0.00  0.00      PRO  H  
ATOM   4027  N   ALA P 285       4.995  10.541  16.048  0.00  0.00      PRO  N  
ATOM   4028  CA  ALA P 285       5.494  10.271  14.718  0.00  0.00      PRO  C  
ATOM   4029  C   ALA P 285       4.961   8.897  14.129  0.00  0.00      PRO  C  
ATOM   4030  O   ALA P 285       4.530   8.842  12.985  0.00  0.00      PRO  O  
ATOM   4031  CB  ALA P 285       6.986  10.068  14.821  0.00  0.00      PRO  C  
ATOM   4032  HN  ALA P 285       5.622  10.511  16.823  0.00  0.00      PRO  H  
ATOM   4033  HA  ALA P 285       5.176  11.063  14.055  0.00  0.00      PRO  H  
ATOM   4034  HB1 ALA P 285       7.285   9.237  15.495  0.00  0.00      PRO  H  
ATOM   4035  HB2 ALA P 285       7.465   9.914  13.830  0.00  0.00      PRO  H  
ATOM   4036  HB3 ALA P 285       7.329  10.999  15.321  0.00  0.00      PRO  H  
ATOM   4037  N   ILE P 286       4.878   7.819  14.970  0.00  0.00      PRO  N  
ATOM   4038  CA  ILE P 286       4.225   6.587  14.448  0.00  0.00      PRO  C  
ATOM   4039  C   ILE P 286       2.787   6.822  14.018  0.00  0.00      PRO  C  
ATOM   4040  O   ILE P 286       2.460   6.564  12.866  0.00  0.00      PRO  O  
ATOM   4041  CB  ILE P 286       4.153   5.504  15.574  0.00  0.00      PRO  C  
ATOM   4042  CG2 ILE P 286       3.190   4.368  15.130  0.00  0.00      PRO  C  
ATOM   4043  CG1 ILE P 286       5.554   4.974  15.892  0.00  0.00      PRO  C  
ATOM   4044  CD  ILE P 286       6.133   4.086  14.894  0.00  0.00      PRO  C  
ATOM   4045  HN  ILE P 286       5.281   7.785  15.881  0.00  0.00      PRO  H  
ATOM   4046  HA  ILE P 286       4.764   6.194  13.598  0.00  0.00      PRO  H  
ATOM   4047  HB  ILE P 286       3.859   6.014  16.517  0.00  0.00      PRO  H  
ATOM   4048 HG21 ILE P 286       3.240   3.513  15.838  0.00  0.00      PRO  H  
ATOM   4049 HG22 ILE P 286       2.120   4.668  15.137  0.00  0.00      PRO  H  
ATOM   4050 HG23 ILE P 286       3.481   3.990  14.127  0.00  0.00      PRO  H  
ATOM   4051 HG11 ILE P 286       5.328   4.368  16.795  0.00  0.00      PRO  H  
ATOM   4052 HG12 ILE P 286       6.152   5.849  16.228  0.00  0.00      PRO  H  
ATOM   4053  HD1 ILE P 286       7.183   3.857  15.173  0.00  0.00      PRO  H  
ATOM   4054  HD2 ILE P 286       5.617   3.102  14.893  0.00  0.00      PRO  H  
ATOM   4055  HD3 ILE P 286       6.233   4.518  13.876  0.00  0.00      PRO  H  
ATOM   4056  N   GLN P 287       1.954   7.422  14.904  0.00  0.00      PRO  N  
ATOM   4057  CA  GLN P 287       0.542   7.499  14.652  0.00  0.00      PRO  C  
ATOM   4058  C   GLN P 287       0.131   8.378  13.418  0.00  0.00      PRO  C  
ATOM   4059  O   GLN P 287      -0.771   8.165  12.630  0.00  0.00      PRO  O  
ATOM   4060  CB  GLN P 287      -0.228   7.939  15.904  0.00  0.00      PRO  C  
ATOM   4061  CG  GLN P 287       0.079   9.380  16.343  0.00  0.00      PRO  C  
ATOM   4062  CD  GLN P 287      -0.322   9.813  17.763  0.00  0.00      PRO  C  
ATOM   4063  OE1 GLN P 287      -1.045  10.829  17.872  0.00  0.00      PRO  O  
ATOM   4064  NE2 GLN P 287       0.216   9.171  18.847  0.00  0.00      PRO  N  
ATOM   4065  HN  GLN P 287       2.302   7.511  15.834  0.00  0.00      PRO  H  
ATOM   4066  HA  GLN P 287       0.230   6.485  14.452  0.00  0.00      PRO  H  
ATOM   4067  HB1 GLN P 287       0.085   7.285  16.746  0.00  0.00      PRO  H  
ATOM   4068  HB2 GLN P 287      -1.309   7.687  15.857  0.00  0.00      PRO  H  
ATOM   4069  HG1 GLN P 287      -0.515   9.982  15.622  0.00  0.00      PRO  H  
ATOM   4070  HG2 GLN P 287       1.169   9.475  16.152  0.00  0.00      PRO  H  
ATOM   4071 HE21 GLN P 287      -0.068   9.503  19.746  0.00  0.00      PRO  H  
ATOM   4072 HE22 GLN P 287       0.790   8.367  18.691  0.00  0.00      PRO  H  
ATOM   4073  N   ALA P 288       0.933   9.480  13.258  0.00  0.00      PRO  N  
ATOM   4074  CA  ALA P 288       0.990  10.192  11.988  0.00  0.00      PRO  C  
ATOM   4075  C   ALA P 288       1.351   9.438  10.689  0.00  0.00      PRO  C  
ATOM   4076  O   ALA P 288       0.710   9.573   9.687  0.00  0.00      PRO  O  
ATOM   4077  CB  ALA P 288       1.965  11.391  12.176  0.00  0.00      PRO  C  
ATOM   4078  HN  ALA P 288       1.658   9.750  13.886  0.00  0.00      PRO  H  
ATOM   4079  HA  ALA P 288       0.079  10.708  11.724  0.00  0.00      PRO  H  
ATOM   4080  HB1 ALA P 288       1.779  11.828  13.180  0.00  0.00      PRO  H  
ATOM   4081  HB2 ALA P 288       3.062  11.229  12.113  0.00  0.00      PRO  H  
ATOM   4082  HB3 ALA P 288       1.794  12.200  11.433  0.00  0.00      PRO  H  
ATOM   4083  N   THR P 289       2.410   8.526  10.759  0.00  0.00      PRO  N  
ATOM   4084  CA  THR P 289       2.816   7.725   9.587  0.00  0.00      PRO  C  
ATOM   4085  C   THR P 289       1.873   6.530   9.330  0.00  0.00      PRO  C  
ATOM   4086  O   THR P 289       1.562   6.194   8.185  0.00  0.00      PRO  O  
ATOM   4087  CB  THR P 289       4.272   7.253   9.606  0.00  0.00      PRO  C  
ATOM   4088  OG1 THR P 289       4.567   6.487  10.784  0.00  0.00      PRO  O  
ATOM   4089  CG2 THR P 289       5.162   8.496   9.680  0.00  0.00      PRO  C  
ATOM   4090  HN  THR P 289       2.975   8.444  11.577  0.00  0.00      PRO  H  
ATOM   4091  HA  THR P 289       2.734   8.334   8.699  0.00  0.00      PRO  H  
ATOM   4092  HB  THR P 289       4.561   6.730   8.669  0.00  0.00      PRO  H  
ATOM   4093  HG1 THR P 289       3.895   6.715  11.431  0.00  0.00      PRO  H  
ATOM   4094 HG21 THR P 289       6.188   8.152   9.933  0.00  0.00      PRO  H  
ATOM   4095 HG22 THR P 289       5.065   9.122   8.767  0.00  0.00      PRO  H  
ATOM   4096 HG23 THR P 289       4.817   9.114  10.536  0.00  0.00      PRO  H  
ATOM   4097  N   GLU P 290       1.366   5.817  10.390  0.00  0.00      PRO  N  
ATOM   4098  CA  GLU P 290       0.366   4.745  10.296  0.00  0.00      PRO  C  
ATOM   4099  C   GLU P 290      -0.872   5.272   9.637  0.00  0.00      PRO  C  
ATOM   4100  O   GLU P 290      -1.506   4.602   8.830  0.00  0.00      PRO  O  
ATOM   4101  CB  GLU P 290       0.059   4.261  11.696  0.00  0.00      PRO  C  
ATOM   4102  CG  GLU P 290      -1.083   3.205  11.773  0.00  0.00      PRO  C  
ATOM   4103  CD  GLU P 290      -0.965   2.432  13.073  0.00  0.00      PRO  C  
ATOM   4104  OE1 GLU P 290      -0.944   3.049  14.194  0.00  0.00      PRO  O1-
ATOM   4105  OE2 GLU P 290      -0.827   1.167  12.938  0.00  0.00      PRO  O  
ATOM   4106  HN  GLU P 290       1.545   6.103  11.329  0.00  0.00      PRO  H  
ATOM   4107  HA  GLU P 290       0.697   3.908   9.699  0.00  0.00      PRO  H  
ATOM   4108  HB1 GLU P 290      -0.194   5.062  12.422  0.00  0.00      PRO  H  
ATOM   4109  HB2 GLU P 290       0.952   3.780  12.149  0.00  0.00      PRO  H  
ATOM   4110  HG1 GLU P 290      -0.805   2.518  10.945  0.00  0.00      PRO  H  
ATOM   4111  HG2 GLU P 290      -2.094   3.644  11.632  0.00  0.00      PRO  H  
ATOM   4112  N   THR P 291      -1.347   6.491   9.916  0.00  0.00      PRO  N  
ATOM   4113  CA  THR P 291      -2.522   7.114   9.332  0.00  0.00      PRO  C  
ATOM   4114  C   THR P 291      -2.420   7.190   7.797  0.00  0.00      PRO  C  
ATOM   4115  O   THR P 291      -3.338   6.972   7.009  0.00  0.00      PRO  O  
ATOM   4116  CB  THR P 291      -2.764   8.484   9.910  0.00  0.00      PRO  C  
ATOM   4117  OG1 THR P 291      -2.925   8.400  11.301  0.00  0.00      PRO  O  
ATOM   4118  CG2 THR P 291      -4.032   9.123   9.447  0.00  0.00      PRO  C  
ATOM   4119  HN  THR P 291      -0.896   6.983  10.657  0.00  0.00      PRO  H  
ATOM   4120  HA  THR P 291      -3.356   6.451   9.508  0.00  0.00      PRO  H  
ATOM   4121  HB  THR P 291      -1.862   9.123   9.806  0.00  0.00      PRO  H  
ATOM   4122  HG1 THR P 291      -2.121   8.309  11.817  0.00  0.00      PRO  H  
ATOM   4123 HG21 THR P 291      -4.116  10.143   9.878  0.00  0.00      PRO  H  
ATOM   4124 HG22 THR P 291      -3.950   9.203   8.342  0.00  0.00      PRO  H  
ATOM   4125 HG23 THR P 291      -4.859   8.447   9.753  0.00  0.00      PRO  H  
ATOM   4126  N   LEU P 292      -1.203   7.458   7.207  0.00  0.00      PRO  N  
ATOM   4127  CA  LEU P 292      -0.918   7.703   5.765  0.00  0.00      PRO  C  
ATOM   4128  C   LEU P 292      -1.257   6.477   4.817  0.00  0.00      PRO  C  
ATOM   4129  O   LEU P 292      -1.693   6.587   3.705  0.00  0.00      PRO  O  
ATOM   4130  CB  LEU P 292       0.614   8.074   5.564  0.00  0.00      PRO  C  
ATOM   4131  CG  LEU P 292       1.150   9.313   6.320  0.00  0.00      PRO  C  
ATOM   4132  CD1 LEU P 292       2.509   9.711   5.826  0.00  0.00      PRO  C  
ATOM   4133  CD2 LEU P 292       0.090  10.460   6.113  0.00  0.00      PRO  C  
ATOM   4134  HN  LEU P 292      -0.442   7.410   7.850  0.00  0.00      PRO  H  
ATOM   4135  HA  LEU P 292      -1.441   8.539   5.325  0.00  0.00      PRO  H  
ATOM   4136  HB1 LEU P 292       0.875   8.146   4.487  0.00  0.00      PRO  H  
ATOM   4137  HB2 LEU P 292       1.243   7.283   6.026  0.00  0.00      PRO  H  
ATOM   4138  HG  LEU P 292       1.109   9.187   7.423  0.00  0.00      PRO  H  
ATOM   4139 HD11 LEU P 292       2.405  10.033   4.768  0.00  0.00      PRO  H  
ATOM   4140 HD12 LEU P 292       3.046  10.499   6.395  0.00  0.00      PRO  H  
ATOM   4141 HD13 LEU P 292       3.137   8.796   5.791  0.00  0.00      PRO  H  
ATOM   4142 HD21 LEU P 292      -0.252  10.456   5.056  0.00  0.00      PRO  H  
ATOM   4143 HD22 LEU P 292      -0.815  10.388   6.753  0.00  0.00      PRO  H  
ATOM   4144 HD23 LEU P 292       0.402  11.468   6.461  0.00  0.00      PRO  H  
ATOM   4145  N   ALA P 293      -1.097   5.253   5.343  0.00  0.00      PRO  N  
ATOM   4146  CA  ALA P 293      -1.574   4.024   4.605  0.00  0.00      PRO  C  
ATOM   4147  C   ALA P 293      -3.088   3.974   4.368  0.00  0.00      PRO  C  
ATOM   4148  O   ALA P 293      -3.566   3.737   3.322  0.00  0.00      PRO  O  
ATOM   4149  CB  ALA P 293      -1.186   2.928   5.603  0.00  0.00      PRO  C  
ATOM   4150  HN  ALA P 293      -0.595   5.143   6.197  0.00  0.00      PRO  H  
ATOM   4151  HA  ALA P 293      -1.125   3.897   3.631  0.00  0.00      PRO  H  
ATOM   4152  HB1 ALA P 293      -1.621   3.083   6.614  0.00  0.00      PRO  H  
ATOM   4153  HB2 ALA P 293      -1.422   1.904   5.243  0.00  0.00      PRO  H  
ATOM   4154  HB3 ALA P 293      -0.081   2.964   5.709  0.00  0.00      PRO  H  
ATOM   4155  N   PHE P 294      -3.873   4.331   5.437  0.00  0.00      PRO  N  
ATOM   4156  CA  PHE P 294      -5.331   4.493   5.276  0.00  0.00      PRO  C  
ATOM   4157  C   PHE P 294      -5.680   5.565   4.230  0.00  0.00      PRO  C  
ATOM   4158  O   PHE P 294      -6.498   5.368   3.332  0.00  0.00      PRO  O  
ATOM   4159  CB  PHE P 294      -6.055   4.690   6.669  0.00  0.00      PRO  C  
ATOM   4160  CG  PHE P 294      -5.744   3.615   7.718  0.00  0.00      PRO  C  
ATOM   4161  CD1 PHE P 294      -5.786   2.240   7.406  0.00  0.00      PRO  C  
ATOM   4162  CE1 PHE P 294      -5.414   1.273   8.359  0.00  0.00      PRO  C  
ATOM   4163  CZ  PHE P 294      -5.085   1.649   9.674  0.00  0.00      PRO  C  
ATOM   4164  CD2 PHE P 294      -5.466   3.956   9.073  0.00  0.00      PRO  C  
ATOM   4165  CE2 PHE P 294      -5.108   3.036  10.007  0.00  0.00      PRO  C  
ATOM   4166  HN  PHE P 294      -3.416   4.806   6.185  0.00  0.00      PRO  H  
ATOM   4167  HA  PHE P 294      -5.684   3.523   4.960  0.00  0.00      PRO  H  
ATOM   4168  HB1 PHE P 294      -7.153   4.591   6.533  0.00  0.00      PRO  H  
ATOM   4169  HB2 PHE P 294      -5.847   5.695   7.094  0.00  0.00      PRO  H  
ATOM   4170  HD1 PHE P 294      -6.136   1.923   6.435  0.00  0.00      PRO  H  
ATOM   4171  HE1 PHE P 294      -5.337   0.229   8.092  0.00  0.00      PRO  H  
ATOM   4172  HZ  PHE P 294      -4.952   0.845  10.383  0.00  0.00      PRO  H  
ATOM   4173  HD2 PHE P 294      -5.797   4.933   9.394  0.00  0.00      PRO  H  
ATOM   4174  HE2 PHE P 294      -5.128   3.326  11.047  0.00  0.00      PRO  H  
ATOM   4175  N   VAL P 295      -5.040   6.741   4.343  0.00  0.00      PRO  N  
ATOM   4176  CA  VAL P 295      -5.335   7.937   3.608  0.00  0.00      PRO  C  
ATOM   4177  C   VAL P 295      -4.856   7.785   2.144  0.00  0.00      PRO  C  
ATOM   4178  O   VAL P 295      -5.501   8.309   1.230  0.00  0.00      PRO  O  
ATOM   4179  CB  VAL P 295      -4.733   9.097   4.364  0.00  0.00      PRO  C  
ATOM   4180  CG1 VAL P 295      -4.455  10.265   3.442  0.00  0.00      PRO  C  
ATOM   4181  CG2 VAL P 295      -5.612   9.471   5.576  0.00  0.00      PRO  C  
ATOM   4182  HN  VAL P 295      -4.395   6.935   5.078  0.00  0.00      PRO  H  
ATOM   4183  HA  VAL P 295      -6.374   8.223   3.681  0.00  0.00      PRO  H  
ATOM   4184  HB  VAL P 295      -3.741   8.813   4.777  0.00  0.00      PRO  H  
ATOM   4185 HG11 VAL P 295      -3.691  10.056   2.664  0.00  0.00      PRO  H  
ATOM   4186 HG12 VAL P 295      -5.473  10.554   3.104  0.00  0.00      PRO  H  
ATOM   4187 HG13 VAL P 295      -4.047  11.112   4.035  0.00  0.00      PRO  H  
ATOM   4188 HG21 VAL P 295      -5.634   8.685   6.361  0.00  0.00      PRO  H  
ATOM   4189 HG22 VAL P 295      -5.247  10.403   6.058  0.00  0.00      PRO  H  
ATOM   4190 HG23 VAL P 295      -6.612   9.647   5.125  0.00  0.00      PRO  H  
ATOM   4191  N   HIS P 296      -3.863   6.917   1.823  0.00  0.00      PRO  N  
ATOM   4192  CA  HIS P 296      -3.532   6.353   0.513  0.00  0.00      PRO  C  
ATOM   4193  C   HIS P 296      -4.712   5.615  -0.149  0.00  0.00      PRO  C  
ATOM   4194  O   HIS P 296      -5.064   5.738  -1.304  0.00  0.00      PRO  O  
ATOM   4195  CB  HIS P 296      -2.410   5.289   0.537  0.00  0.00      PRO  C  
ATOM   4196  ND1 HIS P 296      -2.360   3.685  -1.444  0.00  0.00      PRO  N  
ATOM   4197  CG  HIS P 296      -1.955   4.883  -0.805  0.00  0.00      PRO  C  
ATOM   4198  CE1 HIS P 296      -1.486   3.547  -2.452  0.00  0.00      PRO  C  
ATOM   4199  NE2 HIS P 296      -0.678   4.596  -2.595  0.00  0.00      PRO  N  
ATOM   4200  CD2 HIS P 296      -0.932   5.403  -1.534  0.00  0.00      PRO  C  
ATOM   4201  HN  HIS P 296      -3.307   6.448   2.506  0.00  0.00      PRO  H  
ATOM   4202  HA  HIS P 296      -3.247   7.133  -0.177  0.00  0.00      PRO  H  
ATOM   4203  HB1 HIS P 296      -2.548   4.405   1.196  0.00  0.00      PRO  H  
ATOM   4204  HB2 HIS P 296      -1.554   5.703   1.112  0.00  0.00      PRO  H  
ATOM   4205  HD1 HIS P 296      -3.259   3.248  -1.484  0.00  0.00      PRO  H  
ATOM   4206  HE1 HIS P 296      -1.513   2.713  -3.153  0.00  0.00      PRO  H  
ATOM   4207  HD2 HIS P 296      -0.339   6.298  -1.392  0.00  0.00      PRO  H  
ATOM   4208  N   CYS P 297      -5.408   4.752   0.618  0.00  0.00      PRO  N  
ATOM   4209  CA  CYS P 297      -6.460   3.853   0.029  0.00  0.00      PRO  C  
ATOM   4210  C   CYS P 297      -7.730   4.622  -0.364  0.00  0.00      PRO  C  
ATOM   4211  O   CYS P 297      -8.546   4.092  -1.101  0.00  0.00      PRO  O  
ATOM   4212  CB  CYS P 297      -6.938   2.823   1.100  0.00  0.00      PRO  C  
ATOM   4213  SG  CYS P 297      -5.524   1.908   1.582  0.00  0.00      PRO  S  
ATOM   4214  HN  CYS P 297      -5.220   4.786   1.597  0.00  0.00      PRO  H  
ATOM   4215  HA  CYS P 297      -6.109   3.371  -0.871  0.00  0.00      PRO  H  
ATOM   4216  HB1 CYS P 297      -7.670   2.135   0.625  0.00  0.00      PRO  H  
ATOM   4217  HB2 CYS P 297      -7.464   3.322   1.941  0.00  0.00      PRO  H  
ATOM   4218  HG1 CYS P 297      -5.654   1.173   0.486  0.00  0.00      PRO  H  
ATOM   4219  N   CYS P 298      -7.810   5.855   0.114  0.00  0.00      PRO  N  
ATOM   4220  CA  CYS P 298      -8.719   6.964  -0.312  0.00  0.00      PRO  C  
ATOM   4221  C   CYS P 298      -8.310   7.612  -1.625  0.00  0.00      PRO  C  
ATOM   4222  O   CYS P 298      -9.127   8.082  -2.412  0.00  0.00      PRO  O  
ATOM   4223  CB  CYS P 298      -8.859   8.016   0.816  0.00  0.00      PRO  C  
ATOM   4224  SG  CYS P 298      -9.446   9.752   0.276  0.00  0.00      PRO  S  
ATOM   4225  HN  CYS P 298      -7.212   6.118   0.867  0.00  0.00      PRO  H  
ATOM   4226  HA  CYS P 298      -9.712   6.577  -0.485  0.00  0.00      PRO  H  
ATOM   4227  HB1 CYS P 298      -7.919   8.041   1.408  0.00  0.00      PRO  H  
ATOM   4228  HB2 CYS P 298      -9.628   7.688   1.547  0.00  0.00      PRO  H  
ATOM   4229  HG1 CYS P 298     -10.312   9.314  -0.627  0.00  0.00      PRO  H  
ATOM   4230  N   LEU P 299      -6.985   7.695  -1.964  0.00  0.00      PRO  N  
ATOM   4231  CA  LEU P 299      -6.383   8.571  -2.937  0.00  0.00      PRO  C  
ATOM   4232  C   LEU P 299      -5.693   7.786  -4.161  0.00  0.00      PRO  C  
ATOM   4233  O   LEU P 299      -5.462   8.447  -5.189  0.00  0.00      PRO  O  
ATOM   4234  CB  LEU P 299      -5.387   9.551  -2.250  0.00  0.00      PRO  C  
ATOM   4235  CG  LEU P 299      -5.900  10.581  -1.234  0.00  0.00      PRO  C  
ATOM   4236  CD1 LEU P 299      -4.774  11.353  -0.481  0.00  0.00      PRO  C  
ATOM   4237  CD2 LEU P 299      -7.035  11.460  -1.815  0.00  0.00      PRO  C  
ATOM   4238  HN  LEU P 299      -6.281   7.172  -1.491  0.00  0.00      PRO  H  
ATOM   4239  HA  LEU P 299      -7.190   9.101  -3.422  0.00  0.00      PRO  H  
ATOM   4240  HB1 LEU P 299      -4.755  10.185  -2.910  0.00  0.00      PRO  H  
ATOM   4241  HB2 LEU P 299      -4.762   8.885  -1.618  0.00  0.00      PRO  H  
ATOM   4242  HG  LEU P 299      -6.398   9.995  -0.433  0.00  0.00      PRO  H  
ATOM   4243 HD11 LEU P 299      -5.046  12.093   0.302  0.00  0.00      PRO  H  
ATOM   4244 HD12 LEU P 299      -4.140  10.630   0.076  0.00  0.00      PRO  H  
ATOM   4245 HD13 LEU P 299      -4.145  11.962  -1.166  0.00  0.00      PRO  H  
ATOM   4246 HD21 LEU P 299      -7.822  10.812  -2.255  0.00  0.00      PRO  H  
ATOM   4247 HD22 LEU P 299      -7.375  12.172  -1.032  0.00  0.00      PRO  H  
ATOM   4248 HD23 LEU P 299      -6.519  11.964  -2.660  0.00  0.00      PRO  H  
ATOM   4249  N   ASN P 300      -5.464   6.439  -4.052  0.00  0.00      PRO  N  
ATOM   4250  CA  ASN P 300      -5.016   5.670  -5.155  0.00  0.00      PRO  C  
ATOM   4251  C   ASN P 300      -5.995   5.590  -6.362  0.00  0.00      PRO  C  
ATOM   4252  O   ASN P 300      -5.553   5.987  -7.485  0.00  0.00      PRO  O  
ATOM   4253  CB  ASN P 300      -4.488   4.364  -4.537  0.00  0.00      PRO  C  
ATOM   4254  CG  ASN P 300      -3.958   3.406  -5.582  0.00  0.00      PRO  C  
ATOM   4255  OD1 ASN P 300      -3.589   3.701  -6.689  0.00  0.00      PRO  O  
ATOM   4256  ND2 ASN P 300      -3.799   2.118  -5.114  0.00  0.00      PRO  N  
ATOM   4257  HN  ASN P 300      -5.523   5.921  -3.202  0.00  0.00      PRO  H  
ATOM   4258  HA  ASN P 300      -4.132   6.166  -5.526  0.00  0.00      PRO  H  
ATOM   4259  HB1 ASN P 300      -5.339   3.901  -3.992  0.00  0.00      PRO  H  
ATOM   4260  HB2 ASN P 300      -3.738   4.488  -3.727  0.00  0.00      PRO  H  
ATOM   4261 HD21 ASN P 300      -4.217   1.961  -4.219  0.00  0.00      PRO  H  
ATOM   4262 HD22 ASN P 300      -3.810   1.344  -5.747  0.00  0.00      PRO  H  
ATOM   4263  N   PRO P 301      -7.311   5.342  -6.185  0.00  0.00      PRO  N  
ATOM   4264  CA  PRO P 301      -8.348   5.517  -7.185  0.00  0.00      PRO  C  
ATOM   4265  C   PRO P 301      -8.426   6.925  -7.752  0.00  0.00      PRO  C  
ATOM   4266  O   PRO P 301      -8.740   7.075  -8.933  0.00  0.00      PRO  O  
ATOM   4267  CD  PRO P 301      -7.838   4.633  -4.966  0.00  0.00      PRO  C  
ATOM   4268  CB  PRO P 301      -9.650   5.151  -6.451  0.00  0.00      PRO  C  
ATOM   4269  CG  PRO P 301      -9.280   5.152  -4.936  0.00  0.00      PRO  C  
ATOM   4270  HD1 PRO P 301      -7.739   3.577  -5.296  0.00  0.00      PRO  H  
ATOM   4271  HD2 PRO P 301      -7.285   4.887  -4.037  0.00  0.00      PRO  H  
ATOM   4272  HA  PRO P 301      -8.157   4.797  -7.967  0.00  0.00      PRO  H  
ATOM   4273  HB1 PRO P 301      -9.989   4.155  -6.808  0.00  0.00      PRO  H  
ATOM   4274  HB2 PRO P 301     -10.519   5.838  -6.542  0.00  0.00      PRO  H  
ATOM   4275  HG1 PRO P 301      -9.957   4.403  -4.473  0.00  0.00      PRO  H  
ATOM   4276  HG2 PRO P 301      -9.274   6.179  -4.514  0.00  0.00      PRO  H  
ATOM   4277  N   ILE P 302      -8.166   8.012  -6.971  0.00  0.00      PRO  N  
ATOM   4278  CA  ILE P 302      -8.384   9.317  -7.498  0.00  0.00      PRO  C  
ATOM   4279  C   ILE P 302      -7.389   9.780  -8.459  0.00  0.00      PRO  C  
ATOM   4280  O   ILE P 302      -7.674  10.579  -9.346  0.00  0.00      PRO  O  
ATOM   4281  CB  ILE P 302      -8.609  10.237  -6.306  0.00  0.00      PRO  C  
ATOM   4282  CG2 ILE P 302      -7.421  11.136  -5.960  0.00  0.00      PRO  C  
ATOM   4283  CG1 ILE P 302      -9.732  11.211  -6.793  0.00  0.00      PRO  C  
ATOM   4284  CD  ILE P 302     -10.327  12.036  -5.678  0.00  0.00      PRO  C  
ATOM   4285  HN  ILE P 302      -7.648   8.050  -6.120  0.00  0.00      PRO  H  
ATOM   4286  HA  ILE P 302      -9.358   9.243  -7.959  0.00  0.00      PRO  H  
ATOM   4287  HB  ILE P 302      -9.087   9.695  -5.462  0.00  0.00      PRO  H  
ATOM   4288 HG21 ILE P 302      -7.516  11.692  -5.003  0.00  0.00      PRO  H  
ATOM   4289 HG22 ILE P 302      -6.442  10.611  -5.949  0.00  0.00      PRO  H  
ATOM   4290 HG23 ILE P 302      -7.197  11.847  -6.783  0.00  0.00      PRO  H  
ATOM   4291 HG11 ILE P 302     -10.546  10.593  -7.230  0.00  0.00      PRO  H  
ATOM   4292 HG12 ILE P 302      -9.378  11.818  -7.654  0.00  0.00      PRO  H  
ATOM   4293  HD1 ILE P 302     -10.974  12.797  -6.163  0.00  0.00      PRO  H  
ATOM   4294  HD2 ILE P 302     -10.985  11.313  -5.150  0.00  0.00      PRO  H  
ATOM   4295  HD3 ILE P 302      -9.492  12.457  -5.078  0.00  0.00      PRO  H  
ATOM   4296  N   ILE P 303      -6.164   9.219  -8.366  0.00  0.00      PRO  N  
ATOM   4297  CA  ILE P 303      -5.198   9.383  -9.421  0.00  0.00      PRO  C  
ATOM   4298  C   ILE P 303      -5.781   8.858 -10.774  0.00  0.00      PRO  C  
ATOM   4299  O   ILE P 303      -5.790   9.549 -11.776  0.00  0.00      PRO  O  
ATOM   4300  CB  ILE P 303      -3.794   8.710  -9.063  0.00  0.00      PRO  C  
ATOM   4301  CG2 ILE P 303      -2.808   8.971 -10.226  0.00  0.00      PRO  C  
ATOM   4302  CG1 ILE P 303      -3.173   9.318  -7.781  0.00  0.00      PRO  C  
ATOM   4303  CD  ILE P 303      -3.155  10.852  -7.636  0.00  0.00      PRO  C  
ATOM   4304  HN  ILE P 303      -5.845   8.765  -7.539  0.00  0.00      PRO  H  
ATOM   4305  HA  ILE P 303      -4.982  10.435  -9.538  0.00  0.00      PRO  H  
ATOM   4306  HB  ILE P 303      -4.068   7.640  -8.940  0.00  0.00      PRO  H  
ATOM   4307 HG21 ILE P 303      -2.585  10.055 -10.317  0.00  0.00      PRO  H  
ATOM   4308 HG22 ILE P 303      -1.888   8.356 -10.126  0.00  0.00      PRO  H  
ATOM   4309 HG23 ILE P 303      -3.357   8.553 -11.097  0.00  0.00      PRO  H  
ATOM   4310 HG11 ILE P 303      -2.093   9.063  -7.729  0.00  0.00      PRO  H  
ATOM   4311 HG12 ILE P 303      -3.753   8.956  -6.904  0.00  0.00      PRO  H  
ATOM   4312  HD1 ILE P 303      -4.199  11.211  -7.760  0.00  0.00      PRO  H  
ATOM   4313  HD2 ILE P 303      -2.762  11.256  -6.678  0.00  0.00      PRO  H  
ATOM   4314  HD3 ILE P 303      -2.747  11.327  -8.553  0.00  0.00      PRO  H  
ATOM   4315  N   TYR P 304      -6.315   7.596 -10.783  0.00  0.00      PRO  N  
ATOM   4316  CA  TYR P 304      -6.954   6.944 -11.933  0.00  0.00      PRO  C  
ATOM   4317  C   TYR P 304      -8.233   7.740 -12.411  0.00  0.00      PRO  C  
ATOM   4318  O   TYR P 304      -8.593   7.633 -13.583  0.00  0.00      PRO  O  
ATOM   4319  CB  TYR P 304      -7.363   5.483 -11.657  0.00  0.00      PRO  C  
ATOM   4320  CG  TYR P 304      -6.162   4.693 -11.269  0.00  0.00      PRO  C  
ATOM   4321  CD1 TYR P 304      -5.079   4.541 -12.125  0.00  0.00      PRO  C  
ATOM   4322  CE1 TYR P 304      -3.979   3.767 -11.726  0.00  0.00      PRO  C  
ATOM   4323  CZ  TYR P 304      -3.875   3.367 -10.513  0.00  0.00      PRO  C  
ATOM   4324  OH  TYR P 304      -2.623   2.896 -10.045  0.00  0.00      PRO  O  
ATOM   4325  CD2 TYR P 304      -6.103   4.144 -10.000  0.00  0.00      PRO  C  
ATOM   4326  CE2 TYR P 304      -4.901   3.542  -9.659  0.00  0.00      PRO  C  
ATOM   4327  HN  TYR P 304      -6.436   7.058  -9.952  0.00  0.00      PRO  H  
ATOM   4328  HA  TYR P 304      -6.320   6.947 -12.808  0.00  0.00      PRO  H  
ATOM   4329  HB1 TYR P 304      -7.731   4.980 -12.577  0.00  0.00      PRO  H  
ATOM   4330  HB2 TYR P 304      -8.133   5.339 -10.869  0.00  0.00      PRO  H  
ATOM   4331  HD1 TYR P 304      -5.165   4.957 -13.118  0.00  0.00      PRO  H  
ATOM   4332  HE1 TYR P 304      -3.128   3.675 -12.385  0.00  0.00      PRO  H  
ATOM   4333  HH  TYR P 304      -2.765   2.804  -9.100  0.00  0.00      PRO  H  
ATOM   4334  HD2 TYR P 304      -6.827   4.151  -9.199  0.00  0.00      PRO  H  
ATOM   4335  HE2 TYR P 304      -4.817   3.234  -8.627  0.00  0.00      PRO  H  
ATOM   4336  N   PHE P 305      -8.980   8.486 -11.578  0.00  0.00      PRO  N  
ATOM   4337  CA  PHE P 305     -10.002   9.444 -11.935  0.00  0.00      PRO  C  
ATOM   4338  C   PHE P 305      -9.593  10.547 -12.832  0.00  0.00      PRO  C  
ATOM   4339  O   PHE P 305     -10.120  10.744 -13.901  0.00  0.00      PRO  O  
ATOM   4340  CB  PHE P 305     -10.731  10.030 -10.761  0.00  0.00      PRO  C  
ATOM   4341  CG  PHE P 305     -12.036  10.712 -11.004  0.00  0.00      PRO  C  
ATOM   4342  CD1 PHE P 305     -12.359  11.985 -10.512  0.00  0.00      PRO  C  
ATOM   4343  CE1 PHE P 305     -13.624  12.553 -10.629  0.00  0.00      PRO  C  
ATOM   4344  CZ  PHE P 305     -14.615  11.910 -11.362  0.00  0.00      PRO  C  
ATOM   4345  CD2 PHE P 305     -13.102  10.027 -11.591  0.00  0.00      PRO  C  
ATOM   4346  CE2 PHE P 305     -14.330  10.621 -11.746  0.00  0.00      PRO  C  
ATOM   4347  HN  PHE P 305      -8.794   8.444 -10.599  0.00  0.00      PRO  H  
ATOM   4348  HA  PHE P 305     -10.682   8.820 -12.497  0.00  0.00      PRO  H  
ATOM   4349  HB1 PHE P 305     -10.112  10.808 -10.265  0.00  0.00      PRO  H  
ATOM   4350  HB2 PHE P 305     -10.913   9.238 -10.003  0.00  0.00      PRO  H  
ATOM   4351  HD1 PHE P 305     -11.598  12.460  -9.910  0.00  0.00      PRO  H  
ATOM   4352  HE1 PHE P 305     -13.922  13.441 -10.091  0.00  0.00      PRO  H  
ATOM   4353  HZ  PHE P 305     -15.594  12.323 -11.554  0.00  0.00      PRO  H  
ATOM   4354  HD2 PHE P 305     -12.968   9.024 -11.969  0.00  0.00      PRO  H  
ATOM   4355  HE2 PHE P 305     -15.139  10.027 -12.147  0.00  0.00      PRO  H  
ATOM   4356  N   PHE P 306      -8.531  11.249 -12.463  0.00  0.00      PRO  N  
ATOM   4357  CA  PHE P 306      -8.027  12.429 -13.149  0.00  0.00      PRO  C  
ATOM   4358  C   PHE P 306      -6.881  12.210 -14.178  0.00  0.00      PRO  C  
ATOM   4359  O   PHE P 306      -6.732  13.047 -15.084  0.00  0.00      PRO  O  
ATOM   4360  CB  PHE P 306      -7.450  13.403 -12.055  0.00  0.00      PRO  C  
ATOM   4361  CG  PHE P 306      -8.552  13.869 -11.116  0.00  0.00      PRO  C  
ATOM   4362  CD1 PHE P 306      -8.507  13.789  -9.704  0.00  0.00      PRO  C  
ATOM   4363  CE1 PHE P 306      -9.444  14.402  -8.918  0.00  0.00      PRO  C  
ATOM   4364  CZ  PHE P 306     -10.459  15.129  -9.486  0.00  0.00      PRO  C  
ATOM   4365  CD2 PHE P 306      -9.543  14.714 -11.688  0.00  0.00      PRO  C  
ATOM   4366  CE2 PHE P 306     -10.583  15.248 -10.876  0.00  0.00      PRO  C  
ATOM   4367  HN  PHE P 306      -8.089  10.945 -11.622  0.00  0.00      PRO  H  
ATOM   4368  HA  PHE P 306      -8.825  12.950 -13.659  0.00  0.00      PRO  H  
ATOM   4369  HB1 PHE P 306      -7.028  14.279 -12.593  0.00  0.00      PRO  H  
ATOM   4370  HB2 PHE P 306      -6.671  12.862 -11.477  0.00  0.00      PRO  H  
ATOM   4371  HD1 PHE P 306      -7.658  13.378  -9.177  0.00  0.00      PRO  H  
ATOM   4372  HE1 PHE P 306      -9.299  14.500  -7.852  0.00  0.00      PRO  H  
ATOM   4373  HZ  PHE P 306     -11.141  15.706  -8.879  0.00  0.00      PRO  H  
ATOM   4374  HD2 PHE P 306      -9.647  14.705 -12.763  0.00  0.00      PRO  H  
ATOM   4375  HE2 PHE P 306     -11.365  15.714 -11.457  0.00  0.00      PRO  H  
ATOM   4376  N   LEU P 307      -6.071  11.174 -14.070  0.00  0.00      PRO  N  
ATOM   4377  CA  LEU P 307      -4.931  10.897 -14.904  0.00  0.00      PRO  C  
ATOM   4378  C   LEU P 307      -5.308   9.719 -15.815  0.00  0.00      PRO  C  
ATOM   4379  O   LEU P 307      -4.513   9.445 -16.695  0.00  0.00      PRO  O  
ATOM   4380  CB  LEU P 307      -3.810  10.451 -13.999  0.00  0.00      PRO  C  
ATOM   4381  CG  LEU P 307      -2.341  10.716 -14.575  0.00  0.00      PRO  C  
ATOM   4382  CD1 LEU P 307      -2.179  11.930 -15.505  0.00  0.00      PRO  C  
ATOM   4383  CD2 LEU P 307      -1.186  10.948 -13.581  0.00  0.00      PRO  C  
ATOM   4384  HN  LEU P 307      -6.133  10.519 -13.321  0.00  0.00      PRO  H  
ATOM   4385  HA  LEU P 307      -4.798  11.796 -15.486  0.00  0.00      PRO  H  
ATOM   4386  HB1 LEU P 307      -3.956   9.455 -13.530  0.00  0.00      PRO  H  
ATOM   4387  HB2 LEU P 307      -3.937  11.109 -13.113  0.00  0.00      PRO  H  
ATOM   4388  HG  LEU P 307      -2.066   9.779 -15.106  0.00  0.00      PRO  H  
ATOM   4389 HD11 LEU P 307      -2.598  12.886 -15.126  0.00  0.00      PRO  H  
ATOM   4390 HD12 LEU P 307      -1.151  12.008 -15.918  0.00  0.00      PRO  H  
ATOM   4391 HD13 LEU P 307      -2.713  11.713 -16.455  0.00  0.00      PRO  H  
ATOM   4392 HD21 LEU P 307      -0.274  10.922 -14.215  0.00  0.00      PRO  H  
ATOM   4393 HD22 LEU P 307      -1.242  11.974 -13.158  0.00  0.00      PRO  H  
ATOM   4394 HD23 LEU P 307      -1.188  10.148 -12.811  0.00  0.00      PRO  H  
ATOM   4395  N   GLY P 308      -6.516   9.112 -15.669  0.00  0.00      PRO  N  
ATOM   4396  CA  GLY P 308      -7.033   8.115 -16.623  0.00  0.00      PRO  C  
ATOM   4397  C   GLY P 308      -7.765   8.676 -17.777  0.00  0.00      PRO  C  
ATOM   4398  O   GLY P 308      -8.751   9.463 -17.758  0.00  0.00      PRO  O  
ATOM   4399  HN  GLY P 308      -7.175   9.330 -14.954  0.00  0.00      PRO  H  
ATOM   4400  HA1 GLY P 308      -7.755   7.612 -15.997  0.00  0.00      PRO  H  
ATOM   4401  HA2 GLY P 308      -6.308   7.382 -16.945  0.00  0.00      PRO  H  
ATOM   4402  N   GLU P 309      -7.189   8.420 -19.007  0.00  0.00      PRO  N  
ATOM   4403  CA  GLU P 309      -7.685   8.887 -20.269  0.00  0.00      PRO  C  
ATOM   4404  C   GLU P 309      -9.078   8.400 -20.622  0.00  0.00      PRO  C  
ATOM   4405  O   GLU P 309      -9.950   9.180 -21.006  0.00  0.00      PRO  O  
ATOM   4406  CB  GLU P 309      -6.644   8.645 -21.403  0.00  0.00      PRO  C  
ATOM   4407  CG  GLU P 309      -7.133   8.920 -22.822  0.00  0.00      PRO  C  
ATOM   4408  CD  GLU P 309      -6.061   8.681 -23.805  0.00  0.00      PRO  C  
ATOM   4409  OE1 GLU P 309      -5.766   9.577 -24.589  0.00  0.00      PRO  O1-
ATOM   4410  OE2 GLU P 309      -5.422   7.574 -23.941  0.00  0.00      PRO  O  
ATOM   4411  HN  GLU P 309      -6.436   7.778 -19.126  0.00  0.00      PRO  H  
ATOM   4412  HA  GLU P 309      -7.760   9.961 -20.191  0.00  0.00      PRO  H  
ATOM   4413  HB1 GLU P 309      -6.274   7.603 -21.297  0.00  0.00      PRO  H  
ATOM   4414  HB2 GLU P 309      -5.739   9.226 -21.124  0.00  0.00      PRO  H  
ATOM   4415  HG1 GLU P 309      -7.588   9.933 -22.832  0.00  0.00      PRO  H  
ATOM   4416  HG2 GLU P 309      -7.979   8.212 -22.950  0.00  0.00      PRO  H  
ATOM   4417  N   LYS P 310      -9.303   7.090 -20.580  0.00  0.00      PRO  N  
ATOM   4418  CA  LYS P 310     -10.655   6.588 -20.878  0.00  0.00      PRO  C  
ATOM   4419  C   LYS P 310     -11.434   6.280 -19.631  0.00  0.00      PRO  C  
ATOM   4420  O   LYS P 310     -12.565   5.781 -19.709  0.00  0.00      PRO  O  
ATOM   4421  CB  LYS P 310     -10.595   5.133 -21.382  0.00  0.00      PRO  C  
ATOM   4422  CG  LYS P 310      -9.699   5.048 -22.628  0.00  0.00      PRO  C  
ATOM   4423  CD  LYS P 310      -9.766   3.611 -23.315  0.00  0.00      PRO  C  
ATOM   4424  CE  LYS P 310      -8.553   3.332 -24.253  0.00  0.00      PRO  C  
ATOM   4425  NZ  LYS P 310      -8.645   4.125 -25.484  0.00  0.00      PRO  N1+
ATOM   4426  HN  LYS P 310      -8.685   6.404 -20.204  0.00  0.00      PRO  H  
ATOM   4427  HA  LYS P 310     -11.309   7.185 -21.497  0.00  0.00      PRO  H  
ATOM   4428  HB1 LYS P 310     -11.620   4.855 -21.709  0.00  0.00      PRO  H  
ATOM   4429  HB2 LYS P 310     -10.073   4.512 -20.623  0.00  0.00      PRO  H  
ATOM   4430  HG1 LYS P 310      -8.633   5.240 -22.384  0.00  0.00      PRO  H  
ATOM   4431  HG2 LYS P 310      -9.979   5.804 -23.392  0.00  0.00      PRO  H  
ATOM   4432  HD1 LYS P 310     -10.761   3.489 -23.795  0.00  0.00      PRO  H  
ATOM   4433  HD2 LYS P 310      -9.667   2.937 -22.438  0.00  0.00      PRO  H  
ATOM   4434  HE1 LYS P 310      -8.570   2.250 -24.504  0.00  0.00      PRO  H  
ATOM   4435  HE2 LYS P 310      -7.618   3.627 -23.729  0.00  0.00      PRO  H  
ATOM   4436  HZ1 LYS P 310      -8.025   3.797 -26.252  0.00  0.00      PRO  H  
ATOM   4437  HZ2 LYS P 310      -9.587   3.939 -25.885  0.00  0.00      PRO  H  
ATOM   4438  HZ3 LYS P 310      -8.566   5.144 -25.293  0.00  0.00      PRO  H  
ATOM   4439  N   PHE P 311     -10.902   6.442 -18.430  0.00  0.00      PRO  N  
ATOM   4440  CA  PHE P 311     -11.569   6.001 -17.151  0.00  0.00      PRO  C  
ATOM   4441  C   PHE P 311     -12.982   6.610 -17.028  0.00  0.00      PRO  C  
ATOM   4442  O   PHE P 311     -13.981   5.876 -16.761  0.00  0.00      PRO  O  
ATOM   4443  CB  PHE P 311     -10.687   6.558 -15.971  0.00  0.00      PRO  C  
ATOM   4444  CG  PHE P 311     -10.899   5.771 -14.770  0.00  0.00      PRO  C  
ATOM   4445  CD1 PHE P 311     -11.729   6.450 -13.832  0.00  0.00      PRO  C  
ATOM   4446  CE1 PHE P 311     -11.987   5.793 -12.577  0.00  0.00      PRO  C  
ATOM   4447  CZ  PHE P 311     -11.511   4.530 -12.418  0.00  0.00      PRO  C  
ATOM   4448  CD2 PHE P 311     -10.334   4.519 -14.527  0.00  0.00      PRO  C  
ATOM   4449  CE2 PHE P 311     -10.650   3.910 -13.299  0.00  0.00      PRO  C  
ATOM   4450  HN  PHE P 311     -10.092   7.018 -18.350  0.00  0.00      PRO  H  
ATOM   4451  HA  PHE P 311     -11.679   4.928 -17.102  0.00  0.00      PRO  H  
ATOM   4452  HB1 PHE P 311     -10.702   7.654 -15.792  0.00  0.00      PRO  H  
ATOM   4453  HB2 PHE P 311      -9.640   6.335 -16.268  0.00  0.00      PRO  H  
ATOM   4454  HD1 PHE P 311     -12.171   7.429 -13.942  0.00  0.00      PRO  H  
ATOM   4455  HE1 PHE P 311     -12.675   6.241 -11.875  0.00  0.00      PRO  H  
ATOM   4456  HZ  PHE P 311     -11.708   4.017 -11.488  0.00  0.00      PRO  H  
ATOM   4457  HD2 PHE P 311      -9.689   4.032 -15.243  0.00  0.00      PRO  H  
ATOM   4458  HE2 PHE P 311     -10.128   2.990 -13.083  0.00  0.00      PRO  H  
ATOM   4459  N   ARG P 312     -13.186   7.900 -17.268  0.00  0.00      PRO  N  
ATOM   4460  CA  ARG P 312     -14.451   8.529 -17.008  0.00  0.00      PRO  C  
ATOM   4461  C   ARG P 312     -15.330   8.553 -18.283  0.00  0.00      PRO  C  
ATOM   4462  O   ARG P 312     -16.501   8.825 -18.176  0.00  0.00      PRO  O  
ATOM   4463  CB  ARG P 312     -14.158  10.016 -16.556  0.00  0.00      PRO  C  
ATOM   4464  CG  ARG P 312     -13.134  10.204 -15.408  0.00  0.00      PRO  C  
ATOM   4465  CD  ARG P 312     -13.285  11.626 -14.753  0.00  0.00      PRO  C  
ATOM   4466  NE  ARG P 312     -13.085  12.667 -15.795  0.00  0.00      PRO  N1+
ATOM   4467  CZ  ARG P 312     -11.888  12.989 -16.244  0.00  0.00      PRO  C  
ATOM   4468  NH1 ARG P 312     -10.729  12.622 -15.704  0.00  0.00      PRO  N  
ATOM   4469  NH2 ARG P 312     -11.897  13.671 -17.390  0.00  0.00      PRO  N  
ATOM   4470  HN  ARG P 312     -12.431   8.522 -17.464  0.00  0.00      PRO  H  
ATOM   4471  HA  ARG P 312     -15.028   8.015 -16.254  0.00  0.00      PRO  H  
ATOM   4472  HB1 ARG P 312     -15.098  10.562 -16.328  0.00  0.00      PRO  H  
ATOM   4473  HB2 ARG P 312     -13.751  10.535 -17.450  0.00  0.00      PRO  H  
ATOM   4474  HG1 ARG P 312     -12.080  10.026 -15.712  0.00  0.00      PRO  H  
ATOM   4475  HG2 ARG P 312     -13.293   9.443 -14.614  0.00  0.00      PRO  H  
ATOM   4476  HD1 ARG P 312     -12.658  11.661 -13.836  0.00  0.00      PRO  H  
ATOM   4477  HD2 ARG P 312     -14.346  11.725 -14.437  0.00  0.00      PRO  H  
ATOM   4478  HE  ARG P 312     -13.809  12.929 -16.433  0.00  0.00      PRO  H  
ATOM   4479 HH11 ARG P 312     -10.786  11.944 -14.972  0.00  0.00      PRO  H  
ATOM   4480 HH12 ARG P 312      -9.931  12.658 -16.306  0.00  0.00      PRO  H  
ATOM   4481 HH21 ARG P 312     -12.683  13.675 -18.008  0.00  0.00      PRO  H  
ATOM   4482 HH22 ARG P 312     -11.012  13.649 -17.854  0.00  0.00      PRO  H  
ATOM   4483  N   LYS P 313     -14.764   8.140 -19.453  0.00  0.00      PRO  N  
ATOM   4484  CA  LYS P 313     -15.481   7.958 -20.714  0.00  0.00      PRO  C  
ATOM   4485  C   LYS P 313     -16.345   6.668 -20.474  0.00  0.00      PRO  C  
ATOM   4486  O   LYS P 313     -17.542   6.564 -20.793  0.00  0.00      PRO  O  
ATOM   4487  CB  LYS P 313     -14.482   7.718 -21.833  0.00  0.00      PRO  C  
ATOM   4488  CG  LYS P 313     -13.372   8.836 -22.008  0.00  0.00      PRO  C  
ATOM   4489  CD  LYS P 313     -13.940  10.259 -22.066  0.00  0.00      PRO  C  
ATOM   4490  CE  LYS P 313     -15.126  10.441 -23.037  0.00  0.00      PRO  C  
ATOM   4491  NZ  LYS P 313     -15.788  11.693 -22.937  0.00  0.00      PRO  N1+
ATOM   4492  HN  LYS P 313     -13.807   7.862 -19.435  0.00  0.00      PRO  H  
ATOM   4493  HA  LYS P 313     -16.104   8.837 -20.793  0.00  0.00      PRO  H  
ATOM   4494  HB1 LYS P 313     -14.991   7.609 -22.815  0.00  0.00      PRO  H  
ATOM   4495  HB2 LYS P 313     -13.998   6.725 -21.721  0.00  0.00      PRO  H  
ATOM   4496  HG1 LYS P 313     -12.743   8.584 -22.888  0.00  0.00      PRO  H  
ATOM   4497  HG2 LYS P 313     -12.754   8.742 -21.090  0.00  0.00      PRO  H  
ATOM   4498  HD1 LYS P 313     -13.116  10.914 -22.420  0.00  0.00      PRO  H  
ATOM   4499  HD2 LYS P 313     -14.208  10.583 -21.038  0.00  0.00      PRO  H  
ATOM   4500  HE1 LYS P 313     -15.909   9.674 -22.856  0.00  0.00      PRO  H  
ATOM   4501  HE2 LYS P 313     -14.648  10.296 -24.030  0.00  0.00      PRO  H  
ATOM   4502  HZ1 LYS P 313     -16.646  11.773 -23.520  0.00  0.00      PRO  H  
ATOM   4503  HZ2 LYS P 313     -16.038  11.871 -21.944  0.00  0.00      PRO  H  
ATOM   4504  HZ3 LYS P 313     -15.011  12.315 -23.239  0.00  0.00      PRO  H  
ATOM   4505  N   TYR P 314     -15.728   5.704 -19.759  0.00  0.00      PRO  N  
ATOM   4506  CA  TYR P 314     -16.429   4.486 -19.376  0.00  0.00      PRO  C  
ATOM   4507  C   TYR P 314     -17.614   4.658 -18.518  0.00  0.00      PRO  C  
ATOM   4508  O   TYR P 314     -18.681   4.027 -18.748  0.00  0.00      PRO  O  
ATOM   4509  CB  TYR P 314     -15.477   3.416 -18.645  0.00  0.00      PRO  C  
ATOM   4510  CG  TYR P 314     -14.458   2.799 -19.535  0.00  0.00      PRO  C  
ATOM   4511  CD1 TYR P 314     -13.058   2.957 -19.332  0.00  0.00      PRO  C  
ATOM   4512  CE1 TYR P 314     -12.201   2.327 -20.199  0.00  0.00      PRO  C  
ATOM   4513  CZ  TYR P 314     -12.674   1.643 -21.324  0.00  0.00      PRO  C  
ATOM   4514  OH  TYR P 314     -11.697   1.209 -22.316  0.00  0.00      PRO  O  
ATOM   4515  CD2 TYR P 314     -14.900   2.007 -20.617  0.00  0.00      PRO  C  
ATOM   4516  CE2 TYR P 314     -14.023   1.476 -21.501  0.00  0.00      PRO  C  
ATOM   4517  HN  TYR P 314     -14.790   5.806 -19.436  0.00  0.00      PRO  H  
ATOM   4518  HA  TYR P 314     -16.831   4.091 -20.297  0.00  0.00      PRO  H  
ATOM   4519  HB1 TYR P 314     -16.102   2.652 -18.135  0.00  0.00      PRO  H  
ATOM   4520  HB2 TYR P 314     -14.896   3.929 -17.849  0.00  0.00      PRO  H  
ATOM   4521  HD1 TYR P 314     -12.733   3.632 -18.554  0.00  0.00      PRO  H  
ATOM   4522  HE1 TYR P 314     -11.141   2.537 -20.202  0.00  0.00      PRO  H  
ATOM   4523  HH  TYR P 314     -12.251   0.972 -23.063  0.00  0.00      PRO  H  
ATOM   4524  HD2 TYR P 314     -15.962   1.856 -20.745  0.00  0.00      PRO  H  
ATOM   4525  HE2 TYR P 314     -14.490   0.920 -22.300  0.00  0.00      PRO  H  
ATOM   4526  N   ILE P 315     -17.583   5.532 -17.516  0.00  0.00      PRO  N  
ATOM   4527  CA  ILE P 315     -18.681   5.855 -16.609  0.00  0.00      PRO  C  
ATOM   4528  C   ILE P 315     -19.692   6.764 -17.332  0.00  0.00      PRO  C  
ATOM   4529  O   ILE P 315     -20.912   6.587 -17.147  0.00  0.00      PRO  O  
ATOM   4530  CB  ILE P 315     -18.131   6.540 -15.375  0.00  0.00      PRO  C  
ATOM   4531  CG2 ILE P 315     -19.324   6.547 -14.389  0.00  0.00      PRO  C  
ATOM   4532  CG1 ILE P 315     -16.933   5.893 -14.742  0.00  0.00      PRO  C  
ATOM   4533  CD  ILE P 315     -16.399   6.563 -13.549  0.00  0.00      PRO  C  
ATOM   4534  HN  ILE P 315     -16.676   5.935 -17.420  0.00  0.00      PRO  H  
ATOM   4535  HA  ILE P 315     -19.051   4.878 -16.334  0.00  0.00      PRO  H  
ATOM   4536  HB  ILE P 315     -17.754   7.539 -15.684  0.00  0.00      PRO  H  
ATOM   4537 HG21 ILE P 315     -18.977   6.944 -13.411  0.00  0.00      PRO  H  
ATOM   4538 HG22 ILE P 315     -19.999   7.346 -14.765  0.00  0.00      PRO  H  
ATOM   4539 HG23 ILE P 315     -19.612   5.475 -14.340  0.00  0.00      PRO  H  
ATOM   4540 HG11 ILE P 315     -16.193   5.531 -15.487  0.00  0.00      PRO  H  
ATOM   4541 HG12 ILE P 315     -17.357   4.923 -14.405  0.00  0.00      PRO  H  
ATOM   4542  HD1 ILE P 315     -17.213   6.544 -12.794  0.00  0.00      PRO  H  
ATOM   4543  HD2 ILE P 315     -15.468   6.099 -13.160  0.00  0.00      PRO  H  
ATOM   4544  HD3 ILE P 315     -16.146   7.627 -13.746  0.00  0.00      PRO  H  
ATOM   4545  N   LEU P 316     -19.308   7.698 -18.254  0.00  0.00      PRO  N  
ATOM   4546  CA  LEU P 316     -20.227   8.500 -19.055  0.00  0.00      PRO  C  
ATOM   4547  C   LEU P 316     -21.095   7.680 -20.015  0.00  0.00      PRO  C  
ATOM   4548  O   LEU P 316     -22.309   7.787 -20.047  0.00  0.00      PRO  O  
ATOM   4549  CB  LEU P 316     -19.427   9.555 -19.734  0.00  0.00      PRO  C  
ATOM   4550  CG  LEU P 316     -20.219  10.540 -20.502  0.00  0.00      PRO  C  
ATOM   4551  CD1 LEU P 316     -21.310  11.265 -19.623  0.00  0.00      PRO  C  
ATOM   4552  CD2 LEU P 316     -19.271  11.626 -21.016  0.00  0.00      PRO  C  
ATOM   4553  HN  LEU P 316     -18.325   7.845 -18.338  0.00  0.00      PRO  H  
ATOM   4554  HA  LEU P 316     -20.951   8.898 -18.360  0.00  0.00      PRO  H  
ATOM   4555  HB1 LEU P 316     -18.774   9.069 -20.491  0.00  0.00      PRO  H  
ATOM   4556  HB2 LEU P 316     -18.755  10.046 -18.998  0.00  0.00      PRO  H  
ATOM   4557  HG  LEU P 316     -20.764  10.106 -21.367  0.00  0.00      PRO  H  
ATOM   4558 HD11 LEU P 316     -22.146  10.606 -19.307  0.00  0.00      PRO  H  
ATOM   4559 HD12 LEU P 316     -20.786  11.579 -18.695  0.00  0.00      PRO  H  
ATOM   4560 HD13 LEU P 316     -21.765  12.176 -20.068  0.00  0.00      PRO  H  
ATOM   4561 HD21 LEU P 316     -18.555  11.290 -21.796  0.00  0.00      PRO  H  
ATOM   4562 HD22 LEU P 316     -19.711  12.578 -21.383  0.00  0.00      PRO  H  
ATOM   4563 HD23 LEU P 316     -18.506  11.938 -20.273  0.00  0.00      PRO  H  
ATOM   4564  N   GLN P 317     -20.583   6.735 -20.741  0.00  0.00      PRO  N  
ATOM   4565  CA  GLN P 317     -21.286   5.903 -21.734  0.00  0.00      PRO  C  
ATOM   4566  C   GLN P 317     -22.102   4.853 -20.899  0.00  0.00      PRO  C  
ATOM   4567  O   GLN P 317     -23.113   4.376 -21.368  0.00  0.00      PRO  O  
ATOM   4568  CB  GLN P 317     -20.384   5.261 -22.825  0.00  0.00      PRO  C  
ATOM   4569  CG  GLN P 317     -21.139   4.270 -23.748  0.00  0.00      PRO  C  
ATOM   4570  CD  GLN P 317     -22.352   4.922 -24.447  0.00  0.00      PRO  C  
ATOM   4571  OE1 GLN P 317     -22.336   6.083 -24.844  0.00  0.00      PRO  O  
ATOM   4572  NE2 GLN P 317     -23.339   4.131 -24.713  0.00  0.00      PRO  N  
ATOM   4573  HN  GLN P 317     -19.614   6.512 -20.667  0.00  0.00      PRO  H  
ATOM   4574  HA  GLN P 317     -22.023   6.540 -22.201  0.00  0.00      PRO  H  
ATOM   4575  HB1 GLN P 317     -19.551   4.751 -22.295  0.00  0.00      PRO  H  
ATOM   4576  HB2 GLN P 317     -19.964   6.096 -23.425  0.00  0.00      PRO  H  
ATOM   4577  HG1 GLN P 317     -21.545   3.450 -23.119  0.00  0.00      PRO  H  
ATOM   4578  HG2 GLN P 317     -20.374   3.737 -24.352  0.00  0.00      PRO  H  
ATOM   4579 HE21 GLN P 317     -23.355   3.169 -24.441  0.00  0.00      PRO  H  
ATOM   4580 HE22 GLN P 317     -24.152   4.598 -25.062  0.00  0.00      PRO  H  
ATOM   4581  N   LEU P 318     -21.676   4.445 -19.677  0.00  0.00      PRO  N  
ATOM   4582  CA  LEU P 318     -22.579   3.717 -18.729  0.00  0.00      PRO  C  
ATOM   4583  C   LEU P 318     -23.801   4.655 -18.456  0.00  0.00      PRO  C  
ATOM   4584  O   LEU P 318     -24.968   4.160 -18.428  0.00  0.00      PRO  O  
ATOM   4585  CB  LEU P 318     -21.792   3.511 -17.394  0.00  0.00      PRO  C  
ATOM   4586  CG  LEU P 318     -22.578   2.649 -16.405  0.00  0.00      PRO  C  
ATOM   4587  CD1 LEU P 318     -22.719   1.212 -16.874  0.00  0.00      PRO  C  
ATOM   4588  CD2 LEU P 318     -22.029   2.559 -15.016  0.00  0.00      PRO  C  
ATOM   4589  HN  LEU P 318     -20.818   4.857 -19.378  0.00  0.00      PRO  H  
ATOM   4590  HA  LEU P 318     -22.880   2.762 -19.133  0.00  0.00      PRO  H  
ATOM   4591  HB1 LEU P 318     -21.510   4.436 -16.848  0.00  0.00      PRO  H  
ATOM   4592  HB2 LEU P 318     -20.839   2.973 -17.584  0.00  0.00      PRO  H  
ATOM   4593  HG  LEU P 318     -23.601   3.075 -16.326  0.00  0.00      PRO  H  
ATOM   4594 HD11 LEU P 318     -23.367   0.668 -16.153  0.00  0.00      PRO  H  
ATOM   4595 HD12 LEU P 318     -23.182   1.238 -17.884  0.00  0.00      PRO  H  
ATOM   4596 HD13 LEU P 318     -21.742   0.733 -17.096  0.00  0.00      PRO  H  
ATOM   4597 HD21 LEU P 318     -22.523   1.805 -14.368  0.00  0.00      PRO  H  
ATOM   4598 HD22 LEU P 318     -20.986   2.199 -15.153  0.00  0.00      PRO  H  
ATOM   4599 HD23 LEU P 318     -21.961   3.548 -14.515  0.00  0.00      PRO  H  
ATOM   4600  N   PHE P 319     -23.610   5.972 -18.167  0.00  0.00      PRO  N  
ATOM   4601  CA  PHE P 319     -24.759   6.916 -18.009  0.00  0.00      PRO  C  
ATOM   4602  C   PHE P 319     -25.541   7.106 -19.269  0.00  0.00      PRO  C  
ATOM   4603  O   PHE P 319     -26.742   7.055 -19.168  0.00  0.00      PRO  O  
ATOM   4604  CB  PHE P 319     -24.099   8.219 -17.422  0.00  0.00      PRO  C  
ATOM   4605  CG  PHE P 319     -25.289   9.145 -17.068  0.00  0.00      PRO  C  
ATOM   4606  CD1 PHE P 319     -25.888   9.057 -15.810  0.00  0.00      PRO  C  
ATOM   4607  CE1 PHE P 319     -26.810  10.030 -15.369  0.00  0.00      PRO  C  
ATOM   4608  CZ  PHE P 319     -27.121  11.092 -16.267  0.00  0.00      PRO  C  
ATOM   4609  CD2 PHE P 319     -25.562  10.331 -17.813  0.00  0.00      PRO  C  
ATOM   4610  CE2 PHE P 319     -26.515  11.230 -17.483  0.00  0.00      PRO  C  
ATOM   4611  HN  PHE P 319     -22.734   6.437 -18.061  0.00  0.00      PRO  H  
ATOM   4612  HA  PHE P 319     -25.440   6.387 -17.359  0.00  0.00      PRO  H  
ATOM   4613  HB1 PHE P 319     -23.412   8.861 -18.015  0.00  0.00      PRO  H  
ATOM   4614  HB2 PHE P 319     -23.651   8.055 -16.419  0.00  0.00      PRO  H  
ATOM   4615  HD1 PHE P 319     -25.796   8.193 -15.170  0.00  0.00      PRO  H  
ATOM   4616  HE1 PHE P 319     -27.291   9.847 -14.419  0.00  0.00      PRO  H  
ATOM   4617  HZ  PHE P 319     -27.852  11.831 -15.972  0.00  0.00      PRO  H  
ATOM   4618  HD2 PHE P 319     -24.926  10.522 -18.664  0.00  0.00      PRO  H  
ATOM   4619  HE2 PHE P 319     -26.694  12.108 -18.086  0.00  0.00      PRO  H  
ATOM   4620  N   LYS P 320     -24.936   7.301 -20.508  0.00  0.00      PRO  N  
ATOM   4621  CA  LYS P 320     -25.715   7.479 -21.736  0.00  0.00      PRO  C  
ATOM   4622  C   LYS P 320     -26.454   6.228 -22.166  0.00  0.00      PRO  C  
ATOM   4623  O   LYS P 320     -27.560   6.332 -22.628  0.00  0.00      PRO  O  
ATOM   4624  CB  LYS P 320     -24.882   8.061 -22.811  0.00  0.00      PRO  C  
ATOM   4625  CG  LYS P 320     -24.381   9.444 -22.596  0.00  0.00      PRO  C  
ATOM   4626  CD  LYS P 320     -25.479  10.423 -22.023  0.00  0.00      PRO  C  
ATOM   4627  CE  LYS P 320     -24.922  11.887 -21.831  0.00  0.00      PRO  C  
ATOM   4628  NZ  LYS P 320     -25.964  12.940 -21.705  0.00  0.00      PRO  N1+
ATOM   4629  NT  LYS P 320     -25.877   5.065 -22.170  0.00  0.00      PRO  N  
ATOM   4630  CAT LYS P 320     -26.539   3.789 -22.310  0.00  0.00      PRO  C  
ATOM   4631  HN  LYS P 320     -23.944   7.383 -20.562  0.00  0.00      PRO  H  
ATOM   4632  HA  LYS P 320     -26.529   8.160 -21.535  0.00  0.00      PRO  H  
ATOM   4633  HB1 LYS P 320     -25.435   8.083 -23.775  0.00  0.00      PRO  H  
ATOM   4634  HB2 LYS P 320     -23.915   7.523 -22.902  0.00  0.00      PRO  H  
ATOM   4635  HG1 LYS P 320     -23.995   9.833 -23.563  0.00  0.00      PRO  H  
ATOM   4636  HG2 LYS P 320     -23.646   9.465 -21.763  0.00  0.00      PRO  H  
ATOM   4637  HD1 LYS P 320     -25.753  10.062 -21.009  0.00  0.00      PRO  H  
ATOM   4638  HD2 LYS P 320     -26.331  10.309 -22.727  0.00  0.00      PRO  H  
ATOM   4639  HE1 LYS P 320     -24.319  12.169 -22.721  0.00  0.00      PRO  H  
ATOM   4640  HE2 LYS P 320     -24.335  12.007 -20.895  0.00  0.00      PRO  H  
ATOM   4641  HZ1 LYS P 320     -26.737  12.585 -21.106  0.00  0.00      PRO  H  
ATOM   4642  HZ2 LYS P 320     -25.613  13.783 -21.207  0.00  0.00      PRO  H  
ATOM   4643  HZ3 LYS P 320     -26.366  13.247 -22.614  0.00  0.00      PRO  H  
ATOM   4644  HNT LYS P 320     -24.954   5.072 -21.791  0.00  0.00      PRO  H  
ATOM   4645  HT1 LYS P 320     -25.918   3.018 -22.814  0.00  0.00      PRO  H  
ATOM   4646  HT2 LYS P 320     -26.863   3.284 -21.375  0.00  0.00      PRO  H  
ATOM   4647  HT3 LYS P 320     -27.466   4.015 -22.880  0.00  0.00      PRO  H  
TER    4648      LYS P 320
HETATM 4649  C1  UNK     1      -3.298   1.793 -19.284  1.00  0.00           C  
HETATM 4650  C2  UNK     1      -2.346   0.826 -19.668  1.00  0.00           C  
HETATM 4651  C3  UNK     1      -1.435   1.079 -20.711  1.00  0.00           C  
HETATM 4652  C4  UNK     1      -1.474   2.310 -21.392  1.00  0.00           C  
HETATM 4653  O1  UNK     1      -4.177   1.513 -18.270  1.00  0.00           O  
HETATM 4654  C5  UNK     1      -2.431   3.270 -21.015  1.00  0.00           C  
HETATM 4655  C6  UNK     1      -3.356   3.036 -19.957  1.00  0.00           C  
HETATM 4656  C7  UNK     1      -4.150   4.220 -19.902  1.00  0.00           C  
HETATM 4657  N1  UNK     1      -3.787   5.103 -20.795  1.00  0.00           N  
HETATM 4658  N2  UNK     1      -2.740   4.549 -21.461  1.00  0.00           N  
HETATM 4659  N3  UNK     1      -5.239   4.413 -19.047  1.00  0.00           N  
HETATM 4660  C8  UNK     1      -3.822   2.087 -17.020  1.00  0.00           C  
HETATM 4661  S1  UNK     1      -6.849   4.618 -19.602  1.00  0.00           S  
HETATM 4662  O2  UNK     1      -7.548   5.484 -18.648  1.00  0.00           O  
HETATM 4663  O3  UNK     1      -6.771   4.938 -21.033  1.00  0.00           O  
HETATM 4664  C9  UNK     1      -7.603   3.044 -19.459  1.00  0.00           C  
HETATM 4665  C10 UNK     1      -7.313   1.920 -20.182  1.00  0.00           C  
HETATM 4666  C11 UNK     1      -8.168   0.837 -19.841  1.00  0.00           C  
HETATM 4667  C12 UNK     1      -9.077   1.182 -18.876  1.00  0.00           C  
HETATM 4668  S2  UNK     1      -8.877   2.799 -18.297  1.00  0.00           S  
HETATM 4669 CL1  UNK     1     -10.371   0.275 -18.233  1.00  0.00          Cl  
HETATM 4670  C13 UNK     1      -2.093   5.336 -22.497  1.00  0.00           C  
HETATM 4671  C14 UNK     1      -0.113   8.667 -20.560  1.00  0.00           C  
HETATM 4672  C15 UNK     1      -1.489   8.741 -20.863  1.00  0.00           C  
HETATM 4673  C16 UNK     1      -2.110   7.673 -21.535  1.00  0.00           C  
HETATM 4674  C17 UNK     1      -1.375   6.518 -21.872  1.00  0.00           C  
HETATM 4675  C18 UNK     1       0.002   6.451 -21.574  1.00  0.00           C  
HETATM 4676  C19 UNK     1       0.633   7.529 -20.922  1.00  0.00           C  
HETATM 4677  C20 UNK     1      -2.311   9.956 -20.474  1.00  0.00           C  
HETATM 4678  N4  UNK     1      -2.706  10.758 -21.626  1.00  0.00           N  
HETATM 4679  C21 UNK     1      -1.919  11.666 -22.223  1.00  0.00           C  
HETATM 4680  O4  UNK     1      -0.769  11.882 -21.833  1.00  0.00           O  
HETATM 4681  C22 UNK     1      -2.494  12.500 -23.387  1.00  0.00           C  
HETATM 4682  C23 UNK     1      -3.933  12.107 -23.778  1.00  0.00           C  
HETATM 4683  C24 UNK     1      -1.559  12.425 -24.609  1.00  0.00           C  
HETATM 4684  O5  UNK     1      -2.531  13.855 -22.975  1.00  0.00           O  
HETATM 4685  H1  UNK     1      -2.304  -0.117 -19.141  1.00  0.00           H  
HETATM 4686  H2  UNK     1      -0.708   0.328 -20.986  1.00  0.00           H  
HETATM 4687  H3  UNK     1      -0.782   2.507 -22.198  1.00  0.00           H  
HETATM 4688  H4  UNK     1      -4.449   1.665 -16.234  1.00  0.00           H  
HETATM 4689  H5  UNK     1      -2.782   1.883 -16.762  1.00  0.00           H  
HETATM 4690  H6  UNK     1      -3.963   3.167 -17.015  1.00  0.00           H  
HETATM 4691  H7  UNK     1      -5.209   3.760 -18.279  1.00  0.00           H  
HETATM 4692  H8  UNK     1      -6.546   1.849 -20.940  1.00  0.00           H  
HETATM 4693  H9  UNK     1      -8.093  -0.117 -20.332  1.00  0.00           H  
HETATM 4694  H10 UNK     1      -2.848   5.684 -23.205  1.00  0.00           H  
HETATM 4695  H11 UNK     1      -1.393   4.711 -23.053  1.00  0.00           H  
HETATM 4696  H12 UNK     1       0.377   9.483 -20.055  1.00  0.00           H  
HETATM 4697  H13 UNK     1      -3.166   7.723 -21.767  1.00  0.00           H  
HETATM 4698  H14 UNK     1       0.575   5.575 -21.840  1.00  0.00           H  
HETATM 4699  H15 UNK     1       1.689   7.482 -20.696  1.00  0.00           H  
HETATM 4700  H16 UNK     1      -1.769  10.565 -19.749  1.00  0.00           H  
HETATM 4701  H17 UNK     1      -3.215   9.616 -19.966  1.00  0.00           H  
HETATM 4702  H18 UNK     1      -3.632  10.612 -22.004  1.00  0.00           H  
HETATM 4703  H19 UNK     1      -2.879  14.371 -23.688  1.00  0.00           H  
HETATM 4704  H20 UNK     1      -1.470  11.400 -24.971  1.00  0.00           H  
HETATM 4705  H21 UNK     1      -1.936  13.028 -25.436  1.00  0.00           H  
HETATM 4706  H22 UNK     1      -0.555  12.780 -24.377  1.00  0.00           H  
HETATM 4707  H23 UNK     1      -3.971  11.080 -24.143  1.00  0.00           H  
HETATM 4708  H24 UNK     1      -4.315  12.741 -24.579  1.00  0.00           H  
HETATM 4709  H25 UNK     1      -4.628  12.193 -22.941  1.00  0.00           H  
CONECT    5   12   13   14    6
CONECT   12    5
CONECT   13    5
CONECT   14    5
CONECT    6    5    7    1
CONECT    6    7
CONECT    7    6
CONECT    7    6
CONECT    1    6   15
CONECT   15    1
CONECT    8   17
CONECT   17    8
CONECT   26   38
CONECT   38   26
CONECT   30   40
CONECT   40   30
CONECT   47   56
CONECT   56   47
CONECT   51   58
CONECT   58   51
CONECT   52   60
CONECT   60   52
CONECT   62   68
CONECT   68   62
CONECT   66   70
CONECT   70   66
CONECT   67   72
CONECT   72   67
CONECT   73   81
CONECT   81   73
CONECT   79   87   80
CONECT   87   79
CONECT   80   79   89   90   91
CONECT   89   80
CONECT   90   80
CONECT   91   80
CONECT   96   99
CONECT   99   96
CONECT   97  102
CONECT  102   97
CONECT   98  104
CONECT  104   98
CONECT  106  115
CONECT  115  106
CONECT  110  117
CONECT  117  110
CONECT  111  119
CONECT  119  111
CONECT  112  121
CONECT  121  112
CONECT  113  123
CONECT  123  113
CONECT  132  135
CONECT  135  132
CONECT  133  138
CONECT  138  133
CONECT  134  140
CONECT  140  134
CONECT  142  148
CONECT  148  142
CONECT  146  150
CONECT  150  146
CONECT  147  152
CONECT  152  147
CONECT  153  160
CONECT  160  153
CONECT  167  176
CONECT  176  167
CONECT  171  178
CONECT  178  171
CONECT  172  180
CONECT  180  172
CONECT  173  182
CONECT  182  173
CONECT  174  184
CONECT  184  174
CONECT  189  198
CONECT  198  189
CONECT  193  200
CONECT  200  193
CONECT  194  202
CONECT  202  194
CONECT  204  208
CONECT  208  204
CONECT  205  209
CONECT  209  205
CONECT  211  219
CONECT  219  211
CONECT  217  225  218
CONECT  225  217
CONECT  218  217  227  228  229
CONECT  227  218
CONECT  228  218
CONECT  229  218
CONECT  230  239
CONECT  239  230
CONECT  234  241
CONECT  241  234
CONECT  235  243
CONECT  243  235
CONECT  236  245
CONECT  245  236
CONECT  237  247
CONECT  247  237
CONECT  252  257
CONECT  257  252
CONECT  262  273
CONECT  273  262
CONECT  266  275
CONECT  275  266
CONECT  282  286
CONECT  286  282
CONECT  283  287
CONECT  287  283
CONECT  289  298
CONECT  298  289
CONECT  293  300
CONECT  300  293
CONECT  294  302
CONECT  302  294
CONECT  304  312
CONECT  312  304
CONECT  308  314
CONECT  314  308
CONECT  323  334
CONECT  334  323
CONECT  327  336
CONECT  336  327
CONECT  343  351
CONECT  351  343
CONECT  347  353
CONECT  353  347
CONECT  366  369
CONECT  369  366
CONECT  367  372
CONECT  372  367
CONECT  368  374
CONECT  374  368
CONECT  380  383
CONECT  383  380
CONECT  381  386
CONECT  386  381
CONECT  382  388
CONECT  388  382
CONECT  390  398
CONECT  398  390
CONECT  394  400
CONECT  400  394
CONECT  409  421
CONECT  421  409
CONECT  413  423
CONECT  423  413
CONECT  430  436
CONECT  436  430
CONECT  434  438
CONECT  438  434
CONECT  435  440
CONECT  440  435
CONECT  441  449
CONECT  449  441
CONECT  445  451
CONECT  451  445
CONECT  460  467
CONECT  467  460
CONECT  476  487
CONECT  487  476
CONECT  480  489
CONECT  489  480
CONECT  496  503
CONECT  503  496
CONECT  512  523
CONECT  523  512
CONECT  516  525
CONECT  525  516
CONECT  532  536
CONECT  536  532
CONECT  533  537
CONECT  537  533
CONECT  539  547
CONECT  547  539
CONECT  543  549
CONECT  549  543
CONECT  558  566
CONECT  566  558
CONECT  562  568
CONECT  568  562
CONECT  577  581
CONECT  581  577
CONECT  578  582
CONECT  582  578
CONECT  584  592
CONECT  592  584
CONECT  588  594
CONECT  594  588
CONECT  598  604
CONECT  604  598
CONECT  602  606
CONECT  606  602
CONECT  603  608
CONECT  608  603
CONECT  609  616
CONECT  616  609
CONECT  625  632
CONECT  632  625
CONECT  641  648
CONECT  648  641
CONECT  657  665
CONECT  665  657
CONECT  661  667
CONECT  667  661
CONECT  676  683
CONECT  683  676
CONECT  692  700
CONECT  700  692
CONECT  696  702
CONECT  702  696
CONECT  711  722
CONECT  722  711
CONECT  715  724
CONECT  724  715
CONECT  731  740
CONECT  740  731
CONECT  735  742
CONECT  742  735
CONECT  736  744
CONECT  744  736
CONECT  737  746
CONECT  746  737
CONECT  738  748
CONECT  748  738
CONECT  753  765
CONECT  765  753
CONECT  757  767
CONECT  767  757
CONECT  774  783
CONECT  783  774
CONECT  778  785
CONECT  785  778
CONECT  779  787
CONECT  787  779
CONECT  780  789
CONECT  789  780
CONECT  781  791
CONECT  791  781
CONECT  796  807
CONECT  807  796
CONECT  800  809
CONECT  809  800
CONECT  801  811
CONECT  811  801
CONECT  802  813
CONECT  813  802
CONECT  820  828
CONECT  828  820
CONECT  824  830
CONECT  830  824
CONECT  839  850
CONECT  850  839
CONECT  843  852
CONECT  852  843
CONECT  844  854
CONECT  854  844
CONECT  845  856
CONECT  856  845
CONECT  863  869
CONECT  869  863
CONECT  867  871
CONECT  871  867
CONECT  868  873
CONECT  873  868
CONECT  874  882
CONECT  882  874
CONECT  878  884
CONECT  884  878
CONECT  879  886
CONECT  886  879
CONECT  891  898
CONECT  898  891
CONECT  905  913
CONECT  913  905
CONECT  909  915
CONECT  915  909
CONECT  917  924
CONECT  924  917
CONECT  933  945
CONECT  945  933
CONECT  937  947
CONECT  947  937
CONECT  954  962
CONECT  962  954
CONECT  958  964
CONECT  964  958
CONECT  973  981
CONECT  981  973
CONECT  977  983
CONECT  983  977
CONECT  992 1000
CONECT 1000  992
CONECT  996 1002
CONECT 1002  996
CONECT 1006 1014
CONECT 1014 1006
CONECT 1010 1016
CONECT 1016 1010
CONECT 1025 1030
CONECT 1030 1025
CONECT 1035 1043
CONECT 1043 1035
CONECT 1041 1049 1042
CONECT 1049 1041
CONECT 1042 1041 1051 1052 1053
CONECT 1051 1042
CONECT 1052 1042
CONECT 1053 1042
CONECT 1054 1060
CONECT 1060 1054
CONECT 1058 1062
CONECT 1062 1058
CONECT 1059 1064
CONECT 1064 1059
CONECT 1065 1073
CONECT 1073 1065
CONECT 1069 1075
CONECT 1075 1069
CONECT 1077 1085
CONECT 1085 1077
CONECT 1081 1087
CONECT 1087 1081
CONECT 1096 1104
CONECT 1104 1096
CONECT 1100 1106
CONECT 1106 1100
CONECT 1115 1126
CONECT 1126 1115
CONECT 1119 1128
CONECT 1128 1119
CONECT 1135 1142
CONECT 1142 1135
CONECT 1151 1162
CONECT 1162 1151
CONECT 1155 1164
CONECT 1164 1155
CONECT 1171 1177
CONECT 1177 1171
CONECT 1175 1179
CONECT 1179 1175
CONECT 1176 1181
CONECT 1181 1176
CONECT 1182 1190
CONECT 1190 1182
CONECT 1186 1192
CONECT 1192 1186
CONECT 1205 1208
CONECT 1208 1205
CONECT 1206 1211
CONECT 1211 1206
CONECT 1207 1213
CONECT 1213 1207
CONECT 1215 1226
CONECT 1226 1215
CONECT 1219 1228
CONECT 1228 1219
CONECT 1235 1249
CONECT 1249 1235
CONECT 1239 1251
CONECT 1251 1239
CONECT 1259 1263
CONECT 1263 1259
CONECT 1260 1264
CONECT 1264 1260
CONECT 1266 1278
CONECT 1278 1266
CONECT 1270 1280
CONECT 1280 1270
CONECT 1287 1299
CONECT 1299 1287
CONECT 1291 1301
CONECT 1301 1291
CONECT 1308 1313
CONECT 1313 1308
CONECT 1318 1323
CONECT 1323 1318
CONECT 1328 1336
CONECT 1336 1328
CONECT 1332 1338
CONECT 1338 1332
CONECT 1340 1349
CONECT 1349 1340
CONECT 1344 1351
CONECT 1351 1344
CONECT 1345 1353
CONECT 1353 1345
CONECT 1357 1371
CONECT 1371 1357
CONECT 1361 1373
CONECT 1373 1361
CONECT 1381 1388
CONECT 1388 1381
CONECT 1397 1408
CONECT 1408 1397
CONECT 1401 1410
CONECT 1410 1401
CONECT 1417 1421
CONECT 1421 1417
CONECT 1418 1422
CONECT 1422 1418
CONECT 1424 1432
CONECT 1432 1424
CONECT 1428 1434
CONECT 1434 1428
CONECT 1443 1447
CONECT 1447 1443
CONECT 1444 1448
CONECT 1448 1444
CONECT 1450 1458
CONECT 1458 1450
CONECT 1454 1460
CONECT 1460 1454
CONECT 1469 1475
CONECT 1475 1469
CONECT 1473 1477
CONECT 1477 1473
CONECT 1474 1479
CONECT 1479 1474
CONECT 1480 1489
CONECT 1489 1480
CONECT 1484 1491
CONECT 1491 1484
CONECT 1485 1493
CONECT 1493 1485
CONECT 1486 1495
CONECT 1495 1486
CONECT 1487 1497
CONECT 1497 1487
CONECT 1502 1510
CONECT 1510 1502
CONECT 1506 1512
CONECT 1512 1506
CONECT 1507 1514
CONECT 1514 1507
CONECT 1519 1527
CONECT 1527 1519
CONECT 1525 1533 1526
CONECT 1533 1525
CONECT 1526 1525 1535 1536 1537
CONECT 1535 1526
CONECT 1536 1526
CONECT 1537 1526
CONECT 1538 1544
CONECT 1544 1538
CONECT 1542 1546
CONECT 1546 1542
CONECT 1543 1548
CONECT 1548 1543
CONECT 1549 1563
CONECT 1563 1549
CONECT 1553 1565
CONECT 1565 1553
CONECT 1573 1581
CONECT 1581 1573
CONECT 1577 1583
CONECT 1583 1577
CONECT 1578 1585
CONECT 1585 1578
CONECT 1590 1602
CONECT 1602 1590
CONECT 1594 1604
CONECT 1604 1594
CONECT 1611 1619
CONECT 1619 1611
CONECT 1615 1621
CONECT 1621 1615
CONECT 1630 1637
CONECT 1637 1630
CONECT 1646 1650
CONECT 1650 1646
CONECT 1647 1651
CONECT 1651 1647
CONECT 1653 1664
CONECT 1664 1653
CONECT 1657 1666
CONECT 1666 1657
CONECT 1673 1685
CONECT 1685 1673
CONECT 1677 1687
CONECT 1687 1677
CONECT 1694 1700
CONECT 1700 1694
CONECT 1698 1702
CONECT 1702 1698
CONECT 1699 1704
CONECT 1704 1699
CONECT 1705 1709
CONECT 1709 1705
CONECT 1706 1710
CONECT 1710 1706
CONECT 1712 1720
CONECT 1720 1712
CONECT 1718 1726 1719
CONECT 1726 1718
CONECT 1719 1718 1728 1729 1730
CONECT 1728 1719
CONECT 1729 1719
CONECT 1730 1719
CONECT 1731 1742
CONECT 1742 1731
CONECT 1735 1744
CONECT 1744 1735
CONECT 1751 1762
CONECT 1762 1751
CONECT 1755 1764
CONECT 1764 1755
CONECT 1771 1778
CONECT 1778 1771
CONECT 1787 1795
CONECT 1795 1787
CONECT 1791 1797
CONECT 1797 1791
CONECT 1792 1799
CONECT 1799 1792
CONECT 1804 1812
CONECT 1812 1804
CONECT 1808 1814
CONECT 1814 1808
CONECT 1823 1831
CONECT 1831 1823
CONECT 1827 1833
CONECT 1833 1827
CONECT 1828 1835
CONECT 1835 1828
CONECT 1840 1846
CONECT 1846 1840
CONECT 1844 1848
CONECT 1848 1844
CONECT 1845 1850
CONECT 1850 1845
CONECT 1851 1859
CONECT 1859 1851
CONECT 1857 1865 1858
CONECT 1865 1857
CONECT 1858 1857 1867 1868 1869
CONECT 1867 1858
CONECT 1868 1858
CONECT 1869 1858
CONECT 1870 1878
CONECT 1878 1870
CONECT 1874 1880
CONECT 1880 1874
CONECT 1882 1893
CONECT 1893 1882
CONECT 1886 1895
CONECT 1895 1886
CONECT 1887 1897
CONECT 1897 1887
CONECT 1888 1899
CONECT 1899 1888
CONECT 1906 1918
CONECT 1918 1906
CONECT 1910 1920
CONECT 1920 1910
CONECT 1927 1935
CONECT 1935 1927
CONECT 1931 1937
CONECT 1937 1931
CONECT 1946 1951
CONECT 1951 1946
CONECT 1956 1964
CONECT 1964 1956
CONECT 1962 1970 1963
CONECT 1970 1962
CONECT 1963 1962 1972 1973 1974
CONECT 1972 1963
CONECT 1973 1963
CONECT 1974 1963
CONECT 1975 1982
CONECT 1982 1975
CONECT 1991 2001
CONECT 2001 1991
CONECT 1995 2003
CONECT 2003 1995
CONECT 2008 2013
CONECT 2013 2008
CONECT 2018 2025
CONECT 2025 2018
CONECT 2034 2045
CONECT 2045 2034
CONECT 2038 2047
CONECT 2047 2038
CONECT 2054 2060
CONECT 2060 2054
CONECT 2058 2062
CONECT 2062 2058
CONECT 2059 2064
CONECT 2064 2059
CONECT 2065 2073
CONECT 2073 2065
CONECT 2069 2075
CONECT 2075 2069
CONECT 2084 2095
CONECT 2095 2084
CONECT 2088 2097
CONECT 2097 2088
CONECT 2089 2099
CONECT 2099 2089
CONECT 2090 2101
CONECT 2101 2090
CONECT 2108 2113
CONECT 2113 2108
CONECT 2118 2129
CONECT 2129 2118
CONECT 2122 2131
CONECT 2131 2122
CONECT 2123 2133
CONECT 2133 2123
CONECT 2124 2135
CONECT 2135 2124
CONECT 2142 2149
CONECT 2149 2142
CONECT 2156 2164
CONECT 2164 2156
CONECT 2160 2166
CONECT 2166 2160
CONECT 2175 2182
CONECT 2182 2175
CONECT 2189 2201
CONECT 2201 2189
CONECT 2193 2203
CONECT 2203 2193
CONECT 2210 2214
CONECT 2214 2210
CONECT 2211 2215
CONECT 2215 2211
CONECT 2217 2224
CONECT 2224 2217
CONECT 2233 2241
CONECT 2241 2233
CONECT 2239 2247 2240
CONECT 2247 2239
CONECT 2240 2239 2249 2250 2251
CONECT 2249 2240
CONECT 2250 2240
CONECT 2251 2240
CONECT 2252 2259
CONECT 2259 2252
CONECT 2266 2272
CONECT 2272 2266
CONECT 2270 2274
CONECT 2274 2270
CONECT 2271 2276
CONECT 2276 2271
CONECT 2277 2285
CONECT 2285 2277
CONECT 2281 2287
CONECT 2287 2281
CONECT 2296 2301
CONECT 2301 2296
CONECT 2306 2313
CONECT 2313 2306
CONECT 2320 2334
CONECT 2334 2320
CONECT 2324 2336
CONECT 2336 2324
CONECT 2344 2350
CONECT 2350 2344
CONECT 2348 2352
CONECT 2352 2348
CONECT 2349 2354
CONECT 2354 2349
CONECT 2355 2362
CONECT 2362 2355
CONECT 2371 2376
CONECT 2376 2371
CONECT 2381 2388
CONECT 2388 2381
CONECT 2397 2408
CONECT 2408 2397
CONECT 2401 2410
CONECT 2410 2401
CONECT 2417 2422
CONECT 2422 2417
CONECT 2427 2433
CONECT 2433 2427
CONECT 2431 2435
CONECT 2435 2431
CONECT 2432 2437
CONECT 2437 2432
CONECT 2438 2446
CONECT 2446 2438
CONECT 2442 2448
CONECT 2448 2442
CONECT 2461 2464
CONECT 2464 2461
CONECT 2462 2467
CONECT 2467 2462
CONECT 2463 2469
CONECT 2469 2463
CONECT 2471 2475
CONECT 2475 2471
CONECT 2472 2476
CONECT 2476 2472
CONECT 2478 2489
CONECT 2489 2478
CONECT 2482 2491
CONECT 2491 2482
CONECT 2498 2506
CONECT 2506 2498
CONECT 2502 2508
CONECT 2508 2502
CONECT 2517 2528
CONECT 2528 2517
CONECT 2521 2530
CONECT 2530 2521
CONECT 2537 2544
CONECT 2544 2537
CONECT 2551 2565
CONECT 2565 2551
CONECT 2555 2567
CONECT 2567 2555
CONECT 2575 2584
CONECT 2584 2575
CONECT 2579 2586
CONECT 2586 2579
CONECT 2580 2588
CONECT 2588 2580
CONECT 2581 2590
CONECT 2590 2581
CONECT 2582 2592
CONECT 2592 2582
CONECT 2597 2604
CONECT 2604 2597
CONECT 2613 2621
CONECT 2621 2613
CONECT 2617 2623
CONECT 2623 2617
CONECT 2632 2638
CONECT 2638 2632
CONECT 2636 2640
CONECT 2640 2636
CONECT 2637 2642
CONECT 2642 2637
CONECT 2643 2649
CONECT 2649 2643
CONECT 2647 2651
CONECT 2651 2647
CONECT 2648 2653
CONECT 2653 2648
CONECT 2654 2662
CONECT 2662 2654
CONECT 2658 2664
CONECT 2664 2658
CONECT 2673 2682
CONECT 2682 2673
CONECT 2677 2684
CONECT 2684 2677
CONECT 2678 2686
CONECT 2686 2678
CONECT 2688 2696
CONECT 2696 2688
CONECT 2694 2702 2695
CONECT 2702 2694
CONECT 2695 2694 2704 2705 2706
CONECT 2704 2695
CONECT 2705 2695
CONECT 2706 2695
CONECT 2707 2715
CONECT 2715 2707
CONECT 2711 2717
CONECT 2717 2711
CONECT 2721 2729
CONECT 2729 2721
CONECT 2727 2735 2728
CONECT 2735 2727
CONECT 2728 2727 2737 2738 2739
CONECT 2737 2728
CONECT 2738 2728
CONECT 2739 2728
CONECT 2740 2748
CONECT 2748 2740
CONECT 2744 2750
CONECT 2750 2744
CONECT 2759 2763
CONECT 2763 2759
CONECT 2760 2764
CONECT 2764 2760
CONECT 2766 2774
CONECT 2774 2766
CONECT 2770 2776
CONECT 2776 2770
CONECT 2785 2792
CONECT 2792 2785
CONECT 2801 2809
CONECT 2809 2801
CONECT 2807 2815 2808
CONECT 2815 2807
CONECT 2808 2807 2817 2818 2819
CONECT 2817 2808
CONECT 2818 2808
CONECT 2819 2808
CONECT 2824 2827
CONECT 2827 2824
CONECT 2825 2830
CONECT 2830 2825
CONECT 2826 2832
CONECT 2832 2826
CONECT 2834 2842
CONECT 2842 2834
CONECT 2838 2844
CONECT 2844 2838
CONECT 2853 2857
CONECT 2857 2853
CONECT 2854 2858
CONECT 2858 2854
CONECT 2860 2868
CONECT 2868 2860
CONECT 2866 2874 2867
CONECT 2874 2866
CONECT 2867 2866 2876 2877 2878
CONECT 2876 2867
CONECT 2877 2867
CONECT 2878 2867
CONECT 2879 2887
CONECT 2887 2879
CONECT 2883 2889
CONECT 2889 2883
CONECT 2884 2891
CONECT 2891 2884
CONECT 2896 2904
CONECT 2904 2896
CONECT 2900 2906
CONECT 2906 2900
CONECT 2915 2926
CONECT 2926 2915
CONECT 2919 2928
CONECT 2928 2919
CONECT 2935 2941
CONECT 2941 2935
CONECT 2939 2943
CONECT 2943 2939
CONECT 2940 2945
CONECT 2945 2940
CONECT 2946 2958
CONECT 2958 2946
CONECT 2950 2960
CONECT 2960 2950
CONECT 2967 2973
CONECT 2973 2967
CONECT 2971 2975
CONECT 2975 2971
CONECT 2972 2977
CONECT 2977 2972
CONECT 2978 2986
CONECT 2986 2978
CONECT 2982 2988
CONECT 2988 2982
CONECT 2983 2990
CONECT 2990 2983
CONECT 2995 3003
CONECT 3003 2995
CONECT 3001 3009 3002
CONECT 3009 3001
CONECT 3002 3001 3011 3012 3013
CONECT 3011 3002
CONECT 3012 3002
CONECT 3013 3002
CONECT 3014 3022
CONECT 3022 3014
CONECT 3020 3028 3021
CONECT 3028 3020
CONECT 3021 3020 3030 3031 3032
CONECT 3030 3021
CONECT 3031 3021
CONECT 3032 3021
CONECT 3033 3044
CONECT 3044 3033
CONECT 3037 3046
CONECT 3046 3037
CONECT 3038 3048
CONECT 3048 3038
CONECT 3039 3050
CONECT 3050 3039
CONECT 3057 3064
CONECT 3064 3057
CONECT 3071 3079
CONECT 3079 3071
CONECT 3075 3081
CONECT 3081 3075
CONECT 3090 3099
CONECT 3099 3090
CONECT 3094 3101
CONECT 3101 3094
CONECT 3095 3103
CONECT 3103 3095
CONECT 3107 3117
CONECT 3117 3107
CONECT 3111 3119
CONECT 3119 3111
CONECT 3124 3130
CONECT 3130 3124
CONECT 3128 3132
CONECT 3132 3128
CONECT 3129 3134
CONECT 3134 3129
CONECT 3135 3144
CONECT 3144 3135
CONECT 3139 3146
CONECT 3146 3139
CONECT 3140 3148
CONECT 3148 3140
CONECT 3141 3150
CONECT 3150 3141
CONECT 3142 3152
CONECT 3152 3142
CONECT 3157 3165
CONECT 3165 3157
CONECT 3161 3167
CONECT 3167 3161
CONECT 3171 3180
CONECT 3180 3171
CONECT 3175 3182
CONECT 3182 3175
CONECT 3176 3184
CONECT 3184 3176
CONECT 3186 3195
CONECT 3195 3186
CONECT 3190 3197
CONECT 3197 3190
CONECT 3191 3199
CONECT 3199 3191
CONECT 3192 3201
CONECT 3201 3192
CONECT 3193 3203
CONECT 3203 3193
CONECT 3208 3217
CONECT 3217 3208
CONECT 3212 3219
CONECT 3219 3212
CONECT 3213 3221
CONECT 3221 3213
CONECT 3214 3223
CONECT 3223 3214
CONECT 3215 3225
CONECT 3225 3215
CONECT 3230 3238
CONECT 3238 3230
CONECT 3234 3240
CONECT 3240 3234
CONECT 3244 3253
CONECT 3253 3244
CONECT 3248 3255
CONECT 3255 3248
CONECT 3249 3257
CONECT 3257 3249
CONECT 3250 3259
CONECT 3259 3250
CONECT 3251 3261
CONECT 3261 3251
CONECT 3266 3271
CONECT 3271 3266
CONECT 3276 3283
CONECT 3283 3276
CONECT 3292 3301
CONECT 3301 3292
CONECT 3296 3303
CONECT 3303 3296
CONECT 3297 3305
CONECT 3305 3297
CONECT 3298 3307
CONECT 3307 3298
CONECT 3299 3309
CONECT 3309 3299
CONECT 3314 3322
CONECT 3322 3314
CONECT 3318 3324
CONECT 3324 3318
CONECT 3319 3326
CONECT 3326 3319
CONECT 3331 3339
CONECT 3339 3331
CONECT 3337 3345 3338
CONECT 3345 3337
CONECT 3338 3337 3347 3348 3349
CONECT 3347 3338
CONECT 3348 3338
CONECT 3349 3338
CONECT 3350 3361
CONECT 3361 3350
CONECT 3354 3363
CONECT 3363 3354
CONECT 3370 3375
CONECT 3375 3370
CONECT 3380 3387
CONECT 3387 3380
CONECT 3396 3403
CONECT 3403 3396
CONECT 3412 3419
CONECT 3419 3412
CONECT 3428 3436
CONECT 3436 3428
CONECT 3432 3438
CONECT 3438 3432
CONECT 3447 3458
CONECT 3458 3447
CONECT 3451 3460
CONECT 3460 3451
CONECT 3467 3475
CONECT 3475 3467
CONECT 3471 3477
CONECT 3477 3471
CONECT 3486 3490
CONECT 3490 3486
CONECT 3487 3491
CONECT 3491 3487
CONECT 3493 3504
CONECT 3504 3493
CONECT 3497 3506
CONECT 3506 3497
CONECT 3513 3527
CONECT 3527 3513
CONECT 3517 3529
CONECT 3529 3517
CONECT 3537 3544
CONECT 3544 3537
CONECT 3555 3558
CONECT 3558 3555
CONECT 3556 3561
CONECT 3561 3556
CONECT 3557 3563
CONECT 3563 3557
CONECT 3565 3577
CONECT 3577 3565
CONECT 3569 3579
CONECT 3579 3569
CONECT 3586 3594
CONECT 3594 3586
CONECT 3590 3596
CONECT 3596 3590
CONECT 3600 3608
CONECT 3608 3600
CONECT 3606 3614 3607
CONECT 3614 3606
CONECT 3607 3606 3616 3617 3618
CONECT 3616 3607
CONECT 3617 3607
CONECT 3618 3607
CONECT 3619 3626
CONECT 3626 3619
CONECT 3635 3643
CONECT 3643 3635
CONECT 3639 3645
CONECT 3645 3639
CONECT 3654 3665
[truncated: 6,750 more chars]
