# Supplementary material for: Exploring an Intracellular Allosteric Site of CC-Chemokine Receptor 4 from 3D Models, Probe Simulations, and Mutagenesis
Source: ACS Pharmacol Transl Sci. 2024 Jul 16;7(8):2516–26. doi: 10.1021/acsptsci.4c00330 (PMC11320731; doi:10.1021/acsptsci.4c00330)
Supplement: Supplementary file 2 — pt4c00330_si_002.zip [file pt4c00330_si_002.zip › GSK_CCR4-CCR2-dock-scal1_0.pdb]

REMARK   4      COMPLIES WITH FORMAT V. 3.0, 1-DEC-2006
REMARK 888
REMARK 888 WRITTEN BY MAESTRO (A PRODUCT OF SCHRODINGER, LLC)
TITLE     CCR4-CCR2
EXPDTA    THEORETICAL MODEL, MODELLER 9.23 2020/01/07 12:40:52
REMARK 250  TEMPERATURE           (KELVIN) : NULL
REMARK 250  PH                             : NULL
MODEL        1
ATOM      1  N   ILE A  34      -2.726   9.439  24.386  1.00 91.86           N  
ANISOU    1  N   ILE A  34    12812  13763   8326     44  -1075    988
ATOM      2  CA  ILE A  34      -2.986   9.609  22.938  1.00 88.55           C  
ANISOU    2  CA  ILE A  34    12308  13282   8055     81  -1026   1009
ATOM      3  C   ILE A  34      -4.409   9.085  22.574  1.00 83.45           C  
ANISOU    3  C   ILE A  34    11697  12542   7468    181   -953   1130
ATOM      4  O   ILE A  34      -5.000   9.579  21.615  1.00 85.03           O  
ANISOU    4  O   ILE A  34    11794  12751   7762    252   -955   1212
ATOM      5  CB  ILE A  34      -1.895   8.911  22.055  1.00  0.00           C  
ATOM      6  CG1 ILE A  34      -1.781   9.534  20.644  1.00  0.00           C  
ATOM      7  CG2 ILE A  34      -1.994   7.368  21.971  1.00  0.00           C  
ATOM      8  CD1 ILE A  34      -0.516   9.115  19.875  1.00  0.00           C  
ATOM      9  H1  ILE A  34      -1.760   9.654  24.591  1.00 91.86           H  
ATOM     10  H2  ILE A  34      -3.267  10.105  24.920  1.00 91.86           H  
ATOM     11  HA  ILE A  34      -2.964  10.680  22.730  1.00 88.55           H  
ATOM     12  HB  ILE A  34      -0.940   9.120  22.542  1.00  0.00           H  
ATOM     13 HG13 ILE A  34      -1.794  10.622  20.718  1.00  0.00           H  
ATOM     14 HG12 ILE A  34      -2.658   9.266  20.054  1.00  0.00           H  
ATOM     15 HG21 ILE A  34      -1.100   6.943  21.517  1.00  0.00           H  
ATOM     16 HG22 ILE A  34      -2.087   6.927  22.964  1.00  0.00           H  
ATOM     17 HG23 ILE A  34      -2.848   7.044  21.376  1.00  0.00           H  
ATOM     18 HD11 ILE A  34      -0.193   9.904  19.196  1.00  0.00           H  
ATOM     19 HD12 ILE A  34       0.315   8.902  20.545  1.00  0.00           H  
ATOM     20 HD13 ILE A  34      -0.696   8.221  19.276  1.00  0.00           H  
ATOM     21  N   LYS A  35      -4.921   8.100  23.335  1.00 78.90           N  
ANISOU   21  N   LYS A  35    11263  11885   6830    187   -890   1145
ATOM     22  CA  LYS A  35      -6.215   7.421  23.209  1.00 74.77           C  
ANISOU   22  CA  LYS A  35    10785  11271   6354    255   -818   1260
ATOM     23  C   LYS A  35      -7.451   8.342  23.238  1.00 71.13           C  
ANISOU   23  C   LYS A  35    10221  10877   5927    363   -875   1420
ATOM     24  O   LYS A  35      -8.433   8.026  22.569  1.00 70.09           O  
ANISOU   24  O   LYS A  35    10078  10664   5889    438   -808   1503
ATOM     25  CB  LYS A  35      -6.284   6.334  24.307  1.00  0.00           C  
ATOM     26  CG  LYS A  35      -6.153   6.879  25.747  1.00  0.00           C  
ATOM     27  CD  LYS A  35      -5.799   5.807  26.785  1.00  0.00           C  
ATOM     28  CE  LYS A  35      -5.303   6.451  28.090  1.00  0.00           C  
ATOM     29  NZ  LYS A  35      -4.830   5.450  29.057  1.00  0.00           N1+
ATOM     30  H   LYS A  35      -4.343   7.773  24.096  1.00 78.90           H  
ATOM     31  HA  LYS A  35      -6.212   6.922  22.239  1.00 74.77           H  
ATOM     32  HB3 LYS A  35      -5.479   5.623  24.120  1.00  0.00           H  
ATOM     33  HB2 LYS A  35      -7.210   5.763  24.217  1.00  0.00           H  
ATOM     34  HG3 LYS A  35      -7.084   7.366  26.040  1.00  0.00           H  
ATOM     35  HG2 LYS A  35      -5.390   7.657  25.787  1.00  0.00           H  
ATOM     36  HD3 LYS A  35      -5.039   5.136  26.381  1.00  0.00           H  
ATOM     37  HD2 LYS A  35      -6.680   5.193  26.982  1.00  0.00           H  
ATOM     38  HE3 LYS A  35      -6.095   7.045  28.548  1.00  0.00           H  
ATOM     39  HE2 LYS A  35      -4.473   7.127  27.883  1.00  0.00           H  
ATOM     40  HZ1 LYS A  35      -4.083   4.910  28.645  1.00  0.00           H  
ATOM     41  HZ2 LYS A  35      -4.488   5.919  29.884  1.00  0.00           H  
ATOM     42  HZ3 LYS A  35      -5.592   4.836  29.308  1.00  0.00           H  
ATOM     43  N   ALA A  36      -7.376   9.465  23.977  1.00 69.41           N  
ANISOU   43  N   ALA A  36     9928  10808   5637    379   -993   1467
ATOM     44  CA  ALA A  36      -8.425  10.485  24.039  1.00 67.73           C  
ANISOU   44  CA  ALA A  36     9607  10671   5457    500  -1049   1624
ATOM     45  C   ALA A  36      -8.593  11.239  22.710  1.00 64.99           C  
ANISOU   45  C   ALA A  36     9122  10322   5249    567  -1030   1641
ATOM     46  O   ALA A  36      -9.725  11.448  22.276  1.00 65.24           O  
ANISOU   46  O   ALA A  36     9124  10300   5364    689   -984   1752
ATOM     47  CB  ALA A  36      -8.114  11.464  25.181  1.00  0.00           C  
ATOM     48  H   ALA A  36      -6.534   9.656  24.499  1.00 69.41           H  
ATOM     49  HA  ALA A  36      -9.370   9.987  24.265  1.00 67.73           H  
ATOM     50  HB1 ALA A  36      -8.885  12.231  25.265  1.00  0.00           H  
ATOM     51  HB2 ALA A  36      -8.068  10.943  26.138  1.00  0.00           H  
ATOM     52  HB3 ALA A  36      -7.159  11.969  25.031  1.00  0.00           H  
ATOM     53  N   PHE A  37      -7.460  11.584  22.072  1.00 62.26           N  
ANISOU   53  N   PHE A  37     8702  10027   4927    489  -1059   1528
ATOM     54  CA  PHE A  37      -7.413  12.198  20.746  1.00 59.91           C  
ANISOU   54  CA  PHE A  37     8274   9741   4749    537  -1041   1530
ATOM     55  C   PHE A  37      -7.836  11.188  19.664  1.00 56.38           C  
ANISOU   55  C   PHE A  37     7899   9119   4403    571   -910   1509
ATOM     56  O   PHE A  37      -8.560  11.571  18.750  1.00 55.41           O  
ANISOU   56  O   PHE A  37     7703   8969   4380    675   -869   1570
ATOM     57  CB  PHE A  37      -5.989  12.743  20.495  1.00  0.00           C  
ATOM     58  CG  PHE A  37      -5.865  13.743  19.357  1.00  0.00           C  
ATOM     59  CD1 PHE A  37      -6.084  15.115  19.606  1.00  0.00           C  
ATOM     60  CD2 PHE A  37      -5.682  13.311  18.025  1.00  0.00           C  
ATOM     61  CE1 PHE A  37      -6.042  16.028  18.562  1.00  0.00           C  
ATOM     62  CE2 PHE A  37      -5.647  14.240  16.993  1.00  0.00           C  
ATOM     63  CZ  PHE A  37      -5.817  15.593  17.262  1.00  0.00           C  
ATOM     64  H   PHE A  37      -6.569  11.354  22.487  1.00 62.26           H  
ATOM     65  HA  PHE A  37      -8.115  13.034  20.738  1.00 59.91           H  
ATOM     66  HB3 PHE A  37      -5.294  11.923  20.312  1.00  0.00           H  
ATOM     67  HB2 PHE A  37      -5.628  13.235  21.399  1.00  0.00           H  
ATOM     68  HD1 PHE A  37      -6.276  15.461  20.611  1.00  0.00           H  
ATOM     69  HD2 PHE A  37      -5.565  12.260  17.805  1.00  0.00           H  
ATOM     70  HE1 PHE A  37      -6.194  17.079  18.758  1.00  0.00           H  
ATOM     71  HE2 PHE A  37      -5.498  13.909  15.976  1.00  0.00           H  
ATOM     72  HZ  PHE A  37      -5.794  16.307  16.452  1.00  0.00           H  
ATOM     73  N   GLY A  38      -7.417   9.917  19.820  1.00 53.87           N  
ANISOU   73  N   GLY A  38     7724   8688   4058    486   -841   1421
ATOM     74  CA  GLY A  38      -7.716   8.805  18.921  1.00 50.47           C  
ANISOU   74  CA  GLY A  38     7360   8102   3715    495   -720   1392
ATOM     75  C   GLY A  38      -9.223   8.531  18.812  1.00 50.99           C  
ANISOU   75  C   GLY A  38     7464   8080   3829    609   -655   1521
ATOM     76  O   GLY A  38      -9.720   8.358  17.704  1.00 50.85           O  
ANISOU   76  O   GLY A  38     7448   7963   3911    665   -572   1531
ATOM     77  H   GLY A  38      -6.824   9.703  20.611  1.00 53.87           H  
ATOM     78  HA3 GLY A  38      -7.221   7.908  19.294  1.00 50.47           H  
ATOM     79  HA2 GLY A  38      -7.294   9.017  17.939  1.00 50.47           H  
ATOM     80  N   GLU A  39      -9.951   8.545  19.942  1.00 52.35           N  
ANISOU   80  N   GLU A  39     7676   8284   3929    646   -691   1620
ATOM     81  CA  GLU A  39     -11.404   8.354  20.009  1.00 51.97           C  
ANISOU   81  CA  GLU A  39     7681   8142   3922    752   -626   1748
ATOM     82  C   GLU A  39     -12.232   9.442  19.293  1.00 52.78           C  
ANISOU   82  C   GLU A  39     7681   8260   4112    912   -634   1856
ATOM     83  O   GLU A  39     -13.317   9.136  18.803  1.00 52.58           O  
ANISOU   83  O   GLU A  39     7701   8114   4161   1014   -552   1937
ATOM     84  CB  GLU A  39     -11.808   8.147  21.488  1.00  0.00           C  
ATOM     85  CG  GLU A  39     -13.330   8.143  21.778  1.00  0.00           C  
ATOM     86  CD  GLU A  39     -13.735   7.679  23.187  1.00  0.00           C  
ATOM     87  OE1 GLU A  39     -12.854   7.580  24.072  1.00  0.00           O  
ATOM     88  OE2 GLU A  39     -14.951   7.447  23.363  1.00  0.00           O1-
ATOM     89  H   GLU A  39      -9.485   8.683  20.829  1.00 52.35           H  
ATOM     90  HA  GLU A  39     -11.625   7.422  19.485  1.00 51.97           H  
ATOM     91  HB3 GLU A  39     -11.327   8.908  22.105  1.00  0.00           H  
ATOM     92  HB2 GLU A  39     -11.386   7.194  21.812  1.00  0.00           H  
ATOM     93  HG3 GLU A  39     -13.846   7.522  21.047  1.00  0.00           H  
ATOM     94  HG2 GLU A  39     -13.726   9.151  21.649  1.00  0.00           H  
ATOM     95  N   LEU A  40     -11.708  10.677  19.232  1.00 53.86           N  
ANISOU   95  N   LEU A  40     7681   8543   4242    937   -727   1857
ATOM     96  CA  LEU A  40     -12.376  11.811  18.594  1.00 55.34           C  
ANISOU   96  CA  LEU A  40     7751   8768   4506   1098   -735   1964
ATOM     97  C   LEU A  40     -12.042  11.941  17.096  1.00 52.43           C  
ANISOU   97  C   LEU A  40     7317   8365   4240   1124   -681   1900
ATOM     98  O   LEU A  40     -12.878  12.465  16.361  1.00 52.50           O  
ANISOU   98  O   LEU A  40     7278   8335   4334   1272   -635   1979
ATOM     99  CB  LEU A  40     -12.000  13.109  19.344  1.00  0.00           C  
ATOM    100  CG  LEU A  40     -12.502  13.179  20.806  1.00  0.00           C  
ATOM    101  CD1 LEU A  40     -11.919  14.412  21.530  1.00  0.00           C  
ATOM    102  CD2 LEU A  40     -14.041  13.114  20.910  1.00  0.00           C  
ATOM    103  H   LEU A  40     -10.809  10.860  19.655  1.00 53.86           H  
ATOM    104  HA  LEU A  40     -13.457  11.677  18.659  1.00 55.34           H  
ATOM    105  HB3 LEU A  40     -12.392  13.973  18.804  1.00  0.00           H  
ATOM    106  HB2 LEU A  40     -10.914  13.218  19.330  1.00  0.00           H  
ATOM    107  HG  LEU A  40     -12.113  12.307  21.331  1.00  0.00           H  
ATOM    108 HD11 LEU A  40     -11.396  14.112  22.438  1.00  0.00           H  
ATOM    109 HD12 LEU A  40     -11.200  14.948  20.910  1.00  0.00           H  
ATOM    110 HD13 LEU A  40     -12.684  15.133  21.818  1.00  0.00           H  
ATOM    111 HD21 LEU A  40     -14.444  13.806  21.649  1.00  0.00           H  
ATOM    112 HD22 LEU A  40     -14.524  13.343  19.960  1.00  0.00           H  
ATOM    113 HD23 LEU A  40     -14.363  12.114  21.206  1.00  0.00           H  
ATOM    114  N   PHE A  41     -10.845  11.493  16.673  1.00 49.46           N  
ANISOU  114  N   PHE A  41     6948   7995   3849    984   -682   1758
ATOM    115  CA  PHE A  41     -10.318  11.727  15.324  1.00 46.36           C  
ANISOU  115  CA  PHE A  41     6485   7595   3535    988   -645   1689
ATOM    116  C   PHE A  41     -10.460  10.503  14.408  1.00 43.46           C  
ANISOU  116  C   PHE A  41     6236   7051   3227    960   -527   1616
ATOM    117  O   PHE A  41     -10.839  10.690  13.254  1.00 42.60           O  
ANISOU  117  O   PHE A  41     6113   6871   3202   1050   -458   1629
ATOM    118  CB  PHE A  41      -8.837  12.170  15.408  1.00  0.00           C  
ATOM    119  CG  PHE A  41      -8.538  13.484  14.717  1.00  0.00           C  
ATOM    120  CD1 PHE A  41      -8.719  14.701  15.408  1.00  0.00           C  
ATOM    121  CD2 PHE A  41      -8.227  13.514  13.341  1.00  0.00           C  
ATOM    122  CE1 PHE A  41      -8.504  15.907  14.756  1.00  0.00           C  
ATOM    123  CE2 PHE A  41      -8.018  14.731  12.707  1.00  0.00           C  
ATOM    124  CZ  PHE A  41      -8.146  15.921  13.413  1.00  0.00           C  
ATOM    125  H   PHE A  41     -10.208  11.074  17.338  1.00 49.46           H  
ATOM    126  HA  PHE A  41     -10.882  12.539  14.859  1.00 46.36           H  
ATOM    127  HB3 PHE A  41      -8.168  11.414  14.992  1.00  0.00           H  
ATOM    128  HB2 PHE A  41      -8.519  12.282  16.439  1.00  0.00           H  
ATOM    129  HD1 PHE A  41      -9.007  14.697  16.449  1.00  0.00           H  
ATOM    130  HD2 PHE A  41      -8.140  12.593  12.782  1.00  0.00           H  
ATOM    131  HE1 PHE A  41      -8.621  16.837  15.292  1.00  0.00           H  
ATOM    132  HE2 PHE A  41      -7.761  14.753  11.658  1.00  0.00           H  
ATOM    133  HZ  PHE A  41      -7.983  16.863  12.911  1.00  0.00           H  
ATOM    134  N   LEU A  42     -10.139   9.291  14.897  1.00 41.89           N  
ANISOU  134  N   LEU A  42     6149   6784   2982    838   -501   1540
ATOM    135  CA  LEU A  42     -10.081   8.079  14.068  1.00 39.94           C  
ANISOU  135  CA  LEU A  42     5995   6392   2787    788   -398   1460
ATOM    136  C   LEU A  42     -11.448   7.582  13.553  1.00 40.85           C  
ANISOU  136  C   LEU A  42     6193   6353   2976    897   -296   1539
ATOM    137  O   LEU A  42     -11.494   7.232  12.374  1.00 40.47           O  
ANISOU  137  O   LEU A  42     6173   6207   2998    912   -220   1492
ATOM    138  CB  LEU A  42      -9.287   6.935  14.748  1.00 38.04           C  
ANISOU  138  CB  LEU A  42     5846   6127   2481    641   -390   1373
ATOM    139  CG  LEU A  42      -7.750   7.002  14.593  1.00 36.65           C  
ANISOU  139  CG  LEU A  42     5650   5993   2284    513   -416   1230
ATOM    140  CD1 LEU A  42      -7.103   8.319  15.060  1.00 37.39           C  
ANISOU  140  CD1 LEU A  42     5629   6234   2344    506   -521   1220
ATOM    141  CD2 LEU A  42      -7.088   5.784  15.265  1.00 36.15           C  
ANISOU  141  CD2 LEU A  42     5684   5903   2147    396   -402   1162
ATOM    142  H   LEU A  42      -9.866   9.186  15.866  1.00 41.89           H  
ATOM    143  HA  LEU A  42      -9.515   8.348  13.173  1.00 39.94           H  
ATOM    144  HB3 LEU A  42      -9.602   5.985  14.311  1.00 38.04           H  
ATOM    145  HB2 LEU A  42      -9.549   6.849  15.798  1.00 38.04           H  
ATOM    146  HG  LEU A  42      -7.544   6.925  13.526  1.00 36.65           H  
ATOM    147 HD11 LEU A  42      -6.161   8.151  15.581  1.00 37.39           H  
ATOM    148 HD12 LEU A  42      -6.884   8.964  14.208  1.00 37.39           H  
ATOM    149 HD13 LEU A  42      -7.743   8.879  15.736  1.00 37.39           H  
ATOM    150 HD21 LEU A  42      -6.220   5.450  14.696  1.00 36.15           H  
ATOM    151 HD22 LEU A  42      -6.750   6.012  16.276  1.00 36.15           H  
ATOM    152 HD23 LEU A  42      -7.769   4.936  15.337  1.00 36.15           H  
ATOM    153  N   PRO A  43     -12.536   7.599  14.365  1.00 42.89           N  
ANISOU  153  N   PRO A  43     6502   6580   3216    967   -291   1655
ATOM    154  CA  PRO A  43     -13.876   7.235  13.865  1.00 43.02           C  
ANISOU  154  CA  PRO A  43     6612   6425   3309   1063   -185   1721
ATOM    155  C   PRO A  43     -14.409   8.065  12.672  1.00 43.82           C  
ANISOU  155  C   PRO A  43     6671   6481   3497   1210   -147   1760
ATOM    156  O   PRO A  43     -14.753   7.427  11.678  1.00 43.34           O  
ANISOU  156  O   PRO A  43     6693   6271   3503   1227    -50   1727
ATOM    157  CB  PRO A  43     -14.780   7.251  15.108  1.00 44.40           C  
ANISOU  157  CB  PRO A  43     6837   6590   3442   1115   -199   1847
ATOM    158  CG  PRO A  43     -13.825   7.025  16.264  1.00 44.63           C  
ANISOU  158  CG  PRO A  43     6848   6747   3361    991   -283   1808
ATOM    159  CD  PRO A  43     -12.550   7.730  15.825  1.00 43.88           C  
ANISOU  159  CD  PRO A  43     6638   6788   3248    941   -362   1716
ATOM    160  HA  PRO A  43     -13.795   6.196  13.539  1.00 43.02           H  
ATOM    161  HB3 PRO A  43     -15.553   6.482  15.068  1.00 44.40           H  
ATOM    162  HB2 PRO A  43     -15.288   8.203  15.237  1.00 44.40           H  
ATOM    163  HG3 PRO A  43     -13.621   5.961  16.357  1.00 44.63           H  
ATOM    164  HG2 PRO A  43     -14.218   7.367  17.220  1.00 44.63           H  
ATOM    165  HD2 PRO A  43     -12.579   8.783  16.105  1.00 43.88           H  
ATOM    166  HD3 PRO A  43     -11.688   7.273  16.307  1.00 43.88           H  
ATOM    167  N   PRO A  44     -14.423   9.424  12.714  1.00 45.18           N  
ANISOU  167  N   PRO A  44     6719   6779   3669   1314   -216   1827
ATOM    168  CA  PRO A  44     -14.835  10.215  11.539  1.00 45.44           C  
ANISOU  168  CA  PRO A  44     6718   6759   3787   1457   -159   1856
ATOM    169  C   PRO A  44     -13.839  10.193  10.362  1.00 44.58           C  
ANISOU  169  C   PRO A  44     6563   6675   3699   1394   -145   1736
ATOM    170  O   PRO A  44     -14.297  10.219   9.220  1.00 43.74           O  
ANISOU  170  O   PRO A  44     6501   6458   3659   1473    -60   1726
ATOM    171  CB  PRO A  44     -15.051  11.633  12.090  1.00 47.05           C  
ANISOU  171  CB  PRO A  44     6778   7114   3983   1581   -238   1965
ATOM    172  CG  PRO A  44     -14.122  11.718  13.286  1.00 47.28           C  
ANISOU  172  CG  PRO A  44     6736   7316   3914   1452   -359   1937
ATOM    173  CD  PRO A  44     -14.178  10.307  13.861  1.00 46.39           C  
ANISOU  173  CD  PRO A  44     6766   7109   3752   1325   -332   1891
ATOM    174  HA  PRO A  44     -15.791   9.843  11.165  1.00 45.44           H  
ATOM    175  HB3 PRO A  44     -16.085  11.736  12.422  1.00 47.05           H  
ATOM    176  HB2 PRO A  44     -14.865  12.424  11.362  1.00 47.05           H  
ATOM    177  HG3 PRO A  44     -14.409  12.488  14.003  1.00 47.28           H  
ATOM    178  HG2 PRO A  44     -13.112  11.943  12.944  1.00 47.28           H  
ATOM    179  HD2 PRO A  44     -13.269  10.085  14.409  1.00 46.39           H  
ATOM    180  HD3 PRO A  44     -15.018  10.242  14.551  1.00 46.39           H  
ATOM    181  N   LEU A  45     -12.521  10.129  10.640  1.00 44.37           N  
ANISOU  181  N   LEU A  45     6462   6783   3613   1253   -224   1645
ATOM    182  CA  LEU A  45     -11.467  10.085   9.619  1.00 35.27           C  
ANISOU  182  CA  LEU A  45     5262   5663   2476   1184   -217   1532
ATOM    183  C   LEU A  45     -11.532   8.808   8.769  1.00 42.94           C  
ANISOU  183  C   LEU A  45     6367   6465   3483   1120   -119   1443
ATOM    184  O   LEU A  45     -11.598   8.909   7.546  1.00 42.12           O  
ANISOU  184  O   LEU A  45     6257   6271   3473   1134    -56   1375
ATOM    185  CB  LEU A  45     -10.076  10.273  10.272  1.00 34.88           C  
ANISOU  185  CB  LEU A  45     5128   5768   2358   1032   -318   1450
ATOM    186  CG  LEU A  45      -8.858  10.224   9.314  1.00 33.48           C  
ANISOU  186  CG  LEU A  45     4906   5621   2193    942   -313   1330
ATOM    187  CD1 LEU A  45      -8.923  11.315   8.223  1.00 33.84           C  
ANISOU  187  CD1 LEU A  45     4835   5718   2307   1041   -303   1357
ATOM    188  CD2 LEU A  45      -7.532  10.259  10.104  1.00 33.27           C  
ANISOU  188  CD2 LEU A  45     4831   5709   2101    783   -403   1245
ATOM    189  H   LEU A  45     -12.210  10.122  11.602  1.00 44.37           H  
ATOM    190  HA  LEU A  45     -11.642  10.929   8.950  1.00 35.27           H  
ATOM    191  HB3 LEU A  45      -9.946   9.499  11.030  1.00 34.88           H  
ATOM    192  HB2 LEU A  45     -10.060  11.225  10.804  1.00 34.88           H  
ATOM    193  HG  LEU A  45      -8.862   9.260   8.804  1.00 33.48           H  
ATOM    194 HD11 LEU A  45      -7.962  11.803   8.059  1.00 33.84           H  
ATOM    195 HD12 LEU A  45      -9.225  10.883   7.269  1.00 33.84           H  
ATOM    196 HD13 LEU A  45      -9.641  12.098   8.469  1.00 33.84           H  
ATOM    197 HD21 LEU A  45      -6.892   9.424   9.819  1.00 33.27           H  
ATOM    198 HD22 LEU A  45      -6.965  11.175   9.936  1.00 33.27           H  
ATOM    199 HD23 LEU A  45      -7.694  10.183  11.180  1.00 33.27           H  
ATOM    200  N   TYR A  46     -11.530   7.640   9.432  1.00 41.60           N  
ANISOU  200  N   TYR A  46     6291   6233   3283   1016   -105   1408
ATOM    201  CA  TYR A  46     -11.585   6.327   8.786  1.00 38.08           C  
ANISOU  201  CA  TYR A  46     5956   5644   2869    940    -19   1325
ATOM    202  C   TYR A  46     -12.934   6.034   8.117  1.00 39.00           C  
ANISOU  202  C   TYR A  46     6167   5578   3075   1028     80   1365
ATOM    203  O   TYR A  46     -12.942   5.285   7.143  1.00 38.73           O  
ANISOU  203  O   TYR A  46     6179   5425   3113    974    146   1272
ATOM    204  CB  TYR A  46     -11.219   5.222   9.798  1.00 35.68           C  
ANISOU  204  CB  TYR A  46     5710   5326   2520    815    -23   1292
ATOM    205  CG  TYR A  46      -9.805   5.229  10.364  1.00 34.26           C  
ANISOU  205  CG  TYR A  46     5462   5275   2280    692    -99   1206
ATOM    206  CD1 TYR A  46      -8.758   5.970   9.768  1.00 30.84           C  
ANISOU  206  CD1 TYR A  46     4937   4933   1849    668   -147   1140
ATOM    207  CD2 TYR A  46      -9.531   4.444  11.503  1.00 33.90           C  
ANISOU  207  CD2 TYR A  46     5455   5251   2175    598   -116   1190
ATOM    208  CE1 TYR A  46      -7.463   5.933  10.312  1.00 34.32           C  
ANISOU  208  CE1 TYR A  46     5337   5465   2237    550   -210   1058
ATOM    209  CE2 TYR A  46      -8.234   4.403  12.047  1.00 33.34           C  
ANISOU  209  CE2 TYR A  46     5348   5272   2046    489   -175   1106
ATOM    210  CZ  TYR A  46      -7.200   5.152  11.452  1.00 30.74           C  
ANISOU  210  CZ  TYR A  46     4941   5015   1725    464   -222   1038
ATOM    211  OH  TYR A  46      -5.938   5.112  11.965  1.00 30.56           O  
ANISOU  211  OH  TYR A  46     4906   5058   1646    355   -275    951
ATOM    212  H   TYR A  46     -11.481   7.636  10.443  1.00 41.60           H  
ATOM    213  HA  TYR A  46     -10.852   6.315   7.979  1.00 38.08           H  
ATOM    214  HB3 TYR A  46     -11.348   4.248   9.331  1.00 35.68           H  
ATOM    215  HB2 TYR A  46     -11.926   5.243  10.629  1.00 35.68           H  
ATOM    216  HD1 TYR A  46      -8.920   6.576   8.890  1.00 30.84           H  
ATOM    217  HD2 TYR A  46     -10.318   3.862  11.960  1.00 33.90           H  
ATOM    218  HE1 TYR A  46      -6.670   6.497   9.843  1.00 34.32           H  
ATOM    219  HE2 TYR A  46      -8.037   3.796  12.918  1.00 33.34           H  
ATOM    220  HH  TYR A  46      -5.848   4.539  12.729  1.00 30.56           H  
ATOM    221  N   SER A  47     -14.025   6.654   8.603  1.00 40.59           N  
ANISOU  221  N   SER A  47     6400   5752   3272   1160     88   1500
ATOM    222  CA  SER A  47     -15.336   6.620   7.954  1.00 42.61           C  
ANISOU  222  CA  SER A  47     6757   5816   3616   1251    186   1540
ATOM    223  C   SER A  47     -15.345   7.411   6.634  1.00 44.05           C  
ANISOU  223  C   SER A  47     6882   5963   3891   1316    221   1480
ATOM    224  O   SER A  47     -15.875   6.907   5.646  1.00 43.76           O  
ANISOU  224  O   SER A  47     6932   5764   3931   1301    307   1414
ATOM    225  CB  SER A  47     -16.421   7.152   8.908  1.00 44.20           C  
ANISOU  225  CB  SER A  47     6999   6000   3795   1392    186   1707
ATOM    226  OG  SER A  47     -16.688   6.210   9.926  1.00 44.74           O  
ANISOU  226  OG  SER A  47     7098   6092   3811   1297    155   1729
ATOM    227  H   SER A  47     -13.942   7.247   9.417  1.00 40.59           H  
ATOM    228  HA  SER A  47     -15.575   5.583   7.712  1.00 42.61           H  
ATOM    229  HB3 SER A  47     -17.355   7.326   8.372  1.00 44.20           H  
ATOM    230  HB2 SER A  47     -16.130   8.104   9.353  1.00 44.20           H  
ATOM    231  HG  SER A  47     -16.003   6.294  10.597  1.00 44.74           H  
ATOM    232  N   LEU A  48     -14.732   8.609   6.628  1.00 46.29           N  
ANISOU  232  N   LEU A  48     7019   6408   4162   1381    153   1502
ATOM    233  CA  LEU A  48     -14.641   9.483   5.455  1.00 47.23           C  
ANISOU  233  CA  LEU A  48     7066   6521   4360   1449    187   1455
ATOM    234  C   LEU A  48     -13.704   8.927   4.363  1.00 44.37           C  
ANISOU  234  C   LEU A  48     6702   6132   4026   1307    207   1295
ATOM    235  O   LEU A  48     -14.004   9.066   3.177  1.00 44.29           O  
ANISOU  235  O   LEU A  48     6723   6016   4088   1331    281   1230
ATOM    236  CB  LEU A  48     -14.238  10.904   5.905  1.00 50.51           C  
ANISOU  236  CB  LEU A  48     7303   7140   4746   1533    104   1523
ATOM    237  CG  LEU A  48     -14.446  12.004   4.837  1.00 55.18           C  
ANISOU  237  CG  LEU A  48     7817   7729   5420   1673    155   1536
ATOM    238  CD1 LEU A  48     -15.929  12.153   4.431  1.00 60.41           C  
ANISOU  238  CD1 LEU A  48     8592   8220   6142   1843    250   1627
ATOM    239  CD2 LEU A  48     -13.833  13.343   5.295  1.00 57.05           C  
ANISOU  239  CD2 LEU A  48     7854   8198   5623   1730     62   1606
ATOM    240  H   LEU A  48     -14.311   8.962   7.477  1.00 46.29           H  
ATOM    241  HA  LEU A  48     -15.645   9.539   5.039  1.00 47.23           H  
ATOM    242  HB3 LEU A  48     -13.196  10.891   6.229  1.00 50.51           H  
ATOM    243  HB2 LEU A  48     -14.819  11.182   6.785  1.00 50.51           H  
ATOM    244  HG  LEU A  48     -13.892  11.713   3.943  1.00 55.18           H  
ATOM    245 HD11 LEU A  48     -16.233  13.195   4.327  1.00 60.41           H  
ATOM    246 HD12 LEU A  48     -16.110  11.674   3.468  1.00 60.41           H  
ATOM    247 HD13 LEU A  48     -16.602  11.694   5.155  1.00 60.41           H  
ATOM    248 HD21 LEU A  48     -13.198  13.763   4.514  1.00 57.05           H  
ATOM    249 HD22 LEU A  48     -14.591  14.090   5.535  1.00 57.05           H  
ATOM    250 HD23 LEU A  48     -13.214  13.227   6.185  1.00 57.05           H  
ATOM    251  N   VAL A  49     -12.614   8.267   4.785  1.00 42.26           N  
ANISOU  251  N   VAL A  49     6402   5959   3695   1165    144   1233
ATOM    252  CA  VAL A  49     -11.706   7.512   3.919  1.00 39.91           C  
ANISOU  252  CA  VAL A  49     6110   5637   3418   1030    158   1093
ATOM    253  C   VAL A  49     -12.379   6.251   3.351  1.00 38.78           C  
ANISOU  253  C   VAL A  49     6108   5308   3320    981    244   1041
ATOM    254  O   VAL A  49     -12.149   5.934   2.185  1.00 38.66           O  
ANISOU  254  O   VAL A  49     6111   5223   3355    938    288    946
ATOM    255  CB  VAL A  49     -10.423   7.109   4.698  1.00 38.81           C  
ANISOU  255  CB  VAL A  49     5927   5621   3199    900     81   1048
ATOM    256  CG1 VAL A  49      -9.518   6.047   4.033  1.00 28.17           C  
ANISOU  256  CG1 VAL A  49     4607   4223   1873    773    107    918
ATOM    257  CG2 VAL A  49      -9.588   8.361   5.006  1.00 30.06           C  
ANISOU  257  CG2 VAL A  49     4676   4698   2047    915     -7   1074
ATOM    258  H   VAL A  49     -12.414   8.230   5.775  1.00 42.26           H  
ATOM    259  HA  VAL A  49     -11.422   8.151   3.079  1.00 39.91           H  
ATOM    260  HB  VAL A  49     -10.747   6.694   5.653  1.00 38.81           H  
ATOM    261 HG11 VAL A  49      -8.676   5.807   4.681  1.00 28.17           H  
ATOM    262 HG12 VAL A  49     -10.030   5.104   3.850  1.00 28.17           H  
ATOM    263 HG13 VAL A  49      -9.120   6.398   3.081  1.00 28.17           H  
ATOM    264 HG21 VAL A  49      -8.857   8.142   5.774  1.00 30.06           H  
ATOM    265 HG22 VAL A  49      -9.063   8.717   4.119  1.00 30.06           H  
ATOM    266 HG23 VAL A  49     -10.192   9.187   5.377  1.00 30.06           H  
ATOM    267  N   PHE A  50     -13.213   5.581   4.170  1.00 38.97           N  
ANISOU  267  N   PHE A  50     6229   5257   3321    981    264   1106
ATOM    268  CA  PHE A  50     -13.984   4.407   3.772  1.00 36.84           C  
ANISOU  268  CA  PHE A  50     6090   4817   3089    916    342   1067
ATOM    269  C   PHE A  50     -14.996   4.691   2.655  1.00 37.77           C  
ANISOU  269  C   PHE A  50     6278   4783   3289    993    423   1052
ATOM    270  O   PHE A  50     -15.007   3.939   1.687  1.00 37.67           O  
ANISOU  270  O   PHE A  50     6327   4669   3318    913    472    957
ATOM    271  CB  PHE A  50     -14.599   3.688   4.996  1.00 36.52           C  
ANISOU  271  CB  PHE A  50     6138   4732   3006    910    354   1160
ATOM    272  CG  PHE A  50     -15.498   2.500   4.684  1.00 36.21           C  
ANISOU  272  CG  PHE A  50     6229   4520   3009    835    435   1131
ATOM    273  CD1 PHE A  50     -14.922   1.251   4.386  1.00 35.09           C  
ANISOU  273  CD1 PHE A  50     6094   4379   2859    686    441   1043
ATOM    274  CD2 PHE A  50     -16.889   2.666   4.512  1.00 37.33           C  
ANISOU  274  CD2 PHE A  50     6485   4497   3200    911    508   1194
ATOM    275  CE1 PHE A  50     -15.715   0.186   3.985  1.00 34.64           C  
ANISOU  275  CE1 PHE A  50     6142   4180   2840    602    510   1019
ATOM    276  CE2 PHE A  50     -17.670   1.588   4.114  1.00 37.02           C  
ANISOU  276  CE2 PHE A  50     6570   4297   3200    820    581   1164
ATOM    277  CZ  PHE A  50     -17.087   0.353   3.858  1.00 35.36           C  
ANISOU  277  CZ  PHE A  50     6350   4108   2979    660    578   1076
ATOM    278  H   PHE A  50     -13.338   5.893   5.123  1.00 38.97           H  
ATOM    279  HA  PHE A  50     -13.266   3.714   3.343  1.00 36.84           H  
ATOM    280  HB3 PHE A  50     -15.154   4.392   5.613  1.00 36.52           H  
ATOM    281  HB2 PHE A  50     -13.788   3.313   5.621  1.00 36.52           H  
ATOM    282  HD1 PHE A  50     -13.859   1.125   4.473  1.00 35.09           H  
ATOM    283  HD2 PHE A  50     -17.348   3.628   4.684  1.00 37.33           H  
ATOM    284  HE1 PHE A  50     -15.264  -0.769   3.763  1.00 34.64           H  
ATOM    285  HE2 PHE A  50     -18.736   1.714   3.992  1.00 37.02           H  
ATOM    286  HZ  PHE A  50     -17.702  -0.477   3.544  1.00 35.36           H  
ATOM    287  N   VAL A  51     -15.801   5.762   2.784  1.00 39.94           N  
ANISOU  287  N   VAL A  51     6547   5045   3585   1151    439   1146
ATOM    288  CA  VAL A  51     -16.828   6.104   1.793  1.00 42.41           C  
ANISOU  288  CA  VAL A  51     6943   5200   3972   1246    529   1139
ATOM    289  C   VAL A  51     -16.245   6.549   0.435  1.00 43.22           C  
ANISOU  289  C   VAL A  51     6990   5321   4110   1227    547   1022
ATOM    290  O   VAL A  51     -16.784   6.140  -0.593  1.00 42.68           O  
ANISOU  290  O   VAL A  51     7018   5115   4083   1183    615    937
ATOM    291  CB  VAL A  51     -17.843   7.172   2.294  1.00  0.00           C  
ATOM    292  CG1 VAL A  51     -18.632   6.672   3.516  1.00  0.00           C  
ATOM    293  CG2 VAL A  51     -17.265   8.572   2.555  1.00  0.00           C  
ATOM    294  H   VAL A  51     -15.746   6.345   3.608  1.00 39.94           H  
ATOM    295  HA  VAL A  51     -17.396   5.191   1.603  1.00 42.41           H  
ATOM    296  HB  VAL A  51     -18.584   7.302   1.503  1.00  0.00           H  
ATOM    297 HG11 VAL A  51     -19.347   7.420   3.860  1.00  0.00           H  
ATOM    298 HG12 VAL A  51     -19.196   5.772   3.271  1.00  0.00           H  
ATOM    299 HG13 VAL A  51     -17.982   6.427   4.352  1.00  0.00           H  
ATOM    300 HG21 VAL A  51     -18.029   9.253   2.932  1.00  0.00           H  
ATOM    301 HG22 VAL A  51     -16.483   8.515   3.303  1.00  0.00           H  
ATOM    302 HG23 VAL A  51     -16.849   9.029   1.660  1.00  0.00           H  
ATOM    303  N   PHE A  52     -15.140   7.319   0.446  1.00 44.68           N  
ANISOU  303  N   PHE A  52     7022   5682   4273   1250    484   1019
ATOM    304  CA  PHE A  52     -14.454   7.764  -0.771  1.00 46.65           C  
ANISOU  304  CA  PHE A  52     7209   5966   4548   1234    501    921
ATOM    305  C   PHE A  52     -13.627   6.652  -1.435  1.00 42.89           C  
ANISOU  305  C   PHE A  52     6768   5467   4063   1061    494    797
ATOM    306  O   PHE A  52     -13.588   6.596  -2.663  1.00 42.20           O  
ANISOU  306  O   PHE A  52     6724   5306   4005   1034    546    707
ATOM    307  CB  PHE A  52     -13.565   8.995  -0.481  1.00 52.38           C  
ANISOU  307  CB  PHE A  52     7757   6895   5250   1275    430    954
ATOM    308  CG  PHE A  52     -14.247  10.288  -0.048  1.00 60.73           C  
ANISOU  308  CG  PHE A  52     8748   7997   6328   1461    444   1068
ATOM    309  CD1 PHE A  52     -15.613  10.549  -0.309  1.00 66.29           C  
ANISOU  309  CD1 PHE A  52     9563   8550   7073   1594    522   1136
ATOM    310  CD2 PHE A  52     -13.456  11.321   0.499  1.00 64.93           C  
ANISOU  310  CD2 PHE A  52     9107   8724   6842   1503    379   1111
ATOM    311  CE1 PHE A  52     -16.169  11.772   0.043  1.00 69.81           C  
ANISOU  311  CE1 PHE A  52     9943   9040   7542   1783    538   1251
ATOM    312  CE2 PHE A  52     -14.028  12.543   0.829  1.00 68.55           C  
ANISOU  312  CE2 PHE A  52     9483   9243   7321   1680    388   1226
ATOM    313  CZ  PHE A  52     -15.381  12.763   0.611  1.00 70.20           C  
ANISOU  313  CZ  PHE A  52     9799   9301   7571   1830    468   1299
ATOM    314  H   PHE A  52     -14.742   7.619   1.326  1.00 44.68           H  
ATOM    315  HA  PHE A  52     -15.205   8.049  -1.510  1.00 46.65           H  
ATOM    316  HB3 PHE A  52     -12.986   9.234  -1.375  1.00 52.38           H  
ATOM    317  HB2 PHE A  52     -12.831   8.735   0.285  1.00 52.38           H  
ATOM    318  HD1 PHE A  52     -16.249   9.808  -0.767  1.00 66.29           H  
ATOM    319  HD2 PHE A  52     -12.401  11.162   0.670  1.00 64.93           H  
ATOM    320  HE1 PHE A  52     -17.217  11.957  -0.139  1.00 69.81           H  
ATOM    321  HE2 PHE A  52     -13.418  13.322   1.261  1.00 68.55           H  
ATOM    322  HZ  PHE A  52     -15.820  13.714   0.876  1.00 70.20           H  
ATOM    323  N   GLY A  53     -12.991   5.789  -0.623  1.00 41.20           N  
ANISOU  323  N   GLY A  53     6533   5319   3801    951    431    793
ATOM    324  CA  GLY A  53     -12.126   4.713  -1.099  1.00 39.98           C  
ANISOU  324  CA  GLY A  53     6391   5164   3635    801    418    690
ATOM    325  C   GLY A  53     -12.937   3.516  -1.601  1.00 39.42           C  
ANISOU  325  C   GLY A  53     6451   4934   3593    732    479    641
ATOM    326  O   GLY A  53     -12.527   2.892  -2.578  1.00 27.08           O  
ANISOU  326  O   GLY A  53     4904   3345   2041    644    491    545
ATOM    327  H   GLY A  53     -13.065   5.902   0.380  1.00 41.20           H  
ATOM    328  HA3 GLY A  53     -11.478   4.384  -0.286  1.00 39.98           H  
ATOM    329  HA2 GLY A  53     -11.484   5.075  -1.902  1.00 39.98           H  
ATOM    330  N   LEU A  54     -14.087   3.217  -0.969  1.00 39.23           N  
ANISOU  330  N   LEU A  54     6523   4806   3579    765    515    710
ATOM    331  CA  LEU A  54     -15.006   2.158  -1.384  1.00 39.56           C  
ANISOU  331  CA  LEU A  54     6692   4691   3646    682    573    670
ATOM    332  C   LEU A  54     -15.630   2.474  -2.748  1.00 40.97           C  
ANISOU  332  C   LEU A  54     6945   4752   3870    712    639    600
ATOM    333  O   LEU A  54     -15.415   1.697  -3.673  1.00 43.84           O  
ANISOU  333  O   LEU A  54     7343   5074   4239    603    651    502
ATOM    334  CB  LEU A  54     -16.068   1.896  -0.291  1.00  0.00           C  
ATOM    335  CG  LEU A  54     -17.069   0.755  -0.589  1.00  0.00           C  
ATOM    336  CD1 LEU A  54     -16.365  -0.611  -0.734  1.00  0.00           C  
ATOM    337  CD2 LEU A  54     -18.196   0.726   0.464  1.00  0.00           C  
ATOM    338  H   LEU A  54     -14.368   3.753  -0.158  1.00 39.23           H  
ATOM    339  HA  LEU A  54     -14.411   1.250  -1.494  1.00 39.56           H  
ATOM    340  HB3 LEU A  54     -16.624   2.819  -0.119  1.00  0.00           H  
ATOM    341  HB2 LEU A  54     -15.563   1.665   0.649  1.00  0.00           H  
ATOM    342  HG  LEU A  54     -17.560   0.969  -1.539  1.00  0.00           H  
ATOM    343 HD11 LEU A  54     -16.897  -1.416  -0.226  1.00  0.00           H  
ATOM    344 HD12 LEU A  54     -16.292  -0.895  -1.784  1.00  0.00           H  
ATOM    345 HD13 LEU A  54     -15.353  -0.595  -0.330  1.00  0.00           H  
ATOM    346 HD21 LEU A  54     -19.174   0.784  -0.015  1.00  0.00           H  
ATOM    347 HD22 LEU A  54     -18.185  -0.180   1.068  1.00  0.00           H  
ATOM    348 HD23 LEU A  54     -18.131   1.566   1.156  1.00  0.00           H  
ATOM    349  N   LEU A  55     -16.336   3.615  -2.858  1.00 37.80           N  
ANISOU  349  N   LEU A  55     6565   4303   3496    864    683    651
ATOM    350  CA  LEU A  55     -16.962   4.084  -4.101  1.00 37.82           C  
ANISOU  350  CA  LEU A  55     6650   4186   3535    910    760    583
ATOM    351  C   LEU A  55     -15.950   4.381  -5.222  1.00 37.89           C  
ANISOU  351  C   LEU A  55     6570   4296   3529    873    739    486
ATOM    352  O   LEU A  55     -16.291   4.181  -6.386  1.00 37.92           O  
ANISOU  352  O   LEU A  55     6649   4216   3542    843    789    395
ATOM    353  CB  LEU A  55     -17.823   5.338  -3.827  1.00  0.00           C  
ATOM    354  CG  LEU A  55     -19.072   5.096  -2.950  1.00  0.00           C  
ATOM    355  CD1 LEU A  55     -19.755   6.434  -2.591  1.00  0.00           C  
ATOM    356  CD2 LEU A  55     -20.058   4.093  -3.587  1.00  0.00           C  
ATOM    357  H   LEU A  55     -16.451   4.212  -2.051  1.00 37.80           H  
ATOM    358  HA  LEU A  55     -17.606   3.283  -4.464  1.00 37.82           H  
ATOM    359  HB3 LEU A  55     -18.154   5.769  -4.774  1.00  0.00           H  
ATOM    360  HB2 LEU A  55     -17.193   6.098  -3.362  1.00  0.00           H  
ATOM    361  HG  LEU A  55     -18.734   4.660  -2.009  1.00  0.00           H  
ATOM    362 HD11 LEU A  55     -19.864   6.531  -1.510  1.00  0.00           H  
ATOM    363 HD12 LEU A  55     -19.175   7.293  -2.929  1.00  0.00           H  
ATOM    364 HD13 LEU A  55     -20.748   6.533  -3.029  1.00  0.00           H  
ATOM    365 HD21 LEU A  55     -21.099   4.397  -3.478  1.00  0.00           H  
ATOM    366 HD22 LEU A  55     -19.874   3.962  -4.654  1.00  0.00           H  
ATOM    367 HD23 LEU A  55     -19.964   3.113  -3.118  1.00  0.00           H  
ATOM    368  N   GLY A  56     -14.733   4.822  -4.858  1.00 37.39           N  
ANISOU  368  N   GLY A  56     6359   4411   3437    868    664    506
ATOM    369  CA  GLY A  56     -13.652   5.137  -5.788  1.00 35.45           C  
ANISOU  369  CA  GLY A  56     6026   4267   3175    831    643    430
ATOM    370  C   GLY A  56     -13.140   3.867  -6.476  1.00 36.27           C  
ANISOU  370  C   GLY A  56     6163   4357   3259    670    621    333
ATOM    371  O   GLY A  56     -13.201   3.778  -7.701  1.00 37.33           O  
ANISOU  371  O   GLY A  56     6343   4448   3392    637    656    248
ATOM    372  H   GLY A  56     -14.539   4.970  -3.877  1.00 37.39           H  
ATOM    373  HA3 GLY A  56     -12.836   5.605  -5.238  1.00 35.45           H  
ATOM    374  HA2 GLY A  56     -13.995   5.859  -6.532  1.00 35.45           H  
ATOM    375  N   ASN A  57     -12.658   2.885  -5.692  1.00 37.19           N  
ANISOU  375  N   ASN A  57     6255   4520   3356    575    566    348
ATOM    376  CA  ASN A  57     -12.127   1.613  -6.198  1.00 36.85           C  
ANISOU  376  CA  ASN A  57     6223   4481   3296    430    540    272
ATOM    377  C   ASN A  57     -13.218   0.688  -6.764  1.00 36.66           C  
ANISOU  377  C   ASN A  57     6330   4310   3290    360    589    224
ATOM    378  O   ASN A  57     -12.896  -0.114  -7.637  1.00 36.99           O  
ANISOU  378  O   ASN A  57     6386   4349   3318    252    577    146
ATOM    379  CB  ASN A  57     -11.312   0.904  -5.095  1.00 37.79           C  
ANISOU  379  CB  ASN A  57     6280   4687   3391    362    481    307
ATOM    380  CG  ASN A  57      -9.966   1.581  -4.822  1.00 40.44           C  
ANISOU  380  CG  ASN A  57     6495   5170   3700    380    424    316
ATOM    381  OD1 ASN A  57      -9.053   1.495  -5.640  1.00 40.38           O  
ANISOU  381  OD1 ASN A  57     6443   5221   3680    322    399    257
ATOM    382  ND2 ASN A  57      -9.830   2.243  -3.673  1.00 40.87           N  
ANISOU  382  ND2 ASN A  57     6501   5285   3743    455    401    392
ATOM    383  H   ASN A  57     -12.649   3.005  -4.687  1.00 37.19           H  
ATOM    384  HA  ASN A  57     -11.444   1.884  -7.006  1.00 36.85           H  
ATOM    385  HB3 ASN A  57     -11.076  -0.113  -5.412  1.00 37.79           H  
ATOM    386  HB2 ASN A  57     -11.895   0.807  -4.180  1.00 37.79           H  
ATOM    387 HD22 ASN A  57      -8.941   2.660  -3.431  1.00 40.87           H  
ATOM    388 HD21 ASN A  57     -10.604   2.311  -3.025  1.00 40.87           H  
ATOM    389  N   SER A  58     -14.479   0.832  -6.317  1.00 36.51           N  
ANISOU  389  N   SER A  58     6407   4167   3298    417    642    274
ATOM    390  CA  SER A  58     -15.629   0.135  -6.900  1.00 37.80           C  
ANISOU  390  CA  SER A  58     6712   4171   3480    344    696    227
ATOM    391  C   SER A  58     -15.943   0.635  -8.319  1.00 38.85           C  
ANISOU  391  C   SER A  58     6909   4239   3612    366    743    137
ATOM    392  O   SER A  58     -16.173  -0.197  -9.191  1.00 38.59           O  
ANISOU  392  O   SER A  58     6953   4141   3569    252    754     51
ATOM    393  CB  SER A  58     -16.871   0.258  -6.000  1.00  0.00           C  
ATOM    394  OG  SER A  58     -16.723  -0.541  -4.844  1.00  0.00           O  
ATOM    395  H   SER A  58     -14.679   1.490  -5.575  1.00 36.51           H  
ATOM    396  HA  SER A  58     -15.377  -0.925  -6.983  1.00 37.80           H  
ATOM    397  HB3 SER A  58     -17.761  -0.093  -6.525  1.00  0.00           H  
ATOM    398  HB2 SER A  58     -17.061   1.294  -5.722  1.00  0.00           H  
ATOM    399  HG  SER A  58     -16.117  -0.088  -4.249  1.00  0.00           H  
ATOM    400  N   VAL A  59     -15.890   1.964  -8.539  1.00 39.95           N  
ANISOU  400  N   VAL A  59     7014   4407   3758    511    772    159
ATOM    401  CA  VAL A  59     -16.019   2.588  -9.861  1.00 40.31           C  
ANISOU  401  CA  VAL A  59     7114   4406   3796    551    828     78
ATOM    402  C   VAL A  59     -14.886   2.182 -10.825  1.00 44.49           C  
ANISOU  402  C   VAL A  59     7578   5045   4282    445    778     -7
ATOM    403  O   VAL A  59     -15.175   1.957 -11.998  1.00 46.72           O  
ANISOU  403  O   VAL A  59     7943   5271   4539    390    808   -101
ATOM    404  CB  VAL A  59     -16.134   4.143  -9.767  1.00  0.00           C  
ATOM    405  CG1 VAL A  59     -15.746   4.948 -11.030  1.00  0.00           C  
ATOM    406  CG2 VAL A  59     -17.559   4.542  -9.343  1.00  0.00           C  
ATOM    407  H   VAL A  59     -15.699   2.594  -7.771  1.00 39.95           H  
ATOM    408  HA  VAL A  59     -16.947   2.212 -10.295  1.00 40.31           H  
ATOM    409  HB  VAL A  59     -15.464   4.477  -8.974  1.00  0.00           H  
ATOM    410 HG11 VAL A  59     -15.945   6.012 -10.892  1.00  0.00           H  
ATOM    411 HG12 VAL A  59     -14.685   4.861 -11.264  1.00  0.00           H  
ATOM    412 HG13 VAL A  59     -16.313   4.622 -11.902  1.00  0.00           H  
ATOM    413 HG21 VAL A  59     -17.624   5.610  -9.133  1.00  0.00           H  
ATOM    414 HG22 VAL A  59     -18.280   4.314 -10.128  1.00  0.00           H  
ATOM    415 HG23 VAL A  59     -17.877   4.012  -8.446  1.00  0.00           H  
ATOM    416  N   VAL A  60     -13.648   2.041 -10.314  1.00 43.47           N  
ANISOU  416  N   VAL A  60     7309   5070   4137    419    702     28
ATOM    417  CA  VAL A  60     -12.500   1.528 -11.069  1.00 42.51           C  
ANISOU  417  CA  VAL A  60     7123   5054   3976    322    650    -34
ATOM    418  C   VAL A  60     -12.725   0.082 -11.560  1.00 43.02           C  
ANISOU  418  C   VAL A  60     7257   5067   4023    171    629   -100
ATOM    419  O   VAL A  60     -12.507  -0.178 -12.741  1.00 44.39           O  
ANISOU  419  O   VAL A  60     7458   5250   4160    105    625   -180
ATOM    420  CB  VAL A  60     -11.173   1.619 -10.254  1.00 25.50           C  
ANISOU  420  CB  VAL A  60     4826   3049   1815    316    577     21
ATOM    421  CG1 VAL A  60      -9.975   0.851 -10.852  1.00 24.60           C  
ANISOU  421  CG1 VAL A  60     4663   3020   1665    207    523    -33
ATOM    422  CG2 VAL A  60     -10.756   3.083 -10.031  1.00 25.54           C  
ANISOU  422  CG2 VAL A  60     4744   3133   1826    439    586     70
ATOM    423  H   VAL A  60     -13.483   2.258  -9.341  1.00 43.47           H  
ATOM    424  HA  VAL A  60     -12.394   2.155 -11.956  1.00 42.51           H  
ATOM    425  HB  VAL A  60     -11.357   1.192  -9.270  1.00 25.50           H  
ATOM    426 HG11 VAL A  60      -9.063   1.044 -10.287  1.00 24.60           H  
ATOM    427 HG12 VAL A  60     -10.125  -0.229 -10.834  1.00 24.60           H  
ATOM    428 HG13 VAL A  60      -9.789   1.150 -11.884  1.00 24.60           H  
ATOM    429 HG21 VAL A  60      -9.922   3.154  -9.331  1.00 25.54           H  
ATOM    430 HG22 VAL A  60     -10.440   3.541 -10.966  1.00 25.54           H  
ATOM    431 HG23 VAL A  60     -11.567   3.688  -9.632  1.00 25.54           H  
ATOM    432  N   VAL A  61     -13.206  -0.808 -10.673  1.00 42.20           N  
ANISOU  432  N   VAL A  61     7177   4916   3942    113    616    -61
ATOM    433  CA  VAL A  61     -13.540  -2.201 -10.994  1.00 40.99           C  
ANISOU  433  CA  VAL A  61     7071   4726   3778    -41    594   -111
ATOM    434  C   VAL A  61     -14.723  -2.328 -11.981  1.00 42.28           C  
ANISOU  434  C   VAL A  61     7385   4745   3934    -85    650   -191
ATOM    435  O   VAL A  61     -14.638  -3.141 -12.901  1.00 44.36           O  
ANISOU  435  O   VAL A  61     7674   5021   4161   -202    625   -271
ATOM    436  CB  VAL A  61     -13.829  -3.029  -9.705  1.00 41.61           C  
ANISOU  436  CB  VAL A  61     7143   4783   3884    -88    583    -43
ATOM    437  CG1 VAL A  61     -14.478  -4.412  -9.932  1.00 42.25           C  
ANISOU  437  CG1 VAL A  61     7280   4812   3962   -250    575    -91
ATOM    438  CG2 VAL A  61     -12.544  -3.211  -8.877  1.00 40.56           C  
ANISOU  438  CG2 VAL A  61     6873   4796   3743    -73    525     15
ATOM    439  H   VAL A  61     -13.362  -0.523  -9.715  1.00 42.20           H  
ATOM    440  HA  VAL A  61     -12.666  -2.635 -11.483  1.00 40.99           H  
ATOM    441  HB  VAL A  61     -14.519  -2.454  -9.087  1.00 41.61           H  
ATOM    442 HG11 VAL A  61     -14.535  -4.975  -8.999  1.00 42.25           H  
ATOM    443 HG12 VAL A  61     -15.499  -4.332 -10.307  1.00 42.25           H  
ATOM    444 HG13 VAL A  61     -13.903  -5.008 -10.640  1.00 42.25           H  
ATOM    445 HG21 VAL A  61     -12.745  -3.713  -7.930  1.00 40.56           H  
ATOM    446 HG22 VAL A  61     -11.802  -3.799  -9.415  1.00 40.56           H  
ATOM    447 HG23 VAL A  61     -12.079  -2.257  -8.644  1.00 40.56           H  
ATOM    448  N   LEU A  62     -15.775  -1.507 -11.798  1.00 42.16           N  
ANISOU  448  N   LEU A  62     7475   4595   3950     10    726   -169
ATOM    449  CA  LEU A  62     -16.943  -1.430 -12.683  1.00 43.80           C  
ANISOU  449  CA  LEU A  62     7851   4640   4152    -19    795   -249
ATOM    450  C   LEU A  62     -16.576  -0.976 -14.105  1.00 41.63           C  
ANISOU  450  C   LEU A  62     7590   4405   3822    -22    801   -346
ATOM    451  O   LEU A  62     -17.055  -1.588 -15.056  1.00 42.62           O  
ANISOU  451  O   LEU A  62     7818   4466   3909   -135    809   -443
ATOM    452  CB  LEU A  62     -18.013  -0.491 -12.079  1.00 46.64           C  
ANISOU  452  CB  LEU A  62     8312   4852   4556    127    885   -197
ATOM    453  CG  LEU A  62     -18.807  -1.092 -10.897  1.00 47.85           C  
ANISOU  453  CG  LEU A  62     8504   4921   4757    123    898   -105
ATOM    454  CD1 LEU A  62     -19.604   0.002 -10.153  1.00 48.66           C  
ANISOU  454  CD1 LEU A  62     8694   4893   4901    299    984    -38
ATOM    455  CD2 LEU A  62     -19.693  -2.279 -11.330  1.00 48.77           C  
ANISOU  455  CD2 LEU A  62     8728   4928   4872    -63    899   -157
ATOM    456  H   LEU A  62     -15.778  -0.878 -11.005  1.00 42.16           H  
ATOM    457  HA  LEU A  62     -17.358  -2.436 -12.768  1.00 43.80           H  
ATOM    458  HB3 LEU A  62     -18.728  -0.190 -12.847  1.00 46.64           H  
ATOM    459  HB2 LEU A  62     -17.522   0.431 -11.767  1.00 46.64           H  
ATOM    460  HG  LEU A  62     -18.087  -1.491 -10.184  1.00 47.85           H  
ATOM    461 HD11 LEU A  62     -19.388  -0.027  -9.085  1.00 48.66           H  
ATOM    462 HD12 LEU A  62     -19.352   1.005 -10.500  1.00 48.66           H  
ATOM    463 HD13 LEU A  62     -20.683  -0.107 -10.270  1.00 48.66           H  
ATOM    464 HD21 LEU A  62     -20.716  -2.201 -10.964  1.00 48.77           H  
ATOM    465 HD22 LEU A  62     -19.748  -2.368 -12.415  1.00 48.77           H  
ATOM    466 HD23 LEU A  62     -19.290  -3.218 -10.950  1.00 48.77           H  
ATOM    467  N   VAL A  63     -15.702   0.039 -14.220  1.00 38.27           N  
ANISOU  467  N   VAL A  63     7062   4093   3387     94    797   -319
ATOM    468  CA  VAL A  63     -15.134   0.521 -15.482  1.00 35.66           C  
ANISOU  468  CA  VAL A  63     6731   3818   2999    100    808   -397
ATOM    469  C   VAL A  63     -14.292  -0.553 -16.199  1.00 37.32           C  
ANISOU  469  C   VAL A  63     6891   4134   3154    -55    722   -450
ATOM    470  O   VAL A  63     -14.465  -0.747 -17.403  1.00 39.27           O  
ANISOU  470  O   VAL A  63     7221   4358   3343   -134    728   -544
ATOM    471  CB  VAL A  63     -14.278   1.809 -15.258  1.00  0.00           C  
ATOM    472  CG1 VAL A  63     -13.206   2.120 -16.325  1.00  0.00           C  
ATOM    473  CG2 VAL A  63     -15.176   3.045 -15.057  1.00  0.00           C  
ATOM    474  H   VAL A  63     -15.365   0.498 -13.384  1.00 38.27           H  
ATOM    475  HA  VAL A  63     -15.974   0.765 -16.132  1.00 35.66           H  
ATOM    476  HB  VAL A  63     -13.735   1.679 -14.321  1.00  0.00           H  
ATOM    477 HG11 VAL A  63     -12.771   3.105 -16.159  1.00  0.00           H  
ATOM    478 HG12 VAL A  63     -12.380   1.409 -16.295  1.00  0.00           H  
ATOM    479 HG13 VAL A  63     -13.625   2.103 -17.331  1.00  0.00           H  
ATOM    480 HG21 VAL A  63     -14.593   3.902 -14.719  1.00  0.00           H  
ATOM    481 HG22 VAL A  63     -15.677   3.336 -15.979  1.00  0.00           H  
ATOM    482 HG23 VAL A  63     -15.948   2.864 -14.311  1.00  0.00           H  
ATOM    483  N   LEU A  64     -13.418  -1.237 -15.442  1.00 36.86           N  
ANISOU  483  N   LEU A  64     6701   4192   3110    -96    644   -388
ATOM    484  CA  LEU A  64     -12.529  -2.282 -15.948  1.00 36.11           C  
ANISOU  484  CA  LEU A  64     6539   4212   2971   -220    561   -418
ATOM    485  C   LEU A  64     -13.263  -3.531 -16.463  1.00 38.90           C  
ANISOU  485  C   LEU A  64     6975   4502   3301   -379    539   -483
ATOM    486  O   LEU A  64     -12.749  -4.169 -17.380  1.00 39.06           O  
ANISOU  486  O   LEU A  64     6972   4602   3266   -481    481   -532
ATOM    487  CB  LEU A  64     -11.487  -2.641 -14.870  1.00 31.63           C  
ANISOU  487  CB  LEU A  64     5825   3761   2432   -217    497   -336
ATOM    488  CG  LEU A  64     -10.357  -1.598 -14.721  1.00 29.48           C  
ANISOU  488  CG  LEU A  64     5451   3585   2164   -104    494   -284
ATOM    489  CD1 LEU A  64      -9.501  -1.911 -13.485  1.00 29.66           C  
ANISOU  489  CD1 LEU A  64     5361   3696   2214   -110    438   -212
ATOM    490  CD2 LEU A  64      -9.495  -1.451 -15.992  1.00 25.25           C  
ANISOU  490  CD2 LEU A  64     4894   3129   1569   -111    480   -330
ATOM    491  H   LEU A  64     -13.327  -1.012 -14.460  1.00 36.86           H  
ATOM    492  HA  LEU A  64     -12.004  -1.864 -16.801  1.00 36.11           H  
ATOM    493  HB3 LEU A  64     -11.023  -3.601 -15.092  1.00 31.63           H  
ATOM    494  HB2 LEU A  64     -12.000  -2.783 -13.918  1.00 31.63           H  
ATOM    495  HG  LEU A  64     -10.821  -0.628 -14.546  1.00 29.48           H  
ATOM    496 HD11 LEU A  64      -9.176  -0.994 -12.994  1.00 29.66           H  
ATOM    497 HD12 LEU A  64     -10.045  -2.498 -12.745  1.00 29.66           H  
ATOM    498 HD13 LEU A  64      -8.612  -2.478 -13.754  1.00 29.66           H  
ATOM    499 HD21 LEU A  64      -8.427  -1.480 -15.776  1.00 25.25           H  
ATOM    500 HD22 LEU A  64      -9.697  -2.237 -16.719  1.00 25.25           H  
ATOM    501 HD23 LEU A  64      -9.692  -0.498 -16.485  1.00 25.25           H  
ATOM    502  N   PHE A  65     -14.441  -3.839 -15.896  1.00 41.10           N  
ANISOU  502  N   PHE A  65     7352   4642   3622   -403    583   -479
ATOM    503  CA  PHE A  65     -15.251  -4.999 -16.261  1.00 42.83           C  
ANISOU  503  CA  PHE A  65     7652   4794   3826   -571    565   -537
ATOM    504  C   PHE A  65     -16.315  -4.693 -17.335  1.00 47.74           C  
ANISOU  504  C   PHE A  65     8455   5275   4409   -604    627   -643
ATOM    505  O   PHE A  65     -16.595  -5.578 -18.143  1.00 49.39           O  
ANISOU  505  O   PHE A  65     8719   5486   4563   -754    591   -727
ATOM    506  CB  PHE A  65     -15.861  -5.604 -14.976  1.00  0.00           C  
ATOM    507  CG  PHE A  65     -16.699  -6.857 -15.174  1.00  0.00           C  
ATOM    508  CD1 PHE A  65     -16.067  -8.083 -15.470  1.00  0.00           C  
ATOM    509  CD2 PHE A  65     -18.108  -6.786 -15.215  1.00  0.00           C  
ATOM    510  CE1 PHE A  65     -16.830  -9.210 -15.747  1.00  0.00           C  
ATOM    511  CE2 PHE A  65     -18.853  -7.923 -15.496  1.00  0.00           C  
ATOM    512  CZ  PHE A  65     -18.217  -9.130 -15.757  1.00  0.00           C  
ATOM    513  H   PHE A  65     -14.786  -3.271 -15.134  1.00 41.10           H  
ATOM    514  HA  PHE A  65     -14.596  -5.763 -16.686  1.00 42.83           H  
ATOM    515  HB3 PHE A  65     -16.451  -4.853 -14.447  1.00  0.00           H  
ATOM    516  HB2 PHE A  65     -15.046  -5.870 -14.301  1.00  0.00           H  
ATOM    517  HD1 PHE A  65     -14.989  -8.149 -15.486  1.00  0.00           H  
ATOM    518  HD2 PHE A  65     -18.611  -5.853 -15.021  1.00  0.00           H  
ATOM    519  HE1 PHE A  65     -16.343 -10.149 -15.963  1.00  0.00           H  
ATOM    520  HE2 PHE A  65     -19.932  -7.868 -15.516  1.00  0.00           H  
ATOM    521  HZ  PHE A  65     -18.804 -10.011 -15.975  1.00  0.00           H  
ATOM    522  N   LYS A  66     -16.897  -3.479 -17.326  1.00 51.30           N  
ANISOU  522  N   LYS A  66     9000   5609   4884   -461    721   -641
ATOM    523  CA  LYS A  66     -18.051  -3.131 -18.167  1.00 55.60           C  
ANISOU  523  CA  LYS A  66     9740   5987   5397   -474    802   -741
ATOM    524  C   LYS A  66     -17.715  -2.228 -19.368  1.00 54.96           C  
ANISOU  524  C   LYS A  66     9690   5939   5252   -382    844   -806
ATOM    525  O   LYS A  66     -18.564  -2.143 -20.255  1.00 57.31           O  
ANISOU  525  O   LYS A  66    10156   6106   5511   -384    919   -900
ATOM    526  CB  LYS A  66     -19.185  -2.525 -17.307  1.00  0.00           C  
ATOM    527  CG  LYS A  66     -19.703  -3.498 -16.230  1.00  0.00           C  
ATOM    528  CD  LYS A  66     -20.958  -3.005 -15.496  1.00  0.00           C  
ATOM    529  CE  LYS A  66     -21.480  -4.043 -14.486  1.00  0.00           C  
ATOM    530  NZ  LYS A  66     -22.679  -3.566 -13.773  1.00  0.00           N1+
ATOM    531  H   LYS A  66     -16.633  -2.796 -16.627  1.00 51.30           H  
ATOM    532  HA  LYS A  66     -18.463  -4.041 -18.608  1.00 55.60           H  
ATOM    533  HB3 LYS A  66     -20.021  -2.263 -17.958  1.00  0.00           H  
ATOM    534  HB2 LYS A  66     -18.865  -1.588 -16.850  1.00  0.00           H  
ATOM    535  HG3 LYS A  66     -18.915  -3.667 -15.496  1.00  0.00           H  
ATOM    536  HG2 LYS A  66     -19.911  -4.465 -16.690  1.00  0.00           H  
ATOM    537  HD3 LYS A  66     -21.734  -2.769 -16.226  1.00  0.00           H  
ATOM    538  HD2 LYS A  66     -20.723  -2.070 -14.983  1.00  0.00           H  
ATOM    539  HE3 LYS A  66     -20.708  -4.276 -13.752  1.00  0.00           H  
ATOM    540  HE2 LYS A  66     -21.727  -4.974 -14.997  1.00  0.00           H  
ATOM    541  HZ1 LYS A  66     -23.416  -3.378 -14.438  1.00  0.00           H  
ATOM    542  HZ2 LYS A  66     -22.988  -4.272 -13.122  1.00  0.00           H  
ATOM    543  HZ3 LYS A  66     -22.458  -2.719 -13.269  1.00  0.00           H  
ATOM    544  N   TYR A  67     -16.525  -1.596 -19.416  1.00 52.14           N  
ANISOU  544  N   TYR A  67     9179   5752   4880   -306    803   -758
ATOM    545  CA  TYR A  67     -16.088  -0.772 -20.559  1.00 52.40           C  
ANISOU  545  CA  TYR A  67     9225   5839   4846   -233    841   -811
ATOM    546  C   TYR A  67     -14.801  -1.319 -21.176  1.00 51.18           C  
ANISOU  546  C   TYR A  67     8958   5867   4620   -322    743   -823
ATOM    547  O   TYR A  67     -14.780  -1.555 -22.384  1.00 51.94           O  
ANISOU  547  O   TYR A  67     9113   5987   4634   -390    735   -908
ATOM    548  CB  TYR A  67     -15.935   0.722 -20.183  1.00  0.00           C  
ATOM    549  CG  TYR A  67     -17.165   1.322 -19.533  1.00  0.00           C  
ATOM    550  CD1 TYR A  67     -18.444   1.081 -20.075  1.00  0.00           C  
ATOM    551  CD2 TYR A  67     -17.043   2.052 -18.336  1.00  0.00           C  
ATOM    552  CE1 TYR A  67     -19.596   1.438 -19.356  1.00  0.00           C  
ATOM    553  CE2 TYR A  67     -18.195   2.421 -17.619  1.00  0.00           C  
ATOM    554  CZ  TYR A  67     -19.472   2.070 -18.108  1.00  0.00           C  
ATOM    555  OH  TYR A  67     -20.596   2.303 -17.373  1.00  0.00           O  
ATOM    556  H   TYR A  67     -15.877  -1.677 -18.644  1.00 52.14           H  
ATOM    557  HA  TYR A  67     -16.824  -0.828 -21.362  1.00 52.40           H  
ATOM    558  HB3 TYR A  67     -15.701   1.309 -21.072  1.00  0.00           H  
ATOM    559  HB2 TYR A  67     -15.087   0.849 -19.507  1.00  0.00           H  
ATOM    560  HD1 TYR A  67     -18.556   0.556 -21.011  1.00  0.00           H  
ATOM    561  HD2 TYR A  67     -16.066   2.270 -17.934  1.00  0.00           H  
ATOM    562  HE1 TYR A  67     -20.571   1.190 -19.751  1.00  0.00           H  
ATOM    563  HE2 TYR A  67     -18.074   2.921 -16.672  1.00  0.00           H  
ATOM    564  HH  TYR A  67     -21.402   2.040 -17.823  1.00  0.00           H  
ATOM    565  N   LYS A  68     -13.763  -1.532 -20.350  1.00 50.51           N  
ANISOU  565  N   LYS A  68     8708   5911   4574   -317    668   -731
ATOM    566  CA  LYS A  68     -12.501  -2.132 -20.789  1.00 50.53           C  
ANISOU  566  CA  LYS A  68     8599   6078   4520   -388    577   -725
ATOM    567  C   LYS A  68     -12.593  -3.652 -21.012  1.00 53.05           C  
ANISOU  567  C   LYS A  68     8924   6422   4813   -567    491   -758
ATOM    568  O   LYS A  68     -11.842  -4.167 -21.841  1.00 55.67           O  
ANISOU  568  O   LYS A  68     9206   6866   5079   -646    419   -781
ATOM    569  CB  LYS A  68     -11.370  -1.741 -19.813  1.00 48.82           C  
ANISOU  569  CB  LYS A  68     8216   5977   4356   -309    538   -617
ATOM    570  CG  LYS A  68     -10.423  -0.649 -20.343  1.00 48.28           C  
ANISOU  570  CG  LYS A  68     8087   6001   4258   -209    562   -597
ATOM    571  CD  LYS A  68      -9.651  -1.077 -21.606  1.00 48.97           C  
ANISOU  571  CD  LYS A  68     8103   6211   4294   -283    487   -612
ATOM    572  CE  LYS A  68      -8.323  -0.326 -21.799  1.00 48.55           C  
ANISOU  572  CE  LYS A  68     7944   6257   4245   -193    497   -564
ATOM    573  NZ  LYS A  68      -7.385  -1.088 -22.640  1.00 47.44           N1+
ANISOU  573  NZ  LYS A  68     7720   6233   4073   -252    419   -557
ATOM    574  H   LYS A  68     -13.841  -1.301 -19.368  1.00 50.51           H  
ATOM    575  HA  LYS A  68     -12.276  -1.704 -21.766  1.00 50.53           H  
ATOM    576  HB3 LYS A  68     -10.763  -2.611 -19.559  1.00 48.82           H  
ATOM    577  HB2 LYS A  68     -11.794  -1.408 -18.870  1.00 48.82           H  
ATOM    578  HG3 LYS A  68      -9.720  -0.402 -19.546  1.00 48.28           H  
ATOM    579  HG2 LYS A  68     -10.982   0.266 -20.543  1.00 48.28           H  
ATOM    580  HD3 LYS A  68     -10.273  -0.878 -22.478  1.00 48.97           H  
ATOM    581  HD2 LYS A  68      -9.507  -2.155 -21.605  1.00 48.97           H  
ATOM    582  HE3 LYS A  68      -7.833  -0.142 -20.843  1.00 48.55           H  
ATOM    583  HE2 LYS A  68      -8.497   0.645 -22.257  1.00 48.55           H  
ATOM    584  HZ1 LYS A  68      -7.795  -1.257 -23.547  1.00 47.44           H  
ATOM    585  HZ2 LYS A  68      -6.522  -0.574 -22.743  1.00 47.44           H  
ATOM    586  HZ3 LYS A  68      -7.193  -1.971 -22.186  1.00 47.44           H  
ATOM    587  N   ARG A  69     -13.517  -4.328 -20.300  1.00 53.75           N  
ANISOU  587  N   ARG A  69     9054   6409   4960   -624    498   -749
ATOM    588  CA  ARG A  69     -13.860  -5.753 -20.426  1.00 54.74           C  
ANISOU  588  CA  ARG A  69     9183   6544   5071   -804    429   -778
ATOM    589  C   ARG A  69     -12.702  -6.726 -20.083  1.00 51.81           C  
ANISOU  589  C   ARG A  69     8633   6351   4702   -849    327   -709
ATOM    590  O   ARG A  69     -12.797  -7.912 -20.392  1.00 50.83           O  
ANISOU  590  O   ARG A  69     8473   6290   4549   -993    253   -729
ATOM    591  CB  ARG A  69     -14.550  -5.973 -21.804  1.00  0.00           C  
ATOM    592  CG  ARG A  69     -15.127  -7.361 -22.149  1.00  0.00           C  
ATOM    593  CD  ARG A  69     -16.142  -7.926 -21.139  1.00  0.00           C  
ATOM    594  NE  ARG A  69     -16.575  -9.282 -21.525  1.00  0.00           N  
ATOM    595  CZ  ARG A  69     -17.537 -10.031 -20.953  1.00  0.00           C  
ATOM    596  NH1 ARG A  69     -18.234  -9.606 -19.887  1.00  0.00           N  
ATOM    597  NH2 ARG A  69     -17.807 -11.239 -21.466  1.00  0.00           N1+
ATOM    598  H   ARG A  69     -14.068  -3.815 -19.627  1.00 53.75           H  
ATOM    599  HA  ARG A  69     -14.602  -5.931 -19.654  1.00 54.74           H  
ATOM    600  HB3 ARG A  69     -13.853  -5.709 -22.599  1.00  0.00           H  
ATOM    601  HB2 ARG A  69     -15.362  -5.249 -21.889  1.00  0.00           H  
ATOM    602  HG3 ARG A  69     -14.346  -8.085 -22.384  1.00  0.00           H  
ATOM    603  HG2 ARG A  69     -15.658  -7.216 -23.091  1.00  0.00           H  
ATOM    604  HD3 ARG A  69     -17.040  -7.309 -21.184  1.00  0.00           H  
ATOM    605  HD2 ARG A  69     -15.781  -7.883 -20.112  1.00  0.00           H  
ATOM    606  HE  ARG A  69     -16.073  -9.683 -22.304  1.00  0.00           H  
ATOM    607 HH12 ARG A  69     -18.952 -10.183 -19.474  1.00  0.00           H  
ATOM    608 HH11 ARG A  69     -18.032  -8.702 -19.484  1.00  0.00           H  
ATOM    609 HH22 ARG A  69     -18.523 -11.821 -21.056  1.00  0.00           H  
ATOM    610 HH21 ARG A  69     -17.294 -11.583 -22.265  1.00  0.00           H  
ATOM    611  N   LEU A  70     -11.642  -6.213 -19.426  1.00 49.23           N  
ANISOU  611  N   LEU A  70     8192   6101   4412   -724    326   -627
ATOM    612  CA  LEU A  70     -10.424  -6.918 -19.000  1.00 45.94           C  
ANISOU  612  CA  LEU A  70     7617   5832   4007   -737    247   -556
ATOM    613  C   LEU A  70      -9.658  -7.558 -20.177  1.00 47.86           C  
ANISOU  613  C   LEU A  70     7819   6199   4166   -822    168   -589
ATOM    614  O   LEU A  70      -9.216  -8.703 -20.073  1.00 48.28           O  
ANISOU  614  O   LEU A  70     7792   6335   4216   -920     96   -570
ATOM    615  CB  LEU A  70     -10.744  -7.932 -17.869  1.00 41.68           C  
ANISOU  615  CB  LEU A  70     7024   5282   3531   -806    226   -508
ATOM    616  CG  LEU A  70     -11.343  -7.301 -16.596  1.00 38.37           C  
ANISOU  616  CG  LEU A  70     6631   4757   3189   -726    293   -455
ATOM    617  CD1 LEU A  70     -11.813  -8.388 -15.618  1.00 37.91           C  
ANISOU  617  CD1 LEU A  70     6518   4707   3179   -810    272   -408
ATOM    618  CD2 LEU A  70     -10.366  -6.323 -15.921  1.00 35.54           C  
ANISOU  618  CD2 LEU A  70     6202   4446   2856   -574    311   -391
ATOM    619  H   LEU A  70     -11.672  -5.233 -19.181  1.00 49.23           H  
ATOM    620  HA  LEU A  70      -9.757  -6.156 -18.601  1.00 45.94           H  
ATOM    621  HB3 LEU A  70      -9.836  -8.467 -17.584  1.00 41.68           H  
ATOM    622  HB2 LEU A  70     -11.423  -8.695 -18.252  1.00 41.68           H  
ATOM    623  HG  LEU A  70     -12.237  -6.745 -16.877  1.00 38.37           H  
ATOM    624 HD11 LEU A  70     -12.554  -7.992 -14.922  1.00 37.91           H  
ATOM    625 HD12 LEU A  70     -12.272  -9.229 -16.139  1.00 37.91           H  
ATOM    626 HD13 LEU A  70     -10.980  -8.784 -15.038  1.00 37.91           H  
ATOM    627 HD21 LEU A  70     -10.587  -6.200 -14.861  1.00 35.54           H  
ATOM    628 HD22 LEU A  70      -9.332  -6.658 -16.009  1.00 35.54           H  
ATOM    629 HD23 LEU A  70     -10.428  -5.339 -16.385  1.00 35.54           H  
ATOM    630  N   ARG A  71      -9.541  -6.814 -21.290  1.00 50.57           N  
ANISOU  630  N   ARG A  71     8213   6563   4438   -782    183   -632
ATOM    631  CA  ARG A  71      -8.955  -7.300 -22.542  1.00 52.15           C  
ANISOU  631  CA  ARG A  71     8355   6872   4588   -841    107   -649
ATOM    632  C   ARG A  71      -7.426  -7.136 -22.609  1.00 47.95           C  
ANISOU  632  C   ARG A  71     7686   6465   4070   -750     69   -569
ATOM    633  O   ARG A  71      -6.780  -7.968 -23.245  1.00 47.45           O  
ANISOU  633  O   ARG A  71     7544   6511   3974   -792     -9   -548
ATOM    634  CB  ARG A  71      -9.631  -6.593 -23.735  1.00  0.00           C  
ATOM    635  CG  ARG A  71     -11.132  -6.907 -23.871  1.00  0.00           C  
ATOM    636  CD  ARG A  71     -11.785  -6.154 -25.041  1.00  0.00           C  
ATOM    637  NE  ARG A  71     -13.172  -6.593 -25.280  1.00  0.00           N  
ATOM    638  CZ  ARG A  71     -14.032  -6.107 -26.196  1.00  0.00           C  
ATOM    639  NH1 ARG A  71     -13.687  -5.132 -27.052  1.00  0.00           N  
ATOM    640  NH2 ARG A  71     -15.271  -6.610 -26.255  1.00  0.00           N1+
ATOM    641  H   ARG A  71      -9.913  -5.874 -21.298  1.00 50.57           H  
ATOM    642  HA  ARG A  71      -9.162  -8.368 -22.637  1.00 52.15           H  
ATOM    643  HB3 ARG A  71      -9.137  -6.899 -24.659  1.00  0.00           H  
ATOM    644  HB2 ARG A  71      -9.486  -5.514 -23.657  1.00  0.00           H  
ATOM    645  HG3 ARG A  71     -11.608  -6.566 -22.952  1.00  0.00           H  
ATOM    646  HG2 ARG A  71     -11.324  -7.980 -23.922  1.00  0.00           H  
ATOM    647  HD3 ARG A  71     -11.170  -6.177 -25.941  1.00  0.00           H  
ATOM    648  HD2 ARG A  71     -11.875  -5.106 -24.749  1.00  0.00           H  
ATOM    649  HE  ARG A  71     -13.493  -7.337 -24.677  1.00  0.00           H  
ATOM    650 HH12 ARG A  71     -14.348  -4.781 -27.730  1.00  0.00           H  
ATOM    651 HH11 ARG A  71     -12.757  -4.741 -27.019  1.00  0.00           H  
ATOM    652 HH22 ARG A  71     -15.933  -6.260 -26.933  1.00  0.00           H  
ATOM    653 HH21 ARG A  71     -15.555  -7.351 -25.631  1.00  0.00           H  
ATOM    654  N   SER A  72      -6.874  -6.090 -21.971  1.00 44.71           N  
ANISOU  654  N   SER A  72     7249   6032   3706   -626    123   -522
ATOM    655  CA  SER A  72      -5.436  -5.802 -21.951  1.00 40.67           C  
ANISOU  655  CA  SER A  72     6624   5615   3214   -544     98   -450
ATOM    656  C   SER A  72      -4.812  -6.265 -20.626  1.00 36.40           C  
ANISOU  656  C   SER A  72     6000   5108   2722   -523     76   -376
ATOM    657  O   SER A  72      -5.514  -6.356 -19.619  1.00 35.88           O  
ANISOU  657  O   SER A  72     5967   4982   2682   -537    103   -373
ATOM    658  CB  SER A  72      -5.224  -4.287 -22.134  1.00  0.00           C  
ATOM    659  OG  SER A  72      -5.620  -3.890 -23.430  1.00  0.00           O  
ATOM    660  H   SER A  72      -7.461  -5.465 -21.430  1.00 44.71           H  
ATOM    661  HA  SER A  72      -4.926  -6.324 -22.764  1.00 40.67           H  
ATOM    662  HB3 SER A  72      -4.169  -4.033 -22.022  1.00  0.00           H  
ATOM    663  HB2 SER A  72      -5.762  -3.703 -21.392  1.00  0.00           H  
ATOM    664  HG  SER A  72      -6.516  -4.203 -23.578  1.00  0.00           H  
ATOM    665  N   MET A  73      -3.489  -6.509 -20.647  1.00 33.96           N  
ANISOU  665  N   MET A  73     5594   4890   2420   -486     33   -317
ATOM    666  CA  MET A  73      -2.697  -6.905 -19.477  1.00 32.12           C  
ANISOU  666  CA  MET A  73     5285   4689   2231   -453     19   -248
ATOM    667  C   MET A  73      -2.686  -5.857 -18.347  1.00 32.57           C  
ANISOU  667  C   MET A  73     5354   4679   2341   -377     81   -229
ATOM    668  O   MET A  73      -2.728  -6.242 -17.179  1.00 33.00           O  
ANISOU  668  O   MET A  73     5395   4717   2425   -377     88   -201
ATOM    669  CB  MET A  73      -1.263  -7.250 -19.918  1.00  0.00           C  
ATOM    670  CG  MET A  73      -0.374  -7.788 -18.782  1.00  0.00           C  
ATOM    671  SD  MET A  73       1.311  -8.191 -19.277  1.00  0.00           S  
ATOM    672  CE  MET A  73       2.028  -6.544 -19.421  1.00  0.00           C  
ATOM    673  H   MET A  73      -2.981  -6.420 -21.515  1.00 33.96           H  
ATOM    674  HA  MET A  73      -3.149  -7.817 -19.081  1.00 32.12           H  
ATOM    675  HB3 MET A  73      -0.801  -6.362 -20.349  1.00  0.00           H  
ATOM    676  HB2 MET A  73      -1.298  -7.991 -20.716  1.00  0.00           H  
ATOM    677  HG3 MET A  73      -0.822  -8.693 -18.373  1.00  0.00           H  
ATOM    678  HG2 MET A  73      -0.296  -7.081 -17.956  1.00  0.00           H  
ATOM    679  HE1 MET A  73       3.074  -6.614 -19.720  1.00  0.00           H  
ATOM    680  HE2 MET A  73       1.497  -5.953 -20.165  1.00  0.00           H  
ATOM    681  HE3 MET A  73       1.975  -6.033 -18.461  1.00  0.00           H  
ATOM    682  N   THR A  74      -2.646  -4.563 -18.711  1.00 33.35           N  
ANISOU  682  N   THR A  74     5474   4752   2444   -315    125   -241
ATOM    683  CA  THR A  74      -2.653  -3.451 -17.756  1.00 33.25           C  
ANISOU  683  CA  THR A  74     5461   4700   2475   -243    176   -217
ATOM    684  C   THR A  74      -3.989  -3.323 -16.985  1.00 35.38           C  
ANISOU  684  C   THR A  74     5814   4881   2748   -251    220   -243
ATOM    685  O   THR A  74      -3.975  -2.845 -15.853  1.00 36.47           O  
ANISOU  685  O   THR A  74     5939   4990   2927   -197    247   -208
ATOM    686  CB  THR A  74      -2.317  -2.101 -18.452  1.00 34.86           C  
ANISOU  686  CB  THR A  74     5659   4915   2671   -184    216   -220
ATOM    687  OG1 THR A  74      -2.085  -1.086 -17.492  1.00 37.26           O  
ANISOU  687  OG1 THR A  74     5916   5228   3014   -126    236   -173
ATOM    688  CG2 THR A  74      -3.404  -1.572 -19.410  1.00 36.41           C  
ANISOU  688  CG2 THR A  74     5949   5048   2838   -174    275   -278
ATOM    689  H   THR A  74      -2.606  -4.318 -19.688  1.00 33.35           H  
ATOM    690  HA  THR A  74      -1.871  -3.652 -17.021  1.00 33.25           H  
ATOM    691  HB  THR A  74      -1.391  -2.224 -19.014  1.00 34.86           H  
ATOM    692  HG1 THR A  74      -2.879  -0.978 -16.961  1.00 37.26           H  
ATOM    693 HG21 THR A  74      -3.079  -0.655 -19.900  1.00 36.41           H  
ATOM    694 HG22 THR A  74      -3.629  -2.299 -20.190  1.00 36.41           H  
ATOM    695 HG23 THR A  74      -4.337  -1.340 -18.895  1.00 36.41           H  
ATOM    696  N   ASP A  75      -5.096  -3.794 -17.592  1.00 36.25           N  
ANISOU  696  N   ASP A  75     6006   4945   2823   -319    223   -300
ATOM    697  CA  ASP A  75      -6.431  -3.870 -16.984  1.00 36.84           C  
ANISOU  697  CA  ASP A  75     6145   4916   2938   -324    264   -319
ATOM    698  C   ASP A  75      -6.491  -4.884 -15.834  1.00 34.68           C  
ANISOU  698  C   ASP A  75     5817   4644   2715   -360    235   -274
ATOM    699  O   ASP A  75      -7.243  -4.662 -14.888  1.00 34.39           O  
ANISOU  699  O   ASP A  75     5804   4538   2726   -331    270   -250
ATOM    700  CB  ASP A  75      -7.556  -4.221 -17.992  1.00 40.32           C  
ANISOU  700  CB  ASP A  75     6693   5294   3332   -402    276   -400
ATOM    701  CG  ASP A  75      -7.605  -3.399 -19.286  1.00 44.63           C  
ANISOU  701  CG  ASP A  75     7303   5839   3815   -366    314   -451
ATOM    702  OD1 ASP A  75      -7.141  -2.237 -19.286  1.00 49.66           O  
ANISOU  702  OD1 ASP A  75     7918   6483   4467   -263    361   -423
ATOM    703  OD2 ASP A  75      -8.231  -3.910 -20.239  1.00 43.89           O1-
ANISOU  703  OD2 ASP A  75     7258   5746   3672   -440    295   -514
ATOM    704  H   ASP A  75      -5.019  -4.185 -18.519  1.00 36.25           H  
ATOM    705  HA  ASP A  75      -6.648  -2.887 -16.563  1.00 36.84           H  
ATOM    706  HB3 ASP A  75      -8.526  -4.102 -17.507  1.00 40.32           H  
ATOM    707  HB2 ASP A  75      -7.478  -5.274 -18.269  1.00 40.32           H  
ATOM    708  N   VAL A  76      -5.694  -5.962 -15.937  1.00 32.94           N  
ANISOU  708  N   VAL A  76     5524   4509   2482   -416    175   -255
ATOM    709  CA  VAL A  76      -5.582  -7.019 -14.935  1.00 33.12           C  
ANISOU  709  CA  VAL A  76     5484   4551   2548   -447    154   -211
ATOM    710  C   VAL A  76      -4.863  -6.507 -13.673  1.00 32.03           C  
ANISOU  710  C   VAL A  76     5298   4422   2452   -360    173   -152
ATOM    711  O   VAL A  76      -5.346  -6.753 -12.570  1.00 32.35           O  
ANISOU  711  O   VAL A  76     5338   4422   2530   -354    195   -122
ATOM    712  CB  VAL A  76      -4.785  -8.251 -15.456  1.00  0.00           C  
ATOM    713  CG1 VAL A  76      -4.897  -9.472 -14.523  1.00  0.00           C  
ATOM    714  CG2 VAL A  76      -5.206  -8.657 -16.871  1.00  0.00           C  
ATOM    715  H   VAL A  76      -5.106  -6.064 -16.753  1.00 32.94           H  
ATOM    716  HA  VAL A  76      -6.590  -7.336 -14.659  1.00 33.12           H  
ATOM    717  HB  VAL A  76      -3.725  -7.998 -15.513  1.00  0.00           H  
ATOM    718 HG11 VAL A  76      -4.394 -10.341 -14.948  1.00  0.00           H  
ATOM    719 HG12 VAL A  76      -4.433  -9.283 -13.556  1.00  0.00           H  
ATOM    720 HG13 VAL A  76      -5.937  -9.746 -14.348  1.00  0.00           H  
ATOM    721 HG21 VAL A  76      -4.651  -9.535 -17.204  1.00  0.00           H  
ATOM    722 HG22 VAL A  76      -6.271  -8.883 -16.902  1.00  0.00           H  
ATOM    723 HG23 VAL A  76      -5.011  -7.871 -17.596  1.00  0.00           H  
ATOM    724  N   TYR A  77      -3.751  -5.772 -13.859  1.00 30.84           N  
ANISOU  724  N   TYR A  77     5110   4322   2287   -299    165   -134
ATOM    725  CA  TYR A  77      -2.979  -5.164 -12.773  1.00 20.82           C  
ANISOU  725  CA  TYR A  77     3798   3066   1045   -231    175    -87
ATOM    726  C   TYR A  77      -3.727  -4.016 -12.080  1.00 25.97           C  
ANISOU  726  C   TYR A  77     4491   3655   1722   -176    219    -78
ATOM    727  O   TYR A  77      -3.632  -3.916 -10.860  1.00 26.59           O  
ANISOU  727  O   TYR A  77     4550   3725   1826   -150    227    -39
ATOM    728  CB  TYR A  77      -1.605  -4.687 -13.292  1.00 20.39           C  
ANISOU  728  CB  TYR A  77     3709   3068    968   -193    160    -75
ATOM    729  CG  TYR A  77      -0.665  -5.741 -13.863  1.00 20.85           C  
ANISOU  729  CG  TYR A  77     3721   3192   1009   -221    117    -61
ATOM    730  CD1 TYR A  77      -0.749  -7.103 -13.487  1.00 20.77           C  
ANISOU  730  CD1 TYR A  77     3673   3206   1011   -263     94    -49
ATOM    731  CD2 TYR A  77       0.343  -5.338 -14.766  1.00 20.53           C  
ANISOU  731  CD2 TYR A  77     3647   3190    964   -191    101    -50
ATOM    732  CE1 TYR A  77       0.163  -8.042 -14.002  1.00 20.72           C  
ANISOU  732  CE1 TYR A  77     3612   3270    991   -272     56    -26
ATOM    733  CE2 TYR A  77       1.257  -6.278 -15.281  1.00 20.39           C  
ANISOU  733  CE2 TYR A  77     3592   3228    927   -201     64    -26
ATOM    734  CZ  TYR A  77       1.171  -7.629 -14.895  1.00 20.60           C  
ANISOU  734  CZ  TYR A  77     3594   3287    946   -239     40    -13
ATOM    735  OH  TYR A  77       2.070  -8.534 -15.377  1.00 20.86           O  
ANISOU  735  OH  TYR A  77     3575   3385    965   -232      3     21
ATOM    736  H   TYR A  77      -3.412  -5.609 -14.797  1.00 30.84           H  
ATOM    737  HA  TYR A  77      -2.819  -5.923 -12.006  1.00 20.82           H  
ATOM    738  HB3 TYR A  77      -1.064  -4.197 -12.481  1.00 20.39           H  
ATOM    739  HB2 TYR A  77      -1.759  -3.920 -14.054  1.00 20.39           H  
ATOM    740  HD1 TYR A  77      -1.499  -7.449 -12.793  1.00 20.77           H  
ATOM    741  HD2 TYR A  77       0.427  -4.302 -15.060  1.00 20.53           H  
ATOM    742  HE1 TYR A  77       0.092  -9.077 -13.701  1.00 20.72           H  
ATOM    743  HE2 TYR A  77       2.029  -5.956 -15.964  1.00 20.39           H  
ATOM    744  HH  TYR A  77       1.978  -9.406 -14.979  1.00 20.86           H  
ATOM    745  N   LEU A  78      -4.483  -3.211 -12.848  1.00 21.26           N  
ANISOU  745  N   LEU A  78     3948   3017   1112   -151    251   -109
ATOM    746  CA  LEU A  78      -5.364  -2.155 -12.337  1.00 23.22           C  
ANISOU  746  CA  LEU A  78     4231   3207   1386    -83    296    -94
ATOM    747  C   LEU A  78      -6.555  -2.708 -11.536  1.00 23.85           C  
ANISOU  747  C   LEU A  78     4357   3210   1494   -104    315    -81
ATOM    748  O   LEU A  78      -6.939  -2.090 -10.544  1.00 22.59           O  
ANISOU  748  O   LEU A  78     4201   3023   1361    -47    336    -37
ATOM    749  CB  LEU A  78      -5.860  -1.285 -13.513  1.00 22.07           C  
ANISOU  749  CB  LEU A  78     4140   3027   1219    -47    339   -135
ATOM    750  CG  LEU A  78      -4.817  -0.267 -14.018  1.00 21.80           C  
ANISOU  750  CG  LEU A  78     4063   3064   1157    -14    340   -137
ATOM    751  CD1 LEU A  78      -5.224   0.316 -15.388  1.00 24.79           C  
ANISOU  751  CD1 LEU A  78     4508   3408   1505     10    391   -188
ATOM    752  CD2 LEU A  78      -4.560   0.835 -12.971  1.00 21.44           C  
ANISOU  752  CD2 LEU A  78     3948   3060   1137     55    343    -82
ATOM    753  H   LEU A  78      -4.491  -3.347 -13.850  1.00 21.26           H  
ATOM    754  HA  LEU A  78      -4.783  -1.536 -11.653  1.00 23.22           H  
ATOM    755  HB3 LEU A  78      -6.757  -0.734 -13.228  1.00 22.07           H  
ATOM    756  HB2 LEU A  78      -6.171  -1.943 -14.326  1.00 22.07           H  
ATOM    757  HG  LEU A  78      -3.874  -0.795 -14.170  1.00 21.80           H  
ATOM    758 HD11 LEU A  78      -4.425   0.180 -16.116  1.00 24.79           H  
ATOM    759 HD12 LEU A  78      -6.111  -0.169 -15.795  1.00 24.79           H  
ATOM    760 HD13 LEU A  78      -5.442   1.383 -15.342  1.00 24.79           H  
ATOM    761 HD21 LEU A  78      -4.403   1.817 -13.418  1.00 21.44           H  
ATOM    762 HD22 LEU A  78      -5.393   0.927 -12.275  1.00 21.44           H  
ATOM    763 HD23 LEU A  78      -3.675   0.609 -12.376  1.00 21.44           H  
ATOM    764  N   LEU A  79      -7.097  -3.864 -11.963  1.00 25.42           N  
ANISOU  764  N   LEU A  79     4592   3380   1686   -192    305   -116
ATOM    765  CA  LEU A  79      -8.164  -4.591 -11.274  1.00 25.44           C  
ANISOU  765  CA  LEU A  79     4641   3308   1716   -236    324   -102
ATOM    766  C   LEU A  79      -7.686  -5.135  -9.922  1.00 27.69           C  
ANISOU  766  C   LEU A  79     4862   3639   2022   -232    308    -40
ATOM    767  O   LEU A  79      -8.378  -4.941  -8.925  1.00 31.33           O  
ANISOU  767  O   LEU A  79     5350   4049   2505   -204    336      2
ATOM    768  CB  LEU A  79      -8.711  -5.704 -12.200  1.00 25.98           C  
ANISOU  768  CB  LEU A  79     4745   3356   1768   -354    308   -155
ATOM    769  CG  LEU A  79      -9.750  -6.669 -11.577  1.00 26.20           C  
ANISOU  769  CG  LEU A  79     4816   3314   1825   -431    326   -141
ATOM    770  CD1 LEU A  79     -11.048  -5.941 -11.169  1.00 26.96           C  
ANISOU  770  CD1 LEU A  79     5024   3274   1946   -383    390   -138
ATOM    771  CD2 LEU A  79     -10.007  -7.881 -12.493  1.00 26.34           C  
ANISOU  771  CD2 LEU A  79     4841   3344   1821   -568    293   -194
ATOM    772  H   LEU A  79      -6.741  -4.296 -12.804  1.00 25.42           H  
ATOM    773  HA  LEU A  79      -8.969  -3.882 -11.073  1.00 25.44           H  
ATOM    774  HB3 LEU A  79      -7.870  -6.298 -12.555  1.00 25.98           H  
ATOM    775  HB2 LEU A  79      -9.143  -5.245 -13.090  1.00 25.98           H  
ATOM    776  HG  LEU A  79      -9.322  -7.095 -10.669  1.00 26.20           H  
ATOM    777 HD11 LEU A  79     -11.945  -6.407 -11.576  1.00 26.96           H  
ATOM    778 HD12 LEU A  79     -11.156  -5.941 -10.084  1.00 26.96           H  
ATOM    779 HD13 LEU A  79     -11.059  -4.902 -11.499  1.00 26.96           H  
ATOM    780 HD21 LEU A  79     -11.045  -7.954 -12.813  1.00 26.34           H  
ATOM    781 HD22 LEU A  79      -9.394  -7.849 -13.395  1.00 26.34           H  
ATOM    782 HD23 LEU A  79      -9.765  -8.811 -11.979  1.00 26.34           H  
ATOM    783  N   ASN A  80      -6.507  -5.780  -9.914  1.00 25.44           N  
ANISOU  783  N   ASN A  80     4496   3448   1724   -254    267    -34
ATOM    784  CA  ASN A  80      -5.888  -6.320  -8.706  1.00 26.59           C  
ANISOU  784  CA  ASN A  80     4584   3640   1880   -246    260     16
ATOM    785  C   ASN A  80      -5.404  -5.225  -7.745  1.00 27.05           C  
ANISOU  785  C   ASN A  80     4630   3711   1937   -159    267     54
ATOM    786  O   ASN A  80      -5.518  -5.443  -6.545  1.00 21.06           O  
ANISOU  786  O   ASN A  80     3862   2958   1181   -145    276     97
ATOM    787  CB  ASN A  80      -4.752  -7.287  -9.081  1.00 25.52           C  
ANISOU  787  CB  ASN A  80     4372   3594   1733   -277    222     12
ATOM    788  CG  ASN A  80      -5.252  -8.614  -9.657  1.00 24.85           C  
ANISOU  788  CG  ASN A  80     4269   3523   1651   -372    208     -4
ATOM    789  OD1 ASN A  80      -6.125  -9.260  -9.083  1.00 23.83           O  
ANISOU  789  OD1 ASN A  80     4160   3354   1540   -424    231      9
ATOM    790  ND2 ASN A  80      -4.675  -9.051 -10.772  1.00 24.21           N  
ANISOU  790  ND2 ASN A  80     4148   3504   1549   -400    168    -27
ATOM    791  H   ASN A  80      -6.003  -5.912 -10.781  1.00 25.44           H  
ATOM    792  HA  ASN A  80      -6.675  -6.889  -8.209  1.00 26.59           H  
ATOM    793  HB3 ASN A  80      -4.210  -7.550  -8.176  1.00 25.52           H  
ATOM    794  HB2 ASN A  80      -4.036  -6.808  -9.752  1.00 25.52           H  
ATOM    795 HD22 ASN A  80      -4.965  -9.925 -11.184  1.00 24.21           H  
ATOM    796 HD21 ASN A  80      -3.946  -8.515 -11.221  1.00 24.21           H  
ATOM    797  N   LEU A  81      -4.946  -4.069  -8.261  1.00 27.24           N  
ANISOU  797  N   LEU A  81     4651   3747   1950   -107    263     40
ATOM    798  CA  LEU A  81      -4.606  -2.879  -7.471  1.00 20.61           C  
ANISOU  798  CA  LEU A  81     3792   2932   1109    -35    263     75
ATOM    799  C   LEU A  81      -5.838  -2.242  -6.799  1.00 38.61           C  
ANISOU  799  C   LEU A  81     6117   5149   3403     10    294    111
ATOM    800  O   LEU A  81      -5.723  -1.766  -5.671  1.00 40.67           O  
ANISOU  800  O   LEU A  81     6362   5433   3658     48    288    160
ATOM    801  CB  LEU A  81      -3.845  -1.866  -8.362  1.00 20.41           C  
ANISOU  801  CB  LEU A  81     3744   2940   1072      0    257     55
ATOM    802  CG  LEU A  81      -3.393  -0.552  -7.678  1.00 20.36           C  
ANISOU  802  CG  LEU A  81     3699   2974   1062     62    251     90
ATOM    803  CD1 LEU A  81      -2.516  -0.800  -6.437  1.00 20.00           C  
ANISOU  803  CD1 LEU A  81     3619   2979   1002     48    221    114
ATOM    804  CD2 LEU A  81      -2.693   0.383  -8.685  1.00 20.27           C  
ANISOU  804  CD2 LEU A  81     3659   3002   1042     80    252     70
ATOM    805  H   LEU A  81      -4.855  -3.974  -9.264  1.00 27.24           H  
ATOM    806  HA  LEU A  81      -3.936  -3.209  -6.675  1.00 20.61           H  
ATOM    807  HB3 LEU A  81      -4.472  -1.616  -9.219  1.00 20.41           H  
ATOM    808  HB2 LEU A  81      -2.962  -2.356  -8.773  1.00 20.41           H  
ATOM    809  HG  LEU A  81      -4.285  -0.018  -7.349  1.00 20.36           H  
ATOM    810 HD11 LEU A  81      -1.681  -0.102  -6.373  1.00 20.00           H  
ATOM    811 HD12 LEU A  81      -3.097  -0.685  -5.521  1.00 20.00           H  
ATOM    812 HD13 LEU A  81      -2.094  -1.805  -6.438  1.00 20.00           H  
ATOM    813 HD21 LEU A  81      -2.994   1.418  -8.525  1.00 20.27           H  
ATOM    814 HD22 LEU A  81      -1.606   0.342  -8.597  1.00 20.27           H  
ATOM    815 HD23 LEU A  81      -2.937   0.127  -9.717  1.00 20.27           H  
ATOM    816  N   ALA A  82      -6.998  -2.268  -7.476  1.00 36.61           N  
ANISOU  816  N   ALA A  82     5931   4815   3166      7    327     89
ATOM    817  CA  ALA A  82      -8.269  -1.829  -6.903  1.00 34.59           C  
ANISOU  817  CA  ALA A  82     5737   4477   2930     57    366    128
ATOM    818  C   ALA A  82      -8.777  -2.792  -5.818  1.00 37.18           C  
ANISOU  818  C   ALA A  82     6085   4781   3263     17    371    171
ATOM    819  O   ALA A  82      -9.242  -2.320  -4.783  1.00 37.71           O  
ANISOU  819  O   ALA A  82     6169   4829   3331     72    384    233
ATOM    820  CB  ALA A  82      -9.303  -1.633  -8.018  1.00 31.57           C  
ANISOU  820  CB  ALA A  82     5440   3994   2560     53    410     82
ATOM    821  H   ALA A  82      -7.028  -2.644  -8.414  1.00 36.61           H  
ATOM    822  HA  ALA A  82      -8.105  -0.857  -6.435  1.00 34.59           H  
ATOM    823  HB1 ALA A  82     -10.230  -1.220  -7.619  1.00 31.57           H  
ATOM    824  HB2 ALA A  82      -8.933  -0.934  -8.767  1.00 31.57           H  
ATOM    825  HB3 ALA A  82      -9.540  -2.568  -8.526  1.00 31.57           H  
ATOM    826  N   ILE A  83      -8.617  -4.111  -6.041  1.00 36.55           N  
ANISOU  826  N   ILE A  83     5996   4710   3181    -78    362    144
ATOM    827  CA  ILE A  83      -8.904  -5.168  -5.065  1.00 22.91           C  
ANISOU  827  CA  ILE A  83     4275   2971   1457   -128    374    184
ATOM    828  C   ILE A  83      -8.002  -5.087  -3.815  1.00 34.08           C  
ANISOU  828  C   ILE A  83     5635   4468   2846    -88    356    232
ATOM    829  O   ILE A  83      -8.505  -5.322  -2.720  1.00 33.51           O  
ANISOU  829  O   ILE A  83     5588   4380   2766    -78    376    289
ATOM    830  CB  ILE A  83      -8.823  -6.593  -5.701  1.00 25.35           C  
ANISOU  830  CB  ILE A  83     4560   3301   1772   -239    364    146
ATOM    831  CG1 ILE A  83      -9.989  -6.812  -6.692  1.00 23.71           C  
ANISOU  831  CG1 ILE A  83     4427   3001   1580   -302    383     98
ATOM    832  CG2 ILE A  83      -8.779  -7.771  -4.698  1.00 25.56           C  
ANISOU  832  CG2 ILE A  83     4565   3348   1799   -286    381    193
ATOM    833  CD1 ILE A  83      -9.788  -8.007  -7.637  1.00 24.02           C  
ANISOU  833  CD1 ILE A  83     4436   3070   1622   -426    366     66
ATOM    834  H   ILE A  83      -8.239  -4.417  -6.928  1.00 36.55           H  
ATOM    835  HA  ILE A  83      -9.931  -5.017  -4.730  1.00 22.91           H  
ATOM    836  HB  ILE A  83      -7.898  -6.634  -6.274  1.00 25.35           H  
ATOM    837 HG13 ILE A  83     -10.150  -5.920  -7.298  1.00 23.71           H  
ATOM    838 HG12 ILE A  83     -10.916  -6.948  -6.134  1.00 23.71           H  
ATOM    839 HG21 ILE A  83      -8.762  -8.733  -5.209  1.00 25.56           H  
ATOM    840 HG22 ILE A  83      -7.885  -7.747  -4.081  1.00 25.56           H  
ATOM    841 HG23 ILE A  83      -9.646  -7.763  -4.037  1.00 25.56           H  
ATOM    842 HD11 ILE A  83     -10.374  -7.880  -8.548  1.00 24.02           H  
ATOM    843 HD12 ILE A  83      -8.745  -8.120  -7.932  1.00 24.02           H  
ATOM    844 HD13 ILE A  83     -10.108  -8.939  -7.171  1.00 24.02           H  
ATOM    845  N   SER A  84      -6.720  -4.715  -3.986  1.00 21.74           N  
ANISOU  845  N   SER A  84     4007   2987   1264    -68    320    209
ATOM    846  CA  SER A  84      -5.745  -4.490  -2.912  1.00 27.72           C  
ANISOU  846  CA  SER A  84     4725   3818   1989    -37    301    239
ATOM    847  C   SER A  84      -6.223  -3.427  -1.912  1.00 29.69           C  
ANISOU  847  C   SER A  84     4997   4061   2222     34    301    294
ATOM    848  O   SER A  84      -6.222  -3.675  -0.706  1.00 30.25           O  
ANISOU  848  O   SER A  84     5076   4156   2263     41    303    340
ATOM    849  CB  SER A  84      -4.400  -4.046  -3.517  1.00 27.28           C  
ANISOU  849  CB  SER A  84     4615   3830   1921    -29    266    201
ATOM    850  OG  SER A  84      -3.830  -5.055  -4.316  1.00 27.87           O  
ANISOU  850  OG  SER A  84     4661   3923   2004    -82    263    165
ATOM    851  H   SER A  84      -6.368  -4.572  -4.924  1.00 21.74           H  
ATOM    852  HA  SER A  84      -5.603  -5.428  -2.372  1.00 27.72           H  
ATOM    853  HB3 SER A  84      -3.690  -3.818  -2.726  1.00 27.28           H  
ATOM    854  HB2 SER A  84      -4.489  -3.136  -4.102  1.00 27.28           H  
ATOM    855  HG  SER A  84      -3.478  -5.731  -3.726  1.00 27.87           H  
ATOM    856  N   ASP A  85      -6.668  -2.282  -2.453  1.00 31.86           N  
ANISOU  856  N   ASP A  85     5281   4311   2513     89    300    293
ATOM    857  CA  ASP A  85      -7.226  -1.163  -1.696  1.00 34.49           C  
ANISOU  857  CA  ASP A  85     5619   4651   2834    170    295    355
ATOM    858  C   ASP A  85      -8.577  -1.505  -1.044  1.00 32.67           C  
ANISOU  858  C   ASP A  85     5460   4344   2610    185    332    415
ATOM    859  O   ASP A  85      -8.826  -1.022   0.057  1.00 33.49           O  
ANISOU  859  O   ASP A  85     5567   4476   2682    228    321    483
ATOM    860  CB  ASP A  85      -7.361   0.132  -2.532  1.00 39.79           C  
ANISOU  860  CB  ASP A  85     6277   5312   3529    235    299    343
ATOM    861  CG  ASP A  85      -6.074   0.768  -3.094  1.00 46.41           C  
ANISOU  861  CG  ASP A  85     7042   6238   4355    227    263    304
ATOM    862  OD1 ASP A  85      -4.980   0.166  -2.995  1.00 48.65           O  
ANISOU  862  OD1 ASP A  85     7303   6557   4623    162    243    266
ATOM    863  OD2 ASP A  85      -6.218   1.876  -3.655  1.00 50.76           O1-
ANISOU  863  OD2 ASP A  85     7554   6820   4912    286    259    315
ATOM    864  H   ASP A  85      -6.620  -2.154  -3.455  1.00 31.86           H  
ATOM    865  HA  ASP A  85      -6.531  -0.953  -0.880  1.00 34.49           H  
ATOM    866  HB3 ASP A  85      -7.887   0.885  -1.948  1.00 39.79           H  
ATOM    867  HB2 ASP A  85      -7.991  -0.088  -3.394  1.00 39.79           H  
ATOM    868  N   LEU A  86      -9.406  -2.341  -1.698  1.00 30.33           N  
ANISOU  868  N   LEU A  86     5226   3949   2350    141    373    393
ATOM    869  CA  LEU A  86     -10.690  -2.814  -1.168  1.00 29.74           C  
ANISOU  869  CA  LEU A  86     5232   3781   2286    137    417    449
ATOM    870  C   LEU A  86     -10.532  -3.800   0.007  1.00 30.43           C  
ANISOU  870  C   LEU A  86     5310   3913   2338     87    417    489
ATOM    871  O   LEU A  86     -11.277  -3.686   0.980  1.00 31.93           O  
ANISOU  871  O   LEU A  86     5538   4090   2505    125    430    568
ATOM    872  CB  LEU A  86     -11.557  -3.410  -2.296  1.00 24.93           C  
ANISOU  872  CB  LEU A  86     4694   3058   1720     71    459    401
ATOM    873  CG  LEU A  86     -12.152  -2.348  -3.251  1.00 26.56           C  
ANISOU  873  CG  LEU A  86     4942   3194   1955    128    480    363
ATOM    874  CD1 LEU A  86     -12.705  -2.994  -4.540  1.00 27.39           C  
ANISOU  874  CD1 LEU A  86     5125   3195   2088     37    515    299
ATOM    875  CD2 LEU A  86     -13.186  -1.437  -2.554  1.00 27.77           C  
ANISOU  875  CD2 LEU A  86     5144   3289   2118    250    509    439
ATOM    876  H   LEU A  86      -9.144  -2.682  -2.613  1.00 30.33           H  
ATOM    877  HA  LEU A  86     -11.212  -1.941  -0.789  1.00 29.74           H  
ATOM    878  HB3 LEU A  86     -12.379  -3.992  -1.875  1.00 24.93           H  
ATOM    879  HB2 LEU A  86     -10.953  -4.121  -2.858  1.00 24.93           H  
ATOM    880  HG  LEU A  86     -11.337  -1.696  -3.560  1.00 26.56           H  
ATOM    881 HD11 LEU A  86     -12.242  -2.548  -5.421  1.00 27.39           H  
ATOM    882 HD12 LEU A  86     -12.504  -4.065  -4.583  1.00 27.39           H  
ATOM    883 HD13 LEU A  86     -13.783  -2.871  -4.647  1.00 27.39           H  
ATOM    884 HD21 LEU A  86     -14.079  -1.269  -3.156  1.00 27.77           H  
ATOM    885 HD22 LEU A  86     -13.513  -1.849  -1.600  1.00 27.77           H  
ATOM    886 HD23 LEU A  86     -12.757  -0.456  -2.347  1.00 27.77           H  
ATOM    887  N   LEU A  87      -9.540  -4.707  -0.075  1.00 29.33           N  
ANISOU  887  N   LEU A  87     5122   3831   2192      9    406    440
ATOM    888  CA  LEU A  87      -9.133  -5.613   1.007  1.00 29.52           C  
ANISOU  888  CA  LEU A  87     5127   3908   2180    -33    416    470
ATOM    889  C   LEU A  87      -8.623  -4.851   2.243  1.00 31.90           C  
ANISOU  889  C   LEU A  87     5414   4287   2421     32    389    517
ATOM    890  O   LEU A  87      -8.901  -5.272   3.365  1.00 35.21           O  
ANISOU  890  O   LEU A  87     5851   4730   2796     21    408    567
ATOM    891  CB  LEU A  87      -8.037  -6.583   0.499  1.00 27.94           C  
ANISOU  891  CB  LEU A  87     4861   3772   1984    -99    406    408
ATOM    892  CG  LEU A  87      -8.537  -7.717  -0.424  1.00 26.97           C  
ANISOU  892  CG  LEU A  87     4737   3604   1905   -187    427    370
ATOM    893  CD1 LEU A  87      -7.348  -8.470  -1.051  1.00 25.60           C  
ANISOU  893  CD1 LEU A  87     4481   3514   1731   -224    406    322
ATOM    894  CD2 LEU A  87      -9.499  -8.680   0.295  1.00 27.32           C  
ANISOU  894  CD2 LEU A  87     4826   3595   1958   -249    478    420
ATOM    895  H   LEU A  87      -8.987  -4.755  -0.922  1.00 29.33           H  
ATOM    896  HA  LEU A  87     -10.009  -6.183   1.319  1.00 29.52           H  
ATOM    897  HB3 LEU A  87      -7.527  -7.045   1.348  1.00 27.94           H  
ATOM    898  HB2 LEU A  87      -7.271  -6.003  -0.015  1.00 27.94           H  
ATOM    899  HG  LEU A  87      -9.094  -7.265  -1.243  1.00 26.97           H  
ATOM    900 HD11 LEU A  87      -7.569  -8.765  -2.076  1.00 25.60           H  
ATOM    901 HD12 LEU A  87      -6.445  -7.859  -1.079  1.00 25.60           H  
ATOM    902 HD13 LEU A  87      -7.100  -9.377  -0.499  1.00 25.60           H  
ATOM    903 HD21 LEU A  87      -9.293  -9.725   0.061  1.00 27.32           H  
ATOM    904 HD22 LEU A  87      -9.428  -8.575   1.376  1.00 27.32           H  
ATOM    905 HD23 LEU A  87     -10.533  -8.484   0.009  1.00 27.32           H  
ATOM    906  N   PHE A  88      -7.916  -3.733   2.009  1.00 30.60           N  
ANISOU  906  N   PHE A  88     5214   4166   2247     92    343    501
ATOM    907  CA  PHE A  88      -7.403  -2.848   3.049  1.00 31.40           C  
ANISOU  907  CA  PHE A  88     5292   4352   2285    141    303    538
ATOM    908  C   PHE A  88      -8.525  -2.013   3.699  1.00 33.21           C  
ANISOU  908  C   PHE A  88     5564   4555   2500    215    304    629
ATOM    909  O   PHE A  88      -8.603  -1.980   4.925  1.00 33.41           O  
ANISOU  909  O   PHE A  88     5609   4622   2463    229    297    690
ATOM    910  CB  PHE A  88      -6.299  -1.958   2.439  1.00 32.34           C  
ANISOU  910  CB  PHE A  88     5348   4538   2403    160    252    488
ATOM    911  CG  PHE A  88      -5.501  -1.143   3.440  1.00 33.46           C  
ANISOU  911  CG  PHE A  88     5460   4779   2475    181    202    509
ATOM    912  CD1 PHE A  88      -6.026   0.047   3.988  1.00 34.44           C  
ANISOU  912  CD1 PHE A  88     5568   4939   2579    250    167    570
ATOM    913  CD2 PHE A  88      -4.288  -1.650   3.947  1.00 33.91           C  
ANISOU  913  CD2 PHE A  88     5472   4895   2519    124    183    460
ATOM    914  CE1 PHE A  88      -5.322   0.735   4.964  1.00 35.01           C  
ANISOU  914  CE1 PHE A  88     5597   5113   2590    249    107    584
ATOM    915  CE2 PHE A  88      -3.589  -0.940   4.913  1.00 33.71           C  
ANISOU  915  CE2 PHE A  88     5407   4954   2446    119    132    464
ATOM    916  CZ  PHE A  88      -4.099   0.253   5.410  1.00 34.06           C  
ANISOU  916  CZ  PHE A  88     5446   5042   2454    171     89    524
ATOM    917  H   PHE A  88      -7.719  -3.463   1.055  1.00 30.60           H  
ATOM    918  HA  PHE A  88      -6.944  -3.469   3.822  1.00 31.40           H  
ATOM    919  HB3 PHE A  88      -6.729  -1.273   1.707  1.00 32.34           H  
ATOM    920  HB2 PHE A  88      -5.598  -2.579   1.879  1.00 32.34           H  
ATOM    921  HD1 PHE A  88      -6.982   0.422   3.656  1.00 34.44           H  
ATOM    922  HD2 PHE A  88      -3.893  -2.582   3.572  1.00 33.91           H  
ATOM    923  HE1 PHE A  88      -5.732   1.643   5.379  1.00 35.01           H  
ATOM    924  HE2 PHE A  88      -2.651  -1.321   5.290  1.00 33.71           H  
ATOM    925  HZ  PHE A  88      -3.549   0.793   6.166  1.00 34.06           H  
ATOM    926  N   VAL A  89      -9.348  -1.334   2.876  1.00 34.42           N  
ANISOU  926  N   VAL A  89     5735   4637   2705    270    317    640
ATOM    927  CA  VAL A  89     -10.342  -0.356   3.329  1.00 37.65           C  
ANISOU  927  CA  VAL A  89     6171   5030   3105    368    313    732
ATOM    928  C   VAL A  89     -11.527  -0.991   4.090  1.00 38.10           C  
ANISOU  928  C   VAL A  89     6323   4988   3164    371    367    809
ATOM    929  O   VAL A  89     -12.039  -0.352   5.003  1.00 39.29           O  
ANISOU  929  O   VAL A  89     6502   5135   3291    454    363    904
ATOM    930  CB  VAL A  89     -10.865   0.538   2.159  1.00  0.00           C  
ATOM    931  CG1 VAL A  89     -11.961  -0.101   1.289  1.00  0.00           C  
ATOM    932  CG2 VAL A  89     -11.360   1.912   2.632  1.00  0.00           C  
ATOM    933  H   VAL A  89      -9.221  -1.403   1.874  1.00 34.42           H  
ATOM    934  HA  VAL A  89      -9.825   0.301   4.029  1.00 37.65           H  
ATOM    935  HB  VAL A  89     -10.018   0.732   1.501  1.00  0.00           H  
ATOM    936 HG11 VAL A  89     -12.049   0.407   0.328  1.00  0.00           H  
ATOM    937 HG12 VAL A  89     -11.741  -1.146   1.101  1.00  0.00           H  
ATOM    938 HG13 VAL A  89     -12.938  -0.060   1.772  1.00  0.00           H  
ATOM    939 HG21 VAL A  89     -11.792   2.482   1.808  1.00  0.00           H  
ATOM    940 HG22 VAL A  89     -12.116   1.816   3.405  1.00  0.00           H  
ATOM    941 HG23 VAL A  89     -10.554   2.511   3.042  1.00  0.00           H  
ATOM    942  N   PHE A  90     -11.897  -2.248   3.768  1.00 36.87           N  
ANISOU  942  N   PHE A  90     6214   4760   3036    279    416    775
ATOM    943  CA  PHE A  90     -12.916  -3.027   4.490  1.00 36.97           C  
ANISOU  943  CA  PHE A  90     6318   4682   3047    260    472    851
ATOM    944  C   PHE A  90     -12.592  -3.283   5.978  1.00 37.37           C  
ANISOU  944  C   PHE A  90     6363   4822   3012    254    459    917
ATOM    945  O   PHE A  90     -13.513  -3.525   6.758  1.00 39.20           O  
ANISOU  945  O   PHE A  90     6670   5002   3224    256    499   1003
ATOM    946  CB  PHE A  90     -13.237  -4.329   3.713  1.00  0.00           C  
ATOM    947  CG  PHE A  90     -14.169  -5.310   4.414  1.00  0.00           C  
ATOM    948  CD1 PHE A  90     -15.566  -5.107   4.389  1.00  0.00           C  
ATOM    949  CD2 PHE A  90     -13.643  -6.301   5.273  1.00  0.00           C  
ATOM    950  CE1 PHE A  90     -16.401  -5.914   5.152  1.00  0.00           C  
ATOM    951  CE2 PHE A  90     -14.493  -7.095   6.030  1.00  0.00           C  
ATOM    952  CZ  PHE A  90     -15.867  -6.905   5.965  1.00  0.00           C  
ATOM    953  H   PHE A  90     -11.438  -2.718   3.000  1.00 36.87           H  
ATOM    954  HA  PHE A  90     -13.827  -2.427   4.492  1.00 36.97           H  
ATOM    955  HB3 PHE A  90     -12.310  -4.849   3.464  1.00  0.00           H  
ATOM    956  HB2 PHE A  90     -13.695  -4.064   2.759  1.00  0.00           H  
ATOM    957  HD1 PHE A  90     -15.988  -4.317   3.784  1.00  0.00           H  
ATOM    958  HD2 PHE A  90     -12.574  -6.426   5.364  1.00  0.00           H  
ATOM    959  HE1 PHE A  90     -17.469  -5.760   5.122  1.00  0.00           H  
ATOM    960  HE2 PHE A  90     -14.082  -7.852   6.682  1.00  0.00           H  
ATOM    961  HZ  PHE A  90     -16.523  -7.523   6.561  1.00  0.00           H  
ATOM    962  N   SER A  91     -11.304  -3.209   6.346  1.00 36.26           N  
ANISOU  962  N   SER A  91     6147   4813   2818    243    407    874
ATOM    963  CA  SER A  91     -10.831  -3.345   7.720  1.00 34.69           C  
ANISOU  963  CA  SER A  91     5928   4710   2542    229    388    911
ATOM    964  C   SER A  91     -10.962  -2.044   8.545  1.00 33.98           C  
ANISOU  964  C   SER A  91     5812   4688   2410    316    325    981
ATOM    965  O   SER A  91     -10.936  -2.131   9.771  1.00 34.95           O  
ANISOU  965  O   SER A  91     5926   4872   2482    309    306   1030
ATOM    966  CB  SER A  91      -9.380  -3.861   7.689  1.00  0.00           C  
ATOM    967  OG  SER A  91      -9.346  -5.211   7.267  1.00  0.00           O  
ATOM    968  H   SER A  91     -10.599  -3.003   5.651  1.00 36.26           H  
ATOM    969  HA  SER A  91     -11.436  -4.097   8.230  1.00 34.69           H  
ATOM    970  HB3 SER A  91      -8.932  -3.814   8.678  1.00  0.00           H  
ATOM    971  HB2 SER A  91      -8.744  -3.259   7.045  1.00  0.00           H  
ATOM    972  HG  SER A  91      -9.555  -5.244   6.330  1.00  0.00           H  
ATOM    973  N   LEU A  92     -11.125  -0.874   7.892  1.00 32.48           N  
ANISOU  973  N   LEU A  92     5607   4497   2237    397    293    987
ATOM    974  CA  LEU A  92     -11.234   0.439   8.550  1.00 33.93           C  
ANISOU  974  CA  LEU A  92     5747   4760   2384    487    227   1059
ATOM    975  C   LEU A  92     -12.394   0.636   9.554  1.00 36.60           C  
ANISOU  975  C   LEU A  92     6139   5066   2700    543    238   1182
ATOM    976  O   LEU A  92     -12.132   1.264  10.579  1.00 36.03           O  
ANISOU  976  O   LEU A  92     6020   5099   2569    557    173   1227
ATOM    977  CB  LEU A  92     -11.255   1.597   7.524  1.00 28.94           C  
ANISOU  977  CB  LEU A  92     5086   4114   1795    578    214   1057
ATOM    978  CG  LEU A  92      -9.931   1.877   6.792  1.00 27.82           C  
ANISOU  978  CG  LEU A  92     4854   4039   1676    534    176    947
ATOM    979  CD1 LEU A  92     -10.122   3.039   5.806  1.00 28.01           C  
ANISOU  979  CD1 LEU A  92     4828   4048   1765    621    171    951
ATOM    980  CD2 LEU A  92      -8.748   2.161   7.738  1.00 27.67           C  
ANISOU  980  CD2 LEU A  92     4764   4168   1579    487     99    923
ATOM    981  H   LEU A  92     -11.174  -0.869   6.882  1.00 32.48           H  
ATOM    982  HA  LEU A  92     -10.330   0.535   9.149  1.00 33.93           H  
ATOM    983  HB3 LEU A  92     -11.542   2.519   8.027  1.00 28.94           H  
ATOM    984  HB2 LEU A  92     -12.047   1.431   6.796  1.00 28.94           H  
ATOM    985  HG  LEU A  92      -9.683   0.988   6.212  1.00 27.82           H  
ATOM    986 HD11 LEU A  92      -9.438   2.937   4.966  1.00 28.01           H  
ATOM    987 HD12 LEU A  92     -11.137   3.082   5.408  1.00 28.01           H  
ATOM    988 HD13 LEU A  92      -9.923   4.003   6.276  1.00 28.01           H  
ATOM    989 HD21 LEU A  92      -8.140   2.996   7.391  1.00 27.67           H  
ATOM    990 HD22 LEU A  92      -9.077   2.407   8.748  1.00 27.67           H  
ATOM    991 HD23 LEU A  92      -8.089   1.295   7.803  1.00 27.67           H  
ATOM    992  N   PRO A  93     -13.617   0.099   9.311  1.00 39.14           N  
ANISOU  992  N   PRO A  93     6565   5239   3065    569    318   1239
ATOM    993  CA  PRO A  93     -14.716   0.162  10.295  1.00 32.51           C  
ANISOU  993  CA  PRO A  93     5779   4365   2209    623    329   1362
ATOM    994  C   PRO A  93     -14.428  -0.541  11.632  1.00 41.28           C  
ANISOU  994  C   PRO A  93     6873   5560   3253    542    310   1376
ATOM    995  O   PRO A  93     -14.869  -0.044  12.666  1.00 43.59           O  
ANISOU  995  O   PRO A  93     7169   5892   3500    587    278   1470
ATOM    996  CB  PRO A  93     -15.920  -0.463   9.567  1.00 32.96           C  
ANISOU  996  CB  PRO A  93     5965   4228   2330    622    430   1392
ATOM    997  CG  PRO A  93     -15.604  -0.292   8.092  1.00 31.99           C  
ANISOU  997  CG  PRO A  93     5840   4048   2268    619    451   1300
ATOM    998  CD  PRO A  93     -14.097  -0.481   8.060  1.00 38.83           C  
ANISOU  998  CD  PRO A  93     6601   5054   3101    546    394   1193
ATOM    999  HA  PRO A  93     -14.925   1.217  10.483  1.00 32.51           H  
ATOM   1000  HB3 PRO A  93     -16.867   0.003   9.843  1.00 32.96           H  
ATOM   1001  HB2 PRO A  93     -16.000  -1.528   9.793  1.00 32.96           H  
ATOM   1002  HG3 PRO A  93     -15.852   0.723   7.777  1.00 31.99           H  
ATOM   1003  HG2 PRO A  93     -16.141  -0.988   7.447  1.00 31.99           H  
ATOM   1004  HD2 PRO A  93     -13.859  -1.539   8.091  1.00 38.83           H  
ATOM   1005  HD3 PRO A  93     -13.668  -0.046   7.160  1.00 38.83           H  
ATOM   1006  N   PHE A  94     -13.667  -1.649  11.592  1.00 38.77           N  
ANISOU 1006  N   PHE A  94     6534   5271   2925    429    332   1286
ATOM   1007  CA  PHE A  94     -13.218  -2.389  12.772  1.00 37.35           C  
ANISOU 1007  CA  PHE A  94     6340   5173   2680    355    328   1291
ATOM   1008  C   PHE A  94     -12.141  -1.634  13.570  1.00 38.15           C  
ANISOU 1008  C   PHE A  94     6361   5430   2704    351    233   1262
ATOM   1009  O   PHE A  94     -12.204  -1.648  14.798  1.00 39.92           O  
ANISOU 1009  O   PHE A  94     6591   5722   2854    338    205   1315
ATOM   1010  CB  PHE A  94     -12.672  -3.760  12.352  1.00  0.00           C  
ATOM   1011  CG  PHE A  94     -13.664  -4.723  11.728  1.00  0.00           C  
ATOM   1012  CD1 PHE A  94     -13.883  -4.724  10.334  1.00  0.00           C  
ATOM   1013  CD2 PHE A  94     -14.467  -5.539  12.549  1.00  0.00           C  
ATOM   1014  CE1 PHE A  94     -14.833  -5.574   9.783  1.00  0.00           C  
ATOM   1015  CE2 PHE A  94     -15.417  -6.377  11.982  1.00  0.00           C  
ATOM   1016  CZ  PHE A  94     -15.594  -6.399  10.604  1.00  0.00           C  
ATOM   1017  H   PHE A  94     -13.340  -1.996  10.701  1.00 38.77           H  
ATOM   1018  HA  PHE A  94     -14.075  -2.547  13.430  1.00 37.35           H  
ATOM   1019  HB3 PHE A  94     -12.221  -4.260  13.210  1.00  0.00           H  
ATOM   1020  HB2 PHE A  94     -11.871  -3.594  11.641  1.00  0.00           H  
ATOM   1021  HD1 PHE A  94     -13.311  -4.073   9.691  1.00  0.00           H  
ATOM   1022  HD2 PHE A  94     -14.331  -5.528  13.619  1.00  0.00           H  
ATOM   1023  HE1 PHE A  94     -14.987  -5.584   8.714  1.00  0.00           H  
ATOM   1024  HE2 PHE A  94     -16.020  -7.013  12.613  1.00  0.00           H  
ATOM   1025  HZ  PHE A  94     -16.333  -7.054  10.167  1.00  0.00           H  
ATOM   1026  N   TRP A  95     -11.190  -0.986  12.869  1.00 37.59           N  
ANISOU 1026  N   TRP A  95     6224   5411   2648    350    184   1178
ATOM   1027  CA  TRP A  95     -10.135  -0.168  13.478  1.00 38.13           C  
ANISOU 1027  CA  TRP A  95     6228   5614   2647    327     94   1142
ATOM   1028  C   TRP A  95     -10.663   1.139  14.095  1.00 40.70           C  
ANISOU 1028  C   TRP A  95     6542   5988   2932    412     23   1243
ATOM   1029  O   TRP A  95     -10.171   1.542  15.148  1.00 42.23           O  
ANISOU 1029  O   TRP A  95     6722   6282   3042    385    -45   1257
ATOM   1030  CB  TRP A  95      -9.019   0.144  12.459  1.00 35.25           C  
ANISOU 1030  CB  TRP A  95     5799   5282   2313    301     64   1034
ATOM   1031  CG  TRP A  95      -8.345  -1.001  11.755  1.00 32.95           C  
ANISOU 1031  CG  TRP A  95     5509   4938   2074    238    130    941
ATOM   1032  CD1 TRP A  95      -8.012  -0.998  10.443  1.00 32.26           C  
ANISOU 1032  CD1 TRP A  95     5411   4788   2057    247    155    885
ATOM   1033  CD2 TRP A  95      -7.810  -2.257  12.293  1.00 31.02           C  
ANISOU 1033  CD2 TRP A  95     5272   4704   1809    163    180    897
ATOM   1034  NE1 TRP A  95      -7.316  -2.143  10.132  1.00 30.74           N  
ANISOU 1034  NE1 TRP A  95     5218   4569   1893    180    209    813
ATOM   1035  CE2 TRP A  95      -7.142  -2.950  11.235  1.00 30.05           C  
ANISOU 1035  CE2 TRP A  95     5137   4527   1755    135    228    821
ATOM   1036  CE3 TRP A  95      -7.800  -2.882  13.565  1.00 29.64           C  
ANISOU 1036  CE3 TRP A  95     5112   4587   1563    124    190    918
ATOM   1037  CZ2 TRP A  95      -6.481  -4.175  11.433  1.00 29.66           C  
ANISOU 1037  CZ2 TRP A  95     5082   4480   1709     79    285    771
ATOM   1038  CZ3 TRP A  95      -7.160  -4.122  13.771  1.00 31.17           C  
ANISOU 1038  CZ3 TRP A  95     5302   4783   1759     72    256    864
ATOM   1039  CH2 TRP A  95      -6.493  -4.764  12.710  1.00 30.42           C  
ANISOU 1039  CH2 TRP A  95     5187   4634   1739     54    302    794
ATOM   1040  H   TRP A  95     -11.192  -1.035  11.860  1.00 37.59           H  
ATOM   1041  HA  TRP A  95      -9.700  -0.745  14.293  1.00 38.13           H  
ATOM   1042  HB3 TRP A  95      -8.233   0.723  12.946  1.00 35.25           H  
ATOM   1043  HB2 TRP A  95      -9.429   0.799  11.687  1.00 35.25           H  
ATOM   1044  HD1 TRP A  95      -8.234  -0.193   9.759  1.00 32.26           H  
ATOM   1045  HE1 TRP A  95      -6.953  -2.326   9.208  1.00 30.74           H  
ATOM   1046  HE3 TRP A  95      -8.285  -2.407  14.402  1.00 29.64           H  
ATOM   1047  HZ2 TRP A  95      -5.973  -4.663  10.614  1.00 29.66           H  
ATOM   1048  HZ3 TRP A  95      -7.170  -4.576  14.751  1.00 31.17           H  
ATOM   1049  HH2 TRP A  95      -5.997  -5.709  12.876  1.00 30.42           H  
ATOM   1050  N   GLY A  96     -11.662   1.758  13.441  1.00 41.07           N  
ANISOU 1050  N   GLY A  96     6602   5962   3040    519     40   1313
ATOM   1051  CA  GLY A  96     -12.318   2.983  13.896  1.00 42.51           C  
ANISOU 1051  CA  GLY A  96     6759   6191   3202    627    -20   1421
ATOM   1052  C   GLY A  96     -13.240   2.699  15.089  1.00 44.33           C  
ANISOU 1052  C   GLY A  96     7053   6408   3383    642    -13   1529
ATOM   1053  O   GLY A  96     -13.266   3.495  16.026  1.00 46.67           O  
ANISOU 1053  O   GLY A  96     7321   6794   3619    685    -89   1600
ATOM   1054  H   GLY A  96     -11.988   1.368  12.566  1.00 41.07           H  
ATOM   1055  HA3 GLY A  96     -12.910   3.393  13.078  1.00 42.51           H  
ATOM   1056  HA2 GLY A  96     -11.574   3.735  14.165  1.00 42.51           H  
ATOM   1057  N   TYR A  97     -13.947   1.551  15.086  1.00 43.19           N  
ANISOU 1057  N   TYR A  97     6993   6155   3264    603     78   1542
ATOM   1058  CA  TYR A  97     -14.734   1.052  16.220  1.00 44.58           C  
ANISOU 1058  CA  TYR A  97     7236   6309   3394    605     99   1646
ATOM   1059  C   TYR A  97     -13.861   0.775  17.453  1.00 43.58           C  
ANISOU 1059  C   TYR A  97     7094   6310   3155    509     49   1616
ATOM   1060  O   TYR A  97     -14.251   1.126  18.565  1.00 45.06           O  
ANISOU 1060  O   TYR A  97     7308   6543   3269    527     13   1705
ATOM   1061  CB  TYR A  97     -15.531  -0.207  15.799  1.00  0.00           C  
ATOM   1062  CG  TYR A  97     -16.268  -0.917  16.926  1.00  0.00           C  
ATOM   1063  CD1 TYR A  97     -15.602  -1.878  17.717  1.00  0.00           C  
ATOM   1064  CD2 TYR A  97     -17.606  -0.583  17.218  1.00  0.00           C  
ATOM   1065  CE1 TYR A  97     -16.258  -2.481  18.805  1.00  0.00           C  
ATOM   1066  CE2 TYR A  97     -18.269  -1.200  18.297  1.00  0.00           C  
ATOM   1067  CZ  TYR A  97     -17.593  -2.146  19.094  1.00  0.00           C  
ATOM   1068  OH  TYR A  97     -18.227  -2.731  20.150  1.00  0.00           O  
ATOM   1069  H   TYR A  97     -13.907   0.946  14.277  1.00 43.19           H  
ATOM   1070  HA  TYR A  97     -15.452   1.830  16.489  1.00 44.58           H  
ATOM   1071  HB3 TYR A  97     -14.856  -0.933  15.344  1.00  0.00           H  
ATOM   1072  HB2 TYR A  97     -16.249   0.056  15.021  1.00  0.00           H  
ATOM   1073  HD1 TYR A  97     -14.570  -2.122  17.520  1.00  0.00           H  
ATOM   1074  HD2 TYR A  97     -18.124   0.156  16.624  1.00  0.00           H  
ATOM   1075  HE1 TYR A  97     -15.727  -3.183  19.429  1.00  0.00           H  
ATOM   1076  HE2 TYR A  97     -19.293  -0.935  18.517  1.00  0.00           H  
ATOM   1077  HH  TYR A  97     -19.112  -2.391  20.298  1.00  0.00           H  
ATOM   1078  N   TYR A  98     -12.701   0.143  17.217  1.00 36.19           N  
ANISOU 1078  N   TYR A  98     6123   5425   2204    410     52   1491
ATOM   1079  CA  TYR A  98     -11.718  -0.203  18.233  1.00 41.14           C  
ANISOU 1079  CA  TYR A  98     6747   6158   2724    315     18   1444
ATOM   1080  C   TYR A  98     -11.088   1.041  18.901  1.00 43.04           C  
ANISOU 1080  C   TYR A  98     6956   6513   2885    329   -102   1447
ATOM   1081  O   TYR A  98     -10.905   1.030  20.117  1.00 45.45           O  
ANISOU 1081  O   TYR A  98     7297   6890   3081    284   -143   1463
ATOM   1082  CB  TYR A  98     -10.707  -1.193  17.604  1.00  0.00           C  
ATOM   1083  CG  TYR A  98      -9.468  -1.510  18.418  1.00  0.00           C  
ATOM   1084  CD1 TYR A  98      -9.570  -1.649  19.812  1.00  0.00           C  
ATOM   1085  CD2 TYR A  98      -8.208  -1.602  17.798  1.00  0.00           C  
ATOM   1086  CE1 TYR A  98      -8.423  -1.745  20.610  1.00  0.00           C  
ATOM   1087  CE2 TYR A  98      -7.053  -1.735  18.588  1.00  0.00           C  
ATOM   1088  CZ  TYR A  98      -7.165  -1.757  19.989  1.00  0.00           C  
ATOM   1089  OH  TYR A  98      -6.042  -1.758  20.741  1.00  0.00           O  
ATOM   1090  H   TYR A  98     -12.474  -0.132  16.271  1.00 36.19           H  
ATOM   1091  HA  TYR A  98     -12.263  -0.741  19.012  1.00 41.14           H  
ATOM   1092  HB3 TYR A  98     -10.368  -0.787  16.651  1.00  0.00           H  
ATOM   1093  HB2 TYR A  98     -11.214  -2.129  17.369  1.00  0.00           H  
ATOM   1094  HD1 TYR A  98     -10.536  -1.585  20.268  1.00  0.00           H  
ATOM   1095  HD2 TYR A  98      -8.117  -1.521  16.725  1.00  0.00           H  
ATOM   1096  HE1 TYR A  98      -8.513  -1.764  21.686  1.00  0.00           H  
ATOM   1097  HE2 TYR A  98      -6.080  -1.767  18.118  1.00  0.00           H  
ATOM   1098  HH  TYR A  98      -6.224  -1.737  21.685  1.00  0.00           H  
ATOM   1099  N   ALA A  99     -10.830   2.105  18.120  1.00 41.58           N  
ANISOU 1099  N   ALA A  99     6706   6343   2749    389   -156   1430
ATOM   1100  CA  ALA A  99     -10.361   3.399  18.625  1.00 41.71           C  
ANISOU 1100  CA  ALA A  99     6676   6473   2701    409   -272   1434
ATOM   1101  C   ALA A  99     -11.385   4.122  19.519  1.00 44.13           C  
ANISOU 1101  C   ALA A  99     6993   6810   2963    501   -319   1579
ATOM   1102  O   ALA A  99     -10.973   4.834  20.434  1.00 44.55           O  
ANISOU 1102  O   ALA A  99     7039   6968   2920    492   -410   1597
ATOM   1103  CB  ALA A  99      -9.963   4.287  17.438  1.00 40.24           C  
ANISOU 1103  CB  ALA A  99     6397   6305   2586    456   -306   1391
ATOM   1104  H   ALA A  99     -10.997   2.046  17.125  1.00 41.58           H  
ATOM   1105  HA  ALA A  99      -9.467   3.216  19.225  1.00 41.71           H  
ATOM   1106  HB1 ALA A  99      -9.553   5.240  17.777  1.00 40.24           H  
ATOM   1107  HB2 ALA A  99      -9.203   3.801  16.828  1.00 40.24           H  
ATOM   1108  HB3 ALA A  99     -10.815   4.505  16.793  1.00 40.24           H  
ATOM   1109  N   ALA A 100     -12.686   3.912  19.249  1.00 45.02           N  
ANISOU 1109  N   ALA A 100     7134   6825   3146    592   -254   1681
ATOM   1110  CA  ALA A 100     -13.795   4.469  20.023  1.00 47.86           C  
ANISOU 1110  CA  ALA A 100     7514   7193   3478    693   -284   1830
ATOM   1111  C   ALA A 100     -14.135   3.671  21.294  1.00 49.81           C  
ANISOU 1111  C   ALA A 100     7854   7443   3629    626   -265   1874
ATOM   1112  O   ALA A 100     -14.676   4.261  22.227  1.00 51.63           O  
ANISOU 1112  O   ALA A 100     8098   7742   3775    661   -332   1962
ATOM   1113  CB  ALA A 100     -15.032   4.566  19.118  1.00 47.77           C  
ANISOU 1113  CB  ALA A 100     7521   7048   3581    818   -209   1919
ATOM   1114  H   ALA A 100     -12.941   3.313  18.476  1.00 45.02           H  
ATOM   1115  HA  ALA A 100     -13.522   5.478  20.329  1.00 47.86           H  
ATOM   1116  HB1 ALA A 100     -15.871   5.020  19.645  1.00 47.77           H  
ATOM   1117  HB2 ALA A 100     -14.831   5.181  18.242  1.00 47.77           H  
ATOM   1118  HB3 ALA A 100     -15.353   3.586  18.765  1.00 47.77           H  
ATOM   1119  N   ASP A 101     -13.838   2.361  21.305  1.00 50.25           N  
ANISOU 1119  N   ASP A 101     7966   7432   3695    531   -173   1815
ATOM   1120  CA  ASP A 101     -14.233   1.427  22.359  1.00 52.44           C  
ANISOU 1120  CA  ASP A 101     8324   7716   3885    461   -136   1852
ATOM   1121  C   ASP A 101     -13.016   0.531  22.662  1.00 52.58           C  
ANISOU 1121  C   ASP A 101     8349   7789   3842    323   -114   1721
ATOM   1122  O   ASP A 101     -11.987   1.048  23.099  1.00 52.52           O  
ANISOU 1122  O   ASP A 101     8329   7875   3750    273   -192   1646
ATOM   1123  CB  ASP A 101     -15.545   0.684  21.962  1.00  0.00           C  
ATOM   1124  CG  ASP A 101     -16.273  -0.019  23.119  1.00  0.00           C  
ATOM   1125  OD1 ASP A 101     -16.921   0.702  23.909  1.00  0.00           O  
ATOM   1126  OD2 ASP A 101     -16.083  -1.247  23.266  1.00  0.00           O1-
ATOM   1127  H   ASP A 101     -13.378   1.952  20.503  1.00 50.25           H  
ATOM   1128  HA  ASP A 101     -14.419   1.980  23.282  1.00 52.44           H  
ATOM   1129  HB3 ASP A 101     -15.361  -0.015  21.143  1.00  0.00           H  
ATOM   1130  HB2 ASP A 101     -16.237   1.408  21.528  1.00  0.00           H  
ATOM   1131  N   GLN A 102     -13.144  -0.781  22.424  1.00 52.45           N  
ANISOU 1131  N   GLN A 102     8353   7708   3868    268     -3   1693
ATOM   1132  CA  GLN A 102     -12.096  -1.789  22.550  1.00 52.53           C  
ANISOU 1132  CA  GLN A 102     8350   7768   3842    157     40   1573
ATOM   1133  C   GLN A 102     -12.406  -2.945  21.575  1.00 50.03           C  
ANISOU 1133  C   GLN A 102     8021   7358   3631    143    159   1545
ATOM   1134  O   GLN A 102     -13.474  -2.960  20.958  1.00 50.01           O  
ANISOU 1134  O   GLN A 102     8051   7247   3704    197    210   1627
ATOM   1135  CB  GLN A 102     -11.938  -2.218  24.024  1.00  0.00           C  
ATOM   1136  CG  GLN A 102     -13.111  -3.034  24.608  1.00  0.00           C  
ATOM   1137  CD  GLN A 102     -12.889  -3.442  26.065  1.00  0.00           C  
ATOM   1138  OE1 GLN A 102     -11.802  -3.286  26.615  1.00  0.00           O  
ATOM   1139  NE2 GLN A 102     -13.929  -3.987  26.697  1.00  0.00           N  
ATOM   1140  H   GLN A 102     -14.037  -1.132  22.103  1.00 52.45           H  
ATOM   1141  HA  GLN A 102     -11.153  -1.333  22.253  1.00 52.53           H  
ATOM   1142  HB3 GLN A 102     -11.775  -1.330  24.638  1.00  0.00           H  
ATOM   1143  HB2 GLN A 102     -11.015  -2.790  24.113  1.00  0.00           H  
ATOM   1144  HG3 GLN A 102     -13.281  -3.941  24.028  1.00  0.00           H  
ATOM   1145  HG2 GLN A 102     -14.027  -2.448  24.555  1.00  0.00           H  
ATOM   1146 HE22 GLN A 102     -13.838  -4.279  27.659  1.00  0.00           H  
ATOM   1147 HE21 GLN A 102     -14.814  -4.097  26.224  1.00  0.00           H  
ATOM   1148  N   TRP A 103     -11.447  -3.872  21.408  1.00 47.54           N  
ANISOU 1148  N   TRP A 103     7665   7078   3319     74    204   1430
ATOM   1149  CA  TRP A 103     -11.566  -4.997  20.478  1.00 44.24           C  
ANISOU 1149  CA  TRP A 103     7233   6577   2998     61    309   1396
ATOM   1150  C   TRP A 103     -12.464  -6.110  21.052  1.00 44.27           C  
ANISOU 1150  C   TRP A 103     7290   6545   2983     38    401   1480
ATOM   1151  O   TRP A 103     -12.025  -6.857  21.926  1.00 45.34           O  
ANISOU 1151  O   TRP A 103     7438   6766   3024     -8    422   1484
ATOM   1152  CB  TRP A 103     -10.168  -5.527  20.104  1.00 41.34           C  
ANISOU 1152  CB  TRP A 103     6805   6264   2639     11    333   1257
ATOM   1153  CG  TRP A 103     -10.206  -6.543  19.003  1.00 38.01           C  
ANISOU 1153  CG  TRP A 103     6367   5754   2321      3    424   1219
ATOM   1154  CD1 TRP A 103     -10.355  -7.878  19.154  1.00 36.42           C  
ANISOU 1154  CD1 TRP A 103     6170   5544   2123    -38    523   1214
ATOM   1155  CD2 TRP A 103     -10.284  -6.295  17.570  1.00 36.05           C  
ANISOU 1155  CD2 TRP A 103     6101   5416   2181     29    423   1184
ATOM   1156  NE1 TRP A 103     -10.491  -8.473  17.921  1.00 36.16           N  
ANISOU 1156  NE1 TRP A 103     6122   5425   2195    -46    577   1179
ATOM   1157  CE2 TRP A 103     -10.473  -7.543  16.905  1.00 35.60           C  
ANISOU 1157  CE2 TRP A 103     6041   5300   2186     -7    517   1157
ATOM   1158  CE3 TRP A 103     -10.245  -5.135  16.762  1.00 34.95           C  
ANISOU 1158  CE3 TRP A 103     5947   5247   2087     78    353   1173
ATOM   1159  CZ2 TRP A 103     -10.639  -7.633  15.514  1.00 33.82           C  
ANISOU 1159  CZ2 TRP A 103     5806   4984   2058     -5    538   1118
ATOM   1160  CZ3 TRP A 103     -10.412  -5.211  15.366  1.00 33.92           C  
ANISOU 1160  CZ3 TRP A 103     5807   5025   2056     90    381   1133
ATOM   1161  CH2 TRP A 103     -10.620  -6.458  14.746  1.00 31.74           C  
ANISOU 1161  CH2 TRP A 103     5538   4690   1833     44    470   1104
ATOM   1162  H   TRP A 103     -10.599  -3.824  21.956  1.00 47.54           H  
ATOM   1163  HA  TRP A 103     -12.021  -4.622  19.558  1.00 44.24           H  
ATOM   1164  HB3 TRP A 103      -9.658  -5.944  20.974  1.00 41.34           H  
ATOM   1165  HB2 TRP A 103      -9.545  -4.701  19.760  1.00 41.34           H  
ATOM   1166  HD1 TRP A 103     -10.412  -8.382  20.105  1.00 36.42           H  
ATOM   1167  HE1 TRP A 103     -10.617  -9.473  17.808  1.00 36.16           H  
ATOM   1168  HE3 TRP A 103     -10.095  -4.173  17.227  1.00 34.95           H  
ATOM   1169  HZ2 TRP A 103     -10.813  -8.587  15.042  1.00 33.82           H  
ATOM   1170  HZ3 TRP A 103     -10.384  -4.310  14.771  1.00 33.92           H  
ATOM   1171  HH2 TRP A 103     -10.772  -6.518  13.682  1.00 31.74           H  
ATOM   1172  N   VAL A 104     -13.698  -6.209  20.542  1.00 43.92           N  
ANISOU 1172  N   VAL A 104     7284   6374   3029     63    460   1546
ATOM   1173  CA  VAL A 104     -14.711  -7.153  21.028  1.00 45.17           C  
ANISOU 1173  CA  VAL A 104     7503   6481   3180     35    547   1643
ATOM   1174  C   VAL A 104     -14.926  -8.358  20.087  1.00 44.16           C  
ANISOU 1174  C   VAL A 104     7376   6250   3152     -8    651   1619
ATOM   1175  O   VAL A 104     -15.715  -9.241  20.423  1.00 44.64           O  
ANISOU 1175  O   VAL A 104     7488   6247   3227    -43    731   1699
ATOM   1176  CB  VAL A 104     -16.075  -6.433  21.212  1.00 46.06           C  
ANISOU 1176  CB  VAL A 104     7689   6518   3292    100    521   1783
ATOM   1177  CG1 VAL A 104     -15.975  -5.282  22.231  1.00 46.68           C  
ANISOU 1177  CG1 VAL A 104     7772   6709   3257    133    419   1824
ATOM   1178  CG2 VAL A 104     -16.733  -5.968  19.895  1.00 44.77           C  
ANISOU 1178  CG2 VAL A 104     7538   6230   3243    170    509   1788
ATOM   1179  H   VAL A 104     -14.003  -5.552  19.837  1.00 43.92           H  
ATOM   1180  HA  VAL A 104     -14.418  -7.563  21.997  1.00 45.17           H  
ATOM   1181  HB  VAL A 104     -16.765  -7.148  21.663  1.00 46.06           H  
ATOM   1182 HG11 VAL A 104     -16.959  -4.868  22.453  1.00 46.68           H  
ATOM   1183 HG12 VAL A 104     -15.541  -5.622  23.172  1.00 46.68           H  
ATOM   1184 HG13 VAL A 104     -15.361  -4.465  21.858  1.00 46.68           H  
ATOM   1185 HG21 VAL A 104     -17.617  -5.363  20.091  1.00 44.77           H  
ATOM   1186 HG22 VAL A 104     -16.048  -5.376  19.290  1.00 44.77           H  
ATOM   1187 HG23 VAL A 104     -17.060  -6.808  19.283  1.00 44.77           H  
ATOM   1188  N   PHE A 105     -14.250  -8.372  18.927  1.00 42.93           N  
ANISOU 1188  N   PHE A 105     7167   6081   3064    -15    648   1510
ATOM   1189  CA  PHE A 105     -14.464  -9.351  17.859  1.00 43.72           C  
ANISOU 1189  CA  PHE A 105     7272   6078   3260    -60    730   1485
ATOM   1190  C   PHE A 105     -13.768 -10.705  18.119  1.00 43.68           C  
ANISOU 1190  C   PHE A 105     7216   6138   3243   -134    807   1428
ATOM   1191  O   PHE A 105     -14.152 -11.698  17.503  1.00 43.01           O  
ANISOU 1191  O   PHE A 105     7128   5987   3228   -190    882   1417
ATOM   1192  CB  PHE A 105     -14.012  -8.721  16.528  1.00 42.71           C  
ANISOU 1192  CB  PHE A 105     7121   5895   3211    -28    688   1408
ATOM   1193  CG  PHE A 105     -14.659  -7.384  16.203  1.00 44.20           C  
ANISOU 1193  CG  PHE A 105     7352   6025   3418     58    621   1463
ATOM   1194  CD1 PHE A 105     -15.987  -7.326  15.729  1.00 45.19           C  
ANISOU 1194  CD1 PHE A 105     7561   6000   3610     79    663   1539
ATOM   1195  CD2 PHE A 105     -13.998  -6.182  16.531  1.00 44.41           C  
ANISOU 1195  CD2 PHE A 105     7336   6144   3394    116    522   1441
ATOM   1196  CE1 PHE A 105     -16.602  -6.095  15.539  1.00 45.81           C  
ANISOU 1196  CE1 PHE A 105     7676   6023   3707    179    612   1594
ATOM   1197  CE2 PHE A 105     -14.625  -4.963  16.323  1.00 44.97           C  
ANISOU 1197  CE2 PHE A 105     7431   6173   3481    205    464   1500
ATOM   1198  CZ  PHE A 105     -15.923  -4.918  15.830  1.00 45.73           C  
ANISOU 1198  CZ  PHE A 105     7608   6121   3647    248    512   1579
ATOM   1199  H   PHE A 105     -13.616  -7.615  18.715  1.00 42.93           H  
ATOM   1200  HA  PHE A 105     -15.535  -9.549  17.785  1.00 43.72           H  
ATOM   1201  HB3 PHE A 105     -14.223  -9.398  15.708  1.00 42.71           H  
ATOM   1202  HB2 PHE A 105     -12.934  -8.599  16.530  1.00 42.71           H  
ATOM   1203  HD1 PHE A 105     -16.528  -8.237  15.517  1.00 45.19           H  
ATOM   1204  HD2 PHE A 105     -13.001  -6.203  16.942  1.00 44.41           H  
ATOM   1205  HE1 PHE A 105     -17.615  -6.052  15.167  1.00 45.81           H  
ATOM   1206  HE2 PHE A 105     -14.095  -4.050  16.548  1.00 44.97           H  
ATOM   1207  HZ  PHE A 105     -16.406  -3.965  15.676  1.00 45.73           H  
ATOM   1208  N   GLY A 106     -12.792 -10.742  19.042  1.00 43.94           N  
ANISOU 1208  N   GLY A 106     7210   6301   3185   -135    792   1392
ATOM   1209  CA  GLY A 106     -12.101 -11.960  19.463  1.00 43.49           C  
ANISOU 1209  CA  GLY A 106     7107   6312   3107   -186    872   1345
ATOM   1210  C   GLY A 106     -10.796 -12.170  18.681  1.00 42.25           C  
ANISOU 1210  C   GLY A 106     6878   6210   2964   -176    851   1213
ATOM   1211  O   GLY A 106     -10.457 -11.409  17.774  1.00 40.84           O  
ANISOU 1211  O   GLY A 106     6684   6013   2821   -140    775   1156
ATOM   1212  H   GLY A 106     -12.541  -9.886  19.516  1.00 43.94           H  
ATOM   1213  HA3 GLY A 106     -12.740 -12.839  19.361  1.00 43.49           H  
ATOM   1214  HA2 GLY A 106     -11.863 -11.863  20.523  1.00 43.49           H  
ATOM   1215  N   LEU A 107     -10.057 -13.220  19.076  1.00 43.10           N  
ANISOU 1215  N   LEU A 107     6944   6385   3046   -204    924   1169
ATOM   1216  CA  LEU A 107      -8.731 -13.583  18.564  1.00 41.19           C  
ANISOU 1216  CA  LEU A 107     6643   6192   2817   -189    917   1049
ATOM   1217  C   LEU A 107      -8.749 -14.045  17.096  1.00 40.64           C  
ANISOU 1217  C   LEU A 107     6534   6053   2854   -204    938   1009
ATOM   1218  O   LEU A 107      -7.842 -13.675  16.352  1.00 38.67           O  
ANISOU 1218  O   LEU A 107     6255   5798   2639   -177    884    925
ATOM   1219  CB  LEU A 107      -8.101 -14.684  19.455  1.00  0.00           C  
ATOM   1220  CG  LEU A 107      -7.434 -14.195  20.763  1.00  0.00           C  
ATOM   1221  CD1 LEU A 107      -8.444 -13.742  21.842  1.00  0.00           C  
ATOM   1222  CD2 LEU A 107      -6.475 -15.273  21.310  1.00  0.00           C  
ATOM   1223  H   LEU A 107     -10.401 -13.800  19.828  1.00 43.10           H  
ATOM   1224  HA  LEU A 107      -8.098 -12.696  18.608  1.00 41.19           H  
ATOM   1225  HB3 LEU A 107      -7.314 -15.171  18.875  1.00  0.00           H  
ATOM   1226  HB2 LEU A 107      -8.827 -15.471  19.667  1.00  0.00           H  
ATOM   1227  HG  LEU A 107      -6.815 -13.333  20.517  1.00  0.00           H  
ATOM   1228 HD11 LEU A 107      -8.302 -12.696  22.107  1.00  0.00           H  
ATOM   1229 HD12 LEU A 107      -9.478 -13.862  21.526  1.00  0.00           H  
ATOM   1230 HD13 LEU A 107      -8.350 -14.310  22.767  1.00  0.00           H  
ATOM   1231 HD21 LEU A 107      -6.420 -15.278  22.399  1.00  0.00           H  
ATOM   1232 HD22 LEU A 107      -6.766 -16.275  20.995  1.00  0.00           H  
ATOM   1233 HD23 LEU A 107      -5.462 -15.099  20.948  1.00  0.00           H  
ATOM   1234  N   GLY A 108      -9.766 -14.835  16.709  1.00 42.13           N  
ANISOU 1234  N   GLY A 108     6725   6189   3093   -257   1015   1072
ATOM   1235  CA  GLY A 108      -9.901 -15.385  15.358  1.00 33.40           C  
ANISOU 1235  CA  GLY A 108     5587   5023   2081   -292   1038   1041
ATOM   1236  C   GLY A 108     -10.195 -14.280  14.336  1.00 38.64           C  
ANISOU 1236  C   GLY A 108     6288   5598   2797   -267    951   1023
ATOM   1237  O   GLY A 108      -9.597 -14.285  13.259  1.00 39.65           O  
ANISOU 1237  O   GLY A 108     6384   5710   2974   -262    922    951
ATOM   1238  H   GLY A 108     -10.475 -15.090  17.381  1.00 42.13           H  
ATOM   1239  HA3 GLY A 108     -10.715 -16.110  15.346  1.00 33.40           H  
ATOM   1240  HA2 GLY A 108      -8.989 -15.918  15.082  1.00 33.40           H  
ATOM   1241  N   LEU A 109     -11.058 -13.310  14.697  1.00 38.90           N  
ANISOU 1241  N   LEU A 109     6389   5576   2815   -246    912   1094
ATOM   1242  CA  LEU A 109     -11.310 -12.119  13.887  1.00 38.33           C  
ANISOU 1242  CA  LEU A 109     6356   5422   2785   -209    837   1088
ATOM   1243  C   LEU A 109     -10.103 -11.170  13.853  1.00 36.14           C  
ANISOU 1243  C   LEU A 109     6038   5210   2484   -146    746   1006
ATOM   1244  O   LEU A 109      -9.824 -10.669  12.771  1.00 35.36           O  
ANISOU 1244  O   LEU A 109     5935   5068   2432   -123    694    963
ATOM   1245  CB  LEU A 109     -12.617 -11.400  14.306  1.00  0.00           C  
ATOM   1246  CG  LEU A 109     -13.892 -12.017  13.676  1.00  0.00           C  
ATOM   1247  CD1 LEU A 109     -15.192 -11.400  14.220  1.00  0.00           C  
ATOM   1248  CD2 LEU A 109     -13.890 -11.928  12.136  1.00  0.00           C  
ATOM   1249  H   LEU A 109     -11.512 -13.348  15.598  1.00 38.90           H  
ATOM   1250  HA  LEU A 109     -11.433 -12.468  12.862  1.00 38.33           H  
ATOM   1251  HB3 LEU A 109     -12.576 -10.350  14.009  1.00  0.00           H  
ATOM   1252  HB2 LEU A 109     -12.687 -11.392  15.392  1.00  0.00           H  
ATOM   1253  HG  LEU A 109     -13.910 -13.073  13.950  1.00  0.00           H  
ATOM   1254 HD11 LEU A 109     -16.061 -11.954  13.863  1.00  0.00           H  
ATOM   1255 HD12 LEU A 109     -15.235 -11.424  15.305  1.00  0.00           H  
ATOM   1256 HD13 LEU A 109     -15.308 -10.365  13.897  1.00  0.00           H  
ATOM   1257 HD21 LEU A 109     -14.823 -11.522  11.743  1.00  0.00           H  
ATOM   1258 HD22 LEU A 109     -13.089 -11.292  11.759  1.00  0.00           H  
ATOM   1259 HD23 LEU A 109     -13.762 -12.916  11.693  1.00  0.00           H  
ATOM   1260  N   CYS A 110      -9.371 -10.984  14.971  1.00 34.97           N  
ANISOU 1260  N   CYS A 110     5863   5165   2260   -129    730    983
ATOM   1261  CA  CYS A 110      -8.148 -10.165  15.027  1.00 35.22           C  
ANISOU 1261  CA  CYS A 110     5859   5259   2264    -91    650    903
ATOM   1262  C   CYS A 110      -7.087 -10.579  13.994  1.00 34.97           C  
ANISOU 1262  C   CYS A 110     5773   5229   2286    -96    657    802
ATOM   1263  O   CYS A 110      -6.581  -9.720  13.273  1.00 34.13           O  
ANISOU 1263  O   CYS A 110     5647   5112   2208    -72    591    746
ATOM   1264  CB  CYS A 110      -7.565 -10.149  16.457  1.00 36.91           C  
ANISOU 1264  CB  CYS A 110     6073   5576   2377    -88    643    897
ATOM   1265  SG  CYS A 110      -5.948  -9.342  16.658  1.00 40.09           S  
ANISOU 1265  SG  CYS A 110     6437   6054   2742    -67    565    782
ATOM   1266  H   CYS A 110      -9.652 -11.431  15.833  1.00 34.97           H  
ATOM   1267  HA  CYS A 110      -8.440  -9.144  14.780  1.00 35.22           H  
ATOM   1268  HB3 CYS A 110      -7.451 -11.168  16.822  1.00 36.91           H  
ATOM   1269  HB2 CYS A 110      -8.263  -9.664  17.134  1.00 36.91           H  
ATOM   1270  N   LYS A 111      -6.814 -11.890  13.923  1.00 35.21           N  
ANISOU 1270  N   LYS A 111     5776   5277   2325   -127    740    785
ATOM   1271  CA  LYS A 111      -5.893 -12.488  12.962  1.00 33.75           C  
ANISOU 1271  CA  LYS A 111     5540   5099   2185   -128    755    702
ATOM   1272  C   LYS A 111      -6.398 -12.374  11.510  1.00 33.14           C  
ANISOU 1272  C   LYS A 111     5462   4941   2189   -148    744    701
ATOM   1273  O   LYS A 111      -5.586 -12.114  10.626  1.00 34.50           O  
ANISOU 1273  O   LYS A 111     5600   5110   2400   -138    718    633
ATOM   1274  CB  LYS A 111      -5.632 -13.949  13.370  1.00 29.75           C  
ANISOU 1274  CB  LYS A 111     4999   4644   1659   -149    855    697
ATOM   1275  CG  LYS A 111      -4.892 -14.078  14.711  1.00 35.17           C  
ANISOU 1275  CG  LYS A 111     5698   5408   2258   -133    877    690
ATOM   1276  CD  LYS A 111      -4.654 -15.538  15.141  1.00 31.42           C  
ANISOU 1276  CD  LYS A 111     5187   4987   1765   -149    988    688
ATOM   1277  CE  LYS A 111      -3.222 -16.041  14.889  1.00 35.04           C  
ANISOU 1277  CE  LYS A 111     5618   5478   2219   -111   1001    588
ATOM   1278  NZ  LYS A 111      -2.268 -15.479  15.862  1.00 34.97           N1+
ANISOU 1278  NZ  LYS A 111     5652   5497   2138    -81    950    532
ATOM   1279  H   LYS A 111      -7.280 -12.531  14.552  1.00 35.21           H  
ATOM   1280  HA  LYS A 111      -4.948 -11.944  13.025  1.00 33.75           H  
ATOM   1281  HB3 LYS A 111      -5.021 -14.435  12.613  1.00 29.75           H  
ATOM   1282  HB2 LYS A 111      -6.575 -14.498  13.408  1.00 29.75           H  
ATOM   1283  HG3 LYS A 111      -5.441 -13.563  15.498  1.00 35.17           H  
ATOM   1284  HG2 LYS A 111      -3.946 -13.547  14.624  1.00 35.17           H  
ATOM   1285  HD3 LYS A 111      -5.344 -16.191  14.603  1.00 31.42           H  
ATOM   1286  HD2 LYS A 111      -4.918 -15.654  16.193  1.00 31.42           H  
ATOM   1287  HE3 LYS A 111      -2.901 -15.802  13.875  1.00 35.04           H  
ATOM   1288  HE2 LYS A 111      -3.192 -17.126  14.985  1.00 35.04           H  
ATOM   1289  HZ1 LYS A 111      -1.334 -15.817  15.666  1.00 34.97           H  
ATOM   1290  HZ2 LYS A 111      -2.272 -14.469  15.790  1.00 34.97           H  
ATOM   1291  HZ3 LYS A 111      -2.533 -15.749  16.797  1.00 34.97           H  
ATOM   1292  N   MET A 112      -7.719 -12.517  11.296  1.00 33.58           N  
ANISOU 1292  N   MET A 112     5565   4929   2266   -180    765    776
ATOM   1293  CA  MET A 112      -8.370 -12.429   9.986  1.00 33.95           C  
ANISOU 1293  CA  MET A 112     5631   4888   2380   -215    760    774
ATOM   1294  C   MET A 112      -8.261 -11.043   9.327  1.00 34.36           C  
ANISOU 1294  C   MET A 112     5699   4903   2452   -164    671    740
ATOM   1295  O   MET A 112      -7.861 -10.973   8.168  1.00 30.95           O  
ANISOU 1295  O   MET A 112     5244   4454   2060   -168    645    680
ATOM   1296  CB  MET A 112      -9.836 -12.895  10.100  1.00  0.00           C  
ATOM   1297  CG  MET A 112     -10.612 -12.918   8.769  1.00  0.00           C  
ATOM   1298  SD  MET A 112     -12.353 -13.398   8.916  1.00  0.00           S  
ATOM   1299  CE  MET A 112     -12.180 -15.143   9.370  1.00  0.00           C  
ATOM   1300  H   MET A 112      -8.327 -12.709  12.080  1.00 33.58           H  
ATOM   1301  HA  MET A 112      -7.855 -13.137   9.333  1.00 33.95           H  
ATOM   1302  HB3 MET A 112     -10.373 -12.251  10.794  1.00  0.00           H  
ATOM   1303  HB2 MET A 112      -9.853 -13.891  10.543  1.00  0.00           H  
ATOM   1304  HG3 MET A 112     -10.123 -13.590   8.063  1.00  0.00           H  
ATOM   1305  HG2 MET A 112     -10.611 -11.931   8.307  1.00  0.00           H  
ATOM   1306  HE1 MET A 112     -13.160 -15.619   9.398  1.00  0.00           H  
ATOM   1307  HE2 MET A 112     -11.561 -15.668   8.643  1.00  0.00           H  
ATOM   1308  HE3 MET A 112     -11.726 -15.243  10.356  1.00  0.00           H  
ATOM   1309  N   ILE A 113      -8.611  -9.969  10.055  1.00 35.76           N  
ANISOU 1309  N   ILE A 113     5911   5079   2597   -116    625    784
ATOM   1310  CA  ILE A 113      -8.506  -8.596   9.544  1.00 36.48           C  
ANISOU 1310  CA  ILE A 113     6011   5146   2705    -64    548    767
ATOM   1311  C   ILE A 113      -7.046  -8.098   9.486  1.00 37.06           C  
ANISOU 1311  C   ILE A 113     6019   5297   2765    -38    486    684
ATOM   1312  O   ILE A 113      -6.741  -7.300   8.602  1.00 37.58           O  
ANISOU 1312  O   ILE A 113     6072   5350   2857    -11    431    651
ATOM   1313  CB  ILE A 113      -9.490  -7.562  10.205  1.00  0.00           C  
ATOM   1314  CG1 ILE A 113      -8.896  -6.193  10.599  1.00  0.00           C  
ATOM   1315  CG2 ILE A 113     -10.313  -8.119  11.375  1.00  0.00           C  
ATOM   1316  CD1 ILE A 113      -9.936  -5.154  11.007  1.00  0.00           C  
ATOM   1317  H   ILE A 113      -8.946 -10.082  11.003  1.00 35.76           H  
ATOM   1318  HA  ILE A 113      -8.819  -8.642   8.498  1.00 36.48           H  
ATOM   1319  HB  ILE A 113     -10.225  -7.349   9.426  1.00  0.00           H  
ATOM   1320 HG13 ILE A 113      -8.316  -5.760   9.787  1.00  0.00           H  
ATOM   1321 HG12 ILE A 113      -8.213  -6.349  11.433  1.00  0.00           H  
ATOM   1322 HG21 ILE A 113     -11.121  -7.443  11.649  1.00  0.00           H  
ATOM   1323 HG22 ILE A 113     -10.804  -9.055  11.110  1.00  0.00           H  
ATOM   1324 HG23 ILE A 113      -9.689  -8.261  12.257  1.00  0.00           H  
ATOM   1325 HD11 ILE A 113      -9.579  -4.145  10.821  1.00  0.00           H  
ATOM   1326 HD12 ILE A 113     -10.865  -5.284  10.451  1.00  0.00           H  
ATOM   1327 HD13 ILE A 113     -10.153  -5.214  12.070  1.00  0.00           H  
ATOM   1328  N   SER A 114      -6.156  -8.619  10.352  1.00 36.90           N  
ANISOU 1328  N   SER A 114     5964   5351   2705    -49    503    650
ATOM   1329  CA  SER A 114      -4.711  -8.396  10.246  1.00 36.27           C  
ANISOU 1329  CA  SER A 114     5836   5324   2620    -37    462    565
ATOM   1330  C   SER A 114      -4.121  -9.023   8.962  1.00 35.86           C  
ANISOU 1330  C   SER A 114     5755   5239   2633    -50    478    507
ATOM   1331  O   SER A 114      -3.243  -8.412   8.360  1.00 36.64           O  
ANISOU 1331  O   SER A 114     5827   5339   2756    -36    429    450
ATOM   1332  CB  SER A 114      -4.010  -8.863  11.539  1.00  0.00           C  
ATOM   1333  OG  SER A 114      -2.641  -8.510  11.560  1.00  0.00           O  
ATOM   1334  H   SER A 114      -6.463  -9.265  11.067  1.00 36.90           H  
ATOM   1335  HA  SER A 114      -4.561  -7.317  10.176  1.00 36.27           H  
ATOM   1336  HB3 SER A 114      -4.100  -9.942  11.665  1.00  0.00           H  
ATOM   1337  HB2 SER A 114      -4.477  -8.398  12.407  1.00  0.00           H  
ATOM   1338  HG  SER A 114      -2.285  -8.727  12.425  1.00  0.00           H  
ATOM   1339  N   TRP A 115      -4.665 -10.169   8.506  1.00 34.74           N  
ANISOU 1339  N   TRP A 115     5618   5070   2514    -84    547    528
ATOM   1340  CA  TRP A 115      -4.354 -10.758   7.200  1.00 33.09           C  
ANISOU 1340  CA  TRP A 115     5381   4838   2353   -106    562    487
ATOM   1341  C   TRP A 115      -4.789  -9.859   6.031  1.00 33.41           C  
ANISOU 1341  C   TRP A 115     5439   4817   2436   -106    513    476
ATOM   1342  O   TRP A 115      -3.958  -9.594   5.171  1.00 33.02           O  
ANISOU 1342  O   TRP A 115     5360   4771   2415    -96    479    419
ATOM   1343  CB  TRP A 115      -4.941 -12.179   7.077  1.00  0.00           C  
ATOM   1344  CG  TRP A 115      -4.706 -12.920   5.796  1.00  0.00           C  
ATOM   1345  CD1 TRP A 115      -3.617 -13.668   5.511  1.00  0.00           C  
ATOM   1346  CD2 TRP A 115      -5.545 -12.958   4.602  1.00  0.00           C  
ATOM   1347  NE1 TRP A 115      -3.740 -14.196   4.242  1.00  0.00           N  
ATOM   1348  CE2 TRP A 115      -4.909 -13.788   3.630  1.00  0.00           C  
ATOM   1349  CE3 TRP A 115      -6.784 -12.379   4.240  1.00  0.00           C  
ATOM   1350  CZ2 TRP A 115      -5.474 -14.030   2.365  1.00  0.00           C  
ATOM   1351  CZ3 TRP A 115      -7.356 -12.604   2.972  1.00  0.00           C  
ATOM   1352  CH2 TRP A 115      -6.703 -13.429   2.035  1.00  0.00           C  
ATOM   1353  H   TRP A 115      -5.383 -10.632   9.048  1.00 34.74           H  
ATOM   1354  HA  TRP A 115      -3.267 -10.856   7.141  1.00 33.09           H  
ATOM   1355  HB3 TRP A 115      -6.016 -12.164   7.223  1.00  0.00           H  
ATOM   1356  HB2 TRP A 115      -4.557 -12.804   7.872  1.00  0.00           H  
ATOM   1357  HD1 TRP A 115      -2.792 -13.831   6.189  1.00  0.00           H  
ATOM   1358  HE1 TRP A 115      -3.041 -14.799   3.833  1.00  0.00           H  
ATOM   1359  HE3 TRP A 115      -7.297 -11.753   4.952  1.00  0.00           H  
ATOM   1360  HZ2 TRP A 115      -4.965 -14.661   1.651  1.00  0.00           H  
ATOM   1361  HZ3 TRP A 115      -8.301 -12.146   2.720  1.00  0.00           H  
ATOM   1362  HH2 TRP A 115      -7.145 -13.601   1.065  1.00  0.00           H  
ATOM   1363  N   MET A 116      -6.049  -9.380   6.039  1.00 34.54           N  
ANISOU 1363  N   MET A 116     5641   4901   2582   -112    514    533
ATOM   1364  CA  MET A 116      -6.602  -8.479   5.015  1.00 24.17           C  
ANISOU 1364  CA  MET A 116     4360   3522   1300   -100    479    525
ATOM   1365  C   MET A 116      -5.864  -7.132   4.921  1.00 24.75           C  
ANISOU 1365  C   MET A 116     4400   3632   1372    -42    407    491
ATOM   1366  O   MET A 116      -5.671  -6.628   3.816  1.00 23.07           O  
ANISOU 1366  O   MET A 116     4175   3401   1189    -33    377    450
ATOM   1367  CB  MET A 116      -8.098  -8.212   5.272  1.00  0.00           C  
ATOM   1368  CG  MET A 116      -9.003  -9.445   5.176  1.00  0.00           C  
ATOM   1369  SD  MET A 116     -10.765  -9.085   5.415  1.00  0.00           S  
ATOM   1370  CE  MET A 116     -11.170  -8.374   3.797  1.00  0.00           C  
ATOM   1371  H   MET A 116      -6.673  -9.639   6.791  1.00 34.54           H  
ATOM   1372  HA  MET A 116      -6.501  -8.976   4.048  1.00 24.17           H  
ATOM   1373  HB3 MET A 116      -8.454  -7.478   4.552  1.00  0.00           H  
ATOM   1374  HB2 MET A 116      -8.229  -7.749   6.252  1.00  0.00           H  
ATOM   1375  HG3 MET A 116      -8.718 -10.175   5.928  1.00  0.00           H  
ATOM   1376  HG2 MET A 116      -8.876  -9.931   4.209  1.00  0.00           H  
ATOM   1377  HE1 MET A 116     -12.235  -8.157   3.735  1.00  0.00           H  
ATOM   1378  HE2 MET A 116     -10.617  -7.452   3.620  1.00  0.00           H  
ATOM   1379  HE3 MET A 116     -10.933  -9.088   3.010  1.00  0.00           H  
ATOM   1380  N   TYR A 117      -5.462  -6.596   6.085  1.00 23.99           N  
ANISOU 1380  N   TYR A 117     4288   3593   1234    -13    380    510
ATOM   1381  CA  TYR A 117      -4.709  -5.358   6.235  1.00 32.87           C  
ANISOU 1381  CA  TYR A 117     5378   4766   2344     20    312    484
ATOM   1382  C   TYR A 117      -3.292  -5.458   5.634  1.00 30.42           C  
ANISOU 1382  C   TYR A 117     5016   4482   2061      5    293    401
ATOM   1383  O   TYR A 117      -2.914  -4.574   4.867  1.00 28.60           O  
ANISOU 1383  O   TYR A 117     4766   4251   1851     18    251    373
ATOM   1384  CB  TYR A 117      -4.723  -4.952   7.728  1.00 35.43           C  
ANISOU 1384  CB  TYR A 117     5700   5159   2604     28    290    514
ATOM   1385  CG  TYR A 117      -3.927  -3.709   8.066  1.00 24.45           C  
ANISOU 1385  CG  TYR A 117     4279   3831   1181     44    216    499
ATOM   1386  CD1 TYR A 117      -4.530  -2.437   8.032  1.00 24.87           C  
ANISOU 1386  CD1 TYR A 117     4345   3888   1216     85    173    559
ATOM   1387  CD2 TYR A 117      -2.558  -3.822   8.373  1.00 28.54           C  
ANISOU 1387  CD2 TYR A 117     4759   4403   1681     20    192    429
ATOM   1388  CE1 TYR A 117      -3.746  -1.289   8.252  1.00 25.05           C  
ANISOU 1388  CE1 TYR A 117     4334   3984   1202     89    102    552
ATOM   1389  CE2 TYR A 117      -1.769  -2.681   8.573  1.00 27.32           C  
ANISOU 1389  CE2 TYR A 117     4580   4311   1489     19    125    415
ATOM   1390  CZ  TYR A 117      -2.359  -1.413   8.478  1.00 24.82           C  
ANISOU 1390  CZ  TYR A 117     4267   4013   1150     44     76    478
ATOM   1391  OH  TYR A 117      -1.567  -0.313   8.573  1.00 25.65           O  
ANISOU 1391  OH  TYR A 117     4343   4194   1209     30      4    472
ATOM   1392  H   TYR A 117      -5.699  -7.070   6.947  1.00 23.99           H  
ATOM   1393  HA  TYR A 117      -5.244  -4.585   5.679  1.00 32.87           H  
ATOM   1394  HB3 TYR A 117      -4.337  -5.771   8.336  1.00 35.43           H  
ATOM   1395  HB2 TYR A 117      -5.752  -4.799   8.055  1.00 35.43           H  
ATOM   1396  HD1 TYR A 117      -5.579  -2.333   7.795  1.00 24.87           H  
ATOM   1397  HD2 TYR A 117      -2.102  -4.789   8.403  1.00 28.54           H  
ATOM   1398  HE1 TYR A 117      -4.202  -0.312   8.193  1.00 25.05           H  
ATOM   1399  HE2 TYR A 117      -0.710  -2.784   8.764  1.00 27.32           H  
ATOM   1400  HH  TYR A 117      -0.706  -0.495   8.965  1.00 25.65           H  
ATOM   1401  N   LEU A 118      -2.548  -6.529   5.971  1.00 29.68           N  
ANISOU 1401  N   LEU A 118     4905   4410   1963    -16    329    368
ATOM   1402  CA  LEU A 118      -1.202  -6.772   5.446  1.00 28.62           C  
ANISOU 1402  CA  LEU A 118     4734   4289   1849    -20    319    299
ATOM   1403  C   LEU A 118      -1.230  -7.180   3.960  1.00 28.31           C  
ANISOU 1403  C   LEU A 118     4684   4209   1862    -30    329    279
ATOM   1404  O   LEU A 118      -0.462  -6.604   3.191  1.00 29.60           O  
ANISOU 1404  O   LEU A 118     4826   4369   2052    -25    296    239
ATOM   1405  CB  LEU A 118      -0.426  -7.799   6.313  1.00  0.00           C  
ATOM   1406  CG  LEU A 118       0.397  -7.205   7.483  1.00  0.00           C  
ATOM   1407  CD1 LEU A 118      -0.449  -6.772   8.687  1.00  0.00           C  
ATOM   1408  CD2 LEU A 118       1.492  -8.167   7.961  1.00  0.00           C  
ATOM   1409  H   LEU A 118      -2.916  -7.222   6.610  1.00 29.68           H  
ATOM   1410  HA  LEU A 118      -0.655  -5.828   5.491  1.00 28.62           H  
ATOM   1411  HB3 LEU A 118       0.309  -8.274   5.669  1.00  0.00           H  
ATOM   1412  HB2 LEU A 118      -1.076  -8.607   6.652  1.00  0.00           H  
ATOM   1413  HG  LEU A 118       0.911  -6.318   7.108  1.00  0.00           H  
ATOM   1414 HD11 LEU A 118      -0.171  -5.771   9.016  1.00  0.00           H  
ATOM   1415 HD12 LEU A 118      -1.505  -6.767   8.452  1.00  0.00           H  
ATOM   1416 HD13 LEU A 118      -0.326  -7.439   9.542  1.00  0.00           H  
ATOM   1417 HD21 LEU A 118       1.914  -7.820   8.904  1.00  0.00           H  
ATOM   1418 HD22 LEU A 118       1.105  -9.175   8.103  1.00  0.00           H  
ATOM   1419 HD23 LEU A 118       2.326  -8.214   7.266  1.00  0.00           H  
ATOM   1420  N   VAL A 119      -2.113  -8.122   3.569  1.00 27.85           N  
ANISOU 1420  N   VAL A 119     4645   4125   1813    -55    375    307
ATOM   1421  CA  VAL A 119      -2.260  -8.597   2.185  1.00 26.71           C  
ANISOU 1421  CA  VAL A 119     4495   3952   1701    -81    382    288
ATOM   1422  C   VAL A 119      -2.654  -7.466   1.231  1.00 26.28           C  
ANISOU 1422  C   VAL A 119     4457   3858   1670    -72    339    279
ATOM   1423  O   VAL A 119      -1.980  -7.307   0.219  1.00 26.84           O  
ANISOU 1423  O   VAL A 119     4506   3927   1765    -73    315    240
ATOM   1424  CB  VAL A 119      -3.271  -9.779   2.028  1.00  0.00           C  
ATOM   1425  CG1 VAL A 119      -3.806 -10.043   0.599  1.00  0.00           C  
ATOM   1426  CG2 VAL A 119      -2.654 -11.080   2.558  1.00  0.00           C  
ATOM   1427  H   VAL A 119      -2.717  -8.560   4.254  1.00 27.85           H  
ATOM   1428  HA  VAL A 119      -1.276  -8.950   1.869  1.00 26.71           H  
ATOM   1429  HB  VAL A 119      -4.147  -9.560   2.637  1.00  0.00           H  
ATOM   1430 HG11 VAL A 119      -4.406 -10.952   0.565  1.00  0.00           H  
ATOM   1431 HG12 VAL A 119      -4.452  -9.239   0.246  1.00  0.00           H  
ATOM   1432 HG13 VAL A 119      -2.990 -10.163  -0.114  1.00  0.00           H  
ATOM   1433 HG21 VAL A 119      -3.346 -11.911   2.449  1.00  0.00           H  
ATOM   1434 HG22 VAL A 119      -1.750 -11.329   2.005  1.00  0.00           H  
ATOM   1435 HG23 VAL A 119      -2.397 -11.010   3.613  1.00  0.00           H  
ATOM   1436  N   GLY A 120      -3.682  -6.684   1.606  1.00 26.38           N  
ANISOU 1436  N   GLY A 120     4513   3840   1671    -54    334    321
ATOM   1437  CA  GLY A 120      -4.170  -5.530   0.855  1.00 26.21           C  
ANISOU 1437  CA  GLY A 120     4504   3784   1673    -27    304    318
ATOM   1438  C   GLY A 120      -3.107  -4.428   0.719  1.00 26.36           C  
ANISOU 1438  C   GLY A 120     4480   3847   1687      1    256    283
ATOM   1439  O   GLY A 120      -3.094  -3.733  -0.294  1.00 26.56           O  
ANISOU 1439  O   GLY A 120     4501   3858   1732      9    240    259
ATOM   1440  H   GLY A 120      -4.161  -6.885   2.474  1.00 26.38           H  
ATOM   1441  HA3 GLY A 120      -5.040  -5.121   1.371  1.00 26.21           H  
ATOM   1442  HA2 GLY A 120      -4.506  -5.852  -0.131  1.00 26.21           H  
ATOM   1443  N   PHE A 121      -2.195  -4.295   1.700  1.00 27.06           N  
ANISOU 1443  N   PHE A 121     4535   3990   1755      6    236    279
ATOM   1444  CA  PHE A 121      -1.077  -3.359   1.642  1.00 28.08           C  
ANISOU 1444  CA  PHE A 121     4625   4161   1883     11    192    246
ATOM   1445  C   PHE A 121       0.049  -3.814   0.691  1.00 30.12           C  
ANISOU 1445  C   PHE A 121     4856   4415   2175     -7    193    192
ATOM   1446  O   PHE A 121       0.385  -3.057  -0.222  1.00 31.55           O  
ANISOU 1446  O   PHE A 121     5022   4591   2374     -5    173    173
ATOM   1447  CB  PHE A 121      -0.582  -3.011   3.063  1.00  0.00           C  
ATOM   1448  CG  PHE A 121       0.641  -2.111   3.134  1.00  0.00           C  
ATOM   1449  CD1 PHE A 121       0.751  -0.984   2.290  1.00  0.00           C  
ATOM   1450  CD2 PHE A 121       1.621  -2.317   4.127  1.00  0.00           C  
ATOM   1451  CE1 PHE A 121       1.870  -0.172   2.367  1.00  0.00           C  
ATOM   1452  CE2 PHE A 121       2.724  -1.476   4.200  1.00  0.00           C  
ATOM   1453  CZ  PHE A 121       2.858  -0.421   3.308  1.00  0.00           C  
ATOM   1454  H   PHE A 121      -2.243  -4.890   2.516  1.00 27.06           H  
ATOM   1455  HA  PHE A 121      -1.474  -2.431   1.225  1.00 28.08           H  
ATOM   1456  HB3 PHE A 121      -0.373  -3.932   3.609  1.00  0.00           H  
ATOM   1457  HB2 PHE A 121      -1.378  -2.511   3.613  1.00  0.00           H  
ATOM   1458  HD1 PHE A 121      -0.014  -0.753   1.565  1.00  0.00           H  
ATOM   1459  HD2 PHE A 121       1.529  -3.139   4.822  1.00  0.00           H  
ATOM   1460  HE1 PHE A 121       1.954   0.681   1.715  1.00  0.00           H  
ATOM   1461  HE2 PHE A 121       3.482  -1.646   4.949  1.00  0.00           H  
ATOM   1462  HZ  PHE A 121       3.720   0.227   3.367  1.00  0.00           H  
ATOM   1463  N   TYR A 122       0.602  -5.025   0.909  1.00 30.71           N  
ANISOU 1463  N   TYR A 122     4926   4492   2251    -19    221    175
ATOM   1464  CA  TYR A 122       1.710  -5.574   0.112  1.00 30.21           C  
ANISOU 1464  CA  TYR A 122     4845   4423   2210    -24    225    136
ATOM   1465  C   TYR A 122       1.351  -5.793  -1.359  1.00 29.59           C  
ANISOU 1465  C   TYR A 122     4763   4320   2159    -33    226    134
ATOM   1466  O   TYR A 122       2.162  -5.466  -2.219  1.00 29.34           O  
ANISOU 1466  O   TYR A 122     4716   4287   2146    -33    209    110
ATOM   1467  CB  TYR A 122       2.248  -6.890   0.695  1.00  0.00           C  
ATOM   1468  CG  TYR A 122       2.868  -6.787   2.071  1.00  0.00           C  
ATOM   1469  CD1 TYR A 122       3.927  -5.890   2.335  1.00  0.00           C  
ATOM   1470  CD2 TYR A 122       2.391  -7.623   3.094  1.00  0.00           C  
ATOM   1471  CE1 TYR A 122       4.488  -5.822   3.627  1.00  0.00           C  
ATOM   1472  CE2 TYR A 122       2.943  -7.548   4.379  1.00  0.00           C  
ATOM   1473  CZ  TYR A 122       3.994  -6.656   4.650  1.00  0.00           C  
ATOM   1474  OH  TYR A 122       4.536  -6.621   5.899  1.00  0.00           O  
ATOM   1475  H   TYR A 122       0.277  -5.594   1.682  1.00 30.71           H  
ATOM   1476  HA  TYR A 122       2.518  -4.845   0.151  1.00 30.21           H  
ATOM   1477  HB3 TYR A 122       3.020  -7.296   0.040  1.00  0.00           H  
ATOM   1478  HB2 TYR A 122       1.450  -7.636   0.711  1.00  0.00           H  
ATOM   1479  HD1 TYR A 122       4.317  -5.256   1.553  1.00  0.00           H  
ATOM   1480  HD2 TYR A 122       1.595  -8.323   2.896  1.00  0.00           H  
ATOM   1481  HE1 TYR A 122       5.300  -5.138   3.828  1.00  0.00           H  
ATOM   1482  HE2 TYR A 122       2.566  -8.199   5.146  1.00  0.00           H  
ATOM   1483  HH  TYR A 122       4.179  -7.294   6.483  1.00  0.00           H  
ATOM   1484  N   SER A 123       0.134  -6.290  -1.626  1.00 29.53           N  
ANISOU 1484  N   SER A 123     4780   4293   2149    -47    247    159
ATOM   1485  CA  SER A 123      -0.407  -6.409  -2.977  1.00 29.67           C  
ANISOU 1485  CA  SER A 123     4809   4285   2180    -70    245    149
ATOM   1486  C   SER A 123      -0.564  -5.048  -3.680  1.00 30.37           C  
ANISOU 1486  C   SER A 123     4900   4359   2280    -52    218    136
ATOM   1487  O   SER A 123      -0.285  -4.975  -4.873  1.00 29.54           O  
ANISOU 1487  O   SER A 123     4787   4250   2186    -61    207    112
ATOM   1488  CB  SER A 123      -1.711  -7.221  -2.944  1.00  0.00           C  
ATOM   1489  OG  SER A 123      -2.743  -6.538  -2.263  1.00  0.00           O  
ATOM   1490  H   SER A 123      -0.487  -6.537  -0.867  1.00 29.53           H  
ATOM   1491  HA  SER A 123       0.314  -6.989  -3.556  1.00 29.67           H  
ATOM   1492  HB3 SER A 123      -1.547  -8.188  -2.467  1.00  0.00           H  
ATOM   1493  HB2 SER A 123      -2.045  -7.430  -3.961  1.00  0.00           H  
ATOM   1494  HG  SER A 123      -2.594  -6.644  -1.317  1.00  0.00           H  
ATOM   1495  N   GLY A 124      -0.928  -3.991  -2.929  1.00 31.02           N  
ANISOU 1495  N   GLY A 124     4992   4443   2351    -23    209    158
ATOM   1496  CA  GLY A 124      -1.065  -2.622  -3.430  1.00 31.02           C  
ANISOU 1496  CA  GLY A 124     4991   4444   2351      2    192    155
ATOM   1497  C   GLY A 124       0.261  -2.103  -4.004  1.00 31.28           C  
ANISOU 1497  C   GLY A 124     4980   4508   2398     -7    169    124
ATOM   1498  O   GLY A 124       0.289  -1.630  -5.140  1.00 32.39           O  
ANISOU 1498  O   GLY A 124     5119   4640   2547     -8    170    106
ATOM   1499  H   GLY A 124      -1.115  -4.129  -1.946  1.00 31.02           H  
ATOM   1500  HA3 GLY A 124      -1.382  -1.973  -2.614  1.00 31.02           H  
ATOM   1501  HA2 GLY A 124      -1.845  -2.588  -4.192  1.00 31.02           H  
ATOM   1502  N   ILE A 125       1.364  -2.249  -3.247  1.00 31.63           N  
ANISOU 1502  N   ILE A 125     4999   4583   2436    -15    154    117
ATOM   1503  CA  ILE A 125       2.707  -1.860  -3.684  1.00 31.69           C  
ANISOU 1503  CA  ILE A 125     4985   4607   2450    -29    137     93
ATOM   1504  C   ILE A 125       3.348  -2.823  -4.713  1.00 30.68           C  
ANISOU 1504  C   ILE A 125     4854   4459   2345    -37    148     74
ATOM   1505  O   ILE A 125       4.224  -2.396  -5.464  1.00 31.50           O  
ANISOU 1505  O   ILE A 125     4949   4564   2455    -44    141     64
ATOM   1506  CB  ILE A 125       3.672  -1.623  -2.486  1.00 20.75           C  
ANISOU 1506  CB  ILE A 125     3598   3242   1042    -41    123     84
ATOM   1507  CG1 ILE A 125       5.060  -1.043  -2.854  1.00 20.87           C  
ANISOU 1507  CG1 ILE A 125     3615   3254   1060    -64    114     58
ATOM   1508  CG2 ILE A 125       3.862  -2.853  -1.587  1.00 19.47           C  
ANISOU 1508  CG2 ILE A 125     3451   3069    877    -37    146     80
ATOM   1509  CD1 ILE A 125       5.036   0.224  -3.727  1.00 20.13           C  
ANISOU 1509  CD1 ILE A 125     3505   3182    961    -75     99     65
ATOM   1510  H   ILE A 125       1.289  -2.658  -2.325  1.00 31.63           H  
ATOM   1511  HA  ILE A 125       2.580  -0.894  -4.166  1.00 31.69           H  
ATOM   1512  HB  ILE A 125       3.182  -0.878  -1.868  1.00 20.75           H  
ATOM   1513 HG13 ILE A 125       5.664  -1.810  -3.338  1.00 20.87           H  
ATOM   1514 HG12 ILE A 125       5.591  -0.802  -1.933  1.00 20.87           H  
ATOM   1515 HG21 ILE A 125       4.497  -2.624  -0.732  1.00 19.47           H  
ATOM   1516 HG22 ILE A 125       2.903  -3.173  -1.191  1.00 19.47           H  
ATOM   1517 HG23 ILE A 125       4.315  -3.689  -2.120  1.00 19.47           H  
ATOM   1518 HD11 ILE A 125       5.800   0.931  -3.403  1.00 20.13           H  
ATOM   1519 HD12 ILE A 125       5.238  -0.011  -4.772  1.00 20.13           H  
ATOM   1520 HD13 ILE A 125       4.080   0.743  -3.675  1.00 20.13           H  
ATOM   1521  N   PHE A 126       2.902  -4.088  -4.784  1.00 29.20           N  
ANISOU 1521  N   PHE A 126     4674   4262   2160    -37    166     77
ATOM   1522  CA  PHE A 126       3.408  -5.026  -5.789  1.00 28.77           C  
ANISOU 1522  CA  PHE A 126     4615   4204   2110    -41    171     71
ATOM   1523  C   PHE A 126       2.736  -4.845  -7.160  1.00 31.01           C  
ANISOU 1523  C   PHE A 126     4899   4485   2399    -53    161     64
ATOM   1524  O   PHE A 126       3.440  -4.916  -8.164  1.00 34.94           O  
ANISOU 1524  O   PHE A 126     5388   4990   2898    -54    150     58
ATOM   1525  CB  PHE A 126       3.311  -6.480  -5.302  1.00 26.65           C  
ANISOU 1525  CB  PHE A 126     4353   3944   1828    -43    195     83
ATOM   1526  CG  PHE A 126       4.099  -6.864  -4.056  1.00 25.88           C  
ANISOU 1526  CG  PHE A 126     4262   3852   1718    -22    217     83
ATOM   1527  CD1 PHE A 126       5.272  -6.176  -3.665  1.00 24.62           C  
ANISOU 1527  CD1 PHE A 126     4114   3681   1559    -15    209     65
ATOM   1528  CD2 PHE A 126       3.736  -8.032  -3.353  1.00 25.10           C  
ANISOU 1528  CD2 PHE A 126     4169   3770   1600    -17    254     98
ATOM   1529  CE1 PHE A 126       5.995  -6.600  -2.559  1.00 24.26           C  
ANISOU 1529  CE1 PHE A 126     4093   3630   1494      1    235     54
ATOM   1530  CE2 PHE A 126       4.474  -8.438  -2.250  1.00 23.42           C  
ANISOU 1530  CE2 PHE A 126     3969   3560   1369     10    286     93
ATOM   1531  CZ  PHE A 126       5.593  -7.723  -1.849  1.00 23.63           C  
ANISOU 1531  CZ  PHE A 126     4018   3566   1397     19    276     67
ATOM   1532  H   PHE A 126       2.198  -4.425  -4.142  1.00 29.20           H  
ATOM   1533  HA  PHE A 126       4.466  -4.824  -5.965  1.00 28.77           H  
ATOM   1534  HB3 PHE A 126       3.672  -7.123  -6.104  1.00 26.65           H  
ATOM   1535  HB2 PHE A 126       2.264  -6.736  -5.134  1.00 26.65           H  
ATOM   1536  HD1 PHE A 126       5.619  -5.306  -4.202  1.00 24.62           H  
ATOM   1537  HD2 PHE A 126       2.874  -8.608  -3.659  1.00 25.10           H  
ATOM   1538  HE1 PHE A 126       6.878  -6.056  -2.255  1.00 24.26           H  
ATOM   1539  HE2 PHE A 126       4.180  -9.317  -1.700  1.00 23.42           H  
ATOM   1540  HZ  PHE A 126       6.161  -8.048  -0.990  1.00 23.63           H  
ATOM   1541  N   PHE A 127       1.418  -4.572  -7.195  1.00 26.21           N  
ANISOU 1541  N   PHE A 127     4311   3860   1787    -61    168     65
ATOM   1542  CA  PHE A 127       0.689  -4.289  -8.437  1.00 23.87           C  
ANISOU 1542  CA  PHE A 127     4031   3552   1485    -76    166     48
ATOM   1543  C   PHE A 127       0.988  -2.913  -9.049  1.00 22.71           C  
ANISOU 1543  C   PHE A 127     3878   3410   1342    -56    164     40
ATOM   1544  O   PHE A 127       0.909  -2.790 -10.272  1.00 23.03           O  
ANISOU 1544  O   PHE A 127     3926   3449   1373    -63    165     23
ATOM   1545  CB  PHE A 127      -0.827  -4.547  -8.287  1.00 23.97           C  
ANISOU 1545  CB  PHE A 127     4085   3527   1495    -93    184     47
ATOM   1546  CG  PHE A 127      -1.189  -6.020  -8.326  1.00 25.12           C  
ANISOU 1546  CG  PHE A 127     4218   3676   1650   -137    184     48
ATOM   1547  CD1 PHE A 127      -0.987  -6.752  -9.514  1.00 24.80           C  
ANISOU 1547  CD1 PHE A 127     4161   3658   1604   -175    164     29
ATOM   1548  CD2 PHE A 127      -1.615  -6.702  -7.167  1.00 24.92           C  
ANISOU 1548  CD2 PHE A 127     4189   3644   1634   -144    203     73
ATOM   1549  CE1 PHE A 127      -1.201  -8.121  -9.530  1.00 24.22           C  
ANISOU 1549  CE1 PHE A 127     4057   3605   1539   -223    158     35
ATOM   1550  CE2 PHE A 127      -1.810  -8.075  -7.200  1.00 20.12           C  
ANISOU 1550  CE2 PHE A 127     3555   3052   1037   -191    207     80
ATOM   1551  CZ  PHE A 127      -1.611  -8.781  -8.378  1.00 24.66           C  
ANISOU 1551  CZ  PHE A 127     4103   3655   1613   -232    183     61
ATOM   1552  H   PHE A 127       0.882  -4.535  -6.336  1.00 26.21           H  
ATOM   1553  HA  PHE A 127       1.057  -4.997  -9.182  1.00 23.87           H  
ATOM   1554  HB3 PHE A 127      -1.364  -4.071  -9.108  1.00 23.97           H  
ATOM   1555  HB2 PHE A 127      -1.212  -4.093  -7.373  1.00 23.97           H  
ATOM   1556  HD1 PHE A 127      -0.651  -6.252 -10.410  1.00 24.80           H  
ATOM   1557  HD2 PHE A 127      -1.809  -6.168  -6.253  1.00 24.92           H  
ATOM   1558  HE1 PHE A 127      -1.032  -8.669 -10.442  1.00 24.22           H  
ATOM   1559  HE2 PHE A 127      -2.127  -8.593  -6.307  1.00 20.12           H  
ATOM   1560  HZ  PHE A 127      -1.778  -9.847  -8.395  1.00 24.66           H  
ATOM   1561  N   VAL A 128       1.378  -1.926  -8.221  1.00 21.41           N  
ANISOU 1561  N   VAL A 128     3698   3258   1178    -37    161     54
ATOM   1562  CA  VAL A 128       1.874  -0.640  -8.714  1.00 20.19           C  
ANISOU 1562  CA  VAL A 128     3530   3126   1016    -29    162     54
ATOM   1563  C   VAL A 128       3.296  -0.768  -9.314  1.00 21.85           C  
ANISOU 1563  C   VAL A 128     3721   3349   1233    -47    151     48
ATOM   1564  O   VAL A 128       3.585  -0.080 -10.290  1.00 23.02           O  
ANISOU 1564  O   VAL A 128     3865   3508   1371    -51    159     44
ATOM   1565  CB  VAL A 128       1.831   0.471  -7.624  1.00  0.00           C  
ATOM   1566  CG1 VAL A 128       3.014   0.504  -6.648  1.00  0.00           C  
ATOM   1567  CG2 VAL A 128       1.656   1.856  -8.241  1.00  0.00           C  
ATOM   1568  H   VAL A 128       1.396  -2.072  -7.221  1.00 21.41           H  
ATOM   1569  HA  VAL A 128       1.213  -0.327  -9.526  1.00 20.19           H  
ATOM   1570  HB  VAL A 128       0.942   0.296  -7.016  1.00  0.00           H  
ATOM   1571 HG11 VAL A 128       2.868   1.246  -5.862  1.00  0.00           H  
ATOM   1572 HG12 VAL A 128       3.088  -0.460  -6.177  1.00  0.00           H  
ATOM   1573 HG13 VAL A 128       3.972   0.702  -7.125  1.00  0.00           H  
ATOM   1574 HG21 VAL A 128       1.761   2.637  -7.488  1.00  0.00           H  
ATOM   1575 HG22 VAL A 128       2.408   2.034  -9.005  1.00  0.00           H  
ATOM   1576 HG23 VAL A 128       0.675   1.956  -8.705  1.00  0.00           H  
ATOM   1577  N   MET A 129       4.126  -1.675  -8.759  1.00 22.07           N  
ANISOU 1577  N   MET A 129     3746   3370   1269    -54    142     51
ATOM   1578  CA  MET A 129       5.458  -2.018  -9.264  1.00 21.34           C  
ANISOU 1578  CA  MET A 129     3657   3274   1175    -62    138     53
ATOM   1579  C   MET A 129       5.396  -2.747 -10.620  1.00 22.36           C  
ANISOU 1579  C   MET A 129     3786   3411   1299    -61    134     55
ATOM   1580  O   MET A 129       6.187  -2.417 -11.502  1.00 22.98           O  
ANISOU 1580  O   MET A 129     3869   3495   1367    -65    133     62
ATOM   1581  CB  MET A 129       6.220  -2.838  -8.200  1.00  0.00           C  
ATOM   1582  CG  MET A 129       7.704  -3.091  -8.514  1.00  0.00           C  
ATOM   1583  SD  MET A 129       8.471  -4.372  -7.489  1.00  0.00           S  
ATOM   1584  CE  MET A 129       7.907  -5.858  -8.359  1.00  0.00           C  
ATOM   1585  H   MET A 129       3.815  -2.198  -7.951  1.00 22.07           H  
ATOM   1586  HA  MET A 129       5.999  -1.082  -9.407  1.00 21.34           H  
ATOM   1587  HB3 MET A 129       5.718  -3.787  -8.027  1.00  0.00           H  
ATOM   1588  HB2 MET A 129       6.174  -2.305  -7.250  1.00  0.00           H  
ATOM   1589  HG3 MET A 129       8.258  -2.165  -8.361  1.00  0.00           H  
ATOM   1590  HG2 MET A 129       7.851  -3.373  -9.555  1.00  0.00           H  
ATOM   1591  HE1 MET A 129       8.296  -6.750  -7.870  1.00  0.00           H  
ATOM   1592  HE2 MET A 129       6.818  -5.912  -8.361  1.00  0.00           H  
ATOM   1593  HE3 MET A 129       8.255  -5.851  -9.392  1.00  0.00           H  
ATOM   1594  N   LEU A 130       4.439  -3.682 -10.780  1.00 22.81           N  
ANISOU 1594  N   LEU A 130     3844   3471   1353    -62    131     49
ATOM   1595  CA  LEU A 130       4.169  -4.389 -12.038  1.00 23.11           C  
ANISOU 1595  CA  LEU A 130     3885   3527   1371    -74    117     47
ATOM   1596  C   LEU A 130       3.742  -3.443 -13.169  1.00 23.38           C  
ANISOU 1596  C   LEU A 130     3925   3565   1394    -81    122     30
ATOM   1597  O   LEU A 130       4.249  -3.584 -14.280  1.00 25.44           O  
ANISOU 1597  O   LEU A 130     4185   3846   1633    -85    111     35
ATOM   1598  CB  LEU A 130       3.078  -5.464 -11.832  1.00 23.15           C  
ANISOU 1598  CB  LEU A 130     3897   3534   1364    -96    113     39
ATOM   1599  CG  LEU A 130       3.538  -6.734 -11.091  1.00 19.28           C  
ANISOU 1599  CG  LEU A 130     3399   3062    863    -93    112     61
ATOM   1600  CD1 LEU A 130       2.317  -7.608 -10.737  1.00 19.53           C  
ANISOU 1600  CD1 LEU A 130     3413   3098    908   -127    114     56
ATOM   1601  CD2 LEU A 130       4.611  -7.514 -11.883  1.00 20.48           C  
ANISOU 1601  CD2 LEU A 130     3528   3251   1003    -78     91     85
ATOM   1602  H   LEU A 130       3.841  -3.916  -9.999  1.00 22.81           H  
ATOM   1603  HA  LEU A 130       5.098  -4.867 -12.353  1.00 23.11           H  
ATOM   1604  HB3 LEU A 130       2.679  -5.775 -12.799  1.00 23.15           H  
ATOM   1605  HB2 LEU A 130       2.237  -5.013 -11.304  1.00 23.15           H  
ATOM   1606  HG  LEU A 130       3.997  -6.432 -10.151  1.00 19.28           H  
ATOM   1607 HD11 LEU A 130       2.433  -8.651 -11.030  1.00 19.53           H  
ATOM   1608 HD12 LEU A 130       2.137  -7.590  -9.663  1.00 19.53           H  
ATOM   1609 HD13 LEU A 130       1.408  -7.251 -11.219  1.00 19.53           H  
ATOM   1610 HD21 LEU A 130       4.389  -8.578 -11.970  1.00 20.48           H  
ATOM   1611 HD22 LEU A 130       4.725  -7.136 -12.899  1.00 20.48           H  
ATOM   1612 HD23 LEU A 130       5.583  -7.432 -11.396  1.00 20.48           H  
ATOM   1613  N   MET A 131       2.850  -2.486 -12.858  1.00 23.12           N  
ANISOU 1613  N   MET A 131     3904   3514   1367    -76    143     14
ATOM   1614  CA  MET A 131       2.397  -1.463 -13.798  1.00 21.66           C  
ANISOU 1614  CA  MET A 131     3734   3333   1165    -72    164     -4
ATOM   1615  C   MET A 131       3.499  -0.440 -14.146  1.00 22.98           C  
ANISOU 1615  C   MET A 131     3880   3524   1327    -66    172     15
ATOM   1616  O   MET A 131       3.531   0.020 -15.288  1.00 24.78           O  
ANISOU 1616  O   MET A 131     4114   3769   1531    -68    186      9
ATOM   1617  CB  MET A 131       1.110  -0.806 -13.261  1.00  0.00           C  
ATOM   1618  CG  MET A 131       0.439   0.177 -14.238  1.00  0.00           C  
ATOM   1619  SD  MET A 131      -1.053   0.961 -13.581  1.00  0.00           S  
ATOM   1620  CE  MET A 131      -1.429   2.102 -14.937  1.00  0.00           C  
ATOM   1621  H   MET A 131       2.468  -2.441 -11.922  1.00 23.12           H  
ATOM   1622  HA  MET A 131       2.127  -1.976 -14.723  1.00 21.66           H  
ATOM   1623  HB3 MET A 131       1.325  -0.302 -12.320  1.00  0.00           H  
ATOM   1624  HB2 MET A 131       0.389  -1.588 -13.015  1.00  0.00           H  
ATOM   1625  HG3 MET A 131       0.172  -0.345 -15.158  1.00  0.00           H  
ATOM   1626  HG2 MET A 131       1.122   0.974 -14.526  1.00  0.00           H  
ATOM   1627  HE1 MET A 131      -2.327   2.675 -14.705  1.00  0.00           H  
ATOM   1628  HE2 MET A 131      -0.606   2.798 -15.095  1.00  0.00           H  
ATOM   1629  HE3 MET A 131      -1.602   1.548 -15.860  1.00  0.00           H  
ATOM   1630  N   SER A 132       4.389  -0.121 -13.182  1.00 22.56           N  
ANISOU 1630  N   SER A 132     3812   3471   1290    -66    167     35
ATOM   1631  CA  SER A 132       5.532   0.777 -13.390  1.00 24.01           C  
ANISOU 1631  CA  SER A 132     3989   3670   1464    -78    176     54
ATOM   1632  C   SER A 132       6.558   0.192 -14.375  1.00 24.24           C  
ANISOU 1632  C   SER A 132     4029   3699   1481    -86    168     70
ATOM   1633  O   SER A 132       7.019   0.927 -15.244  1.00 24.66           O  
ANISOU 1633  O   SER A 132     4087   3770   1512    -95    185     81
ATOM   1634  CB  SER A 132       6.160   1.222 -12.045  1.00  0.00           C  
ATOM   1635  OG  SER A 132       7.114   0.318 -11.516  1.00  0.00           O  
ATOM   1636  H   SER A 132       4.289  -0.516 -12.257  1.00 22.56           H  
ATOM   1637  HA  SER A 132       5.123   1.679 -13.849  1.00 24.01           H  
ATOM   1638  HB3 SER A 132       5.395   1.430 -11.299  1.00  0.00           H  
ATOM   1639  HB2 SER A 132       6.682   2.167 -12.200  1.00  0.00           H  
ATOM   1640  HG  SER A 132       6.690  -0.534 -11.374  1.00  0.00           H  
ATOM   1641  N   ILE A 133       6.839  -1.119 -14.247  1.00 23.96           N  
ANISOU 1641  N   ILE A 133     4000   3651   1452    -80    144     78
ATOM   1642  CA  ILE A 133       7.698  -1.889 -15.147  1.00 19.65           C  
ANISOU 1642  CA  ILE A 133     3469   3112    884    -76    132    105
ATOM   1643  C   ILE A 133       7.061  -2.057 -16.540  1.00 28.49           C  
ANISOU 1643  C   ILE A 133     4584   4267   1974    -79    125     96
ATOM   1644  O   ILE A 133       7.766  -1.882 -17.531  1.00 29.64           O  
ANISOU 1644  O   ILE A 133     4742   4430   2090    -81    129    119
ATOM   1645  CB  ILE A 133       8.042  -3.293 -14.559  1.00 23.83           C  
ANISOU 1645  CB  ILE A 133     4005   3634   1414    -58    112    120
ATOM   1646  CG1 ILE A 133       8.924  -3.161 -13.297  1.00 23.12           C  
ANISOU 1646  CG1 ILE A 133     3937   3504   1345    -52    126    123
ATOM   1647  CG2 ILE A 133       8.717  -4.268 -15.553  1.00 20.09           C  
ANISOU 1647  CG2 ILE A 133     3548   3180    904    -44     95    160
ATOM   1648  CD1 ILE A 133       9.001  -4.449 -12.462  1.00 22.56           C  
ANISOU 1648  CD1 ILE A 133     3882   3423   1266    -20    123    140
ATOM   1649  H   ILE A 133       6.415  -1.641 -13.493  1.00 23.96           H  
ATOM   1650  HA  ILE A 133       8.630  -1.335 -15.269  1.00 19.65           H  
ATOM   1651  HB  ILE A 133       7.100  -3.749 -14.248  1.00 23.83           H  
ATOM   1652 HG13 ILE A 133       8.558  -2.359 -12.656  1.00 23.12           H  
ATOM   1653 HG12 ILE A 133       9.930  -2.858 -13.589  1.00 23.12           H  
ATOM   1654 HG21 ILE A 133       8.994  -5.205 -15.070  1.00 20.09           H  
ATOM   1655 HG22 ILE A 133       8.060  -4.541 -16.378  1.00 20.09           H  
ATOM   1656 HG23 ILE A 133       9.626  -3.833 -15.968  1.00 20.09           H  
ATOM   1657 HD11 ILE A 133       9.038  -4.218 -11.399  1.00 22.56           H  
ATOM   1658 HD12 ILE A 133       8.134  -5.091 -12.621  1.00 22.56           H  
ATOM   1659 HD13 ILE A 133       9.894  -5.024 -12.708  1.00 22.56           H  
ATOM   1660  N   ASP A 134       5.750  -2.357 -16.590  1.00 28.51           N  
ANISOU 1660  N   ASP A 134     4581   4276   1976    -83    118     62
ATOM   1661  CA  ASP A 134       4.966  -2.536 -17.815  1.00 30.09           C  
ANISOU 1661  CA  ASP A 134     4792   4503   2139    -94    108     40
ATOM   1662  C   ASP A 134       5.015  -1.293 -18.725  1.00 27.39           C  
ANISOU 1662  C   ASP A 134     4460   4172   1774    -93    143     31
ATOM   1663  O   ASP A 134       5.397  -1.417 -19.888  1.00 26.39           O  
ANISOU 1663  O   ASP A 134     4345   4076   1606    -96    136     38
ATOM   1664  CB  ASP A 134       3.506  -2.967 -17.500  1.00 34.74           C  
ANISOU 1664  CB  ASP A 134     5395   5075   2731   -112    105     -3
ATOM   1665  CG  ASP A 134       2.559  -3.175 -18.698  1.00 39.94           C  
ANISOU 1665  CG  ASP A 134     6082   5750   3343   -137     96    -39
ATOM   1666  OD1 ASP A 134       3.045  -3.542 -19.790  1.00 44.06           O  
ANISOU 1666  OD1 ASP A 134     6601   6314   3825   -144     66    -23
ATOM   1667  OD2 ASP A 134       1.331  -3.087 -18.474  1.00 38.69           O1-
ANISOU 1667  OD2 ASP A 134     5960   5560   3182   -149    121    -83
ATOM   1668  H   ASP A 134       5.246  -2.500 -15.724  1.00 28.51           H  
ATOM   1669  HA  ASP A 134       5.441  -3.355 -18.361  1.00 30.09           H  
ATOM   1670  HB3 ASP A 134       3.062  -2.240 -16.821  1.00 34.74           H  
ATOM   1671  HB2 ASP A 134       3.530  -3.901 -16.937  1.00 34.74           H  
ATOM   1672  N   ARG A 135       4.642  -0.125 -18.174  1.00 28.61           N  
ANISOU 1672  N   ARG A 135     4612   4310   1947    -85    181     20
ATOM   1673  CA  ARG A 135       4.614   1.136 -18.915  1.00 29.86           C  
ANISOU 1673  CA  ARG A 135     4778   4490   2078    -79    226     14
ATOM   1674  C   ARG A 135       5.991   1.747 -19.178  1.00 27.87           C  
ANISOU 1674  C   ARG A 135     4518   4257   1816    -88    237     60
ATOM   1675  O   ARG A 135       6.124   2.463 -20.171  1.00 29.50           O  
ANISOU 1675  O   ARG A 135     4731   4492   1986    -90    272     66
ATOM   1676  CB  ARG A 135       3.645   2.130 -18.247  1.00 32.82           C  
ANISOU 1676  CB  ARG A 135     5153   4853   2464    -61    266     -5
ATOM   1677  CG  ARG A 135       2.189   1.764 -18.562  1.00 36.87           C  
ANISOU 1677  CG  ARG A 135     5707   5344   2960    -49    288    -54
ATOM   1678  CD  ARG A 135       1.848   2.059 -20.038  1.00 42.76           C  
ANISOU 1678  CD  ARG A 135     6477   6113   3656    -56    305    -77
ATOM   1679  NE  ARG A 135       0.631   1.380 -20.497  1.00 47.84           N  
ANISOU 1679  NE  ARG A 135     7176   6724   4277    -64    307   -134
ATOM   1680  CZ  ARG A 135       0.574   0.139 -21.017  1.00 52.25           C  
ANISOU 1680  CZ  ARG A 135     7750   7285   4819   -101    255   -150
ATOM   1681  NH1 ARG A 135       1.660  -0.641 -21.133  1.00 50.49           N  
ANISOU 1681  NH1 ARG A 135     7488   7097   4599   -115    203   -109
ATOM   1682  NH2 ARG A 135      -0.604  -0.338 -21.431  1.00 57.01           N1+
ANISOU 1682  NH2 ARG A 135     8414   7854   5394   -124    259   -207
ATOM   1683  H   ARG A 135       4.344  -0.096 -17.207  1.00 28.61           H  
ATOM   1684  HA  ARG A 135       4.250   0.893 -19.909  1.00 29.86           H  
ATOM   1685  HB3 ARG A 135       3.820   3.143 -18.614  1.00 32.82           H  
ATOM   1686  HB2 ARG A 135       3.819   2.166 -17.171  1.00 32.82           H  
ATOM   1687  HG3 ARG A 135       1.576   2.416 -17.938  1.00 36.87           H  
ATOM   1688  HG2 ARG A 135       1.940   0.743 -18.266  1.00 36.87           H  
ATOM   1689  HD3 ARG A 135       2.671   1.969 -20.745  1.00 42.76           H  
ATOM   1690  HD2 ARG A 135       1.587   3.106 -20.094  1.00 42.76           H  
ATOM   1691  HE  ARG A 135      -0.231   1.891 -20.371  1.00 47.84           H  
ATOM   1692 HH12 ARG A 135       1.586  -1.594 -21.456  1.00 50.49           H  
ATOM   1693 HH11 ARG A 135       2.554  -0.311 -20.798  1.00 50.49           H  
ATOM   1694 HH22 ARG A 135      -0.669  -1.272 -21.811  1.00 57.01           H  
ATOM   1695 HH21 ARG A 135      -1.440   0.220 -21.345  1.00 57.01           H  
ATOM   1696  N   TYR A 136       6.995   1.401 -18.359  1.00 26.37           N  
ANISOU 1696  N   TYR A 136     4323   4045   1653    -97    215     91
ATOM   1697  CA  TYR A 136       8.403   1.632 -18.665  1.00 25.25           C  
ANISOU 1697  CA  TYR A 136     4196   3901   1497   -115    226    136
ATOM   1698  C   TYR A 136       8.848   0.874 -19.936  1.00 23.57           C  
ANISOU 1698  C   TYR A 136     4002   3707   1247   -109    208    162
ATOM   1699  O   TYR A 136       9.389   1.494 -20.851  1.00 21.98           O  
ANISOU 1699  O   TYR A 136     3814   3528   1009   -118    234    187
ATOM   1700  CB  TYR A 136       9.255   1.304 -17.416  1.00 28.18           C  
ANISOU 1700  CB  TYR A 136     4579   4229   1898   -128    210    156
ATOM   1701  CG  TYR A 136      10.687   0.916 -17.710  1.00 30.21           C  
ANISOU 1701  CG  TYR A 136     4880   4462   2138   -142    212    205
ATOM   1702  CD1 TYR A 136      11.504   1.806 -18.426  1.00 31.81           C  
ANISOU 1702  CD1 TYR A 136     5104   4664   2317   -179    248    235
ATOM   1703  CD2 TYR A 136      11.148  -0.380 -17.403  1.00 31.00           C  
ANISOU 1703  CD2 TYR A 136     5004   4535   2238   -117    183    228
ATOM   1704  CE1 TYR A 136      12.740   1.371 -18.927  1.00 33.02           C  
ANISOU 1704  CE1 TYR A 136     5314   4780   2452   -194    256    287
ATOM   1705  CE2 TYR A 136      12.401  -0.804 -17.876  1.00 32.28           C  
ANISOU 1705  CE2 TYR A 136     5223   4663   2379   -117    191    282
ATOM   1706  CZ  TYR A 136      13.176   0.055 -18.674  1.00 34.73           C  
ANISOU 1706  CZ  TYR A 136     5566   4961   2670   -157    227    311
ATOM   1707  OH  TYR A 136      14.332  -0.409 -19.223  1.00 38.70           O  
ANISOU 1707  OH  TYR A 136     6140   5412   3151   -159    239    372
ATOM   1708  H   TYR A 136       6.804   0.829 -17.548  1.00 26.37           H  
ATOM   1709  HA  TYR A 136       8.520   2.699 -18.865  1.00 25.25           H  
ATOM   1710  HB3 TYR A 136       8.816   0.452 -16.903  1.00 28.18           H  
ATOM   1711  HB2 TYR A 136       9.224   2.130 -16.707  1.00 28.18           H  
ATOM   1712  HD1 TYR A 136      11.128   2.783 -18.671  1.00 31.81           H  
ATOM   1713  HD2 TYR A 136      10.525  -1.071 -16.854  1.00 31.00           H  
ATOM   1714  HE1 TYR A 136      13.331   2.041 -19.529  1.00 33.02           H  
ATOM   1715  HE2 TYR A 136      12.733  -1.811 -17.671  1.00 32.28           H  
ATOM   1716  HH  TYR A 136      14.504  -1.330 -19.014  1.00 38.70           H  
ATOM   1717  N   LEU A 137       8.615  -0.447 -19.969  1.00 21.28           N  
ANISOU 1717  N   LEU A 137     3710   3418    957    -94    163    161
ATOM   1718  CA  LEU A 137       8.978  -1.316 -21.089  1.00 21.80           C  
ANISOU 1718  CA  LEU A 137     3790   3519    976    -85    134    193
ATOM   1719  C   LEU A 137       8.205  -0.996 -22.385  1.00 33.10           C  
ANISOU 1719  C   LEU A 137     5225   4994   2358    -89    144    168
ATOM   1720  O   LEU A 137       8.731  -1.259 -23.465  1.00 22.93           O  
ANISOU 1720  O   LEU A 137     3955   3741   1018    -85    136    203
ATOM   1721  CB  LEU A 137       8.778  -2.788 -20.671  1.00 21.72           C  
ANISOU 1721  CB  LEU A 137     3768   3519    964    -72     84    195
ATOM   1722  CG  LEU A 137       9.805  -3.325 -19.646  1.00 25.71           C  
ANISOU 1722  CG  LEU A 137     4283   3985   1500    -56     78    228
ATOM   1723  CD1 LEU A 137       9.404  -4.720 -19.139  1.00 25.02           C  
ANISOU 1723  CD1 LEU A 137     4180   3927   1401    -39     34    234
ATOM   1724  CD2 LEU A 137      11.245  -3.340 -20.185  1.00 26.53           C  
ANISOU 1724  CD2 LEU A 137     4430   4063   1585    -45     91    293
ATOM   1725  H   LEU A 137       8.182  -0.901 -19.174  1.00 21.28           H  
ATOM   1726  HA  LEU A 137      10.035  -1.152 -21.310  1.00 21.80           H  
ATOM   1727  HB3 LEU A 137       8.823  -3.421 -21.553  1.00 21.72           H  
ATOM   1728  HB2 LEU A 137       7.767  -2.906 -20.277  1.00 21.72           H  
ATOM   1729  HG  LEU A 137       9.800  -2.665 -18.780  1.00 25.71           H  
ATOM   1730 HD11 LEU A 137       9.770  -4.883 -18.126  1.00 25.02           H  
ATOM   1731 HD12 LEU A 137       8.322  -4.853 -19.118  1.00 25.02           H  
ATOM   1732 HD13 LEU A 137       9.821  -5.510 -19.763  1.00 25.02           H  
ATOM   1733 HD21 LEU A 137      11.843  -4.130 -19.729  1.00 26.53           H  
ATOM   1734 HD22 LEU A 137      11.265  -3.498 -21.259  1.00 26.53           H  
ATOM   1735 HD23 LEU A 137      11.749  -2.396 -19.989  1.00 26.53           H  
ATOM   1736  N   ALA A 138       6.999  -0.414 -22.261  1.00 31.01           N  
ANISOU 1736  N   ALA A 138     4954   4726   2104    -93    165    110
ATOM   1737  CA  ALA A 138       6.150  -0.001 -23.377  1.00 29.08           C  
ANISOU 1737  CA  ALA A 138     4729   4512   1809    -96    183     71
ATOM   1738  C   ALA A 138       6.653   1.256 -24.107  1.00 28.82           C  
ANISOU 1738  C   ALA A 138     4705   4501   1744    -94    240     91
ATOM   1739  O   ALA A 138       6.642   1.254 -25.338  1.00 30.26           O  
ANISOU 1739  O   ALA A 138     4910   4722   1865    -94    248     88
ATOM   1740  CB  ALA A 138       4.714   0.200 -22.878  1.00 22.57           C  
ANISOU 1740  CB  ALA A 138     3911   3662   1003    -99    199      5
ATOM   1741  H   ALA A 138       6.631  -0.246 -21.335  1.00 31.01           H  
ATOM   1742  HA  ALA A 138       6.135  -0.820 -24.099  1.00 29.08           H  
ATOM   1743  HB1 ALA A 138       4.033   0.407 -23.704  1.00 22.57           H  
ATOM   1744  HB2 ALA A 138       4.349  -0.694 -22.372  1.00 22.57           H  
ATOM   1745  HB3 ALA A 138       4.646   1.033 -22.179  1.00 22.57           H  
ATOM   1746  N   ILE A 139       7.094   2.291 -23.362  1.00 27.58           N  
ANISOU 1746  N   ILE A 139     4532   4326   1620    -98    280    114
ATOM   1747  CA  ILE A 139       7.622   3.535 -23.947  1.00 28.57           C  
ANISOU 1747  CA  ILE A 139     4662   4478   1714   -104    342    139
ATOM   1748  C   ILE A 139       9.032   3.360 -24.561  1.00 29.96           C  
ANISOU 1748  C   ILE A 139     4859   4660   1866   -120    335    209
ATOM   1749  O   ILE A 139       9.365   4.079 -25.503  1.00 31.43           O  
ANISOU 1749  O   ILE A 139     5056   4874   2011   -131    383    238
ATOM   1750  CB  ILE A 139       7.610   4.728 -22.937  1.00 27.58           C  
ANISOU 1750  CB  ILE A 139     4512   4345   1623   -112    389    140
ATOM   1751  CG1 ILE A 139       7.847   6.095 -23.625  1.00 27.51           C  
ANISOU 1751  CG1 ILE A 139     4498   4383   1570   -114    468    151
ATOM   1752  CG2 ILE A 139       8.568   4.567 -21.740  1.00 27.77           C  
ANISOU 1752  CG2 ILE A 139     4533   4331   1686   -142    367    184
ATOM   1753  CD1 ILE A 139       7.458   7.307 -22.762  1.00 23.96           C  
ANISOU 1753  CD1 ILE A 139     4015   3948   1141   -130    519    163
ATOM   1754  H   ILE A 139       7.075   2.236 -22.353  1.00 27.58           H  
ATOM   1755  HA  ILE A 139       6.955   3.805 -24.768  1.00 28.57           H  
ATOM   1756  HB  ILE A 139       6.600   4.760 -22.526  1.00 27.58           H  
ATOM   1757 HG13 ILE A 139       7.286   6.143 -24.558  1.00 27.51           H  
ATOM   1758 HG12 ILE A 139       8.896   6.194 -23.905  1.00 27.51           H  
ATOM   1759 HG21 ILE A 139       8.500   5.415 -21.059  1.00 27.77           H  
ATOM   1760 HG22 ILE A 139       8.308   3.689 -21.158  1.00 27.77           H  
ATOM   1761 HG23 ILE A 139       9.610   4.483 -22.046  1.00 27.77           H  
ATOM   1762 HD11 ILE A 139       7.044   8.105 -23.378  1.00 23.96           H  
ATOM   1763 HD12 ILE A 139       6.711   7.051 -22.010  1.00 23.96           H  
ATOM   1764 HD13 ILE A 139       8.326   7.711 -22.240  1.00 23.96           H  
ATOM   1765  N   VAL A 140       9.803   2.379 -24.059  1.00 30.26           N  
ANISOU 1765  N   VAL A 140     4904   4669   1923   -120    281    239
ATOM   1766  CA  VAL A 140      11.102   1.977 -24.606  1.00 29.60           C  
ANISOU 1766  CA  VAL A 140     4852   4582   1811   -127    273    312
ATOM   1767  C   VAL A 140      10.968   0.965 -25.772  1.00 29.75           C  
ANISOU 1767  C   VAL A 140     4880   4650   1773   -103    226    322
ATOM   1768  O   VAL A 140      11.915   0.814 -26.543  1.00 30.71           O  
ANISOU 1768  O   VAL A 140     5029   4787   1854    -97    213    389
ATOM   1769  CB  VAL A 140      12.012   1.408 -23.475  1.00 30.86           C  
ANISOU 1769  CB  VAL A 140     5028   4679   2016   -134    251    348
ATOM   1770  CG1 VAL A 140      13.350   0.790 -23.937  1.00 34.07           C  
ANISOU 1770  CG1 VAL A 140     5487   5062   2395   -144    264    431
ATOM   1771  CG2 VAL A 140      12.301   2.498 -22.426  1.00 30.36           C  
ANISOU 1771  CG2 VAL A 140     4952   4579   2004   -161    282    320
ATOM   1772  H   VAL A 140       9.467   1.840 -23.274  1.00 30.26           H  
ATOM   1773  HA  VAL A 140      11.593   2.860 -25.016  1.00 29.60           H  
ATOM   1774  HB  VAL A 140      11.464   0.614 -22.963  1.00 30.86           H  
ATOM   1775 HG11 VAL A 140      13.994   0.561 -23.088  1.00 34.07           H  
ATOM   1776 HG12 VAL A 140      13.201  -0.148 -24.471  1.00 34.07           H  
ATOM   1777 HG13 VAL A 140      13.896   1.470 -24.591  1.00 34.07           H  
ATOM   1778 HG21 VAL A 140      13.023   2.155 -21.689  1.00 30.36           H  
ATOM   1779 HG22 VAL A 140      12.713   3.395 -22.888  1.00 30.36           H  
ATOM   1780 HG23 VAL A 140      11.403   2.796 -21.886  1.00 30.36           H  
ATOM   1781  N   HIS A 141       9.783   0.344 -25.920  1.00 29.15           N  
ANISOU 1781  N   HIS A 141     4789   4599   1689    -92    200    257
ATOM   1782  CA  HIS A 141       9.420  -0.628 -26.959  1.00 29.41           C  
ANISOU 1782  CA  HIS A 141     4833   4683   1658    -79    150    251
ATOM   1783  C   HIS A 141      10.235  -1.928 -26.881  1.00 29.70           C  
ANISOU 1783  C   HIS A 141     4868   4731   1686    -60     88    314
ATOM   1784  O   HIS A 141      10.733  -2.409 -27.900  1.00 30.67           O  
ANISOU 1784  O   HIS A 141     5009   4900   1742    -43     60    365
ATOM   1785  CB  HIS A 141       9.428  -0.004 -28.373  1.00 29.30           C  
ANISOU 1785  CB  HIS A 141     4850   4718   1566    -78    180    265
ATOM   1786  CG  HIS A 141       8.455   1.128 -28.538  1.00 30.76           C  
ANISOU 1786  CG  HIS A 141     5038   4906   1743    -87    244    203
ATOM   1787  ND1 HIS A 141       8.772   2.442 -28.244  1.00 31.95           N  
ANISOU 1787  ND1 HIS A 141     5202   5067   1868    -89    239    123
ATOM   1788  CD2 HIS A 141       7.150   1.140 -28.972  1.00 26.21           C  
ANISOU 1788  CD2 HIS A 141     4458   4325   1176    -94    320    213
ATOM   1789  CE1 HIS A 141       7.680   3.167 -28.484  1.00 32.05           C  
ANISOU 1789  CE1 HIS A 141     5220   5082   1875    -88    312     86
ATOM   1790  NE2 HIS A 141       6.659   2.443 -28.930  1.00 26.46           N  
ANISOU 1790  NE2 HIS A 141     4495   4372   1187    -88    361    142
ATOM   1791  H   HIS A 141       9.050   0.548 -25.254  1.00 29.15           H  
ATOM   1792  HA  HIS A 141       8.392  -0.922 -26.740  1.00 29.41           H  
ATOM   1793  HB3 HIS A 141       9.160  -0.757 -29.116  1.00 29.30           H  
ATOM   1794  HB2 HIS A 141      10.424   0.343 -28.647  1.00 29.30           H  
ATOM   1795  HD1 HIS A 141       9.651   2.781 -27.877  1.00 31.95           H  
ATOM   1796  HD2 HIS A 141       6.530   0.318 -29.297  1.00 26.21           H  
ATOM   1797  HE1 HIS A 141       7.631   4.234 -28.322  1.00 32.05           H  
ATOM   1798  N   ALA A 142      10.334  -2.483 -25.663  1.00 24.49           N  
ANISOU 1798  N   ALA A 142     4187   4031   1087    -58     70    315
ATOM   1799  CA  ALA A 142      10.927  -3.789 -25.401  1.00 30.68           C  
ANISOU 1799  CA  ALA A 142     4965   4829   1862    -34     17    372
ATOM   1800  C   ALA A 142      10.103  -4.900 -26.068  1.00 32.98           C  
ANISOU 1800  C   ALA A 142     5253   5181   2098    -18    -49    353
ATOM   1801  O   ALA A 142       8.929  -5.072 -25.736  1.00 33.16           O  
ANISOU 1801  O   ALA A 142     5265   5197   2138    -42    -63    280
ATOM   1802  CB  ALA A 142      11.024  -3.991 -23.888  1.00 31.28           C  
ANISOU 1802  CB  ALA A 142     5028   4847   2009    -34     20    363
ATOM   1803  H   ALA A 142       9.899  -2.023 -24.874  1.00 24.49           H  
ATOM   1804  HA  ALA A 142      11.939  -3.797 -25.809  1.00 30.68           H  
ATOM   1805  HB1 ALA A 142      11.352  -4.999 -23.638  1.00 31.28           H  
ATOM   1806  HB2 ALA A 142      11.741  -3.290 -23.460  1.00 31.28           H  
ATOM   1807  HB3 ALA A 142      10.063  -3.825 -23.405  1.00 31.28           H  
ATOM   1808  N   VAL A 143      10.739  -5.591 -27.027  1.00 36.67           N  
ANISOU 1808  N   VAL A 143     5742   5693   2498     15    -90    420
ATOM   1809  CA  VAL A 143      10.118  -6.573 -27.919  1.00 38.83           C  
ANISOU 1809  CA  VAL A 143     6042   6005   2707      8   -166    403
ATOM   1810  C   VAL A 143       9.542  -7.788 -27.165  1.00 41.86           C  
ANISOU 1810  C   VAL A 143     6385   6396   3123    -18   -221    379
ATOM   1811  O   VAL A 143       8.425  -8.209 -27.467  1.00 42.25           O  
ANISOU 1811  O   VAL A 143     6412   6483   3159    -72   -256    312
ATOM   1812  CB  VAL A 143      11.135  -7.076 -28.987  1.00 37.84           C  
ANISOU 1812  CB  VAL A 143     5965   5900   2512     37   -214    495
ATOM   1813  CG1 VAL A 143      10.585  -8.171 -29.926  1.00 38.01           C  
ANISOU 1813  CG1 VAL A 143     5972   6005   2465     -2   -303    477
ATOM   1814  CG2 VAL A 143      11.681  -5.909 -29.831  1.00 37.64           C  
ANISOU 1814  CG2 VAL A 143     5961   5877   2462     58   -151    528
ATOM   1815  H   VAL A 143      11.699  -5.360 -27.239  1.00 36.67           H  
ATOM   1816  HA  VAL A 143       9.292  -6.076 -28.431  1.00 38.83           H  
ATOM   1817  HB  VAL A 143      11.989  -7.509 -28.464  1.00 37.84           H  
ATOM   1818 HG11 VAL A 143      11.301  -8.410 -30.713  1.00 38.01           H  
ATOM   1819 HG12 VAL A 143      10.381  -9.105 -29.401  1.00 38.01           H  
ATOM   1820 HG13 VAL A 143       9.661  -7.850 -30.408  1.00 38.01           H  
ATOM   1821 HG21 VAL A 143      12.392  -6.261 -30.579  1.00 37.64           H  
ATOM   1822 HG22 VAL A 143      10.877  -5.393 -30.357  1.00 37.64           H  
ATOM   1823 HG23 VAL A 143      12.203  -5.172 -29.220  1.00 37.64           H  
ATOM   1824  N   PHE A 144      10.295  -8.285 -26.169  1.00 44.23           N  
ANISOU 1824  N   PHE A 144     6674   6669   3463      9   -225    437
ATOM   1825  CA  PHE A 144       9.888  -9.370 -25.277  1.00 48.12           C  
ANISOU 1825  CA  PHE A 144     7094   7203   3985     -9   -268    432
ATOM   1826  C   PHE A 144       8.704  -8.992 -24.371  1.00 46.03           C  
ANISOU 1826  C   PHE A 144     6813   6903   3772    -51   -233    337
ATOM   1827  O   PHE A 144       7.886  -9.863 -24.085  1.00 47.65           O  
ANISOU 1827  O   PHE A 144     6967   7155   3982    -96   -271    304
ATOM   1828  CB  PHE A 144      11.104  -9.865 -24.460  1.00 54.83           C  
ANISOU 1828  CB  PHE A 144     7914   8047   4870     52   -260    519
ATOM   1829  CG  PHE A 144      11.727  -8.864 -23.495  1.00 59.17           C  
ANISOU 1829  CG  PHE A 144     8514   8498   5471     64   -180    516
ATOM   1830  CD1 PHE A 144      12.717  -7.966 -23.948  1.00 62.08           C  
ANISOU 1830  CD1 PHE A 144     8929   8825   5833     74   -143    566
ATOM   1831  CD2 PHE A 144      11.215  -8.712 -22.187  1.00 60.06           C  
ANISOU 1831  CD2 PHE A 144     8609   8572   5641     63   -142    465
ATOM   1832  CE1 PHE A 144      13.218  -6.994 -23.094  1.00 61.87           C  
ANISOU 1832  CE1 PHE A 144     8937   8707   5865     87    -72    555
ATOM   1833  CE2 PHE A 144      11.720  -7.724 -21.352  1.00 60.66           C  
ANISOU 1833  CE2 PHE A 144     8725   8553   5772     76    -75    453
ATOM   1834  CZ  PHE A 144      12.722  -6.874 -21.801  1.00 60.95           C  
ANISOU 1834  CZ  PHE A 144     8811   8541   5807     84    -42    495
ATOM   1835  H   PHE A 144      11.193  -7.868 -25.974  1.00 44.23           H  
ATOM   1836  HA  PHE A 144       9.558 -10.198 -25.908  1.00 48.12           H  
ATOM   1837  HB3 PHE A 144      11.876 -10.221 -25.144  1.00 54.83           H  
ATOM   1838  HB2 PHE A 144      10.807 -10.740 -23.880  1.00 54.83           H  
ATOM   1839  HD1 PHE A 144      13.096  -8.037 -24.958  1.00 62.08           H  
ATOM   1840  HD2 PHE A 144      10.425  -9.358 -21.833  1.00 60.06           H  
ATOM   1841  HE1 PHE A 144      13.985  -6.317 -23.439  1.00 61.87           H  
ATOM   1842  HE2 PHE A 144      11.328  -7.613 -20.352  1.00 60.66           H  
ATOM   1843  HZ  PHE A 144      13.109  -6.107 -21.146  1.00 60.95           H  
ATOM   1844  N   SER A 145       8.623  -7.713 -23.957  1.00 43.30           N  
ANISOU 1844  N   SER A 145     6496   6490   3467    -40   -160    300
ATOM   1845  CA  SER A 145       7.541  -7.197 -23.123  1.00 40.53           C  
ANISOU 1845  CA  SER A 145     6130   6099   3170    -77   -124    221
ATOM   1846  C   SER A 145       6.232  -7.032 -23.910  1.00 39.22           C  
ANISOU 1846  C   SER A 145     5976   5953   2974   -131   -141    148
ATOM   1847  O   SER A 145       5.173  -7.256 -23.332  1.00 38.39           O  
ANISOU 1847  O   SER A 145     5861   5835   2892   -176   -145     93
ATOM   1848  CB  SER A 145       7.966  -5.875 -22.464  1.00  0.00           C  
ATOM   1849  OG  SER A 145       7.031  -5.489 -21.476  1.00  0.00           O  
ATOM   1850  H   SER A 145       9.329  -7.050 -24.242  1.00 43.30           H  
ATOM   1851  HA  SER A 145       7.369  -7.921 -22.324  1.00 40.53           H  
ATOM   1852  HB3 SER A 145       8.050  -5.078 -23.203  1.00  0.00           H  
ATOM   1853  HB2 SER A 145       8.943  -5.982 -21.992  1.00  0.00           H  
ATOM   1854  HG  SER A 145       6.152  -5.492 -21.864  1.00  0.00           H  
ATOM   1855  N   LEU A 146       6.329  -6.677 -25.204  1.00 38.80           N  
ANISOU 1855  N   LEU A 146     5951   5927   2863   -130   -145    147
ATOM   1856  CA  LEU A 146       5.209  -6.617 -26.144  1.00 37.91           C  
ANISOU 1856  CA  LEU A 146     5864   5833   2705   -182   -158     76
ATOM   1857  C   LEU A 146       4.645  -8.013 -26.466  1.00 37.81           C  
ANISOU 1857  C   LEU A 146     5829   5882   2654   -240   -241     66
ATOM   1858  O   LEU A 146       3.425  -8.163 -26.523  1.00 38.43           O  
ANISOU 1858  O   LEU A 146     5921   5957   2722   -308   -252     -7
ATOM   1859  CB  LEU A 146       5.644  -5.806 -27.390  1.00 38.21           C  
ANISOU 1859  CB  LEU A 146     5942   5897   2679   -163   -140     85
ATOM   1860  CG  LEU A 146       4.611  -5.726 -28.544  1.00 38.80           C  
ANISOU 1860  CG  LEU A 146     6057   6002   2682   -213   -158     16
ATOM   1861  CD1 LEU A 146       4.651  -4.355 -29.253  1.00 38.81           C  
ANISOU 1861  CD1 LEU A 146     6097   5981   2667   -195    -79    -19
ATOM   1862  CD2 LEU A 146       4.765  -6.896 -29.545  1.00 39.58           C  
ANISOU 1862  CD2 LEU A 146     6160   6181   2696   -222   -236     58
ATOM   1863  H   LEU A 146       7.243  -6.490 -25.594  1.00 38.80           H  
ATOM   1864  HA  LEU A 146       4.404  -6.062 -25.659  1.00 37.91           H  
ATOM   1865  HB3 LEU A 146       6.598  -6.169 -27.774  1.00 38.21           H  
ATOM   1866  HB2 LEU A 146       5.857  -4.798 -27.034  1.00 38.21           H  
ATOM   1867  HG  LEU A 146       3.615  -5.801 -28.104  1.00 38.80           H  
ATOM   1868 HD11 LEU A 146       4.569  -4.435 -30.337  1.00 38.81           H  
ATOM   1869 HD12 LEU A 146       3.823  -3.727 -28.922  1.00 38.81           H  
ATOM   1870 HD13 LEU A 146       5.573  -3.811 -29.046  1.00 38.81           H  
ATOM   1871 HD21 LEU A 146       3.842  -7.474 -29.603  1.00 39.58           H  
ATOM   1872 HD22 LEU A 146       5.001  -6.565 -30.557  1.00 39.58           H  
ATOM   1873 HD23 LEU A 146       5.555  -7.588 -29.255  1.00 39.58           H  
ATOM   1874  N   ARG A 147       5.536  -9.010 -26.614  1.00 38.06           N  
ANISOU 1874  N   ARG A 147     5823   5976   2663   -219   -300    144
ATOM   1875  CA  ARG A 147       5.175 -10.420 -26.781  1.00 39.18           C  
ANISOU 1875  CA  ARG A 147     5907   6207   2771   -276   -387    153
ATOM   1876  C   ARG A 147       4.569 -11.036 -25.501  1.00 41.16           C  
ANISOU 1876  C   ARG A 147     6105   6455   3080   -310   -386    140
ATOM   1877  O   ARG A 147       3.730 -11.929 -25.604  1.00 44.51           O  
ANISOU 1877  O   ARG A 147     6473   6954   3485   -383   -446    127
ATOM   1878  CB  ARG A 147       6.412 -11.197 -27.284  1.00  0.00           C  
ATOM   1879  CG  ARG A 147       6.114 -12.648 -27.705  1.00  0.00           C  
ATOM   1880  CD  ARG A 147       7.340 -13.373 -28.283  1.00  0.00           C  
ATOM   1881  NE  ARG A 147       7.055 -14.795 -28.552  1.00  0.00           N  
ATOM   1882  CZ  ARG A 147       7.102 -15.820 -27.678  1.00  0.00           C  
ATOM   1883  NH1 ARG A 147       7.469 -15.654 -26.398  1.00  0.00           N  
ATOM   1884  NH2 ARG A 147       6.767 -17.045 -28.101  1.00  0.00           N1+
ATOM   1885  H   ARG A 147       6.524  -8.802 -26.573  1.00 38.06           H  
ATOM   1886  HA  ARG A 147       4.411 -10.468 -27.560  1.00 39.18           H  
ATOM   1887  HB3 ARG A 147       7.184 -11.194 -26.513  1.00  0.00           H  
ATOM   1888  HB2 ARG A 147       6.840 -10.670 -28.138  1.00  0.00           H  
ATOM   1889  HG3 ARG A 147       5.368 -12.575 -28.498  1.00  0.00           H  
ATOM   1890  HG2 ARG A 147       5.650 -13.236 -26.913  1.00  0.00           H  
ATOM   1891  HD3 ARG A 147       8.245 -13.208 -27.698  1.00  0.00           H  
ATOM   1892  HD2 ARG A 147       7.541 -12.955 -29.270  1.00  0.00           H  
ATOM   1893  HE  ARG A 147       6.744 -14.995 -29.492  1.00  0.00           H  
ATOM   1894 HH12 ARG A 147       7.493 -16.437 -25.761  1.00  0.00           H  
ATOM   1895 HH11 ARG A 147       7.720 -14.736 -26.062  1.00  0.00           H  
ATOM   1896 HH22 ARG A 147       6.792 -17.830 -27.467  1.00  0.00           H  
ATOM   1897 HH21 ARG A 147       6.487 -17.197 -29.059  1.00  0.00           H  
ATOM   1898  N   ALA A 148       4.982 -10.525 -24.328  1.00 38.70           N  
ANISOU 1898  N   ALA A 148     5807   6063   2835   -263   -318    144
ATOM   1899  CA  ALA A 148       4.472 -10.912 -23.015  1.00 38.77           C  
ANISOU 1899  CA  ALA A 148     5775   6062   2894   -286   -304    134
ATOM   1900  C   ALA A 148       3.220 -10.129 -22.584  1.00 37.49           C  
ANISOU 1900  C   ALA A 148     5663   5818   2764   -336   -255     45
ATOM   1901  O   ALA A 148       2.654 -10.480 -21.553  1.00 38.74           O  
ANISOU 1901  O   ALA A 148     5803   5965   2953   -375   -246     28
ATOM   1902  CB  ALA A 148       5.592 -10.733 -21.977  1.00 24.41           C  
ANISOU 1902  CB  ALA A 148     3944   4209   1121   -204   -262    195
ATOM   1903  H   ALA A 148       5.697  -9.810 -24.328  1.00 38.70           H  
ATOM   1904  HA  ALA A 148       4.203 -11.970 -23.035  1.00 38.77           H  
ATOM   1905  HB1 ALA A 148       5.271 -11.050 -20.985  1.00 24.41           H  
ATOM   1906  HB2 ALA A 148       6.466 -11.330 -22.237  1.00 24.41           H  
ATOM   1907  HB3 ALA A 148       5.906  -9.693 -21.903  1.00 24.41           H  
ATOM   1908  N   ARG A 149       2.800  -9.097 -23.342  1.00 35.57           N  
ANISOU 1908  N   ARG A 149     5483   5523   2509   -330   -219     -3
ATOM   1909  CA  ARG A 149       1.664  -8.233 -23.007  1.00 36.11           C  
ANISOU 1909  CA  ARG A 149     5603   5510   2606   -358   -165    -78
ATOM   1910  C   ARG A 149       0.326  -8.884 -23.392  1.00 38.82           C  
ANISOU 1910  C   ARG A 149     5969   5866   2916   -463   -199   -141
ATOM   1911  O   ARG A 149      -0.299  -8.499 -24.379  1.00 39.14           O  
ANISOU 1911  O   ARG A 149     6068   5887   2916   -500   -192   -202
ATOM   1912  CB  ARG A 149       1.917  -6.813 -23.551  1.00 37.17           C  
ANISOU 1912  CB  ARG A 149     5785   5606   2731   -316   -112   -103
ATOM   1913  CG  ARG A 149       0.814  -5.773 -23.263  1.00 38.36           C  
ANISOU 1913  CG  ARG A 149     5979   5674   2923   -310    -41   -156
ATOM   1914  CD  ARG A 149       1.336  -4.348 -22.989  1.00 38.87           C  
ANISOU 1914  CD  ARG A 149     6030   5713   3023   -237     17   -126
ATOM   1915  NE  ARG A 149       2.258  -3.847 -24.028  1.00 40.49           N  
ANISOU 1915  NE  ARG A 149     6238   5963   3184   -212     19   -102
ATOM   1916  CZ  ARG A 149       3.579  -3.595 -23.910  1.00 41.29           C  
ANISOU 1916  CZ  ARG A 149     6308   6084   3296   -168     25    -38
ATOM   1917  NH1 ARG A 149       4.248  -3.724 -22.754  1.00 39.93           N  
ANISOU 1917  NH1 ARG A 149     6102   5889   3180   -146     29      2
ATOM   1918  NH2 ARG A 149       4.255  -3.190 -24.992  1.00 42.86           N1+
ANISOU 1918  NH2 ARG A 149     6519   6320   3445   -153     32    -15
ATOM   1919  H   ARG A 149       3.305  -8.863 -24.185  1.00 35.57           H  
ATOM   1920  HA  ARG A 149       1.644  -8.119 -21.929  1.00 36.11           H  
ATOM   1921  HB3 ARG A 149       2.092  -6.847 -24.626  1.00 37.17           H  
ATOM   1922  HB2 ARG A 149       2.842  -6.456 -23.103  1.00 37.17           H  
ATOM   1923  HG3 ARG A 149       0.350  -6.093 -22.332  1.00 38.36           H  
ATOM   1924  HG2 ARG A 149       0.012  -5.783 -24.001  1.00 38.36           H  
ATOM   1925  HD3 ARG A 149       1.682  -4.226 -21.966  1.00 38.87           H  
ATOM   1926  HD2 ARG A 149       0.482  -3.677 -23.081  1.00 38.87           H  
ATOM   1927  HE  ARG A 149       1.842  -3.733 -24.941  1.00 40.49           H  
ATOM   1928 HH12 ARG A 149       5.230  -3.497 -22.697  1.00 39.93           H  
ATOM   1929 HH11 ARG A 149       3.755  -3.969 -21.902  1.00 39.93           H  
ATOM   1930 HH22 ARG A 149       5.245  -3.000 -24.935  1.00 42.86           H  
ATOM   1931 HH21 ARG A 149       3.784  -3.078 -25.878  1.00 42.86           H  
ATOM   1932  N   THR A 150      -0.049  -9.896 -22.595  1.00 40.57           N  
ANISOU 1932  N   THR A 150     6146   6120   3150   -517   -231   -127
ATOM   1933  CA  THR A 150      -1.193 -10.778 -22.798  1.00 43.99           C  
ANISOU 1933  CA  THR A 150     6590   6574   3549   -640   -269   -180
ATOM   1934  C   THR A 150      -1.920 -10.981 -21.456  1.00 48.56           C  
ANISOU 1934  C   THR A 150     7180   7099   4171   -679   -232   -194
ATOM   1935  O   THR A 150      -1.274 -10.945 -20.407  1.00 51.48           O  
ANISOU 1935  O   THR A 150     7505   7460   4594   -613   -204   -141
ATOM   1936  CB  THR A 150      -0.717 -12.175 -23.300  1.00 44.66           C  
ANISOU 1936  CB  THR A 150     6585   6800   3585   -697   -365   -138
ATOM   1937  OG1 THR A 150       0.135 -12.029 -24.419  1.00 45.28           O  
ANISOU 1937  OG1 THR A 150     6647   6930   3628   -630   -396    -95
ATOM   1938  CG2 THR A 150      -1.844 -13.124 -23.745  1.00 46.24           C  
ANISOU 1938  CG2 THR A 150     6806   7028   3737   -842   -415   -206
ATOM   1939  H   THR A 150       0.536 -10.126 -21.802  1.00 40.57           H  
ATOM   1940  HA  THR A 150      -1.891 -10.340 -23.514  1.00 43.99           H  
ATOM   1941  HB  THR A 150      -0.131 -12.666 -22.520  1.00 44.66           H  
ATOM   1942  HG1 THR A 150       0.894 -11.500 -24.160  1.00 45.28           H  
ATOM   1943 HG21 THR A 150      -1.436 -14.045 -24.163  1.00 46.24           H  
ATOM   1944 HG22 THR A 150      -2.493 -13.415 -22.924  1.00 46.24           H  
ATOM   1945 HG23 THR A 150      -2.468 -12.663 -24.511  1.00 46.24           H  
ATOM   1946  N   LEU A 151      -3.243 -11.222 -21.511  1.00 48.63           N  
ANISOU 1946  N   LEU A 151     7254   7062   4161   -784   -228   -264
ATOM   1947  CA  LEU A 151      -4.091 -11.570 -20.362  1.00 50.05           C  
ANISOU 1947  CA  LEU A 151     7431   7169   4416   -812   -188   -267
ATOM   1948  C   LEU A 151      -3.635 -12.853 -19.633  1.00 50.15           C  
ANISOU 1948  C   LEU A 151     7309   7271   4476   -832   -229   -202
ATOM   1949  O   LEU A 151      -3.737 -12.905 -18.410  1.00 50.87           O  
ANISOU 1949  O   LEU A 151     7369   7318   4641   -811   -187   -174
ATOM   1950  CB  LEU A 151      -5.561 -11.655 -20.844  1.00  0.00           C  
ATOM   1951  CG  LEU A 151      -6.626 -12.028 -19.781  1.00  0.00           C  
ATOM   1952  CD1 LEU A 151      -6.654 -11.028 -18.615  1.00  0.00           C  
ATOM   1953  CD2 LEU A 151      -8.019 -12.178 -20.424  1.00  0.00           C  
ATOM   1954  H   LEU A 151      -3.706 -11.218 -22.409  1.00 48.63           H  
ATOM   1955  HA  LEU A 151      -4.009 -10.747 -19.649  1.00 50.05           H  
ATOM   1956  HB3 LEU A 151      -5.613 -12.388 -21.652  1.00  0.00           H  
ATOM   1957  HB2 LEU A 151      -5.838 -10.700 -21.295  1.00  0.00           H  
ATOM   1958  HG  LEU A 151      -6.378 -13.007 -19.368  1.00  0.00           H  
ATOM   1959 HD11 LEU A 151      -7.658 -10.858 -18.226  1.00  0.00           H  
ATOM   1960 HD12 LEU A 151      -6.049 -11.385 -17.783  1.00  0.00           H  
ATOM   1961 HD13 LEU A 151      -6.266 -10.061 -18.933  1.00  0.00           H  
ATOM   1962 HD21 LEU A 151      -8.733 -11.434 -20.071  1.00  0.00           H  
ATOM   1963 HD22 LEU A 151      -7.980 -12.080 -21.509  1.00  0.00           H  
ATOM   1964 HD23 LEU A 151      -8.443 -13.159 -20.207  1.00  0.00           H  
ATOM   1965  N   THR A 152      -3.104 -13.835 -20.383  1.00 50.06           N  
ANISOU 1965  N   THR A 152     7213   7391   4418   -868   -309   -173
ATOM   1966  CA  THR A 152      -2.512 -15.072 -19.866  1.00 49.42           C  
ANISOU 1966  CA  THR A 152     6985   7413   4380   -866   -344   -100
ATOM   1967  C   THR A 152      -1.286 -14.813 -18.970  1.00 45.92           C  
ANISOU 1967  C   THR A 152     6494   6960   3993   -719   -300    -28
ATOM   1968  O   THR A 152      -1.237 -15.359 -17.869  1.00 45.70           O  
ANISOU 1968  O   THR A 152     6403   6928   4033   -691   -266     10
ATOM   1969  CB  THR A 152      -2.076 -16.022 -21.014  1.00 54.18           C  
ANISOU 1969  CB  THR A 152     7499   8173   4913   -918   -445    -73
ATOM   1970  OG1 THR A 152      -3.195 -16.302 -21.831  1.00 59.28           O  
ANISOU 1970  OG1 THR A 152     8193   8833   5499  -1076   -492   -148
ATOM   1971  CG2 THR A 152      -1.459 -17.363 -20.570  1.00 53.58           C  
ANISOU 1971  CG2 THR A 152     7256   8212   4890   -894   -473     13
ATOM   1972  H   THR A 152      -3.084 -13.733 -21.387  1.00 50.06           H  
ATOM   1973  HA  THR A 152      -3.272 -15.575 -19.264  1.00 49.42           H  
ATOM   1974  HB  THR A 152      -1.352 -15.509 -21.650  1.00 54.18           H  
ATOM   1975  HG1 THR A 152      -2.962 -17.007 -22.441  1.00 59.28           H  
ATOM   1976 HG21 THR A 152      -1.272 -18.012 -21.426  1.00 53.58           H  
ATOM   1977 HG22 THR A 152      -0.504 -17.227 -20.063  1.00 53.58           H  
ATOM   1978 HG23 THR A 152      -2.124 -17.896 -19.889  1.00 53.58           H  
ATOM   1979  N   TYR A 153      -0.362 -13.946 -19.430  1.00 43.39           N  
ANISOU 1979  N   TYR A 153     6214   6634   3640   -631   -297    -13
ATOM   1980  CA  TYR A 153       0.785 -13.472 -18.650  1.00 40.64           C  
ANISOU 1980  CA  TYR A 153     5847   6258   3338   -504   -253     43
ATOM   1981  C   TYR A 153       0.354 -12.618 -17.442  1.00 38.31           C  
ANISOU 1981  C   TYR A 153     5608   5846   3101   -476   -175     19
ATOM   1982  O   TYR A 153       0.996 -12.696 -16.397  1.00 36.57           O  
ANISOU 1982  O   TYR A 153     5356   5607   2933   -403   -137     59
ATOM   1983  CB  TYR A 153       1.770 -12.718 -19.559  1.00  0.00           C  
ATOM   1984  CG  TYR A 153       3.052 -12.236 -18.888  1.00  0.00           C  
ATOM   1985  CD1 TYR A 153       4.219 -13.027 -18.915  1.00  0.00           C  
ATOM   1986  CD2 TYR A 153       3.083 -10.988 -18.235  1.00  0.00           C  
ATOM   1987  CE1 TYR A 153       5.405 -12.559 -18.314  1.00  0.00           C  
ATOM   1988  CE2 TYR A 153       4.268 -10.508 -17.650  1.00  0.00           C  
ATOM   1989  CZ  TYR A 153       5.433 -11.294 -17.691  1.00  0.00           C  
ATOM   1990  OH  TYR A 153       6.582 -10.832 -17.118  1.00  0.00           O  
ATOM   1991  H   TYR A 153      -0.490 -13.517 -20.335  1.00 43.39           H  
ATOM   1992  HA  TYR A 153       1.315 -14.348 -18.285  1.00 40.64           H  
ATOM   1993  HB3 TYR A 153       1.259 -11.856 -19.989  1.00  0.00           H  
ATOM   1994  HB2 TYR A 153       2.047 -13.351 -20.403  1.00  0.00           H  
ATOM   1995  HD1 TYR A 153       4.211 -13.991 -19.402  1.00  0.00           H  
ATOM   1996  HD2 TYR A 153       2.181 -10.407 -18.160  1.00  0.00           H  
ATOM   1997  HE1 TYR A 153       6.295 -13.170 -18.343  1.00  0.00           H  
ATOM   1998  HE2 TYR A 153       4.274  -9.546 -17.157  1.00  0.00           H  
ATOM   1999  HH  TYR A 153       7.321 -11.437 -17.209  1.00  0.00           H  
ATOM   2000  N   GLY A 154      -0.738 -11.849 -17.601  1.00 37.28           N  
ANISOU 2000  N   GLY A 154     5569   5638   2959   -531   -150    -47
ATOM   2001  CA  GLY A 154      -1.357 -11.044 -16.553  1.00 35.14           C  
ANISOU 2001  CA  GLY A 154     5352   5262   2737   -503    -83    -64
ATOM   2002  C   GLY A 154      -1.829 -11.934 -15.398  1.00 36.15           C  
ANISOU 2002  C   GLY A 154     5430   5385   2920   -534    -64    -43
ATOM   2003  O   GLY A 154      -1.405 -11.710 -14.270  1.00 38.87           O  
ANISOU 2003  O   GLY A 154     5760   5701   3308   -470    -23    -11
ATOM   2004  H   GLY A 154      -1.188 -11.831 -18.506  1.00 37.28           H  
ATOM   2005  HA3 GLY A 154      -2.211 -10.510 -16.970  1.00 35.14           H  
ATOM   2006  HA2 GLY A 154      -0.650 -10.295 -16.194  1.00 35.14           H  
ATOM   2007  N   VAL A 155      -2.653 -12.956 -15.689  1.00 35.59           N  
ANISOU 2007  N   VAL A 155     5336   5344   2842   -641    -94    -62
ATOM   2008  CA  VAL A 155      -3.231 -13.891 -14.718  1.00 34.33           C  
ANISOU 2008  CA  VAL A 155     5127   5186   2732   -690    -72    -40
ATOM   2009  C   VAL A 155      -2.188 -14.705 -13.921  1.00 34.28           C  
ANISOU 2009  C   VAL A 155     5007   5257   2760   -619    -66     30
ATOM   2010  O   VAL A 155      -2.332 -14.798 -12.703  1.00 33.61           O  
ANISOU 2010  O   VAL A 155     4911   5140   2718   -589    -14     56
ATOM   2011  CB  VAL A 155      -4.260 -14.849 -15.398  1.00 35.26           C  
ANISOU 2011  CB  VAL A 155     5221   5345   2831   -836   -117    -69
ATOM   2012  CG1 VAL A 155      -4.673 -16.094 -14.579  1.00 35.45           C  
ANISOU 2012  CG1 VAL A 155     5168   5395   2908   -891    -93    -31
ATOM   2013  CG2 VAL A 155      -5.532 -14.079 -15.799  1.00 35.13           C  
ANISOU 2013  CG2 VAL A 155     5341   5222   2785   -909   -104   -147
ATOM   2014  H   VAL A 155      -2.950 -13.085 -16.648  1.00 35.59           H  
ATOM   2015  HA  VAL A 155      -3.775 -13.282 -13.993  1.00 34.33           H  
ATOM   2016  HB  VAL A 155      -3.808 -15.215 -16.322  1.00 35.26           H  
ATOM   2017 HG11 VAL A 155      -5.472 -16.642 -15.080  1.00 35.45           H  
ATOM   2018 HG12 VAL A 155      -3.849 -16.797 -14.453  1.00 35.45           H  
ATOM   2019 HG13 VAL A 155      -5.038 -15.816 -13.590  1.00 35.45           H  
ATOM   2020 HG21 VAL A 155      -6.204 -14.702 -16.389  1.00 35.13           H  
ATOM   2021 HG22 VAL A 155      -6.080 -13.740 -14.920  1.00 35.13           H  
ATOM   2022 HG23 VAL A 155      -5.303 -13.197 -16.395  1.00 35.13           H  
ATOM   2023  N   ILE A 156      -1.162 -15.256 -14.597  1.00 35.15           N  
ANISOU 2023  N   ILE A 156     5041   5467   2847   -584   -115     63
ATOM   2024  CA  ILE A 156      -0.121 -16.073 -13.956  1.00 24.58           C  
ANISOU 2024  CA  ILE A 156     3599   4200   1541   -503   -103    131
ATOM   2025  C   ILE A 156       0.807 -15.268 -13.024  1.00 28.29           C  
ANISOU 2025  C   ILE A 156     4118   4596   2035   -389    -43    144
ATOM   2026  O   ILE A 156       1.078 -15.735 -11.917  1.00 29.53           O  
ANISOU 2026  O   ILE A 156     4246   4746   2229   -354      7    170
ATOM   2027  CB  ILE A 156       0.746 -16.876 -14.975  1.00  0.00           C  
ATOM   2028  CG1 ILE A 156       1.545 -15.985 -15.955  1.00  0.00           C  
ATOM   2029  CG2 ILE A 156      -0.126 -17.920 -15.701  1.00  0.00           C  
ATOM   2030  CD1 ILE A 156       2.285 -16.722 -17.078  1.00  0.00           C  
ATOM   2031  H   ILE A 156      -1.098 -15.145 -15.600  1.00 35.15           H  
ATOM   2032  HA  ILE A 156      -0.636 -16.802 -13.325  1.00 24.58           H  
ATOM   2033  HB  ILE A 156       1.482 -17.443 -14.401  1.00  0.00           H  
ATOM   2034 HG13 ILE A 156       2.283 -15.392 -15.419  1.00  0.00           H  
ATOM   2035 HG12 ILE A 156       0.852 -15.280 -16.397  1.00  0.00           H  
ATOM   2036 HG21 ILE A 156       0.471 -18.590 -16.319  1.00  0.00           H  
ATOM   2037 HG22 ILE A 156      -0.660 -18.545 -14.986  1.00  0.00           H  
ATOM   2038 HG23 ILE A 156      -0.870 -17.451 -16.343  1.00  0.00           H  
ATOM   2039 HD11 ILE A 156       3.072 -16.095 -17.498  1.00  0.00           H  
ATOM   2040 HD12 ILE A 156       2.751 -17.638 -16.715  1.00  0.00           H  
ATOM   2041 HD13 ILE A 156       1.605 -16.983 -17.890  1.00  0.00           H  
ATOM   2042  N   THR A 157       1.232 -14.064 -13.453  1.00 26.95           N  
ANISOU 2042  N   THR A 157     4025   4377   1839   -339    -46    126
ATOM   2043  CA  THR A 157       2.062 -13.167 -12.643  1.00 26.03           C  
ANISOU 2043  CA  THR A 157     3953   4197   1738   -248      1    135
ATOM   2044  C   THR A 157       1.254 -12.476 -11.530  1.00 24.42           C  
ANISOU 2044  C   THR A 157     3812   3912   1556   -261     50    109
ATOM   2045  O   THR A 157       1.845 -12.164 -10.500  1.00 24.43           O  
ANISOU 2045  O   THR A 157     3836   3876   1570   -201     89    119
ATOM   2046  CB  THR A 157       2.768 -12.069 -13.483  1.00 28.42           C  
ANISOU 2046  CB  THR A 157     4317   4474   2008   -207    -14    126
ATOM   2047  OG1 THR A 157       1.849 -11.202 -14.123  1.00 31.53           O  
ANISOU 2047  OG1 THR A 157     4778   4828   2372   -265    -24     76
ATOM   2048  CG2 THR A 157       3.741 -12.638 -14.526  1.00 28.87           C  
ANISOU 2048  CG2 THR A 157     4321   4609   2039   -180    -61    167
ATOM   2049  H   THR A 157       0.963 -13.730 -14.368  1.00 26.95           H  
ATOM   2050  HA  THR A 157       2.838 -13.765 -12.162  1.00 26.03           H  
ATOM   2051  HB  THR A 157       3.355 -11.442 -12.807  1.00 28.42           H  
ATOM   2052  HG1 THR A 157       1.466 -11.672 -14.872  1.00 31.53           H  
ATOM   2053 HG21 THR A 157       4.258 -11.834 -15.050  1.00 28.87           H  
ATOM   2054 HG22 THR A 157       4.501 -13.257 -14.049  1.00 28.87           H  
ATOM   2055 HG23 THR A 157       3.240 -13.251 -15.272  1.00 28.87           H  
ATOM   2056  N   SER A 158      -0.068 -12.303 -11.716  1.00 23.69           N  
ANISOU 2056  N   SER A 158     3751   3789   1460   -341     48     76
ATOM   2057  CA  SER A 158      -0.978 -11.808 -10.683  1.00 24.82           C  
ANISOU 2057  CA  SER A 158     3951   3856   1624   -350     94     65
ATOM   2058  C   SER A 158      -1.165 -12.825  -9.551  1.00 25.19           C  
ANISOU 2058  C   SER A 158     3944   3927   1700   -361    127    100
ATOM   2059  O   SER A 158      -1.102 -12.433  -8.390  1.00 21.63           O  
ANISOU 2059  O   SER A 158     3524   3436   1259   -325    170    113
ATOM   2060  CB  SER A 158      -2.341 -11.431 -11.288  1.00 26.14           C  
ANISOU 2060  CB  SER A 158     4187   3965   1782   -424     90     22
ATOM   2061  OG  SER A 158      -2.228 -10.251 -12.054  1.00 26.95           O  
ANISOU 2061  OG  SER A 158     4347   4039   1854   -401     77    -12
ATOM   2062  H   SER A 158      -0.487 -12.557 -12.600  1.00 23.69           H  
ATOM   2063  HA  SER A 158      -0.533 -10.915 -10.244  1.00 24.82           H  
ATOM   2064  HB3 SER A 158      -3.067 -11.248 -10.496  1.00 26.14           H  
ATOM   2065  HB2 SER A 158      -2.744 -12.233 -11.905  1.00 26.14           H  
ATOM   2066  HG  SER A 158      -1.794 -10.480 -12.883  1.00 26.95           H  
ATOM   2067  N   LEU A 159      -1.344 -14.110  -9.907  1.00 25.74           N  
ANISOU 2067  N   LEU A 159     3930   4073   1778   -414    107    118
ATOM   2068  CA  LEU A 159      -1.476 -15.227  -8.970  1.00 23.19           C  
ANISOU 2068  CA  LEU A 159     3537   3793   1483   -426    145    157
ATOM   2069  C   LEU A 159      -0.213 -15.415  -8.106  1.00 23.32           C  
ANISOU 2069  C   LEU A 159     3524   3832   1504   -317    181    189
ATOM   2070  O   LEU A 159      -0.340 -15.634  -6.902  1.00 22.86           O  
ANISOU 2070  O   LEU A 159     3473   3758   1454   -295    237    207
ATOM   2071  CB  LEU A 159      -1.840 -16.503  -9.765  1.00  0.00           C  
ATOM   2072  CG  LEU A 159      -2.383 -17.675  -8.918  1.00  0.00           C  
ATOM   2073  CD1 LEU A 159      -3.723 -17.325  -8.233  1.00  0.00           C  
ATOM   2074  CD2 LEU A 159      -2.486 -18.964  -9.760  1.00  0.00           C  
ATOM   2075  H   LEU A 159      -1.392 -14.351 -10.889  1.00 25.74           H  
ATOM   2076  HA  LEU A 159      -2.300 -14.975  -8.301  1.00 23.19           H  
ATOM   2077  HB3 LEU A 159      -0.963 -16.826 -10.328  1.00  0.00           H  
ATOM   2078  HB2 LEU A 159      -2.594 -16.260 -10.513  1.00  0.00           H  
ATOM   2079  HG  LEU A 159      -1.656 -17.882  -8.132  1.00  0.00           H  
ATOM   2080 HD11 LEU A 159      -4.465 -18.117  -8.329  1.00  0.00           H  
ATOM   2081 HD12 LEU A 159      -3.574 -17.159  -7.166  1.00  0.00           H  
ATOM   2082 HD13 LEU A 159      -4.170 -16.419  -8.643  1.00  0.00           H  
ATOM   2083 HD21 LEU A 159      -2.065 -19.812  -9.220  1.00  0.00           H  
ATOM   2084 HD22 LEU A 159      -3.516 -19.217 -10.013  1.00  0.00           H  
ATOM   2085 HD23 LEU A 159      -1.943 -18.883 -10.702  1.00  0.00           H  
ATOM   2086  N   ALA A 160       0.969 -15.256  -8.728  1.00 23.84           N  
ANISOU 2086  N   ALA A 160     3570   3929   1559   -250    154    195
ATOM   2087  CA  ALA A 160       2.269 -15.234  -8.060  1.00 26.64           C  
ANISOU 2087  CA  ALA A 160     3920   4286   1918   -145    191    217
ATOM   2088  C   ALA A 160       2.463 -14.006  -7.152  1.00 27.56           C  
ANISOU 2088  C   ALA A 160     4138   4315   2020   -112    223    191
ATOM   2089  O   ALA A 160       3.031 -14.158  -6.074  1.00 28.67           O  
ANISOU 2089  O   ALA A 160     4292   4444   2158    -60    272    200
ATOM   2090  CB  ALA A 160       3.380 -15.312  -9.117  1.00  0.00           C  
ATOM   2091  H   ALA A 160       0.981 -15.091  -9.726  1.00 23.84           H  
ATOM   2092  HA  ALA A 160       2.336 -16.126  -7.433  1.00 26.64           H  
ATOM   2093  HB1 ALA A 160       4.366 -15.344  -8.651  1.00  0.00           H  
ATOM   2094  HB2 ALA A 160       3.277 -16.210  -9.726  1.00  0.00           H  
ATOM   2095  HB3 ALA A 160       3.357 -14.453  -9.788  1.00  0.00           H  
ATOM   2096  N   THR A 161       1.965 -12.829  -7.572  1.00 25.96           N  
ANISOU 2096  N   THR A 161     4004   4057   1802   -142    194    159
ATOM   2097  CA  THR A 161       2.030 -11.586  -6.796  1.00 23.92           C  
ANISOU 2097  CA  THR A 161     3826   3733   1529   -117    213    140
ATOM   2098  C   THR A 161       1.151 -11.628  -5.531  1.00 22.32           C  
ANISOU 2098  C   THR A 161     3644   3510   1327   -135    253    149
ATOM   2099  O   THR A 161       1.614 -11.183  -4.480  1.00 21.94           O  
ANISOU 2099  O   THR A 161     3636   3442   1261    -97    279    150
ATOM   2100  CB  THR A 161       1.625 -10.347  -7.638  1.00 24.27           C  
ANISOU 2100  CB  THR A 161     3923   3736   1562   -141    180    111
ATOM   2101  OG1 THR A 161       2.573 -10.171  -8.669  1.00 24.22           O  
ANISOU 2101  OG1 THR A 161     3903   3754   1546   -129    146    107
ATOM   2102  CG2 THR A 161       1.549  -9.026  -6.856  1.00 24.22           C  
ANISOU 2102  CG2 THR A 161     3977   3684   1543   -109    193    100
ATOM   2103  H   THR A 161       1.507 -12.772  -8.472  1.00 25.96           H  
ATOM   2104  HA  THR A 161       3.065 -11.454  -6.472  1.00 23.92           H  
ATOM   2105  HB  THR A 161       0.665 -10.522  -8.118  1.00 24.27           H  
ATOM   2106  HG1 THR A 161       2.489 -10.903  -9.290  1.00 24.22           H  
ATOM   2107 HG21 THR A 161       1.460  -8.165  -7.518  1.00 24.22           H  
ATOM   2108 HG22 THR A 161       0.694  -8.997  -6.180  1.00 24.22           H  
ATOM   2109 HG23 THR A 161       2.446  -8.909  -6.254  1.00 24.22           H  
ATOM   2110  N   TRP A 162      -0.062 -12.201  -5.636  1.00 22.50           N  
ANISOU 2110  N   TRP A 162     3646   3538   1364   -201    257    158
ATOM   2111  CA  TRP A 162      -0.935 -12.485  -4.493  1.00 21.43           C  
ANISOU 2111  CA  TRP A 162     3534   3381   1228   -222    301    179
ATOM   2112  C   TRP A 162      -0.335 -13.502  -3.512  1.00 26.79           C  
ANISOU 2112  C   TRP A 162     4166   4111   1903   -189    349    207
ATOM   2113  O   TRP A 162      -0.564 -13.370  -2.312  1.00 26.97           O  
ANISOU 2113  O   TRP A 162     4225   4119   1903   -173    390    222
ATOM   2114  CB  TRP A 162      -2.328 -12.950  -4.964  1.00 21.97           C  
ANISOU 2114  CB  TRP A 162     3602   3430   1317   -313    299    182
ATOM   2115  CG  TRP A 162      -3.207 -11.877  -5.532  1.00 25.26           C  
ANISOU 2115  CG  TRP A 162     4096   3769   1731   -333    277    154
ATOM   2116  CD1 TRP A 162      -3.664 -11.798  -6.802  1.00 27.00           C  
ANISOU 2116  CD1 TRP A 162     4329   3973   1956   -383    243    121
ATOM   2117  CD2 TRP A 162      -3.756 -10.716  -4.839  1.00 21.48           C  
ANISOU 2117  CD2 TRP A 162     3695   3225   1240   -295    292    160
ATOM   2118  NE1 TRP A 162      -4.422 -10.656  -6.951  1.00 26.43           N  
ANISOU 2118  NE1 TRP A 162     4342   3821   1880   -372    246    101
ATOM   2119  CE2 TRP A 162      -4.513  -9.946  -5.773  1.00 24.94           C  
ANISOU 2119  CE2 TRP A 162     4187   3605   1686   -313    274    130
ATOM   2120  CE3 TRP A 162      -3.700 -10.239  -3.508  1.00 25.47           C  
ANISOU 2120  CE3 TRP A 162     4229   3723   1725   -244    318    188
ATOM   2121  CZ2 TRP A 162      -5.158  -8.750  -5.415  1.00 25.22           C  
ANISOU 2121  CZ2 TRP A 162     4291   3575   1716   -271    286    135
ATOM   2122  CZ3 TRP A 162      -4.372  -9.060  -3.131  1.00 25.70           C  
ANISOU 2122  CZ3 TRP A 162     4323   3697   1744   -212    317    196
ATOM   2123  CH2 TRP A 162      -5.081  -8.304  -4.084  1.00 26.00           C  
ANISOU 2123  CH2 TRP A 162     4402   3679   1799   -220    303    173
ATOM   2124  H   TRP A 162      -0.388 -12.521  -6.540  1.00 22.50           H  
ATOM   2125  HA  TRP A 162      -1.058 -11.560  -3.928  1.00 21.43           H  
ATOM   2126  HB3 TRP A 162      -2.881 -13.372  -4.123  1.00 21.97           H  
ATOM   2127  HB2 TRP A 162      -2.229 -13.759  -5.691  1.00 21.97           H  
ATOM   2128  HD1 TRP A 162      -3.469 -12.530  -7.571  1.00 27.00           H  
ATOM   2129  HE1 TRP A 162      -4.871 -10.401  -7.822  1.00 26.43           H  
ATOM   2130  HE3 TRP A 162      -3.147 -10.795  -2.766  1.00 25.47           H  
ATOM   2131  HZ2 TRP A 162      -5.717  -8.187  -6.147  1.00 25.22           H  
ATOM   2132  HZ3 TRP A 162      -4.324  -8.720  -2.107  1.00 25.70           H  
ATOM   2133  HH2 TRP A 162      -5.571  -7.388  -3.792  1.00 26.00           H  
ATOM   2134  N   SER A 163       0.440 -14.468  -4.030  1.00 26.06           N  
ANISOU 2134  N   SER A 163     3992   4083   1827   -171    347    217
ATOM   2135  CA  SER A 163       1.124 -15.482  -3.236  1.00 24.94           C  
ANISOU 2135  CA  SER A 163     3800   3992   1683   -119    404    243
ATOM   2136  C   SER A 163       2.257 -14.871  -2.386  1.00 25.47           C  
ANISOU 2136  C   SER A 163     3938   4023   1717    -39    430    225
ATOM   2137  O   SER A 163       2.285 -15.113  -1.181  1.00 27.19           O  
ANISOU 2137  O   SER A 163     4185   4240   1907    -20    484    231
ATOM   2138  CB  SER A 163       1.584 -16.617  -4.173  1.00  0.00           C  
ATOM   2139  OG  SER A 163       1.867 -17.799  -3.461  1.00  0.00           O  
ATOM   2140  H   SER A 163       0.581 -14.513  -5.030  1.00 26.06           H  
ATOM   2141  HA  SER A 163       0.382 -15.900  -2.551  1.00 24.94           H  
ATOM   2142  HB3 SER A 163       2.462 -16.330  -4.751  1.00  0.00           H  
ATOM   2143  HB2 SER A 163       0.799 -16.862  -4.888  1.00  0.00           H  
ATOM   2144  HG  SER A 163       1.042 -18.178  -3.150  1.00  0.00           H  
ATOM   2145  N   VAL A 164       3.114 -14.030  -3.000  1.00 21.82           N  
ANISOU 2145  N   VAL A 164     3507   3533   1251     -1    393    200
ATOM   2146  CA  VAL A 164       4.189 -13.290  -2.322  1.00 21.58           C  
ANISOU 2146  CA  VAL A 164     3549   3460   1189     56    410    175
ATOM   2147  C   VAL A 164       3.657 -12.245  -1.314  1.00 22.05           C  
ANISOU 2147  C   VAL A 164     3684   3483   1209     30    412    161
ATOM   2148  O   VAL A 164       4.275 -12.072  -0.264  1.00 21.46           O  
ANISOU 2148  O   VAL A 164     3662   3396   1094     60    444    146
ATOM   2149  CB  VAL A 164       5.148 -12.595  -3.337  1.00 21.16           C  
ANISOU 2149  CB  VAL A 164     3521   3376   1141     78    364    156
ATOM   2150  CG1 VAL A 164       6.240 -11.705  -2.700  1.00 21.11           C  
ANISOU 2150  CG1 VAL A 164     3594   3322   1104    121    385    128
ATOM   2151  CG2 VAL A 164       5.850 -13.632  -4.232  1.00 22.57           C  
ANISOU 2151  CG2 VAL A 164     3626   3599   1352    108    353    182
ATOM   2152  H   VAL A 164       3.027 -13.873  -3.995  1.00 21.82           H  
ATOM   2153  HA  VAL A 164       4.773 -14.016  -1.753  1.00 21.58           H  
ATOM   2154  HB  VAL A 164       4.545 -11.959  -3.987  1.00 21.16           H  
ATOM   2155 HG11 VAL A 164       6.916 -11.312  -3.459  1.00 21.11           H  
ATOM   2156 HG12 VAL A 164       5.831 -10.844  -2.177  1.00 21.11           H  
ATOM   2157 HG13 VAL A 164       6.840 -12.269  -1.986  1.00 21.11           H  
ATOM   2158 HG21 VAL A 164       6.448 -13.147  -5.004  1.00 22.57           H  
ATOM   2159 HG22 VAL A 164       6.517 -14.266  -3.647  1.00 22.57           H  
ATOM   2160 HG23 VAL A 164       5.147 -14.290  -4.736  1.00 22.57           H  
ATOM   2161  N   ALA A 165       2.502 -11.619  -1.613  1.00 22.26           N  
ANISOU 2161  N   ALA A 165     3721   3494   1245    -23    378    166
ATOM   2162  CA  ALA A 165       1.783 -10.729  -0.696  1.00 20.88           C  
ANISOU 2162  CA  ALA A 165     3606   3291   1037    -38    377    168
ATOM   2163  C   ALA A 165       1.284 -11.449   0.567  1.00 21.46           C  
ANISOU 2163  C   ALA A 165     3684   3387   1084    -42    433    196
ATOM   2164  O   ALA A 165       1.393 -10.875   1.648  1.00 22.32           O  
ANISOU 2164  O   ALA A 165     3848   3490   1141    -29    444    197
ATOM   2165  CB  ALA A 165       0.628 -10.031  -1.431  1.00 20.64           C  
ANISOU 2165  CB  ALA A 165     3585   3230   1029    -80    341    174
ATOM   2166  H   ALA A 165       2.058 -11.792  -2.505  1.00 22.26           H  
ATOM   2167  HA  ALA A 165       2.478  -9.955  -0.367  1.00 20.88           H  
ATOM   2168  HB1 ALA A 165       0.093  -9.349  -0.768  1.00 20.64           H  
ATOM   2169  HB2 ALA A 165       0.996  -9.441  -2.271  1.00 20.64           H  
ATOM   2170  HB3 ALA A 165      -0.096 -10.746  -1.819  1.00 20.64           H  
ATOM   2171  N   VAL A 166       0.799 -12.696   0.419  1.00 27.36           N  
ANISOU 2171  N   VAL A 166     4369   4168   1861    -66    466    222
ATOM   2172  CA  VAL A 166       0.380 -13.571   1.519  1.00 28.89           C  
ANISOU 2172  CA  VAL A 166     4557   4391   2031    -75    531    255
ATOM   2173  C   VAL A 166       1.558 -14.084   2.372  1.00 30.27           C  
ANISOU 2173  C   VAL A 166     4741   4594   2165    -10    585    241
ATOM   2174  O   VAL A 166       1.421 -14.122   3.594  1.00 23.35           O  
ANISOU 2174  O   VAL A 166     3918   3722   1230      0    625    248
ATOM   2175  CB  VAL A 166      -0.487 -14.761   1.002  1.00 23.20           C  
ANISOU 2175  CB  VAL A 166     3750   3708   1357   -130    555    289
ATOM   2176  CG1 VAL A 166      -0.641 -15.959   1.964  1.00 24.05           C  
ANISOU 2176  CG1 VAL A 166     3833   3862   1442   -131    637    326
ATOM   2177  CG2 VAL A 166      -1.887 -14.267   0.596  1.00 23.11           C  
ANISOU 2177  CG2 VAL A 166     3760   3649   1372   -206    519    299
ATOM   2178  H   VAL A 166       0.737 -13.094  -0.508  1.00 27.36           H  
ATOM   2179  HA  VAL A 166      -0.243 -12.977   2.188  1.00 28.89           H  
ATOM   2180  HB  VAL A 166      -0.019 -15.145   0.095  1.00 23.20           H  
ATOM   2181 HG11 VAL A 166      -1.348 -16.688   1.569  1.00 24.05           H  
ATOM   2182 HG12 VAL A 166       0.300 -16.490   2.112  1.00 24.05           H  
ATOM   2183 HG13 VAL A 166      -1.008 -15.641   2.940  1.00 24.05           H  
ATOM   2184 HG21 VAL A 166      -2.453 -15.050   0.092  1.00 23.11           H  
ATOM   2185 HG22 VAL A 166      -2.459 -13.957   1.470  1.00 23.11           H  
ATOM   2186 HG23 VAL A 166      -1.841 -13.412  -0.077  1.00 23.11           H  
ATOM   2187  N   PHE A 167       2.694 -14.435   1.743  1.00 30.64           N  
ANISOU 2187  N   PHE A 167     4747   4658   2238     37    589    223
ATOM   2188  CA  PHE A 167       3.911 -14.860   2.448  1.00 31.17           C  
ANISOU 2188  CA  PHE A 167     4835   4736   2272    110    650    204
ATOM   2189  C   PHE A 167       4.591 -13.730   3.239  1.00 35.58           C  
ANISOU 2189  C   PHE A 167     5506   5246   2767    127    637    159
ATOM   2190  O   PHE A 167       5.132 -14.002   4.310  1.00 42.32           O  
ANISOU 2190  O   PHE A 167     6403   6102   3576    163    690    138
ATOM   2191  CB  PHE A 167       4.898 -15.542   1.479  1.00 28.58           C  
ANISOU 2191  CB  PHE A 167     4447   4422   1991    168    652    201
ATOM   2192  CG  PHE A 167       4.446 -16.895   0.951  1.00 29.18           C  
ANISOU 2192  CG  PHE A 167     4396   4572   2118    161    674    249
ATOM   2193  CD1 PHE A 167       4.106 -17.939   1.840  1.00 29.27           C  
ANISOU 2193  CD1 PHE A 167     4357   4643   2122    175    757    279
ATOM   2194  CD2 PHE A 167       4.413 -17.143  -0.437  1.00 28.37           C  
ANISOU 2194  CD2 PHE A 167     4221   4491   2067    135    611    264
ATOM   2195  CE1 PHE A 167       3.694 -19.168   1.342  1.00 28.83           C  
ANISOU 2195  CE1 PHE A 167     4169   4671   2116    158    775    327
ATOM   2196  CE2 PHE A 167       3.994 -18.377  -0.914  1.00 27.68           C  
ANISOU 2196  CE2 PHE A 167     4008   4488   2022    115    620    307
ATOM   2197  CZ  PHE A 167       3.628 -19.382  -0.029  1.00 28.50           C  
ANISOU 2197  CZ  PHE A 167     4049   4654   2124    124    701    341
ATOM   2198  H   PHE A 167       2.739 -14.412   0.732  1.00 30.64           H  
ATOM   2199  HA  PHE A 167       3.610 -15.595   3.196  1.00 31.17           H  
ATOM   2200  HB3 PHE A 167       5.865 -15.686   1.962  1.00 28.58           H  
ATOM   2201  HB2 PHE A 167       5.083 -14.876   0.635  1.00 28.58           H  
ATOM   2202  HD1 PHE A 167       4.158 -17.790   2.908  1.00 29.27           H  
ATOM   2203  HD2 PHE A 167       4.699 -16.372  -1.138  1.00 28.37           H  
ATOM   2204  HE1 PHE A 167       3.424 -19.961   2.023  1.00 28.83           H  
ATOM   2205  HE2 PHE A 167       3.959 -18.556  -1.978  1.00 27.68           H  
ATOM   2206  HZ  PHE A 167       3.303 -20.339  -0.410  1.00 28.50           H  
ATOM   2207  N   ALA A 168       4.497 -12.488   2.735  1.00 33.93           N  
ANISOU 2207  N   ALA A 168     5330   4999   2563     94    561    142
ATOM   2208  CA  ALA A 168       4.911 -11.270   3.435  1.00 32.63           C  
ANISOU 2208  CA  ALA A 168     5204   4802   2392     81    514    101
ATOM   2209  C   ALA A 168       3.963 -10.883   4.587  1.00 33.08           C  
ANISOU 2209  C   ALA A 168     5267   4878   2423     47    501    120
ATOM   2210  O   ALA A 168       4.393 -10.169   5.493  1.00 34.13           O  
ANISOU 2210  O   ALA A 168     5426   5007   2533     37    466     95
ATOM   2211  CB  ALA A 168       5.020 -10.126   2.416  1.00 30.65           C  
ANISOU 2211  CB  ALA A 168     4952   4519   2177     62    441     83
ATOM   2212  H   ALA A 168       4.065 -12.351   1.831  1.00 33.93           H  
ATOM   2213  HA  ALA A 168       5.901 -11.438   3.864  1.00 32.63           H  
ATOM   2214  HB1 ALA A 168       5.344  -9.200   2.893  1.00 30.65           H  
ATOM   2215  HB2 ALA A 168       5.747 -10.364   1.639  1.00 30.65           H  
ATOM   2216  HB3 ALA A 168       4.066  -9.930   1.926  1.00 30.65           H  
ATOM   2217  N   SER A 169       2.705 -11.360   4.542  1.00 31.67           N  
ANISOU 2217  N   SER A 169     5068   4722   2241     28    530    169
ATOM   2218  CA  SER A 169       1.685 -11.134   5.570  1.00 32.12           C  
ANISOU 2218  CA  SER A 169     5140   4792   2272      4    525    203
ATOM   2219  C   SER A 169       1.738 -12.158   6.710  1.00 32.16           C  
ANISOU 2219  C   SER A 169     5152   4836   2231     13    602    220
ATOM   2220  O   SER A 169       1.197 -11.880   7.780  1.00 33.26           O  
ANISOU 2220  O   SER A 169     5312   4993   2330      1    601    239
ATOM   2221  CB  SER A 169       0.284 -11.185   4.935  1.00 34.88           C  
ANISOU 2221  CB  SER A 169     5485   5124   2646    -30    511    253
ATOM   2222  OG  SER A 169       0.143 -10.153   3.995  1.00 37.91           O  
ANISOU 2222  OG  SER A 169     5865   5473   3066    -33    445    235
ATOM   2223  H   SER A 169       2.427 -11.937   3.760  1.00 31.67           H  
ATOM   2224  HA  SER A 169       1.831 -10.150   6.011  1.00 32.12           H  
ATOM   2225  HB3 SER A 169      -0.490 -11.048   5.692  1.00 34.88           H  
ATOM   2226  HB2 SER A 169       0.085 -12.140   4.454  1.00 34.88           H  
ATOM   2227  HG  SER A 169       0.659 -10.379   3.212  1.00 37.91           H  
ATOM   2228  N   LEU A 170       2.351 -13.327   6.455  1.00 30.91           N  
ANISOU 2228  N   LEU A 170     4972   4698   2075     39    674    216
ATOM   2229  CA  LEU A 170       2.369 -14.473   7.358  1.00 30.81           C  
ANISOU 2229  CA  LEU A 170     4954   4729   2023     54    766    234
ATOM   2230  C   LEU A 170       3.035 -14.234   8.735  1.00 32.72           C  
ANISOU 2230  C   LEU A 170     5243   4976   2212     69    770    194
ATOM   2231  O   LEU A 170       2.447 -14.687   9.716  1.00 34.72           O  
ANISOU 2231  O   LEU A 170     5507   5265   2421     52    806    224
ATOM   2232  CB  LEU A 170       2.931 -15.708   6.614  1.00  0.00           C  
ATOM   2233  CG  LEU A 170       2.606 -17.070   7.264  1.00  0.00           C  
ATOM   2234  CD1 LEU A 170       1.096 -17.386   7.250  1.00  0.00           C  
ATOM   2235  CD2 LEU A 170       3.412 -18.195   6.594  1.00  0.00           C  
ATOM   2236  H   LEU A 170       2.771 -13.473   5.548  1.00 30.91           H  
ATOM   2237  HA  LEU A 170       1.316 -14.673   7.564  1.00 30.81           H  
ATOM   2238  HB3 LEU A 170       4.010 -15.605   6.509  1.00  0.00           H  
ATOM   2239  HB2 LEU A 170       2.544 -15.722   5.593  1.00  0.00           H  
ATOM   2240  HG  LEU A 170       2.934 -17.039   8.304  1.00  0.00           H  
ATOM   2241 HD11 LEU A 170       0.892 -18.389   6.874  1.00  0.00           H  
ATOM   2242 HD12 LEU A 170       0.681 -17.329   8.257  1.00  0.00           H  
ATOM   2243 HD13 LEU A 170       0.535 -16.691   6.625  1.00  0.00           H  
ATOM   2244 HD21 LEU A 170       3.401 -19.098   7.205  1.00  0.00           H  
ATOM   2245 HD22 LEU A 170       3.003 -18.448   5.615  1.00  0.00           H  
ATOM   2246 HD23 LEU A 170       4.456 -17.911   6.452  1.00  0.00           H  
ATOM   2247  N   PRO A 171       4.160 -13.475   8.833  1.00 25.67           N  
ANISOU 2247  N   PRO A 171     4387   4050   1316     93    735    129
ATOM   2248  CA  PRO A 171       4.728 -13.076  10.137  1.00 26.38           C  
ANISOU 2248  CA  PRO A 171     4532   4150   1343     94    738     88
ATOM   2249  C   PRO A 171       3.797 -12.184  10.973  1.00 34.50           C  
ANISOU 2249  C   PRO A 171     5569   5206   2334     50    676    120
ATOM   2250  O   PRO A 171       3.646 -12.429  12.169  1.00 35.76           O  
ANISOU 2250  O   PRO A 171     5755   5405   2428     45    705    127
ATOM   2251  CB  PRO A 171       6.045 -12.355   9.784  1.00 27.45           C  
ANISOU 2251  CB  PRO A 171     4709   4232   1488    109    698     18
ATOM   2252  CG  PRO A 171       6.397 -12.851   8.393  1.00 26.61           C  
ANISOU 2252  CG  PRO A 171     4572   4095   1442    144    718     24
ATOM   2253  CD  PRO A 171       5.032 -13.028   7.745  1.00 26.47           C  
ANISOU 2253  CD  PRO A 171     4492   4105   1460    116    700     90
ATOM   2254  HA  PRO A 171       4.957 -13.987  10.693  1.00 26.38           H  
ATOM   2255  HB3 PRO A 171       6.839 -12.557  10.504  1.00 27.45           H  
ATOM   2256  HB2 PRO A 171       5.907 -11.272   9.751  1.00 27.45           H  
ATOM   2257  HG3 PRO A 171       6.893 -13.819   8.467  1.00 26.61           H  
ATOM   2258  HG2 PRO A 171       7.054 -12.177   7.843  1.00 26.61           H  
ATOM   2259  HD2 PRO A 171       4.668 -12.071   7.374  1.00 26.47           H  
ATOM   2260  HD3 PRO A 171       5.091 -13.722   6.911  1.00 26.47           H  
ATOM   2261  N   GLY A 172       3.159 -11.194  10.325  1.00 33.30           N  
ANISOU 2261  N   GLY A 172     5397   5037   2218     26    596    143
ATOM   2262  CA  GLY A 172       2.239 -10.270  10.981  1.00 32.28           C  
ANISOU 2262  CA  GLY A 172     5274   4933   2058      2    539    186
ATOM   2263  C   GLY A 172       0.961 -10.971  11.460  1.00 31.31           C  
ANISOU 2263  C   GLY A 172     5147   4837   1912     -9    589    259
ATOM   2264  O   GLY A 172       0.478 -10.634  12.535  1.00 31.80           O  
ANISOU 2264  O   GLY A 172     5234   4937   1913    -18    577    290
ATOM   2265  H   GLY A 172       3.319 -11.062   9.336  1.00 33.30           H  
ATOM   2266  HA3 GLY A 172       1.963  -9.482  10.291  1.00 32.28           H  
ATOM   2267  HA2 GLY A 172       2.745  -9.791  11.819  1.00 32.28           H  
ATOM   2268  N   PHE A 173       0.456 -11.966  10.705  1.00 30.62           N  
ANISOU 2268  N   PHE A 173     5032   4735   1867    -13    645    291
ATOM   2269  CA  PHE A 173      -0.672 -12.827  11.074  1.00 31.28           C  
ANISOU 2269  CA  PHE A 173     5113   4836   1934    -35    703    366
ATOM   2270  C   PHE A 173      -0.397 -13.672  12.327  1.00 32.95           C  
ANISOU 2270  C   PHE A 173     5337   5102   2081    -28    781    364
ATOM   2271  O   PHE A 173      -1.191 -13.628  13.267  1.00 34.27           O  
ANISOU 2271  O   PHE A 173     5527   5298   2197    -45    796    416
ATOM   2272  CB  PHE A 173      -1.053 -13.725   9.873  1.00  0.00           C  
ATOM   2273  CG  PHE A 173      -2.159 -14.748  10.114  1.00  0.00           C  
ATOM   2274  CD1 PHE A 173      -1.886 -16.028  10.646  1.00  0.00           C  
ATOM   2275  CD2 PHE A 173      -3.499 -14.365   9.947  1.00  0.00           C  
ATOM   2276  CE1 PHE A 173      -2.928 -16.902  10.932  1.00  0.00           C  
ATOM   2277  CE2 PHE A 173      -4.529 -15.264  10.188  1.00  0.00           C  
ATOM   2278  CZ  PHE A 173      -4.243 -16.528  10.688  1.00  0.00           C  
ATOM   2279  H   PHE A 173       0.896 -12.173   9.818  1.00 30.62           H  
ATOM   2280  HA  PHE A 173      -1.524 -12.179  11.292  1.00 31.28           H  
ATOM   2281  HB3 PHE A 173      -0.174 -14.262   9.518  1.00  0.00           H  
ATOM   2282  HB2 PHE A 173      -1.361 -13.090   9.041  1.00  0.00           H  
ATOM   2283  HD1 PHE A 173      -0.869 -16.333  10.833  1.00  0.00           H  
ATOM   2284  HD2 PHE A 173      -3.709 -13.360   9.634  1.00  0.00           H  
ATOM   2285  HE1 PHE A 173      -2.712 -17.881  11.334  1.00  0.00           H  
ATOM   2286  HE2 PHE A 173      -5.554 -14.967  10.026  1.00  0.00           H  
ATOM   2287  HZ  PHE A 173      -5.047 -17.217  10.899  1.00  0.00           H  
ATOM   2288  N   LEU A 174       0.708 -14.441  12.276  1.00 32.47           N  
ANISOU 2288  N   LEU A 174     5266   5051   2019      2    835    307
ATOM   2289  CA  LEU A 174       1.126 -15.447  13.260  1.00 29.19           C  
ANISOU 2289  CA  LEU A 174     4862   4683   1546     17    927    298
ATOM   2290  C   LEU A 174       1.196 -14.908  14.687  1.00 37.17           C  
ANISOU 2290  C   LEU A 174     5929   5724   2470     12    899    282
ATOM   2291  O   LEU A 174       0.773 -15.587  15.622  1.00 38.98           O  
ANISOU 2291  O   LEU A 174     6170   6000   2642     -3    949    326
ATOM   2292  CB  LEU A 174       2.519 -16.016  12.870  1.00  0.00           C  
ATOM   2293  CG  LEU A 174       2.519 -17.515  12.514  1.00  0.00           C  
ATOM   2294  CD1 LEU A 174       1.628 -17.830  11.295  1.00  0.00           C  
ATOM   2295  CD2 LEU A 174       3.963 -18.034  12.340  1.00  0.00           C  
ATOM   2296  H   LEU A 174       1.291 -14.388  11.450  1.00 32.47           H  
ATOM   2297  HA  LEU A 174       0.377 -16.242  13.246  1.00 29.19           H  
ATOM   2298  HB3 LEU A 174       3.229 -15.880  13.690  1.00  0.00           H  
ATOM   2299  HB2 LEU A 174       2.959 -15.445  12.053  1.00  0.00           H  
ATOM   2300  HG  LEU A 174       2.098 -18.047  13.369  1.00  0.00           H  
ATOM   2301 HD11 LEU A 174       2.110 -18.495  10.578  1.00  0.00           H  
ATOM   2302 HD12 LEU A 174       0.703 -18.315  11.605  1.00  0.00           H  
ATOM   2303 HD13 LEU A 174       1.355 -16.927  10.750  1.00  0.00           H  
ATOM   2304 HD21 LEU A 174       4.152 -18.878  13.003  1.00  0.00           H  
ATOM   2305 HD22 LEU A 174       4.171 -18.367  11.323  1.00  0.00           H  
ATOM   2306 HD23 LEU A 174       4.707 -17.271  12.574  1.00  0.00           H  
ATOM   2307  N   PHE A 175       1.764 -13.707  14.803  1.00 35.97           N  
ANISOU 2307  N   PHE A 175     5810   5552   2302     19    820    223
ATOM   2308  CA  PHE A 175       2.129 -13.117  16.071  1.00 35.84           C  
ANISOU 2308  CA  PHE A 175     5848   5576   2193     14    791    197
ATOM   2309  C   PHE A 175       1.121 -12.045  16.535  1.00 36.51           C  
ANISOU 2309  C   PHE A 175     5937   5688   2248    -14    704    257
ATOM   2310  O   PHE A 175       1.052 -11.806  17.739  1.00 37.78           O  
ANISOU 2310  O   PHE A 175     6134   5891   2332    -19    655    237
ATOM   2311  CB  PHE A 175       3.566 -12.612  15.909  1.00 33.38           C  
ANISOU 2311  CB  PHE A 175     5577   5236   1868     31    761     99
ATOM   2312  CG  PHE A 175       4.644 -13.672  15.689  1.00 30.75           C  
ANISOU 2312  CG  PHE A 175     5259   4870   1553     73    855     41
ATOM   2313  CD1 PHE A 175       4.876 -14.671  16.657  1.00 35.47           C  
ANISOU 2313  CD1 PHE A 175     5893   5501   2084     95    948     19
ATOM   2314  CD2 PHE A 175       5.477 -13.635  14.550  1.00 37.44           C  
ANISOU 2314  CD2 PHE A 175     6088   5657   2481     99    856     13
ATOM   2315  CE1 PHE A 175       5.930 -15.562  16.505  1.00 37.50           C  
ANISOU 2315  CE1 PHE A 175     6163   5725   2358    151   1045    -29
ATOM   2316  CE2 PHE A 175       6.518 -14.541  14.406  1.00 37.88           C  
ANISOU 2316  CE2 PHE A 175     6158   5683   2552    155    948    -30
ATOM   2317  CZ  PHE A 175       6.750 -15.496  15.386  1.00 38.73           C  
ANISOU 2317  CZ  PHE A 175     6298   5819   2598    186   1045    -51
ATOM   2318  H   PHE A 175       2.082 -13.226  13.973  1.00 35.97           H  
ATOM   2319  HA  PHE A 175       2.135 -13.875  16.856  1.00 35.84           H  
ATOM   2320  HB3 PHE A 175       3.850 -12.059  16.798  1.00 33.38           H  
ATOM   2321  HB2 PHE A 175       3.584 -11.923  15.065  1.00 33.38           H  
ATOM   2322  HD1 PHE A 175       4.248 -14.738  17.531  1.00 35.47           H  
ATOM   2323  HD2 PHE A 175       5.345 -12.877  13.797  1.00 37.44           H  
ATOM   2324  HE1 PHE A 175       6.114 -16.311  17.261  1.00 37.50           H  
ATOM   2325  HE2 PHE A 175       7.159 -14.490  13.539  1.00 37.88           H  
ATOM   2326  HZ  PHE A 175       7.571 -16.189  15.275  1.00 38.73           H  
ATOM   2327  N   SER A 176       0.302 -11.473  15.628  1.00 36.30           N  
ANISOU 2327  N   SER A 176     5877   5638   2278    -27    688    332
ATOM   2328  CA  SER A 176      -0.842 -10.623  15.991  1.00 38.42           C  
ANISOU 2328  CA  SER A 176     6155   5924   2519    -41    621    404
ATOM   2329  C   SER A 176      -1.904 -11.435  16.750  1.00 41.63           C  
ANISOU 2329  C   SER A 176     6574   6353   2890    -57    683    492
ATOM   2330  O   SER A 176      -2.366 -12.452  16.238  1.00 41.08           O  
ANISOU 2330  O   SER A 176     6483   6254   2870    -68    752    528
ATOM   2331  CB  SER A 176      -1.447  -9.969  14.729  1.00  0.00           C  
ATOM   2332  OG  SER A 176      -2.629  -9.235  14.993  1.00  0.00           O  
ATOM   2333  H   SER A 176       0.385 -11.716  14.650  1.00 36.30           H  
ATOM   2334  HA  SER A 176      -0.474  -9.825  16.640  1.00 38.42           H  
ATOM   2335  HB3 SER A 176      -1.685 -10.726  13.980  1.00  0.00           H  
ATOM   2336  HB2 SER A 176      -0.728  -9.279  14.288  1.00  0.00           H  
ATOM   2337  HG  SER A 176      -3.334  -9.851  15.211  1.00  0.00           H  
ATOM   2338  N   THR A 177      -2.269 -10.960  17.946  1.00 46.09           N  
ANISOU 2338  N   THR A 177     7174   6975   3364    -63    657    532
ATOM   2339  CA  THR A 177      -3.274 -11.578  18.806  1.00 48.85           C  
ANISOU 2339  CA  THR A 177     7545   7351   3663    -81    718    618
ATOM   2340  C   THR A 177      -4.047 -10.476  19.542  1.00 49.50           C  
ANISOU 2340  C   THR A 177     7659   7458   3692    -86    651    705
ATOM   2341  O   THR A 177      -3.479  -9.431  19.871  1.00 48.39           O  
ANISOU 2341  O   THR A 177     7516   7336   3533    -75    556    691
ATOM   2342  CB  THR A 177      -2.630 -12.496  19.888  1.00  0.00           C  
ATOM   2343  OG1 THR A 177      -1.662 -11.809  20.664  1.00  0.00           O  
ATOM   2344  CG2 THR A 177      -1.975 -13.762  19.318  1.00  0.00           C  
ATOM   2345  H   THR A 177      -1.845 -10.117  18.305  1.00 46.09           H  
ATOM   2346  HA  THR A 177      -3.983 -12.154  18.207  1.00 48.85           H  
ATOM   2347  HB  THR A 177      -3.410 -12.824  20.578  1.00  0.00           H  
ATOM   2348  HG1 THR A 177      -2.088 -11.070  21.106  1.00  0.00           H  
ATOM   2349 HG21 THR A 177      -1.610 -14.407  20.117  1.00  0.00           H  
ATOM   2350 HG22 THR A 177      -2.691 -14.337  18.732  1.00  0.00           H  
ATOM   2351 HG23 THR A 177      -1.126 -13.525  18.677  1.00  0.00           H  
ATOM   2352  N   CYS A 178      -5.327 -10.770  19.827  1.00 27.91           N  
ATOM   2353  CA  CYS A 178      -6.117 -10.040  20.812  1.00 28.04           C  
ATOM   2354  C   CYS A 178      -5.681 -10.488  22.218  1.00 26.58           C  
ATOM   2355  O   CYS A 178      -5.618 -11.690  22.479  1.00 27.10           O  
ATOM   2356  CB  CYS A 178      -7.635 -10.162  20.562  1.00  0.00           C  
ATOM   2357  SG  CYS A 178      -8.616  -9.402  21.895  1.00  0.00           S  
ATOM   2358  H   CYS A 178      -5.718 -11.644  19.509  1.00 27.91           H  
ATOM   2359  HA  CYS A 178      -5.888  -8.986  20.700  1.00 28.04           H  
ATOM   2360  HB3 CYS A 178      -7.931 -11.203  20.465  1.00  0.00           H  
ATOM   2361  HB2 CYS A 178      -7.898  -9.679  19.620  1.00  0.00           H  
ATOM   2362  HG  CYS A 178      -8.282  -8.139  21.612  1.00  0.00           H  
ATOM   2363  N   TYR A 179      -5.374  -9.509  23.080  1.00 59.11           N  
ANISOU 2363  N   TYR A 179     8983   8883   4592   -114    588    874
ATOM   2364  CA  TYR A 179      -4.915  -9.735  24.446  1.00 63.79           C  
ANISOU 2364  CA  TYR A 179     9609   9574   5055   -119    600    860
ATOM   2365  C   TYR A 179      -5.340  -8.540  25.308  1.00 67.38           C  
ANISOU 2365  C   TYR A 179    10087  10086   5428   -123    502    928
ATOM   2366  O   TYR A 179      -5.356  -7.412  24.811  1.00 67.78           O  
ANISOU 2366  O   TYR A 179    10117  10120   5515   -117    405    940
ATOM   2367  CB  TYR A 179      -3.382  -9.920  24.435  1.00  0.00           C  
ATOM   2368  CG  TYR A 179      -2.817 -10.637  25.645  1.00  0.00           C  
ATOM   2369  CD1 TYR A 179      -2.668 -12.039  25.612  1.00  0.00           C  
ATOM   2370  CD2 TYR A 179      -2.435  -9.920  26.798  1.00  0.00           C  
ATOM   2371  CE1 TYR A 179      -2.144 -12.723  26.725  1.00  0.00           C  
ATOM   2372  CE2 TYR A 179      -1.921 -10.605  27.917  1.00  0.00           C  
ATOM   2373  CZ  TYR A 179      -1.773 -12.006  27.880  1.00  0.00           C  
ATOM   2374  OH  TYR A 179      -1.269 -12.669  28.960  1.00  0.00           O  
ATOM   2375  H   TYR A 179      -5.425  -8.542  22.787  1.00 59.11           H  
ATOM   2376  HA  TYR A 179      -5.392 -10.632  24.848  1.00 63.79           H  
ATOM   2377  HB3 TYR A 179      -2.882  -8.962  24.311  1.00  0.00           H  
ATOM   2378  HB2 TYR A 179      -3.089 -10.509  23.564  1.00  0.00           H  
ATOM   2379  HD1 TYR A 179      -2.958 -12.596  24.733  1.00  0.00           H  
ATOM   2380  HD2 TYR A 179      -2.539  -8.845  26.828  1.00  0.00           H  
ATOM   2381  HE1 TYR A 179      -2.033 -13.797  26.690  1.00  0.00           H  
ATOM   2382  HE2 TYR A 179      -1.637 -10.052  28.800  1.00  0.00           H  
ATOM   2383  HH  TYR A 179      -1.210 -13.618  28.829  1.00  0.00           H  
ATOM   2384  N   THR A 180      -5.661  -8.803  26.586  1.00 71.24           N  
ANISOU 2384  N   THR A 180    10618  10646   5803   -139    529    977
ATOM   2385  CA  THR A 180      -6.041  -7.759  27.533  1.00 73.84           C  
ANISOU 2385  CA  THR A 180    10974  11046   6037   -151    436   1044
ATOM   2386  C   THR A 180      -4.786  -7.128  28.183  1.00 75.19           C  
ANISOU 2386  C   THR A 180    11121  11324   6125   -114    373    946
ATOM   2387  O   THR A 180      -4.063  -7.805  28.912  1.00 76.78           O  
ANISOU 2387  O   THR A 180    11349  11588   6238    -91    429    878
ATOM   2388  CB  THR A 180      -7.076  -8.265  28.583  1.00  0.00           C  
ATOM   2389  OG1 THR A 180      -7.606  -7.177  29.313  1.00  0.00           O  
ATOM   2390  CG2 THR A 180      -6.565  -9.283  29.621  1.00  0.00           C  
ATOM   2391  H   THR A 180      -5.610  -9.746  26.943  1.00 71.24           H  
ATOM   2392  HA  THR A 180      -6.556  -6.980  26.975  1.00 73.84           H  
ATOM   2393  HB  THR A 180      -7.909  -8.718  28.043  1.00  0.00           H  
ATOM   2394  HG1 THR A 180      -6.948  -6.891  29.950  1.00  0.00           H  
ATOM   2395 HG21 THR A 180      -7.396  -9.693  30.195  1.00  0.00           H  
ATOM   2396 HG22 THR A 180      -6.064 -10.120  29.133  1.00  0.00           H  
ATOM   2397 HG23 THR A 180      -5.870  -8.846  30.337  1.00  0.00           H  
ATOM   2398  N   GLU A 181      -4.543  -5.845  27.876  1.00 75.53           N  
ANISOU 2398  N   GLU A 181    11122  11382   6194    -94    263    939
ATOM   2399  CA  GLU A 181      -3.533  -5.003  28.519  1.00 78.00           C  
ANISOU 2399  CA  GLU A 181    11430  11780   6425     12    204    851
ATOM   2400  C   GLU A 181      -4.247  -3.884  29.277  1.00 78.60           C  
ANISOU 2400  C   GLU A 181    11520  11933   6412    110    114    934
ATOM   2401  O   GLU A 181      -5.084  -3.206  28.687  1.00 77.18           O  
ANISOU 2401  O   GLU A 181    11261  11766   6296     19     29   1023
ATOM   2402  CB  GLU A 181      -2.596  -4.349  27.484  1.00 79.09           C  
ANISOU 2402  CB  GLU A 181    11547  11845   6657     57    167    751
ATOM   2403  CG  GLU A 181      -1.545  -5.290  26.863  1.00 80.51           C  
ANISOU 2403  CG  GLU A 181    11759  11983   6848     33    236    615
ATOM   2404  CD  GLU A 181      -0.413  -4.565  26.107  1.00 81.45           C  
ANISOU 2404  CD  GLU A 181    11904  12070   6976     62    167    501
ATOM   2405  OE1 GLU A 181      -0.463  -3.323  25.953  1.00 82.11           O  
ANISOU 2405  OE1 GLU A 181    12016  12152   7030    112     64    517
ATOM   2406  OE2 GLU A 181       0.515  -5.287  25.684  1.00 81.28           O1-
ANISOU 2406  OE2 GLU A 181    11893  12006   6984     28    216    396
ATOM   2407  H   GLU A 181      -5.185  -5.358  27.263  1.00 75.53           H  
ATOM   2408  HA  GLU A 181      -2.933  -5.576  29.229  1.00 78.00           H  
ATOM   2409  HB3 GLU A 181      -2.084  -3.517  27.972  1.00 79.09           H  
ATOM   2410  HB2 GLU A 181      -3.185  -3.905  26.681  1.00 79.09           H  
ATOM   2411  HG3 GLU A 181      -2.037  -5.991  26.188  1.00 80.51           H  
ATOM   2412  HG2 GLU A 181      -1.091  -5.891  27.651  1.00 80.51           H  
ATOM   2413  N   ARG A 182      -3.883  -3.666  30.553  1.00 80.31           N  
ANISOU 2413  N   ARG A 182    11865  12176   6474    214    117    900
ATOM   2414  CA  ARG A 182      -4.420  -2.577  31.386  1.00 82.75           C  
ANISOU 2414  CA  ARG A 182    12449  12333   6658    353     38    935
ATOM   2415  C   ARG A 182      -5.959  -2.696  31.619  1.00 83.56           C  
ANISOU 2415  C   ARG A 182    12963  12010   6774    135      3   1023
ATOM   2416  O   ARG A 182      -6.634  -1.707  31.883  1.00 83.55           O  
ANISOU 2416  O   ARG A 182    12951  12043   6752     -7   -139   1110
ATOM   2417  CB  ARG A 182      -3.874  -1.210  30.838  1.00  0.00           C  
ATOM   2418  CG  ARG A 182      -4.487   0.082  31.402  1.00  0.00           C  
ATOM   2419  CD  ARG A 182      -3.856   1.396  30.924  1.00  0.00           C  
ATOM   2420  NE  ARG A 182      -4.761   2.509  31.277  1.00  0.00           N  
ATOM   2421  CZ  ARG A 182      -5.932   2.800  30.671  1.00  0.00           C  
ATOM   2422  NH1 ARG A 182      -6.303   2.240  29.506  1.00  0.00           N  
ATOM   2423  NH2 ARG A 182      -6.766   3.670  31.256  1.00  0.00           N1+
ATOM   2424  H   ARG A 182      -3.172  -4.245  30.977  1.00 80.31           H  
ATOM   2425  HA  ARG A 182      -3.987  -2.711  32.377  1.00 82.75           H  
ATOM   2426  HB3 ARG A 182      -4.024  -1.156  29.760  1.00  0.00           H  
ATOM   2427  HB2 ARG A 182      -2.792  -1.187  30.976  1.00  0.00           H  
ATOM   2428  HG3 ARG A 182      -4.380   0.022  32.487  1.00  0.00           H  
ATOM   2429  HG2 ARG A 182      -5.549   0.156  31.192  1.00  0.00           H  
ATOM   2430  HD3 ARG A 182      -3.559   1.376  29.875  1.00  0.00           H  
ATOM   2431  HD2 ARG A 182      -2.952   1.580  31.505  1.00  0.00           H  
ATOM   2432  HE  ARG A 182      -4.557   2.963  32.156  1.00  0.00           H  
ATOM   2433 HH12 ARG A 182      -7.205   2.439  29.094  1.00  0.00           H  
ATOM   2434 HH11 ARG A 182      -5.699   1.561  29.065  1.00  0.00           H  
ATOM   2435 HH22 ARG A 182      -7.671   3.868  30.851  1.00  0.00           H  
ATOM   2436 HH21 ARG A 182      -6.537   4.073  32.154  1.00  0.00           H  
ATOM   2437  N   ASN A 183      -6.518  -3.918  31.539  1.00 84.55           N  
ANISOU 2437  N   ASN A 183    12479  12703   6943   -328     31   1180
ATOM   2438  CA  ASN A 183      -7.967  -4.204  31.604  1.00 86.16           C  
ANISOU 2438  CA  ASN A 183    12890  12696   7149   -348     44   1302
ATOM   2439  C   ASN A 183      -8.744  -3.693  30.366  1.00 85.92           C  
ANISOU 2439  C   ASN A 183    12868  12524   7252   -276     13   1357
ATOM   2440  O   ASN A 183      -9.962  -3.536  30.441  1.00 86.98           O  
ANISOU 2440  O   ASN A 183    13058  12605   7385   -218     -6   1490
ATOM   2441  CB  ASN A 183      -8.633  -3.716  32.927  1.00  0.00           C  
ATOM   2442  CG  ASN A 183      -7.964  -4.233  34.203  1.00  0.00           C  
ATOM   2443  OD1 ASN A 183      -8.288  -5.319  34.675  1.00  0.00           O  
ATOM   2444  ND2 ASN A 183      -7.045  -3.454  34.778  1.00  0.00           N  
ATOM   2445  H   ASN A 183      -5.925  -4.711  31.342  1.00 84.55           H  
ATOM   2446  HA  ASN A 183      -8.069  -5.289  31.566  1.00 86.16           H  
ATOM   2447  HB3 ASN A 183      -9.667  -4.061  32.960  1.00  0.00           H  
ATOM   2448  HB2 ASN A 183      -8.696  -2.628  32.969  1.00  0.00           H  
ATOM   2449 HD22 ASN A 183      -6.590  -3.753  35.628  1.00  0.00           H  
ATOM   2450 HD21 ASN A 183      -6.808  -2.560  34.370  1.00  0.00           H  
ATOM   2451  N   HIS A 184      -8.038  -3.460  29.248  1.00 84.80           N  
ANISOU 2451  N   HIS A 184    12628  12369   7224   -269     13   1265
ATOM   2452  CA  HIS A 184      -8.598  -3.125  27.941  1.00 84.55           C  
ANISOU 2452  CA  HIS A 184    12563  12239   7323   -201      0   1308
ATOM   2453  C   HIS A 184      -8.093  -4.147  26.920  1.00 84.63           C  
ANISOU 2453  C   HIS A 184    12440  12260   7455   -188    101   1241
ATOM   2454  O   HIS A 184      -6.926  -4.520  26.973  1.00 89.44           O  
ANISOU 2454  O   HIS A 184    12962  12950   8071   -194    127   1124
ATOM   2455  CB  HIS A 184      -8.171  -1.703  27.527  1.00  0.00           C  
ATOM   2456  CG  HIS A 184      -9.041  -0.595  28.051  1.00  0.00           C  
ATOM   2457  ND1 HIS A 184      -8.975  -0.144  29.357  1.00  0.00           N  
ATOM   2458  CD2 HIS A 184      -9.991   0.185  27.430  1.00  0.00           C  
ATOM   2459  CE1 HIS A 184      -9.855   0.854  29.469  1.00  0.00           C  
ATOM   2460  NE2 HIS A 184     -10.503   1.114  28.339  1.00  0.00           N  
ATOM   2461  H   HIS A 184      -7.036  -3.601  29.257  1.00 84.80           H  
ATOM   2462  HA  HIS A 184      -9.686  -3.183  27.960  1.00 84.55           H  
ATOM   2463  HB3 HIS A 184      -8.149  -1.606  26.439  1.00  0.00           H  
ATOM   2464  HB2 HIS A 184      -7.160  -1.500  27.876  1.00  0.00           H  
ATOM   2465  HD2 HIS A 184     -10.335   0.159  26.406  1.00  0.00           H  
ATOM   2466  HE1 HIS A 184     -10.023   1.397  30.387  1.00  0.00           H  
ATOM   2467  HD1 HIS A 184      -8.389  -0.515  30.092  1.00  0.00           H  
ATOM   2468  N   THR A 185      -8.957  -4.567  25.990  1.00 80.81           N  
ANISOU 2468  N   THR A 185    11950  11690   7062   -143    164   1315
ATOM   2469  CA  THR A 185      -8.594  -5.499  24.922  1.00 76.31           C  
ANISOU 2469  CA  THR A 185    11312  11079   6604   -126    253   1251
ATOM   2470  C   THR A 185      -7.934  -4.748  23.743  1.00 69.61           C  
ANISOU 2470  C   THR A 185    10408  10197   5843   -109    195   1171
ATOM   2471  O   THR A 185      -8.443  -3.711  23.314  1.00 69.22           O  
ANISOU 2471  O   THR A 185    10380  10103   5817    -84    112   1217
ATOM   2472  CB  THR A 185      -9.846  -6.255  24.419  1.00  0.00           C  
ATOM   2473  OG1 THR A 185     -10.812  -5.365  23.916  1.00  0.00           O  
ATOM   2474  CG2 THR A 185     -10.525  -7.101  25.507  1.00  0.00           C  
ATOM   2475  H   THR A 185      -9.908  -4.221  25.978  1.00 80.81           H  
ATOM   2476  HA  THR A 185      -7.893  -6.242  25.307  1.00 76.31           H  
ATOM   2477  HB  THR A 185      -9.559  -6.918  23.602  1.00  0.00           H  
ATOM   2478  HG1 THR A 185     -11.493  -5.881  23.472  1.00  0.00           H  
ATOM   2479 HG21 THR A 185     -11.367  -7.660  25.098  1.00  0.00           H  
ATOM   2480 HG22 THR A 185      -9.826  -7.823  25.932  1.00  0.00           H  
ATOM   2481 HG23 THR A 185     -10.902  -6.482  26.322  1.00  0.00           H  
ATOM   2482  N   TYR A 186      -6.801  -5.289  23.262  1.00 63.37           N  
ANISOU 2482  N   TYR A 186     9554   9425   5099   -108    242   1055
ATOM   2483  CA  TYR A 186      -6.025  -4.764  22.136  1.00 56.74           C  
ANISOU 2483  CA  TYR A 186     8659   8551   4347    -92    201    978
ATOM   2484  C   TYR A 186      -5.735  -5.902  21.151  1.00 51.95           C  
ANISOU 2484  C   TYR A 186     8023   7885   3832    -77    294    917
ATOM   2485  O   TYR A 186      -5.095  -6.873  21.548  1.00 51.48           O  
ANISOU 2485  O   TYR A 186     7968   7845   3749    -84    377    877
ATOM   2486  CB  TYR A 186      -4.667  -4.159  22.604  1.00  0.00           C  
ATOM   2487  CG  TYR A 186      -4.697  -2.915  23.481  1.00  0.00           C  
ATOM   2488  CD1 TYR A 186      -4.282  -1.658  22.989  1.00  0.00           C  
ATOM   2489  CD2 TYR A 186      -5.101  -3.016  24.821  1.00  0.00           C  
ATOM   2490  CE1 TYR A 186      -4.375  -0.501  23.787  1.00  0.00           C  
ATOM   2491  CE2 TYR A 186      -5.174  -1.868  25.629  1.00  0.00           C  
ATOM   2492  CZ  TYR A 186      -4.840  -0.606  25.109  1.00  0.00           C  
ATOM   2493  OH  TYR A 186      -4.959   0.506  25.891  1.00  0.00           O  
ATOM   2494  H   TYR A 186      -6.426  -6.124  23.694  1.00 63.37           H  
ATOM   2495  HA  TYR A 186      -6.609  -4.010  21.615  1.00 56.74           H  
ATOM   2496  HB3 TYR A 186      -4.084  -3.906  21.719  1.00  0.00           H  
ATOM   2497  HB2 TYR A 186      -4.083  -4.916  23.131  1.00  0.00           H  
ATOM   2498  HD1 TYR A 186      -3.921  -1.569  21.978  1.00  0.00           H  
ATOM   2499  HD2 TYR A 186      -5.350  -3.983  25.225  1.00  0.00           H  
ATOM   2500  HE1 TYR A 186      -4.098   0.461  23.381  1.00  0.00           H  
ATOM   2501  HE2 TYR A 186      -5.489  -1.961  26.650  1.00  0.00           H  
ATOM   2502  HH  TYR A 186      -5.307   0.298  26.760  1.00  0.00           H  
ATOM   2503  N   CYS A 187      -6.122  -5.717  19.878  1.00 47.96           N  
ANISOU 2503  N   CYS A 187     7497   7301   3426    -59    278    914
ATOM   2504  CA  CYS A 187      -5.632  -6.504  18.741  1.00 42.81           C  
ANISOU 2504  CA  CYS A 187     6812   6580   2872    -50    342    838
ATOM   2505  C   CYS A 187      -4.394  -5.779  18.198  1.00 38.63           C  
ANISOU 2505  C   CYS A 187     6237   6087   2353    -47    292    730
ATOM   2506  O   CYS A 187      -4.570  -4.716  17.599  1.00 38.60           O  
ANISOU 2506  O   CYS A 187     6209   6063   2396    -38    228    723
ATOM   2507  CB  CYS A 187      -6.754  -6.617  17.688  1.00 41.86           C  
ANISOU 2507  CB  CYS A 187     6699   6346   2859    -28    361    889
ATOM   2508  SG  CYS A 187      -6.296  -7.409  16.123  1.00 46.02           S  
ANISOU 2508  SG  CYS A 187     7190   6796   3498    -33    431    806
ATOM   2509  H   CYS A 187      -6.635  -4.881  19.638  1.00 47.96           H  
ATOM   2510  HA  CYS A 187      -5.348  -7.508  19.055  1.00 42.81           H  
ATOM   2511  HB3 CYS A 187      -7.148  -5.628  17.450  1.00 41.86           H  
ATOM   2512  HB2 CYS A 187      -7.583  -7.184  18.111  1.00 41.86           H  
ATOM   2513  N   LYS A 188      -3.182  -6.299  18.486  1.00 37.27           N  
ANISOU 2513  N   LYS A 188     6062   5963   2135    -51    326    646
ATOM   2514  CA  LYS A 188      -1.986  -5.451  18.459  1.00 37.17           C  
ANISOU 2514  CA  LYS A 188     6026   5973   2124    -39    284    543
ATOM   2515  C   LYS A 188      -0.711  -5.979  17.786  1.00 36.47           C  
ANISOU 2515  C   LYS A 188     5945   5844   2068    -40    358    447
ATOM   2516  O   LYS A 188      -0.687  -7.062  17.203  1.00 36.53           O  
ANISOU 2516  O   LYS A 188     5968   5834   2079    -46    444    460
ATOM   2517  CB  LYS A 188      -1.748  -4.805  19.846  1.00  0.00           C  
ATOM   2518  CG  LYS A 188      -1.824  -3.273  19.740  1.00  0.00           C  
ATOM   2519  CD  LYS A 188      -1.330  -2.529  20.979  1.00  0.00           C  
ATOM   2520  CE  LYS A 188      -1.415  -1.008  20.769  1.00  0.00           C  
ATOM   2521  NZ  LYS A 188      -1.008  -0.270  21.975  1.00  0.00           N1+
ATOM   2522  H   LYS A 188      -3.102  -7.190  18.956  1.00 37.27           H  
ATOM   2523  HA  LYS A 188      -2.207  -4.640  17.765  1.00 37.17           H  
ATOM   2524  HB3 LYS A 188      -0.778  -5.097  20.252  1.00  0.00           H  
ATOM   2525  HB2 LYS A 188      -2.472  -5.164  20.579  1.00  0.00           H  
ATOM   2526  HG3 LYS A 188      -2.855  -2.983  19.530  1.00  0.00           H  
ATOM   2527  HG2 LYS A 188      -1.236  -2.931  18.888  1.00  0.00           H  
ATOM   2528  HD3 LYS A 188      -0.298  -2.819  21.182  1.00  0.00           H  
ATOM   2529  HD2 LYS A 188      -1.909  -2.839  21.850  1.00  0.00           H  
ATOM   2530  HE3 LYS A 188      -2.429  -0.711  20.503  1.00  0.00           H  
ATOM   2531  HE2 LYS A 188      -0.769  -0.708  19.942  1.00  0.00           H  
ATOM   2532  HZ1 LYS A 188      -0.052  -0.501  22.204  1.00  0.00           H  
ATOM   2533  HZ2 LYS A 188      -1.081   0.723  21.807  1.00  0.00           H  
ATOM   2534  HZ3 LYS A 188      -1.606  -0.527  22.748  1.00  0.00           H  
ATOM   2535  N   THR A 189       0.279  -5.070  17.825  1.00 74.05           N  
ATOM   2536  CA  THR A 189       1.273  -4.777  16.795  1.00 62.87           C  
ATOM   2537  C   THR A 189       2.738  -4.973  17.260  1.00 59.18           C  
ATOM   2538  O   THR A 189       3.632  -4.906  16.419  1.00 59.42           O  
ATOM   2539  CB  THR A 189       1.114  -3.295  16.363  1.00  0.00           C  
ATOM   2540  OG1 THR A 189       1.282  -2.419  17.466  1.00  0.00           O  
ATOM   2541  CG2 THR A 189      -0.242  -2.993  15.704  1.00  0.00           C  
ATOM   2542  H   THR A 189       0.122  -4.269  18.421  1.00 74.05           H  
ATOM   2543  HA  THR A 189       1.079  -5.396  15.923  1.00 62.87           H  
ATOM   2544  HB  THR A 189       1.889  -3.049  15.634  1.00  0.00           H  
ATOM   2545  HG1 THR A 189       1.191  -1.516  17.151  1.00  0.00           H  
ATOM   2546 HG21 THR A 189      -0.273  -1.971  15.325  1.00  0.00           H  
ATOM   2547 HG22 THR A 189      -0.422  -3.659  14.859  1.00  0.00           H  
ATOM   2548 HG23 THR A 189      -1.071  -3.107  16.400  1.00  0.00           H  
ATOM   2549  N   LYS A 190       2.942  -5.279  18.548  1.00 61.02           N  
ATOM   2550  CA  LYS A 190       4.158  -5.785  19.192  1.00 50.85           C  
ATOM   2551  C   LYS A 190       3.641  -6.243  20.558  1.00 46.91           C  
ATOM   2552  O   LYS A 190       3.555  -5.402  21.449  1.00 43.18           O  
ATOM   2553  CB  LYS A 190       5.269  -4.705  19.355  1.00  0.00           C  
ATOM   2554  CG  LYS A 190       6.079  -4.332  18.098  1.00  0.00           C  
ATOM   2555  CD  LYS A 190       7.375  -3.572  18.426  1.00  0.00           C  
ATOM   2556  CE  LYS A 190       8.150  -3.158  17.163  1.00  0.00           C  
ATOM   2557  NZ  LYS A 190       9.499  -2.656  17.480  1.00  0.00           N1+
ATOM   2558  H   LYS A 190       2.135  -5.265  19.157  1.00 61.02           H  
ATOM   2559  HA  LYS A 190       4.563  -6.639  18.658  1.00 50.85           H  
ATOM   2560  HB3 LYS A 190       5.989  -5.098  20.075  1.00  0.00           H  
ATOM   2561  HB2 LYS A 190       4.865  -3.798  19.808  1.00  0.00           H  
ATOM   2562  HG3 LYS A 190       5.479  -3.688  17.458  1.00  0.00           H  
ATOM   2563  HG2 LYS A 190       6.310  -5.230  17.524  1.00  0.00           H  
ATOM   2564  HD3 LYS A 190       7.996  -4.188  19.075  1.00  0.00           H  
ATOM   2565  HD2 LYS A 190       7.128  -2.680  19.003  1.00  0.00           H  
ATOM   2566  HE3 LYS A 190       7.604  -2.390  16.615  1.00  0.00           H  
ATOM   2567  HE2 LYS A 190       8.253  -4.008  16.490  1.00  0.00           H  
ATOM   2568  HZ1 LYS A 190      10.021  -3.341  18.003  1.00  0.00           H  
ATOM   2569  HZ2 LYS A 190       9.990  -2.435  16.624  1.00  0.00           H  
ATOM   2570  HZ3 LYS A 190       9.419  -1.801  18.020  1.00  0.00           H  
ATOM   2571  N   TYR A 191       3.177  -7.481  20.782  1.00 41.24           N  
ANISOU 2571  N   TYR A 191     6634   6407   2628    -31    517    170
ATOM   2572  CA  TYR A 191       3.318  -8.810  20.175  1.00 43.03           C  
ANISOU 2572  CA  TYR A 191     6924   6667   2758    -28    565    108
ATOM   2573  C   TYR A 191       3.015  -9.140  18.704  1.00 42.87           C  
ANISOU 2573  C   TYR A 191     6930   6579   2779    -12    639     19
ATOM   2574  O   TYR A 191       3.246 -10.306  18.407  1.00 43.27           O  
ANISOU 2574  O   TYR A 191     7001   6633   2808      7    740      7
ATOM   2575  CB  TYR A 191       2.615  -9.845  21.105  1.00 44.54           C  
ANISOU 2575  CB  TYR A 191     7125   6918   2880    -28    632    174
ATOM   2576  CG  TYR A 191       1.411  -9.272  21.817  1.00 45.95           C  
ANISOU 2576  CG  TYR A 191     7300   7172   2985    -39    563    260
ATOM   2577  CD1 TYR A 191       0.234  -8.974  21.097  1.00 45.74           C  
ANISOU 2577  CD1 TYR A 191     7230   7134   3015    -46    536    362
ATOM   2578  CD2 TYR A 191       1.543  -8.873  23.160  1.00 47.47           C  
ANISOU 2578  CD2 TYR A 191     7543   7445   3049    -38    526    239
ATOM   2579  CE1 TYR A 191      -0.773  -8.199  21.702  1.00 46.83           C  
ANISOU 2579  CE1 TYR A 191     7370   7337   3086    -50    477    450
ATOM   2580  CE2 TYR A 191       0.537  -8.102  23.760  1.00 48.41           C  
ANISOU 2580  CE2 TYR A 191     7657   7642   3093    -36    462    327
ATOM   2581  CZ  TYR A 191      -0.601  -7.731  23.019  1.00 48.19           C  
ANISOU 2581  CZ  TYR A 191     7582   7598   3132    -42    438    435
ATOM   2582  OH  TYR A 191      -1.523  -6.894  23.572  1.00 49.35           O  
ANISOU 2582  OH  TYR A 191     7726   7799   3225    -38    375    528
ATOM   2583  H   TYR A 191       2.720  -7.563  21.680  1.00 41.24           H  
ATOM   2584  HA  TYR A 191       4.390  -8.991  20.257  1.00 43.03           H  
ATOM   2585  HB3 TYR A 191       3.330 -10.161  21.866  1.00 44.54           H  
ATOM   2586  HB2 TYR A 191       2.309 -10.764  20.607  1.00 44.54           H  
ATOM   2587  HD1 TYR A 191       0.133  -9.273  20.063  1.00 45.74           H  
ATOM   2588  HD2 TYR A 191       2.443  -9.094  23.716  1.00 47.47           H  
ATOM   2589  HE1 TYR A 191      -1.651  -7.920  21.138  1.00 46.83           H  
ATOM   2590  HE2 TYR A 191       0.662  -7.767  24.778  1.00 48.41           H  
ATOM   2591  HH  TYR A 191      -1.225  -6.528  24.409  1.00 49.35           H  
ATOM   2592  N   SER A 192       2.643  -8.246  17.761  1.00 31.02           N  
ATOM   2593  CA  SER A 192       2.909  -8.598  16.347  1.00 32.28           C  
ATOM   2594  C   SER A 192       4.434  -8.652  16.162  1.00 31.44           C  
ATOM   2595  O   SER A 192       5.132  -7.688  16.468  1.00 32.07           O  
ATOM   2596  CB  SER A 192       2.200  -7.739  15.284  1.00  0.00           C  
ATOM   2597  OG  SER A 192       2.307  -8.325  14.002  1.00  0.00           O  
ATOM   2598  H   SER A 192       2.463  -7.277  17.984  1.00 31.02           H  
ATOM   2599  HA  SER A 192       2.499  -9.596  16.187  1.00 32.28           H  
ATOM   2600  HB3 SER A 192       2.647  -6.758  15.191  1.00  0.00           H  
ATOM   2601  HB2 SER A 192       1.142  -7.631  15.515  1.00  0.00           H  
ATOM   2602  HG  SER A 192       1.661  -9.032  13.929  1.00  0.00           H  
ATOM   2603  N   LEU A 193       4.874  -9.858  15.798  1.00 31.02           N  
ATOM   2604  CA  LEU A 193       6.220 -10.412  15.795  1.00 30.54           C  
ATOM   2605  C   LEU A 193       6.644 -11.133  17.100  1.00 30.29           C  
ATOM   2606  O   LEU A 193       7.536 -11.970  17.017  1.00 30.82           O  
ATOM   2607  CB  LEU A 193       7.267  -9.440  15.230  1.00  0.00           C  
ATOM   2608  CG  LEU A 193       6.988  -8.868  13.813  1.00  0.00           C  
ATOM   2609  CD1 LEU A 193       6.168  -9.782  12.875  1.00  0.00           C  
ATOM   2610  CD2 LEU A 193       6.475  -7.412  13.803  1.00  0.00           C  
ATOM   2611  H   LEU A 193       4.167 -10.541  15.573  1.00 31.02           H  
ATOM   2612  HA  LEU A 193       6.167 -11.221  15.079  1.00 30.54           H  
ATOM   2613  HB3 LEU A 193       8.182 -10.016  15.172  1.00  0.00           H  
ATOM   2614  HB2 LEU A 193       7.482  -8.646  15.941  1.00  0.00           H  
ATOM   2615  HG  LEU A 193       7.982  -8.823  13.386  1.00  0.00           H  
ATOM   2616 HD11 LEU A 193       6.233  -9.454  11.840  1.00  0.00           H  
ATOM   2617 HD12 LEU A 193       6.527 -10.810  12.899  1.00  0.00           H  
ATOM   2618 HD13 LEU A 193       5.108  -9.785  13.129  1.00  0.00           H  
ATOM   2619 HD21 LEU A 193       6.892  -6.839  12.978  1.00  0.00           H  
ATOM   2620 HD22 LEU A 193       5.391  -7.371  13.693  1.00  0.00           H  
ATOM   2621 HD23 LEU A 193       6.745  -6.873  14.710  1.00  0.00           H  
ATOM   2622  N   ASN A 194       5.964 -10.897  18.240  1.00 27.98           N  
ATOM   2623  CA  ASN A 194       6.180 -11.474  19.588  1.00 27.56           C  
ATOM   2624  C   ASN A 194       7.543 -11.079  20.172  1.00 27.51           C  
ATOM   2625  O   ASN A 194       7.607 -10.231  21.061  1.00 28.08           O  
ATOM   2626  CB  ASN A 194       5.997 -13.028  19.629  1.00  0.00           C  
ATOM   2627  CG  ASN A 194       4.619 -13.554  20.048  1.00  0.00           C  
ATOM   2628  OD1 ASN A 194       4.542 -14.524  20.798  1.00  0.00           O  
ATOM   2629  ND2 ASN A 194       3.528 -12.957  19.570  1.00  0.00           N  
ATOM   2630  H   ASN A 194       5.196 -10.241  18.190  1.00 27.98           H  
ATOM   2631  HA  ASN A 194       5.394 -11.020  20.189  1.00 27.56           H  
ATOM   2632  HB3 ASN A 194       6.659 -13.444  20.392  1.00  0.00           H  
ATOM   2633  HB2 ASN A 194       6.315 -13.507  18.705  1.00  0.00           H  
ATOM   2634 HD22 ASN A 194       2.614 -13.302  19.824  1.00  0.00           H  
ATOM   2635 HD21 ASN A 194       3.594 -12.145  18.970  1.00  0.00           H  
ATOM   2636  N   SER A 195       8.581 -11.777  19.697  1.00 44.68           N  
ANISOU 2636  N   SER A 195     7332   6625   3019     49    803   -253
ATOM   2637  CA  SER A 195       9.921 -11.834  20.255  1.00 48.56           C  
ANISOU 2637  CA  SER A 195     7932   7085   3432     54    842   -353
ATOM   2638  C   SER A 195      10.841 -10.773  19.645  1.00 50.70           C  
ANISOU 2638  C   SER A 195     8259   7287   3719     15    765   -425
ATOM   2639  O   SER A 195      10.544 -10.246  18.572  1.00 49.52           O  
ANISOU 2639  O   SER A 195     8054   7115   3649     -3    695   -394
ATOM   2640  CB  SER A 195      10.457 -13.250  19.990  1.00  0.00           C  
ATOM   2641  OG  SER A 195       9.915 -14.154  20.927  1.00  0.00           O  
ATOM   2642  H   SER A 195       8.411 -12.400  18.919  1.00 44.68           H  
ATOM   2643  HA  SER A 195       9.880 -11.655  21.333  1.00 48.56           H  
ATOM   2644  HB3 SER A 195      11.543 -13.294  20.076  1.00  0.00           H  
ATOM   2645  HB2 SER A 195      10.196 -13.582  18.988  1.00  0.00           H  
ATOM   2646  HG  SER A 195       8.980 -14.271  20.740  1.00  0.00           H  
ATOM   2647  N   THR A 196      11.944 -10.494  20.364  1.00 55.65           N  
ANISOU 2647  N   THR A 196     8998   7877   4269     -2    780   -519
ATOM   2648  CA  THR A 196      12.877  -9.403  20.083  1.00 55.65           C  
ANISOU 2648  CA  THR A 196     9063   7810   4271    -59    706   -589
ATOM   2649  C   THR A 196      13.538  -9.462  18.696  1.00 55.78           C  
ANISOU 2649  C   THR A 196     9069   7720   4406    -37    722   -596
ATOM   2650  O   THR A 196      13.560  -8.445  18.008  1.00 56.28           O  
ANISOU 2650  O   THR A 196     9103   7766   4515    -85    633   -586
ATOM   2651  CB  THR A 196      13.930  -9.220  21.211  1.00  0.00           C  
ATOM   2652  OG1 THR A 196      14.535  -7.948  21.108  1.00  0.00           O  
ATOM   2653  CG2 THR A 196      15.067 -10.259  21.252  1.00  0.00           C  
ATOM   2654  H   THR A 196      12.110 -10.999  21.222  1.00 55.65           H  
ATOM   2655  HA  THR A 196      12.281  -8.503  20.068  1.00 55.65           H  
ATOM   2656  HB  THR A 196      13.413  -9.243  22.171  1.00  0.00           H  
ATOM   2657  HG1 THR A 196      15.306  -7.927  21.680  1.00  0.00           H  
ATOM   2658 HG21 THR A 196      15.689 -10.117  22.136  1.00  0.00           H  
ATOM   2659 HG22 THR A 196      14.669 -11.273  21.300  1.00  0.00           H  
ATOM   2660 HG23 THR A 196      15.723 -10.195  20.384  1.00  0.00           H  
ATOM   2661  N   THR A 197      13.983 -10.662  18.296  1.00 54.90           N  
ANISOU 2661  N   THR A 197     8979   7542   4338     41    838   -607
ATOM   2662  CA  THR A 197      14.538 -10.982  16.984  1.00 53.47           C  
ANISOU 2662  CA  THR A 197     8799   7260   4259     79    865   -609
ATOM   2663  C   THR A 197      13.533 -10.810  15.827  1.00 50.64           C  
ANISOU 2663  C   THR A 197     8311   6940   3991     86    817   -518
ATOM   2664  O   THR A 197      13.889 -10.222  14.811  1.00 48.80           O  
ANISOU 2664  O   THR A 197     8069   6648   3826     75    778   -515
ATOM   2665  CB  THR A 197      15.174 -12.410  16.979  1.00  0.00           C  
ATOM   2666  OG1 THR A 197      15.298 -12.977  15.686  1.00  0.00           O  
ATOM   2667  CG2 THR A 197      14.434 -13.448  17.845  1.00  0.00           C  
ATOM   2668  H   THR A 197      13.903 -11.443  18.931  1.00 54.90           H  
ATOM   2669  HA  THR A 197      15.346 -10.269  16.807  1.00 53.47           H  
ATOM   2670  HB  THR A 197      16.189 -12.323  17.367  1.00  0.00           H  
ATOM   2671  HG1 THR A 197      15.880 -12.421  15.161  1.00  0.00           H  
ATOM   2672 HG21 THR A 197      14.884 -14.436  17.743  1.00  0.00           H  
ATOM   2673 HG22 THR A 197      14.468 -13.194  18.904  1.00  0.00           H  
ATOM   2674 HG23 THR A 197      13.388 -13.534  17.554  1.00  0.00           H  
ATOM   2675  N   TRP A 198      12.297 -11.294  16.001  1.00 48.41           N  
ANISOU 2675  N   TRP A 198     7936   6753   3705    100    822   -444
ATOM   2676  CA  TRP A 198      11.266 -11.253  14.968  1.00 45.28           C  
ANISOU 2676  CA  TRP A 198     7426   6388   3391    106    788   -358
ATOM   2677  C   TRP A 198      10.766  -9.841  14.624  1.00 42.94           C  
ANISOU 2677  C   TRP A 198     7085   6124   3108     37    661   -331
ATOM   2678  O   TRP A 198      10.468  -9.600  13.454  1.00 42.87           O  
ANISOU 2678  O   TRP A 198     7009   6103   3176     36    623   -287
ATOM   2679  CB  TRP A 198      10.123 -12.186  15.370  1.00 45.87           C  
ANISOU 2679  CB  TRP A 198     7430   6543   3455    131    841   -288
ATOM   2680  CG  TRP A 198      10.430 -13.643  15.236  1.00 47.22           C  
ANISOU 2680  CG  TRP A 198     7603   6692   3648    211    970   -290
ATOM   2681  CD1 TRP A 198      10.931 -14.449  16.198  1.00 49.23           C  
ANISOU 2681  CD1 TRP A 198     7910   6954   3839    252   1068   -325
ATOM   2682  CD2 TRP A 198      10.363 -14.457  14.029  1.00 46.08           C  
ANISOU 2682  CD2 TRP A 198     7398   6520   3591    269   1018   -251
ATOM   2683  NE1 TRP A 198      11.130 -15.713  15.688  1.00 48.84           N  
ANISOU 2683  NE1 TRP A 198     7829   6886   3840    339   1179   -307
ATOM   2684  CE2 TRP A 198      10.805 -15.777  14.349  1.00 47.38           C  
ANISOU 2684  CE2 TRP A 198     7573   6683   3745    351   1148   -260
ATOM   2685  CE3 TRP A 198       9.980 -14.212  12.690  1.00 45.43           C  
ANISOU 2685  CE3 TRP A 198     7252   6421   3590    263    965   -208
ATOM   2686  CZ2 TRP A 198      10.853 -16.804  13.392  1.00 48.63           C  
ANISOU 2686  CZ2 TRP A 198     7669   6835   3975    432   1223   -220
ATOM   2687  CZ3 TRP A 198      10.030 -15.233  11.720  1.00 46.66           C  
ANISOU 2687  CZ3 TRP A 198     7357   6567   3806    336   1035   -174
ATOM   2688  CH2 TRP A 198      10.463 -16.527  12.069  1.00 49.82           C  
ANISOU 2688  CH2 TRP A 198     7757   6975   4196    422   1162   -177
ATOM   2689  H   TRP A 198      12.048 -11.746  16.869  1.00 48.41           H  
ATOM   2690  HA  TRP A 198      11.697 -11.643  14.044  1.00 45.28           H  
ATOM   2691  HB3 TRP A 198       9.239 -11.999  14.760  1.00 45.87           H  
ATOM   2692  HB2 TRP A 198       9.855 -11.980  16.405  1.00 45.87           H  
ATOM   2693  HD1 TRP A 198      11.156 -14.135  17.203  1.00 49.23           H  
ATOM   2694  HE1 TRP A 198      11.499 -16.474  16.240  1.00 48.84           H  
ATOM   2695  HE3 TRP A 198       9.643 -13.225  12.407  1.00 45.43           H  
ATOM   2696  HZ2 TRP A 198      11.192 -17.792  13.666  1.00 48.63           H  
ATOM   2697  HZ3 TRP A 198       9.731 -15.022  10.703  1.00 46.66           H  
ATOM   2698  HH2 TRP A 198      10.498 -17.305  11.322  1.00 49.82           H  
ATOM   2699  N   LYS A 199      10.704  -8.930  15.616  1.00 42.31           N  
ANISOU 2699  N   LYS A 199     7040   6088   2947    -16    597   -356
ATOM   2700  CA  LYS A 199      10.353  -7.526  15.382  1.00 41.56           C  
ANISOU 2700  CA  LYS A 199     6903   6031   2858    -71    481   -330
ATOM   2701  C   LYS A 199      11.431  -6.735  14.615  1.00 41.47           C  
ANISOU 2701  C   LYS A 199     6929   5939   2889   -107    441   -382
ATOM   2702  O   LYS A 199      11.053  -5.793  13.918  1.00 39.77           O  
ANISOU 2702  O   LYS A 199     6654   5733   2725   -132    371   -348
ATOM   2703  CB  LYS A 199       9.843  -6.823  16.663  1.00  0.00           C  
ATOM   2704  CG  LYS A 199      10.753  -6.842  17.903  1.00  0.00           C  
ATOM   2705  CD  LYS A 199      10.097  -6.137  19.108  1.00  0.00           C  
ATOM   2706  CE  LYS A 199      10.710  -6.513  20.468  1.00  0.00           C  
ATOM   2707  NZ  LYS A 199      10.167  -5.710  21.577  1.00  0.00           N1+
ATOM   2708  H   LYS A 199      10.945  -9.192  16.563  1.00 42.31           H  
ATOM   2709  HA  LYS A 199       9.493  -7.535  14.711  1.00 41.56           H  
ATOM   2710  HB3 LYS A 199       8.891  -7.271  16.944  1.00  0.00           H  
ATOM   2711  HB2 LYS A 199       9.615  -5.788  16.418  1.00  0.00           H  
ATOM   2712  HG3 LYS A 199      11.712  -6.377  17.676  1.00  0.00           H  
ATOM   2713  HG2 LYS A 199      10.969  -7.871  18.166  1.00  0.00           H  
ATOM   2714  HD3 LYS A 199       9.028  -6.356  19.123  1.00  0.00           H  
ATOM   2715  HD2 LYS A 199      10.193  -5.062  18.961  1.00  0.00           H  
ATOM   2716  HE3 LYS A 199      11.791  -6.372  20.449  1.00  0.00           H  
ATOM   2717  HE2 LYS A 199      10.492  -7.557  20.692  1.00  0.00           H  
ATOM   2718  HZ1 LYS A 199       9.166  -5.838  21.635  1.00  0.00           H  
ATOM   2719  HZ2 LYS A 199      10.592  -6.003  22.445  1.00  0.00           H  
ATOM   2720  HZ3 LYS A 199      10.372  -4.733  21.421  1.00  0.00           H  
ATOM   2721  N   VAL A 200      12.714  -7.155  14.679  1.00 42.32           N  
ANISOU 2721  N   VAL A 200     7141   5964   2973   -109    494   -464
ATOM   2722  CA  VAL A 200      13.776  -6.592  13.829  1.00 39.68           C  
ANISOU 2722  CA  VAL A 200     6864   5536   2678   -147    474   -514
ATOM   2723  C   VAL A 200      13.705  -7.111  12.384  1.00 37.37           C  
ANISOU 2723  C   VAL A 200     6520   5192   2486    -96    504   -471
ATOM   2724  O   VAL A 200      13.906  -6.316  11.464  1.00 36.49           O  
ANISOU 2724  O   VAL A 200     6384   5058   2423   -133    447   -460
ATOM   2725  CB  VAL A 200      15.235  -6.710  14.384  1.00  0.00           C  
ATOM   2726  CG1 VAL A 200      15.307  -6.635  15.914  1.00  0.00           C  
ATOM   2727  CG2 VAL A 200      16.135  -7.850  13.857  1.00  0.00           C  
ATOM   2728  H   VAL A 200      12.966  -7.942  15.260  1.00 42.32           H  
ATOM   2729  HA  VAL A 200      13.590  -5.532  13.738  1.00 39.68           H  
ATOM   2730  HB  VAL A 200      15.728  -5.796  14.047  1.00  0.00           H  
ATOM   2731 HG11 VAL A 200      16.315  -6.389  16.248  1.00  0.00           H  
ATOM   2732 HG12 VAL A 200      14.630  -5.882  16.320  1.00  0.00           H  
ATOM   2733 HG13 VAL A 200      15.059  -7.601  16.340  1.00  0.00           H  
ATOM   2734 HG21 VAL A 200      17.110  -7.828  14.346  1.00  0.00           H  
ATOM   2735 HG22 VAL A 200      15.713  -8.832  14.037  1.00  0.00           H  
ATOM   2736 HG23 VAL A 200      16.327  -7.760  12.787  1.00  0.00           H  
ATOM   2737  N   LEU A 201      13.391  -8.409  12.215  1.00 36.01           N  
ANISOU 2737  N   LEU A 201     6331   5009   2341    -12    594   -446
ATOM   2738  CA  LEU A 201      13.260  -9.066  10.913  1.00 33.83           C  
ANISOU 2738  CA  LEU A 201     6005   4698   2152     44    626   -402
ATOM   2739  C   LEU A 201      12.117  -8.475  10.077  1.00 31.89           C  
ANISOU 2739  C   LEU A 201     5643   4519   1955     18    548   -328
ATOM   2740  O   LEU A 201      12.344  -8.155   8.913  1.00 31.96           O  
ANISOU 2740  O   LEU A 201     5625   4495   2022     15    520   -309
ATOM   2741  CB  LEU A 201      13.063 -10.587  11.095  1.00  0.00           C  
ATOM   2742  CG  LEU A 201      14.307 -11.344  11.607  1.00  0.00           C  
ATOM   2743  CD1 LEU A 201      13.945 -12.793  11.999  1.00  0.00           C  
ATOM   2744  CD2 LEU A 201      15.489 -11.276  10.616  1.00  0.00           C  
ATOM   2745  H   LEU A 201      13.244  -8.995  13.025  1.00 36.01           H  
ATOM   2746  HA  LEU A 201      14.183  -8.888  10.359  1.00 33.83           H  
ATOM   2747  HB3 LEU A 201      12.758 -11.037  10.147  1.00  0.00           H  
ATOM   2748  HB2 LEU A 201      12.229 -10.753  11.777  1.00  0.00           H  
ATOM   2749  HG  LEU A 201      14.643 -10.851  12.517  1.00  0.00           H  
ATOM   2750 HD11 LEU A 201      14.240 -12.999  13.028  1.00  0.00           H  
ATOM   2751 HD12 LEU A 201      12.873 -12.982  11.935  1.00  0.00           H  
ATOM   2752 HD13 LEU A 201      14.430 -13.536  11.367  1.00  0.00           H  
ATOM   2753 HD21 LEU A 201      15.981 -12.238  10.479  1.00  0.00           H  
ATOM   2754 HD22 LEU A 201      15.175 -10.935   9.630  1.00  0.00           H  
ATOM   2755 HD23 LEU A 201      16.248 -10.580  10.973  1.00  0.00           H  
ATOM   2756  N   SER A 202      10.936  -8.308  10.693  1.00 27.56           N  
ANISOU 2756  N   SER A 202     5034   4060   1378      3    519   -286
ATOM   2757  CA  SER A 202       9.748  -7.755  10.045  1.00 35.08           C  
ANISOU 2757  CA  SER A 202     5888   5066   2373    -12    457   -215
ATOM   2758  C   SER A 202       9.868  -6.262   9.711  1.00 31.47           C  
ANISOU 2758  C   SER A 202     5421   4608   1928    -67    364   -223
ATOM   2759  O   SER A 202       9.312  -5.854   8.695  1.00 28.97           O  
ANISOU 2759  O   SER A 202     5044   4294   1671    -69    328   -183
ATOM   2760  CB  SER A 202       8.539  -7.999  10.943  1.00  0.00           C  
ATOM   2761  OG  SER A 202       7.325  -7.557  10.361  1.00  0.00           O  
ATOM   2762  H   SER A 202      10.829  -8.602  11.655  1.00 27.56           H  
ATOM   2763  HA  SER A 202       9.588  -8.306   9.116  1.00 35.08           H  
ATOM   2764  HB3 SER A 202       8.699  -7.470  11.881  1.00  0.00           H  
ATOM   2765  HB2 SER A 202       8.454  -9.064  11.161  1.00  0.00           H  
ATOM   2766  HG  SER A 202       7.370  -6.606  10.234  1.00  0.00           H  
ATOM   2767  N   SER A 203      10.577  -5.481  10.549  1.00 31.78           N  
ANISOU 2767  N   SER A 203     5523   4646   1907   -116    329   -277
ATOM   2768  CA  SER A 203      10.840  -4.063  10.297  1.00 30.51           C  
ANISOU 2768  CA  SER A 203     5353   4494   1745   -180    243   -287
ATOM   2769  C   SER A 203      11.680  -3.878   9.024  1.00 30.46           C  
ANISOU 2769  C   SER A 203     5366   4407   1801   -192    249   -305
ATOM   2770  O   SER A 203      11.243  -3.163   8.125  1.00 30.43           O  
ANISOU 2770  O   SER A 203     5302   4420   1840   -209    200   -270
ATOM   2771  CB  SER A 203      11.477  -3.404  11.537  1.00  0.00           C  
ATOM   2772  OG  SER A 203      11.708  -2.022  11.337  1.00  0.00           O  
ATOM   2773  H   SER A 203      11.001  -5.881  11.375  1.00 31.78           H  
ATOM   2774  HA  SER A 203       9.875  -3.580  10.129  1.00 30.51           H  
ATOM   2775  HB3 SER A 203      12.424  -3.885  11.785  1.00  0.00           H  
ATOM   2776  HB2 SER A 203      10.824  -3.516  12.403  1.00  0.00           H  
ATOM   2777  HG  SER A 203      11.903  -1.618  12.186  1.00  0.00           H  
ATOM   2778  N   LEU A 204      12.822  -4.583   8.942  1.00 31.55           N  
ANISOU 2778  N   LEU A 204     5594   4455   1938   -177    316   -358
ATOM   2779  CA  LEU A 204      13.700  -4.579   7.772  1.00 30.87           C  
ANISOU 2779  CA  LEU A 204     5547   4283   1900   -185    328   -372
ATOM   2780  C   LEU A 204      13.057  -5.203   6.517  1.00 30.72           C  
ANISOU 2780  C   LEU A 204     5452   4266   1953   -120    350   -309
ATOM   2781  O   LEU A 204      13.306  -4.696   5.427  1.00 31.39           O  
ANISOU 2781  O   LEU A 204     5527   4321   2079   -133    329   -294
ATOM   2782  CB  LEU A 204      15.058  -5.209   8.161  1.00  0.00           C  
ATOM   2783  CG  LEU A 204      16.135  -5.331   7.052  1.00  0.00           C  
ATOM   2784  CD1 LEU A 204      16.513  -3.987   6.395  1.00  0.00           C  
ATOM   2785  CD2 LEU A 204      17.387  -6.065   7.571  1.00  0.00           C  
ATOM   2786  H   LEU A 204      13.103  -5.177   9.711  1.00 31.55           H  
ATOM   2787  HA  LEU A 204      13.871  -3.530   7.537  1.00 30.87           H  
ATOM   2788  HB3 LEU A 204      14.867  -6.206   8.561  1.00  0.00           H  
ATOM   2789  HB2 LEU A 204      15.478  -4.636   8.989  1.00  0.00           H  
ATOM   2790  HG  LEU A 204      15.716  -5.959   6.265  1.00  0.00           H  
ATOM   2791 HD11 LEU A 204      16.944  -4.156   5.408  1.00  0.00           H  
ATOM   2792 HD12 LEU A 204      15.658  -3.332   6.247  1.00  0.00           H  
ATOM   2793 HD13 LEU A 204      17.249  -3.442   6.986  1.00  0.00           H  
ATOM   2794 HD21 LEU A 204      18.293  -5.469   7.462  1.00  0.00           H  
ATOM   2795 HD22 LEU A 204      17.300  -6.326   8.627  1.00  0.00           H  
ATOM   2796 HD23 LEU A 204      17.545  -6.994   7.022  1.00  0.00           H  
ATOM   2797  N   GLU A 205      12.212  -6.237   6.681  1.00 30.34           N  
ANISOU 2797  N   GLU A 205     5352   4259   1914    -57    391   -272
ATOM   2798  CA  GLU A 205      11.446  -6.862   5.597  1.00 29.70           C  
ANISOU 2798  CA  GLU A 205     5199   4190   1894     -7    407   -214
ATOM   2799  C   GLU A 205      10.386  -5.922   4.990  1.00 30.77           C  
ANISOU 2799  C   GLU A 205     5247   4382   2063    -42    332   -169
ATOM   2800  O   GLU A 205      10.299  -5.843   3.766  1.00 31.86           O  
ANISOU 2800  O   GLU A 205     5350   4507   2248    -35    318   -142
ATOM   2801  CB  GLU A 205      10.855  -8.202   6.084  1.00  0.00           C  
ATOM   2802  CG  GLU A 205       9.981  -8.957   5.053  1.00  0.00           C  
ATOM   2803  CD  GLU A 205       9.443 -10.324   5.512  1.00  0.00           C  
ATOM   2804  OE1 GLU A 205       9.612 -10.682   6.701  1.00  0.00           O  
ATOM   2805  OE2 GLU A 205       8.849 -11.001   4.644  1.00  0.00           O1-
ATOM   2806  H   GLU A 205      12.069  -6.625   7.605  1.00 30.34           H  
ATOM   2807  HA  GLU A 205      12.155  -7.098   4.800  1.00 29.70           H  
ATOM   2808  HB3 GLU A 205      10.270  -8.020   6.984  1.00  0.00           H  
ATOM   2809  HB2 GLU A 205      11.680  -8.852   6.382  1.00  0.00           H  
ATOM   2810  HG3 GLU A 205      10.553  -9.098   4.134  1.00  0.00           H  
ATOM   2811  HG2 GLU A 205       9.114  -8.351   4.788  1.00  0.00           H  
ATOM   2812  N   ILE A 206       9.641  -5.199   5.848  1.00 32.43           N  
ANISOU 2812  N   ILE A 206     5426   4656   2241    -73    287   -157
ATOM   2813  CA  ILE A 206       8.682  -4.154   5.464  1.00 35.54           C  
ANISOU 2813  CA  ILE A 206     5747   5100   2657    -92    224   -112
ATOM   2814  C   ILE A 206       9.344  -2.983   4.719  1.00 37.65           C  
ANISOU 2814  C   ILE A 206     6020   5349   2938   -137    177   -129
ATOM   2815  O   ILE A 206       8.798  -2.534   3.713  1.00 37.47           O  
ANISOU 2815  O   ILE A 206     5943   5335   2957   -134    152    -96
ATOM   2816  CB  ILE A 206       7.876  -3.622   6.696  1.00  0.00           C  
ATOM   2817  CG1 ILE A 206       6.743  -4.613   7.032  1.00  0.00           C  
ATOM   2818  CG2 ILE A 206       7.293  -2.190   6.584  1.00  0.00           C  
ATOM   2819  CD1 ILE A 206       6.101  -4.409   8.412  1.00  0.00           C  
ATOM   2820  H   ILE A 206       9.758  -5.342   6.843  1.00 32.43           H  
ATOM   2821  HA  ILE A 206       7.979  -4.613   4.766  1.00 35.54           H  
ATOM   2822  HB  ILE A 206       8.559  -3.604   7.546  1.00  0.00           H  
ATOM   2823 HG13 ILE A 206       7.108  -5.639   6.969  1.00  0.00           H  
ATOM   2824 HG12 ILE A 206       5.972  -4.521   6.268  1.00  0.00           H  
ATOM   2825 HG21 ILE A 206       6.707  -1.926   7.464  1.00  0.00           H  
ATOM   2826 HG22 ILE A 206       8.072  -1.431   6.510  1.00  0.00           H  
ATOM   2827 HG23 ILE A 206       6.639  -2.091   5.716  1.00  0.00           H  
ATOM   2828 HD11 ILE A 206       5.687  -5.345   8.786  1.00  0.00           H  
ATOM   2829 HD12 ILE A 206       6.827  -4.055   9.145  1.00  0.00           H  
ATOM   2830 HD13 ILE A 206       5.287  -3.685   8.367  1.00  0.00           H  
ATOM   2831  N   ASN A 207      10.513  -2.538   5.209  1.00 40.09           N  
ANISOU 2831  N   ASN A 207     6399   5626   3207   -185    168   -183
ATOM   2832  CA  ASN A 207      11.334  -1.502   4.577  1.00 42.60           C  
ANISOU 2832  CA  ASN A 207     6733   5924   3528   -248    128   -201
ATOM   2833  C   ASN A 207      11.924  -1.962   3.236  1.00 40.31           C  
ANISOU 2833  C   ASN A 207     6458   5568   3290   -230    161   -195
ATOM   2834  O   ASN A 207      12.052  -1.126   2.347  1.00 40.61           O  
ANISOU 2834  O   ASN A 207     6471   5612   3349   -266    130   -180
ATOM   2835  CB  ASN A 207      12.435  -1.053   5.563  1.00 48.20           C  
ANISOU 2835  CB  ASN A 207     7532   6605   4177   -321    117   -267
ATOM   2836  CG  ASN A 207      11.940   0.009   6.546  1.00 53.83           C  
ANISOU 2836  CG  ASN A 207     8220   7404   4830   -362     55   -268
ATOM   2837  OD1 ASN A 207      12.087   1.199   6.283  1.00 53.14           O  
ANISOU 2837  OD1 ASN A 207     8079   7378   4734   -410    -10   -245
ATOM   2838  ND2 ASN A 207      11.356  -0.394   7.674  1.00 58.31           N  
ANISOU 2838  ND2 ASN A 207     8823   7984   5348   -342     76   -289
ATOM   2839  H   ASN A 207      10.889  -2.959   6.048  1.00 40.09           H  
ATOM   2840  HA  ASN A 207      10.645  -0.670   4.406  1.00 42.60           H  
ATOM   2841  HB3 ASN A 207      13.255  -0.587   5.012  1.00 48.20           H  
ATOM   2842  HB2 ASN A 207      12.877  -1.900   6.088  1.00 48.20           H  
ATOM   2843 HD22 ASN A 207      11.014   0.293   8.332  1.00 58.31           H  
ATOM   2844 HD21 ASN A 207      11.246  -1.381   7.878  1.00 58.31           H  
ATOM   2845  N   ILE A 208      12.237  -3.260   3.077  1.00 37.60           N  
ANISOU 2845  N   ILE A 208     6157   5168   2961   -173    226   -202
ATOM   2846  CA  ILE A 208      12.697  -3.809   1.803  1.00 34.58           C  
ANISOU 2846  CA  ILE A 208     5792   4729   2617   -141    257   -186
ATOM   2847  C   ILE A 208      11.573  -3.841   0.750  1.00 34.38           C  
ANISOU 2847  C   ILE A 208     5667   4755   2641   -110    236   -129
ATOM   2848  O   ILE A 208      11.732  -3.228  -0.301  1.00 38.74           O  
ANISOU 2848  O   ILE A 208     6201   5303   3217   -129    214   -111
ATOM   2849  CB  ILE A 208      13.407  -5.189   1.941  1.00 31.61           C  
ANISOU 2849  CB  ILE A 208     5486   4290   2235    -68    336   -199
ATOM   2850  CG1 ILE A 208      14.804  -5.000   2.579  1.00 30.65           C  
ANISOU 2850  CG1 ILE A 208     5492   4086   2066    -97    368   -265
ATOM   2851  CG2 ILE A 208      13.549  -5.991   0.624  1.00 29.72           C  
ANISOU 2851  CG2 ILE A 208     5246   4017   2031    -15    361   -162
ATOM   2852  CD1 ILE A 208      15.391  -6.282   3.184  1.00 27.79           C  
ANISOU 2852  CD1 ILE A 208     5206   3660   1692     -8    459   -282
ATOM   2853  H   ILE A 208      12.136  -3.908   3.847  1.00 37.60           H  
ATOM   2854  HA  ILE A 208      13.454  -3.120   1.443  1.00 34.58           H  
ATOM   2855  HB  ILE A 208      12.811  -5.794   2.626  1.00 31.61           H  
ATOM   2856 HG13 ILE A 208      14.767  -4.242   3.361  1.00 30.65           H  
ATOM   2857 HG12 ILE A 208      15.494  -4.603   1.833  1.00 30.65           H  
ATOM   2858 HG21 ILE A 208      14.102  -6.916   0.778  1.00 29.72           H  
ATOM   2859 HG22 ILE A 208      12.582  -6.286   0.217  1.00 29.72           H  
ATOM   2860 HG23 ILE A 208      14.075  -5.414  -0.137  1.00 29.72           H  
ATOM   2861 HD11 ILE A 208      16.226  -6.049   3.844  1.00 27.79           H  
ATOM   2862 HD12 ILE A 208      14.648  -6.822   3.773  1.00 27.79           H  
ATOM   2863 HD13 ILE A 208      15.765  -6.955   2.413  1.00 27.79           H  
ATOM   2864  N   LEU A 209      10.459  -4.522   1.062  1.00 30.47           N  
ANISOU 2864  N   LEU A 209     5116   4306   2155    -70    247   -103
ATOM   2865  CA  LEU A 209       9.332  -4.729   0.147  1.00 28.20           C  
ANISOU 2865  CA  LEU A 209     4753   4054   1909    -47    235    -57
ATOM   2866  C   LEU A 209       8.511  -3.458  -0.147  1.00 27.51           C  
ANISOU 2866  C   LEU A 209     4611   4009   1832    -80    181    -38
ATOM   2867  O   LEU A 209       7.925  -3.369  -1.226  1.00 27.10           O  
ANISOU 2867  O   LEU A 209     4518   3966   1812    -72    170    -13
ATOM   2868  CB  LEU A 209       8.410  -5.834   0.716  1.00 26.42           C  
ANISOU 2868  CB  LEU A 209     4499   3858   1681    -11    267    -35
ATOM   2869  CG  LEU A 209       9.055  -7.233   0.864  1.00 23.75           C  
ANISOU 2869  CG  LEU A 209     4203   3494   1329     39    334    -43
ATOM   2870  CD1 LEU A 209       8.080  -8.211   1.554  1.00 21.38           C  
ANISOU 2870  CD1 LEU A 209     3860   3237   1025     63    367    -11
ATOM   2871  CD2 LEU A 209       9.589  -7.797  -0.468  1.00 22.72           C  
ANISOU 2871  CD2 LEU A 209     4093   3324   1214     75    352    -35
ATOM   2872  H   LEU A 209      10.391  -4.981   1.962  1.00 30.47           H  
ATOM   2873  HA  LEU A 209       9.736  -5.061  -0.809  1.00 28.20           H  
ATOM   2874  HB3 LEU A 209       7.525  -5.930   0.084  1.00 26.42           H  
ATOM   2875  HB2 LEU A 209       8.040  -5.508   1.690  1.00 26.42           H  
ATOM   2876  HG  LEU A 209       9.912  -7.136   1.530  1.00 23.75           H  
ATOM   2877 HD11 LEU A 209       8.560  -8.708   2.396  1.00 21.38           H  
ATOM   2878 HD12 LEU A 209       7.198  -7.702   1.944  1.00 21.38           H  
ATOM   2879 HD13 LEU A 209       7.719  -8.989   0.882  1.00 21.38           H  
ATOM   2880 HD21 LEU A 209       9.338  -8.848  -0.610  1.00 22.72           H  
ATOM   2881 HD22 LEU A 209       9.189  -7.260  -1.328  1.00 22.72           H  
ATOM   2882 HD23 LEU A 209      10.676  -7.727  -0.506  1.00 22.72           H  
ATOM   2883  N   GLY A 210       8.467  -2.520   0.814  1.00 26.75           N  
ANISOU 2883  N   GLY A 210     4520   3943   1701   -113    150    -50
ATOM   2884  CA  GLY A 210       7.604  -1.342   0.779  1.00 26.21           C  
ANISOU 2884  CA  GLY A 210     4402   3927   1630   -129    104    -24
ATOM   2885  C   GLY A 210       8.368  -0.036   0.520  1.00 26.24           C  
ANISOU 2885  C   GLY A 210     4412   3942   1615   -184     68    -38
ATOM   2886  O   GLY A 210       7.713   1.004   0.448  1.00 25.35           O  
ANISOU 2886  O   GLY A 210     4257   3883   1491   -195     32    -12
ATOM   2887  H   GLY A 210       8.971  -2.679   1.677  1.00 26.75           H  
ATOM   2888  HA3 GLY A 210       7.111  -1.260   1.748  1.00 26.21           H  
ATOM   2889  HA2 GLY A 210       6.808  -1.444   0.040  1.00 26.21           H  
ATOM   2890  N   LEU A 211       9.710  -0.054   0.390  1.00 26.13           N  
ANISOU 2890  N   LEU A 211     4459   3878   1593   -223     81    -75
ATOM   2891  CA  LEU A 211      10.511   1.158   0.183  1.00 26.69           C  
ANISOU 2891  CA  LEU A 211     4545   3957   1640   -301     50    -91
ATOM   2892  C   LEU A 211      11.743   0.916  -0.704  1.00 28.54           C  
ANISOU 2892  C   LEU A 211     4845   4112   1885   -328     82   -110
ATOM   2893  O   LEU A 211      11.830   1.564  -1.744  1.00 30.65           O  
ANISOU 2893  O   LEU A 211     5094   4384   2168   -350     79    -89
ATOM   2894  CB  LEU A 211      10.794   1.867   1.535  1.00 26.65           C  
ANISOU 2894  CB  LEU A 211     4570   3981   1575   -364     14   -124
ATOM   2895  CG  LEU A 211      11.758   3.075   1.505  1.00 23.33           C  
ANISOU 2895  CG  LEU A 211     4170   3575   1118   -476    -24   -148
ATOM   2896  CD1 LEU A 211      11.262   4.213   0.591  1.00 23.40           C  
ANISOU 2896  CD1 LEU A 211     4093   3661   1137   -497    -55   -102
ATOM   2897  CD2 LEU A 211      12.019   3.579   2.934  1.00 24.29           C  
ANISOU 2897  CD2 LEU A 211     4314   3737   1176   -539    -68   -183
ATOM   2898  H   LEU A 211      10.213  -0.928   0.455  1.00 26.13           H  
ATOM   2899  HA  LEU A 211       9.900   1.848  -0.402  1.00 26.69           H  
ATOM   2900  HB3 LEU A 211      11.184   1.144   2.247  1.00 26.65           H  
ATOM   2901  HB2 LEU A 211       9.846   2.195   1.960  1.00 26.65           H  
ATOM   2902  HG  LEU A 211      12.723   2.738   1.125  1.00 23.33           H  
ATOM   2903 HD11 LEU A 211      11.305   5.183   1.086  1.00 23.40           H  
ATOM   2904 HD12 LEU A 211      11.873   4.282  -0.310  1.00 23.40           H  
ATOM   2905 HD13 LEU A 211      10.229   4.066   0.274  1.00 23.40           H  
ATOM   2906 HD21 LEU A 211      12.822   4.317   2.951  1.00 24.29           H  
ATOM   2907 HD22 LEU A 211      11.128   4.045   3.358  1.00 24.29           H  
ATOM   2908 HD23 LEU A 211      12.310   2.764   3.598  1.00 24.29           H  
ATOM   2909  N   VAL A 212      12.655   0.002  -0.323  1.00 29.89           N  
ANISOU 2909  N   VAL A 212     5104   4211   2043   -320    119   -146
ATOM   2910  CA  VAL A 212      13.903  -0.248  -1.065  1.00 30.25           C  
ANISOU 2910  CA  VAL A 212     5239   4166   2088   -336    157   -160
ATOM   2911  C   VAL A 212      13.667  -0.856  -2.466  1.00 31.65           C  
ANISOU 2911  C   VAL A 212     5384   4331   2309   -270    181   -114
ATOM   2912  O   VAL A 212      14.274  -0.378  -3.424  1.00 32.57           O  
ANISOU 2912  O   VAL A 212     5529   4419   2428   -299    187    -98
ATOM   2913  CB  VAL A 212      14.900  -1.156  -0.286  1.00 31.02           C  
ANISOU 2913  CB  VAL A 212     5448   4180   2158   -315    207   -206
ATOM   2914  CG1 VAL A 212      16.185  -1.535  -1.055  1.00 30.80           C  
ANISOU 2914  CG1 VAL A 212     5522   4048   2132   -293    260   -204
ATOM   2915  CG2 VAL A 212      15.293  -0.536   1.068  1.00 31.33           C  
ANISOU 2915  CG2 VAL A 212     5543   4216   2143   -404    181   -264
ATOM   2916  H   VAL A 212      12.531  -0.506   0.544  1.00 29.89           H  
ATOM   2917  HA  VAL A 212      14.386   0.721  -1.211  1.00 30.25           H  
ATOM   2918  HB  VAL A 212      14.394  -2.096  -0.090  1.00 31.02           H  
ATOM   2919 HG11 VAL A 212      16.875  -2.089  -0.418  1.00 30.80           H  
ATOM   2920 HG12 VAL A 212      15.981  -2.174  -1.915  1.00 30.80           H  
ATOM   2921 HG13 VAL A 212      16.707  -0.647  -1.413  1.00 30.80           H  
ATOM   2922 HG21 VAL A 212      15.953  -1.198   1.629  1.00 31.33           H  
ATOM   2923 HG22 VAL A 212      15.814   0.412   0.930  1.00 31.33           H  
ATOM   2924 HG23 VAL A 212      14.426  -0.343   1.698  1.00 31.33           H  
ATOM   2925  N   ILE A 213      12.783  -1.867  -2.565  1.00 31.84           N  
ANISOU 2925  N   ILE A 213     5353   4384   2362   -191    193    -91
ATOM   2926  CA  ILE A 213      12.397  -2.509  -3.825  1.00 20.87           C  
ANISOU 2926  CA  ILE A 213     3927   2996   1006   -137    206    -49
ATOM   2927  C   ILE A 213      11.660  -1.560  -4.801  1.00 20.43           C  
ANISOU 2927  C   ILE A 213     3801   2992    971   -163    172    -22
ATOM   2928  O   ILE A 213      12.145  -1.433  -5.924  1.00 20.41           O  
ANISOU 2928  O   ILE A 213     3810   2971    974   -164    180      0
ATOM   2929  CB  ILE A 213      11.642  -3.866  -3.610  1.00  0.00           C  
ATOM   2930  CG1 ILE A 213      12.657  -4.985  -3.287  1.00  0.00           C  
ATOM   2931  CG2 ILE A 213      10.710  -4.306  -4.766  1.00  0.00           C  
ATOM   2932  CD1 ILE A 213      12.019  -6.317  -2.867  1.00  0.00           C  
ATOM   2933  H   ILE A 213      12.332  -2.220  -1.729  1.00 31.84           H  
ATOM   2934  HA  ILE A 213      13.338  -2.757  -4.322  1.00 20.87           H  
ATOM   2935  HB  ILE A 213      11.017  -3.773  -2.725  1.00  0.00           H  
ATOM   2936 HG13 ILE A 213      13.325  -4.653  -2.491  1.00  0.00           H  
ATOM   2937 HG12 ILE A 213      13.293  -5.159  -4.155  1.00  0.00           H  
ATOM   2938 HG21 ILE A 213      10.238  -5.267  -4.563  1.00  0.00           H  
ATOM   2939 HG22 ILE A 213       9.891  -3.605  -4.922  1.00  0.00           H  
ATOM   2940 HG23 ILE A 213      11.258  -4.402  -5.704  1.00  0.00           H  
ATOM   2941 HD11 ILE A 213      12.671  -6.865  -2.188  1.00  0.00           H  
ATOM   2942 HD12 ILE A 213      11.070  -6.160  -2.359  1.00  0.00           H  
ATOM   2943 HD13 ILE A 213      11.833  -6.955  -3.731  1.00  0.00           H  
ATOM   2944  N   PRO A 214      10.578  -0.859  -4.375  1.00 28.63           N  
ANISOU 2944  N   PRO A 214     4772   4094   2013   -176    142    -20
ATOM   2945  CA  PRO A 214       9.931   0.186  -5.196  1.00 28.19           C  
ANISOU 2945  CA  PRO A 214     4662   4081   1969   -189    125      4
ATOM   2946  C   PRO A 214      10.855   1.311  -5.692  1.00 28.83           C  
ANISOU 2946  C   PRO A 214     4770   4158   2028   -258    120      3
ATOM   2947  O   PRO A 214      10.772   1.665  -6.866  1.00 20.26           O  
ANISOU 2947  O   PRO A 214     3665   3083    949   -261    129     25
ATOM   2948  CB  PRO A 214       8.817   0.738  -4.293  1.00 19.88           C  
ANISOU 2948  CB  PRO A 214     3557   3087    910   -182    100     10
ATOM   2949  CG  PRO A 214       8.462  -0.430  -3.397  1.00 19.88           C  
ANISOU 2949  CG  PRO A 214     3569   3076    908   -152    108      0
ATOM   2950  CD  PRO A 214       9.799  -1.110  -3.160  1.00 28.55           C  
ANISOU 2950  CD  PRO A 214     4737   4119   1991   -169    128    -29
ATOM   2951  HA  PRO A 214       9.481  -0.314  -6.056  1.00 28.19           H  
ATOM   2952  HB3 PRO A 214       7.958   1.103  -4.857  1.00 19.88           H  
ATOM   2953  HB2 PRO A 214       9.180   1.561  -3.675  1.00 19.88           H  
ATOM   2954  HG3 PRO A 214       7.811  -1.111  -3.945  1.00 19.88           H  
ATOM   2955  HG2 PRO A 214       7.954  -0.138  -2.477  1.00 19.88           H  
ATOM   2956  HD2 PRO A 214      10.305  -0.674  -2.307  1.00 28.55           H  
ATOM   2957  HD3 PRO A 214       9.634  -2.163  -2.953  1.00 28.55           H  
ATOM   2958  N   LEU A 215      11.725   1.826  -4.805  1.00 29.47           N  
ANISOU 2958  N   LEU A 215     4896   4226   2073   -323    109    -24
ATOM   2959  CA  LEU A 215      12.680   2.896  -5.102  1.00 30.00           C  
ANISOU 2959  CA  LEU A 215     4989   4296   2115   -416    103    -27
ATOM   2960  C   LEU A 215      13.764   2.470  -6.110  1.00 31.88           C  
ANISOU 2960  C   LEU A 215     5283   4456   2374   -413    140    -13
ATOM   2961  O   LEU A 215      14.089   3.256  -6.999  1.00 36.33           O  
ANISOU 2961  O   LEU A 215     5822   5032   2950   -450    146     12
ATOM   2962  CB  LEU A 215      13.282   3.406  -3.771  1.00 31.50           C  
ANISOU 2962  CB  LEU A 215     5225   4478   2264   -497     80    -69
ATOM   2963  CG  LEU A 215      14.193   4.650  -3.865  1.00 33.16           C  
ANISOU 2963  CG  LEU A 215     5420   4710   2468   -612     60    -73
ATOM   2964  CD1 LEU A 215      13.398   5.904  -4.294  1.00 33.56           C  
ANISOU 2964  CD1 LEU A 215     5344   4883   2525   -623     25    -38
ATOM   2965  CD2 LEU A 215      14.951   4.865  -2.539  1.00 34.04           C  
ANISOU 2965  CD2 LEU A 215     5608   4794   2533   -703     38   -128
ATOM   2966  H   LEU A 215      11.730   1.484  -3.853  1.00 29.47           H  
ATOM   2967  HA  LEU A 215      12.112   3.708  -5.559  1.00 30.00           H  
ATOM   2968  HB3 LEU A 215      13.843   2.591  -3.311  1.00 31.50           H  
ATOM   2969  HB2 LEU A 215      12.471   3.640  -3.081  1.00 31.50           H  
ATOM   2970  HG  LEU A 215      14.957   4.474  -4.623  1.00 33.16           H  
ATOM   2971 HD11 LEU A 215      13.511   6.735  -3.598  1.00 33.56           H  
ATOM   2972 HD12 LEU A 215      13.733   6.254  -5.271  1.00 33.56           H  
ATOM   2973 HD13 LEU A 215      12.328   5.710  -4.372  1.00 33.56           H  
ATOM   2974 HD21 LEU A 215      15.106   5.919  -2.309  1.00 34.04           H  
ATOM   2975 HD22 LEU A 215      14.422   4.422  -1.694  1.00 34.04           H  
ATOM   2976 HD23 LEU A 215      15.937   4.402  -2.583  1.00 34.04           H  
ATOM   2977  N   GLY A 216      14.273   1.232  -5.971  1.00 30.46           N  
ANISOU 2977  N   GLY A 216     5176   4200   2197   -362    168    -23
ATOM   2978  CA  GLY A 216      15.293   0.654  -6.845  1.00 30.04           C  
ANISOU 2978  CA  GLY A 216     5182   4069   2163   -340    203      1
ATOM   2979  C   GLY A 216      14.727   0.341  -8.238  1.00 29.03           C  
ANISOU 2979  C   GLY A 216     4996   3982   2053   -288    204     49
ATOM   2980  O   GLY A 216      15.396   0.617  -9.232  1.00 29.16           O  
ANISOU 2980  O   GLY A 216     5025   3981   2075   -308    217     81
ATOM   2981  H   GLY A 216      13.955   0.654  -5.204  1.00 30.46           H  
ATOM   2982  HA3 GLY A 216      15.659  -0.270  -6.397  1.00 30.04           H  
ATOM   2983  HA2 GLY A 216      16.145   1.331  -6.928  1.00 30.04           H  
ATOM   2984  N   ILE A 217      13.488  -0.181  -8.311  1.00 28.20           N  
ANISOU 2984  N   ILE A 217     4834   3929   1951   -228    191     52
ATOM   2985  CA  ILE A 217      12.761  -0.435  -9.559  1.00 27.69           C  
ANISOU 2985  CA  ILE A 217     4712   3908   1902   -187    186     83
ATOM   2986  C   ILE A 217      12.462   0.859 -10.332  1.00 28.18           C  
ANISOU 2986  C   ILE A 217     4735   4014   1956   -236    183     96
ATOM   2987  O   ILE A 217      12.686   0.895 -11.541  1.00 29.61           O  
ANISOU 2987  O   ILE A 217     4917   4200   2132   -229    194    126
ATOM   2988  CB  ILE A 217      11.429  -1.209  -9.313  1.00 24.76           C  
ANISOU 2988  CB  ILE A 217     4267   3584   1556   -138    169     74
ATOM   2989  CG1 ILE A 217      11.706  -2.662  -8.866  1.00 24.28           C  
ANISOU 2989  CG1 ILE A 217     4233   3497   1498    -85    180     74
ATOM   2990  CG2 ILE A 217      10.398  -1.179 -10.471  1.00 23.02           C  
ANISOU 2990  CG2 ILE A 217     3991   3408   1346   -120    160     91
ATOM   2991  CD1 ILE A 217      12.065  -3.637  -9.997  1.00 23.22           C  
ANISOU 2991  CD1 ILE A 217     4114   3353   1353    -39    187    111
ATOM   2992  H   ILE A 217      12.989  -0.395  -7.457  1.00 28.20           H  
ATOM   2993  HA  ILE A 217      13.409  -1.044 -10.191  1.00 27.69           H  
ATOM   2994  HB  ILE A 217      10.938  -0.730  -8.465  1.00 24.76           H  
ATOM   2995 HG13 ILE A 217      10.825  -3.039  -8.351  1.00 24.28           H  
ATOM   2996 HG12 ILE A 217      12.503  -2.689  -8.124  1.00 24.28           H  
ATOM   2997 HG21 ILE A 217       9.561  -1.844 -10.272  1.00 23.02           H  
ATOM   2998 HG22 ILE A 217       9.973  -0.187 -10.621  1.00 23.02           H  
ATOM   2999 HG23 ILE A 217      10.844  -1.496 -11.414  1.00 23.02           H  
ATOM   3000 HD11 ILE A 217      12.679  -4.456  -9.621  1.00 23.22           H  
ATOM   3001 HD12 ILE A 217      11.168  -4.076 -10.432  1.00 23.22           H  
ATOM   3002 HD13 ILE A 217      12.622  -3.152 -10.798  1.00 23.22           H  
ATOM   3003  N   MET A 218      11.994   1.896  -9.618  1.00 28.83           N  
ANISOU 3003  N   MET A 218     4785   4138   2030   -283    170     78
ATOM   3004  CA  MET A 218      11.681   3.206 -10.182  1.00 30.47           C  
ANISOU 3004  CA  MET A 218     4938   4404   2234   -321    174     93
ATOM   3005  C   MET A 218      12.933   3.939 -10.703  1.00 34.86           C  
ANISOU 3005  C   MET A 218     5525   4932   2787   -388    195    112
ATOM   3006  O   MET A 218      12.846   4.571 -11.753  1.00 39.96           O  
ANISOU 3006  O   MET A 218     6142   5613   3428   -401    216    139
ATOM   3007  CB  MET A 218      10.890   4.023  -9.144  1.00 31.19           C  
ANISOU 3007  CB  MET A 218     4968   4557   2324   -345    150     78
ATOM   3008  CG  MET A 218      10.182   5.252  -9.728  1.00 32.00           C  
ANISOU 3008  CG  MET A 218     4994   4734   2433   -317    159     95
ATOM   3009  SD  MET A 218       9.418   6.344  -8.502  1.00111.59           S  
ANISOU 3009  SD  MET A 218    14989  14898  12512   -336    128     97
ATOM   3010  CE  MET A 218      10.893   7.102  -7.771  1.00 57.76           C  
ANISOU 3010  CE  MET A 218     8172   8089   5685   -457    113     94
ATOM   3011  H   MET A 218      11.825   1.784  -8.626  1.00 28.83           H  
ATOM   3012  HA  MET A 218      11.022   3.030 -11.035  1.00 30.47           H  
ATOM   3013  HB3 MET A 218      11.543   4.307  -8.319  1.00 31.19           H  
ATOM   3014  HB2 MET A 218      10.118   3.389  -8.707  1.00 31.19           H  
ATOM   3015  HG3 MET A 218       9.401   4.927 -10.417  1.00 32.00           H  
ATOM   3016  HG2 MET A 218      10.876   5.846 -10.315  1.00 32.00           H  
ATOM   3017  HE1 MET A 218      10.598   7.858  -7.044  1.00 57.76           H  
ATOM   3018  HE2 MET A 218      11.499   6.357  -7.257  1.00 57.76           H  
ATOM   3019  HE3 MET A 218      11.503   7.579  -8.537  1.00 57.76           H  
ATOM   3020  N   LEU A 219      14.078   3.782 -10.009  1.00 33.51           N  
ANISOU 3020  N   LEU A 219     5423   4694   2617   -433    195     99
ATOM   3021  CA  LEU A 219      15.401   4.241 -10.444  1.00 32.33           C  
ANISOU 3021  CA  LEU A 219     5322   4494   2467   -507    219    118
ATOM   3022  C   LEU A 219      15.840   3.601 -11.772  1.00 32.47           C  
ANISOU 3022  C   LEU A 219     5385   4468   2482   -458    248    163
ATOM   3023  O   LEU A 219      16.287   4.335 -12.651  1.00 31.70           O  
ANISOU 3023  O   LEU A 219     5287   4380   2378   -499    273    200
ATOM   3024  CB  LEU A 219      16.429   4.037  -9.299  1.00  0.00           C  
ATOM   3025  CG  LEU A 219      17.937   4.121  -9.655  1.00  0.00           C  
ATOM   3026  CD1 LEU A 219      18.342   5.484 -10.257  1.00  0.00           C  
ATOM   3027  CD2 LEU A 219      18.804   3.768  -8.434  1.00  0.00           C  
ATOM   3028  H   LEU A 219      14.059   3.258  -9.144  1.00 33.51           H  
ATOM   3029  HA  LEU A 219      15.315   5.314 -10.623  1.00 32.33           H  
ATOM   3030  HB3 LEU A 219      16.260   3.055  -8.858  1.00  0.00           H  
ATOM   3031  HB2 LEU A 219      16.205   4.750  -8.504  1.00  0.00           H  
ATOM   3032  HG  LEU A 219      18.161   3.361 -10.404  1.00  0.00           H  
ATOM   3033 HD11 LEU A 219      18.818   5.350 -11.226  1.00  0.00           H  
ATOM   3034 HD12 LEU A 219      17.487   6.144 -10.401  1.00  0.00           H  
ATOM   3035 HD13 LEU A 219      19.048   6.021  -9.625  1.00  0.00           H  
ATOM   3036 HD21 LEU A 219      19.811   4.179  -8.512  1.00  0.00           H  
ATOM   3037 HD22 LEU A 219      18.365   4.139  -7.508  1.00  0.00           H  
ATOM   3038 HD23 LEU A 219      18.907   2.686  -8.337  1.00  0.00           H  
ATOM   3039  N   PHE A 220      15.676   2.271 -11.908  1.00 33.37           N  
ANISOU 3039  N   PHE A 220     5533   4547   2600   -371    245    166
ATOM   3040  CA  PHE A 220      15.971   1.531 -13.140  1.00 34.02           C  
ANISOU 3040  CA  PHE A 220     5645   4608   2672   -312    259    215
ATOM   3041  C   PHE A 220      15.084   1.974 -14.315  1.00 32.26           C  
ANISOU 3041  C   PHE A 220     5361   4471   2427   -310    260    237
ATOM   3042  O   PHE A 220      15.597   2.132 -15.421  1.00 34.78           O  
ANISOU 3042  O   PHE A 220     5704   4786   2724   -323    282    282
ATOM   3043  CB  PHE A 220      15.816   0.008 -12.926  1.00  0.00           C  
ATOM   3044  CG  PHE A 220      16.676  -0.652 -11.859  1.00  0.00           C  
ATOM   3045  CD1 PHE A 220      17.959  -0.164 -11.524  1.00  0.00           C  
ATOM   3046  CD2 PHE A 220      16.255  -1.884 -11.312  1.00  0.00           C  
ATOM   3047  CE1 PHE A 220      18.748  -0.851 -10.611  1.00  0.00           C  
ATOM   3048  CE2 PHE A 220      17.061  -2.559 -10.407  1.00  0.00           C  
ATOM   3049  CZ  PHE A 220      18.299  -2.041 -10.051  1.00  0.00           C  
ATOM   3050  H   PHE A 220      15.312   1.730 -11.135  1.00 33.37           H  
ATOM   3051  HA  PHE A 220      17.002   1.745 -13.424  1.00 34.02           H  
ATOM   3052  HB3 PHE A 220      16.027  -0.507 -13.864  1.00  0.00           H  
ATOM   3053  HB2 PHE A 220      14.775  -0.219 -12.694  1.00  0.00           H  
ATOM   3054  HD1 PHE A 220      18.339   0.747 -11.960  1.00  0.00           H  
ATOM   3055  HD2 PHE A 220      15.299  -2.303 -11.589  1.00  0.00           H  
ATOM   3056  HE1 PHE A 220      19.719  -0.463 -10.342  1.00  0.00           H  
ATOM   3057  HE2 PHE A 220      16.725  -3.492  -9.979  1.00  0.00           H  
ATOM   3058  HZ  PHE A 220      18.921  -2.570  -9.345  1.00  0.00           H  
ATOM   3059  N   CYS A 221      13.788   2.201 -14.037  1.00 28.15           N  
ANISOU 3059  N   CYS A 221     4770   4021   1906   -292    241    205
ATOM   3060  CA  CYS A 221      12.794   2.673 -14.999  1.00 27.32           C  
ANISOU 3060  CA  CYS A 221     4601   3987   1794   -274    247    211
ATOM   3061  C   CYS A 221      13.121   4.088 -15.512  1.00 30.35           C  
ANISOU 3061  C   CYS A 221     4975   4407   2152   -345    282    230
ATOM   3062  O   CYS A 221      13.144   4.280 -16.725  1.00 33.21           O  
ANISOU 3062  O   CYS A 221     5329   4796   2494   -339    306    258
ATOM   3063  CB  CYS A 221      11.361   2.626 -14.436  1.00 20.76           C  
ANISOU 3063  CB  CYS A 221     3702   3201    985   -234    226    171
ATOM   3064  SG  CYS A 221      10.837   0.919 -14.104  1.00 39.33           S  
ANISOU 3064  SG  CYS A 221     6048   5532   3362   -165    193    156
ATOM   3065  H   CYS A 221      13.451   2.036 -13.098  1.00 28.15           H  
ATOM   3066  HA  CYS A 221      12.838   2.001 -15.858  1.00 27.32           H  
ATOM   3067  HB3 CYS A 221      10.662   3.050 -15.154  1.00 20.76           H  
ATOM   3068  HB2 CYS A 221      11.273   3.210 -13.520  1.00 20.76           H  
ATOM   3069  HG  CYS A 221      11.643   0.728 -13.053  1.00 39.33           H  
ATOM   3070  N   TYR A 222      13.417   5.031 -14.595  1.00 31.78           N  
ANISOU 3070  N   TYR A 222     5126   4593   2355   -406    280    214
ATOM   3071  CA  TYR A 222      13.845   6.397 -14.917  1.00 35.45           C  
ANISOU 3071  CA  TYR A 222     5548   5104   2817   -479    311    235
ATOM   3072  C   TYR A 222      15.161   6.459 -15.704  1.00 34.28           C  
ANISOU 3072  C   TYR A 222     5467   4903   2654   -529    344    281
ATOM   3073  O   TYR A 222      15.215   7.207 -16.678  1.00 34.52           O  
ANISOU 3073  O   TYR A 222     5474   4979   2664   -559    384    315
ATOM   3074  CB  TYR A 222      13.947   7.263 -13.639  1.00 40.32           C  
ANISOU 3074  CB  TYR A 222     6117   5745   3459   -548    289    211
ATOM   3075  CG  TYR A 222      12.663   7.960 -13.227  1.00 43.15           C  
ANISOU 3075  CG  TYR A 222     6372   6197   3824   -516    278    196
ATOM   3076  CD1 TYR A 222      12.053   8.882 -14.104  1.00 44.78           C  
ANISOU 3076  CD1 TYR A 222     6502   6486   4025   -511    316    218
ATOM   3077  CD2 TYR A 222      12.094   7.730 -11.959  1.00 44.19           C  
ANISOU 3077  CD2 TYR A 222     6488   6335   3968   -484    236    164
ATOM   3078  CE1 TYR A 222      10.873   9.550 -13.727  1.00 46.94           C  
ANISOU 3078  CE1 TYR A 222     6685   6840   4311   -464    313    211
ATOM   3079  CE2 TYR A 222      10.909   8.392 -11.584  1.00 45.65           C  
ANISOU 3079  CE2 TYR A 222     6584   6599   4160   -444    227    161
ATOM   3080  CZ  TYR A 222      10.297   9.301 -12.467  1.00 48.32           C  
ANISOU 3080  CZ  TYR A 222     6849   7013   4500   -430    266    185
ATOM   3081  OH  TYR A 222       9.153   9.944 -12.097  1.00 50.82           O  
ANISOU 3081  OH  TYR A 222     7080   7400   4827   -373    264    189
ATOM   3082  H   TYR A 222      13.369   4.801 -13.610  1.00 31.78           H  
ATOM   3083  HA  TYR A 222      13.072   6.814 -15.566  1.00 35.45           H  
ATOM   3084  HB3 TYR A 222      14.655   8.078 -13.800  1.00 40.32           H  
ATOM   3085  HB2 TYR A 222      14.363   6.685 -12.812  1.00 40.32           H  
ATOM   3086  HD1 TYR A 222      12.489   9.082 -15.072  1.00 44.78           H  
ATOM   3087  HD2 TYR A 222      12.571   7.058 -11.263  1.00 44.19           H  
ATOM   3088  HE1 TYR A 222      10.412  10.250 -14.409  1.00 46.94           H  
ATOM   3089  HE2 TYR A 222      10.472   8.215 -10.614  1.00 45.65           H  
ATOM   3090  HH  TYR A 222       8.826  10.548 -12.767  1.00 50.82           H  
ATOM   3091  N   SER A 223      16.167   5.671 -15.282  1.00 33.50           N  
ANISOU 3091  N   SER A 223     5457   4705   2565   -532    334    286
ATOM   3092  CA  SER A 223      17.502   5.590 -15.888  1.00 33.45           C  
ANISOU 3092  CA  SER A 223     5534   4627   2547   -567    367    339
ATOM   3093  C   SER A 223      17.491   5.102 -17.341  1.00 34.13           C  
ANISOU 3093  C   SER A 223     5636   4740   2592   -502    383    386
ATOM   3094  O   SER A 223      18.292   5.573 -18.145  1.00 35.47           O  
ANISOU 3094  O   SER A 223     5815   4927   2733   -542    422    433
ATOM   3095  CB  SER A 223      18.395   4.644 -15.064  1.00  0.00           C  
ATOM   3096  OG  SER A 223      18.790   5.263 -13.862  1.00  0.00           O  
ATOM   3097  H   SER A 223      16.023   5.091 -14.465  1.00 33.50           H  
ATOM   3098  HA  SER A 223      17.944   6.587 -15.878  1.00 33.45           H  
ATOM   3099  HB3 SER A 223      19.307   4.395 -15.607  1.00  0.00           H  
ATOM   3100  HB2 SER A 223      17.890   3.702 -14.846  1.00  0.00           H  
ATOM   3101  HG  SER A 223      18.044   5.240 -13.254  1.00  0.00           H  
ATOM   3102  N   MET A 224      16.585   4.165 -17.639  1.00 32.30           N  
ANISOU 3102  N   MET A 224     5405   4518   2351   -409    351    374
ATOM   3103  CA  MET A 224      16.454   3.555 -18.951  1.00 23.74           C  
ANISOU 3103  CA  MET A 224     4315   3468   1235   -344    346    408
ATOM   3104  C   MET A 224      15.516   4.350 -19.878  1.00 34.84           C  
ANISOU 3104  C   MET A 224     5650   4965   2622   -351    368    403
ATOM   3105  O   MET A 224      15.682   4.235 -21.089  1.00 34.43           O  
ANISOU 3105  O   MET A 224     5604   4938   2537   -329    380    441
ATOM   3106  CB  MET A 224      16.006   2.106 -18.751  1.00  0.00           C  
ATOM   3107  CG  MET A 224      17.056   1.200 -18.080  1.00  0.00           C  
ATOM   3108  SD  MET A 224      18.400   0.635 -19.157  1.00  0.00           S  
ATOM   3109  CE  MET A 224      17.564  -0.720 -20.024  1.00  0.00           C  
ATOM   3110  H   MET A 224      15.962   3.820 -16.920  1.00 32.30           H  
ATOM   3111  HA  MET A 224      17.429   3.530 -19.441  1.00 23.74           H  
ATOM   3112  HB3 MET A 224      15.728   1.684 -19.716  1.00  0.00           H  
ATOM   3113  HB2 MET A 224      15.114   2.104 -18.128  1.00  0.00           H  
ATOM   3114  HG3 MET A 224      16.565   0.321 -17.662  1.00  0.00           H  
ATOM   3115  HG2 MET A 224      17.511   1.711 -17.233  1.00  0.00           H  
ATOM   3116  HE1 MET A 224      18.267  -1.223 -20.688  1.00  0.00           H  
ATOM   3117  HE2 MET A 224      17.177  -1.451 -19.315  1.00  0.00           H  
ATOM   3118  HE3 MET A 224      16.738  -0.342 -20.626  1.00  0.00           H  
ATOM   3119  N   ILE A 225      14.605   5.179 -19.328  1.00 35.36           N  
ANISOU 3119  N   ILE A 225     5652   5083   2700   -375    377    358
ATOM   3120  CA  ILE A 225      13.803   6.143 -20.094  1.00 35.03           C  
ANISOU 3120  CA  ILE A 225     5550   5124   2636   -374    414    351
ATOM   3121  C   ILE A 225      14.656   7.314 -20.616  1.00 36.69           C  
ANISOU 3121  C   ILE A 225     5771   5351   2819   -458    474    401
ATOM   3122  O   ILE A 225      14.582   7.610 -21.809  1.00 37.04           O  
ANISOU 3122  O   ILE A 225     5807   5437   2831   -447    513    428
ATOM   3123  CB  ILE A 225      12.576   6.682 -19.287  1.00 33.01           C  
ANISOU 3123  CB  ILE A 225     5225   4919   2398   -364    412    299
ATOM   3124  CG1 ILE A 225      11.496   5.587 -19.198  1.00 30.69           C  
ANISOU 3124  CG1 ILE A 225     4919   4617   2126   -281    368    254
ATOM   3125  CG2 ILE A 225      11.931   7.985 -19.820  1.00 33.04           C  
ANISOU 3125  CG2 ILE A 225     5174   5006   2372   -375    473    303
ATOM   3126  CD1 ILE A 225      10.449   5.809 -18.095  1.00 29.53           C  
ANISOU 3126  CD1 ILE A 225     4721   4503   1995   -263    366    212
ATOM   3127  H   ILE A 225      14.504   5.212 -18.322  1.00 35.36           H  
ATOM   3128  HA  ILE A 225      13.414   5.618 -20.970  1.00 35.03           H  
ATOM   3129  HB  ILE A 225      12.920   6.886 -18.272  1.00 33.01           H  
ATOM   3130 HG13 ILE A 225      11.987   4.635 -19.028  1.00 30.69           H  
ATOM   3131 HG12 ILE A 225      10.993   5.488 -20.160  1.00 30.69           H  
ATOM   3132 HG21 ILE A 225      11.049   8.257 -19.241  1.00 33.04           H  
ATOM   3133 HG22 ILE A 225      12.605   8.839 -19.760  1.00 33.04           H  
ATOM   3134 HG23 ILE A 225      11.618   7.873 -20.859  1.00 33.04           H  
ATOM   3135 HD11 ILE A 225      10.003   4.863 -17.788  1.00 29.53           H  
ATOM   3136 HD12 ILE A 225      10.895   6.263 -17.210  1.00 29.53           H  
ATOM   3137 HD13 ILE A 225       9.641   6.456 -18.438  1.00 29.53           H  
ATOM   3138  N   ILE A 226      15.463   7.931 -19.731  1.00 39.37           N  
ANISOU 3138  N   ILE A 226     6122   5660   3179   -547    481    410
ATOM   3139  CA  ILE A 226      16.370   9.038 -20.070  1.00 45.08           C  
ANISOU 3139  CA  ILE A 226     6830   6398   3899   -644    534    454
ATOM   3140  C   ILE A 226      17.503   8.620 -21.036  1.00 48.27           C  
ANISOU 3140  C   ILE A 226     7337   6736   4268   -667    562    523
ATOM   3141  O   ILE A 226      17.911   9.438 -21.860  1.00 47.76           O  
ANISOU 3141  O   ILE A 226     7270   6693   4182   -738    619    573
ATOM   3142  CB  ILE A 226      16.976   9.712 -18.796  1.00  0.00           C  
ATOM   3143  CG1 ILE A 226      17.763  11.009 -19.099  1.00  0.00           C  
ATOM   3144  CG2 ILE A 226      17.848   8.770 -17.948  1.00  0.00           C  
ATOM   3145  CD1 ILE A 226      18.154  11.808 -17.847  1.00  0.00           C  
ATOM   3146  H   ILE A 226      15.464   7.634 -18.764  1.00 39.37           H  
ATOM   3147  HA  ILE A 226      15.769   9.788 -20.588  1.00 45.08           H  
ATOM   3148  HB  ILE A 226      16.125   9.996 -18.176  1.00  0.00           H  
ATOM   3149 HG13 ILE A 226      17.172  11.649 -19.755  1.00  0.00           H  
ATOM   3150 HG12 ILE A 226      18.676  10.776 -19.649  1.00  0.00           H  
ATOM   3151 HG21 ILE A 226      18.090   9.204 -16.978  1.00  0.00           H  
ATOM   3152 HG22 ILE A 226      17.320   7.848 -17.755  1.00  0.00           H  
ATOM   3153 HG23 ILE A 226      18.788   8.518 -18.441  1.00  0.00           H  
ATOM   3154 HD11 ILE A 226      18.304  12.860 -18.092  1.00  0.00           H  
ATOM   3155 HD12 ILE A 226      17.383  11.757 -17.077  1.00  0.00           H  
ATOM   3156 HD13 ILE A 226      19.084  11.436 -17.416  1.00  0.00           H  
ATOM   3157  N   ARG A 227      17.956   7.357 -20.945  1.00 50.32           N  
ANISOU 3157  N   ARG A 227     7678   6917   4523   -602    523    533
ATOM   3158  CA  ARG A 227      18.980   6.777 -21.815  1.00 52.44           C  
ANISOU 3158  CA  ARG A 227     8038   7113   4774   -596    539    605
ATOM   3159  C   ARG A 227      18.448   6.359 -23.198  1.00 50.58           C  
ANISOU 3159  C   ARG A 227     7775   6940   4503   -511    536    631
ATOM   3160  O   ARG A 227      19.232   6.391 -24.147  1.00 50.98           O  
ANISOU 3160  O   ARG A 227     7872   6975   4523   -521    567    701
ATOM   3161  CB  ARG A 227      19.692   5.641 -21.049  1.00 56.11           C  
ANISOU 3161  CB  ARG A 227     8596   7464   5257   -556    503    611
ATOM   3162  CG  ARG A 227      20.567   4.663 -21.869  1.00 61.34           C  
ANISOU 3162  CG  ARG A 227     9345   8061   5902   -499    505    690
ATOM   3163  CD  ARG A 227      21.794   4.095 -21.132  1.00 65.88           C  
ANISOU 3163  CD  ARG A 227    10032   8491   6508   -494    505    710
ATOM   3164  NE  ARG A 227      21.493   3.629 -19.764  1.00 69.40           N  
ANISOU 3164  NE  ARG A 227    10445   8912   7013   -503    477    625
ATOM   3165  CZ  ARG A 227      22.098   4.028 -18.627  1.00 73.21           C  
ANISOU 3165  CZ  ARG A 227    10986   9291   7542   -572    493    602
ATOM   3166  NH1 ARG A 227      23.163   4.846 -18.621  1.00 75.81           N  
ANISOU 3166  NH1 ARG A 227    11411   9519   7874   -641    540    657
ATOM   3167  NH2 ARG A 227      21.617   3.598 -17.455  1.00 72.82           N1+
ANISOU 3167  NH2 ARG A 227    10906   9234   7528   -577    463    523
ATOM   3168  H   ARG A 227      17.575   6.746 -20.236  1.00 50.32           H  
ATOM   3169  HA  ARG A 227      19.735   7.542 -22.008  1.00 52.44           H  
ATOM   3170  HB3 ARG A 227      18.935   5.025 -20.564  1.00 56.11           H  
ATOM   3171  HB2 ARG A 227      20.273   6.094 -20.243  1.00 56.11           H  
ATOM   3172  HG3 ARG A 227      20.998   5.252 -22.678  1.00 61.34           H  
ATOM   3173  HG2 ARG A 227      19.982   3.880 -22.354  1.00 61.34           H  
ATOM   3174  HD3 ARG A 227      22.658   4.754 -21.223  1.00 65.88           H  
ATOM   3175  HD2 ARG A 227      22.078   3.176 -21.646  1.00 65.88           H  
ATOM   3176  HE  ARG A 227      20.720   2.983 -19.690  1.00 69.40           H  
ATOM   3177 HH12 ARG A 227      23.590   5.132 -17.752  1.00 75.81           H  
ATOM   3178 HH11 ARG A 227      23.543   5.184 -19.493  1.00 75.81           H  
ATOM   3179 HH22 ARG A 227      22.046   3.884 -16.587  1.00 72.82           H  
ATOM   3180 HH21 ARG A 227      20.817   2.982 -17.429  1.00 72.82           H  
ATOM   3181  N   THR A 228      17.155   5.999 -23.309  1.00 49.66           N  
ANISOU 3181  N   THR A 228     7589   6894   4386   -436    501    575
ATOM   3182  CA  THR A 228      16.528   5.619 -24.580  1.00 48.98           C  
ANISOU 3182  CA  THR A 228     7480   6875   4256   -368    493    583
ATOM   3183  C   THR A 228      16.490   6.808 -25.562  1.00 49.30           C  
ANISOU 3183  C   THR A 228     7497   6980   4256   -405    563    607
ATOM   3184  O   THR A 228      17.224   6.772 -26.548  1.00 49.46           O  
ANISOU 3184  O   THR A 228     7554   7007   4231   -403    585    669
ATOM   3185  CB  THR A 228      15.109   5.018 -24.377  1.00  0.00           C  
ATOM   3186  OG1 THR A 228      15.253   3.747 -23.781  1.00  0.00           O  
ATOM   3187  CG2 THR A 228      14.252   4.823 -25.641  1.00  0.00           C  
ATOM   3188  H   THR A 228      16.558   6.007 -22.494  1.00 49.66           H  
ATOM   3189  HA  THR A 228      17.154   4.846 -25.032  1.00 48.98           H  
ATOM   3190  HB  THR A 228      14.546   5.633 -23.674  1.00  0.00           H  
ATOM   3191  HG1 THR A 228      15.555   3.866 -22.873  1.00  0.00           H  
ATOM   3192 HG21 THR A 228      13.379   4.208 -25.428  1.00  0.00           H  
ATOM   3193 HG22 THR A 228      13.873   5.773 -26.013  1.00  0.00           H  
ATOM   3194 HG23 THR A 228      14.815   4.335 -26.437  1.00  0.00           H  
ATOM   3195  N   LEU A 229      15.706   7.851 -25.247  1.00 49.74           N  
ANISOU 3195  N   LEU A 229     7488   7089   4324   -432    602    562
ATOM   3196  CA  LEU A 229      15.669   9.115 -25.985  1.00 51.12           C  
ANISOU 3196  CA  LEU A 229     7629   7333   4463   -466    682    585
ATOM   3197  C   LEU A 229      15.216  10.233 -25.032  1.00 53.53           C  
ANISOU 3197  C   LEU A 229     7857   7688   4795   -520    724    552
ATOM   3198  O   LEU A 229      14.376   9.995 -24.163  1.00 54.32           O  
ANISOU 3198  O   LEU A 229     7921   7792   4927   -496    687    495
ATOM   3199  CB  LEU A 229      14.700   9.041 -27.207  1.00  0.00           C  
ATOM   3200  CG  LEU A 229      15.243   8.547 -28.574  1.00  0.00           C  
ATOM   3201  CD1 LEU A 229      16.606   9.150 -28.961  1.00  0.00           C  
ATOM   3202  CD2 LEU A 229      15.175   7.023 -28.785  1.00  0.00           C  
ATOM   3203  H   LEU A 229      15.158   7.829 -24.397  1.00 49.74           H  
ATOM   3204  HA  LEU A 229      16.683   9.362 -26.301  1.00 51.12           H  
ATOM   3205  HB3 LEU A 229      14.340  10.053 -27.404  1.00  0.00           H  
ATOM   3206  HB2 LEU A 229      13.804   8.481 -26.941  1.00  0.00           H  
ATOM   3207  HG  LEU A 229      14.534   8.952 -29.298  1.00  0.00           H  
ATOM   3208 HD11 LEU A 229      16.647   9.351 -30.032  1.00  0.00           H  
ATOM   3209 HD12 LEU A 229      16.790  10.098 -28.456  1.00  0.00           H  
ATOM   3210 HD13 LEU A 229      17.433   8.482 -28.721  1.00  0.00           H  
ATOM   3211 HD21 LEU A 229      14.590   6.782 -29.671  1.00  0.00           H  
ATOM   3212 HD22 LEU A 229      16.159   6.579 -28.934  1.00  0.00           H  
ATOM   3213 HD23 LEU A 229      14.708   6.513 -27.947  1.00  0.00           H  
ATOM   3214  N   GLN A 230      15.725  11.455 -25.278  1.00 55.21           N  
ANISOU 3214  N   GLN A 230     8034   7950   4992   -595    802    595
ATOM   3215  CA  GLN A 230      15.267  12.695 -24.638  1.00 55.82           C  
ANISOU 3215  CA  GLN A 230     8009   8111   5089   -650    847    578
ATOM   3216  C   GLN A 230      13.857  13.103 -25.108  1.00 55.98           C  
ANISOU 3216  C   GLN A 230     7969   8219   5084   -560    893    535
ATOM   3217  O   GLN A 230      13.061  13.574 -24.297  1.00 55.47           O  
ANISOU 3217  O   GLN A 230     7812   8227   5037   -558    913    505
ATOM   3218  CB  GLN A 230      16.303  13.813 -24.899  1.00  0.00           C  
ATOM   3219  CG  GLN A 230      15.964  15.172 -24.249  1.00  0.00           C  
ATOM   3220  CD  GLN A 230      17.032  16.227 -24.533  1.00  0.00           C  
ATOM   3221  OE1 GLN A 230      17.204  16.652 -25.673  1.00  0.00           O  
ATOM   3222  NE2 GLN A 230      17.743  16.670 -23.494  1.00  0.00           N  
ATOM   3223  H   GLN A 230      16.421  11.563 -26.001  1.00 55.21           H  
ATOM   3224  HA  GLN A 230      15.222  12.519 -23.561  1.00 55.82           H  
ATOM   3225  HB3 GLN A 230      16.428  13.947 -25.975  1.00  0.00           H  
ATOM   3226  HB2 GLN A 230      17.273  13.480 -24.524  1.00  0.00           H  
ATOM   3227  HG3 GLN A 230      15.839  15.047 -23.172  1.00  0.00           H  
ATOM   3228  HG2 GLN A 230      15.019  15.562 -24.627  1.00  0.00           H  
ATOM   3229 HE22 GLN A 230      18.454  17.373 -23.635  1.00  0.00           H  
ATOM   3230 HE21 GLN A 230      17.576  16.311 -22.566  1.00  0.00           H  
ATOM   3231  N   HIS A 231      13.578  12.891 -26.405  1.00 56.42           N  
ANISOU 3231  N   HIS A 231     8077   8270   5091   -483    911    533
ATOM   3232  CA  HIS A 231      12.278  13.108 -27.039  1.00 55.86           C  
ANISOU 3232  CA  HIS A 231     7982   8258   4984   -394    962    485
ATOM   3233  C   HIS A 231      11.287  11.949 -26.781  1.00 53.76           C  
ANISOU 3233  C   HIS A 231     7762   7947   4716   -303    888    417
ATOM   3234  O   HIS A 231      10.098  12.119 -27.055  1.00 55.11           O  
ANISOU 3234  O   HIS A 231     7935   8148   4856   -228    920    366
ATOM   3235  CB  HIS A 231      12.537  13.342 -28.546  1.00  0.00           C  
ATOM   3236  CG  HIS A 231      11.320  13.599 -29.406  1.00  0.00           C  
ATOM   3237  ND1 HIS A 231      10.710  12.603 -30.150  1.00  0.00           N  
ATOM   3238  CD2 HIS A 231      10.598  14.746 -29.658  1.00  0.00           C  
ATOM   3239  CE1 HIS A 231       9.675  13.162 -30.781  1.00  0.00           C  
ATOM   3240  NE2 HIS A 231       9.545  14.459 -30.531  1.00  0.00           N  
ATOM   3241  H   HIS A 231      14.299  12.516 -27.004  1.00 56.42           H  
ATOM   3242  HA  HIS A 231      11.832  14.015 -26.626  1.00 55.86           H  
ATOM   3243  HB3 HIS A 231      13.069  12.486 -28.964  1.00  0.00           H  
ATOM   3244  HB2 HIS A 231      13.205  14.196 -28.669  1.00  0.00           H  
ATOM   3245  HD2 HIS A 231      10.749  15.745 -29.277  1.00  0.00           H  
ATOM   3246  HE1 HIS A 231       9.007  12.613 -31.430  1.00  0.00           H  
ATOM   3247  HD1 HIS A 231      10.983  11.632 -30.189  1.00  0.00           H  
ATOM   3248  N   CYS A 232      11.784  10.794 -26.291  1.00 51.41           N  
ANISOU 3248  N   CYS A 232     7501   7579   4454   -314    795    416
ATOM   3249  CA  CYS A 232      11.070   9.514 -26.181  1.00 50.40           C  
ANISOU 3249  CA  CYS A 232     7402   7413   4336   -247    716    360
ATOM   3250  C   CYS A 232      10.603   9.088 -27.592  1.00 47.14           C  
ANISOU 3250  C   CYS A 232     7027   7024   3861   -193    708    343
ATOM   3251  O   CYS A 232      11.402   9.120 -28.528  1.00 45.11           O  
ANISOU 3251  O   CYS A 232     6776   6763   3600   -148    663    282
ATOM   3252  CB  CYS A 232       9.930   9.541 -25.124  1.00  0.00           C  
ATOM   3253  SG  CYS A 232      10.613   9.698 -23.454  1.00  0.00           S  
ATOM   3254  H   CYS A 232      12.764  10.760 -26.048  1.00 51.41           H  
ATOM   3255  HA  CYS A 232      11.798   8.769 -25.862  1.00 50.40           H  
ATOM   3256  HB3 CYS A 232       9.362   8.609 -25.130  1.00  0.00           H  
ATOM   3257  HB2 CYS A 232       9.221  10.350 -25.303  1.00  0.00           H  
ATOM   3258  HG  CYS A 232      11.108  10.930 -23.621  1.00  0.00           H  
ATOM   3259  N   LYS A 233       9.309   8.778 -27.720  1.00 31.02           N  
ATOM   3260  CA  LYS A 233       8.514   8.866 -28.939  1.00 32.28           C  
ATOM   3261  C   LYS A 233       7.189   9.534 -28.524  1.00 31.44           C  
ATOM   3262  O   LYS A 233       6.840   9.518 -27.340  1.00 32.07           O  
ATOM   3263  CB  LYS A 233       8.283   7.456 -29.539  1.00  0.00           C  
ATOM   3264  CG  LYS A 233       9.565   6.678 -29.910  1.00  0.00           C  
ATOM   3265  CD  LYS A 233      10.357   7.265 -31.100  1.00  0.00           C  
ATOM   3266  CE  LYS A 233      11.871   6.969 -31.075  1.00  0.00           C  
ATOM   3267  NZ  LYS A 233      12.183   5.530 -31.003  1.00  0.00           N1+
ATOM   3268  H   LYS A 233       8.742   8.757 -26.883  1.00 31.02           H  
ATOM   3269  HA  LYS A 233       9.004   9.520 -29.662  1.00 32.28           H  
ATOM   3270  HB3 LYS A 233       7.650   7.533 -30.423  1.00  0.00           H  
ATOM   3271  HB2 LYS A 233       7.719   6.858 -28.821  1.00  0.00           H  
ATOM   3272  HG3 LYS A 233       9.287   5.650 -30.147  1.00  0.00           H  
ATOM   3273  HG2 LYS A 233      10.207   6.600 -29.033  1.00  0.00           H  
ATOM   3274  HD3 LYS A 233      10.220   8.344 -31.153  1.00  0.00           H  
ATOM   3275  HD2 LYS A 233       9.933   6.879 -32.028  1.00  0.00           H  
ATOM   3276  HE3 LYS A 233      12.336   7.456 -30.219  1.00  0.00           H  
ATOM   3277  HE2 LYS A 233      12.344   7.385 -31.965  1.00  0.00           H  
ATOM   3278  HZ1 LYS A 233      11.792   5.059 -31.806  1.00  0.00           H  
ATOM   3279  HZ2 LYS A 233      13.185   5.401 -30.994  1.00  0.00           H  
ATOM   3280  HZ3 LYS A 233      11.787   5.140 -30.159  1.00  0.00           H  
ATOM   3281  N   ASN A 234       6.456  10.102 -29.496  1.00 31.02           N  
ATOM   3282  CA  ASN A 234       5.147  10.733 -29.264  1.00 30.54           C  
ATOM   3283  C   ASN A 234       4.051   9.706 -28.877  1.00 30.29           C  
ATOM   3284  O   ASN A 234       4.297   8.501 -28.938  1.00 30.82           O  
ATOM   3285  CB  ASN A 234       4.740  11.554 -30.520  1.00  0.00           C  
ATOM   3286  CG  ASN A 234       3.961  12.850 -30.233  1.00  0.00           C  
ATOM   3287  OD1 ASN A 234       3.423  13.054 -29.146  1.00  0.00           O  
ATOM   3288  ND2 ASN A 234       3.880  13.734 -31.229  1.00  0.00           N  
ATOM   3289  H   ASN A 234       6.781  10.080 -30.451  1.00 31.02           H  
ATOM   3290  HA  ASN A 234       5.215  11.393 -28.396  1.00 30.54           H  
ATOM   3291  HB3 ASN A 234       4.205  10.939 -31.245  1.00  0.00           H  
ATOM   3292  HB2 ASN A 234       5.650  11.881 -31.026  1.00  0.00           H  
ATOM   3293 HD22 ASN A 234       3.380  14.601 -31.094  1.00  0.00           H  
ATOM   3294 HD21 ASN A 234       4.318  13.549 -32.119  1.00  0.00           H  
ATOM   3295  N   GLU A 235       2.872  10.236 -28.498  1.00 27.98           N  
ATOM   3296  CA  GLU A 235       1.636   9.583 -28.039  1.00 27.56           C  
ATOM   3297  C   GLU A 235       1.473   9.675 -26.505  1.00 27.51           C  
ATOM   3298  O   GLU A 235       2.395  10.058 -25.780  1.00 28.08           O  
ATOM   3299  CB  GLU A 235       1.406   8.152 -28.649  1.00  0.00           C  
ATOM   3300  CG  GLU A 235       0.064   7.449 -28.300  1.00  0.00           C  
ATOM   3301  CD  GLU A 235      -0.268   6.128 -28.999  1.00  0.00           C  
ATOM   3302  OE1 GLU A 235       0.666   5.385 -29.366  1.00  0.00           O  
ATOM   3303  OE2 GLU A 235      -1.483   5.846 -29.092  1.00  0.00           O1-
ATOM   3304  H   GLU A 235       2.816  11.247 -28.500  1.00 27.98           H  
ATOM   3305  HA  GLU A 235       0.843  10.214 -28.443  1.00 27.56           H  
ATOM   3306  HB3 GLU A 235       2.196   7.496 -28.297  1.00  0.00           H  
ATOM   3307  HB2 GLU A 235       1.505   8.207 -29.734  1.00  0.00           H  
ATOM   3308  HG3 GLU A 235      -0.763   8.149 -28.431  1.00  0.00           H  
ATOM   3309  HG2 GLU A 235       0.087   7.142 -27.259  1.00  0.00           H  
ATOM   3310  N   LYS A 236       0.283   9.242 -26.067  1.00 34.87           N  
ANISOU 3310  N   LYS A 236     6042   4813   2392    554     68   -102
ATOM   3311  CA  LYS A 236      -0.194   8.796 -24.755  1.00 36.36           C  
ANISOU 3311  CA  LYS A 236     6207   4955   2651    531     11   -125
ATOM   3312  C   LYS A 236       0.769   7.875 -23.966  1.00 35.95           C  
ANISOU 3312  C   LYS A 236     6084   4916   2660    472    -12   -109
ATOM   3313  O   LYS A 236       0.503   7.632 -22.792  1.00 35.17           O  
ANISOU 3313  O   LYS A 236     5924   4816   2623    441    -26   -124
ATOM   3314  CB  LYS A 236      -1.516   8.015 -24.989  1.00  0.00           C  
ATOM   3315  CG  LYS A 236      -2.592   8.742 -25.828  1.00  0.00           C  
ATOM   3316  CD  LYS A 236      -3.615   7.772 -26.441  1.00  0.00           C  
ATOM   3317  CE  LYS A 236      -4.647   8.489 -27.326  1.00  0.00           C  
ATOM   3318  NZ  LYS A 236      -5.530   7.537 -28.023  1.00  0.00           N1+
ATOM   3319  H   LYS A 236      -0.375   9.010 -26.798  1.00 34.87           H  
ATOM   3320  HA  LYS A 236      -0.391   9.685 -24.156  1.00 36.36           H  
ATOM   3321  HB3 LYS A 236      -1.956   7.723 -24.033  1.00  0.00           H  
ATOM   3322  HB2 LYS A 236      -1.275   7.077 -25.489  1.00  0.00           H  
ATOM   3323  HG3 LYS A 236      -2.150   9.319 -26.639  1.00  0.00           H  
ATOM   3324  HG2 LYS A 236      -3.104   9.467 -25.197  1.00  0.00           H  
ATOM   3325  HD3 LYS A 236      -4.125   7.238 -25.641  1.00  0.00           H  
ATOM   3326  HD2 LYS A 236      -3.086   7.017 -27.024  1.00  0.00           H  
ATOM   3327  HE3 LYS A 236      -4.139   9.093 -28.079  1.00  0.00           H  
ATOM   3328  HE2 LYS A 236      -5.254   9.168 -26.726  1.00  0.00           H  
ATOM   3329  HZ1 LYS A 236      -6.039   6.985 -27.348  1.00  0.00           H  
ATOM   3330  HZ2 LYS A 236      -6.182   8.048 -28.602  1.00  0.00           H  
ATOM   3331  HZ3 LYS A 236      -4.971   6.930 -28.606  1.00  0.00           H  
ATOM   3332  N   LYS A 237       1.852   7.381 -24.596  1.00 36.33           N  
ANISOU 3332  N   LYS A 237     6148   4976   2680    462    -14    -77
ATOM   3333  CA  LYS A 237       2.964   6.644 -23.987  1.00 35.93           C  
ANISOU 3333  CA  LYS A 237     6048   4930   2674    426    -34    -61
ATOM   3334  C   LYS A 237       3.636   7.434 -22.848  1.00 33.28           C  
ANISOU 3334  C   LYS A 237     5632   4628   2386    392     26    -61
ATOM   3335  O   LYS A 237       3.924   6.844 -21.807  1.00 32.06           O  
ANISOU 3335  O   LYS A 237     5417   4477   2287    361     12    -75
ATOM   3336  CB  LYS A 237       4.012   6.296 -25.071  1.00  0.00           C  
ATOM   3337  CG  LYS A 237       3.470   5.445 -26.233  1.00  0.00           C  
ATOM   3338  CD  LYS A 237       4.505   5.223 -27.352  1.00  0.00           C  
ATOM   3339  CE  LYS A 237       3.828   4.817 -28.671  1.00  0.00           C  
ATOM   3340  NZ  LYS A 237       4.766   4.685 -29.794  1.00  0.00           N1+
ATOM   3341  H   LYS A 237       1.983   7.617 -25.568  1.00 36.33           H  
ATOM   3342  HA  LYS A 237       2.563   5.718 -23.571  1.00 35.93           H  
ATOM   3343  HB3 LYS A 237       4.850   5.769 -24.613  1.00  0.00           H  
ATOM   3344  HB2 LYS A 237       4.422   7.222 -25.479  1.00  0.00           H  
ATOM   3345  HG3 LYS A 237       2.586   5.922 -26.653  1.00  0.00           H  
ATOM   3346  HG2 LYS A 237       3.133   4.479 -25.853  1.00  0.00           H  
ATOM   3347  HD3 LYS A 237       5.206   4.446 -27.041  1.00  0.00           H  
ATOM   3348  HD2 LYS A 237       5.094   6.130 -27.497  1.00  0.00           H  
ATOM   3349  HE3 LYS A 237       3.139   5.601 -28.962  1.00  0.00           H  
ATOM   3350  HE2 LYS A 237       3.262   3.892 -28.555  1.00  0.00           H  
ATOM   3351  HZ1 LYS A 237       5.427   3.944 -29.593  1.00  0.00           H  
ATOM   3352  HZ2 LYS A 237       4.251   4.459 -30.633  1.00  0.00           H  
ATOM   3353  HZ3 LYS A 237       5.257   5.558 -29.926  1.00  0.00           H  
ATOM   3354  N   ASN A 238       3.826   8.754 -23.054  1.00 32.99           N  
ANISOU 3354  N   ASN A 238     5589   4631   2313    389     95    -48
ATOM   3355  CA  ASN A 238       4.357   9.679 -22.049  1.00 31.70           C  
ANISOU 3355  CA  ASN A 238     5344   4524   2175    341    152    -53
ATOM   3356  C   ASN A 238       3.342   9.955 -20.916  1.00 30.05           C  
ANISOU 3356  C   ASN A 238     5071   4332   2013    340    150    -91
ATOM   3357  O   ASN A 238       3.744  10.051 -19.757  1.00 27.50           O  
ANISOU 3357  O   ASN A 238     4676   4038   1735    296    159   -107
ATOM   3358  CB  ASN A 238       4.928  10.967 -22.711  1.00  0.00           C  
ATOM   3359  CG  ASN A 238       3.988  12.179 -22.803  1.00  0.00           C  
ATOM   3360  OD1 ASN A 238       3.935  12.998 -21.887  1.00  0.00           O  
ATOM   3361  ND2 ASN A 238       3.237  12.295 -23.900  1.00  0.00           N  
ATOM   3362  H   ASN A 238       3.556   9.159 -23.940  1.00 32.99           H  
ATOM   3363  HA  ASN A 238       5.203   9.212 -21.545  1.00 31.70           H  
ATOM   3364  HB3 ASN A 238       5.365  10.744 -23.686  1.00  0.00           H  
ATOM   3365  HB2 ASN A 238       5.766  11.304 -22.098  1.00  0.00           H  
ATOM   3366 HD22 ASN A 238       2.622  13.088 -24.006  1.00  0.00           H  
ATOM   3367 HD21 ASN A 238       3.282  11.603 -24.637  1.00  0.00           H  
ATOM   3368  N   LYS A 239       2.051  10.074 -21.277  1.00 31.21           N  
ANISOU 3368  N   LYS A 239     5257   4460   2140    393    138   -105
ATOM   3369  CA  LYS A 239       0.949  10.330 -20.348  1.00 22.73           C  
ANISOU 3369  CA  LYS A 239     4151   3387   1098    409    132   -131
ATOM   3370  C   LYS A 239       0.660   9.139 -19.424  1.00 26.05           C  
ANISOU 3370  C   LYS A 239     4549   3769   1579    379     77   -145
ATOM   3371  O   LYS A 239       0.207   9.351 -18.302  1.00 25.66           O  
ANISOU 3371  O   LYS A 239     4451   3738   1562    363     79   -159
ATOM   3372  CB  LYS A 239      -0.324  10.717 -21.120  1.00 23.52           C  
ANISOU 3372  CB  LYS A 239     4330   3454   1154    489    126   -142
ATOM   3373  CG  LYS A 239      -0.231  12.075 -21.832  1.00 40.23           C  
ANISOU 3373  CG  LYS A 239     6448   5635   3202    529    192   -138
ATOM   3374  CD  LYS A 239      -1.537  12.407 -22.572  1.00 42.47           C  
ANISOU 3374  CD  LYS A 239     6825   5875   3435    628    184   -155
ATOM   3375  CE  LYS A 239      -1.567  13.794 -23.236  1.00 43.77           C  
ANISOU 3375  CE  LYS A 239     6983   6125   3522    678    258   -155
ATOM   3376  NZ  LYS A 239      -1.736  14.882 -22.256  1.00 43.07           N1+
ANISOU 3376  NZ  LYS A 239     6807   6117   3443    690    301   -163
ATOM   3377  H   LYS A 239       1.800   9.975 -22.250  1.00 31.21           H  
ATOM   3378  HA  LYS A 239       1.234  11.181 -19.729  1.00 22.73           H  
ATOM   3379  HB3 LYS A 239      -1.162  10.768 -20.421  1.00 23.52           H  
ATOM   3380  HB2 LYS A 239      -0.582   9.934 -21.833  1.00 23.52           H  
ATOM   3381  HG3 LYS A 239       0.594  12.065 -22.544  1.00 40.23           H  
ATOM   3382  HG2 LYS A 239      -0.001  12.851 -21.101  1.00 40.23           H  
ATOM   3383  HD3 LYS A 239      -2.378  12.304 -21.886  1.00 42.47           H  
ATOM   3384  HD2 LYS A 239      -1.699  11.655 -23.345  1.00 42.47           H  
ATOM   3385  HE3 LYS A 239      -2.408  13.843 -23.929  1.00 43.77           H  
ATOM   3386  HE2 LYS A 239      -0.662  13.960 -23.821  1.00 43.77           H  
ATOM   3387  HZ1 LYS A 239      -0.963  14.879 -21.608  1.00 43.07           H  
ATOM   3388  HZ2 LYS A 239      -1.767  15.768 -22.742  1.00 43.07           H  
ATOM   3389  HZ3 LYS A 239      -2.605  14.744 -21.759  1.00 43.07           H  
ATOM   3390  N   ALA A 240       0.936   7.918 -19.904  1.00 21.92           N  
ANISOU 3390  N   ALA A 240     4061   3208   1060    369     30   -139
ATOM   3391  CA  ALA A 240       0.724   6.683 -19.167  1.00 23.00           C  
ANISOU 3391  CA  ALA A 240     4168   3335   1236    331    -18   -154
ATOM   3392  C   ALA A 240       1.834   6.402 -18.140  1.00 24.92           C  
ANISOU 3392  C   ALA A 240     4323   3624   1523    283      4   -160
ATOM   3393  O   ALA A 240       1.505   5.921 -17.056  1.00 24.87           O  
ANISOU 3393  O   ALA A 240     4263   3639   1546    251     -2   -179
ATOM   3394  CB  ALA A 240       0.552   5.539 -20.166  1.00 21.75           C  
ANISOU 3394  CB  ALA A 240     4058   3154   1054    331    -75   -149
ATOM   3395  H   ALA A 240       1.281   7.822 -20.850  1.00 21.92           H  
ATOM   3396  HA  ALA A 240      -0.216   6.772 -18.619  1.00 23.00           H  
ATOM   3397  HB1 ALA A 240       0.188   4.652 -19.652  1.00 21.75           H  
ATOM   3398  HB2 ALA A 240      -0.192   5.788 -20.923  1.00 21.75           H  
ATOM   3399  HB3 ALA A 240       1.486   5.309 -20.681  1.00 21.75           H  
ATOM   3400  N   VAL A 241       3.100   6.755 -18.452  1.00 26.15           N  
ANISOU 3400  N   VAL A 241     4472   3792   1670    276     32   -145
ATOM   3401  CA  VAL A 241       4.187   6.737 -17.462  1.00 25.26           C  
ANISOU 3401  CA  VAL A 241     4295   3715   1588    233     55   -159
ATOM   3402  C   VAL A 241       4.082   7.892 -16.444  1.00 27.04           C  
ANISOU 3402  C   VAL A 241     4458   3998   1819    201    104   -175
ATOM   3403  O   VAL A 241       4.469   7.685 -15.298  1.00 28.77           O  
ANISOU 3403  O   VAL A 241     4614   4256   2061    157    119   -200
ATOM   3404  CB  VAL A 241       5.622   6.706 -18.058  1.00 24.06           C  
ANISOU 3404  CB  VAL A 241     4181   3548   1414    238     71   -138
ATOM   3405  CG1 VAL A 241       5.881   5.404 -18.829  1.00 20.84           C  
ANISOU 3405  CG1 VAL A 241     3833   3095    988    276     13   -120
ATOM   3406  CG2 VAL A 241       6.014   7.927 -18.897  1.00 25.14           C  
ANISOU 3406  CG2 VAL A 241     4346   3702   1504    237    123   -111
ATOM   3407  H   VAL A 241       3.317   7.137 -19.362  1.00 26.15           H  
ATOM   3408  HA  VAL A 241       4.093   5.807 -16.908  1.00 25.26           H  
ATOM   3409  HB  VAL A 241       6.317   6.687 -17.216  1.00 24.06           H  
ATOM   3410 HG11 VAL A 241       6.903   5.365 -19.207  1.00 20.84           H  
ATOM   3411 HG12 VAL A 241       5.747   4.540 -18.180  1.00 20.84           H  
ATOM   3412 HG13 VAL A 241       5.208   5.296 -19.680  1.00 20.84           H  
ATOM   3413 HG21 VAL A 241       7.043   7.848 -19.249  1.00 25.14           H  
ATOM   3414 HG22 VAL A 241       5.375   7.987 -19.772  1.00 25.14           H  
ATOM   3415 HG23 VAL A 241       5.932   8.861 -18.343  1.00 25.14           H  
ATOM   3416  N   LYS A 242       3.490   9.037 -16.842  1.00 28.55           N  
ANISOU 3416  N   LYS A 242     4664   4203   1980    223    129   -165
ATOM   3417  CA  LYS A 242       3.074  10.135 -15.957  1.00 30.69           C  
ANISOU 3417  CA  LYS A 242     4876   4542   2243    195    168   -181
ATOM   3418  C   LYS A 242       2.094   9.670 -14.868  1.00 31.35           C  
ANISOU 3418  C   LYS A 242     4933   4618   2359    193    138   -199
ATOM   3419  O   LYS A 242       2.295  10.013 -13.704  1.00 35.17           O  
ANISOU 3419  O   LYS A 242     5357   5155   2851    144    156   -218
ATOM   3420  CB  LYS A 242       2.526  11.317 -16.808  1.00  0.00           C  
ATOM   3421  CG  LYS A 242       1.450  12.224 -16.162  1.00  0.00           C  
ATOM   3422  CD  LYS A 242       0.779  13.191 -17.146  1.00  0.00           C  
ATOM   3423  CE  LYS A 242      -0.362  13.962 -16.465  1.00  0.00           C  
ATOM   3424  NZ  LYS A 242      -1.090  14.837 -17.397  1.00  0.00           N1+
ATOM   3425  H   LYS A 242       3.226   9.134 -17.813  1.00 28.55           H  
ATOM   3426  HA  LYS A 242       3.975  10.487 -15.450  1.00 30.69           H  
ATOM   3427  HB3 LYS A 242       2.071  10.897 -17.696  1.00  0.00           H  
ATOM   3428  HB2 LYS A 242       3.356  11.917 -17.182  1.00  0.00           H  
ATOM   3429  HG3 LYS A 242       1.893  12.781 -15.335  1.00  0.00           H  
ATOM   3430  HG2 LYS A 242       0.644  11.629 -15.734  1.00  0.00           H  
ATOM   3431  HD3 LYS A 242       0.391  12.629 -17.997  1.00  0.00           H  
ATOM   3432  HD2 LYS A 242       1.524  13.884 -17.540  1.00  0.00           H  
ATOM   3433  HE3 LYS A 242       0.039  14.574 -15.656  1.00  0.00           H  
ATOM   3434  HE2 LYS A 242      -1.078  13.265 -16.028  1.00  0.00           H  
ATOM   3435  HZ1 LYS A 242      -1.498  14.278 -18.132  1.00  0.00           H  
ATOM   3436  HZ2 LYS A 242      -1.823  15.322 -16.899  1.00  0.00           H  
ATOM   3437  HZ3 LYS A 242      -0.452  15.512 -17.794  1.00  0.00           H  
ATOM   3438  N   MET A 243       1.057   8.917 -15.279  1.00 28.74           N  
ANISOU 3438  N   MET A 243     4657   4227   2037    236     93   -192
ATOM   3439  CA  MET A 243       0.020   8.375 -14.403  1.00 26.75           C  
ANISOU 3439  CA  MET A 243     4395   3968   1801    230     66   -201
ATOM   3440  C   MET A 243       0.606   7.444 -13.338  1.00 27.44           C  
ANISOU 3440  C   MET A 243     4418   4091   1918    163     56   -219
ATOM   3441  O   MET A 243       0.438   7.734 -12.159  1.00 27.94           O  
ANISOU 3441  O   MET A 243     4431   4198   1985    126     67   -232
ATOM   3442  CB  MET A 243      -1.064   7.653 -15.229  1.00  0.00           C  
ATOM   3443  CG  MET A 243      -1.992   8.593 -16.012  1.00  0.00           C  
ATOM   3444  SD  MET A 243      -2.811   7.803 -17.427  1.00  0.00           S  
ATOM   3445  CE  MET A 243      -3.817   6.562 -16.571  1.00  0.00           C  
ATOM   3446  H   MET A 243       0.965   8.701 -16.262  1.00 28.74           H  
ATOM   3447  HA  MET A 243      -0.450   9.213 -13.883  1.00 26.75           H  
ATOM   3448  HB3 MET A 243      -1.687   7.061 -14.556  1.00  0.00           H  
ATOM   3449  HB2 MET A 243      -0.604   6.937 -15.909  1.00  0.00           H  
ATOM   3450  HG3 MET A 243      -1.441   9.456 -16.382  1.00  0.00           H  
ATOM   3451  HG2 MET A 243      -2.755   8.995 -15.346  1.00  0.00           H  
ATOM   3452  HE1 MET A 243      -4.464   6.049 -17.282  1.00  0.00           H  
ATOM   3453  HE2 MET A 243      -3.183   5.819 -16.088  1.00  0.00           H  
ATOM   3454  HE3 MET A 243      -4.443   7.032 -15.812  1.00  0.00           H  
ATOM   3455  N   ILE A 244       1.302   6.373 -13.757  1.00 28.14           N  
ANISOU 3455  N   ILE A 244     4510   4164   2017    151     36   -222
ATOM   3456  CA  ILE A 244       1.834   5.378 -12.825  1.00 29.12           C  
ANISOU 3456  CA  ILE A 244     4578   4327   2158    102     25   -246
ATOM   3457  C   ILE A 244       3.019   5.878 -11.971  1.00 30.41           C  
ANISOU 3457  C   ILE A 244     4684   4538   2333     63     67   -272
ATOM   3458  O   ILE A 244       3.108   5.469 -10.814  1.00 30.65           O  
ANISOU 3458  O   ILE A 244     4662   4613   2370     15     73   -302
ATOM   3459  CB  ILE A 244       2.202   4.037 -13.522  1.00 18.98           C  
ANISOU 3459  CB  ILE A 244     3318   3024    867    110    -13   -245
ATOM   3460  CG1 ILE A 244       2.464   2.882 -12.534  1.00 27.44           C  
ANISOU 3460  CG1 ILE A 244     4329   4156   1941     58    -24   -276
ATOM   3461  CG2 ILE A 244       3.379   4.152 -14.504  1.00 19.12           C  
ANISOU 3461  CG2 ILE A 244     3372   3012    881    143      1   -233
ATOM   3462  CD1 ILE A 244       1.331   2.655 -11.527  1.00 18.81           C  
ANISOU 3462  CD1 ILE A 244     3200   3110    837     18    -32   -285
ATOM   3463  H   ILE A 244       1.433   6.197 -14.744  1.00 28.14           H  
ATOM   3464  HA  ILE A 244       1.020   5.175 -12.128  1.00 29.12           H  
ATOM   3465  HB  ILE A 244       1.332   3.749 -14.112  1.00 18.98           H  
ATOM   3466 HG13 ILE A 244       3.399   3.040 -11.996  1.00 27.44           H  
ATOM   3467 HG12 ILE A 244       2.611   1.966 -13.096  1.00 27.44           H  
ATOM   3468 HG21 ILE A 244       3.503   3.231 -15.073  1.00 19.12           H  
ATOM   3469 HG22 ILE A 244       3.194   4.955 -15.209  1.00 19.12           H  
ATOM   3470 HG23 ILE A 244       4.324   4.357 -14.001  1.00 19.12           H  
ATOM   3471 HD11 ILE A 244       1.315   1.626 -11.176  1.00 18.81           H  
ATOM   3472 HD12 ILE A 244       1.461   3.296 -10.659  1.00 18.81           H  
ATOM   3473 HD13 ILE A 244       0.355   2.879 -11.955  1.00 18.81           H  
ATOM   3474  N   PHE A 245       3.858   6.790 -12.501  1.00 32.01           N  
ANISOU 3474  N   PHE A 245     4898   4738   2526     74     99   -266
ATOM   3475  CA  PHE A 245       4.893   7.453 -11.702  1.00 33.76           C  
ANISOU 3475  CA  PHE A 245     5068   5013   2745     29    139   -299
ATOM   3476  C   PHE A 245       4.330   8.439 -10.662  1.00 32.10           C  
ANISOU 3476  C   PHE A 245     4809   4841   2547    -16    158   -309
ATOM   3477  O   PHE A 245       4.942   8.593  -9.606  1.00 35.17           O  
ANISOU 3477  O   PHE A 245     5147   5252   2965    -65    173   -340
ATOM   3478  CB  PHE A 245       6.004   8.088 -12.560  1.00 39.81           C  
ANISOU 3478  CB  PHE A 245     5860   5779   3486     43    170   -286
ATOM   3479  CG  PHE A 245       6.939   7.148 -13.319  1.00 46.67           C  
ANISOU 3479  CG  PHE A 245     6787   6587   4357     76    158   -279
ATOM   3480  CD1 PHE A 245       7.228   5.832 -12.880  1.00 50.17           C  
ANISOU 3480  CD1 PHE A 245     7232   7007   4822     85    128   -300
ATOM   3481  CD2 PHE A 245       7.691   7.678 -14.388  1.00 51.63           C  
ANISOU 3481  CD2 PHE A 245     7476   7188   4954     95    181   -248
ATOM   3482  CE1 PHE A 245       8.186   5.070 -13.536  1.00 50.88           C  
ANISOU 3482  CE1 PHE A 245     7386   7042   4903    123    114   -294
ATOM   3483  CE2 PHE A 245       8.651   6.905 -15.023  1.00 51.19           C  
ANISOU 3483  CE2 PHE A 245     7499   7061   4890    128    167   -233
ATOM   3484  CZ  PHE A 245       8.894   5.606 -14.603  1.00 50.30           C  
ANISOU 3484  CZ  PHE A 245     7389   6922   4800    149    131   -257
ATOM   3485  H   PHE A 245       3.758   7.091 -13.462  1.00 32.01           H  
ATOM   3486  HA  PHE A 245       5.381   6.681 -11.126  1.00 33.76           H  
ATOM   3487  HB3 PHE A 245       6.641   8.696 -11.916  1.00 39.81           H  
ATOM   3488  HB2 PHE A 245       5.558   8.790 -13.265  1.00 39.81           H  
ATOM   3489  HD1 PHE A 245       6.725   5.387 -12.037  1.00 50.17           H  
ATOM   3490  HD2 PHE A 245       7.527   8.695 -14.714  1.00 51.63           H  
ATOM   3491  HE1 PHE A 245       8.393   4.063 -13.205  1.00 50.88           H  
ATOM   3492  HE2 PHE A 245       9.216   7.322 -15.843  1.00 51.19           H  
ATOM   3493  HZ  PHE A 245       9.646   5.019 -15.106  1.00 50.30           H  
ATOM   3494  N   ALA A 246       3.151   9.029 -10.934  1.00 29.00           N  
ANISOU 3494  N   ALA A 246     4449   4446   2125      4    157   -284
ATOM   3495  CA  ALA A 246       2.394   9.803  -9.952  1.00 28.21           C  
ANISOU 3495  CA  ALA A 246     4343   4356   2020    -23    169   -285
ATOM   3496  C   ALA A 246       1.781   8.912  -8.856  1.00 27.78           C  
ANISOU 3496  C   ALA A 246     4275   4294   1987    -44    143   -290
ATOM   3497  O   ALA A 246       1.832   9.294  -7.692  1.00 27.13           O  
ANISOU 3497  O   ALA A 246     4203   4193   1913    -92    158   -300
ATOM   3498  CB  ALA A 246       1.323  10.663 -10.640  1.00  0.00           C  
ATOM   3499  H   ALA A 246       2.703   8.876 -11.828  1.00 29.00           H  
ATOM   3500  HA  ALA A 246       3.087  10.498  -9.481  1.00 28.21           H  
ATOM   3501  HB1 ALA A 246       0.788  11.275  -9.913  1.00  0.00           H  
ATOM   3502  HB2 ALA A 246       1.773  11.342 -11.364  1.00  0.00           H  
ATOM   3503  HB3 ALA A 246       0.582  10.062 -11.166  1.00  0.00           H  
ATOM   3504  N   VAL A 247       1.254   7.730  -9.220  1.00 27.36           N  
ANISOU 3504  N   VAL A 247     4230   4233   1931    -13    107   -282
ATOM   3505  CA  VAL A 247       0.666   6.779  -8.270  1.00 25.34           C  
ANISOU 3505  CA  VAL A 247     3950   3989   1688    -44     86   -286
ATOM   3506  C   VAL A 247       1.707   6.215  -7.271  1.00 27.83           C  
ANISOU 3506  C   VAL A 247     4228   4302   2043   -115    109   -317
ATOM   3507  O   VAL A 247       1.389   6.134  -6.084  1.00 28.55           O  
ANISOU 3507  O   VAL A 247     4359   4354   2134   -169    119   -315
ATOM   3508  CB  VAL A 247      -0.078   5.615  -8.991  1.00  0.00           C  
ATOM   3509  CG1 VAL A 247      -0.629   4.524  -8.053  1.00  0.00           C  
ATOM   3510  CG2 VAL A 247      -1.270   6.126  -9.819  1.00  0.00           C  
ATOM   3511  H   VAL A 247       1.230   7.468 -10.197  1.00 27.36           H  
ATOM   3512  HA  VAL A 247      -0.074   7.327  -7.685  1.00 25.34           H  
ATOM   3513  HB  VAL A 247       0.628   5.150  -9.676  1.00  0.00           H  
ATOM   3514 HG11 VAL A 247      -1.121   3.731  -8.617  1.00  0.00           H  
ATOM   3515 HG12 VAL A 247       0.133   4.056  -7.438  1.00  0.00           H  
ATOM   3516 HG13 VAL A 247      -1.365   4.948  -7.374  1.00  0.00           H  
ATOM   3517 HG21 VAL A 247      -2.095   6.433  -9.173  1.00  0.00           H  
ATOM   3518 HG22 VAL A 247      -1.026   6.987 -10.429  1.00  0.00           H  
ATOM   3519 HG23 VAL A 247      -1.643   5.348 -10.484  1.00  0.00           H  
ATOM   3520  N   VAL A 248       2.930   5.890  -7.740  1.00 30.32           N  
ANISOU 3520  N   VAL A 248     4528   4615   2378   -111    122   -340
ATOM   3521  CA  VAL A 248       4.018   5.417  -6.873  1.00 33.30           C  
ANISOU 3521  CA  VAL A 248     4922   4950   2779   -170    151   -376
ATOM   3522  C   VAL A 248       4.645   6.531  -6.010  1.00 37.29           C  
ANISOU 3522  C   VAL A 248     5601   5286   3281   -158    191   -364
ATOM   3523  O   VAL A 248       4.987   6.234  -4.870  1.00 39.59           O  
ANISOU 3523  O   VAL A 248     5972   5516   3555     20    176   -367
ATOM   3524  CB  VAL A 248       5.176   4.694  -7.621  1.00  0.00           C  
ATOM   3525  CG1 VAL A 248       4.699   3.446  -8.366  1.00  0.00           C  
ATOM   3526  CG2 VAL A 248       5.989   5.590  -8.554  1.00  0.00           C  
ATOM   3527  H   VAL A 248       3.136   5.974  -8.727  1.00 30.32           H  
ATOM   3528  HA  VAL A 248       3.585   4.683  -6.190  1.00 33.30           H  
ATOM   3529  HB  VAL A 248       5.874   4.326  -6.866  1.00  0.00           H  
ATOM   3530 HG11 VAL A 248       5.531   2.897  -8.809  1.00  0.00           H  
ATOM   3531 HG12 VAL A 248       4.201   2.782  -7.670  1.00  0.00           H  
ATOM   3532 HG13 VAL A 248       4.002   3.693  -9.165  1.00  0.00           H  
ATOM   3533 HG21 VAL A 248       6.671   5.019  -9.184  1.00  0.00           H  
ATOM   3534 HG22 VAL A 248       5.295   6.121  -9.185  1.00  0.00           H  
ATOM   3535 HG23 VAL A 248       6.578   6.327  -8.010  1.00  0.00           H  
ATOM   3536  N   VAL A 249       4.779   7.773  -6.518  1.00 38.87           N  
ANISOU 3536  N   VAL A 249     5757   5541   3472   -182    207   -363
ATOM   3537  CA  VAL A 249       5.376   8.871  -5.742  1.00 19.02           C  
ANISOU 3537  CA  VAL A 249     3381   2921    925     24    211   -344
ATOM   3538  C   VAL A 249       4.422   9.399  -4.646  1.00 21.38           C  
ANISOU 3538  C   VAL A 249     3632   3301   1190     27    196   -349
ATOM   3539  O   VAL A 249       4.900   9.806  -3.588  1.00 22.48           O  
ANISOU 3539  O   VAL A 249     3727   3515   1300     51    198   -385
ATOM   3540  CB  VAL A 249       5.899  10.039  -6.633  1.00  0.00           C  
ATOM   3541  CG1 VAL A 249       4.841  11.064  -7.077  1.00  0.00           C  
ATOM   3542  CG2 VAL A 249       7.069  10.785  -5.968  1.00  0.00           C  
ATOM   3543  H   VAL A 249       4.496   7.979  -7.467  1.00 38.87           H  
ATOM   3544  HA  VAL A 249       6.243   8.456  -5.224  1.00 19.02           H  
ATOM   3545  HB  VAL A 249       6.300   9.587  -7.541  1.00  0.00           H  
ATOM   3546 HG11 VAL A 249       5.235  11.721  -7.852  1.00  0.00           H  
ATOM   3547 HG12 VAL A 249       3.974  10.560  -7.487  1.00  0.00           H  
ATOM   3548 HG13 VAL A 249       4.507  11.696  -6.254  1.00  0.00           H  
ATOM   3549 HG21 VAL A 249       7.462  11.563  -6.624  1.00  0.00           H  
ATOM   3550 HG22 VAL A 249       6.763  11.264  -5.037  1.00  0.00           H  
ATOM   3551 HG23 VAL A 249       7.891  10.107  -5.739  1.00  0.00           H  
ATOM   3552  N   LEU A 250       3.099   9.317  -4.887  1.00 21.50           N  
ANISOU 3552  N   LEU A 250     3636   3334   1200    -39    183   -322
ATOM   3553  CA  LEU A 250       2.063   9.559  -3.880  1.00 23.07           C  
ANISOU 3553  CA  LEU A 250     3817   3591   1356    -21    164   -313
ATOM   3554  C   LEU A 250       2.023   8.431  -2.832  1.00 23.93           C  
ANISOU 3554  C   LEU A 250     3931   3694   1467      4    149   -325
ATOM   3555  O   LEU A 250       1.823   8.737  -1.659  1.00 26.13           O  
ANISOU 3555  O   LEU A 250     4181   4045   1701     19    145   -339
ATOM   3556  CB  LEU A 250       0.676   9.751  -4.547  1.00  0.00           C  
ATOM   3557  CG  LEU A 250       0.293  11.200  -4.946  1.00  0.00           C  
ATOM   3558  CD1 LEU A 250       0.260  12.150  -3.732  1.00  0.00           C  
ATOM   3559  CD2 LEU A 250       1.104  11.794  -6.113  1.00  0.00           C  
ATOM   3560  H   LEU A 250       2.776   8.998  -5.791  1.00 21.50           H  
ATOM   3561  HA  LEU A 250       2.328  10.472  -3.344  1.00 23.07           H  
ATOM   3562  HB3 LEU A 250      -0.098   9.415  -3.854  1.00  0.00           H  
ATOM   3563  HB2 LEU A 250       0.579   9.083  -5.403  1.00  0.00           H  
ATOM   3564  HG  LEU A 250      -0.737  11.145  -5.300  1.00  0.00           H  
ATOM   3565 HD11 LEU A 250      -0.645  12.758  -3.740  1.00  0.00           H  
ATOM   3566 HD12 LEU A 250       0.268  11.604  -2.788  1.00  0.00           H  
ATOM   3567 HD13 LEU A 250       1.113  12.829  -3.717  1.00  0.00           H  
ATOM   3568 HD21 LEU A 250       1.256  12.868  -6.000  1.00  0.00           H  
ATOM   3569 HD22 LEU A 250       2.090  11.348  -6.200  1.00  0.00           H  
ATOM   3570 HD23 LEU A 250       0.585  11.647  -7.060  1.00  0.00           H  
ATOM   3571  N   PHE A 251       2.271   7.172  -3.243  1.00 21.70           N  
ANISOU 3571  N   PHE A 251     3672   3352   1221      1    143   -324
ATOM   3572  CA  PHE A 251       2.455   6.035  -2.332  1.00 19.52           C  
ANISOU 3572  CA  PHE A 251     3375   3109    934     36    136   -347
ATOM   3573  C   PHE A 251       3.652   6.227  -1.381  1.00 21.78           C  
ANISOU 3573  C   PHE A 251     3611   3466   1199     40    160   -404
ATOM   3574  O   PHE A 251       3.501   5.982  -0.185  1.00 26.34           O  
ANISOU 3574  O   PHE A 251     4153   4116   1740     24    163   -427
ATOM   3575  CB  PHE A 251       2.504   4.700  -3.119  1.00  0.00           C  
ATOM   3576  CG  PHE A 251       2.804   3.450  -2.303  1.00  0.00           C  
ATOM   3577  CD1 PHE A 251       4.129   3.149  -1.915  1.00  0.00           C  
ATOM   3578  CD2 PHE A 251       1.750   2.670  -1.784  1.00  0.00           C  
ATOM   3579  CE1 PHE A 251       4.378   2.108  -1.034  1.00  0.00           C  
ATOM   3580  CE2 PHE A 251       2.020   1.615  -0.926  1.00  0.00           C  
ATOM   3581  CZ  PHE A 251       3.328   1.346  -0.543  1.00  0.00           C  
ATOM   3582  H   PHE A 251       2.411   6.984  -4.226  1.00 21.70           H  
ATOM   3583  HA  PHE A 251       1.574   5.992  -1.691  1.00 19.52           H  
ATOM   3584  HB3 PHE A 251       3.249   4.758  -3.906  1.00  0.00           H  
ATOM   3585  HB2 PHE A 251       1.551   4.551  -3.630  1.00  0.00           H  
ATOM   3586  HD1 PHE A 251       4.953   3.744  -2.281  1.00  0.00           H  
ATOM   3587  HD2 PHE A 251       0.730   2.883  -2.052  1.00  0.00           H  
ATOM   3588  HE1 PHE A 251       5.392   1.886  -0.734  1.00  0.00           H  
ATOM   3589  HE2 PHE A 251       1.210   1.013  -0.542  1.00  0.00           H  
ATOM   3590  HZ  PHE A 251       3.541   0.528   0.129  1.00  0.00           H  
ATOM   3591  N   LEU A 252       4.793   6.694  -1.925  1.00 21.16           N  
ANISOU 3591  N   LEU A 252     3535   3362   1142     51    176   -427
ATOM   3592  CA  LEU A 252       5.996   7.045  -1.164  1.00 22.08           C  
ANISOU 3592  CA  LEU A 252     3624   3532   1235     43    198   -491
ATOM   3593  C   LEU A 252       5.714   8.146  -0.128  1.00 24.08           C  
ANISOU 3593  C   LEU A 252     3809   3877   1461      2    194   -499
ATOM   3594  O   LEU A 252       6.106   7.980   1.021  1.00 23.23           O  
ANISOU 3594  O   LEU A 252     3649   3835   1341    -33    199   -544
ATOM   3595  CB  LEU A 252       7.148   7.480  -2.104  1.00  0.00           C  
ATOM   3596  CG  LEU A 252       7.760   6.369  -2.990  1.00  0.00           C  
ATOM   3597  CD1 LEU A 252       8.647   6.976  -4.101  1.00  0.00           C  
ATOM   3598  CD2 LEU A 252       8.491   5.281  -2.175  1.00  0.00           C  
ATOM   3599  H   LEU A 252       4.838   6.848  -2.924  1.00 21.16           H  
ATOM   3600  HA  LEU A 252       6.306   6.152  -0.618  1.00 22.08           H  
ATOM   3601  HB3 LEU A 252       7.955   7.922  -1.516  1.00  0.00           H  
ATOM   3602  HB2 LEU A 252       6.783   8.282  -2.743  1.00  0.00           H  
ATOM   3603  HG  LEU A 252       6.944   5.857  -3.492  1.00  0.00           H  
ATOM   3604 HD11 LEU A 252       8.275   6.694  -5.087  1.00  0.00           H  
ATOM   3605 HD12 LEU A 252       8.661   8.066  -4.068  1.00  0.00           H  
ATOM   3606 HD13 LEU A 252       9.685   6.649  -4.044  1.00  0.00           H  
ATOM   3607 HD21 LEU A 252       9.489   5.062  -2.554  1.00  0.00           H  
ATOM   3608 HD22 LEU A 252       8.607   5.564  -1.130  1.00  0.00           H  
ATOM   3609 HD23 LEU A 252       7.934   4.344  -2.194  1.00  0.00           H  
ATOM   3610  N   GLY A 253       4.989   9.210  -0.517  1.00 24.75           N  
ANISOU 3610  N   GLY A 253     3898   3975   1532      6    186   -459
ATOM   3611  CA  GLY A 253       4.638  10.326   0.367  1.00 25.13           C  
ANISOU 3611  CA  GLY A 253     3876   4125   1545    -21    175   -463
ATOM   3612  C   GLY A 253       3.796   9.900   1.585  1.00 26.07           C  
ANISOU 3612  C   GLY A 253     3972   4296   1637    -31    157   -458
ATOM   3613  O   GLY A 253       3.930  10.504   2.648  1.00 28.23           O  
ANISOU 3613  O   GLY A 253     4178   4667   1880    -65    151   -490
ATOM   3614  H   GLY A 253       4.684   9.273  -1.479  1.00 24.75           H  
ATOM   3615  HA3 GLY A 253       4.071  11.059  -0.208  1.00 25.13           H  
ATOM   3616  HA2 GLY A 253       5.549  10.821   0.705  1.00 25.13           H  
ATOM   3617  N   PHE A 254       2.959   8.858   1.437  1.00 25.05           N  
ANISOU 3617  N   PHE A 254     3903   4107   1509     -9    148   -419
ATOM   3618  CA  PHE A 254       2.044   8.376   2.472  1.00 24.82           C  
ANISOU 3618  CA  PHE A 254     3874   4120   1438    -17    133   -401
ATOM   3619  C   PHE A 254       2.631   7.267   3.366  1.00 27.54           C  
ANISOU 3619  C   PHE A 254     4174   4506   1785    -47    150   -446
ATOM   3620  O   PHE A 254       2.303   7.253   4.552  1.00 30.16           O  
ANISOU 3620  O   PHE A 254     4480   4911   2070    -69    147   -449
ATOM   3621  CB  PHE A 254       0.699   7.968   1.829  1.00 24.34           C  
ANISOU 3621  CB  PHE A 254     3912   3977   1359      6    116   -341
ATOM   3622  CG  PHE A 254      -0.242   9.134   1.542  1.00 25.51           C  
ANISOU 3622  CG  PHE A 254     4109   4116   1468     12     97   -297
ATOM   3623  CD1 PHE A 254       0.143  10.188   0.683  1.00 25.66           C  
ANISOU 3623  CD1 PHE A 254     4110   4129   1508     16    103   -297
ATOM   3624  CD2 PHE A 254      -1.513   9.194   2.154  1.00 27.16           C  
ANISOU 3624  CD2 PHE A 254     4373   4334   1614      6     74   -256
ATOM   3625  CE1 PHE A 254      -0.700  11.270   0.473  1.00 25.63           C  
ANISOU 3625  CE1 PHE A 254     4109   4161   1468     26     87   -264
ATOM   3626  CE2 PHE A 254      -2.342  10.286   1.928  1.00 26.86           C  
ANISOU 3626  CE2 PHE A 254     4354   4316   1536     -1     53   -219
ATOM   3627  CZ  PHE A 254      -1.936  11.322   1.101  1.00 25.42           C  
ANISOU 3627  CZ  PHE A 254     4120   4160   1379     23     60   -227
ATOM   3628  H   PHE A 254       2.898   8.397   0.540  1.00 25.05           H  
ATOM   3629  HA  PHE A 254       1.818   9.199   3.154  1.00 24.82           H  
ATOM   3630  HB3 PHE A 254       0.186   7.271   2.491  1.00 24.34           H  
ATOM   3631  HB2 PHE A 254       0.872   7.426   0.898  1.00 24.34           H  
ATOM   3632  HD1 PHE A 254       1.104  10.185   0.198  1.00 25.66           H  
ATOM   3633  HD2 PHE A 254      -1.844   8.396   2.800  1.00 27.16           H  
ATOM   3634  HE1 PHE A 254      -0.391  12.072  -0.180  1.00 25.63           H  
ATOM   3635  HE2 PHE A 254      -3.317  10.341   2.384  1.00 26.86           H  
ATOM   3636  HZ  PHE A 254      -2.590  12.165   0.932  1.00 25.42           H  
ATOM   3637  N   TRP A 255       3.479   6.378   2.811  1.00 27.06           N  
ANISOU 3637  N   TRP A 255     4111   4402   1767    -47    171   -482
ATOM   3638  CA  TRP A 255       4.020   5.207   3.517  1.00 28.14           C  
ANISOU 3638  CA  TRP A 255     4214   4578   1901    -71    194   -527
ATOM   3639  C   TRP A 255       5.498   5.301   3.934  1.00 28.83           C  
ANISOU 3639  C   TRP A 255     4272   4682   2000    -89    221   -608
ATOM   3640  O   TRP A 255       5.863   4.605   4.881  1.00 29.36           O  
ANISOU 3640  O   TRP A 255     4313   4790   2052   -106    246   -659
ATOM   3641  CB  TRP A 255       3.762   3.920   2.704  1.00 21.28           C  
ANISOU 3641  CB  TRP A 255     3376   3656   1053    -50    198   -510
ATOM   3642  CG  TRP A 255       2.384   3.356   2.875  1.00 25.51           C  
ANISOU 3642  CG  TRP A 255     3928   4212   1553    -59    184   -459
ATOM   3643  CD1 TRP A 255       1.339   3.497   2.029  1.00 24.72           C  
ANISOU 3643  CD1 TRP A 255     3892   4050   1450    -33    158   -403
ATOM   3644  CD2 TRP A 255       1.866   2.647   4.042  1.00 26.31           C  
ANISOU 3644  CD2 TRP A 255     3994   4400   1603    -99    196   -460
ATOM   3645  NE1 TRP A 255       0.220   2.905   2.581  1.00 24.45           N  
ANISOU 3645  NE1 TRP A 255     3869   4056   1366    -53    153   -370
ATOM   3646  CE2 TRP A 255       0.479   2.377   3.831  1.00 22.26           C  
ANISOU 3646  CE2 TRP A 255     3530   3870   1056    -98    178   -400
ATOM   3647  CE3 TRP A 255       2.418   2.245   5.283  1.00 23.00           C  
ANISOU 3647  CE3 TRP A 255     3516   4071   1151   -136    221   -508
ATOM   3648  CZ2 TRP A 255      -0.314   1.730   4.795  1.00 23.07           C  
ANISOU 3648  CZ2 TRP A 255     3626   4044   1094   -139    188   -378
ATOM   3649  CZ3 TRP A 255       1.627   1.615   6.266  1.00 23.78           C  
ANISOU 3649  CZ3 TRP A 255     3603   4244   1186   -173    230   -489
ATOM   3650  CH2 TRP A 255       0.265   1.358   6.022  1.00 23.81           C  
ANISOU 3650  CH2 TRP A 255     3659   4229   1157   -177    216   -420
ATOM   3651  H   TRP A 255       3.694   6.446   1.825  1.00 27.06           H  
ATOM   3652  HA  TRP A 255       3.501   5.082   4.470  1.00 28.14           H  
ATOM   3653  HB3 TRP A 255       4.437   3.126   3.031  1.00 21.28           H  
ATOM   3654  HB2 TRP A 255       3.982   4.069   1.646  1.00 21.28           H  
ATOM   3655  HD1 TRP A 255       1.387   4.007   1.077  1.00 24.72           H  
ATOM   3656  HE1 TRP A 255      -0.680   2.904   2.122  1.00 24.45           H  
ATOM   3657  HE3 TRP A 255       3.460   2.447   5.484  1.00 23.00           H  
ATOM   3658  HZ2 TRP A 255      -1.362   1.545   4.609  1.00 23.07           H  
ATOM   3659  HZ3 TRP A 255       2.062   1.329   7.212  1.00 23.78           H  
ATOM   3660  HH2 TRP A 255      -0.338   0.881   6.776  1.00 23.81           H  
ATOM   3661  N   THR A 256       6.324   6.136   3.280  1.00 27.42           N  
ANISOU 3661  N   THR A 256     4106   4473   1838    -86    219   -625
ATOM   3662  CA  THR A 256       7.733   6.325   3.662  1.00 25.98           C  
ANISOU 3662  CA  THR A 256     3925   4291   1657   -106    243   -708
ATOM   3663  C   THR A 256       7.981   6.924   5.069  1.00 28.78           C  
ANISOU 3663  C   THR A 256     4224   4745   1967   -165    245   -762
ATOM   3664  O   THR A 256       8.889   6.411   5.725  1.00 30.02           O  
ANISOU 3664  O   THR A 256     4387   4911   2109   -180    270   -839
ATOM   3665  CB  THR A 256       8.561   7.142   2.633  1.00 24.86           C  
ANISOU 3665  CB  THR A 256     3821   4093   1533    -97    243   -712
ATOM   3666  OG1 THR A 256       8.488   6.499   1.379  1.00 23.63           O  
ANISOU 3666  OG1 THR A 256     3723   3851   1405    -38    238   -658
ATOM   3667  CG2 THR A 256      10.054   7.329   2.956  1.00 25.68           C  
ANISOU 3667  CG2 THR A 256     3958   4167   1631   -109    267   -803
ATOM   3668  H   THR A 256       5.980   6.708   2.520  1.00 27.42           H  
ATOM   3669  HA  THR A 256       8.168   5.323   3.677  1.00 25.98           H  
ATOM   3670  HB  THR A 256       8.125   8.134   2.525  1.00 24.86           H  
ATOM   3671  HG1 THR A 256       7.590   6.596   1.050  1.00 23.63           H  
ATOM   3672 HG21 THR A 256      10.585   7.771   2.112  1.00 25.68           H  
ATOM   3673 HG22 THR A 256      10.200   7.997   3.804  1.00 25.68           H  
ATOM   3674 HG23 THR A 256      10.534   6.378   3.189  1.00 25.68           H  
ATOM   3675  N   PRO A 257       7.174   7.900   5.568  1.00 30.36           N  
ANISOU 3675  N   PRO A 257     4377   5022   2137   -192    218   -729
ATOM   3676  CA  PRO A 257       7.336   8.366   6.960  1.00 31.89           C  
ANISOU 3676  CA  PRO A 257     4519   5321   2276   -249    215   -784
ATOM   3677  C   PRO A 257       7.051   7.295   8.027  1.00 33.31           C  
ANISOU 3677  C   PRO A 257     4691   5542   2423   -252    232   -804
ATOM   3678  O   PRO A 257       7.722   7.319   9.056  1.00 26.30           O  
ANISOU 3678  O   PRO A 257     3785   4712   1494   -293    246   -880
ATOM   3679  CB  PRO A 257       6.413   9.589   7.080  1.00 31.03           C  
ANISOU 3679  CB  PRO A 257     4367   5293   2132   -252    178   -727
ATOM   3680  CG  PRO A 257       5.397   9.420   5.967  1.00 32.09           C  
ANISOU 3680  CG  PRO A 257     4543   5352   2297   -189    167   -641
ATOM   3681  CD  PRO A 257       6.202   8.747   4.863  1.00 31.11           C  
ANISOU 3681  CD  PRO A 257     4469   5118   2233   -168    191   -654
ATOM   3682  HA  PRO A 257       8.366   8.697   7.104  1.00 31.89           H  
ATOM   3683  HB3 PRO A 257       6.995  10.495   6.907  1.00 31.03           H  
ATOM   3684  HB2 PRO A 257       5.940   9.692   8.057  1.00 31.03           H  
ATOM   3685  HG3 PRO A 257       4.938  10.358   5.652  1.00 32.09           H  
ATOM   3686  HG2 PRO A 257       4.602   8.749   6.296  1.00 32.09           H  
ATOM   3687  HD2 PRO A 257       5.517   8.240   4.191  1.00 31.11           H  
ATOM   3688  HD3 PRO A 257       6.748   9.490   4.281  1.00 31.11           H  
ATOM   3689  N   TYR A 258       6.136   6.348   7.745  1.00 31.62           N  
ANISOU 3689  N   TYR A 258     4493   5303   2218   -217    234   -744
ATOM   3690  CA  TYR A 258       5.899   5.173   8.587  1.00 29.15           C  
ANISOU 3690  CA  TYR A 258     4166   5042   1868   -228    259   -763
ATOM   3691  C   TYR A 258       7.086   4.202   8.608  1.00 28.96           C  
ANISOU 3691  C   TYR A 258     4156   4984   1863   -216    302   -844
ATOM   3692  O   TYR A 258       7.523   3.816   9.692  1.00 30.11           O  
ANISOU 3692  O   TYR A 258     4285   5192   1964   -237    331   -912
ATOM   3693  CB  TYR A 258       4.589   4.460   8.192  1.00 27.23           C  
ANISOU 3693  CB  TYR A 258     3941   4785   1622   -207    252   -681
ATOM   3694  CG  TYR A 258       4.381   3.135   8.908  1.00 25.62           C  
ANISOU 3694  CG  TYR A 258     3713   4639   1380   -227    288   -701
ATOM   3695  CD1 TYR A 258       4.041   3.128  10.274  1.00 26.69           C  
ANISOU 3695  CD1 TYR A 258     3826   4877   1436   -266    294   -707
ATOM   3696  CD2 TYR A 258       4.610   1.913   8.240  1.00 25.68           C  
ANISOU 3696  CD2 TYR A 258     3720   4615   1424   -208    317   -717
ATOM   3697  CE1 TYR A 258       3.888   1.907  10.955  1.00 27.47           C  
ANISOU 3697  CE1 TYR A 258     3900   5045   1491   -290    335   -726
ATOM   3698  CE2 TYR A 258       4.460   0.691   8.924  1.00 26.13           C  
ANISOU 3698  CE2 TYR A 258     3739   4749   1440   -230    356   -741
ATOM   3699  CZ  TYR A 258       4.080   0.689  10.280  1.00 27.19           C  
ANISOU 3699  CZ  TYR A 258     3851   4986   1496   -274    368   -745
ATOM   3700  OH  TYR A 258       3.884  -0.490  10.937  1.00 28.13           O  
ANISOU 3700  OH  TYR A 258     3928   5195   1565   -301    416   -769
ATOM   3701  H   TYR A 258       5.629   6.382   6.872  1.00 31.62           H  
ATOM   3702  HA  TYR A 258       5.775   5.523   9.607  1.00 29.15           H  
ATOM   3703  HB3 TYR A 258       4.571   4.273   7.119  1.00 27.23           H  
ATOM   3704  HB2 TYR A 258       3.736   5.108   8.392  1.00 27.23           H  
ATOM   3705  HD1 TYR A 258       3.892   4.058  10.801  1.00 26.69           H  
ATOM   3706  HD2 TYR A 258       4.911   1.906   7.203  1.00 25.68           H  
ATOM   3707  HE1 TYR A 258       3.596   1.905  11.992  1.00 27.47           H  
ATOM   3708  HE2 TYR A 258       4.625  -0.241   8.404  1.00 26.13           H  
ATOM   3709  HH  TYR A 258       3.479  -0.368  11.800  1.00 28.13           H  
ATOM   3710  N   ASN A 259       7.564   3.826   7.409  1.00 29.37           N  
ANISOU 3710  N   ASN A 259     4249   4937   1972   -172    309   -839
ATOM   3711  CA  ASN A 259       8.660   2.875   7.215  1.00 30.40           C  
ANISOU 3711  CA  ASN A 259     4414   5022   2116   -136    349   -912
ATOM   3712  C   ASN A 259       9.944   3.330   7.926  1.00 32.27           C  
ANISOU 3712  C   ASN A 259     4680   5255   2327   -151    368  -1015
ATOM   3713  O   ASN A 259      10.558   2.510   8.604  1.00 34.48           O  
ANISOU 3713  O   ASN A 259     4980   5540   2582   -128    409  -1095
ATOM   3714  CB  ASN A 259       8.888   2.643   5.700  1.00 30.27           C  
ANISOU 3714  CB  ASN A 259     4454   4893   2152    -81    344   -883
ATOM   3715  CG  ASN A 259       7.756   1.885   4.993  1.00 31.33           C  
ANISOU 3715  CG  ASN A 259     4571   5030   2305    -67    331   -806
ATOM   3716  OD1 ASN A 259       7.048   1.084   5.600  1.00 31.73           O  
ANISOU 3716  OD1 ASN A 259     4571   5156   2329    -84    347   -801
ATOM   3717  ND2 ASN A 259       7.595   2.118   3.689  1.00 33.00           N  
ANISOU 3717  ND2 ASN A 259     4824   5162   2551    -40    304   -748
ATOM   3718  H   ASN A 259       7.130   4.184   6.569  1.00 29.37           H  
ATOM   3719  HA  ASN A 259       8.324   1.942   7.674  1.00 30.40           H  
ATOM   3720  HB3 ASN A 259       9.785   2.044   5.551  1.00 30.27           H  
ATOM   3721  HB2 ASN A 259       9.071   3.593   5.197  1.00 30.27           H  
ATOM   3722 HD22 ASN A 259       6.876   1.630   3.174  1.00 33.00           H  
ATOM   3723 HD21 ASN A 259       8.191   2.772   3.205  1.00 33.00           H  
ATOM   3724  N   ILE A 260      10.278   4.629   7.821  1.00 32.34           N  
ANISOU 3724  N   ILE A 260     4693   5259   2335   -190    340  -1019
ATOM   3725  CA  ILE A 260      11.450   5.234   8.451  1.00 33.63           C  
ANISOU 3725  CA  ILE A 260     4893   5414   2472   -222    351  -1123
ATOM   3726  C   ILE A 260      11.367   5.319   9.990  1.00 35.71           C  
ANISOU 3726  C   ILE A 260     5111   5791   2665   -276    358  -1179
ATOM   3727  O   ILE A 260      12.348   4.945  10.629  1.00 38.20           O  
ANISOU 3727  O   ILE A 260     5471   6096   2946   -273    388  -1282
ATOM   3728  CB  ILE A 260      11.800   6.623   7.831  1.00 27.13           C  
ANISOU 3728  CB  ILE A 260     4075   4568   1664   -268    321  -1114
ATOM   3729  CG1 ILE A 260      12.311   6.423   6.383  1.00 26.95           C  
ANISOU 3729  CG1 ILE A 260     4122   4423   1693   -209    323  -1087
ATOM   3730  CG2 ILE A 260      12.818   7.467   8.638  1.00 28.49           C  
ANISOU 3730  CG2 ILE A 260     4269   4760   1795   -337    324  -1225
ATOM   3731  CD1 ILE A 260      12.530   7.723   5.597  1.00 28.54           C  
ANISOU 3731  CD1 ILE A 260     4341   4600   1902   -261    309  -1103
ATOM   3732  H   ILE A 260       9.703   5.245   7.261  1.00 32.34           H  
ATOM   3733  HA  ILE A 260      12.290   4.569   8.233  1.00 33.63           H  
ATOM   3734  HB  ILE A 260      10.874   7.199   7.775  1.00 27.13           H  
ATOM   3735 HG13 ILE A 260      11.616   5.799   5.819  1.00 26.95           H  
ATOM   3736 HG12 ILE A 260      13.249   5.868   6.406  1.00 26.95           H  
ATOM   3737 HG21 ILE A 260      13.024   8.420   8.152  1.00 28.49           H  
ATOM   3738 HG22 ILE A 260      12.460   7.721   9.636  1.00 28.49           H  
ATOM   3739 HG23 ILE A 260      13.767   6.940   8.741  1.00 28.49           H  
ATOM   3740 HD11 ILE A 260      12.563   7.524   4.526  1.00 28.54           H  
ATOM   3741 HD12 ILE A 260      11.727   8.438   5.778  1.00 28.54           H  
ATOM   3742 HD13 ILE A 260      13.474   8.197   5.866  1.00 28.54           H  
ATOM   3743  N   VAL A 261      10.242   5.782  10.574  1.00 35.39           N  
ANISOU 3743  N   VAL A 261     4998   5854   2595   -316    329  -1115
ATOM   3744  CA  VAL A 261      10.127   5.920  12.038  1.00 35.85           C  
ANISOU 3744  CA  VAL A 261     5019   6030   2572   -366    330  -1161
ATOM   3745  C   VAL A 261      10.072   4.573  12.785  1.00 35.38           C  
ANISOU 3745  C   VAL A 261     4963   6005   2474   -339    376  -1201
ATOM   3746  O   VAL A 261      10.549   4.508  13.917  1.00 36.72           O  
ANISOU 3746  O   VAL A 261     5133   6246   2573   -369    394  -1280
ATOM   3747  CB  VAL A 261       8.926   6.784  12.511  1.00 37.08           C  
ANISOU 3747  CB  VAL A 261     5112   6289   2690   -395    286  -1076
ATOM   3748  CG1 VAL A 261       9.038   8.239  12.026  1.00 38.32           C  
ANISOU 3748  CG1 VAL A 261     5247   6448   2865   -424    245  -1053
ATOM   3749  CG2 VAL A 261       7.534   6.190  12.241  1.00 38.56           C  
ANISOU 3749  CG2 VAL A 261     5292   6464   2896   -350    284   -972
ATOM   3750  H   VAL A 261       9.448   6.073  10.019  1.00 35.39           H  
ATOM   3751  HA  VAL A 261      11.026   6.435  12.377  1.00 35.85           H  
ATOM   3752  HB  VAL A 261       8.996   6.852  13.599  1.00 37.08           H  
ATOM   3753 HG11 VAL A 261       8.186   8.834  12.356  1.00 38.32           H  
ATOM   3754 HG12 VAL A 261       9.938   8.711  12.423  1.00 38.32           H  
ATOM   3755 HG13 VAL A 261       9.090   8.307  10.942  1.00 38.32           H  
ATOM   3756 HG21 VAL A 261       6.759   6.871  12.589  1.00 38.56           H  
ATOM   3757 HG22 VAL A 261       7.374   6.016  11.182  1.00 38.56           H  
ATOM   3758 HG23 VAL A 261       7.378   5.245  12.758  1.00 38.56           H
[truncated: 110,541 more chars]
