# Supplementary material for: Exploring an Intracellular Allosteric Site of CC-Chemokine Receptor 4 from 3D Models, Probe Simulations, and Mutagenesis
Source: ACS Pharmacol Transl Sci. 2024 Jul 16;7(8):2516–26. doi: 10.1021/acsptsci.4c00330 (PMC11320731; doi:10.1021/acsptsci.4c00330)
Supplement: Supplementary file 2 — pt4c00330_si_002.zip [file pt4c00330_si_002.zip › GSK_CCR4-CCR2-probe-dock.pdb]

REMARK   4      COMPLIES WITH FORMAT V. 3.0, 1-DEC-2006
REMARK 888
REMARK 888 WRITTEN BY MAESTRO (A PRODUCT OF SCHRODINGER, LLC)
TITLE     CCR4-4mbs-46%
EXPDTA    THEORETICAL MODEL, MODELLER 9.23 2020/01/07 12:40:52
REMARK 250  TEMPERATURE           (KELVIN) : NULL
REMARK 250  PH                             : NULL
CRYST1   81.546   75.823  164.592  90.00  90.00  90.00 P 1           1
MODEL        1
ATOM      1  N   ILE P  34      -4.191  16.293  21.915  0.00  0.00      PRO  N  
ATOM      2  CA  ILE P  34      -4.101  15.670  20.548  0.00  0.00      PRO  C  
ATOM      3  C   ILE P  34      -4.836  14.359  20.353  0.00  0.00      PRO  C  
ATOM      4  O   ILE P  34      -5.514  14.167  19.375  0.00  0.00      PRO  O  
ATOM      5  CAY ILE P  34      -5.647  17.373  23.656  0.00  0.00      PRO  C  
ATOM      6  CY  ILE P  34      -5.496  16.591  22.418  0.00  0.00      PRO  C  
ATOM      7  OY  ILE P  34      -6.511  16.207  21.806  0.00  0.00      PRO  O  
ATOM      8  CB  ILE P  34      -2.690  15.709  20.033  0.00  0.00      PRO  C  
ATOM      9  CG2 ILE P  34      -1.732  14.893  20.835  0.00  0.00      PRO  C  
ATOM     10  CG1 ILE P  34      -2.783  15.413  18.524  0.00  0.00      PRO  C  
ATOM     11  CD  ILE P  34      -1.668  15.952  17.628  0.00  0.00      PRO  C  
ATOM     12  HY1 ILE P  34      -5.245  16.785  24.509  0.00  0.00      PRO  H  
ATOM     13  HY2 ILE P  34      -6.688  17.699  23.868  0.00  0.00      PRO  H  
ATOM     14  HY3 ILE P  34      -4.962  18.247  23.619  0.00  0.00      PRO  H  
ATOM     15  HN  ILE P  34      -3.374  16.563  22.419  0.00  0.00      PRO  H  
ATOM     16  HA  ILE P  34      -4.674  16.285  19.870  0.00  0.00      PRO  H  
ATOM     17  HB  ILE P  34      -2.396  16.780  20.055  0.00  0.00      PRO  H  
ATOM     18 HG21 ILE P  34      -1.700  15.117  21.923  0.00  0.00      PRO  H  
ATOM     19 HG22 ILE P  34      -1.914  13.814  20.643  0.00  0.00      PRO  H  
ATOM     20 HG23 ILE P  34      -0.692  15.006  20.461  0.00  0.00      PRO  H  
ATOM     21 HG11 ILE P  34      -3.600  15.989  18.038  0.00  0.00      PRO  H  
ATOM     22 HG12 ILE P  34      -2.981  14.353  18.256  0.00  0.00      PRO  H  
ATOM     23  HD1 ILE P  34      -0.683  15.472  17.808  0.00  0.00      PRO  H  
ATOM     24  HD2 ILE P  34      -1.854  15.866  16.536  0.00  0.00      PRO  H  
ATOM     25  HD3 ILE P  34      -1.531  17.009  17.941  0.00  0.00      PRO  H  
ATOM     26  N   LYS P  35      -4.693  13.416  21.348  0.00  0.00      PRO  N  
ATOM     27  CA  LYS P  35      -5.355  12.181  21.291  0.00  0.00      PRO  C  
ATOM     28  C   LYS P  35      -6.854  12.304  21.384  0.00  0.00      PRO  C  
ATOM     29  O   LYS P  35      -7.648  11.691  20.626  0.00  0.00      PRO  O  
ATOM     30  CB  LYS P  35      -5.010  11.321  22.519  0.00  0.00      PRO  C  
ATOM     31  CG  LYS P  35      -3.500  10.967  22.507  0.00  0.00      PRO  C  
ATOM     32  CD  LYS P  35      -2.954  10.183  21.292  0.00  0.00      PRO  C  
ATOM     33  CE  LYS P  35      -3.184   8.633  21.443  0.00  0.00      PRO  C  
ATOM     34  NZ  LYS P  35      -2.851   7.825  20.198  0.00  0.00      PRO  N1+
ATOM     35  HN  LYS P  35      -4.042  13.450  22.102  0.00  0.00      PRO  H  
ATOM     36  HA  LYS P  35      -5.234  11.680  20.342  0.00  0.00      PRO  H  
ATOM     37  HB1 LYS P  35      -5.598  10.393  22.682  0.00  0.00      PRO  H  
ATOM     38  HB2 LYS P  35      -5.225  11.889  23.450  0.00  0.00      PRO  H  
ATOM     39  HG1 LYS P  35      -3.352  10.257  23.348  0.00  0.00      PRO  H  
ATOM     40  HG2 LYS P  35      -2.885  11.882  22.646  0.00  0.00      PRO  H  
ATOM     41  HD1 LYS P  35      -1.846  10.264  21.320  0.00  0.00      PRO  H  
ATOM     42  HD2 LYS P  35      -3.522  10.600  20.433  0.00  0.00      PRO  H  
ATOM     43  HE1 LYS P  35      -4.204   8.280  21.708  0.00  0.00      PRO  H  
ATOM     44  HE2 LYS P  35      -2.405   8.329  22.174  0.00  0.00      PRO  H  
ATOM     45  HZ1 LYS P  35      -2.855   6.810  20.423  0.00  0.00      PRO  H  
ATOM     46  HZ2 LYS P  35      -3.497   7.981  19.398  0.00  0.00      PRO  H  
ATOM     47  HZ3 LYS P  35      -1.895   8.105  19.902  0.00  0.00      PRO  H  
ATOM     48  N   ALA P  36      -7.322  13.146  22.266  0.00  0.00      PRO  N  
ATOM     49  CA  ALA P  36      -8.701  13.471  22.433  0.00  0.00      PRO  C  
ATOM     50  C   ALA P  36      -9.447  14.068  21.239  0.00  0.00      PRO  C  
ATOM     51  O   ALA P  36     -10.521  13.611  20.869  0.00  0.00      PRO  O  
ATOM     52  CB  ALA P  36      -8.971  14.451  23.581  0.00  0.00      PRO  C  
ATOM     53  HN  ALA P  36      -6.736  13.709  22.844  0.00  0.00      PRO  H  
ATOM     54  HA  ALA P  36      -9.234  12.634  22.860  0.00  0.00      PRO  H  
ATOM     55  HB1 ALA P  36      -8.588  15.477  23.395  0.00  0.00      PRO  H  
ATOM     56  HB2 ALA P  36     -10.059  14.512  23.795  0.00  0.00      PRO  H  
ATOM     57  HB3 ALA P  36      -8.598  14.048  24.547  0.00  0.00      PRO  H  
ATOM     58  N   PHE P  37      -8.769  15.017  20.551  0.00  0.00      PRO  N  
ATOM     59  CA  PHE P  37      -9.204  15.609  19.262  0.00  0.00      PRO  C  
ATOM     60  C   PHE P  37      -9.278  14.485  18.216  0.00  0.00      PRO  C  
ATOM     61  O   PHE P  37     -10.295  14.300  17.537  0.00  0.00      PRO  O  
ATOM     62  CB  PHE P  37      -8.153  16.615  18.874  0.00  0.00      PRO  C  
ATOM     63  CG  PHE P  37      -8.608  17.557  17.837  0.00  0.00      PRO  C  
ATOM     64  CD1 PHE P  37      -8.929  18.897  18.096  0.00  0.00      PRO  C  
ATOM     65  CE1 PHE P  37      -8.898  19.837  17.070  0.00  0.00      PRO  C  
ATOM     66  CZ  PHE P  37      -8.830  19.477  15.681  0.00  0.00      PRO  C  
ATOM     67  CD2 PHE P  37      -8.425  17.194  16.473  0.00  0.00      PRO  C  
ATOM     68  CE2 PHE P  37      -8.542  18.116  15.453  0.00  0.00      PRO  C  
ATOM     69  HN  PHE P  37      -8.189  15.613  21.101  0.00  0.00      PRO  H  
ATOM     70  HA  PHE P  37     -10.141  16.132  19.391  0.00  0.00      PRO  H  
ATOM     71  HB1 PHE P  37      -7.113  16.272  18.684  0.00  0.00      PRO  H  
ATOM     72  HB2 PHE P  37      -8.041  17.235  19.789  0.00  0.00      PRO  H  
ATOM     73  HD1 PHE P  37      -8.900  19.208  19.129  0.00  0.00      PRO  H  
ATOM     74  HE1 PHE P  37      -8.903  20.880  17.351  0.00  0.00      PRO  H  
ATOM     75  HZ  PHE P  37      -8.956  20.191  14.881  0.00  0.00      PRO  H  
ATOM     76  HD2 PHE P  37      -8.172  16.192  16.160  0.00  0.00      PRO  H  
ATOM     77  HE2 PHE P  37      -8.307  17.874  14.427  0.00  0.00      PRO  H  
ATOM     78  N   GLY P  38      -8.249  13.599  18.199  0.00  0.00      PRO  N  
ATOM     79  CA  GLY P  38      -8.221  12.378  17.440  0.00  0.00      PRO  C  
ATOM     80  C   GLY P  38      -9.352  11.430  17.409  0.00  0.00      PRO  C  
ATOM     81  O   GLY P  38      -9.735  10.859  16.398  0.00  0.00      PRO  O  
ATOM     82  HN  GLY P  38      -7.467  13.806  18.783  0.00  0.00      PRO  H  
ATOM     83  HA1 GLY P  38      -7.402  11.879  17.936  0.00  0.00      PRO  H  
ATOM     84  HA2 GLY P  38      -8.008  12.633  16.413  0.00  0.00      PRO  H  
ATOM     85  N   GLU P  39      -9.989  11.231  18.597  0.00  0.00      PRO  N  
ATOM     86  CA  GLU P  39     -11.149  10.522  18.874  0.00  0.00      PRO  C  
ATOM     87  C   GLU P  39     -12.398  10.986  18.227  0.00  0.00      PRO  C  
ATOM     88  O   GLU P  39     -13.280  10.185  17.871  0.00  0.00      PRO  O  
ATOM     89  CB  GLU P  39     -11.197  10.177  20.353  0.00  0.00      PRO  C  
ATOM     90  CG  GLU P  39     -12.599   9.889  20.995  0.00  0.00      PRO  C  
ATOM     91  CD  GLU P  39     -12.343   9.677  22.483  0.00  0.00      PRO  C  
ATOM     92  OE1 GLU P  39     -12.487  10.658  23.217  0.00  0.00      PRO  O1-
ATOM     93  OE2 GLU P  39     -12.177   8.527  22.908  0.00  0.00      PRO  O  
ATOM     94  HN  GLU P  39      -9.411  11.564  19.338  0.00  0.00      PRO  H  
ATOM     95  HA  GLU P  39     -10.976   9.609  18.324  0.00  0.00      PRO  H  
ATOM     96  HB1 GLU P  39     -10.949  11.172  20.779  0.00  0.00      PRO  H  
ATOM     97  HB2 GLU P  39     -10.388   9.489  20.679  0.00  0.00      PRO  H  
ATOM     98  HG1 GLU P  39     -13.027   8.957  20.568  0.00  0.00      PRO  H  
ATOM     99  HG2 GLU P  39     -13.308  10.718  20.784  0.00  0.00      PRO  H  
ATOM    100  N   LEU P  40     -12.535  12.256  18.065  0.00  0.00      PRO  N  
ATOM    101  CA  LEU P  40     -13.613  12.883  17.341  0.00  0.00      PRO  C  
ATOM    102  C   LEU P  40     -13.315  13.241  15.817  0.00  0.00      PRO  C  
ATOM    103  O   LEU P  40     -14.235  13.704  15.112  0.00  0.00      PRO  O  
ATOM    104  CB  LEU P  40     -14.200  14.146  18.063  0.00  0.00      PRO  C  
ATOM    105  CG  LEU P  40     -14.513  13.876  19.574  0.00  0.00      PRO  C  
ATOM    106  CD1 LEU P  40     -15.027  15.131  20.216  0.00  0.00      PRO  C  
ATOM    107  CD2 LEU P  40     -15.504  12.815  19.891  0.00  0.00      PRO  C  
ATOM    108  HN  LEU P  40     -11.895  12.949  18.388  0.00  0.00      PRO  H  
ATOM    109  HA  LEU P  40     -14.358  12.107  17.242  0.00  0.00      PRO  H  
ATOM    110  HB1 LEU P  40     -15.148  14.587  17.687  0.00  0.00      PRO  H  
ATOM    111  HB2 LEU P  40     -13.446  14.961  18.058  0.00  0.00      PRO  H  
ATOM    112  HG  LEU P  40     -13.525  13.664  20.036  0.00  0.00      PRO  H  
ATOM    113 HD11 LEU P  40     -15.141  14.896  21.296  0.00  0.00      PRO  H  
ATOM    114 HD12 LEU P  40     -14.250  15.921  20.133  0.00  0.00      PRO  H  
ATOM    115 HD13 LEU P  40     -15.879  15.521  19.619  0.00  0.00      PRO  H  
ATOM    116 HD21 LEU P  40     -15.176  11.765  19.740  0.00  0.00      PRO  H  
ATOM    117 HD22 LEU P  40     -15.861  12.839  20.943  0.00  0.00      PRO  H  
ATOM    118 HD23 LEU P  40     -16.435  12.864  19.287  0.00  0.00      PRO  H  
ATOM    119  N   PHE P  41     -12.051  12.974  15.395  0.00  0.00      PRO  N  
ATOM    120  CA  PHE P  41     -11.413  13.388  14.165  0.00  0.00      PRO  C  
ATOM    121  C   PHE P  41     -11.173  12.273  13.241  0.00  0.00      PRO  C  
ATOM    122  O   PHE P  41     -11.825  12.280  12.228  0.00  0.00      PRO  O  
ATOM    123  CB  PHE P  41     -10.126  14.273  14.465  0.00  0.00      PRO  C  
ATOM    124  CG  PHE P  41      -9.369  14.645  13.223  0.00  0.00      PRO  C  
ATOM    125  CD1 PHE P  41      -8.180  14.059  12.974  0.00  0.00      PRO  C  
ATOM    126  CE1 PHE P  41      -7.354  14.483  11.968  0.00  0.00      PRO  C  
ATOM    127  CZ  PHE P  41      -7.719  15.515  11.109  0.00  0.00      PRO  C  
ATOM    128  CD2 PHE P  41      -9.793  15.720  12.429  0.00  0.00      PRO  C  
ATOM    129  CE2 PHE P  41      -8.997  16.127  11.315  0.00  0.00      PRO  C  
ATOM    130  HN  PHE P  41     -11.431  12.546  16.048  0.00  0.00      PRO  H  
ATOM    131  HA  PHE P  41     -12.078  14.087  13.680  0.00  0.00      PRO  H  
ATOM    132  HB1 PHE P  41      -9.511  13.766  15.238  0.00  0.00      PRO  H  
ATOM    133  HB2 PHE P  41     -10.346  15.197  15.042  0.00  0.00      PRO  H  
ATOM    134  HD1 PHE P  41      -7.843  13.219  13.563  0.00  0.00      PRO  H  
ATOM    135  HE1 PHE P  41      -6.378  14.054  11.794  0.00  0.00      PRO  H  
ATOM    136  HZ  PHE P  41      -7.013  15.934  10.408  0.00  0.00      PRO  H  
ATOM    137  HD2 PHE P  41     -10.664  16.306  12.682  0.00  0.00      PRO  H  
ATOM    138  HE2 PHE P  41      -9.306  16.970  10.715  0.00  0.00      PRO  H  
ATOM    139  N   LEU P  42     -10.369  11.292  13.719  0.00  0.00      PRO  N  
ATOM    140  CA  LEU P  42      -9.922  10.038  12.983  0.00  0.00      PRO  C  
ATOM    141  C   LEU P  42     -11.044   9.117  12.510  0.00  0.00      PRO  C  
ATOM    142  O   LEU P  42     -11.019   8.726  11.328  0.00  0.00      PRO  O  
ATOM    143  CB  LEU P  42      -8.789   9.243  13.735  0.00  0.00      PRO  C  
ATOM    144  CG  LEU P  42      -7.471   9.989  14.040  0.00  0.00      PRO  C  
ATOM    145  CD1 LEU P  42      -6.477   9.109  14.829  0.00  0.00      PRO  C  
ATOM    146  CD2 LEU P  42      -6.825  10.460  12.823  0.00  0.00      PRO  C  
ATOM    147  HN  LEU P  42      -9.920  11.443  14.596  0.00  0.00      PRO  H  
ATOM    148  HA  LEU P  42      -9.634  10.516  12.059  0.00  0.00      PRO  H  
ATOM    149  HB1 LEU P  42      -8.476   8.428  13.047  0.00  0.00      PRO  H  
ATOM    150  HB2 LEU P  42      -9.122   8.771  14.684  0.00  0.00      PRO  H  
ATOM    151  HG  LEU P  42      -7.582  10.934  14.613  0.00  0.00      PRO  H  
ATOM    152 HD11 LEU P  42      -5.503   9.640  14.883  0.00  0.00      PRO  H  
ATOM    153 HD12 LEU P  42      -6.666   8.914  15.906  0.00  0.00      PRO  H  
ATOM    154 HD13 LEU P  42      -6.356   8.145  14.291  0.00  0.00      PRO  H  
ATOM    155 HD21 LEU P  42      -5.903  11.072  12.918  0.00  0.00      PRO  H  
ATOM    156 HD22 LEU P  42      -6.529   9.543  12.270  0.00  0.00      PRO  H  
ATOM    157 HD23 LEU P  42      -7.499  11.020  12.140  0.00  0.00      PRO  H  
ATOM    158  N   PRO P  43     -12.106   8.805  13.264  0.00  0.00      PRO  N  
ATOM    159  CA  PRO P  43     -13.350   8.102  12.739  0.00  0.00      PRO  C  
ATOM    160  C   PRO P  43     -14.157   8.868  11.608  0.00  0.00      PRO  C  
ATOM    161  O   PRO P  43     -14.610   8.139  10.783  0.00  0.00      PRO  O  
ATOM    162  CD  PRO P  43     -12.179   9.089  14.695  0.00  0.00      PRO  C  
ATOM    163  CB  PRO P  43     -14.209   7.763  13.969  0.00  0.00      PRO  C  
ATOM    164  CG  PRO P  43     -13.169   7.954  15.051  0.00  0.00      PRO  C  
ATOM    165  HD1 PRO P  43     -11.213   9.044  15.242  0.00  0.00      PRO  H  
ATOM    166  HD2 PRO P  43     -12.620  10.094  14.870  0.00  0.00      PRO  H  
ATOM    167  HA  PRO P  43     -13.044   7.190  12.248  0.00  0.00      PRO  H  
ATOM    168  HB1 PRO P  43     -14.582   6.717  13.992  0.00  0.00      PRO  H  
ATOM    169  HB2 PRO P  43     -15.019   8.488  14.196  0.00  0.00      PRO  H  
ATOM    170  HG1 PRO P  43     -12.699   6.977  15.291  0.00  0.00      PRO  H  
ATOM    171  HG2 PRO P  43     -13.581   8.212  16.050  0.00  0.00      PRO  H  
ATOM    172  N   PRO P  44     -14.401  10.193  11.613  0.00  0.00      PRO  N  
ATOM    173  CA  PRO P  44     -15.064  10.884  10.461  0.00  0.00      PRO  C  
ATOM    174  C   PRO P  44     -14.075  11.021   9.285  0.00  0.00      PRO  C  
ATOM    175  O   PRO P  44     -14.431  10.862   8.142  0.00  0.00      PRO  O  
ATOM    176  CD  PRO P  44     -14.627  10.948  12.797  0.00  0.00      PRO  C  
ATOM    177  CB  PRO P  44     -15.719  12.163  11.036  0.00  0.00      PRO  C  
ATOM    178  CG  PRO P  44     -14.953  12.434  12.331  0.00  0.00      PRO  C  
ATOM    179  HD1 PRO P  44     -15.446  10.475  13.381  0.00  0.00      PRO  H  
ATOM    180  HD2 PRO P  44     -13.666  10.970  13.353  0.00  0.00      PRO  H  
ATOM    181  HA  PRO P  44     -15.806  10.213  10.054  0.00  0.00      PRO  H  
ATOM    182  HB1 PRO P  44     -16.760  11.892  11.313  0.00  0.00      PRO  H  
ATOM    183  HB2 PRO P  44     -15.712  13.012  10.319  0.00  0.00      PRO  H  
ATOM    184  HG1 PRO P  44     -15.668  12.848  13.075  0.00  0.00      PRO  H  
ATOM    185  HG2 PRO P  44     -14.080  13.081  12.100  0.00  0.00      PRO  H  
ATOM    186  N   LEU P  45     -12.762  11.297   9.550  0.00  0.00      PRO  N  
ATOM    187  CA  LEU P  45     -11.758  11.251   8.468  0.00  0.00      PRO  C  
ATOM    188  C   LEU P  45     -11.711   9.830   7.770  0.00  0.00      PRO  C  
ATOM    189  O   LEU P  45     -11.686   9.797   6.527  0.00  0.00      PRO  O  
ATOM    190  CB  LEU P  45     -10.378  11.574   8.967  0.00  0.00      PRO  C  
ATOM    191  CG  LEU P  45      -9.181  11.333   8.007  0.00  0.00      PRO  C  
ATOM    192  CD1 LEU P  45      -9.293  11.896   6.636  0.00  0.00      PRO  C  
ATOM    193  CD2 LEU P  45      -7.872  11.919   8.586  0.00  0.00      PRO  C  
ATOM    194  HN  LEU P  45     -12.504  11.493  10.493  0.00  0.00      PRO  H  
ATOM    195  HA  LEU P  45     -12.089  11.824   7.615  0.00  0.00      PRO  H  
ATOM    196  HB1 LEU P  45     -10.243  10.993   9.904  0.00  0.00      PRO  H  
ATOM    197  HB2 LEU P  45     -10.410  12.663   9.186  0.00  0.00      PRO  H  
ATOM    198  HG  LEU P  45      -9.076  10.227   8.043  0.00  0.00      PRO  H  
ATOM    199 HD11 LEU P  45      -8.386  11.860   5.995  0.00  0.00      PRO  H  
ATOM    200 HD12 LEU P  45     -10.169  11.596   6.022  0.00  0.00      PRO  H  
ATOM    201 HD13 LEU P  45      -9.253  13.000   6.751  0.00  0.00      PRO  H  
ATOM    202 HD21 LEU P  45      -7.018  11.645   7.931  0.00  0.00      PRO  H  
ATOM    203 HD22 LEU P  45      -7.969  13.025   8.527  0.00  0.00      PRO  H  
ATOM    204 HD23 LEU P  45      -7.662  11.617   9.634  0.00  0.00      PRO  H  
ATOM    205  N   TYR P  46     -11.585   8.763   8.557  0.00  0.00      PRO  N  
ATOM    206  CA  TYR P  46     -11.591   7.376   8.108  0.00  0.00      PRO  C  
ATOM    207  C   TYR P  46     -12.846   7.007   7.431  0.00  0.00      PRO  C  
ATOM    208  O   TYR P  46     -12.759   6.195   6.553  0.00  0.00      PRO  O  
ATOM    209  CB  TYR P  46     -11.134   6.419   9.229  0.00  0.00      PRO  C  
ATOM    210  CG  TYR P  46      -9.666   6.537   9.553  0.00  0.00      PRO  C  
ATOM    211  CD1 TYR P  46      -9.366   6.376  10.928  0.00  0.00      PRO  C  
ATOM    212  CE1 TYR P  46      -8.083   6.409  11.390  0.00  0.00      PRO  C  
ATOM    213  CZ  TYR P  46      -7.054   6.685  10.527  0.00  0.00      PRO  C  
ATOM    214  OH  TYR P  46      -5.770   6.996  11.068  0.00  0.00      PRO  O  
ATOM    215  CD2 TYR P  46      -8.591   6.901   8.670  0.00  0.00      PRO  C  
ATOM    216  CE2 TYR P  46      -7.301   6.961   9.171  0.00  0.00      PRO  C  
ATOM    217  HN  TYR P  46     -11.367   8.886   9.522  0.00  0.00      PRO  H  
ATOM    218  HA  TYR P  46     -10.893   7.275   7.290  0.00  0.00      PRO  H  
ATOM    219  HB1 TYR P  46     -11.289   5.377   8.878  0.00  0.00      PRO  H  
ATOM    220  HB2 TYR P  46     -11.780   6.546  10.124  0.00  0.00      PRO  H  
ATOM    221  HD1 TYR P  46     -10.142   6.173  11.651  0.00  0.00      PRO  H  
ATOM    222  HE1 TYR P  46      -7.856   6.453  12.445  0.00  0.00      PRO  H  
ATOM    223  HH  TYR P  46      -5.272   7.392  10.350  0.00  0.00      PRO  H  
ATOM    224  HD2 TYR P  46      -8.837   6.950   7.620  0.00  0.00      PRO  H  
ATOM    225  HE2 TYR P  46      -6.527   7.157   8.443  0.00  0.00      PRO  H  
ATOM    226  N   SER P  47     -14.029   7.444   7.850  0.00  0.00      PRO  N  
ATOM    227  CA  SER P  47     -15.284   7.145   7.125  0.00  0.00      PRO  C  
ATOM    228  C   SER P  47     -15.363   7.702   5.755  0.00  0.00      PRO  C  
ATOM    229  O   SER P  47     -15.903   7.082   4.846  0.00  0.00      PRO  O  
ATOM    230  CB  SER P  47     -16.545   7.660   7.817  0.00  0.00      PRO  C  
ATOM    231  OG  SER P  47     -16.751   7.197   9.196  0.00  0.00      PRO  O  
ATOM    232  HN  SER P  47     -14.049   7.904   8.734  0.00  0.00      PRO  H  
ATOM    233  HA  SER P  47     -15.480   6.089   7.010  0.00  0.00      PRO  H  
ATOM    234  HB1 SER P  47     -17.398   7.348   7.178  0.00  0.00      PRO  H  
ATOM    235  HB2 SER P  47     -16.696   8.759   7.746  0.00  0.00      PRO  H  
ATOM    236  HG1 SER P  47     -15.955   7.572   9.579  0.00  0.00      PRO  H  
ATOM    237  N   LEU P  48     -14.824   8.943   5.491  0.00  0.00      PRO  N  
ATOM    238  CA  LEU P  48     -14.536   9.398   4.085  0.00  0.00      PRO  C  
ATOM    239  C   LEU P  48     -13.607   8.504   3.336  0.00  0.00      PRO  C  
ATOM    240  O   LEU P  48     -13.869   8.109   2.195  0.00  0.00      PRO  O  
ATOM    241  CB  LEU P  48     -13.931  10.824   4.034  0.00  0.00      PRO  C  
ATOM    242  CG  LEU P  48     -14.792  11.925   4.662  0.00  0.00      PRO  C  
ATOM    243  CD1 LEU P  48     -14.177  13.260   4.399  0.00  0.00      PRO  C  
ATOM    244  CD2 LEU P  48     -16.269  11.830   4.187  0.00  0.00      PRO  C  
ATOM    245  HN  LEU P  48     -14.359   9.525   6.153  0.00  0.00      PRO  H  
ATOM    246  HA  LEU P  48     -15.435   9.459   3.490  0.00  0.00      PRO  H  
ATOM    247  HB1 LEU P  48     -13.909  11.135   2.968  0.00  0.00      PRO  H  
ATOM    248  HB2 LEU P  48     -12.879  10.839   4.391  0.00  0.00      PRO  H  
ATOM    249  HG  LEU P  48     -14.712  11.981   5.769  0.00  0.00      PRO  H  
ATOM    250 HD11 LEU P  48     -14.715  14.059   4.952  0.00  0.00      PRO  H  
ATOM    251 HD12 LEU P  48     -13.091  13.241   4.635  0.00  0.00      PRO  H  
ATOM    252 HD13 LEU P  48     -14.322  13.555   3.338  0.00  0.00      PRO  H  
ATOM    253 HD21 LEU P  48     -16.355  11.643   3.095  0.00  0.00      PRO  H  
ATOM    254 HD22 LEU P  48     -16.897  11.066   4.694  0.00  0.00      PRO  H  
ATOM    255 HD23 LEU P  48     -16.710  12.834   4.367  0.00  0.00      PRO  H  
ATOM    256  N   VAL P  49     -12.499   8.153   4.057  0.00  0.00      PRO  N  
ATOM    257  CA  VAL P  49     -11.477   7.241   3.487  0.00  0.00      PRO  C  
ATOM    258  C   VAL P  49     -12.059   5.930   2.995  0.00  0.00      PRO  C  
ATOM    259  O   VAL P  49     -11.781   5.383   1.928  0.00  0.00      PRO  O  
ATOM    260  CB  VAL P  49     -10.229   7.018   4.372  0.00  0.00      PRO  C  
ATOM    261  CG1 VAL P  49      -9.175   6.045   3.683  0.00  0.00      PRO  C  
ATOM    262  CG2 VAL P  49      -9.516   8.361   4.627  0.00  0.00      PRO  C  
ATOM    263  HN  VAL P  49     -12.282   8.336   5.013  0.00  0.00      PRO  H  
ATOM    264  HA  VAL P  49     -11.088   7.589   2.541  0.00  0.00      PRO  H  
ATOM    265  HB  VAL P  49     -10.443   6.537   5.350  0.00  0.00      PRO  H  
ATOM    266 HG11 VAL P  49      -9.540   4.996   3.692  0.00  0.00      PRO  H  
ATOM    267 HG12 VAL P  49      -9.131   6.304   2.603  0.00  0.00      PRO  H  
ATOM    268 HG13 VAL P  49      -8.226   6.134   4.254  0.00  0.00      PRO  H  
ATOM    269 HG21 VAL P  49     -10.110   9.123   5.175  0.00  0.00      PRO  H  
ATOM    270 HG22 VAL P  49      -8.562   8.127   5.146  0.00  0.00      PRO  H  
ATOM    271 HG23 VAL P  49      -9.324   8.806   3.627  0.00  0.00      PRO  H  
ATOM    272  N   PHE P  50     -12.964   5.473   3.775  0.00  0.00      PRO  N  
ATOM    273  CA  PHE P  50     -13.810   4.336   3.584  0.00  0.00      PRO  C  
ATOM    274  C   PHE P  50     -14.815   4.467   2.393  0.00  0.00      PRO  C  
ATOM    275  O   PHE P  50     -14.791   3.704   1.444  0.00  0.00      PRO  O  
ATOM    276  CB  PHE P  50     -14.469   3.978   4.930  0.00  0.00      PRO  C  
ATOM    277  CG  PHE P  50     -15.365   2.708   4.758  0.00  0.00      PRO  C  
ATOM    278  CD1 PHE P  50     -14.727   1.487   4.573  0.00  0.00      PRO  C  
ATOM    279  CE1 PHE P  50     -15.457   0.305   4.449  0.00  0.00      PRO  C  
ATOM    280  CZ  PHE P  50     -16.865   0.390   4.523  0.00  0.00      PRO  C  
ATOM    281  CD2 PHE P  50     -16.780   2.824   4.784  0.00  0.00      PRO  C  
ATOM    282  CE2 PHE P  50     -17.557   1.627   4.649  0.00  0.00      PRO  C  
ATOM    283  HN  PHE P  50     -13.140   5.955   4.630  0.00  0.00      PRO  H  
ATOM    284  HA  PHE P  50     -13.090   3.558   3.380  0.00  0.00      PRO  H  
ATOM    285  HB1 PHE P  50     -15.181   4.758   5.275  0.00  0.00      PRO  H  
ATOM    286  HB2 PHE P  50     -13.693   3.748   5.691  0.00  0.00      PRO  H  
ATOM    287  HD1 PHE P  50     -13.655   1.499   4.701  0.00  0.00      PRO  H  
ATOM    288  HE1 PHE P  50     -14.835  -0.575   4.375  0.00  0.00      PRO  H  
ATOM    289  HZ  PHE P  50     -17.555  -0.441   4.505  0.00  0.00      PRO  H  
ATOM    290  HD2 PHE P  50     -17.356   3.730   4.664  0.00  0.00      PRO  H  
ATOM    291  HE2 PHE P  50     -18.612   1.426   4.761  0.00  0.00      PRO  H  
ATOM    292  N   VAL P  51     -15.689   5.548   2.381  0.00  0.00      PRO  N  
ATOM    293  CA  VAL P  51     -16.706   5.707   1.387  0.00  0.00      PRO  C  
ATOM    294  C   VAL P  51     -16.087   6.069   0.033  0.00  0.00      PRO  C  
ATOM    295  O   VAL P  51     -16.482   5.534  -1.023  0.00  0.00      PRO  O  
ATOM    296  CB  VAL P  51     -17.880   6.535   1.859  0.00  0.00      PRO  C  
ATOM    297  CG1 VAL P  51     -18.953   6.837   0.800  0.00  0.00      PRO  C  
ATOM    298  CG2 VAL P  51     -18.456   5.817   3.115  0.00  0.00      PRO  C  
ATOM    299  HN  VAL P  51     -15.592   6.238   3.093  0.00  0.00      PRO  H  
ATOM    300  HA  VAL P  51     -17.159   4.743   1.208  0.00  0.00      PRO  H  
ATOM    301  HB  VAL P  51     -17.467   7.524   2.151  0.00  0.00      PRO  H  
ATOM    302 HG11 VAL P  51     -19.336   5.909   0.325  0.00  0.00      PRO  H  
ATOM    303 HG12 VAL P  51     -19.807   7.350   1.291  0.00  0.00      PRO  H  
ATOM    304 HG13 VAL P  51     -18.649   7.524  -0.019  0.00  0.00      PRO  H  
ATOM    305 HG21 VAL P  51     -19.366   6.314   3.514  0.00  0.00      PRO  H  
ATOM    306 HG22 VAL P  51     -18.668   4.770   2.810  0.00  0.00      PRO  H  
ATOM    307 HG23 VAL P  51     -17.737   5.838   3.962  0.00  0.00      PRO  H  
ATOM    308  N   PHE P  52     -15.096   6.992  -0.124  0.00  0.00      PRO  N  
ATOM    309  CA  PHE P  52     -14.366   7.333  -1.409  0.00  0.00      PRO  C  
ATOM    310  C   PHE P  52     -13.647   6.166  -2.076  0.00  0.00      PRO  C  
ATOM    311  O   PHE P  52     -13.770   5.843  -3.262  0.00  0.00      PRO  O  
ATOM    312  CB  PHE P  52     -13.435   8.570  -1.255  0.00  0.00      PRO  C  
ATOM    313  CG  PHE P  52     -14.159   9.858  -1.169  0.00  0.00      PRO  C  
ATOM    314  CD1 PHE P  52     -14.032  10.710  -0.103  0.00  0.00      PRO  C  
ATOM    315  CE1 PHE P  52     -14.696  11.895  -0.102  0.00  0.00      PRO  C  
ATOM    316  CZ  PHE P  52     -15.381  12.397  -1.224  0.00  0.00      PRO  C  
ATOM    317  CD2 PHE P  52     -14.794  10.317  -2.327  0.00  0.00      PRO  C  
ATOM    318  CE2 PHE P  52     -15.501  11.559  -2.325  0.00  0.00      PRO  C  
ATOM    319  HN  PHE P  52     -14.770   7.528   0.651  0.00  0.00      PRO  H  
ATOM    320  HA  PHE P  52     -15.097   7.677  -2.126  0.00  0.00      PRO  H  
ATOM    321  HB1 PHE P  52     -12.757   8.679  -2.129  0.00  0.00      PRO  H  
ATOM    322  HB2 PHE P  52     -12.845   8.453  -0.322  0.00  0.00      PRO  H  
ATOM    323  HD1 PHE P  52     -13.438  10.378   0.736  0.00  0.00      PRO  H  
ATOM    324  HE1 PHE P  52     -14.816  12.435   0.826  0.00  0.00      PRO  H  
ATOM    325  HZ  PHE P  52     -15.778  13.399  -1.166  0.00  0.00      PRO  H  
ATOM    326  HD2 PHE P  52     -14.903   9.643  -3.163  0.00  0.00      PRO  H  
ATOM    327  HE2 PHE P  52     -16.016  11.776  -3.249  0.00  0.00      PRO  H  
ATOM    328  N   GLY P  53     -12.915   5.398  -1.281  0.00  0.00      PRO  N  
ATOM    329  CA  GLY P  53     -12.311   4.086  -1.533  0.00  0.00      PRO  C  
ATOM    330  C   GLY P  53     -13.274   3.037  -1.946  0.00  0.00      PRO  C  
ATOM    331  O   GLY P  53     -13.106   2.297  -2.941  0.00  0.00      PRO  O  
ATOM    332  HN  GLY P  53     -12.805   5.678  -0.331  0.00  0.00      PRO  H  
ATOM    333  HA1 GLY P  53     -11.757   3.754  -0.667  0.00  0.00      PRO  H  
ATOM    334  HA2 GLY P  53     -11.608   4.225  -2.341  0.00  0.00      PRO  H  
ATOM    335  N   LEU P  54     -14.411   2.934  -1.180  0.00  0.00      PRO  N  
ATOM    336  CA  LEU P  54     -15.533   2.053  -1.472  0.00  0.00      PRO  C  
ATOM    337  C   LEU P  54     -16.249   2.307  -2.788  0.00  0.00      PRO  C  
ATOM    338  O   LEU P  54     -16.487   1.332  -3.459  0.00  0.00      PRO  O  
ATOM    339  CB  LEU P  54     -16.614   1.970  -0.304  0.00  0.00      PRO  C  
ATOM    340  CG  LEU P  54     -17.690   0.873  -0.385  0.00  0.00      PRO  C  
ATOM    341  CD1 LEU P  54     -17.048  -0.466  -0.193  0.00  0.00      PRO  C  
ATOM    342  CD2 LEU P  54     -18.761   1.009   0.634  0.00  0.00      PRO  C  
ATOM    343  HN  LEU P  54     -14.536   3.491  -0.363  0.00  0.00      PRO  H  
ATOM    344  HA  LEU P  54     -15.100   1.077  -1.633  0.00  0.00      PRO  H  
ATOM    345  HB1 LEU P  54     -17.052   2.988  -0.217  0.00  0.00      PRO  H  
ATOM    346  HB2 LEU P  54     -16.069   1.775   0.644  0.00  0.00      PRO  H  
ATOM    347  HG  LEU P  54     -18.125   0.938  -1.405  0.00  0.00      PRO  H  
ATOM    348 HD11 LEU P  54     -17.873  -1.209  -0.153  0.00  0.00      PRO  H  
ATOM    349 HD12 LEU P  54     -16.359  -0.757  -1.015  0.00  0.00      PRO  H  
ATOM    350 HD13 LEU P  54     -16.419  -0.416   0.721  0.00  0.00      PRO  H  
ATOM    351 HD21 LEU P  54     -18.278   0.989   1.635  0.00  0.00      PRO  H  
ATOM    352 HD22 LEU P  54     -19.361   1.943   0.594  0.00  0.00      PRO  H  
ATOM    353 HD23 LEU P  54     -19.514   0.196   0.556  0.00  0.00      PRO  H  
ATOM    354  N   LEU P  55     -16.619   3.596  -3.140  0.00  0.00      PRO  N  
ATOM    355  CA  LEU P  55     -17.062   4.118  -4.333  0.00  0.00      PRO  C  
ATOM    356  C   LEU P  55     -16.170   3.964  -5.464  0.00  0.00      PRO  C  
ATOM    357  O   LEU P  55     -16.479   3.226  -6.413  0.00  0.00      PRO  O  
ATOM    358  CB  LEU P  55     -17.656   5.509  -4.151  0.00  0.00      PRO  C  
ATOM    359  CG  LEU P  55     -17.961   6.424  -5.413  0.00  0.00      PRO  C  
ATOM    360  CD1 LEU P  55     -19.073   5.868  -6.259  0.00  0.00      PRO  C  
ATOM    361  CD2 LEU P  55     -18.282   7.812  -4.923  0.00  0.00      PRO  C  
ATOM    362  HN  LEU P  55     -16.494   4.297  -2.443  0.00  0.00      PRO  H  
ATOM    363  HA  LEU P  55     -17.884   3.506  -4.676  0.00  0.00      PRO  H  
ATOM    364  HB1 LEU P  55     -16.812   6.033  -3.654  0.00  0.00      PRO  H  
ATOM    365  HB2 LEU P  55     -18.608   5.551  -3.580  0.00  0.00      PRO  H  
ATOM    366  HG  LEU P  55     -17.058   6.469  -6.059  0.00  0.00      PRO  H  
ATOM    367 HD11 LEU P  55     -18.708   4.972  -6.805  0.00  0.00      PRO  H  
ATOM    368 HD12 LEU P  55     -20.041   5.818  -5.716  0.00  0.00      PRO  H  
ATOM    369 HD13 LEU P  55     -19.267   6.673  -7.000  0.00  0.00      PRO  H  
ATOM    370 HD21 LEU P  55     -19.337   7.817  -4.573  0.00  0.00      PRO  H  
ATOM    371 HD22 LEU P  55     -17.566   8.180  -4.157  0.00  0.00      PRO  H  
ATOM    372 HD23 LEU P  55     -18.255   8.499  -5.796  0.00  0.00      PRO  H  
ATOM    373  N   GLY P  56     -14.962   4.636  -5.486  0.00  0.00      PRO  N  
ATOM    374  CA  GLY P  56     -13.947   4.723  -6.514  0.00  0.00      PRO  C  
ATOM    375  C   GLY P  56     -13.469   3.518  -7.192  0.00  0.00      PRO  C  
ATOM    376  O   GLY P  56     -13.633   3.350  -8.407  0.00  0.00      PRO  O  
ATOM    377  HN  GLY P  56     -14.737   5.026  -4.597  0.00  0.00      PRO  H  
ATOM    378  HA1 GLY P  56     -13.088   5.263  -6.144  0.00  0.00      PRO  H  
ATOM    379  HA2 GLY P  56     -14.420   5.318  -7.281  0.00  0.00      PRO  H  
ATOM    380  N   ASN P  57     -12.806   2.714  -6.334  0.00  0.00      PRO  N  
ATOM    381  CA  ASN P  57     -12.401   1.343  -6.774  0.00  0.00      PRO  C  
ATOM    382  C   ASN P  57     -13.360   0.539  -7.482  0.00  0.00      PRO  C  
ATOM    383  O   ASN P  57     -13.094  -0.180  -8.428  0.00  0.00      PRO  O  
ATOM    384  CB  ASN P  57     -11.864   0.516  -5.535  0.00  0.00      PRO  C  
ATOM    385  CG  ASN P  57     -10.571   1.098  -5.078  0.00  0.00      PRO  C  
ATOM    386  OD1 ASN P  57      -9.577   1.283  -5.795  0.00  0.00      PRO  O  
ATOM    387  ND2 ASN P  57     -10.469   1.455  -3.766  0.00  0.00      PRO  N  
ATOM    388  HN  ASN P  57     -12.765   2.925  -5.361  0.00  0.00      PRO  H  
ATOM    389  HA  ASN P  57     -11.595   1.593  -7.448  0.00  0.00      PRO  H  
ATOM    390  HB1 ASN P  57     -11.534  -0.471  -5.923  0.00  0.00      PRO  H  
ATOM    391  HB2 ASN P  57     -12.558   0.404  -4.675  0.00  0.00      PRO  H  
ATOM    392 HD21 ASN P  57     -11.350   1.576  -3.308  0.00  0.00      PRO  H  
ATOM    393 HD22 ASN P  57      -9.727   1.992  -3.364  0.00  0.00      PRO  H  
ATOM    394  N   SER P  58     -14.630   0.595  -6.966  0.00  0.00      PRO  N  
ATOM    395  CA  SER P  58     -15.722  -0.081  -7.695  0.00  0.00      PRO  C  
ATOM    396  C   SER P  58     -15.913   0.525  -9.069  0.00  0.00      PRO  C  
ATOM    397  O   SER P  58     -16.028  -0.203 -10.023  0.00  0.00      PRO  O  
ATOM    398  CB  SER P  58     -17.108  -0.141  -6.978  0.00  0.00      PRO  C  
ATOM    399  OG  SER P  58     -16.927  -0.834  -5.779  0.00  0.00      PRO  O  
ATOM    400  HN  SER P  58     -14.905   1.105  -6.154  0.00  0.00      PRO  H  
ATOM    401  HA  SER P  58     -15.391  -1.079  -7.941  0.00  0.00      PRO  H  
ATOM    402  HB1 SER P  58     -17.791  -0.753  -7.605  0.00  0.00      PRO  H  
ATOM    403  HB2 SER P  58     -17.507   0.873  -6.762  0.00  0.00      PRO  H  
ATOM    404  HG1 SER P  58     -16.433  -0.366  -5.102  0.00  0.00      PRO  H  
ATOM    405  N   VAL P  59     -15.993   1.862  -9.140  0.00  0.00      PRO  N  
ATOM    406  CA  VAL P  59     -16.134   2.541 -10.395  0.00  0.00      PRO  C  
ATOM    407  C   VAL P  59     -15.036   2.181 -11.448  0.00  0.00      PRO  C  
ATOM    408  O   VAL P  59     -15.351   1.857 -12.610  0.00  0.00      PRO  O  
ATOM    409  CB  VAL P  59     -16.353   4.050 -10.180  0.00  0.00      PRO  C  
ATOM    410  CG1 VAL P  59     -16.299   4.903 -11.464  0.00  0.00      PRO  C  
ATOM    411  CG2 VAL P  59     -17.754   4.191  -9.478  0.00  0.00      PRO  C  
ATOM    412  HN  VAL P  59     -15.940   2.401  -8.303  0.00  0.00      PRO  H  
ATOM    413  HA  VAL P  59     -17.035   2.116 -10.812  0.00  0.00      PRO  H  
ATOM    414  HB  VAL P  59     -15.638   4.414  -9.411  0.00  0.00      PRO  H  
ATOM    415 HG11 VAL P  59     -16.963   4.480 -12.248  0.00  0.00      PRO  H  
ATOM    416 HG12 VAL P  59     -16.549   5.956 -11.211  0.00  0.00      PRO  H  
ATOM    417 HG13 VAL P  59     -15.226   4.888 -11.751  0.00  0.00      PRO  H  
ATOM    418 HG21 VAL P  59     -17.955   3.288  -8.863  0.00  0.00      PRO  H  
ATOM    419 HG22 VAL P  59     -17.920   5.081  -8.834  0.00  0.00      PRO  H  
ATOM    420 HG23 VAL P  59     -18.507   4.125 -10.292  0.00  0.00      PRO  H  
ATOM    421  N   VAL P  60     -13.725   2.074 -11.012  0.00  0.00      PRO  N  
ATOM    422  CA  VAL P  60     -12.730   1.461 -11.871  0.00  0.00      PRO  C  
ATOM    423  C   VAL P  60     -12.963   0.001 -12.375  0.00  0.00      PRO  C  
ATOM    424  O   VAL P  60     -12.752  -0.410 -13.510  0.00  0.00      PRO  O  
ATOM    425  CB  VAL P  60     -11.320   1.436 -11.185  0.00  0.00      PRO  C  
ATOM    426  CG1 VAL P  60     -10.251   0.869 -12.008  0.00  0.00      PRO  C  
ATOM    427  CG2 VAL P  60     -10.905   2.838 -10.838  0.00  0.00      PRO  C  
ATOM    428  HN  VAL P  60     -13.465   2.275 -10.071  0.00  0.00      PRO  H  
ATOM    429  HA  VAL P  60     -12.677   2.170 -12.684  0.00  0.00      PRO  H  
ATOM    430  HB  VAL P  60     -11.530   0.810 -10.291  0.00  0.00      PRO  H  
ATOM    431 HG11 VAL P  60     -10.148   1.194 -13.066  0.00  0.00      PRO  H  
ATOM    432 HG12 VAL P  60      -9.232   0.964 -11.576  0.00  0.00      PRO  H  
ATOM    433 HG13 VAL P  60     -10.340  -0.238 -12.044  0.00  0.00      PRO  H  
ATOM    434 HG21 VAL P  60     -11.470   3.501 -10.147  0.00  0.00      PRO  H  
ATOM    435 HG22 VAL P  60      -9.978   2.789 -10.228  0.00  0.00      PRO  H  
ATOM    436 HG23 VAL P  60     -10.673   3.435 -11.746  0.00  0.00      PRO  H  
ATOM    437  N   VAL P  61     -13.395  -0.927 -11.523  0.00  0.00      PRO  N  
ATOM    438  CA  VAL P  61     -13.812  -2.331 -11.750  0.00  0.00      PRO  C  
ATOM    439  C   VAL P  61     -15.026  -2.343 -12.682  0.00  0.00      PRO  C  
ATOM    440  O   VAL P  61     -15.023  -3.154 -13.562  0.00  0.00      PRO  O  
ATOM    441  CB  VAL P  61     -14.076  -3.086 -10.490  0.00  0.00      PRO  C  
ATOM    442  CG1 VAL P  61     -14.473  -4.582 -10.598  0.00  0.00      PRO  C  
ATOM    443  CG2 VAL P  61     -12.763  -3.048  -9.671  0.00  0.00      PRO  C  
ATOM    444  HN  VAL P  61     -13.549  -0.556 -10.610  0.00  0.00      PRO  H  
ATOM    445  HA  VAL P  61     -13.005  -2.833 -12.264  0.00  0.00      PRO  H  
ATOM    446  HB  VAL P  61     -14.789  -2.513  -9.860  0.00  0.00      PRO  H  
ATOM    447 HG11 VAL P  61     -14.641  -5.129  -9.646  0.00  0.00      PRO  H  
ATOM    448 HG12 VAL P  61     -15.413  -4.797 -11.151  0.00  0.00      PRO  H  
ATOM    449 HG13 VAL P  61     -13.627  -5.109 -11.088  0.00  0.00      PRO  H  
ATOM    450 HG21 VAL P  61     -11.928  -3.695 -10.014  0.00  0.00      PRO  H  
ATOM    451 HG22 VAL P  61     -12.351  -2.030  -9.499  0.00  0.00      PRO  H  
ATOM    452 HG23 VAL P  61     -12.980  -3.501  -8.680  0.00  0.00      PRO  H  
ATOM    453  N   LEU P  62     -16.082  -1.470 -12.519  0.00  0.00      PRO  N  
ATOM    454  CA  LEU P  62     -17.199  -1.313 -13.365  0.00  0.00      PRO  C  
ATOM    455  C   LEU P  62     -16.769  -0.861 -14.790  0.00  0.00      PRO  C  
ATOM    456  O   LEU P  62     -17.251  -1.405 -15.834  0.00  0.00      PRO  O  
ATOM    457  CB  LEU P  62     -18.226  -0.359 -12.734  0.00  0.00      PRO  C  
ATOM    458  CG  LEU P  62     -18.939  -0.936 -11.428  0.00  0.00      PRO  C  
ATOM    459  CD1 LEU P  62     -20.205  -0.217 -11.023  0.00  0.00      PRO  C  
ATOM    460  CD2 LEU P  62     -19.314  -2.483 -11.508  0.00  0.00      PRO  C  
ATOM    461  HN  LEU P  62     -16.017  -0.848 -11.743  0.00  0.00      PRO  H  
ATOM    462  HA  LEU P  62     -17.529  -2.337 -13.454  0.00  0.00      PRO  H  
ATOM    463  HB1 LEU P  62     -19.010  -0.353 -13.521  0.00  0.00      PRO  H  
ATOM    464  HB2 LEU P  62     -17.774   0.647 -12.600  0.00  0.00      PRO  H  
ATOM    465  HG  LEU P  62     -18.220  -0.954 -10.581  0.00  0.00      PRO  H  
ATOM    466 HD11 LEU P  62     -19.957   0.832 -10.753  0.00  0.00      PRO  H  
ATOM    467 HD12 LEU P  62     -20.983  -0.362 -11.803  0.00  0.00      PRO  H  
ATOM    468 HD13 LEU P  62     -20.543  -0.663 -10.063  0.00  0.00      PRO  H  
ATOM    469 HD21 LEU P  62     -19.995  -2.644 -12.372  0.00  0.00      PRO  H  
ATOM    470 HD22 LEU P  62     -18.433  -3.157 -11.564  0.00  0.00      PRO  H  
ATOM    471 HD23 LEU P  62     -19.908  -2.700 -10.594  0.00  0.00      PRO  H  
ATOM    472  N   VAL P  63     -15.805   0.040 -14.897  0.00  0.00      PRO  N  
ATOM    473  CA  VAL P  63     -15.349   0.617 -16.154  0.00  0.00      PRO  C  
ATOM    474  C   VAL P  63     -14.511  -0.394 -16.912  0.00  0.00      PRO  C  
ATOM    475  O   VAL P  63     -14.679  -0.646 -18.118  0.00  0.00      PRO  O  
ATOM    476  CB  VAL P  63     -14.406   1.785 -15.803  0.00  0.00      PRO  C  
ATOM    477  CG1 VAL P  63     -13.400   2.135 -16.964  0.00  0.00      PRO  C  
ATOM    478  CG2 VAL P  63     -15.208   3.032 -15.416  0.00  0.00      PRO  C  
ATOM    479  HN  VAL P  63     -15.517   0.506 -14.064  0.00  0.00      PRO  H  
ATOM    480  HA  VAL P  63     -16.218   0.861 -16.747  0.00  0.00      PRO  H  
ATOM    481  HB  VAL P  63     -13.754   1.580 -14.928  0.00  0.00      PRO  H  
ATOM    482 HG11 VAL P  63     -12.793   3.011 -16.649  0.00  0.00      PRO  H  
ATOM    483 HG12 VAL P  63     -12.700   1.276 -17.035  0.00  0.00      PRO  H  
ATOM    484 HG13 VAL P  63     -13.964   2.246 -17.915  0.00  0.00      PRO  H  
ATOM    485 HG21 VAL P  63     -15.945   3.026 -14.584  0.00  0.00      PRO  H  
ATOM    486 HG22 VAL P  63     -14.535   3.886 -15.186  0.00  0.00      PRO  H  
ATOM    487 HG23 VAL P  63     -15.697   3.401 -16.342  0.00  0.00      PRO  H  
ATOM    488  N   LEU P  64     -13.763  -1.170 -16.104  0.00  0.00      PRO  N  
ATOM    489  CA  LEU P  64     -13.022  -2.392 -16.587  0.00  0.00      PRO  C  
ATOM    490  C   LEU P  64     -13.944  -3.473 -17.108  0.00  0.00      PRO  C  
ATOM    491  O   LEU P  64     -13.786  -4.142 -18.145  0.00  0.00      PRO  O  
ATOM    492  CB  LEU P  64     -12.032  -2.912 -15.481  0.00  0.00      PRO  C  
ATOM    493  CG  LEU P  64     -10.761  -1.969 -15.226  0.00  0.00      PRO  C  
ATOM    494  CD1 LEU P  64     -10.036  -2.378 -13.992  0.00  0.00      PRO  C  
ATOM    495  CD2 LEU P  64      -9.774  -2.291 -16.394  0.00  0.00      PRO  C  
ATOM    496  HN  LEU P  64     -13.732  -0.953 -15.132  0.00  0.00      PRO  H  
ATOM    497  HA  LEU P  64     -12.471  -2.130 -17.478  0.00  0.00      PRO  H  
ATOM    498  HB1 LEU P  64     -11.596  -3.906 -15.717  0.00  0.00      PRO  H  
ATOM    499  HB2 LEU P  64     -12.572  -3.031 -14.517  0.00  0.00      PRO  H  
ATOM    500  HG  LEU P  64     -11.034  -0.894 -15.172  0.00  0.00      PRO  H  
ATOM    501 HD11 LEU P  64     -10.805  -2.341 -13.190  0.00  0.00      PRO  H  
ATOM    502 HD12 LEU P  64      -9.590  -3.390 -14.093  0.00  0.00      PRO  H  
ATOM    503 HD13 LEU P  64      -9.263  -1.605 -13.793  0.00  0.00      PRO  H  
ATOM    504 HD21 LEU P  64      -9.024  -1.475 -16.471  0.00  0.00      PRO  H  
ATOM    505 HD22 LEU P  64      -9.099  -3.158 -16.232  0.00  0.00      PRO  H  
ATOM    506 HD23 LEU P  64     -10.287  -2.330 -17.379  0.00  0.00      PRO  H  
ATOM    507  N   PHE P  65     -15.023  -3.719 -16.343  0.00  0.00      PRO  N  
ATOM    508  CA  PHE P  65     -16.041  -4.731 -16.676  0.00  0.00      PRO  C  
ATOM    509  C   PHE P  65     -16.673  -4.492 -18.018  0.00  0.00      PRO  C  
ATOM    510  O   PHE P  65     -16.929  -5.403 -18.804  0.00  0.00      PRO  O  
ATOM    511  CB  PHE P  65     -17.007  -4.858 -15.502  0.00  0.00      PRO  C  
ATOM    512  CG  PHE P  65     -18.385  -5.471 -15.624  0.00  0.00      PRO  C  
ATOM    513  CD1 PHE P  65     -19.423  -4.828 -15.040  0.00  0.00      PRO  C  
ATOM    514  CE1 PHE P  65     -20.710  -5.356 -15.119  0.00  0.00      PRO  C  
ATOM    515  CZ  PHE P  65     -20.968  -6.510 -15.894  0.00  0.00      PRO  C  
ATOM    516  CD2 PHE P  65     -18.680  -6.575 -16.430  0.00  0.00      PRO  C  
ATOM    517  CE2 PHE P  65     -19.979  -7.067 -16.624  0.00  0.00      PRO  C  
ATOM    518  HN  PHE P  65     -15.201  -3.388 -15.419  0.00  0.00      PRO  H  
ATOM    519  HA  PHE P  65     -15.444  -5.619 -16.828  0.00  0.00      PRO  H  
ATOM    520  HB1 PHE P  65     -17.088  -3.787 -15.218  0.00  0.00      PRO  H  
ATOM    521  HB2 PHE P  65     -16.414  -5.483 -14.800  0.00  0.00      PRO  H  
ATOM    522  HD1 PHE P  65     -19.280  -3.935 -14.448  0.00  0.00      PRO  H  
ATOM    523  HE1 PHE P  65     -21.492  -4.905 -14.526  0.00  0.00      PRO  H  
ATOM    524  HZ  PHE P  65     -21.998  -6.810 -15.775  0.00  0.00      PRO  H  
ATOM    525  HD2 PHE P  65     -17.945  -7.082 -17.037  0.00  0.00      PRO  H  
ATOM    526  HE2 PHE P  65     -20.199  -7.928 -17.238  0.00  0.00      PRO  H  
ATOM    527  N   LYS P  66     -17.038  -3.183 -18.327  0.00  0.00      PRO  N  
ATOM    528  CA  LYS P  66     -18.048  -2.926 -19.335  0.00  0.00      PRO  C  
ATOM    529  C   LYS P  66     -17.337  -2.426 -20.575  0.00  0.00      PRO  C  
ATOM    530  O   LYS P  66     -17.795  -2.768 -21.650  0.00  0.00      PRO  O  
ATOM    531  CB  LYS P  66     -19.169  -1.997 -18.771  0.00  0.00      PRO  C  
ATOM    532  CG  LYS P  66     -20.263  -2.667 -17.847  0.00  0.00      PRO  C  
ATOM    533  CD  LYS P  66     -21.307  -1.646 -17.309  0.00  0.00      PRO  C  
ATOM    534  CE  LYS P  66     -21.959  -1.854 -15.925  0.00  0.00      PRO  C  
ATOM    535  NZ  LYS P  66     -23.143  -2.791 -16.145  0.00  0.00      PRO  N1+
ATOM    536  HN  LYS P  66     -16.802  -2.432 -17.715  0.00  0.00      PRO  H  
ATOM    537  HA  LYS P  66     -18.508  -3.851 -19.650  0.00  0.00      PRO  H  
ATOM    538  HB1 LYS P  66     -19.754  -1.396 -19.500  0.00  0.00      PRO  H  
ATOM    539  HB2 LYS P  66     -18.632  -1.212 -18.196  0.00  0.00      PRO  H  
ATOM    540  HG1 LYS P  66     -19.642  -3.004 -16.990  0.00  0.00      PRO  H  
ATOM    541  HG2 LYS P  66     -20.624  -3.563 -18.396  0.00  0.00      PRO  H  
ATOM    542  HD1 LYS P  66     -22.168  -1.419 -17.973  0.00  0.00      PRO  H  
ATOM    543  HD2 LYS P  66     -20.700  -0.728 -17.157  0.00  0.00      PRO  H  
ATOM    544  HE1 LYS P  66     -22.261  -0.905 -15.431  0.00  0.00      PRO  H  
ATOM    545  HE2 LYS P  66     -21.269  -2.471 -15.311  0.00  0.00      PRO  H  
ATOM    546  HZ1 LYS P  66     -23.445  -3.132 -15.210  0.00  0.00      PRO  H  
ATOM    547  HZ2 LYS P  66     -23.782  -2.134 -16.637  0.00  0.00      PRO  H  
ATOM    548  HZ3 LYS P  66     -22.940  -3.638 -16.712  0.00  0.00      PRO  H  
ATOM    549  N   TYR P  67     -16.331  -1.509 -20.427  0.00  0.00      PRO  N  
ATOM    550  CA  TYR P  67     -15.913  -0.693 -21.566  0.00  0.00      PRO  C  
ATOM    551  C   TYR P  67     -14.461  -1.162 -21.966  0.00  0.00      PRO  C  
ATOM    552  O   TYR P  67     -14.162  -1.334 -23.134  0.00  0.00      PRO  O  
ATOM    553  CB  TYR P  67     -15.982   0.768 -21.152  0.00  0.00      PRO  C  
ATOM    554  CG  TYR P  67     -17.352   1.073 -20.710  0.00  0.00      PRO  C  
ATOM    555  CD1 TYR P  67     -18.329   1.376 -21.782  0.00  0.00      PRO  C  
ATOM    556  CE1 TYR P  67     -19.642   1.671 -21.400  0.00  0.00      PRO  C  
ATOM    557  CZ  TYR P  67     -20.059   1.636 -20.063  0.00  0.00      PRO  C  
ATOM    558  OH  TYR P  67     -21.424   1.679 -19.622  0.00  0.00      PRO  O  
ATOM    559  CD2 TYR P  67     -17.771   1.103 -19.385  0.00  0.00      PRO  C  
ATOM    560  CE2 TYR P  67     -19.057   1.525 -19.017  0.00  0.00      PRO  C  
ATOM    561  HN  TYR P  67     -16.097  -1.217 -19.503  0.00  0.00      PRO  H  
ATOM    562  HA  TYR P  67     -16.433  -0.894 -22.491  0.00  0.00      PRO  H  
ATOM    563  HB1 TYR P  67     -15.647   1.409 -21.995  0.00  0.00      PRO  H  
ATOM    564  HB2 TYR P  67     -15.355   0.889 -20.242  0.00  0.00      PRO  H  
ATOM    565  HD1 TYR P  67     -18.001   1.357 -22.811  0.00  0.00      PRO  H  
ATOM    566  HE1 TYR P  67     -20.416   1.902 -22.116  0.00  0.00      PRO  H  
ATOM    567  HH  TYR P  67     -21.980   1.647 -20.404  0.00  0.00      PRO  H  
ATOM    568  HD2 TYR P  67     -17.016   0.924 -18.633  0.00  0.00      PRO  H  
ATOM    569  HE2 TYR P  67     -19.503   1.639 -18.040  0.00  0.00      PRO  H  
ATOM    570  N   LYS P  68     -13.509  -1.245 -20.954  0.00  0.00      PRO  N  
ATOM    571  CA  LYS P  68     -12.088  -1.464 -21.185  0.00  0.00      PRO  C  
ATOM    572  C   LYS P  68     -11.812  -2.954 -21.464  0.00  0.00      PRO  C  
ATOM    573  O   LYS P  68     -10.998  -3.259 -22.297  0.00  0.00      PRO  O  
ATOM    574  CB  LYS P  68     -11.252  -0.881 -19.953  0.00  0.00      PRO  C  
ATOM    575  CG  LYS P  68      -9.784  -0.644 -20.154  0.00  0.00      PRO  C  
ATOM    576  CD  LYS P  68      -9.494   0.748 -20.798  0.00  0.00      PRO  C  
ATOM    577  CE  LYS P  68      -8.019   0.951 -21.051  0.00  0.00      PRO  C  
ATOM    578  NZ  LYS P  68      -7.346  -0.293 -21.634  0.00  0.00      PRO  N1+
ATOM    579  HN  LYS P  68     -13.812  -1.083 -20.019  0.00  0.00      PRO  H  
ATOM    580  HA  LYS P  68     -11.640  -0.896 -21.987  0.00  0.00      PRO  H  
ATOM    581  HB1 LYS P  68     -11.339  -1.573 -19.087  0.00  0.00      PRO  H  
ATOM    582  HB2 LYS P  68     -11.598   0.112 -19.595  0.00  0.00      PRO  H  
ATOM    583  HG1 LYS P  68      -9.420  -1.430 -20.849  0.00  0.00      PRO  H  
ATOM    584  HG2 LYS P  68      -9.158  -0.778 -19.246  0.00  0.00      PRO  H  
ATOM    585  HD1 LYS P  68      -9.862   1.563 -20.139  0.00  0.00      PRO  H  
ATOM    586  HD2 LYS P  68     -10.001   0.859 -21.781  0.00  0.00      PRO  H  
ATOM    587  HE1 LYS P  68      -7.388   1.237 -20.183  0.00  0.00      PRO  H  
ATOM    588  HE2 LYS P  68      -7.954   1.731 -21.839  0.00  0.00      PRO  H  
ATOM    589  HZ1 LYS P  68      -7.037  -0.971 -20.908  0.00  0.00      PRO  H  
ATOM    590  HZ2 LYS P  68      -8.120  -0.789 -22.121  0.00  0.00      PRO  H  
ATOM    591  HZ3 LYS P  68      -6.545  -0.107 -22.269  0.00  0.00      PRO  H  
ATOM    592  N   ARG P  69     -12.407  -3.909 -20.751  0.00  0.00      PRO  N  
ATOM    593  CA  ARG P  69     -12.392  -5.308 -21.079  0.00  0.00      PRO  C  
ATOM    594  C   ARG P  69     -10.999  -6.034 -20.954  0.00  0.00      PRO  C  
ATOM    595  O   ARG P  69     -10.782  -6.996 -21.704  0.00  0.00      PRO  O  
ATOM    596  CB  ARG P  69     -13.022  -5.638 -22.441  0.00  0.00      PRO  C  
ATOM    597  CG  ARG P  69     -14.466  -5.222 -22.635  0.00  0.00      PRO  C  
ATOM    598  CD  ARG P  69     -15.526  -5.733 -21.636  0.00  0.00      PRO  C  
ATOM    599  NE  ARG P  69     -15.740  -7.153 -21.938  0.00  0.00      PRO  N1+
ATOM    600  CZ  ARG P  69     -16.337  -7.999 -21.103  0.00  0.00      PRO  C  
ATOM    601  NH1 ARG P  69     -16.707  -7.731 -19.874  0.00  0.00      PRO  N  
ATOM    602  NH2 ARG P  69     -16.554  -9.199 -21.454  0.00  0.00      PRO  N  
ATOM    603  HN  ARG P  69     -12.961  -3.786 -19.931  0.00  0.00      PRO  H  
ATOM    604  HA  ARG P  69     -13.008  -5.803 -20.343  0.00  0.00      PRO  H  
ATOM    605  HB1 ARG P  69     -12.984  -6.710 -22.731  0.00  0.00      PRO  H  
ATOM    606  HB2 ARG P  69     -12.272  -5.186 -23.125  0.00  0.00      PRO  H  
ATOM    607  HG1 ARG P  69     -14.744  -5.439 -23.688  0.00  0.00      PRO  H  
ATOM    608  HG2 ARG P  69     -14.716  -4.141 -22.583  0.00  0.00      PRO  H  
ATOM    609  HD1 ARG P  69     -16.487  -5.177 -21.686  0.00  0.00      PRO  H  
ATOM    610  HD2 ARG P  69     -15.005  -5.529 -20.677  0.00  0.00      PRO  H  
ATOM    611  HE  ARG P  69     -15.417  -7.615 -22.764  0.00  0.00      PRO  H  
ATOM    612 HH11 ARG P  69     -16.723  -6.778 -19.570  0.00  0.00      PRO  H  
ATOM    613 HH12 ARG P  69     -17.195  -8.459 -19.394  0.00  0.00      PRO  H  
ATOM    614 HH21 ARG P  69     -16.054  -9.357 -22.305  0.00  0.00      PRO  H  
ATOM    615 HH22 ARG P  69     -16.914  -9.979 -20.942  0.00  0.00      PRO  H  
ATOM    616  N   LEU P  70     -10.154  -5.536 -20.123  0.00  0.00      PRO  N  
ATOM    617  CA  LEU P  70      -8.807  -5.750 -19.827  0.00  0.00      PRO  C  
ATOM    618  C   LEU P  70      -7.984  -6.046 -21.116  0.00  0.00      PRO  C  
ATOM    619  O   LEU P  70      -7.399  -7.149 -21.327  0.00  0.00      PRO  O  
ATOM    620  CB  LEU P  70      -8.637  -6.840 -18.768  0.00  0.00      PRO  C  
ATOM    621  CG  LEU P  70      -9.479  -7.051 -17.524  0.00  0.00      PRO  C  
ATOM    622  CD1 LEU P  70      -8.997  -8.292 -16.827  0.00  0.00      PRO  C  
ATOM    623  CD2 LEU P  70      -9.367  -5.847 -16.596  0.00  0.00      PRO  C  
ATOM    624  HN  LEU P  70     -10.425  -4.792 -19.518  0.00  0.00      PRO  H  
ATOM    625  HA  LEU P  70      -8.430  -4.847 -19.370  0.00  0.00      PRO  H  
ATOM    626  HB1 LEU P  70      -7.593  -6.785 -18.392  0.00  0.00      PRO  H  
ATOM    627  HB2 LEU P  70      -8.809  -7.826 -19.251  0.00  0.00      PRO  H  
ATOM    628  HG  LEU P  70     -10.546  -7.232 -17.772  0.00  0.00      PRO  H  
ATOM    629 HD11 LEU P  70      -9.638  -8.683 -16.008  0.00  0.00      PRO  H  
ATOM    630 HD12 LEU P  70      -8.698  -9.111 -17.516  0.00  0.00      PRO  H  
ATOM    631 HD13 LEU P  70      -8.051  -8.028 -16.308  0.00  0.00      PRO  H  
ATOM    632 HD21 LEU P  70      -9.884  -5.997 -15.623  0.00  0.00      PRO  H  
ATOM    633 HD22 LEU P  70      -8.302  -5.651 -16.348  0.00  0.00      PRO  H  
ATOM    634 HD23 LEU P  70      -9.897  -4.932 -16.937  0.00  0.00      PRO  H  
ATOM    635  N   ARG P  71      -8.014  -5.082 -22.053  0.00  0.00      PRO  N  
ATOM    636  CA  ARG P  71      -7.282  -5.299 -23.319  0.00  0.00      PRO  C  
ATOM    637  C   ARG P  71      -5.803  -5.173 -23.226  0.00  0.00      PRO  C  
ATOM    638  O   ARG P  71      -5.067  -5.807 -24.029  0.00  0.00      PRO  O  
ATOM    639  CB  ARG P  71      -7.824  -4.460 -24.468  0.00  0.00      PRO  C  
ATOM    640  CG  ARG P  71      -9.296  -4.804 -24.815  0.00  0.00      PRO  C  
ATOM    641  CD  ARG P  71      -9.458  -6.118 -25.550  0.00  0.00      PRO  C  
ATOM    642  NE  ARG P  71     -10.857  -6.242 -26.064  0.00  0.00      PRO  N1+
ATOM    643  CZ  ARG P  71     -11.644  -7.289 -25.815  0.00  0.00      PRO  C  
ATOM    644  NH1 ARG P  71     -11.061  -8.476 -25.670  0.00  0.00      PRO  N  
ATOM    645  NH2 ARG P  71     -12.982  -7.261 -25.870  0.00  0.00      PRO  N  
ATOM    646  HN  ARG P  71      -8.650  -4.315 -22.013  0.00  0.00      PRO  H  
ATOM    647  HA  ARG P  71      -7.423  -6.263 -23.787  0.00  0.00      PRO  H  
ATOM    648  HB1 ARG P  71      -7.223  -4.686 -25.374  0.00  0.00      PRO  H  
ATOM    649  HB2 ARG P  71      -7.692  -3.377 -24.253  0.00  0.00      PRO  H  
ATOM    650  HG1 ARG P  71      -9.709  -4.063 -25.533  0.00  0.00      PRO  H  
ATOM    651  HG2 ARG P  71      -9.966  -4.644 -23.943  0.00  0.00      PRO  H  
ATOM    652  HD1 ARG P  71      -9.149  -6.988 -24.933  0.00  0.00      PRO  H  
ATOM    653  HD2 ARG P  71      -8.839  -6.109 -26.473  0.00  0.00      PRO  H  
ATOM    654  HE  ARG P  71     -11.281  -5.376 -26.326  0.00  0.00      PRO  H  
ATOM    655 HH11 ARG P  71     -10.110  -8.664 -25.916  0.00  0.00      PRO  H  
ATOM    656 HH12 ARG P  71     -11.757  -9.164 -25.468  0.00  0.00      PRO  H  
ATOM    657 HH21 ARG P  71     -13.382  -6.347 -25.804  0.00  0.00      PRO  H  
ATOM    658 HH22 ARG P  71     -13.488  -8.123 -25.877  0.00  0.00      PRO  H  
ATOM    659  N   SER P  72      -5.341  -4.457 -22.217  0.00  0.00      PRO  N  
ATOM    660  CA  SER P  72      -3.870  -4.339 -22.003  0.00  0.00      PRO  C  
ATOM    661  C   SER P  72      -3.458  -5.110 -20.751  0.00  0.00      PRO  C  
ATOM    662  O   SER P  72      -4.288  -5.321 -19.886  0.00  0.00      PRO  O  
ATOM    663  CB  SER P  72      -3.288  -2.926 -21.979  0.00  0.00      PRO  C  
ATOM    664  OG  SER P  72      -3.812  -2.192 -20.864  0.00  0.00      PRO  O  
ATOM    665  HN  SER P  72      -5.814  -3.881 -21.555  0.00  0.00      PRO  H  
ATOM    666  HA  SER P  72      -3.415  -4.866 -22.828  0.00  0.00      PRO  H  
ATOM    667  HB1 SER P  72      -3.633  -2.419 -22.905  0.00  0.00      PRO  H  
ATOM    668  HB2 SER P  72      -2.194  -3.070 -21.845  0.00  0.00      PRO  H  
ATOM    669  HG1 SER P  72      -4.760  -2.335 -20.903  0.00  0.00      PRO  H  
ATOM    670  N   MET P  73      -2.194  -5.532 -20.671  0.00  0.00      PRO  N  
ATOM    671  CA  MET P  73      -1.638  -6.014 -19.470  0.00  0.00      PRO  C  
ATOM    672  C   MET P  73      -1.767  -5.015 -18.329  0.00  0.00      PRO  C  
ATOM    673  O   MET P  73      -2.298  -5.385 -17.284  0.00  0.00      PRO  O  
ATOM    674  CB  MET P  73      -0.142  -6.443 -19.808  0.00  0.00      PRO  C  
ATOM    675  CG  MET P  73      -0.091  -7.636 -20.803  0.00  0.00      PRO  C  
ATOM    676  SD  MET P  73      -0.780  -9.201 -20.123  0.00  0.00      PRO  S  
ATOM    677  CE  MET P  73      -1.038  -9.983 -21.712  0.00  0.00      PRO  C  
ATOM    678  HN  MET P  73      -1.506  -5.304 -21.355  0.00  0.00      PRO  H  
ATOM    679  HA  MET P  73      -2.164  -6.922 -19.216  0.00  0.00      PRO  H  
ATOM    680  HB1 MET P  73       0.442  -6.703 -18.899  0.00  0.00      PRO  H  
ATOM    681  HB2 MET P  73       0.395  -5.573 -20.242  0.00  0.00      PRO  H  
ATOM    682  HG1 MET P  73       0.972  -7.729 -21.112  0.00  0.00      PRO  H  
ATOM    683  HG2 MET P  73      -0.711  -7.340 -21.675  0.00  0.00      PRO  H  
ATOM    684  HE1 MET P  73      -1.984 -10.567 -21.722  0.00  0.00      PRO  H  
ATOM    685  HE2 MET P  73      -1.041  -9.264 -22.559  0.00  0.00      PRO  H  
ATOM    686  HE3 MET P  73      -0.155 -10.645 -21.844  0.00  0.00      PRO  H  
ATOM    687  N   THR P  74      -1.506  -3.733 -18.444  0.00  0.00      PRO  N  
ATOM    688  CA  THR P  74      -1.874  -2.704 -17.457  0.00  0.00      PRO  C  
ATOM    689  C   THR P  74      -3.205  -2.847 -16.816  0.00  0.00      PRO  C  
ATOM    690  O   THR P  74      -3.294  -2.762 -15.596  0.00  0.00      PRO  O  
ATOM    691  CB  THR P  74      -1.589  -1.238 -18.117  0.00  0.00      PRO  C  
ATOM    692  OG1 THR P  74      -0.258  -0.913 -18.532  0.00  0.00      PRO  O  
ATOM    693  CG2 THR P  74      -2.069  -0.045 -17.201  0.00  0.00      PRO  C  
ATOM    694  HN  THR P  74      -1.129  -3.508 -19.339  0.00  0.00      PRO  H  
ATOM    695  HA  THR P  74      -1.237  -2.891 -16.605  0.00  0.00      PRO  H  
ATOM    696  HB  THR P  74      -2.194  -1.249 -19.048  0.00  0.00      PRO  H  
ATOM    697  HG1 THR P  74       0.038  -1.716 -18.968  0.00  0.00      PRO  H  
ATOM    698 HG21 THR P  74      -3.103  -0.174 -16.814  0.00  0.00      PRO  H  
ATOM    699 HG22 THR P  74      -1.368  -0.092 -16.341  0.00  0.00      PRO  H  
ATOM    700 HG23 THR P  74      -1.901   0.960 -17.643  0.00  0.00      PRO  H  
ATOM    701  N   ASP P  75      -4.264  -3.102 -17.573  0.00  0.00      PRO  N  
ATOM    702  CA  ASP P  75      -5.577  -3.280 -17.043  0.00  0.00      PRO  C  
ATOM    703  C   ASP P  75      -5.834  -4.462 -16.220  0.00  0.00      PRO  C  
ATOM    704  O   ASP P  75      -6.593  -4.416 -15.261  0.00  0.00      PRO  O  
ATOM    705  CB  ASP P  75      -6.460  -3.387 -18.340  0.00  0.00      PRO  C  
ATOM    706  CG  ASP P  75      -6.410  -2.240 -19.242  0.00  0.00      PRO  C  
ATOM    707  OD1 ASP P  75      -6.242  -1.075 -18.804  0.00  0.00      PRO  O1-
ATOM    708  OD2 ASP P  75      -6.452  -2.489 -20.512  0.00  0.00      PRO  O  
ATOM    709  HN  ASP P  75      -4.194  -3.146 -18.567  0.00  0.00      PRO  H  
ATOM    710  HA  ASP P  75      -5.900  -2.426 -16.465  0.00  0.00      PRO  H  
ATOM    711  HB1 ASP P  75      -7.502  -3.330 -17.959  0.00  0.00      PRO  H  
ATOM    712  HB2 ASP P  75      -6.353  -4.386 -18.814  0.00  0.00      PRO  H  
ATOM    713  N   VAL P  76      -5.275  -5.619 -16.443  0.00  0.00      PRO  N  
ATOM    714  CA  VAL P  76      -5.337  -6.886 -15.677  0.00  0.00      PRO  C  
ATOM    715  C   VAL P  76      -4.774  -6.672 -14.282  0.00  0.00      PRO  C  
ATOM    716  O   VAL P  76      -5.427  -6.858 -13.240  0.00  0.00      PRO  O  
ATOM    717  CB  VAL P  76      -4.517  -8.030 -16.334  0.00  0.00      PRO  C  
ATOM    718  CG1 VAL P  76      -4.565  -9.371 -15.518  0.00  0.00      PRO  C  
ATOM    719  CG2 VAL P  76      -5.071  -8.225 -17.787  0.00  0.00      PRO  C  
ATOM    720  HN  VAL P  76      -4.785  -5.746 -17.302  0.00  0.00      PRO  H  
ATOM    721  HA  VAL P  76      -6.386  -7.137 -15.625  0.00  0.00      PRO  H  
ATOM    722  HB  VAL P  76      -3.445  -7.742 -16.381  0.00  0.00      PRO  H  
ATOM    723 HG11 VAL P  76      -4.357 -10.206 -16.220  0.00  0.00      PRO  H  
ATOM    724 HG12 VAL P  76      -3.902  -9.439 -14.629  0.00  0.00      PRO  H  
ATOM    725 HG13 VAL P  76      -5.591  -9.650 -15.196  0.00  0.00      PRO  H  
ATOM    726 HG21 VAL P  76      -5.228  -7.272 -18.334  0.00  0.00      PRO  H  
ATOM    727 HG22 VAL P  76      -4.425  -8.778 -18.502  0.00  0.00      PRO  H  
ATOM    728 HG23 VAL P  76      -6.081  -8.683 -17.719  0.00  0.00      PRO  H  
ATOM    729  N   TYR P  77      -3.600  -6.076 -14.263  0.00  0.00      PRO  N  
ATOM    730  CA  TYR P  77      -2.952  -5.594 -13.048  0.00  0.00      PRO  C  
ATOM    731  C   TYR P  77      -3.753  -4.551 -12.262  0.00  0.00      PRO  C  
ATOM    732  O   TYR P  77      -3.880  -4.506 -11.033  0.00  0.00      PRO  O  
ATOM    733  CB  TYR P  77      -1.540  -4.986 -13.386  0.00  0.00      PRO  C  
ATOM    734  CG  TYR P  77      -0.714  -6.043 -14.104  0.00  0.00      PRO  C  
ATOM    735  CD1 TYR P  77      -0.613  -7.355 -13.617  0.00  0.00      PRO  C  
ATOM    736  CE1 TYR P  77       0.044  -8.369 -14.315  0.00  0.00      PRO  C  
ATOM    737  CZ  TYR P  77       0.765  -8.060 -15.473  0.00  0.00      PRO  C  
ATOM    738  OH  TYR P  77       1.600  -9.039 -16.017  0.00  0.00      PRO  O  
ATOM    739  CD2 TYR P  77       0.054  -5.706 -15.222  0.00  0.00      PRO  C  
ATOM    740  CE2 TYR P  77       0.725  -6.701 -15.902  0.00  0.00      PRO  C  
ATOM    741  HN  TYR P  77      -3.088  -5.893 -15.098  0.00  0.00      PRO  H  
ATOM    742  HA  TYR P  77      -2.835  -6.403 -12.341  0.00  0.00      PRO  H  
ATOM    743  HB1 TYR P  77      -1.001  -4.847 -12.424  0.00  0.00      PRO  H  
ATOM    744  HB2 TYR P  77      -1.553  -4.061 -14.001  0.00  0.00      PRO  H  
ATOM    745  HD1 TYR P  77      -1.053  -7.631 -12.670  0.00  0.00      PRO  H  
ATOM    746  HE1 TYR P  77       0.023  -9.306 -13.779  0.00  0.00      PRO  H  
ATOM    747  HH  TYR P  77       1.502  -9.766 -15.398  0.00  0.00      PRO  H  
ATOM    748  HD2 TYR P  77      -0.045  -4.683 -15.555  0.00  0.00      PRO  H  
ATOM    749  HE2 TYR P  77       1.284  -6.326 -16.746  0.00  0.00      PRO  H  
ATOM    750  N   LEU P  78      -4.381  -3.538 -12.961  0.00  0.00      PRO  N  
ATOM    751  CA  LEU P  78      -5.226  -2.517 -12.456  0.00  0.00      PRO  C  
ATOM    752  C   LEU P  78      -6.474  -2.941 -11.685  0.00  0.00      PRO  C  
ATOM    753  O   LEU P  78      -6.796  -2.433 -10.647  0.00  0.00      PRO  O  
ATOM    754  CB  LEU P  78      -5.640  -1.474 -13.538  0.00  0.00      PRO  C  
ATOM    755  CG  LEU P  78      -6.248  -0.139 -13.120  0.00  0.00      PRO  C  
ATOM    756  CD1 LEU P  78      -5.250   0.986 -12.741  0.00  0.00      PRO  C  
ATOM    757  CD2 LEU P  78      -6.962   0.463 -14.406  0.00  0.00      PRO  C  
ATOM    758  HN  LEU P  78      -4.150  -3.393 -13.920  0.00  0.00      PRO  H  
ATOM    759  HA  LEU P  78      -4.665  -1.958 -11.723  0.00  0.00      PRO  H  
ATOM    760  HB1 LEU P  78      -6.419  -2.044 -14.086  0.00  0.00      PRO  H  
ATOM    761  HB2 LEU P  78      -4.827  -1.337 -14.283  0.00  0.00      PRO  H  
ATOM    762  HG  LEU P  78      -7.111  -0.159 -12.421  0.00  0.00      PRO  H  
ATOM    763 HD11 LEU P  78      -4.665   1.331 -13.620  0.00  0.00      PRO  H  
ATOM    764 HD12 LEU P  78      -5.677   1.937 -12.356  0.00  0.00      PRO  H  
ATOM    765 HD13 LEU P  78      -4.613   0.579 -11.928  0.00  0.00      PRO  H  
ATOM    766 HD21 LEU P  78      -6.324   0.760 -15.265  0.00  0.00      PRO  H  
ATOM    767 HD22 LEU P  78      -7.810  -0.176 -14.732  0.00  0.00      PRO  H  
ATOM    768 HD23 LEU P  78      -7.384   1.446 -14.105  0.00  0.00      PRO  H  
ATOM    769  N   LEU P  79      -7.156  -4.015 -12.154  0.00  0.00      PRO  N  
ATOM    770  CA  LEU P  79      -8.224  -4.700 -11.416  0.00  0.00      PRO  C  
ATOM    771  C   LEU P  79      -7.826  -5.370 -10.149  0.00  0.00      PRO  C  
ATOM    772  O   LEU P  79      -8.509  -5.200  -9.130  0.00  0.00      PRO  O  
ATOM    773  CB  LEU P  79      -8.816  -5.691 -12.481  0.00  0.00      PRO  C  
ATOM    774  CG  LEU P  79      -9.985  -6.644 -11.940  0.00  0.00      PRO  C  
ATOM    775  CD1 LEU P  79     -11.136  -6.051 -11.095  0.00  0.00      PRO  C  
ATOM    776  CD2 LEU P  79     -10.483  -7.693 -12.929  0.00  0.00      PRO  C  
ATOM    777  HN  LEU P  79      -6.932  -4.328 -13.073  0.00  0.00      PRO  H  
ATOM    778  HA  LEU P  79      -8.977  -3.946 -11.242  0.00  0.00      PRO  H  
ATOM    779  HB1 LEU P  79      -8.017  -6.402 -12.783  0.00  0.00      PRO  H  
ATOM    780  HB2 LEU P  79      -9.136  -5.119 -13.378  0.00  0.00      PRO  H  
ATOM    781  HG  LEU P  79      -9.452  -7.234 -11.164  0.00  0.00      PRO  H  
ATOM    782 HD11 LEU P  79     -10.851  -5.410 -10.233  0.00  0.00      PRO  H  
ATOM    783 HD12 LEU P  79     -11.646  -5.324 -11.763  0.00  0.00      PRO  H  
ATOM    784 HD13 LEU P  79     -11.873  -6.814 -10.766  0.00  0.00      PRO  H  
ATOM    785 HD21 LEU P  79     -10.788  -7.049 -13.781  0.00  0.00      PRO  H  
ATOM    786 HD22 LEU P  79      -9.674  -8.418 -13.160  0.00  0.00      PRO  H  
ATOM    787 HD23 LEU P  79     -11.424  -8.152 -12.558  0.00  0.00      PRO  H  
ATOM    788  N   ASN P  80      -6.754  -6.162 -10.106  0.00  0.00      PRO  N  
ATOM    789  CA  ASN P  80      -6.210  -6.705  -8.838  0.00  0.00      PRO  C  
ATOM    790  C   ASN P  80      -5.843  -5.620  -7.803  0.00  0.00      PRO  C  
ATOM    791  O   ASN P  80      -6.059  -5.708  -6.588  0.00  0.00      PRO  O  
ATOM    792  CB  ASN P  80      -5.049  -7.540  -9.173  0.00  0.00      PRO  C  
ATOM    793  CG  ASN P  80      -5.501  -8.840  -9.825  0.00  0.00      PRO  C  
ATOM    794  OD1 ASN P  80      -5.718  -9.796  -9.150  0.00  0.00      PRO  O  
ATOM    795  ND2 ASN P  80      -5.644  -8.888 -11.144  0.00  0.00      PRO  N  
ATOM    796  HN  ASN P  80      -6.194  -6.296 -10.919  0.00  0.00      PRO  H  
ATOM    797  HA  ASN P  80      -7.019  -7.339  -8.508  0.00  0.00      PRO  H  
ATOM    798  HB1 ASN P  80      -4.414  -7.755  -8.287  0.00  0.00      PRO  H  
ATOM    799  HB2 ASN P  80      -4.295  -7.078  -9.846  0.00  0.00      PRO  H  
ATOM    800 HD21 ASN P  80      -5.364  -8.159 -11.769  0.00  0.00      PRO  H  
ATOM    801 HD22 ASN P  80      -5.990  -9.736 -11.545  0.00  0.00      PRO  H  
ATOM    802  N   LEU P  81      -5.194  -4.574  -8.331  0.00  0.00      PRO  N  
ATOM    803  CA  LEU P  81      -4.819  -3.341  -7.645  0.00  0.00      PRO  C  
ATOM    804  C   LEU P  81      -6.097  -2.566  -7.043  0.00  0.00      PRO  C  
ATOM    805  O   LEU P  81      -6.067  -2.102  -5.933  0.00  0.00      PRO  O  
ATOM    806  CB  LEU P  81      -4.153  -2.320  -8.617  0.00  0.00      PRO  C  
ATOM    807  CG  LEU P  81      -3.775  -0.957  -8.146  0.00  0.00      PRO  C  
ATOM    808  CD1 LEU P  81      -2.676  -1.099  -7.098  0.00  0.00      PRO  C  
ATOM    809  CD2 LEU P  81      -3.228  -0.210  -9.418  0.00  0.00      PRO  C  
ATOM    810  HN  LEU P  81      -4.814  -4.690  -9.245  0.00  0.00      PRO  H  
ATOM    811  HA  LEU P  81      -4.145  -3.618  -6.848  0.00  0.00      PRO  H  
ATOM    812  HB1 LEU P  81      -4.871  -2.148  -9.446  0.00  0.00      PRO  H  
ATOM    813  HB2 LEU P  81      -3.345  -2.906  -9.104  0.00  0.00      PRO  H  
ATOM    814  HG  LEU P  81      -4.658  -0.490  -7.661  0.00  0.00      PRO  H  
ATOM    815 HD11 LEU P  81      -1.866  -1.794  -7.406  0.00  0.00      PRO  H  
ATOM    816 HD12 LEU P  81      -2.172  -0.118  -6.967  0.00  0.00      PRO  H  
ATOM    817 HD13 LEU P  81      -3.143  -1.419  -6.142  0.00  0.00      PRO  H  
ATOM    818 HD21 LEU P  81      -2.742   0.737  -9.099  0.00  0.00      PRO  H  
ATOM    819 HD22 LEU P  81      -2.475  -0.770 -10.013  0.00  0.00      PRO  H  
ATOM    820 HD23 LEU P  81      -4.079  -0.055 -10.114  0.00  0.00      PRO  H  
ATOM    821  N   ALA P  82      -7.186  -2.519  -7.793  0.00  0.00      PRO  N  
ATOM    822  CA  ALA P  82      -8.451  -2.088  -7.305  0.00  0.00      PRO  C  
ATOM    823  C   ALA P  82      -8.997  -2.894  -6.065  0.00  0.00      PRO  C  
ATOM    824  O   ALA P  82      -9.524  -2.429  -5.104  0.00  0.00      PRO  O  
ATOM    825  CB  ALA P  82      -9.460  -1.908  -8.458  0.00  0.00      PRO  C  
ATOM    826  HN  ALA P  82      -7.241  -2.730  -8.766  0.00  0.00      PRO  H  
ATOM    827  HA  ALA P  82      -8.290  -1.114  -6.867  0.00  0.00      PRO  H  
ATOM    828  HB1 ALA P  82     -10.455  -1.650  -8.036  0.00  0.00      PRO  H  
ATOM    829  HB2 ALA P  82      -9.194  -1.318  -9.361  0.00  0.00      PRO  H  
ATOM    830  HB3 ALA P  82      -9.531  -2.913  -8.926  0.00  0.00      PRO  H  
ATOM    831  N   ILE P  83      -8.865  -4.234  -6.078  0.00  0.00      PRO  N  
ATOM    832  CA  ILE P  83      -9.117  -5.208  -4.946  0.00  0.00      PRO  C  
ATOM    833  C   ILE P  83      -8.145  -5.012  -3.802  0.00  0.00      PRO  C  
ATOM    834  O   ILE P  83      -8.449  -5.198  -2.633  0.00  0.00      PRO  O  
ATOM    835  CB  ILE P  83      -9.129  -6.616  -5.496  0.00  0.00      PRO  C  
ATOM    836  CG2 ILE P  83      -9.117  -7.661  -4.309  0.00  0.00      PRO  C  
ATOM    837  CG1 ILE P  83     -10.375  -6.705  -6.400  0.00  0.00      PRO  C  
ATOM    838  CD  ILE P  83     -10.342  -7.812  -7.490  0.00  0.00      PRO  C  
ATOM    839  HN  ILE P  83      -8.619  -4.710  -6.918  0.00  0.00      PRO  H  
ATOM    840  HA  ILE P  83     -10.128  -4.938  -4.676  0.00  0.00      PRO  H  
ATOM    841  HB  ILE P  83      -8.183  -6.901  -6.003  0.00  0.00      PRO  H  
ATOM    842 HG21 ILE P  83      -9.110  -8.720  -4.643  0.00  0.00      PRO  H  
ATOM    843 HG22 ILE P  83      -8.247  -7.536  -3.629  0.00  0.00      PRO  H  
ATOM    844 HG23 ILE P  83      -9.974  -7.500  -3.620  0.00  0.00      PRO  H  
ATOM    845 HG11 ILE P  83     -10.611  -5.726  -6.870  0.00  0.00      PRO  H  
ATOM    846 HG12 ILE P  83     -11.268  -6.849  -5.755  0.00  0.00      PRO  H  
ATOM    847  HD1 ILE P  83     -11.006  -7.565  -8.346  0.00  0.00      PRO  H  
ATOM    848  HD2 ILE P  83      -9.294  -7.752  -7.853  0.00  0.00      PRO  H  
ATOM    849  HD3 ILE P  83     -10.622  -8.745  -6.955  0.00  0.00      PRO  H  
ATOM    850  N   SER P  84      -6.795  -4.770  -4.045  0.00  0.00      PRO  N  
ATOM    851  CA  SER P  84      -5.751  -4.550  -3.052  0.00  0.00      PRO  C  
ATOM    852  C   SER P  84      -6.153  -3.430  -2.148  0.00  0.00      PRO  C  
ATOM    853  O   SER P  84      -5.981  -3.570  -0.950  0.00  0.00      PRO  O  
ATOM    854  CB  SER P  84      -4.360  -4.259  -3.664  0.00  0.00      PRO  C  
ATOM    855  OG  SER P  84      -3.870  -5.383  -4.397  0.00  0.00      PRO  O  
ATOM    856  HN  SER P  84      -6.501  -4.780  -4.998  0.00  0.00      PRO  H  
ATOM    857  HA  SER P  84      -5.638  -5.404  -2.401  0.00  0.00      PRO  H  
ATOM    858  HB1 SER P  84      -3.546  -4.003  -2.953  0.00  0.00      PRO  H  
ATOM    859  HB2 SER P  84      -4.545  -3.400  -4.344  0.00  0.00      PRO  H  
ATOM    860  HG1 SER P  84      -3.760  -6.015  -3.683  0.00  0.00      PRO  H  
ATOM    861  N   ASP P  85      -6.533  -2.236  -2.717  0.00  0.00      PRO  N  
ATOM    862  CA  ASP P  85      -7.067  -1.149  -1.859  0.00  0.00      PRO  C  
ATOM    863  C   ASP P  85      -8.309  -1.622  -1.128  0.00  0.00      PRO  C  
ATOM    864  O   ASP P  85      -8.439  -1.594   0.093  0.00  0.00      PRO  O  
ATOM    865  CB  ASP P  85      -7.304   0.061  -2.738  0.00  0.00      PRO  C  
ATOM    866  CG  ASP P  85      -5.972   0.738  -3.028  0.00  0.00      PRO  C  
ATOM    867  OD1 ASP P  85      -4.902   0.253  -2.513  0.00  0.00      PRO  O1-
ATOM    868  OD2 ASP P  85      -5.950   1.729  -3.806  0.00  0.00      PRO  O  
ATOM    869  HN  ASP P  85      -6.382  -2.018  -3.679  0.00  0.00      PRO  H  
ATOM    870  HA  ASP P  85      -6.335  -1.002  -1.079  0.00  0.00      PRO  H  
ATOM    871  HB1 ASP P  85      -8.015   0.824  -2.355  0.00  0.00      PRO  H  
ATOM    872  HB2 ASP P  85      -7.800  -0.287  -3.670  0.00  0.00      PRO  H  
ATOM    873  N   LEU P  86      -9.207  -2.221  -1.844  0.00  0.00      PRO  N  
ATOM    874  CA  LEU P  86     -10.511  -2.684  -1.347  0.00  0.00      PRO  C  
ATOM    875  C   LEU P  86     -10.440  -3.683  -0.123  0.00  0.00      PRO  C  
ATOM    876  O   LEU P  86     -11.238  -3.508   0.797  0.00  0.00      PRO  O  
ATOM    877  CB  LEU P  86     -11.509  -3.237  -2.355  0.00  0.00      PRO  C  
ATOM    878  CG  LEU P  86     -12.539  -2.204  -2.908  0.00  0.00      PRO  C  
ATOM    879  CD1 LEU P  86     -13.187  -2.632  -4.246  0.00  0.00      PRO  C  
ATOM    880  CD2 LEU P  86     -13.668  -1.816  -1.937  0.00  0.00      PRO  C  
ATOM    881  HN  LEU P  86      -9.091  -2.389  -2.820  0.00  0.00      PRO  H  
ATOM    882  HA  LEU P  86     -11.028  -1.794  -1.020  0.00  0.00      PRO  H  
ATOM    883  HB1 LEU P  86     -12.125  -4.001  -1.833  0.00  0.00      PRO  H  
ATOM    884  HB2 LEU P  86     -10.923  -3.707  -3.174  0.00  0.00      PRO  H  
ATOM    885  HG  LEU P  86     -11.937  -1.283  -3.061  0.00  0.00      PRO  H  
ATOM    886 HD11 LEU P  86     -12.430  -2.998  -4.972  0.00  0.00      PRO  H  
ATOM    887 HD12 LEU P  86     -13.999  -3.389  -4.207  0.00  0.00      PRO  H  
ATOM    888 HD13 LEU P  86     -13.645  -1.694  -4.627  0.00  0.00      PRO  H  
ATOM    889 HD21 LEU P  86     -14.420  -1.181  -2.452  0.00  0.00      PRO  H  
ATOM    890 HD22 LEU P  86     -14.299  -2.719  -1.792  0.00  0.00      PRO  H  
ATOM    891 HD23 LEU P  86     -13.431  -1.448  -0.916  0.00  0.00      PRO  H  
ATOM    892  N   LEU P  87      -9.437  -4.593  -0.087  0.00  0.00      PRO  N  
ATOM    893  CA  LEU P  87      -9.134  -5.401   1.074  0.00  0.00      PRO  C  
ATOM    894  C   LEU P  87      -8.742  -4.503   2.322  0.00  0.00      PRO  C  
ATOM    895  O   LEU P  87      -9.385  -4.605   3.381  0.00  0.00      PRO  O  
ATOM    896  CB  LEU P  87      -8.190  -6.529   0.700  0.00  0.00      PRO  C  
ATOM    897  CG  LEU P  87      -8.842  -7.569  -0.276  0.00  0.00      PRO  C  
ATOM    898  CD1 LEU P  87      -7.919  -8.812  -0.401  0.00  0.00      PRO  C  
ATOM    899  CD2 LEU P  87     -10.182  -8.066   0.137  0.00  0.00      PRO  C  
ATOM    900  HN  LEU P  87      -8.878  -4.661  -0.910  0.00  0.00      PRO  H  
ATOM    901  HA  LEU P  87     -10.022  -5.932   1.383  0.00  0.00      PRO  H  
ATOM    902  HB1 LEU P  87      -7.837  -7.124   1.570  0.00  0.00      PRO  H  
ATOM    903  HB2 LEU P  87      -7.304  -6.101   0.185  0.00  0.00      PRO  H  
ATOM    904  HG  LEU P  87      -8.848  -7.176  -1.315  0.00  0.00      PRO  H  
ATOM    905 HD11 LEU P  87      -7.757  -9.217   0.620  0.00  0.00      PRO  H  
ATOM    906 HD12 LEU P  87      -8.345  -9.613  -1.042  0.00  0.00      PRO  H  
ATOM    907 HD13 LEU P  87      -6.935  -8.479  -0.796  0.00  0.00      PRO  H  
ATOM    908 HD21 LEU P  87     -11.003  -7.489  -0.340  0.00  0.00      PRO  H  
ATOM    909 HD22 LEU P  87     -10.374  -9.125  -0.138  0.00  0.00      PRO  H  
ATOM    910 HD23 LEU P  87     -10.343  -7.895   1.223  0.00  0.00      PRO  H  
ATOM    911  N   PHE P  88      -7.813  -3.607   2.068  0.00  0.00      PRO  N  
ATOM    912  CA  PHE P  88      -7.341  -2.620   3.024  0.00  0.00      PRO  C  
ATOM    913  C   PHE P  88      -8.529  -1.680   3.468  0.00  0.00      PRO  C  
ATOM    914  O   PHE P  88      -8.728  -1.502   4.698  0.00  0.00      PRO  O  
ATOM    915  CB  PHE P  88      -6.209  -1.790   2.323  0.00  0.00      PRO  C  
ATOM    916  CG  PHE P  88      -5.349  -0.989   3.357  0.00  0.00      PRO  C  
ATOM    917  CD1 PHE P  88      -3.941  -1.278   3.496  0.00  0.00      PRO  C  
ATOM    918  CE1 PHE P  88      -3.192  -0.440   4.360  0.00  0.00      PRO  C  
ATOM    919  CZ  PHE P  88      -3.687   0.668   4.941  0.00  0.00      PRO  C  
ATOM    920  CD2 PHE P  88      -5.836   0.201   3.969  0.00  0.00      PRO  C  
ATOM    921  CE2 PHE P  88      -4.987   1.000   4.811  0.00  0.00      PRO  C  
ATOM    922  HN  PHE P  88      -7.389  -3.526   1.170  0.00  0.00      PRO  H  
ATOM    923  HA  PHE P  88      -6.997  -3.131   3.911  0.00  0.00      PRO  H  
ATOM    924  HB1 PHE P  88      -6.435  -1.160   1.436  0.00  0.00      PRO  H  
ATOM    925  HB2 PHE P  88      -5.558  -2.624   1.985  0.00  0.00      PRO  H  
ATOM    926  HD1 PHE P  88      -3.482  -2.037   2.880  0.00  0.00      PRO  H  
ATOM    927  HE1 PHE P  88      -2.163  -0.763   4.411  0.00  0.00      PRO  H  
ATOM    928  HZ  PHE P  88      -3.030   1.250   5.569  0.00  0.00      PRO  H  
ATOM    929  HD2 PHE P  88      -6.866   0.507   3.865  0.00  0.00      PRO  H  
ATOM    930  HE2 PHE P  88      -5.252   1.920   5.310  0.00  0.00      PRO  H  
ATOM    931  N   VAL P  89      -9.359  -1.150   2.548  0.00  0.00      PRO  N  
ATOM    932  CA  VAL P  89     -10.579  -0.317   2.817  0.00  0.00      PRO  C  
ATOM    933  C   VAL P  89     -11.598  -1.080   3.649  0.00  0.00      PRO  C  
ATOM    934  O   VAL P  89     -12.233  -0.554   4.525  0.00  0.00      PRO  O  
ATOM    935  CB  VAL P  89     -11.238   0.215   1.517  0.00  0.00      PRO  C  
ATOM    936  CG1 VAL P  89     -12.548   0.934   1.787  0.00  0.00      PRO  C  
ATOM    937  CG2 VAL P  89     -10.302   1.211   0.826  0.00  0.00      PRO  C  
ATOM    938  HN  VAL P  89      -9.122  -1.392   1.610  0.00  0.00      PRO  H  
ATOM    939  HA  VAL P  89     -10.269   0.557   3.369  0.00  0.00      PRO  H  
ATOM    940  HB  VAL P  89     -11.295  -0.705   0.898  0.00  0.00      PRO  H  
ATOM    941 HG11 VAL P  89     -12.951   1.403   0.864  0.00  0.00      PRO  H  
ATOM    942 HG12 VAL P  89     -13.343   0.225   2.104  0.00  0.00      PRO  H  
ATOM    943 HG13 VAL P  89     -12.419   1.788   2.486  0.00  0.00      PRO  H  
ATOM    944 HG21 VAL P  89     -10.851   1.777   0.043  0.00  0.00      PRO  H  
ATOM    945 HG22 VAL P  89     -10.045   1.987   1.579  0.00  0.00      PRO  H  
ATOM    946 HG23 VAL P  89      -9.368   0.783   0.404  0.00  0.00      PRO  H  
ATOM    947  N   PHE P  90     -11.863  -2.373   3.346  0.00  0.00      PRO  N  
ATOM    948  CA  PHE P  90     -12.689  -3.316   4.045  0.00  0.00      PRO  C  
ATOM    949  C   PHE P  90     -12.245  -3.621   5.501  0.00  0.00      PRO  C  
ATOM    950  O   PHE P  90     -13.103  -3.799   6.327  0.00  0.00      PRO  O  
ATOM    951  CB  PHE P  90     -12.903  -4.669   3.290  0.00  0.00      PRO  C  
ATOM    952  CG  PHE P  90     -13.738  -4.591   1.958  0.00  0.00      PRO  C  
ATOM    953  CD1 PHE P  90     -14.656  -3.517   1.691  0.00  0.00      PRO  C  
ATOM    954  CE1 PHE P  90     -15.526  -3.648   0.605  0.00  0.00      PRO  C  
ATOM    955  CZ  PHE P  90     -15.537  -4.832  -0.162  0.00  0.00      PRO  C  
ATOM    956  CD2 PHE P  90     -13.628  -5.661   1.051  0.00  0.00      PRO  C  
ATOM    957  CE2 PHE P  90     -14.633  -5.842   0.036  0.00  0.00      PRO  C  
ATOM    958  HN  PHE P  90     -11.443  -2.668   2.491  0.00  0.00      PRO  H  
ATOM    959  HA  PHE P  90     -13.646  -2.859   4.252  0.00  0.00      PRO  H  
ATOM    960  HB1 PHE P  90     -13.481  -5.310   3.990  0.00  0.00      PRO  H  
ATOM    961  HB2 PHE P  90     -11.884  -5.061   3.087  0.00  0.00      PRO  H  
ATOM    962  HD1 PHE P  90     -14.760  -2.575   2.209  0.00  0.00      PRO  H  
ATOM    963  HE1 PHE P  90     -16.258  -2.873   0.436  0.00  0.00      PRO  H  
ATOM    964  HZ  PHE P  90     -16.174  -4.907  -1.031  0.00  0.00      PRO  H  
ATOM    965  HD2 PHE P  90     -12.935  -6.457   1.280  0.00  0.00      PRO  H  
ATOM    966  HE2 PHE P  90     -14.558  -6.742  -0.556  0.00  0.00      PRO  H  
ATOM    967  N   SER P  91     -10.943  -3.635   5.729  0.00  0.00      PRO  N  
ATOM    968  CA  SER P  91     -10.282  -3.900   7.001  0.00  0.00      PRO  C  
ATOM    969  C   SER P  91     -10.062  -2.696   7.904  0.00  0.00      PRO  C  
ATOM    970  O   SER P  91      -9.931  -2.830   9.127  0.00  0.00      PRO  O  
ATOM    971  CB  SER P  91      -9.002  -4.672   6.825  0.00  0.00      PRO  C  
ATOM    972  OG  SER P  91      -8.011  -4.143   5.888  0.00  0.00      PRO  O  
ATOM    973  HN  SER P  91     -10.312  -3.464   4.976  0.00  0.00      PRO  H  
ATOM    974  HA  SER P  91     -10.888  -4.464   7.694  0.00  0.00      PRO  H  
ATOM    975  HB1 SER P  91      -9.187  -5.642   6.315  0.00  0.00      PRO  H  
ATOM    976  HB2 SER P  91      -8.467  -4.819   7.787  0.00  0.00      PRO  H  
ATOM    977  HG1 SER P  91      -8.493  -4.309   5.075  0.00  0.00      PRO  H  
ATOM    978  N   LEU P  92     -10.146  -1.444   7.262  0.00  0.00      PRO  N  
ATOM    979  CA  LEU P  92     -10.121  -0.126   7.910  0.00  0.00      PRO  C  
ATOM    980  C   LEU P  92     -11.156   0.252   8.968  0.00  0.00      PRO  C  
ATOM    981  O   LEU P  92     -10.675   0.882   9.944  0.00  0.00      PRO  O  
ATOM    982  CB  LEU P  92     -10.192   1.014   6.771  0.00  0.00      PRO  C  
ATOM    983  CG  LEU P  92     -10.159   2.482   7.295  0.00  0.00      PRO  C  
ATOM    984  CD1 LEU P  92      -8.875   2.819   7.963  0.00  0.00      PRO  C  
ATOM    985  CD2 LEU P  92     -10.383   3.233   6.025  0.00  0.00      PRO  C  
ATOM    986  HN  LEU P  92     -10.271  -1.481   6.274  0.00  0.00      PRO  H  
ATOM    987  HA  LEU P  92      -9.109  -0.166   8.285  0.00  0.00      PRO  H  
ATOM    988  HB1 LEU P  92     -11.161   0.942   6.232  0.00  0.00      PRO  H  
ATOM    989  HB2 LEU P  92      -9.467   0.858   5.943  0.00  0.00      PRO  H  
ATOM    990  HG  LEU P  92     -11.052   2.682   7.925  0.00  0.00      PRO  H  
ATOM    991 HD11 LEU P  92      -8.719   2.405   8.982  0.00  0.00      PRO  H  
ATOM    992 HD12 LEU P  92      -7.956   2.400   7.500  0.00  0.00      PRO  H  
ATOM    993 HD13 LEU P  92      -8.725   3.913   8.078  0.00  0.00      PRO  H  
ATOM    994 HD21 LEU P  92      -9.523   3.020   5.354  0.00  0.00      PRO  H  
ATOM    995 HD22 LEU P  92     -11.313   3.002   5.464  0.00  0.00      PRO  H  
ATOM    996 HD23 LEU P  92     -10.320   4.311   6.285  0.00  0.00      PRO  H  
ATOM    997  N   PRO P  93     -12.509  -0.003   8.897  0.00  0.00      PRO  N  
ATOM    998  CA  PRO P  93     -13.505   0.335   9.926  0.00  0.00      PRO  C  
ATOM    999  C   PRO P  93     -13.069  -0.040  11.362  0.00  0.00      PRO  C  
ATOM   1000  O   PRO P  93     -13.166   0.802  12.282  0.00  0.00      PRO  O  
ATOM   1001  CD  PRO P  93     -13.172  -0.707   7.808  0.00  0.00      PRO  C  
ATOM   1002  CB  PRO P  93     -14.816  -0.227   9.285  0.00  0.00      PRO  C  
ATOM   1003  CG  PRO P  93     -14.540  -0.145   7.810  0.00  0.00      PRO  C  
ATOM   1004  HD1 PRO P  93     -12.651  -0.457   6.859  0.00  0.00      PRO  H  
ATOM   1005  HD2 PRO P  93     -13.153  -1.792   8.043  0.00  0.00      PRO  H  
ATOM   1006  HA  PRO P  93     -13.549   1.414   9.947  0.00  0.00      PRO  H  
ATOM   1007  HB1 PRO P  93     -15.791   0.235   9.547  0.00  0.00      PRO  H  
ATOM   1008  HB2 PRO P  93     -14.870  -1.272   9.660  0.00  0.00      PRO  H  
ATOM   1009  HG1 PRO P  93     -14.420   0.935   7.580  0.00  0.00      PRO  H  
ATOM   1010  HG2 PRO P  93     -15.313  -0.621   7.170  0.00  0.00      PRO  H  
ATOM   1011  N   PHE P  94     -12.586  -1.278  11.452  0.00  0.00      PRO  N  
ATOM   1012  CA  PHE P  94     -12.099  -1.872  12.662  0.00  0.00      PRO  C  
ATOM   1013  C   PHE P  94     -10.839  -1.137  13.208  0.00  0.00      PRO  C  
ATOM   1014  O   PHE P  94     -10.823  -0.849  14.413  0.00  0.00      PRO  O  
ATOM   1015  CB  PHE P  94     -11.610  -3.336  12.350  0.00  0.00      PRO  C  
ATOM   1016  CG  PHE P  94     -12.789  -4.161  11.934  0.00  0.00      PRO  C  
ATOM   1017  CD1 PHE P  94     -13.692  -4.755  12.845  0.00  0.00      PRO  C  
ATOM   1018  CE1 PHE P  94     -14.651  -5.700  12.376  0.00  0.00      PRO  C  
ATOM   1019  CZ  PHE P  94     -14.820  -5.932  11.014  0.00  0.00      PRO  C  
ATOM   1020  CD2 PHE P  94     -12.976  -4.447  10.565  0.00  0.00      PRO  C  
ATOM   1021  CE2 PHE P  94     -14.035  -5.280  10.104  0.00  0.00      PRO  C  
ATOM   1022  HN  PHE P  94     -12.561  -1.798  10.602  0.00  0.00      PRO  H  
ATOM   1023  HA  PHE P  94     -12.756  -1.917  13.518  0.00  0.00      PRO  H  
ATOM   1024  HB1 PHE P  94     -11.308  -3.710  13.352  0.00  0.00      PRO  H  
ATOM   1025  HB2 PHE P  94     -10.816  -3.410  11.576  0.00  0.00      PRO  H  
ATOM   1026  HD1 PHE P  94     -13.492  -4.540  13.884  0.00  0.00      PRO  H  
ATOM   1027  HE1 PHE P  94     -15.181  -6.332  13.072  0.00  0.00      PRO  H  
ATOM   1028  HZ  PHE P  94     -15.558  -6.666  10.727  0.00  0.00      PRO  H  
ATOM   1029  HD2 PHE P  94     -12.330  -3.899   9.895  0.00  0.00      PRO  H  
ATOM   1030  HE2 PHE P  94     -14.183  -5.342   9.036  0.00  0.00      PRO  H  
ATOM   1031  N   TRP P  95      -9.897  -0.746  12.349  0.00  0.00      PRO  N  
ATOM   1032  CA  TRP P  95      -8.701  -0.013  12.726  0.00  0.00      PRO  C  
ATOM   1033  C   TRP P  95      -9.024   1.433  13.199  0.00  0.00      PRO  C  
ATOM   1034  O   TRP P  95      -8.464   1.947  14.166  0.00  0.00      PRO  O  
ATOM   1035  CB  TRP P  95      -7.574   0.030  11.569  0.00  0.00      PRO  C  
ATOM   1036  CG  TRP P  95      -6.790  -1.207  11.302  0.00  0.00      PRO  C  
ATOM   1037  CD1 TRP P  95      -6.819  -2.009  10.179  0.00  0.00      PRO  C  
ATOM   1038  NE1 TRP P  95      -5.965  -3.092  10.390  0.00  0.00      PRO  N  
ATOM   1039  CE2 TRP P  95      -5.247  -2.861  11.572  0.00  0.00      PRO  C  
ATOM   1040  CD2 TRP P  95      -5.737  -1.709  12.174  0.00  0.00      PRO  C  
ATOM   1041  CE3 TRP P  95      -5.279  -1.356  13.408  0.00  0.00      PRO  C  
ATOM   1042  CZ3 TRP P  95      -4.313  -2.146  14.064  0.00  0.00      PRO  C  
ATOM   1043  CZ2 TRP P  95      -4.434  -3.688  12.284  0.00  0.00      PRO  C  
ATOM   1044  CH2 TRP P  95      -3.863  -3.270  13.470  0.00  0.00      PRO  C  
ATOM   1045  HN  TRP P  95     -10.027  -1.055  11.411  0.00  0.00      PRO  H  
ATOM   1046  HA  TRP P  95      -8.239  -0.453  13.597  0.00  0.00      PRO  H  
ATOM   1047  HB1 TRP P  95      -6.814   0.811  11.785  0.00  0.00      PRO  H  
ATOM   1048  HB2 TRP P  95      -8.007   0.411  10.620  0.00  0.00      PRO  H  
ATOM   1049  HD1 TRP P  95      -7.584  -1.844   9.435  0.00  0.00      PRO  H  
ATOM   1050  HE1 TRP P  95      -5.907  -3.866   9.797  0.00  0.00      PRO  H  
ATOM   1051  HE3 TRP P  95      -5.531  -0.401  13.846  0.00  0.00      PRO  H  
ATOM   1052  HZ3 TRP P  95      -3.926  -1.733  14.984  0.00  0.00      PRO  H  
ATOM   1053  HZ2 TRP P  95      -4.053  -4.662  12.015  0.00  0.00      PRO  H  
ATOM   1054  HH2 TRP P  95      -3.234  -3.953  14.021  0.00  0.00      PRO  H  
ATOM   1055  N   GLY P  96      -9.916   2.036  12.413  0.00  0.00      PRO  N  
ATOM   1056  CA  GLY P  96     -10.263   3.414  12.645  0.00  0.00      PRO  C  
ATOM   1057  C   GLY P  96     -11.251   3.576  13.808  0.00  0.00      PRO  C  
ATOM   1058  O   GLY P  96     -11.260   4.637  14.383  0.00  0.00      PRO  O  
ATOM   1059  HN  GLY P  96     -10.299   1.542  11.636  0.00  0.00      PRO  H  
ATOM   1060  HA1 GLY P  96     -10.673   3.902  11.773  0.00  0.00      PRO  H  
ATOM   1061  HA2 GLY P  96      -9.365   3.937  12.938  0.00  0.00      PRO  H  
ATOM   1062  N   TYR P  97     -12.133   2.679  14.061  0.00  0.00      PRO  N  
ATOM   1063  CA  TYR P  97     -12.863   2.562  15.304  0.00  0.00      PRO  C  
ATOM   1064  C   TYR P  97     -12.004   2.550  16.552  0.00  0.00      PRO  C  
ATOM   1065  O   TYR P  97     -12.192   3.244  17.605  0.00  0.00      PRO  O  
ATOM   1066  CB  TYR P  97     -13.794   1.373  15.191  0.00  0.00      PRO  C  
ATOM   1067  CG  TYR P  97     -14.601   1.051  16.404  0.00  0.00      PRO  C  
ATOM   1068  CD1 TYR P  97     -14.100   0.151  17.251  0.00  0.00      PRO  C  
ATOM   1069  CE1 TYR P  97     -14.750  -0.080  18.450  0.00  0.00      PRO  C  
ATOM   1070  CZ  TYR P  97     -16.048   0.378  18.644  0.00  0.00      PRO  C  
ATOM   1071  OH  TYR P  97     -16.709   0.031  19.827  0.00  0.00      PRO  O  
ATOM   1072  CD2 TYR P  97     -15.915   1.520  16.624  0.00  0.00      PRO  C  
ATOM   1073  CE2 TYR P  97     -16.637   1.145  17.759  0.00  0.00      PRO  C  
ATOM   1074  HN  TYR P  97     -12.421   2.003  13.387  0.00  0.00      PRO  H  
ATOM   1075  HA  TYR P  97     -13.419   3.485  15.369  0.00  0.00      PRO  H  
ATOM   1076  HB1 TYR P  97     -13.238   0.499  14.788  0.00  0.00      PRO  H  
ATOM   1077  HB2 TYR P  97     -14.597   1.604  14.460  0.00  0.00      PRO  H  
ATOM   1078  HD1 TYR P  97     -13.181  -0.326  16.946  0.00  0.00      PRO  H  
ATOM   1079  HE1 TYR P  97     -14.463  -0.769  19.231  0.00  0.00      PRO  H  
ATOM   1080  HH  TYR P  97     -17.531   0.494  19.653  0.00  0.00      PRO  H  
ATOM   1081  HD2 TYR P  97     -16.266   2.313  15.982  0.00  0.00      PRO  H  
ATOM   1082  HE2 TYR P  97     -17.550   1.660  18.018  0.00  0.00      PRO  H  
ATOM   1083  N   TYR P  98     -10.898   1.767  16.526  0.00  0.00      PRO  N  
ATOM   1084  CA  TYR P  98     -10.006   1.587  17.645  0.00  0.00      PRO  C  
ATOM   1085  C   TYR P  98      -8.895   2.562  17.527  0.00  0.00      PRO  C  
ATOM   1086  O   TYR P  98      -7.868   2.625  18.248  0.00  0.00      PRO  O  
ATOM   1087  CB  TYR P  98      -9.630   0.108  17.583  0.00  0.00      PRO  C  
ATOM   1088  CG  TYR P  98      -8.299  -0.260  18.122  0.00  0.00      PRO  C  
ATOM   1089  CD1 TYR P  98      -8.226  -0.661  19.464  0.00  0.00      PRO  C  
ATOM   1090  CE1 TYR P  98      -7.064  -1.067  20.081  0.00  0.00      PRO  C  
ATOM   1091  CZ  TYR P  98      -5.867  -1.114  19.384  0.00  0.00      PRO  C  
ATOM   1092  OH  TYR P  98      -4.811  -1.525  20.084  0.00  0.00      PRO  O  
ATOM   1093  CD2 TYR P  98      -7.081  -0.376  17.348  0.00  0.00      PRO  C  
ATOM   1094  CE2 TYR P  98      -5.900  -0.769  18.012  0.00  0.00      PRO  C  
ATOM   1095  HN  TYR P  98     -10.736   1.238  15.697  0.00  0.00      PRO  H  
ATOM   1096  HA  TYR P  98     -10.420   1.788  18.622  0.00  0.00      PRO  H  
ATOM   1097  HB1 TYR P  98      -9.653  -0.331  16.563  0.00  0.00      PRO  H  
ATOM   1098  HB2 TYR P  98     -10.471  -0.518  17.952  0.00  0.00      PRO  H  
ATOM   1099  HD1 TYR P  98      -9.107  -0.436  20.048  0.00  0.00      PRO  H  
ATOM   1100  HE1 TYR P  98      -7.122  -1.179  21.154  0.00  0.00      PRO  H  
ATOM   1101  HH  TYR P  98      -4.192  -1.864  19.434  0.00  0.00      PRO  H  
ATOM   1102  HD2 TYR P  98      -7.121  -0.085  16.309  0.00  0.00      PRO  H  
ATOM   1103  HE2 TYR P  98      -4.977  -0.788  17.451  0.00  0.00      PRO  H  
ATOM   1104  N   ALA P  99      -9.076   3.524  16.674  0.00  0.00      PRO  N  
ATOM   1105  CA  ALA P  99      -8.286   4.762  16.739  0.00  0.00      PRO  C  
ATOM   1106  C   ALA P  99      -8.723   5.562  17.939  0.00  0.00      PRO  C  
ATOM   1107  O   ALA P  99      -7.934   6.396  18.393  0.00  0.00      PRO  O  
ATOM   1108  CB  ALA P  99      -8.529   5.643  15.487  0.00  0.00      PRO  C  
ATOM   1109  HN  ALA P  99      -9.860   3.437  16.064  0.00  0.00      PRO  H  
ATOM   1110  HA  ALA P  99      -7.225   4.572  16.811  0.00  0.00      PRO  H  
ATOM   1111  HB1 ALA P  99      -8.052   6.645  15.539  0.00  0.00      PRO  H  
ATOM   1112  HB2 ALA P  99      -8.192   5.106  14.575  0.00  0.00      PRO  H  
ATOM   1113  HB3 ALA P  99      -9.625   5.711  15.319  0.00  0.00      PRO  H  
ATOM   1114  N   ALA P 100     -10.008   5.340  18.395  0.00  0.00      PRO  N  
ATOM   1115  CA  ALA P 100     -10.500   6.062  19.536  0.00  0.00      PRO  C  
ATOM   1116  C   ALA P 100     -10.849   5.074  20.668  0.00  0.00      PRO  C  
ATOM   1117  O   ALA P 100     -10.395   5.239  21.822  0.00  0.00      PRO  O  
ATOM   1118  CB  ALA P 100     -11.847   6.715  19.193  0.00  0.00      PRO  C  
ATOM   1119  HN  ALA P 100     -10.685   4.749  17.962  0.00  0.00      PRO  H  
ATOM   1120  HA  ALA P 100      -9.819   6.808  19.919  0.00  0.00      PRO  H  
ATOM   1121  HB1 ALA P 100     -12.730   6.090  18.941  0.00  0.00      PRO  H  
ATOM   1122  HB2 ALA P 100     -12.184   7.304  20.072  0.00  0.00      PRO  H  
ATOM   1123  HB3 ALA P 100     -11.538   7.438  18.407  0.00  0.00      PRO  H  
ATOM   1124  N   ASP P 101     -11.654   4.044  20.388  0.00  0.00      PRO  N  
ATOM   1125  CA  ASP P 101     -12.180   3.236  21.484  0.00  0.00      PRO  C  
ATOM   1126  C   ASP P 101     -11.349   1.953  21.562  0.00  0.00      PRO  C  
ATOM   1127  O   ASP P 101     -10.181   1.935  21.196  0.00  0.00      PRO  O  
ATOM   1128  CB  ASP P 101     -13.659   3.033  21.192  0.00  0.00      PRO  C  
ATOM   1129  CG  ASP P 101     -14.469   2.850  22.448  0.00  0.00      PRO  C  
ATOM   1130  OD1 ASP P 101     -14.107   2.397  23.530  0.00  0.00      PRO  O1-
ATOM   1131  OD2 ASP P 101     -15.752   2.961  22.209  0.00  0.00      PRO  O  
ATOM   1132  HN  ASP P 101     -11.996   3.876  19.466  0.00  0.00      PRO  H  
ATOM   1133  HA  ASP P 101     -12.002   3.693  22.446  0.00  0.00      PRO  H  
ATOM   1134  HB1 ASP P 101     -13.835   2.209  20.468  0.00  0.00      PRO  H  
ATOM   1135  HB2 ASP P 101     -14.051   3.948  20.698  0.00  0.00      PRO  H  
ATOM   1136  N   GLN P 102     -11.887   0.859  22.171  0.00  0.00      PRO  N  
ATOM   1137  CA  GLN P 102     -11.093  -0.372  22.452  0.00  0.00      PRO  C  
ATOM   1138  C   GLN P 102     -11.417  -1.494  21.526  0.00  0.00      PRO  C  
ATOM   1139  O   GLN P 102     -12.466  -1.490  20.845  0.00  0.00      PRO  O  
ATOM   1140  CB  GLN P 102     -11.103  -0.902  23.950  0.00  0.00      PRO  C  
ATOM   1141  CG  GLN P 102     -12.486  -1.396  24.452  0.00  0.00      PRO  C  
ATOM   1142  CD  GLN P 102     -12.414  -1.974  25.820  0.00  0.00      PRO  C  
ATOM   1143  OE1 GLN P 102     -11.357  -2.569  26.151  0.00  0.00      PRO  O  
ATOM   1144  NE2 GLN P 102     -13.484  -2.036  26.579  0.00  0.00      PRO  N  
ATOM   1145  HN  GLN P 102     -12.857   0.854  22.401  0.00  0.00      PRO  H  
ATOM   1146  HA  GLN P 102     -10.040  -0.149  22.356  0.00  0.00      PRO  H  
ATOM   1147  HB1 GLN P 102     -10.810  -0.119  24.681  0.00  0.00      PRO  H  
ATOM   1148  HB2 GLN P 102     -10.342  -1.709  24.013  0.00  0.00      PRO  H  
ATOM   1149  HG1 GLN P 102     -12.926  -2.095  23.710  0.00  0.00      PRO  H  
ATOM   1150  HG2 GLN P 102     -13.228  -0.577  24.567  0.00  0.00      PRO  H  
ATOM   1151 HE21 GLN P 102     -14.284  -1.475  26.366  0.00  0.00      PRO  H  
ATOM   1152 HE22 GLN P 102     -13.430  -2.654  27.363  0.00  0.00      PRO  H  
ATOM   1153  N   TRP P 103     -10.564  -2.538  21.481  0.00  0.00      PRO  N  
ATOM   1154  CA  TRP P 103     -10.865  -3.613  20.584  0.00  0.00      PRO  C  
ATOM   1155  C   TRP P 103     -12.007  -4.588  21.056  0.00  0.00      PRO  C  
ATOM   1156  O   TRP P 103     -11.875  -5.253  22.040  0.00  0.00      PRO  O  
ATOM   1157  CB  TRP P 103      -9.639  -4.491  20.275  0.00  0.00      PRO  C  
ATOM   1158  CG  TRP P 103      -9.789  -5.472  19.180  0.00  0.00      PRO  C  
ATOM   1159  CD1 TRP P 103     -10.100  -6.754  19.391  0.00  0.00      PRO  C  
ATOM   1160  NE1 TRP P 103     -10.123  -7.388  18.140  0.00  0.00      PRO  N  
ATOM   1161  CE2 TRP P 103      -9.903  -6.481  17.165  0.00  0.00      PRO  C  
ATOM   1162  CD2 TRP P 103      -9.591  -5.284  17.799  0.00  0.00      PRO  C  
ATOM   1163  CE3 TRP P 103      -9.225  -4.118  17.081  0.00  0.00      PRO  C  
ATOM   1164  CZ3 TRP P 103      -9.260  -4.203  15.678  0.00  0.00      PRO  C  
ATOM   1165  CZ2 TRP P 103      -9.978  -6.549  15.792  0.00  0.00      PRO  C  
ATOM   1166  CH2 TRP P 103      -9.721  -5.371  15.076  0.00  0.00      PRO  C  
ATOM   1167  HN  TRP P 103      -9.676  -2.514  21.933  0.00  0.00      PRO  H  
ATOM   1168  HA  TRP P 103     -11.126  -3.203  19.620  0.00  0.00      PRO  H  
ATOM   1169  HB1 TRP P 103      -9.244  -4.974  21.194  0.00  0.00      PRO  H  
ATOM   1170  HB2 TRP P 103      -8.886  -3.716  20.017  0.00  0.00      PRO  H  
ATOM   1171  HD1 TRP P 103     -10.512  -7.188  20.290  0.00  0.00      PRO  H  
ATOM   1172  HE1 TRP P 103     -10.299  -8.327  17.943  0.00  0.00      PRO  H  
ATOM   1173  HE3 TRP P 103      -8.799  -3.219  17.502  0.00  0.00      PRO  H  
ATOM   1174  HZ3 TRP P 103      -9.126  -3.326  15.062  0.00  0.00      PRO  H  
ATOM   1175  HZ2 TRP P 103     -10.297  -7.415  15.231  0.00  0.00      PRO  H  
ATOM   1176  HH2 TRP P 103      -9.912  -5.432  14.015  0.00  0.00      PRO  H  
ATOM   1177  N   VAL P 104     -13.101  -4.682  20.318  0.00  0.00      PRO  N  
ATOM   1178  CA  VAL P 104     -14.285  -5.329  20.846  0.00  0.00      PRO  C  
ATOM   1179  C   VAL P 104     -14.510  -6.557  20.057  0.00  0.00      PRO  C  
ATOM   1180  O   VAL P 104     -15.665  -7.062  20.035  0.00  0.00      PRO  O  
ATOM   1181  CB  VAL P 104     -15.526  -4.452  21.148  0.00  0.00      PRO  C  
ATOM   1182  CG1 VAL P 104     -15.337  -3.809  22.513  0.00  0.00      PRO  C  
ATOM   1183  CG2 VAL P 104     -15.720  -3.436  20.009  0.00  0.00      PRO  C  
ATOM   1184  HN  VAL P 104     -13.249  -4.178  19.470  0.00  0.00      PRO  H  
ATOM   1185  HA  VAL P 104     -14.068  -5.712  21.833  0.00  0.00      PRO  H  
ATOM   1186  HB  VAL P 104     -16.389  -5.151  21.126  0.00  0.00      PRO  H  
ATOM   1187 HG11 VAL P 104     -14.539  -3.040  22.593  0.00  0.00      PRO  H  
ATOM   1188 HG12 VAL P 104     -16.266  -3.200  22.530  0.00  0.00      PRO  H  
ATOM   1189 HG13 VAL P 104     -15.117  -4.546  23.315  0.00  0.00      PRO  H  
ATOM   1190 HG21 VAL P 104     -14.948  -2.636  20.007  0.00  0.00      PRO  H  
ATOM   1191 HG22 VAL P 104     -15.717  -3.932  19.015  0.00  0.00      PRO  H  
ATOM   1192 HG23 VAL P 104     -16.658  -2.856  20.145  0.00  0.00      PRO  H  
ATOM   1193  N   PHE P 105     -13.527  -7.046  19.383  0.00  0.00      PRO  N  
ATOM   1194  CA  PHE P 105     -13.906  -7.925  18.213  0.00  0.00      PRO  C  
ATOM   1195  C   PHE P 105     -13.192  -9.182  18.458  0.00  0.00      PRO  C  
ATOM   1196  O   PHE P 105     -13.218 -10.107  17.647  0.00  0.00      PRO  O  
ATOM   1197  CB  PHE P 105     -13.618  -7.371  16.829  0.00  0.00      PRO  C  
ATOM   1198  CG  PHE P 105     -14.024  -5.922  16.723  0.00  0.00      PRO  C  
ATOM   1199  CD1 PHE P 105     -15.371  -5.609  16.523  0.00  0.00      PRO  C  
ATOM   1200  CE1 PHE P 105     -15.738  -4.274  16.279  0.00  0.00      PRO  C  
ATOM   1201  CZ  PHE P 105     -14.855  -3.214  16.307  0.00  0.00      PRO  C  
ATOM   1202  CD2 PHE P 105     -13.148  -4.851  16.708  0.00  0.00      PRO  C  
ATOM   1203  CE2 PHE P 105     -13.503  -3.530  16.500  0.00  0.00      PRO  C  
ATOM   1204  HN  PHE P 105     -12.618  -6.640  19.428  0.00  0.00      PRO  H  
ATOM   1205  HA  PHE P 105     -14.943  -8.224  18.165  0.00  0.00      PRO  H  
ATOM   1206  HB1 PHE P 105     -14.121  -8.002  16.065  0.00  0.00      PRO  H  
ATOM   1207  HB2 PHE P 105     -12.555  -7.387  16.507  0.00  0.00      PRO  H  
ATOM   1208  HD1 PHE P 105     -16.176  -6.328  16.504  0.00  0.00      PRO  H  
ATOM   1209  HE1 PHE P 105     -16.798  -4.073  16.338  0.00  0.00      PRO  H  
ATOM   1210  HZ  PHE P 105     -15.175  -2.207  16.087  0.00  0.00      PRO  H  
ATOM   1211  HD2 PHE P 105     -12.087  -5.040  16.780  0.00  0.00      PRO  H  
ATOM   1212  HE2 PHE P 105     -12.734  -2.773  16.550  0.00  0.00      PRO  H  
ATOM   1213  N   GLY P 106     -12.541  -9.374  19.613  0.00  0.00      PRO  N  
ATOM   1214  CA  GLY P 106     -11.987 -10.696  19.995  0.00  0.00      PRO  C  
ATOM   1215  C   GLY P 106     -10.695 -10.942  19.289  0.00  0.00      PRO  C  
ATOM   1216  O   GLY P 106     -10.253 -10.243  18.361  0.00  0.00      PRO  O  
ATOM   1217  HN  GLY P 106     -12.669  -8.755  20.385  0.00  0.00      PRO  H  
ATOM   1218  HA1 GLY P 106     -12.695 -11.392  19.568  0.00  0.00      PRO  H  
ATOM   1219  HA2 GLY P 106     -11.814 -10.710  21.061  0.00  0.00      PRO  H  
ATOM   1220  N   LEU P 107      -9.934 -11.963  19.837  0.00  0.00      PRO  N  
ATOM   1221  CA  LEU P 107      -8.632 -12.366  19.333  0.00  0.00      PRO  C  
ATOM   1222  C   LEU P 107      -8.477 -12.741  17.870  0.00  0.00      PRO  C  
ATOM   1223  O   LEU P 107      -7.458 -12.416  17.224  0.00  0.00      PRO  O  
ATOM   1224  CB  LEU P 107      -8.025 -13.461  20.278  0.00  0.00      PRO  C  
ATOM   1225  CG  LEU P 107      -6.617 -14.218  20.004  0.00  0.00      PRO  C  
ATOM   1226  CD1 LEU P 107      -5.485 -13.183  19.977  0.00  0.00      PRO  C  
ATOM   1227  CD2 LEU P 107      -6.493 -15.270  21.045  0.00  0.00      PRO  C  
ATOM   1228  HN  LEU P 107     -10.105 -12.285  20.765  0.00  0.00      PRO  H  
ATOM   1229  HA  LEU P 107      -8.090 -11.440  19.459  0.00  0.00      PRO  H  
ATOM   1230  HB1 LEU P 107      -8.822 -14.234  20.320  0.00  0.00      PRO  H  
ATOM   1231  HB2 LEU P 107      -7.872 -12.872  21.207  0.00  0.00      PRO  H  
ATOM   1232  HG  LEU P 107      -6.647 -14.758  19.033  0.00  0.00      PRO  H  
ATOM   1233 HD11 LEU P 107      -4.586 -13.766  19.682  0.00  0.00      PRO  H  
ATOM   1234 HD12 LEU P 107      -5.665 -12.408  19.202  0.00  0.00      PRO  H  
ATOM   1235 HD13 LEU P 107      -5.374 -12.606  20.920  0.00  0.00      PRO  H  
ATOM   1236 HD21 LEU P 107      -7.445 -15.838  21.121  0.00  0.00      PRO  H  
ATOM   1237 HD22 LEU P 107      -5.632 -15.948  20.867  0.00  0.00      PRO  H  
ATOM   1238 HD23 LEU P 107      -6.337 -14.774  22.027  0.00  0.00      PRO  H  
ATOM   1239  N   GLY P 108      -9.503 -13.418  17.279  0.00  0.00      PRO  N  
ATOM   1240  CA  GLY P 108      -9.478 -13.836  15.887  0.00  0.00      PRO  C  
ATOM   1241  C   GLY P 108      -9.559 -12.731  14.838  0.00  0.00      PRO  C  
ATOM   1242  O   GLY P 108      -8.712 -12.635  13.951  0.00  0.00      PRO  O  
ATOM   1243  HN  GLY P 108     -10.204 -13.792  17.881  0.00  0.00      PRO  H  
ATOM   1244  HA1 GLY P 108     -10.405 -14.364  15.720  0.00  0.00      PRO  H  
ATOM   1245  HA2 GLY P 108      -8.570 -14.399  15.729  0.00  0.00      PRO  H  
ATOM   1246  N   LEU P 109     -10.549 -11.903  14.965  0.00  0.00      PRO  N  
ATOM   1247  CA  LEU P 109     -10.549 -10.701  14.236  0.00  0.00      PRO  C  
ATOM   1248  C   LEU P 109      -9.348  -9.742  14.376  0.00  0.00      PRO  C  
ATOM   1249  O   LEU P 109      -9.071  -9.078  13.413  0.00  0.00      PRO  O  
ATOM   1250  CB  LEU P 109     -11.990 -10.018  14.288  0.00  0.00      PRO  C  
ATOM   1251  CG  LEU P 109     -13.121 -10.855  13.645  0.00  0.00      PRO  C  
ATOM   1252  CD1 LEU P 109     -14.532 -10.253  14.234  0.00  0.00      PRO  C  
ATOM   1253  CD2 LEU P 109     -13.100 -10.784  12.147  0.00  0.00      PRO  C  
ATOM   1254  HN  LEU P 109     -11.268 -12.059  15.638  0.00  0.00      PRO  H  
ATOM   1255  HA  LEU P 109     -10.329 -10.950  13.209  0.00  0.00      PRO  H  
ATOM   1256  HB1 LEU P 109     -12.099  -9.063  13.731  0.00  0.00      PRO  H  
ATOM   1257  HB2 LEU P 109     -12.121  -9.926  15.388  0.00  0.00      PRO  H  
ATOM   1258  HG  LEU P 109     -13.068 -11.918  13.964  0.00  0.00      PRO  H  
ATOM   1259 HD11 LEU P 109     -14.581 -10.460  15.324  0.00  0.00      PRO  H  
ATOM   1260 HD12 LEU P 109     -14.424  -9.161  14.061  0.00  0.00      PRO  H  
ATOM   1261 HD13 LEU P 109     -15.329 -10.593  13.538  0.00  0.00      PRO  H  
ATOM   1262 HD21 LEU P 109     -13.798 -11.545  11.736  0.00  0.00      PRO  H  
ATOM   1263 HD22 LEU P 109     -13.454  -9.856  11.649  0.00  0.00      PRO  H  
ATOM   1264 HD23 LEU P 109     -12.106 -11.105  11.768  0.00  0.00      PRO  H  
ATOM   1265  N   CYS P 110      -8.602  -9.738  15.501  0.00  0.00      PRO  N  
ATOM   1266  CA  CYS P 110      -7.296  -9.035  15.600  0.00  0.00      PRO  C  
ATOM   1267  C   CYS P 110      -6.212  -9.567  14.640  0.00  0.00      PRO  C  
ATOM   1268  O   CYS P 110      -5.637  -8.756  13.889  0.00  0.00      PRO  O  
ATOM   1269  CB  CYS P 110      -6.789  -8.997  17.068  0.00  0.00      PRO  C  
ATOM   1270  SG  CYS P 110      -5.080  -8.161  17.397  0.00  0.00      PRO  S1-
ATOM   1271  HN  CYS P 110      -9.004 -10.285  16.231  0.00  0.00      PRO  H  
ATOM   1272  HA  CYS P 110      -7.426  -7.998  15.331  0.00  0.00      PRO  H  
ATOM   1273  HB1 CYS P 110      -6.771 -10.046  17.434  0.00  0.00      PRO  H  
ATOM   1274  HB2 CYS P 110      -7.577  -8.546  17.707  0.00  0.00      PRO  H  
ATOM   1275  N   LYS P 111      -5.975 -10.926  14.498  0.00  0.00      PRO  N  
ATOM   1276  CA  LYS P 111      -4.971 -11.548  13.635  0.00  0.00      PRO  C  
ATOM   1277  C   LYS P 111      -5.300 -11.401  12.200  0.00  0.00      PRO  C  
ATOM   1278  O   LYS P 111      -4.489 -11.088  11.387  0.00  0.00      PRO  O  
ATOM   1279  CB  LYS P 111      -4.867 -13.046  14.057  0.00  0.00      PRO  C  
ATOM   1280  CG  LYS P 111      -4.485 -13.210  15.550  0.00  0.00      PRO  C  
ATOM   1281  CD  LYS P 111      -2.984 -12.797  15.786  0.00  0.00      PRO  C  
ATOM   1282  CE  LYS P 111      -2.156 -13.907  16.416  0.00  0.00      PRO  C  
ATOM   1283  NZ  LYS P 111      -0.769 -13.700  16.188  0.00  0.00      PRO  N1+
ATOM   1284  HN  LYS P 111      -6.543 -11.575  14.998  0.00  0.00      PRO  H  
ATOM   1285  HA  LYS P 111      -4.057 -11.012  13.843  0.00  0.00      PRO  H  
ATOM   1286  HB1 LYS P 111      -4.084 -13.482  13.400  0.00  0.00      PRO  H  
ATOM   1287  HB2 LYS P 111      -5.838 -13.547  13.856  0.00  0.00      PRO  H  
ATOM   1288  HG1 LYS P 111      -4.725 -14.230  15.919  0.00  0.00      PRO  H  
ATOM   1289  HG2 LYS P 111      -5.059 -12.496  16.178  0.00  0.00      PRO  H  
ATOM   1290  HD1 LYS P 111      -2.889 -11.907  16.445  0.00  0.00      PRO  H  
ATOM   1291  HD2 LYS P 111      -2.567 -12.639  14.768  0.00  0.00      PRO  H  
ATOM   1292  HE1 LYS P 111      -2.349 -14.897  15.948  0.00  0.00      PRO  H  
ATOM   1293  HE2 LYS P 111      -2.397 -13.960  17.499  0.00  0.00      PRO  H  
ATOM   1294  HZ1 LYS P 111      -0.426 -13.767  15.208  0.00  0.00      PRO  H  
ATOM   1295  HZ2 LYS P 111      -0.515 -12.750  16.528  0.00  0.00      PRO  H  
ATOM   1296  HZ3 LYS P 111      -0.217 -14.369  16.761  0.00  0.00      PRO  H  
ATOM   1297  N   MET P 112      -6.602 -11.561  11.858  0.00  0.00      PRO  N  
ATOM   1298  CA  MET P 112      -7.172 -11.511  10.536  0.00  0.00      PRO  C  
ATOM   1299  C   MET P 112      -7.064 -10.057   9.943  0.00  0.00      PRO  C  
ATOM   1300  O   MET P 112      -6.598  -9.929   8.801  0.00  0.00      PRO  O  
ATOM   1301  CB  MET P 112      -8.653 -11.903  10.501  0.00  0.00      PRO  C  
ATOM   1302  CG  MET P 112      -9.281 -11.972   9.085  0.00  0.00      PRO  C  
ATOM   1303  SD  MET P 112      -9.779 -10.389   8.285  0.00  0.00      PRO  S  
ATOM   1304  CE  MET P 112     -11.244 -10.064   9.385  0.00  0.00      PRO  C  
ATOM   1305  HN  MET P 112      -7.217 -11.919  12.556  0.00  0.00      PRO  H  
ATOM   1306  HA  MET P 112      -6.711 -12.089   9.749  0.00  0.00      PRO  H  
ATOM   1307  HB1 MET P 112      -9.276 -11.207  11.103  0.00  0.00      PRO  H  
ATOM   1308  HB2 MET P 112      -8.764 -12.936  10.894  0.00  0.00      PRO  H  
ATOM   1309  HG1 MET P 112     -10.270 -12.464   9.199  0.00  0.00      PRO  H  
ATOM   1310  HG2 MET P 112      -8.606 -12.616   8.481  0.00  0.00      PRO  H  
ATOM   1311  HE1 MET P 112     -10.901  -9.844  10.418  0.00  0.00      PRO  H  
ATOM   1312  HE2 MET P 112     -11.938  -9.280   9.012  0.00  0.00      PRO  H  
ATOM   1313  HE3 MET P 112     -11.827 -11.010   9.383  0.00  0.00      PRO  H  
ATOM   1314  N   ILE P 113      -7.515  -9.021  10.723  0.00  0.00      PRO  N  
ATOM   1315  CA  ILE P 113      -7.470  -7.587  10.374  0.00  0.00      PRO  C  
ATOM   1316  C   ILE P 113      -6.054  -7.029  10.217  0.00  0.00      PRO  C  
ATOM   1317  O   ILE P 113      -5.718  -6.191   9.320  0.00  0.00      PRO  O  
ATOM   1318  CB  ILE P 113      -8.330  -6.799  11.317  0.00  0.00      PRO  C  
ATOM   1319  CG2 ILE P 113      -7.977  -5.295  11.131  0.00  0.00      PRO  C  
ATOM   1320  CG1 ILE P 113      -9.860  -7.052  11.013  0.00  0.00      PRO  C  
ATOM   1321  CD  ILE P 113     -10.384  -6.581   9.694  0.00  0.00      PRO  C  
ATOM   1322  HN  ILE P 113      -7.845  -9.272  11.630  0.00  0.00      PRO  H  
ATOM   1323  HA  ILE P 113      -7.833  -7.497   9.361  0.00  0.00      PRO  H  
ATOM   1324  HB  ILE P 113      -8.074  -6.999  12.379  0.00  0.00      PRO  H  
ATOM   1325 HG21 ILE P 113      -7.106  -4.961  11.734  0.00  0.00      PRO  H  
ATOM   1326 HG22 ILE P 113      -7.846  -5.175  10.034  0.00  0.00      PRO  H  
ATOM   1327 HG23 ILE P 113      -8.808  -4.670  11.524  0.00  0.00      PRO  H  
ATOM   1328 HG11 ILE P 113     -10.463  -6.492  11.758  0.00  0.00      PRO  H  
ATOM   1329 HG12 ILE P 113     -10.148  -8.108  11.202  0.00  0.00      PRO  H  
ATOM   1330  HD1 ILE P 113      -9.781  -6.922   8.826  0.00  0.00      PRO  H  
ATOM   1331  HD2 ILE P 113     -11.414  -6.987   9.594  0.00  0.00      PRO  H  
ATOM   1332  HD3 ILE P 113     -10.317  -5.477   9.591  0.00  0.00      PRO  H  
ATOM   1333  N   SER P 114      -5.069  -7.563  10.998  0.00  0.00      PRO  N  
ATOM   1334  CA  SER P 114      -3.649  -7.242  10.823  0.00  0.00      PRO  C  
ATOM   1335  C   SER P 114      -3.104  -7.940   9.589  0.00  0.00      PRO  C  
ATOM   1336  O   SER P 114      -2.229  -7.365   8.842  0.00  0.00      PRO  O  
ATOM   1337  CB  SER P 114      -2.765  -7.766  12.050  0.00  0.00      PRO  C  
ATOM   1338  OG  SER P 114      -3.305  -7.162  13.221  0.00  0.00      PRO  O  
ATOM   1339  HN  SER P 114      -5.297  -8.187  11.741  0.00  0.00      PRO  H  
ATOM   1340  HA  SER P 114      -3.474  -6.182  10.709  0.00  0.00      PRO  H  
ATOM   1341  HB1 SER P 114      -1.709  -7.421  12.057  0.00  0.00      PRO  H  
ATOM   1342  HB2 SER P 114      -2.809  -8.869  12.172  0.00  0.00      PRO  H  
ATOM   1343  HG1 SER P 114      -4.202  -7.497  13.286  0.00  0.00      PRO  H  
ATOM   1344  N   TRP P 115      -3.424  -9.191   9.387  0.00  0.00      PRO  N  
ATOM   1345  CA  TRP P 115      -3.109  -9.803   8.113  0.00  0.00      PRO  C  
ATOM   1346  C   TRP P 115      -3.783  -9.196   6.797  0.00  0.00      PRO  C  
ATOM   1347  O   TRP P 115      -3.057  -8.869   5.855  0.00  0.00      PRO  O  
ATOM   1348  CB  TRP P 115      -3.541 -11.300   8.231  0.00  0.00      PRO  C  
ATOM   1349  CG  TRP P 115      -3.276 -12.147   7.012  0.00  0.00      PRO  C  
ATOM   1350  CD1 TRP P 115      -2.057 -12.675   6.582  0.00  0.00      PRO  C  
ATOM   1351  NE1 TRP P 115      -2.249 -13.331   5.370  0.00  0.00      PRO  N  
ATOM   1352  CE2 TRP P 115      -3.554 -13.225   4.976  0.00  0.00      PRO  C  
ATOM   1353  CD2 TRP P 115      -4.310 -12.606   6.066  0.00  0.00      PRO  C  
ATOM   1354  CE3 TRP P 115      -5.719 -12.583   6.038  0.00  0.00      PRO  C  
ATOM   1355  CZ3 TRP P 115      -6.326 -13.269   4.954  0.00  0.00      PRO  C  
ATOM   1356  CZ2 TRP P 115      -4.190 -13.862   3.896  0.00  0.00      PRO  C  
ATOM   1357  CH2 TRP P 115      -5.595 -13.832   3.899  0.00  0.00      PRO  C  
ATOM   1358  HN  TRP P 115      -3.940  -9.769  10.015  0.00  0.00      PRO  H  
ATOM   1359  HA  TRP P 115      -2.039  -9.779   7.965  0.00  0.00      PRO  H  
ATOM   1360  HB1 TRP P 115      -4.603 -11.393   8.543  0.00  0.00      PRO  H  
ATOM   1361  HB2 TRP P 115      -2.934 -11.661   9.088  0.00  0.00      PRO  H  
ATOM   1362  HD1 TRP P 115      -1.148 -12.478   7.130  0.00  0.00      PRO  H  
ATOM   1363  HE1 TRP P 115      -1.586 -13.865   4.893  0.00  0.00      PRO  H  
ATOM   1364  HE3 TRP P 115      -6.263 -12.098   6.835  0.00  0.00      PRO  H  
ATOM   1365  HZ3 TRP P 115      -7.400 -13.363   4.892  0.00  0.00      PRO  H  
ATOM   1366  HZ2 TRP P 115      -3.893 -14.579   3.145  0.00  0.00      PRO  H  
ATOM   1367  HH2 TRP P 115      -6.126 -14.348   3.113  0.00  0.00      PRO  H  
ATOM   1368  N   MET P 116      -5.103  -8.904   6.769  0.00  0.00      PRO  N  
ATOM   1369  CA  MET P 116      -5.787  -8.264   5.605  0.00  0.00      PRO  C  
ATOM   1370  C   MET P 116      -5.273  -6.902   5.297  0.00  0.00      PRO  C  
ATOM   1371  O   MET P 116      -5.335  -6.459   4.161  0.00  0.00      PRO  O  
ATOM   1372  CB  MET P 116      -7.277  -8.317   6.090  0.00  0.00      PRO  C  
ATOM   1373  CG  MET P 116      -8.357  -8.073   5.089  0.00  0.00      PRO  C  
ATOM   1374  SD  MET P 116      -8.420  -9.230   3.776  0.00  0.00      PRO  S  
ATOM   1375  CE  MET P 116      -8.833 -10.609   4.761  0.00  0.00      PRO  C  
ATOM   1376  HN  MET P 116      -5.719  -9.044   7.541  0.00  0.00      PRO  H  
ATOM   1377  HA  MET P 116      -5.542  -8.939   4.798  0.00  0.00      PRO  H  
ATOM   1378  HB1 MET P 116      -7.439  -7.572   6.899  0.00  0.00      PRO  H  
ATOM   1379  HB2 MET P 116      -7.398  -9.265   6.656  0.00  0.00      PRO  H  
ATOM   1380  HG1 MET P 116      -7.979  -7.112   4.678  0.00  0.00      PRO  H  
ATOM   1381  HG2 MET P 116      -9.366  -7.807   5.470  0.00  0.00      PRO  H  
ATOM   1382  HE1 MET P 116      -7.975 -10.733   5.457  0.00  0.00      PRO  H  
ATOM   1383  HE2 MET P 116      -9.710 -10.443   5.423  0.00  0.00      PRO  H  
ATOM   1384  HE3 MET P 116      -9.041 -11.504   4.136  0.00  0.00      PRO  H  
ATOM   1385  N   TYR P 117      -4.759  -6.148   6.360  0.00  0.00      PRO  N  
ATOM   1386  CA  TYR P 117      -4.130  -4.818   6.185  0.00  0.00      PRO  C  
ATOM   1387  C   TYR P 117      -2.812  -4.919   5.424  0.00  0.00      PRO  C  
ATOM   1388  O   TYR P 117      -2.620  -4.091   4.536  0.00  0.00      PRO  O  
ATOM   1389  CB  TYR P 117      -3.918  -4.159   7.593  0.00  0.00      PRO  C  
ATOM   1390  CG  TYR P 117      -2.778  -3.211   7.757  0.00  0.00      PRO  C  
ATOM   1391  CD1 TYR P 117      -1.655  -3.457   8.545  0.00  0.00      PRO  C  
ATOM   1392  CE1 TYR P 117      -0.696  -2.486   8.926  0.00  0.00      PRO  C  
ATOM   1393  CZ  TYR P 117      -0.792  -1.149   8.489  0.00  0.00      PRO  C  
ATOM   1394  OH  TYR P 117       0.192  -0.222   8.924  0.00  0.00      PRO  O  
ATOM   1395  CD2 TYR P 117      -2.843  -1.842   7.326  0.00  0.00      PRO  C  
ATOM   1396  CE2 TYR P 117      -1.934  -0.844   7.771  0.00  0.00      PRO  C  
ATOM   1397  HN  TYR P 117      -4.797  -6.517   7.286  0.00  0.00      PRO  H  
ATOM   1398  HA  TYR P 117      -4.676  -4.027   5.693  0.00  0.00      PRO  H  
ATOM   1399  HB1 TYR P 117      -3.622  -4.950   8.315  0.00  0.00      PRO  H  
ATOM   1400  HB2 TYR P 117      -4.847  -3.621   7.876  0.00  0.00      PRO  H  
ATOM   1401  HD1 TYR P 117      -1.520  -4.413   9.030  0.00  0.00      PRO  H  
ATOM   1402  HE1 TYR P 117       0.197  -2.862   9.403  0.00  0.00      PRO  H  
ATOM   1403  HH  TYR P 117      -0.112   0.643   8.640  0.00  0.00      PRO  H  
ATOM   1404  HD2 TYR P 117      -3.665  -1.493   6.718  0.00  0.00      PRO  H  
ATOM   1405  HE2 TYR P 117      -2.137   0.183   7.505  0.00  0.00      PRO  H  
ATOM   1406  N   LEU P 118      -2.010  -5.965   5.692  0.00  0.00      PRO  N  
ATOM   1407  CA  LEU P 118      -0.693  -6.019   5.131  0.00  0.00      PRO  C  
ATOM   1408  C   LEU P 118      -0.847  -6.674   3.728  0.00  0.00      PRO  C  
ATOM   1409  O   LEU P 118      -0.171  -6.329   2.820  0.00  0.00      PRO  O  
ATOM   1410  CB  LEU P 118       0.323  -6.789   6.004  0.00  0.00      PRO  C  
ATOM   1411  CG  LEU P 118       0.675  -6.141   7.292  0.00  0.00      PRO  C  
ATOM   1412  CD1 LEU P 118       1.297  -7.200   8.192  0.00  0.00      PRO  C  
ATOM   1413  CD2 LEU P 118       1.550  -4.914   7.006  0.00  0.00      PRO  C  
ATOM   1414  HN  LEU P 118      -2.229  -6.629   6.403  0.00  0.00      PRO  H  
ATOM   1415  HA  LEU P 118      -0.335  -5.024   4.911  0.00  0.00      PRO  H  
ATOM   1416  HB1 LEU P 118       1.244  -7.108   5.471  0.00  0.00      PRO  H  
ATOM   1417  HB2 LEU P 118      -0.219  -7.734   6.220  0.00  0.00      PRO  H  
ATOM   1418  HG  LEU P 118      -0.231  -5.877   7.877  0.00  0.00      PRO  H  
ATOM   1419 HD11 LEU P 118       2.338  -7.485   7.929  0.00  0.00      PRO  H  
ATOM   1420 HD12 LEU P 118       1.379  -6.808   9.228  0.00  0.00      PRO  H  
ATOM   1421 HD13 LEU P 118       0.693  -8.133   8.196  0.00  0.00      PRO  H  
ATOM   1422 HD21 LEU P 118       2.475  -5.139   6.433  0.00  0.00      PRO  H  
ATOM   1423 HD22 LEU P 118       0.902  -4.226   6.421  0.00  0.00      PRO  H  
ATOM   1424 HD23 LEU P 118       1.795  -4.398   7.958  0.00  0.00      PRO  H  
ATOM   1425  N   VAL P 119      -1.772  -7.667   3.580  0.00  0.00      PRO  N  
ATOM   1426  CA  VAL P 119      -2.048  -8.246   2.291  0.00  0.00      PRO  C  
ATOM   1427  C   VAL P 119      -2.466  -7.268   1.267  0.00  0.00      PRO  C  
ATOM   1428  O   VAL P 119      -1.965  -7.512   0.166  0.00  0.00      PRO  O  
ATOM   1429  CB  VAL P 119      -3.106  -9.410   2.375  0.00  0.00      PRO  C  
ATOM   1430  CG1 VAL P 119      -3.628  -9.901   0.947  0.00  0.00      PRO  C  
ATOM   1431  CG2 VAL P 119      -2.450 -10.564   3.218  0.00  0.00      PRO  C  
ATOM   1432  HN  VAL P 119      -2.150  -8.052   4.418  0.00  0.00      PRO  H  
ATOM   1433  HA  VAL P 119      -1.171  -8.823   2.037  0.00  0.00      PRO  H  
ATOM   1434  HB  VAL P 119      -3.951  -8.979   2.953  0.00  0.00      PRO  H  
ATOM   1435 HG11 VAL P 119      -4.321 -10.752   1.118  0.00  0.00      PRO  H  
ATOM   1436 HG12 VAL P 119      -4.163  -9.068   0.443  0.00  0.00      PRO  H  
ATOM   1437 HG13 VAL P 119      -2.711 -10.152   0.373  0.00  0.00      PRO  H  
ATOM   1438 HG21 VAL P 119      -3.185 -11.382   3.376  0.00  0.00      PRO  H  
ATOM   1439 HG22 VAL P 119      -1.563 -10.853   2.615  0.00  0.00      PRO  H  
ATOM   1440 HG23 VAL P 119      -2.048 -10.256   4.207  0.00  0.00      PRO  H  
ATOM   1441  N   GLY P 120      -3.355  -6.312   1.481  0.00  0.00      PRO  N  
ATOM   1442  CA  GLY P 120      -3.683  -5.169   0.645  0.00  0.00      PRO  C  
ATOM   1443  C   GLY P 120      -2.551  -4.247   0.417  0.00  0.00      PRO  C  
ATOM   1444  O   GLY P 120      -2.291  -3.790  -0.743  0.00  0.00      PRO  O  
ATOM   1445  HN  GLY P 120      -3.933  -6.292   2.294  0.00  0.00      PRO  H  
ATOM   1446  HA1 GLY P 120      -4.557  -4.758   1.128  0.00  0.00      PRO  H  
ATOM   1447  HA2 GLY P 120      -3.966  -5.541  -0.328  0.00  0.00      PRO  H  
ATOM   1448  N   PHE P 121      -1.856  -3.932   1.517  0.00  0.00      PRO  N  
ATOM   1449  CA  PHE P 121      -0.749  -3.012   1.568  0.00  0.00      PRO  C  
ATOM   1450  C   PHE P 121       0.375  -3.549   0.600  0.00  0.00      PRO  C  
ATOM   1451  O   PHE P 121       0.754  -2.908  -0.363  0.00  0.00      PRO  O  
ATOM   1452  CB  PHE P 121      -0.222  -2.772   3.010  0.00  0.00      PRO  C  
ATOM   1453  CG  PHE P 121       1.112  -2.105   3.025  0.00  0.00      PRO  C  
ATOM   1454  CD1 PHE P 121       1.258  -0.899   2.405  0.00  0.00      PRO  C  
ATOM   1455  CE1 PHE P 121       2.516  -0.301   2.236  0.00  0.00      PRO  C  
ATOM   1456  CZ  PHE P 121       3.613  -0.891   2.783  0.00  0.00      PRO  C  
ATOM   1457  CD2 PHE P 121       2.240  -2.780   3.578  0.00  0.00      PRO  C  
ATOM   1458  CE2 PHE P 121       3.554  -2.177   3.420  0.00  0.00      PRO  C  
ATOM   1459  HN  PHE P 121      -2.163  -4.405   2.339  0.00  0.00      PRO  H  
ATOM   1460  HA  PHE P 121      -1.121  -2.126   1.076  0.00  0.00      PRO  H  
ATOM   1461  HB1 PHE P 121      -0.152  -3.755   3.524  0.00  0.00      PRO  H  
ATOM   1462  HB2 PHE P 121      -0.918  -2.054   3.493  0.00  0.00      PRO  H  
ATOM   1463  HD1 PHE P 121       0.416  -0.399   1.948  0.00  0.00      PRO  H  
ATOM   1464  HE1 PHE P 121       2.503   0.731   1.918  0.00  0.00      PRO  H  
ATOM   1465  HZ  PHE P 121       4.606  -0.474   2.698  0.00  0.00      PRO  H  
ATOM   1466  HD2 PHE P 121       2.172  -3.764   4.017  0.00  0.00      PRO  H  
ATOM   1467  HE2 PHE P 121       4.390  -2.699   3.862  0.00  0.00      PRO  H  
ATOM   1468  N   TYR P 122       0.969  -4.738   0.925  0.00  0.00      PRO  N  
ATOM   1469  CA  TYR P 122       1.956  -5.350   0.065  0.00  0.00      PRO  C  
ATOM   1470  C   TYR P 122       1.431  -5.670  -1.345  0.00  0.00      PRO  C  
ATOM   1471  O   TYR P 122       2.100  -5.391  -2.343  0.00  0.00      PRO  O  
ATOM   1472  CB  TYR P 122       2.531  -6.577   0.737  0.00  0.00      PRO  C  
ATOM   1473  CG  TYR P 122       3.433  -6.314   1.947  0.00  0.00      PRO  C  
ATOM   1474  CD1 TYR P 122       4.568  -5.467   1.759  0.00  0.00      PRO  C  
ATOM   1475  CE1 TYR P 122       5.433  -5.250   2.794  0.00  0.00      PRO  C  
ATOM   1476  CZ  TYR P 122       5.435  -6.052   3.935  0.00  0.00      PRO  C  
ATOM   1477  OH  TYR P 122       6.408  -5.802   4.892  0.00  0.00      PRO  O  
ATOM   1478  CD2 TYR P 122       3.328  -7.076   3.171  0.00  0.00      PRO  C  
ATOM   1479  CE2 TYR P 122       4.377  -6.965   4.078  0.00  0.00      PRO  C  
ATOM   1480  HN  TYR P 122       0.590  -5.295   1.659  0.00  0.00      PRO  H  
ATOM   1481  HA  TYR P 122       2.615  -4.519  -0.139  0.00  0.00      PRO  H  
ATOM   1482  HB1 TYR P 122       3.096  -7.144  -0.034  0.00  0.00      PRO  H  
ATOM   1483  HB2 TYR P 122       1.714  -7.255   1.065  0.00  0.00      PRO  H  
ATOM   1484  HD1 TYR P 122       4.683  -4.869   0.867  0.00  0.00      PRO  H  
ATOM   1485  HE1 TYR P 122       6.203  -4.503   2.672  0.00  0.00      PRO  H  
ATOM   1486  HH  TYR P 122       6.342  -6.409   5.634  0.00  0.00      PRO  H  
ATOM   1487  HD2 TYR P 122       2.531  -7.804   3.199  0.00  0.00      PRO  H  
ATOM   1488  HE2 TYR P 122       4.425  -7.582   4.963  0.00  0.00      PRO  H  
ATOM   1489  N   SER P 123       0.196  -6.164  -1.522  0.00  0.00      PRO  N  
ATOM   1490  CA  SER P 123      -0.216  -6.633  -2.846  0.00  0.00      PRO  C  
ATOM   1491  C   SER P 123      -0.296  -5.490  -3.941  0.00  0.00      PRO  C  
ATOM   1492  O   SER P 123       0.270  -5.690  -5.015  0.00  0.00      PRO  O  
ATOM   1493  CB  SER P 123      -1.550  -7.386  -2.831  0.00  0.00      PRO  C  
ATOM   1494  OG  SER P 123      -2.553  -6.676  -2.168  0.00  0.00      PRO  O  
ATOM   1495  HN  SER P 123      -0.356  -6.351  -0.713  0.00  0.00      PRO  H  
ATOM   1496  HA  SER P 123       0.607  -7.278  -3.114  0.00  0.00      PRO  H  
ATOM   1497  HB1 SER P 123      -1.333  -8.299  -2.237  0.00  0.00      PRO  H  
ATOM   1498  HB2 SER P 123      -1.931  -7.541  -3.863  0.00  0.00      PRO  H  
ATOM   1499  HG1 SER P 123      -2.397  -6.838  -1.234  0.00  0.00      PRO  H  
ATOM   1500  N   GLY P 124      -0.944  -4.289  -3.491  0.00  0.00      PRO  N  
ATOM   1501  CA  GLY P 124      -1.011  -3.070  -4.234  0.00  0.00      PRO  C  
ATOM   1502  C   GLY P 124       0.262  -2.557  -4.750  0.00  0.00      PRO  C  
ATOM   1503  O   GLY P 124       0.327  -2.375  -5.971  0.00  0.00      PRO  O  
ATOM   1504  HN  GLY P 124      -1.371  -4.364  -2.593  0.00  0.00      PRO  H  
ATOM   1505  HA1 GLY P 124      -1.459  -2.326  -3.591  0.00  0.00      PRO  H  
ATOM   1506  HA2 GLY P 124      -1.693  -3.268  -5.047  0.00  0.00      PRO  H  
ATOM   1507  N   ILE P 125       1.217  -2.218  -3.876  0.00  0.00      PRO  N  
ATOM   1508  CA  ILE P 125       2.514  -1.747  -4.352  0.00  0.00      PRO  C  
ATOM   1509  C   ILE P 125       3.206  -2.671  -5.410  0.00  0.00      PRO  C  
ATOM   1510  O   ILE P 125       3.763  -2.274  -6.470  0.00  0.00      PRO  O  
ATOM   1511  CB  ILE P 125       3.353  -1.218  -3.182  0.00  0.00      PRO  C  
ATOM   1512  CG2 ILE P 125       3.720  -2.370  -2.285  0.00  0.00      PRO  C  
ATOM   1513  CG1 ILE P 125       4.661  -0.548  -3.677  0.00  0.00      PRO  C  
ATOM   1514  CD  ILE P 125       4.486   0.490  -4.726  0.00  0.00      PRO  C  
ATOM   1515  HN  ILE P 125       1.005  -2.318  -2.907  0.00  0.00      PRO  H  
ATOM   1516  HA  ILE P 125       2.409  -0.809  -4.876  0.00  0.00      PRO  H  
ATOM   1517  HB  ILE P 125       2.875  -0.363  -2.659  0.00  0.00      PRO  H  
ATOM   1518 HG21 ILE P 125       4.068  -3.215  -2.916  0.00  0.00      PRO  H  
ATOM   1519 HG22 ILE P 125       4.519  -2.102  -1.562  0.00  0.00      PRO  H  
ATOM   1520 HG23 ILE P 125       2.777  -2.764  -1.848  0.00  0.00      PRO  H  
ATOM   1521 HG11 ILE P 125       5.269  -1.268  -4.265  0.00  0.00      PRO  H  
ATOM   1522 HG12 ILE P 125       5.274  -0.360  -2.770  0.00  0.00      PRO  H  
ATOM   1523  HD1 ILE P 125       4.018   0.062  -5.638  0.00  0.00      PRO  H  
ATOM   1524  HD2 ILE P 125       3.916   1.379  -4.379  0.00  0.00      PRO  H  
ATOM   1525  HD3 ILE P 125       5.369   0.927  -5.239  0.00  0.00      PRO  H  
ATOM   1526  N   PHE P 126       3.099  -3.995  -5.214  0.00  0.00      PRO  N  
ATOM   1527  CA  PHE P 126       3.556  -4.932  -6.250  0.00  0.00      PRO  C  
ATOM   1528  C   PHE P 126       2.762  -4.865  -7.552  0.00  0.00      PRO  C  
ATOM   1529  O   PHE P 126       3.396  -4.949  -8.601  0.00  0.00      PRO  O  
ATOM   1530  CB  PHE P 126       3.626  -6.363  -5.656  0.00  0.00      PRO  C  
ATOM   1531  CG  PHE P 126       4.481  -6.374  -4.406  0.00  0.00      PRO  C  
ATOM   1532  CD1 PHE P 126       5.619  -5.526  -4.086  0.00  0.00      PRO  C  
ATOM   1533  CE1 PHE P 126       6.200  -5.620  -2.806  0.00  0.00      PRO  C  
ATOM   1534  CZ  PHE P 126       5.760  -6.608  -1.921  0.00  0.00      PRO  C  
ATOM   1535  CD2 PHE P 126       4.116  -7.365  -3.489  0.00  0.00      PRO  C  
ATOM   1536  CE2 PHE P 126       4.851  -7.610  -2.298  0.00  0.00      PRO  C  
ATOM   1537  HN  PHE P 126       2.651  -4.354  -4.399  0.00  0.00      PRO  H  
ATOM   1538  HA  PHE P 126       4.566  -4.731  -6.574  0.00  0.00      PRO  H  
ATOM   1539  HB1 PHE P 126       4.047  -7.132  -6.338  0.00  0.00      PRO  H  
ATOM   1540  HB2 PHE P 126       2.597  -6.633  -5.337  0.00  0.00      PRO  H  
ATOM   1541  HD1 PHE P 126       5.914  -4.735  -4.759  0.00  0.00      PRO  H  
ATOM   1542  HE1 PHE P 126       6.946  -4.905  -2.491  0.00  0.00      PRO  H  
ATOM   1543  HZ  PHE P 126       6.274  -6.721  -0.978  0.00  0.00      PRO  H  
ATOM   1544  HD2 PHE P 126       3.322  -7.999  -3.856  0.00  0.00      PRO  H  
ATOM   1545  HE2 PHE P 126       4.599  -8.414  -1.622  0.00  0.00      PRO  H  
ATOM   1546  N   PHE P 127       1.462  -4.734  -7.554  0.00  0.00      PRO  N  
ATOM   1547  CA  PHE P 127       0.717  -4.531  -8.694  0.00  0.00      PRO  C  
ATOM   1548  C   PHE P 127       1.069  -3.219  -9.466  0.00  0.00      PRO  C  
ATOM   1549  O   PHE P 127       1.328  -3.135 -10.658  0.00  0.00      PRO  O  
ATOM   1550  CB  PHE P 127      -0.815  -4.575  -8.346  0.00  0.00      PRO  C  
ATOM   1551  CG  PHE P 127      -1.200  -6.023  -8.407  0.00  0.00      PRO  C  
ATOM   1552  CD1 PHE P 127      -1.133  -6.740  -9.616  0.00  0.00      PRO  C  
ATOM   1553  CE1 PHE P 127      -1.400  -8.120  -9.695  0.00  0.00      PRO  C  
ATOM   1554  CZ  PHE P 127      -1.911  -8.742  -8.499  0.00  0.00      PRO  C  
ATOM   1555  CD2 PHE P 127      -1.679  -6.658  -7.293  0.00  0.00      PRO  C  
ATOM   1556  CE2 PHE P 127      -1.994  -8.001  -7.316  0.00  0.00      PRO  C  
ATOM   1557  HN  PHE P 127       0.876  -4.808  -6.751  0.00  0.00      PRO  H  
ATOM   1558  HA  PHE P 127       1.020  -5.301  -9.388  0.00  0.00      PRO  H  
ATOM   1559  HB1 PHE P 127      -1.417  -4.015  -9.093  0.00  0.00      PRO  H  
ATOM   1560  HB2 PHE P 127      -0.999  -4.222  -7.309  0.00  0.00      PRO  H  
ATOM   1561  HD1 PHE P 127      -0.769  -6.208 -10.483  0.00  0.00      PRO  H  
ATOM   1562  HE1 PHE P 127      -1.401  -8.528 -10.696  0.00  0.00      PRO  H  
ATOM   1563  HZ  PHE P 127      -2.159  -9.792  -8.539  0.00  0.00      PRO  H  
ATOM   1564  HD2 PHE P 127      -1.923  -6.228  -6.333  0.00  0.00      PRO  H  
ATOM   1565  HE2 PHE P 127      -2.421  -8.383  -6.401  0.00  0.00      PRO  H  
ATOM   1566  N   VAL P 128       1.210  -2.062  -8.758  0.00  0.00      PRO  N  
ATOM   1567  CA  VAL P 128       1.657  -0.829  -9.379  0.00  0.00      PRO  C  
ATOM   1568  C   VAL P 128       3.043  -0.871 -10.001  0.00  0.00      PRO  C  
ATOM   1569  O   VAL P 128       3.268  -0.279 -11.055  0.00  0.00      PRO  O  
ATOM   1570  CB  VAL P 128       1.634   0.320  -8.337  0.00  0.00      PRO  C  
ATOM   1571  CG1 VAL P 128       2.143   1.669  -8.884  0.00  0.00      PRO  C  
ATOM   1572  CG2 VAL P 128       0.247   0.504  -7.778  0.00  0.00      PRO  C  
ATOM   1573  HN  VAL P 128       1.035  -2.038  -7.777  0.00  0.00      PRO  H  
ATOM   1574  HA  VAL P 128       0.915  -0.650 -10.143  0.00  0.00      PRO  H  
ATOM   1575  HB  VAL P 128       2.233  -0.071  -7.488  0.00  0.00      PRO  H  
ATOM   1576 HG11 VAL P 128       1.883   1.846  -9.950  0.00  0.00      PRO  H  
ATOM   1577 HG12 VAL P 128       1.930   2.497  -8.174  0.00  0.00      PRO  H  
ATOM   1578 HG13 VAL P 128       3.253   1.624  -8.920  0.00  0.00      PRO  H  
ATOM   1579 HG21 VAL P 128      -0.581   0.496  -8.518  0.00  0.00      PRO  H  
ATOM   1580 HG22 VAL P 128       0.101  -0.351  -7.084  0.00  0.00      PRO  H  
ATOM   1581 HG23 VAL P 128       0.100   1.478  -7.264  0.00  0.00      PRO  H  
ATOM   1582  N   MET P 129       3.927  -1.687  -9.379  0.00  0.00      PRO  N  
ATOM   1583  CA  MET P 129       5.180  -2.050 -10.016  0.00  0.00      PRO  C  
ATOM   1584  C   MET P 129       5.103  -2.764 -11.379  0.00  0.00      PRO  C  
ATOM   1585  O   MET P 129       5.659  -2.408 -12.392  0.00  0.00      PRO  O  
ATOM   1586  CB  MET P 129       6.070  -2.727  -8.952  0.00  0.00      PRO  C  
ATOM   1587  CG  MET P 129       6.659  -1.824  -7.914  0.00  0.00      PRO  C  
ATOM   1588  SD  MET P 129       7.629  -0.414  -8.683  0.00  0.00      PRO  S  
ATOM   1589  CE  MET P 129       6.562   0.970  -8.196  0.00  0.00      PRO  C  
ATOM   1590  HN  MET P 129       3.804  -2.012  -8.444  0.00  0.00      PRO  H  
ATOM   1591  HA  MET P 129       5.679  -1.145 -10.329  0.00  0.00      PRO  H  
ATOM   1592  HB1 MET P 129       6.869  -3.326  -9.438  0.00  0.00      PRO  H  
ATOM   1593  HB2 MET P 129       5.412  -3.519  -8.534  0.00  0.00      PRO  H  
ATOM   1594  HG1 MET P 129       7.379  -2.403  -7.297  0.00  0.00      PRO  H  
ATOM   1595  HG2 MET P 129       5.955  -1.475  -7.130  0.00  0.00      PRO  H  
ATOM   1596  HE1 MET P 129       6.291   0.859  -7.125  0.00  0.00      PRO  H  
ATOM   1597  HE2 MET P 129       7.038   1.950  -8.419  0.00  0.00      PRO  H  
ATOM   1598  HE3 MET P 129       5.558   0.912  -8.668  0.00  0.00      PRO  H  
ATOM   1599  N   LEU P 130       4.266  -3.799 -11.384  0.00  0.00      PRO  N  
ATOM   1600  CA  LEU P 130       3.839  -4.435 -12.642  0.00  0.00      PRO  C  
ATOM   1601  C   LEU P 130       3.318  -3.554 -13.702  0.00  0.00      PRO  C  
ATOM   1602  O   LEU P 130       3.732  -3.524 -14.892  0.00  0.00      PRO  O  
ATOM   1603  CB  LEU P 130       2.915  -5.632 -12.311  0.00  0.00      PRO  C  
ATOM   1604  CG  LEU P 130       3.471  -6.771 -11.493  0.00  0.00      PRO  C  
ATOM   1605  CD1 LEU P 130       2.405  -7.798 -11.266  0.00  0.00      PRO  C  
ATOM   1606  CD2 LEU P 130       4.633  -7.444 -12.177  0.00  0.00      PRO  C  
ATOM   1607  HN  LEU P 130       3.834  -3.991 -10.506  0.00  0.00      PRO  H  
ATOM   1608  HA  LEU P 130       4.766  -4.861 -12.997  0.00  0.00      PRO  H  
ATOM   1609  HB1 LEU P 130       2.601  -6.082 -13.277  0.00  0.00      PRO  H  
ATOM   1610  HB2 LEU P 130       1.954  -5.180 -11.985  0.00  0.00      PRO  H  
ATOM   1611  HG  LEU P 130       3.735  -6.409 -10.476  0.00  0.00      PRO  H  
ATOM   1612 HD11 LEU P 130       1.555  -7.314 -10.740  0.00  0.00      PRO  H  
ATOM   1613 HD12 LEU P 130       2.061  -8.263 -12.215  0.00  0.00      PRO  H  
ATOM   1614 HD13 LEU P 130       2.689  -8.595 -10.546  0.00  0.00      PRO  H  
ATOM   1615 HD21 LEU P 130       5.524  -6.780 -12.154  0.00  0.00      PRO  H  
ATOM   1616 HD22 LEU P 130       4.840  -8.414 -11.676  0.00  0.00      PRO  H  
ATOM   1617 HD23 LEU P 130       4.260  -7.788 -13.166  0.00  0.00      PRO  H  
ATOM   1618  N   MET P 131       2.477  -2.641 -13.259  0.00  0.00      PRO  N  
ATOM   1619  CA  MET P 131       1.973  -1.591 -14.150  0.00  0.00      PRO  C  
ATOM   1620  C   MET P 131       3.031  -0.619 -14.634  0.00  0.00      PRO  C  
ATOM   1621  O   MET P 131       2.997  -0.094 -15.708  0.00  0.00      PRO  O  
ATOM   1622  CB  MET P 131       0.888  -0.721 -13.509  0.00  0.00      PRO  C  
ATOM   1623  CG  MET P 131      -0.507  -1.367 -13.202  0.00  0.00      PRO  C  
ATOM   1624  SD  MET P 131      -1.818  -0.150 -12.774  0.00  0.00      PRO  S  
ATOM   1625  CE  MET P 131      -1.065   1.161 -11.797  0.00  0.00      PRO  C  
ATOM   1626  HN  MET P 131       2.195  -2.717 -12.306  0.00  0.00      PRO  H  
ATOM   1627  HA  MET P 131       1.447  -2.007 -14.997  0.00  0.00      PRO  H  
ATOM   1628  HB1 MET P 131       0.592   0.157 -14.122  0.00  0.00      PRO  H  
ATOM   1629  HB2 MET P 131       1.351  -0.340 -12.574  0.00  0.00      PRO  H  
ATOM   1630  HG1 MET P 131      -0.456  -2.158 -12.424  0.00  0.00      PRO  H  
ATOM   1631  HG2 MET P 131      -0.828  -1.918 -14.112  0.00  0.00      PRO  H  
ATOM   1632  HE1 MET P 131      -0.722   0.788 -10.808  0.00  0.00      PRO  H  
ATOM   1633  HE2 MET P 131      -0.263   1.748 -12.295  0.00  0.00      PRO  H  
ATOM   1634  HE3 MET P 131      -1.787   1.994 -11.665  0.00  0.00      PRO  H  
ATOM   1635  N   SER P 132       3.964  -0.261 -13.743  0.00  0.00      PRO  N  
ATOM   1636  CA  SER P 132       5.046   0.712 -14.011  0.00  0.00      PRO  C  
ATOM   1637  C   SER P 132       6.107   0.133 -14.990  0.00  0.00      PRO  C  
ATOM   1638  O   SER P 132       6.526   0.822 -15.919  0.00  0.00      PRO  O  
ATOM   1639  CB  SER P 132       5.769   1.109 -12.689  0.00  0.00      PRO  C  
ATOM   1640  OG  SER P 132       6.918   1.893 -12.961  0.00  0.00      PRO  O  
ATOM   1641  HN  SER P 132       3.946  -0.707 -12.851  0.00  0.00      PRO  H  
ATOM   1642  HA  SER P 132       4.578   1.581 -14.447  0.00  0.00      PRO  H  
ATOM   1643  HB1 SER P 132       6.056   0.176 -12.159  0.00  0.00      PRO  H  
ATOM   1644  HB2 SER P 132       5.057   1.638 -12.020  0.00  0.00      PRO  H  
ATOM   1645  HG1 SER P 132       7.652   1.406 -13.343  0.00  0.00      PRO  H  
ATOM   1646  N   ILE P 133       6.455  -1.162 -14.810  0.00  0.00      PRO  N  
ATOM   1647  CA  ILE P 133       7.114  -1.917 -15.821  0.00  0.00      PRO  C  
ATOM   1648  C   ILE P 133       6.459  -2.090 -17.164  0.00  0.00      PRO  C  
ATOM   1649  O   ILE P 133       7.080  -1.900 -18.213  0.00  0.00      PRO  O  
ATOM   1650  CB  ILE P 133       7.648  -3.151 -15.227  0.00  0.00      PRO  C  
ATOM   1651  CG2 ILE P 133       8.178  -4.107 -16.335  0.00  0.00      PRO  C  
ATOM   1652  CG1 ILE P 133       8.618  -2.724 -14.090  0.00  0.00      PRO  C  
ATOM   1653  CD  ILE P 133       8.929  -3.888 -13.094  0.00  0.00      PRO  C  
ATOM   1654  HN  ILE P 133       6.265  -1.668 -13.973  0.00  0.00      PRO  H  
ATOM   1655  HA  ILE P 133       7.956  -1.335 -16.167  0.00  0.00      PRO  H  
ATOM   1656  HB  ILE P 133       6.811  -3.739 -14.793  0.00  0.00      PRO  H  
ATOM   1657 HG21 ILE P 133       7.421  -4.555 -17.013  0.00  0.00      PRO  H  
ATOM   1658 HG22 ILE P 133       8.967  -3.614 -16.943  0.00  0.00      PRO  H  
ATOM   1659 HG23 ILE P 133       8.765  -4.881 -15.794  0.00  0.00      PRO  H  
ATOM   1660 HG11 ILE P 133       8.376  -1.857 -13.438  0.00  0.00      PRO  H  
ATOM   1661 HG12 ILE P 133       9.570  -2.549 -14.634  0.00  0.00      PRO  H  
ATOM   1662  HD1 ILE P 133       9.806  -3.619 -12.467  0.00  0.00      PRO  H  
ATOM   1663  HD2 ILE P 133       8.101  -3.972 -12.357  0.00  0.00      PRO  H  
ATOM   1664  HD3 ILE P 133       9.153  -4.876 -13.550  0.00  0.00      PRO  H  
ATOM   1665  N   ASP P 134       5.125  -2.411 -17.181  0.00  0.00      PRO  N  
ATOM   1666  CA  ASP P 134       4.522  -2.538 -18.451  0.00  0.00      PRO  C  
ATOM   1667  C   ASP P 134       4.547  -1.157 -19.209  0.00  0.00      PRO  C  
ATOM   1668  O   ASP P 134       4.887  -1.134 -20.407  0.00  0.00      PRO  O  
ATOM   1669  CB  ASP P 134       3.070  -2.976 -18.276  0.00  0.00      PRO  C  
ATOM   1670  CG  ASP P 134       2.216  -3.116 -19.494  0.00  0.00      PRO  C  
ATOM   1671  OD1 ASP P 134       0.942  -2.950 -19.408  0.00  0.00      PRO  O1-
ATOM   1672  OD2 ASP P 134       2.685  -3.488 -20.639  0.00  0.00      PRO  O  
ATOM   1673  HN  ASP P 134       4.531  -2.483 -16.383  0.00  0.00      PRO  H  
ATOM   1674  HA  ASP P 134       5.088  -3.220 -19.068  0.00  0.00      PRO  H  
ATOM   1675  HB1 ASP P 134       2.547  -2.368 -17.507  0.00  0.00      PRO  H  
ATOM   1676  HB2 ASP P 134       3.169  -4.025 -17.925  0.00  0.00      PRO  H  
ATOM   1677  N   ARG P 135       4.202  -0.037 -18.513  0.00  0.00      PRO  N  
ATOM   1678  CA  ARG P 135       4.260   1.316 -19.072  0.00  0.00      PRO  C  
ATOM   1679  C   ARG P 135       5.730   1.724 -19.503  0.00  0.00      PRO  C  
ATOM   1680  O   ARG P 135       5.998   2.302 -20.595  0.00  0.00      PRO  O  
ATOM   1681  CB  ARG P 135       3.547   2.441 -18.265  0.00  0.00      PRO  C  
ATOM   1682  CG  ARG P 135       3.600   3.927 -18.699  0.00  0.00      PRO  C  
ATOM   1683  CD  ARG P 135       2.898   4.278 -20.029  0.00  0.00      PRO  C  
ATOM   1684  NE  ARG P 135       2.952   5.795 -20.152  0.00  0.00      PRO  N1+
ATOM   1685  CZ  ARG P 135       2.233   6.466 -21.042  0.00  0.00      PRO  C  
ATOM   1686  NH1 ARG P 135       1.100   6.087 -21.595  0.00  0.00      PRO  N  
ATOM   1687  NH2 ARG P 135       2.621   7.692 -21.402  0.00  0.00      PRO  N  
ATOM   1688  HN  ARG P 135       3.845  -0.069 -17.583  0.00  0.00      PRO  H  
ATOM   1689  HA  ARG P 135       3.721   1.328 -20.008  0.00  0.00      PRO  H  
ATOM   1690  HB1 ARG P 135       4.055   2.479 -17.277  0.00  0.00      PRO  H  
ATOM   1691  HB2 ARG P 135       2.487   2.112 -18.237  0.00  0.00      PRO  H  
ATOM   1692  HG1 ARG P 135       4.661   4.226 -18.839  0.00  0.00      PRO  H  
ATOM   1693  HG2 ARG P 135       3.205   4.507 -17.838  0.00  0.00      PRO  H  
ATOM   1694  HD1 ARG P 135       1.854   3.910 -19.927  0.00  0.00      PRO  H  
ATOM   1695  HD2 ARG P 135       3.316   3.852 -20.966  0.00  0.00      PRO  H  
ATOM   1696  HE  ARG P 135       3.758   6.344 -19.930  0.00  0.00      PRO  H  
ATOM   1697 HH11 ARG P 135       0.828   5.157 -21.346  0.00  0.00      PRO  H  
ATOM   1698 HH12 ARG P 135       0.665   6.667 -22.284  0.00  0.00      PRO  H  
ATOM   1699 HH21 ARG P 135       3.462   8.071 -21.017  0.00  0.00      PRO  H  
ATOM   1700 HH22 ARG P 135       1.867   8.208 -21.809  0.00  0.00      PRO  H  
ATOM   1701  N   TYR P 136       6.711   1.390 -18.623  0.00  0.00      PRO  N  
ATOM   1702  CA  TYR P 136       8.092   1.552 -18.920  0.00  0.00      PRO  C  
ATOM   1703  C   TYR P 136       8.583   0.857 -20.252  0.00  0.00      PRO  C  
ATOM   1704  O   TYR P 136       9.297   1.448 -21.130  0.00  0.00      PRO  O  
ATOM   1705  CB  TYR P 136       8.930   1.089 -17.609  0.00  0.00      PRO  C  
ATOM   1706  CG  TYR P 136      10.329   0.834 -17.905  0.00  0.00      PRO  C  
ATOM   1707  CD1 TYR P 136      11.162   1.867 -18.198  0.00  0.00      PRO  C  
ATOM   1708  CE1 TYR P 136      12.476   1.594 -18.583  0.00  0.00      PRO  C  
ATOM   1709  CZ  TYR P 136      12.908   0.309 -18.868  0.00  0.00      PRO  C  
ATOM   1710  OH  TYR P 136      14.256   0.066 -19.338  0.00  0.00      PRO  O  
ATOM   1711  CD2 TYR P 136      10.803  -0.515 -17.984  0.00  0.00      PRO  C  
ATOM   1712  CE2 TYR P 136      12.027  -0.811 -18.563  0.00  0.00      PRO  C  
ATOM   1713  HN  TYR P 136       6.423   1.128 -17.705  0.00  0.00      PRO  H  
ATOM   1714  HA  TYR P 136       8.269   2.602 -19.098  0.00  0.00      PRO  H  
ATOM   1715  HB1 TYR P 136       8.498   0.130 -17.251  0.00  0.00      PRO  H  
ATOM   1716  HB2 TYR P 136       8.820   1.887 -16.844  0.00  0.00      PRO  H  
ATOM   1717  HD1 TYR P 136      10.739   2.847 -18.030  0.00  0.00      PRO  H  
ATOM   1718  HE1 TYR P 136      13.230   2.367 -18.569  0.00  0.00      PRO  H  
ATOM   1719  HH  TYR P 136      14.308  -0.857 -19.599  0.00  0.00      PRO  H  
ATOM   1720  HD2 TYR P 136      10.144  -1.339 -17.756  0.00  0.00      PRO  H  
ATOM   1721  HE2 TYR P 136      12.386  -1.823 -18.679  0.00  0.00      PRO  H  
ATOM   1722  N   LEU P 137       8.058  -0.351 -20.464  0.00  0.00      PRO  N  
ATOM   1723  CA  LEU P 137       8.234  -1.056 -21.748  0.00  0.00      PRO  C  
ATOM   1724  C   LEU P 137       7.710  -0.363 -22.917  0.00  0.00      PRO  C  
ATOM   1725  O   LEU P 137       8.349  -0.358 -23.974  0.00  0.00      PRO  O  
ATOM   1726  CB  LEU P 137       7.899  -2.570 -21.602  0.00  0.00      PRO  C  
ATOM   1727  CG  LEU P 137       8.952  -3.402 -20.730  0.00  0.00      PRO  C  
ATOM   1728  CD1 LEU P 137       8.215  -4.709 -20.369  0.00  0.00      PRO  C  
ATOM   1729  CD2 LEU P 137      10.439  -3.476 -21.335  0.00  0.00      PRO  C  
ATOM   1730  HN  LEU P 137       7.596  -0.741 -19.671  0.00  0.00      PRO  H  
ATOM   1731  HA  LEU P 137       9.288  -0.977 -21.970  0.00  0.00      PRO  H  
ATOM   1732  HB1 LEU P 137       7.879  -3.018 -22.619  0.00  0.00      PRO  H  
ATOM   1733  HB2 LEU P 137       6.895  -2.609 -21.127  0.00  0.00      PRO  H  
ATOM   1734  HG  LEU P 137       9.001  -2.819 -19.785  0.00  0.00      PRO  H  
ATOM   1735 HD11 LEU P 137       8.939  -5.214 -19.694  0.00  0.00      PRO  H  
ATOM   1736 HD12 LEU P 137       7.364  -4.417 -19.718  0.00  0.00      PRO  H  
ATOM   1737 HD13 LEU P 137       7.863  -5.386 -21.176  0.00  0.00      PRO  H  
ATOM   1738 HD21 LEU P 137      11.021  -3.883 -20.481  0.00  0.00      PRO  H  
ATOM   1739 HD22 LEU P 137      10.458  -4.095 -22.258  0.00  0.00      PRO  H  
ATOM   1740 HD23 LEU P 137      10.757  -2.460 -21.651  0.00  0.00      PRO  H  
ATOM   1741  N   ALA P 138       6.494   0.253 -22.828  0.00  0.00      PRO  N  
ATOM   1742  CA  ALA P 138       5.968   1.086 -23.914  0.00  0.00      PRO  C  
ATOM   1743  C   ALA P 138       6.787   2.294 -24.289  0.00  0.00      PRO  C  
ATOM   1744  O   ALA P 138       7.001   2.675 -25.463  0.00  0.00      PRO  O  
ATOM   1745  CB  ALA P 138       4.569   1.553 -23.488  0.00  0.00      PRO  C  
ATOM   1746  HN  ALA P 138       6.040   0.214 -21.941  0.00  0.00      PRO  H  
ATOM   1747  HA  ALA P 138       5.958   0.481 -24.808  0.00  0.00      PRO  H  
ATOM   1748  HB1 ALA P 138       3.928   1.955 -24.303  0.00  0.00      PRO  H  
ATOM   1749  HB2 ALA P 138       3.950   0.697 -23.144  0.00  0.00      PRO  H  
ATOM   1750  HB3 ALA P 138       4.536   2.319 -22.684  0.00  0.00      PRO  H  
ATOM   1751  N   ILE P 139       7.378   2.969 -23.289  0.00  0.00      PRO  N  
ATOM   1752  CA  ILE P 139       8.184   4.188 -23.399  0.00  0.00      PRO  C  
ATOM   1753  C   ILE P 139       9.684   4.091 -23.820  0.00  0.00      PRO  C  
ATOM   1754  O   ILE P 139      10.183   4.845 -24.655  0.00  0.00      PRO  O  
ATOM   1755  CB  ILE P 139       8.050   4.930 -22.063  0.00  0.00      PRO  C  
ATOM   1756  CG2 ILE P 139       8.971   6.243 -22.132  0.00  0.00      PRO  C  
ATOM   1757  CG1 ILE P 139       6.621   5.496 -21.602  0.00  0.00      PRO  C  
ATOM   1758  CD  ILE P 139       5.871   6.188 -22.751  0.00  0.00      PRO  C  
ATOM   1759  HN  ILE P 139       7.245   2.647 -22.355  0.00  0.00      PRO  H  
ATOM   1760  HA  ILE P 139       7.770   4.851 -24.144  0.00  0.00      PRO  H  
ATOM   1761  HB  ILE P 139       8.477   4.191 -21.352  0.00  0.00      PRO  H  
ATOM   1762 HG21 ILE P 139       8.760   6.859 -21.232  0.00  0.00      PRO  H  
ATOM   1763 HG22 ILE P 139      10.048   5.970 -22.147  0.00  0.00      PRO  H  
ATOM   1764 HG23 ILE P 139       8.649   6.828 -23.019  0.00  0.00      PRO  H  
ATOM   1765 HG11 ILE P 139       6.655   6.303 -20.839  0.00  0.00      PRO  H  
ATOM   1766 HG12 ILE P 139       6.130   4.579 -21.211  0.00  0.00      PRO  H  
ATOM   1767  HD1 ILE P 139       6.302   7.139 -23.130  0.00  0.00      PRO  H  
ATOM   1768  HD2 ILE P 139       5.943   5.532 -23.645  0.00  0.00      PRO  H  
ATOM   1769  HD3 ILE P 139       4.818   6.351 -22.438  0.00  0.00      PRO  H  
ATOM   1770  N   VAL P 140      10.425   3.047 -23.399  0.00  0.00      PRO  N  
ATOM   1771  CA  VAL P 140      11.716   2.726 -24.127  0.00  0.00      PRO  C  
ATOM   1772  C   VAL P 140      11.523   2.035 -25.526  0.00  0.00      PRO  C  
ATOM   1773  O   VAL P 140      12.395   1.784 -26.352  0.00  0.00      PRO  O  
ATOM   1774  CB  VAL P 140      12.656   1.807 -23.205  0.00  0.00      PRO  C  
ATOM   1775  CG1 VAL P 140      13.005   2.598 -21.854  0.00  0.00      PRO  C  
ATOM   1776  CG2 VAL P 140      12.210   0.337 -22.868  0.00  0.00      PRO  C  
ATOM   1777  HN  VAL P 140      10.167   2.516 -22.596  0.00  0.00      PRO  H  
ATOM   1778  HA  VAL P 140      12.268   3.627 -24.352  0.00  0.00      PRO  H  
ATOM   1779  HB  VAL P 140      13.632   1.818 -23.735  0.00  0.00      PRO  H  
ATOM   1780 HG11 VAL P 140      13.292   3.661 -21.998  0.00  0.00      PRO  H  
ATOM   1781 HG12 VAL P 140      12.128   2.539 -21.175  0.00  0.00      PRO  H  
ATOM   1782 HG13 VAL P 140      13.893   2.168 -21.342  0.00  0.00      PRO  H  
ATOM   1783 HG21 VAL P 140      11.911  -0.233 -23.774  0.00  0.00      PRO  H  
ATOM   1784 HG22 VAL P 140      13.023  -0.264 -22.407  0.00  0.00      PRO  H  
ATOM   1785 HG23 VAL P 140      11.335   0.273 -22.186  0.00  0.00      PRO  H  
ATOM   1786  N   HIS P 141      10.259   1.658 -25.710  0.00  0.00      PRO  N  
ATOM   1787  CA  HIS P 141       9.677   1.119 -26.923  0.00  0.00      PRO  C  
ATOM   1788  C   HIS P 141      10.007  -0.418 -27.167  0.00  0.00      PRO  C  
ATOM   1789  O   HIS P 141      10.311  -0.766 -28.368  0.00  0.00      PRO  O  
ATOM   1790  CB  HIS P 141       9.815   2.058 -28.211  0.00  0.00      PRO  C  
ATOM   1791  ND1 HIS P 141       7.783   1.352 -29.449  0.00  0.00      PRO  N  
ATOM   1792  CG  HIS P 141       9.121   1.694 -29.437  0.00  0.00      PRO  C  
ATOM   1793  CE1 HIS P 141       7.424   1.098 -30.723  0.00  0.00      PRO  C  
ATOM   1794  NE2 HIS P 141       8.482   1.285 -31.565  0.00  0.00      PRO  N  
ATOM   1795  CD2 HIS P 141       9.539   1.593 -30.689  0.00  0.00      PRO  C  
ATOM   1796  HN  HIS P 141       9.606   1.848 -24.981  0.00  0.00      PRO  H  
ATOM   1797  HA  HIS P 141       8.606   1.190 -26.810  0.00  0.00      PRO  H  
ATOM   1798  HB1 HIS P 141      10.896   2.073 -28.467  0.00  0.00      PRO  H  
ATOM   1799  HB2 HIS P 141       9.571   3.064 -27.807  0.00  0.00      PRO  H  
ATOM   1800  HD1 HIS P 141       7.105   1.572 -28.748  0.00  0.00      PRO  H  
ATOM   1801  HE1 HIS P 141       6.424   0.826 -31.060  0.00  0.00      PRO  H  
ATOM   1802  HD2 HIS P 141      10.519   1.929 -31.006  0.00  0.00      PRO  H  
ATOM   1803  N   ALA P 142       9.807  -1.250 -26.107  0.00  0.00      PRO  N  
ATOM   1804  CA  ALA P 142      10.240  -2.656 -26.061  0.00  0.00      PRO  C  
ATOM   1805  C   ALA P 142       9.237  -3.612 -26.830  0.00  0.00      PRO  C  
ATOM   1806  O   ALA P 142       8.804  -4.575 -26.274  0.00  0.00      PRO  O  
ATOM   1807  CB  ALA P 142      10.324  -3.203 -24.586  0.00  0.00      PRO  C  
ATOM   1808  HN  ALA P 142       9.471  -0.973 -25.210  0.00  0.00      PRO  H  
ATOM   1809  HA  ALA P 142      11.227  -2.712 -26.496  0.00  0.00      PRO  H  
ATOM   1810  HB1 ALA P 142       9.371  -3.218 -24.016  0.00  0.00      PRO  H  
ATOM   1811  HB2 ALA P 142      10.767  -4.222 -24.616  0.00  0.00      PRO  H  
ATOM   1812  HB3 ALA P 142      11.053  -2.654 -23.952  0.00  0.00      PRO  H  
ATOM   1813  N   VAL P 143       8.984  -3.376 -28.154  0.00  0.00      PRO  N  
ATOM   1814  CA  VAL P 143       8.081  -4.217 -28.933  0.00  0.00      PRO  C  
ATOM   1815  C   VAL P 143       8.213  -5.748 -28.808  0.00  0.00      PRO  C  
ATOM   1816  O   VAL P 143       7.235  -6.446 -28.773  0.00  0.00      PRO  O  
ATOM   1817  CB  VAL P 143       8.026  -3.810 -30.383  0.00  0.00      PRO  C  
ATOM   1818  CG1 VAL P 143       7.489  -2.345 -30.428  0.00  0.00      PRO  C  
ATOM   1819  CG2 VAL P 143       9.339  -3.967 -31.128  0.00  0.00      PRO  C  
ATOM   1820  HN  VAL P 143       9.288  -2.479 -28.467  0.00  0.00      PRO  H  
ATOM   1821  HA  VAL P 143       7.097  -4.003 -28.543  0.00  0.00      PRO  H  
ATOM   1822  HB  VAL P 143       7.397  -4.506 -30.978  0.00  0.00      PRO  H  
ATOM   1823 HG11 VAL P 143       6.419  -2.348 -30.129  0.00  0.00      PRO  H  
ATOM   1824 HG12 VAL P 143       8.124  -1.637 -29.854  0.00  0.00      PRO  H  
ATOM   1825 HG13 VAL P 143       7.648  -2.152 -31.511  0.00  0.00      PRO  H  
ATOM   1826 HG21 VAL P 143       9.307  -3.630 -32.186  0.00  0.00      PRO  H  
ATOM   1827 HG22 VAL P 143      10.107  -3.355 -30.607  0.00  0.00      PRO  H  
ATOM   1828 HG23 VAL P 143       9.633  -5.036 -31.198  0.00  0.00      PRO  H  
ATOM   1829  N   PHE P 144       9.430  -6.276 -28.899  0.00  0.00      PRO  N  
ATOM   1830  CA  PHE P 144       9.733  -7.737 -28.639  0.00  0.00      PRO  C  
ATOM   1831  C   PHE P 144       9.220  -8.261 -27.254  0.00  0.00      PRO  C  
ATOM   1832  O   PHE P 144       8.608  -9.291 -27.176  0.00  0.00      PRO  O  
ATOM   1833  CB  PHE P 144      11.245  -7.815 -28.757  0.00  0.00      PRO  C  
ATOM   1834  CG  PHE P 144      11.791  -7.424 -30.026  0.00  0.00      PRO  C  
ATOM   1835  CD1 PHE P 144      12.763  -6.434 -30.211  0.00  0.00      PRO  C  
ATOM   1836  CE1 PHE P 144      13.446  -6.264 -31.407  0.00  0.00      PRO  C  
ATOM   1837  CZ  PHE P 144      13.144  -7.014 -32.548  0.00  0.00      PRO  C  
ATOM   1838  CD2 PHE P 144      11.427  -8.164 -31.209  0.00  0.00      PRO  C  
ATOM   1839  CE2 PHE P 144      12.073  -7.930 -32.436  0.00  0.00      PRO  C  
ATOM   1840  HN  PHE P 144      10.176  -5.659 -29.141  0.00  0.00      PRO  H  
ATOM   1841  HA  PHE P 144       9.289  -8.305 -29.443  0.00  0.00      PRO  H  
ATOM   1842  HB1 PHE P 144      11.624  -8.841 -28.563  0.00  0.00      PRO  H  
ATOM   1843  HB2 PHE P 144      11.747  -7.215 -27.968  0.00  0.00      PRO  H  
ATOM   1844  HD1 PHE P 144      13.076  -5.848 -29.359  0.00  0.00      PRO  H  
ATOM   1845  HE1 PHE P 144      14.080  -5.415 -31.615  0.00  0.00      PRO  H  
ATOM   1846  HZ  PHE P 144      13.541  -6.897 -33.546  0.00  0.00      PRO  H  
ATOM   1847  HD2 PHE P 144      10.656  -8.907 -31.072  0.00  0.00      PRO  H  
ATOM   1848  HE2 PHE P 144      11.732  -8.489 -33.294  0.00  0.00      PRO  H  
ATOM   1849  N   SER P 145       9.493  -7.535 -26.146  0.00  0.00      PRO  N  
ATOM   1850  CA  SER P 145       9.048  -7.861 -24.768  0.00  0.00      PRO  C  
ATOM   1851  C   SER P 145       7.460  -7.675 -24.705  0.00  0.00      PRO  C  
ATOM   1852  O   SER P 145       6.751  -8.598 -24.277  0.00  0.00      PRO  O  
ATOM   1853  CB  SER P 145       9.792  -7.033 -23.671  0.00  0.00      PRO  C  
ATOM   1854  OG  SER P 145      11.159  -6.979 -23.968  0.00  0.00      PRO  O  
ATOM   1855  HN  SER P 145      10.091  -6.745 -26.248  0.00  0.00      PRO  H  
ATOM   1856  HA  SER P 145       9.149  -8.924 -24.606  0.00  0.00      PRO  H  
ATOM   1857  HB1 SER P 145       9.649  -7.432 -22.645  0.00  0.00      PRO  H  
ATOM   1858  HB2 SER P 145       9.493  -5.963 -23.703  0.00  0.00      PRO  H  
ATOM   1859  HG1 SER P 145      11.517  -7.808 -24.293  0.00  0.00      PRO  H  
ATOM   1860  N   LEU P 146       6.923  -6.638 -25.341  0.00  0.00      PRO  N  
ATOM   1861  CA  LEU P 146       5.517  -6.346 -25.266  0.00  0.00      PRO  C  
ATOM   1862  C   LEU P 146       4.635  -7.413 -25.862  0.00  0.00      PRO  C  
ATOM   1863  O   LEU P 146       3.650  -7.674 -25.174  0.00  0.00      PRO  O  
ATOM   1864  CB  LEU P 146       5.158  -4.977 -25.849  0.00  0.00      PRO  C  
ATOM   1865  CG  LEU P 146       5.764  -3.751 -25.149  0.00  0.00      PRO  C  
ATOM   1866  CD1 LEU P 146       5.326  -2.432 -25.851  0.00  0.00      PRO  C  
ATOM   1867  CD2 LEU P 146       5.371  -3.583 -23.716  0.00  0.00      PRO  C  
ATOM   1868  HN  LEU P 146       7.483  -6.033 -25.903  0.00  0.00      PRO  H  
ATOM   1869  HA  LEU P 146       5.280  -6.258 -24.216  0.00  0.00      PRO  H  
ATOM   1870  HB1 LEU P 146       4.065  -4.789 -25.903  0.00  0.00      PRO  H  
ATOM   1871  HB2 LEU P 146       5.536  -5.048 -26.891  0.00  0.00      PRO  H  
ATOM   1872  HG  LEU P 146       6.874  -3.791 -25.131  0.00  0.00      PRO  H  
ATOM   1873 HD11 LEU P 146       5.970  -1.566 -25.586  0.00  0.00      PRO  H  
ATOM   1874 HD12 LEU P 146       5.344  -2.653 -26.940  0.00  0.00      PRO  H  
ATOM   1875 HD13 LEU P 146       4.263  -2.222 -25.605  0.00  0.00      PRO  H  
ATOM   1876 HD21 LEU P 146       4.266  -3.621 -23.606  0.00  0.00      PRO  H  
ATOM   1877 HD22 LEU P 146       6.008  -4.334 -23.201  0.00  0.00      PRO  H  
ATOM   1878 HD23 LEU P 146       5.675  -2.551 -23.438  0.00  0.00      PRO  H  
ATOM   1879  N   ARG P 147       4.971  -7.908 -27.034  0.00  0.00      PRO  N  
ATOM   1880  CA  ARG P 147       4.118  -8.665 -27.869  0.00  0.00      PRO  C  
ATOM   1881  C   ARG P 147       4.178 -10.181 -27.677  0.00  0.00      PRO  C  
ATOM   1882  O   ARG P 147       3.654 -10.927 -28.475  0.00  0.00      PRO  O  
ATOM   1883  CB  ARG P 147       4.445  -8.284 -29.378  0.00  0.00      PRO  C  
ATOM   1884  CG  ARG P 147       4.043  -6.829 -29.678  0.00  0.00      PRO  C  
ATOM   1885  CD  ARG P 147       4.612  -6.288 -31.009  0.00  0.00      PRO  C  
ATOM   1886  NE  ARG P 147       4.333  -4.829 -31.064  0.00  0.00      PRO  N1+
ATOM   1887  CZ  ARG P 147       4.756  -4.060 -32.029  0.00  0.00      PRO  C  
ATOM   1888  NH1 ARG P 147       5.507  -4.464 -33.088  0.00  0.00      PRO  N  
ATOM   1889  NH2 ARG P 147       4.582  -2.740 -31.948  0.00  0.00      PRO  N  
ATOM   1890  HN  ARG P 147       5.784  -7.571 -27.503  0.00  0.00      PRO  H  
ATOM   1891  HA  ARG P 147       3.100  -8.412 -27.612  0.00  0.00      PRO  H  
ATOM   1892  HB1 ARG P 147       3.894  -8.971 -30.056  0.00  0.00      PRO  H  
ATOM   1893  HB2 ARG P 147       5.537  -8.439 -29.514  0.00  0.00      PRO  H  
ATOM   1894  HG1 ARG P 147       4.371  -6.165 -28.850  0.00  0.00      PRO  H  
ATOM   1895  HG2 ARG P 147       2.939  -6.736 -29.597  0.00  0.00      PRO  H  
ATOM   1896  HD1 ARG P 147       4.080  -6.725 -31.881  0.00  0.00      PRO  H  
ATOM   1897  HD2 ARG P 147       5.708  -6.463 -31.039  0.00  0.00      PRO  H  
ATOM   1898  HE  ARG P 147       4.129  -4.375 -30.197  0.00  0.00      PRO  H  
ATOM   1899 HH11 ARG P 147       5.867  -5.370 -33.308  0.00  0.00      PRO  H  
ATOM   1900 HH12 ARG P 147       5.860  -3.777 -33.723  0.00  0.00      PRO  H  
ATOM   1901 HH21 ARG P 147       3.981  -2.289 -31.288  0.00  0.00      PRO  H  
ATOM   1902 HH22 ARG P 147       4.806  -2.117 -32.697  0.00  0.00      PRO  H  
ATOM   1903  N   ALA P 148       4.938 -10.660 -26.670  0.00  0.00      PRO  N  
ATOM   1904  CA  ALA P 148       5.169 -12.085 -26.479  0.00  0.00      PRO  C  
ATOM   1905  C   ALA P 148       4.129 -12.577 -25.423  0.00  0.00      PRO  C  
ATOM   1906  O   ALA P 148       3.880 -13.799 -25.281  0.00  0.00      PRO  O  
ATOM   1907  CB  ALA P 148       6.697 -12.324 -26.096  0.00  0.00      PRO  C  
ATOM   1908  HN  ALA P 148       5.377 -10.042 -26.022  0.00  0.00      PRO  H  
ATOM   1909  HA  ALA P 148       4.925 -12.675 -27.350  0.00  0.00      PRO  H  
ATOM   1910  HB1 ALA P 148       6.915 -13.400 -25.927  0.00  0.00      PRO  H  
ATOM   1911  HB2 ALA P 148       7.379 -12.077 -26.938  0.00  0.00      PRO  H  
ATOM   1912  HB3 ALA P 148       6.998 -11.818 -25.153  0.00  0.00      PRO  H  
ATOM   1913  N   ARG P 149       3.570 -11.587 -24.713  0.00  0.00      PRO  N  
ATOM   1914  CA  ARG P 149       2.794 -11.843 -23.500  0.00  0.00      PRO  C  
ATOM   1915  C   ARG P 149       1.360 -12.167 -23.704  0.00  0.00      PRO  C  
ATOM   1916  O   ARG P 149       0.686 -11.860 -24.737  0.00  0.00      PRO  O  
ATOM   1917  CB  ARG P 149       2.815 -10.512 -22.672  0.00  0.00      PRO  C  
ATOM   1918  CG  ARG P 149       4.263  -9.937 -22.580  0.00  0.00      PRO  C  
ATOM   1919  CD  ARG P 149       4.407  -8.772 -21.678  0.00  0.00      PRO  C  
ATOM   1920  NE  ARG P 149       3.652  -7.607 -22.231  0.00  0.00      PRO  N1+
ATOM   1921  CZ  ARG P 149       3.682  -6.368 -21.760  0.00  0.00      PRO  C  
ATOM   1922  NH1 ARG P 149       4.215  -5.854 -20.689  0.00  0.00      PRO  N  
ATOM   1923  NH2 ARG P 149       2.986  -5.462 -22.399  0.00  0.00      PRO  N  
ATOM   1924  HN  ARG P 149       3.750 -10.642 -24.975  0.00  0.00      PRO  H  
ATOM   1925  HA  ARG P 149       3.294 -12.707 -23.089  0.00  0.00      PRO  H  
ATOM   1926  HB1 ARG P 149       2.347 -10.602 -21.669  0.00  0.00      PRO  H  
ATOM   1927  HB2 ARG P 149       2.155  -9.764 -23.159  0.00  0.00      PRO  H  
ATOM   1928  HG1 ARG P 149       4.701  -9.648 -23.560  0.00  0.00      PRO  H  
ATOM   1929  HG2 ARG P 149       4.906 -10.790 -22.273  0.00  0.00      PRO  H  
ATOM   1930  HD1 ARG P 149       5.493  -8.564 -21.572  0.00  0.00      PRO  H  
ATOM   1931  HD2 ARG P 149       3.947  -8.923 -20.677  0.00  0.00      PRO  H  
ATOM   1932  HE  ARG P 149       3.435  -7.719 -23.201  0.00  0.00      PRO  H  
ATOM   1933 HH11 ARG P 149       4.874  -6.362 -20.135  0.00  0.00      PRO  H  
ATOM   1934 HH12 ARG P 149       3.913  -4.923 -20.484  0.00  0.00      PRO  H  
ATOM   1935 HH21 ARG P 149       2.667  -5.581 -23.339  0.00  0.00      PRO  H  
ATOM   1936 HH22 ARG P 149       2.692  -4.688 -21.837  0.00  0.00      PRO  H  
ATOM   1937  N   THR P 150       0.739 -12.921 -22.789  0.00  0.00      PRO  N  
ATOM   1938  CA  THR P 150      -0.532 -13.578 -22.984  0.00  0.00      PRO  C  
ATOM   1939  C   THR P 150      -1.243 -13.398 -21.654  0.00  0.00      PRO  C  
ATOM   1940  O   THR P 150      -0.591 -13.244 -20.624  0.00  0.00      PRO  O  
ATOM   1941  CB  THR P 150      -0.443 -15.063 -23.388  0.00  0.00      PRO  C  
ATOM   1942  OG1 THR P 150       0.047 -15.912 -22.380  0.00  0.00      PRO  O  
ATOM   1943  CG2 THR P 150       0.476 -15.179 -24.602  0.00  0.00      PRO  C  
ATOM   1944  HN  THR P 150       1.251 -13.097 -21.953  0.00  0.00      PRO  H  
ATOM   1945  HA  THR P 150      -1.161 -13.049 -23.684  0.00  0.00      PRO  H  
ATOM   1946  HB  THR P 150      -1.488 -15.391 -23.578  0.00  0.00      PRO  H  
ATOM   1947  HG1 THR P 150       0.086 -16.809 -22.719  0.00  0.00      PRO  H  
ATOM   1948 HG21 THR P 150       1.520 -14.995 -24.269  0.00  0.00      PRO  H  
ATOM   1949 HG22 THR P 150       0.438 -16.160 -25.122  0.00  0.00      PRO  H  
ATOM   1950 HG23 THR P 150       0.201 -14.511 -25.446  0.00  0.00      PRO  H  
ATOM   1951  N   LEU P 151      -2.571 -13.429 -21.634  0.00  0.00      PRO  N  
ATOM   1952  CA  LEU P 151      -3.454 -13.551 -20.499  0.00  0.00      PRO  C  
ATOM   1953  C   LEU P 151      -3.073 -14.702 -19.490  0.00  0.00      PRO  C  
ATOM   1954  O   LEU P 151      -3.061 -14.593 -18.289  0.00  0.00      PRO  O  
ATOM   1955  CB  LEU P 151      -4.925 -13.598 -20.912  0.00  0.00      PRO  C  
ATOM   1956  CG  LEU P 151      -5.638 -12.361 -21.427  0.00  0.00      PRO  C  
ATOM   1957  CD1 LEU P 151      -6.875 -12.696 -22.271  0.00  0.00      PRO  C  
ATOM   1958  CD2 LEU P 151      -5.967 -11.467 -20.153  0.00  0.00      PRO  C  
ATOM   1959  HN  LEU P 151      -3.067 -13.260 -22.483  0.00  0.00      PRO  H  
ATOM   1960  HA  LEU P 151      -3.391 -12.594 -20.002  0.00  0.00      PRO  H  
ATOM   1961  HB1 LEU P 151      -5.542 -13.998 -20.079  0.00  0.00      PRO  H  
ATOM   1962  HB2 LEU P 151      -5.040 -14.388 -21.684  0.00  0.00      PRO  H  
ATOM   1963  HG  LEU P 151      -4.864 -11.723 -21.905  0.00  0.00      PRO  H  
ATOM   1964 HD11 LEU P 151      -7.263 -13.701 -22.001  0.00  0.00      PRO  H  
ATOM   1965 HD12 LEU P 151      -7.747 -12.020 -22.137  0.00  0.00      PRO  H  
ATOM   1966 HD13 LEU P 151      -6.621 -12.854 -23.341  0.00  0.00      PRO  H  
ATOM   1967 HD21 LEU P 151      -6.585 -12.068 -19.451  0.00  0.00      PRO  H  
ATOM   1968 HD22 LEU P 151      -4.997 -11.055 -19.803  0.00  0.00      PRO  H  
ATOM   1969 HD23 LEU P 151      -6.557 -10.566 -20.425  0.00  0.00      PRO  H  
ATOM   1970  N   THR P 152      -2.649 -15.848 -20.030  0.00  0.00      PRO  N  
ATOM   1971  CA  THR P 152      -2.171 -16.982 -19.200  0.00  0.00      PRO  C  
ATOM   1972  C   THR P 152      -0.864 -16.710 -18.426  0.00  0.00      PRO  C  
ATOM   1973  O   THR P 152      -0.772 -16.924 -17.235  0.00  0.00      PRO  O  
ATOM   1974  CB  THR P 152      -1.958 -18.257 -20.058  0.00  0.00      PRO  C  
ATOM   1975  OG1 THR P 152      -3.147 -18.501 -20.798  0.00  0.00      PRO  O  
ATOM   1976  CG2 THR P 152      -1.584 -19.481 -19.151  0.00  0.00      PRO  C  
ATOM   1977  HN  THR P 152      -2.772 -16.017 -21.005  0.00  0.00      PRO  H  
ATOM   1978  HA  THR P 152      -2.850 -17.118 -18.371  0.00  0.00      PRO  H  
ATOM   1979  HB  THR P 152      -1.042 -18.211 -20.685  0.00  0.00      PRO  H  
ATOM   1980  HG1 THR P 152      -3.172 -17.826 -21.480  0.00  0.00      PRO  H  
ATOM   1981 HG21 THR P 152      -2.438 -19.689 -18.471  0.00  0.00      PRO  H  
ATOM   1982 HG22 THR P 152      -1.321 -20.385 -19.741  0.00  0.00      PRO  H  
ATOM   1983 HG23 THR P 152      -0.696 -19.198 -18.545  0.00  0.00      PRO  H  
ATOM   1984  N   TYR P 153       0.115 -15.994 -19.071  0.00  0.00      PRO  N  
ATOM   1985  CA  TYR P 153       1.213 -15.379 -18.381  0.00  0.00      PRO  C  
ATOM   1986  C   TYR P 153       0.662 -14.193 -17.388  0.00  0.00      PRO  C  
ATOM   1987  O   TYR P 153       1.111 -14.102 -16.223  0.00  0.00      PRO  O  
ATOM   1988  CB  TYR P 153       2.298 -14.929 -19.322  0.00  0.00      PRO  C  
ATOM   1989  CG  TYR P 153       3.285 -13.743 -18.833  0.00  0.00      PRO  C  
ATOM   1990  CD1 TYR P 153       4.247 -14.087 -17.878  0.00  0.00      PRO  C  
ATOM   1991  CE1 TYR P 153       5.052 -13.100 -17.299  0.00  0.00      PRO  C  
ATOM   1992  CZ  TYR P 153       4.838 -11.778 -17.584  0.00  0.00      PRO  C  
ATOM   1993  OH  TYR P 153       5.569 -10.763 -17.087  0.00  0.00      PRO  O  
ATOM   1994  CD2 TYR P 153       3.105 -12.399 -19.157  0.00  0.00      PRO  C  
ATOM   1995  CE2 TYR P 153       3.869 -11.426 -18.547  0.00  0.00      PRO  C  
ATOM   1996  HN  TYR P 153       0.076 -15.894 -20.062  0.00  0.00      PRO  H  
ATOM   1997  HA  TYR P 153       1.673 -16.190 -17.836  0.00  0.00      PRO  H  
ATOM   1998  HB1 TYR P 153       1.889 -14.646 -20.315  0.00  0.00      PRO  H  
ATOM   1999  HB2 TYR P 153       2.908 -15.837 -19.518  0.00  0.00      PRO  H  
ATOM   2000  HD1 TYR P 153       4.362 -15.083 -17.476  0.00  0.00      PRO  H  
ATOM   2001  HE1 TYR P 153       5.741 -13.399 -16.523  0.00  0.00      PRO  H  
ATOM   2002  HH  TYR P 153       5.096  -9.964 -17.334  0.00  0.00      PRO  H  
ATOM   2003  HD2 TYR P 153       2.314 -12.111 -19.832  0.00  0.00      PRO  H  
ATOM   2004  HE2 TYR P 153       3.794 -10.411 -18.908  0.00  0.00      PRO  H  
ATOM   2005  N   GLY P 154      -0.277 -13.391 -17.810  0.00  0.00      PRO  N  
ATOM   2006  CA  GLY P 154      -0.823 -12.372 -17.000  0.00  0.00      PRO  C  
ATOM   2007  C   GLY P 154      -1.594 -12.792 -15.735  0.00  0.00      PRO  C  
ATOM   2008  O   GLY P 154      -1.565 -12.100 -14.703  0.00  0.00      PRO  O  
ATOM   2009  HN  GLY P 154      -0.511 -13.530 -18.769  0.00  0.00      PRO  H  
ATOM   2010  HA1 GLY P 154      -1.510 -11.789 -17.595  0.00  0.00      PRO  H  
ATOM   2011  HA2 GLY P 154      -0.039 -11.743 -16.606  0.00  0.00      PRO  H  
ATOM   2012  N   VAL P 155      -2.400 -13.879 -15.807  0.00  0.00      PRO  N  
ATOM   2013  CA  VAL P 155      -3.054 -14.553 -14.628  0.00  0.00      PRO  C  
ATOM   2014  C   VAL P 155      -1.922 -15.026 -13.725  0.00  0.00      PRO  C  
ATOM   2015  O   VAL P 155      -2.040 -14.857 -12.508  0.00  0.00      PRO  O  
ATOM   2016  CB  VAL P 155      -3.985 -15.690 -15.088  0.00  0.00      PRO  C  
ATOM   2017  CG1 VAL P 155      -4.339 -16.628 -13.875  0.00  0.00      PRO  C  
ATOM   2018  CG2 VAL P 155      -5.303 -15.138 -15.733  0.00  0.00      PRO  C  
ATOM   2019  HN  VAL P 155      -2.522 -14.350 -16.677  0.00  0.00      PRO  H  
ATOM   2020  HA  VAL P 155      -3.599 -13.754 -14.149  0.00  0.00      PRO  H  
ATOM   2021  HB  VAL P 155      -3.407 -16.137 -15.925  0.00  0.00      PRO  H  
ATOM   2022 HG11 VAL P 155      -5.243 -17.234 -14.101  0.00  0.00      PRO  H  
ATOM   2023 HG12 VAL P 155      -3.524 -17.353 -13.667  0.00  0.00      PRO  H  
ATOM   2024 HG13 VAL P 155      -4.543 -16.053 -12.947  0.00  0.00      PRO  H  
ATOM   2025 HG21 VAL P 155      -5.087 -14.538 -16.643  0.00  0.00      PRO  H  
ATOM   2026 HG22 VAL P 155      -5.905 -15.988 -16.121  0.00  0.00      PRO  H  
ATOM   2027 HG23 VAL P 155      -5.866 -14.612 -14.933  0.00  0.00      PRO  H  
ATOM   2028  N   ILE P 156      -0.871 -15.744 -14.167  0.00  0.00      PRO  N  
ATOM   2029  CA  ILE P 156       0.016 -16.353 -13.262  0.00  0.00      PRO  C  
ATOM   2030  C   ILE P 156       0.927 -15.345 -12.580  0.00  0.00      PRO  C  
ATOM   2031  O   ILE P 156       1.257 -15.527 -11.434  0.00  0.00      PRO  O  
ATOM   2032  CB  ILE P 156       0.808 -17.409 -14.055  0.00  0.00      PRO  C  
ATOM   2033  CG2 ILE P 156       2.098 -17.731 -13.243  0.00  0.00      PRO  C  
ATOM   2034  CG1 ILE P 156      -0.165 -18.613 -14.227  0.00  0.00      PRO  C  
ATOM   2035  CD  ILE P 156       0.508 -19.767 -14.935  0.00  0.00      PRO  C  
ATOM   2036  HN  ILE P 156      -0.664 -16.003 -15.107  0.00  0.00      PRO  H  
ATOM   2037  HA  ILE P 156      -0.542 -16.897 -12.515  0.00  0.00      PRO  H  
ATOM   2038  HB  ILE P 156       1.141 -16.995 -15.031  0.00  0.00      PRO  H  
ATOM   2039 HG21 ILE P 156       1.883 -17.859 -12.161  0.00  0.00      PRO  H  
ATOM   2040 HG22 ILE P 156       2.671 -18.651 -13.488  0.00  0.00      PRO  H  
ATOM   2041 HG23 ILE P 156       2.775 -16.868 -13.421  0.00  0.00      PRO  H  
ATOM   2042 HG11 ILE P 156      -0.994 -18.225 -14.857  0.00  0.00      PRO  H  
ATOM   2043 HG12 ILE P 156      -0.505 -18.826 -13.191  0.00  0.00      PRO  H  
ATOM   2044  HD1 ILE P 156       1.096 -19.433 -15.817  0.00  0.00      PRO  H  
ATOM   2045  HD2 ILE P 156       1.242 -20.287 -14.283  0.00  0.00      PRO  H  
ATOM   2046  HD3 ILE P 156      -0.255 -20.550 -15.134  0.00  0.00      PRO  H  
ATOM   2047  N   THR P 157       1.347 -14.260 -13.329  0.00  0.00      PRO  N  
ATOM   2048  CA  THR P 157       1.857 -13.099 -12.630  0.00  0.00      PRO  C  
ATOM   2049  C   THR P 157       0.929 -12.509 -11.527  0.00  0.00      PRO  C  
ATOM   2050  O   THR P 157       1.397 -12.111 -10.458  0.00  0.00      PRO  O  
ATOM   2051  CB  THR P 157       2.380 -11.971 -13.516  0.00  0.00      PRO  C  
ATOM   2052  OG1 THR P 157       1.504 -11.574 -14.555  0.00  0.00      PRO  O  
ATOM   2053  CG2 THR P 157       3.822 -12.356 -14.038  0.00  0.00      PRO  C  
ATOM   2054  HN  THR P 157       1.079 -14.041 -14.264  0.00  0.00      PRO  H  
ATOM   2055  HA  THR P 157       2.755 -13.384 -12.102  0.00  0.00      PRO  H  
ATOM   2056  HB  THR P 157       2.655 -11.095 -12.891  0.00  0.00      PRO  H  
ATOM   2057  HG1 THR P 157       1.591 -12.277 -15.203  0.00  0.00      PRO  H  
ATOM   2058 HG21 THR P 157       4.517 -12.602 -13.207  0.00  0.00      PRO  H  
ATOM   2059 HG22 THR P 157       3.645 -13.243 -14.683  0.00  0.00      PRO  H  
ATOM   2060 HG23 THR P 157       4.218 -11.448 -14.542  0.00  0.00      PRO  H  
ATOM   2061  N   SER P 158      -0.383 -12.485 -11.789  0.00  0.00      PRO  N  
ATOM   2062  CA  SER P 158      -1.438 -12.055 -10.796  0.00  0.00      PRO  C  
ATOM   2063  C   SER P 158      -1.427 -13.017  -9.645  0.00  0.00      PRO  C  
ATOM   2064  O   SER P 158      -1.365 -12.584  -8.490  0.00  0.00      PRO  O  
ATOM   2065  CB  SER P 158      -2.918 -11.994 -11.430  0.00  0.00      PRO  C  
ATOM   2066  OG  SER P 158      -2.934 -10.960 -12.442  0.00  0.00      PRO  O  
ATOM   2067  HN  SER P 158      -0.600 -12.866 -12.685  0.00  0.00      PRO  H  
ATOM   2068  HA  SER P 158      -1.284 -11.034 -10.481  0.00  0.00      PRO  H  
ATOM   2069  HB1 SER P 158      -3.653 -11.715 -10.645  0.00  0.00      PRO  H  
ATOM   2070  HB2 SER P 158      -3.306 -12.913 -11.920  0.00  0.00      PRO  H  
ATOM   2071  HG1 SER P 158      -2.402 -11.276 -13.176  0.00  0.00      PRO  H  
ATOM   2072  N   LEU P 159      -1.505 -14.322  -9.842  0.00  0.00      PRO  N  
ATOM   2073  CA  LEU P 159      -1.479 -15.309  -8.829  0.00  0.00      PRO  C  
ATOM   2074  C   LEU P 159      -0.202 -15.374  -8.005  0.00  0.00      PRO  C  
ATOM   2075  O   LEU P 159      -0.256 -15.595  -6.781  0.00  0.00      PRO  O  
ATOM   2076  CB  LEU P 159      -1.635 -16.761  -9.492  0.00  0.00      PRO  C  
ATOM   2077  CG  LEU P 159      -1.684 -17.919  -8.575  0.00  0.00      PRO  C  
ATOM   2078  CD1 LEU P 159      -2.698 -17.650  -7.436  0.00  0.00      PRO  C  
ATOM   2079  CD2 LEU P 159      -2.105 -19.212  -9.275  0.00  0.00      PRO  C  
ATOM   2080  HN  LEU P 159      -1.703 -14.628 -10.770  0.00  0.00      PRO  H  
ATOM   2081  HA  LEU P 159      -2.374 -15.000  -8.309  0.00  0.00      PRO  H  
ATOM   2082  HB1 LEU P 159      -0.920 -16.828 -10.340  0.00  0.00      PRO  H  
ATOM   2083  HB2 LEU P 159      -2.587 -16.686 -10.059  0.00  0.00      PRO  H  
ATOM   2084  HG  LEU P 159      -0.653 -18.043  -8.179  0.00  0.00      PRO  H  
ATOM   2085 HD11 LEU P 159      -3.750 -17.745  -7.780  0.00  0.00      PRO  H  
ATOM   2086 HD12 LEU P 159      -2.628 -18.364  -6.587  0.00  0.00      PRO  H  
ATOM   2087 HD13 LEU P 159      -2.545 -16.679  -6.918  0.00  0.00      PRO  H  
ATOM   2088 HD21 LEU P 159      -1.692 -19.358 -10.296  0.00  0.00      PRO  H  
ATOM   2089 HD22 LEU P 159      -1.783 -20.120  -8.722  0.00  0.00      PRO  H  
ATOM   2090 HD23 LEU P 159      -3.210 -19.188  -9.388  0.00  0.00      PRO  H  
ATOM   2091  N   ALA P 160       0.928 -15.150  -8.625  0.00  0.00      PRO  N  
ATOM   2092  CA  ALA P 160       2.174 -15.068  -7.915  0.00  0.00      PRO  C  
ATOM   2093  C   ALA P 160       2.257 -13.816  -7.036  0.00  0.00      PRO  C  
ATOM   2094  O   ALA P 160       2.726 -13.929  -5.907  0.00  0.00      PRO  O  
ATOM   2095  CB  ALA P 160       3.344 -15.061  -8.882  0.00  0.00      PRO  C  
ATOM   2096  HN  ALA P 160       1.016 -15.008  -9.608  0.00  0.00      PRO  H  
ATOM   2097  HA  ALA P 160       2.259 -15.930  -7.270  0.00  0.00      PRO  H  
ATOM   2098  HB1 ALA P 160       3.412 -16.001  -9.470  0.00  0.00      PRO  H  
ATOM   2099  HB2 ALA P 160       3.158 -14.224  -9.589  0.00  0.00      PRO  H  
ATOM   2100  HB3 ALA P 160       4.348 -14.899  -8.435  0.00  0.00      PRO  H  
ATOM   2101  N   THR P 161       1.827 -12.664  -7.552  0.00  0.00      PRO  N  
ATOM   2102  CA  THR P 161       1.910 -11.481  -6.721  0.00  0.00      PRO  C  
ATOM   2103  C   THR P 161       0.987 -11.482  -5.517  0.00  0.00      PRO  C  
ATOM   2104  O   THR P 161       1.349 -11.053  -4.459  0.00  0.00      PRO  O  
ATOM   2105  CB  THR P 161       1.690 -10.171  -7.522  0.00  0.00      PRO  C  
ATOM   2106  OG1 THR P 161       2.779 -10.113  -8.460  0.00  0.00      PRO  O  
ATOM   2107  CG2 THR P 161       1.734  -8.876  -6.647  0.00  0.00      PRO  C  
ATOM   2108  HN  THR P 161       1.313 -12.433  -8.374  0.00  0.00      PRO  H  
ATOM   2109  HA  THR P 161       2.911 -11.441  -6.317  0.00  0.00      PRO  H  
ATOM   2110  HB  THR P 161       0.724 -10.121  -8.068  0.00  0.00      PRO  H  
ATOM   2111  HG1 THR P 161       2.531 -10.679  -9.195  0.00  0.00      PRO  H  
ATOM   2112 HG21 THR P 161       0.786  -8.653  -6.111  0.00  0.00      PRO  H  
ATOM   2113 HG22 THR P 161       2.587  -8.898  -5.936  0.00  0.00      PRO  H  
ATOM   2114 HG23 THR P 161       1.787  -7.981  -7.303  0.00  0.00      PRO  H  
ATOM   2115  N   TRP P 162      -0.231 -12.119  -5.658  0.00  0.00      PRO  N  
ATOM   2116  CA  TRP P 162      -0.996 -12.328  -4.464  0.00  0.00      PRO  C  
ATOM   2117  C   TRP P 162      -0.288 -13.209  -3.477  0.00  0.00      PRO  C  
ATOM   2118  O   TRP P 162      -0.171 -12.874  -2.305  0.00  0.00      PRO  O  
ATOM   2119  CB  TRP P 162      -2.405 -12.882  -4.832  0.00  0.00      PRO  C  
ATOM   2120  CG  TRP P 162      -3.365 -11.889  -5.466  0.00  0.00      PRO  C  
ATOM   2121  CD1 TRP P 162      -3.917 -11.823  -6.729  0.00  0.00      PRO  C  
ATOM   2122  NE1 TRP P 162      -4.641 -10.669  -6.820  0.00  0.00      PRO  N  
ATOM   2123  CE2 TRP P 162      -4.570  -9.933  -5.606  0.00  0.00      PRO  C  
ATOM   2124  CD2 TRP P 162      -3.817 -10.760  -4.726  0.00  0.00      PRO  C  
ATOM   2125  CE3 TRP P 162      -3.638 -10.367  -3.370  0.00  0.00      PRO  C  
ATOM   2126  CZ3 TRP P 162      -4.285  -9.202  -3.003  0.00  0.00      PRO  C  
ATOM   2127  CZ2 TRP P 162      -5.093  -8.734  -5.236  0.00  0.00      PRO  C  
ATOM   2128  CH2 TRP P 162      -4.998  -8.391  -3.875  0.00  0.00      PRO  C  
ATOM   2129  HN  TRP P 162      -0.544 -12.480  -6.534  0.00  0.00      PRO  H  
ATOM   2130  HA  TRP P 162      -1.169 -11.417  -3.911  0.00  0.00      PRO  H  
ATOM   2131  HB1 TRP P 162      -2.887 -13.220  -3.890  0.00  0.00      PRO  H  
ATOM   2132  HB2 TRP P 162      -2.334 -13.828  -5.411  0.00  0.00      PRO  H  
ATOM   2133  HD1 TRP P 162      -3.689 -12.542  -7.502  0.00  0.00      PRO  H  
ATOM   2134  HE1 TRP P 162      -5.052 -10.429  -7.672  0.00  0.00      PRO  H  
ATOM   2135  HE3 TRP P 162      -3.202 -11.020  -2.629  0.00  0.00      PRO  H  
ATOM   2136  HZ3 TRP P 162      -4.274  -8.771  -2.013  0.00  0.00      PRO  H  
ATOM   2137  HZ2 TRP P 162      -5.584  -8.061  -5.922  0.00  0.00      PRO  H  
ATOM   2138  HH2 TRP P 162      -5.321  -7.427  -3.511  0.00  0.00      PRO  H  
ATOM   2139  N   SER P 163       0.259 -14.334  -4.026  0.00  0.00      PRO  N  
ATOM   2140  CA  SER P 163       0.897 -15.358  -3.210  0.00  0.00      PRO  C  
ATOM   2141  C   SER P 163       2.065 -14.799  -2.450  0.00  0.00      PRO  C  
ATOM   2142  O   SER P 163       2.231 -15.005  -1.243  0.00  0.00      PRO  O  
ATOM   2143  CB  SER P 163       1.510 -16.514  -4.049  0.00  0.00      PRO  C  
ATOM   2144  OG  SER P 163       0.453 -17.138  -4.747  0.00  0.00      PRO  O  
ATOM   2145  HN  SER P 163       0.057 -14.523  -4.984  0.00  0.00      PRO  H  
ATOM   2146  HA  SER P 163       0.174 -15.695  -2.482  0.00  0.00      PRO  H  
ATOM   2147  HB1 SER P 163       1.982 -17.187  -3.301  0.00  0.00      PRO  H  
ATOM   2148  HB2 SER P 163       2.337 -16.100  -4.665  0.00  0.00      PRO  H  
ATOM   2149  HG1 SER P 163       0.123 -16.493  -5.377  0.00  0.00      PRO  H  
ATOM   2150  N   VAL P 164       3.011 -14.026  -3.069  0.00  0.00      PRO  N  
ATOM   2151  CA  VAL P 164       4.141 -13.311  -2.385  0.00  0.00      PRO  C  
ATOM   2152  C   VAL P 164       3.687 -12.216  -1.356  0.00  0.00      PRO  C  
ATOM   2153  O   VAL P 164       4.307 -11.904  -0.405  0.00  0.00      PRO  O  
ATOM   2154  CB  VAL P 164       5.103 -12.751  -3.392  0.00  0.00      PRO  C  
ATOM   2155  CG1 VAL P 164       4.836 -11.359  -3.863  0.00  0.00      PRO  C  
ATOM   2156  CG2 VAL P 164       6.528 -12.851  -2.793  0.00  0.00      PRO  C  
ATOM   2157  HN  VAL P 164       2.903 -13.835  -4.041  0.00  0.00      PRO  H  
ATOM   2158  HA  VAL P 164       4.657 -14.052  -1.793  0.00  0.00      PRO  H  
ATOM   2159  HB  VAL P 164       4.993 -13.414  -4.277  0.00  0.00      PRO  H  
ATOM   2160 HG11 VAL P 164       5.555 -11.059  -4.654  0.00  0.00      PRO  H  
ATOM   2161 HG12 VAL P 164       3.780 -11.241  -4.189  0.00  0.00      PRO  H  
ATOM   2162 HG13 VAL P 164       5.073 -10.616  -3.072  0.00  0.00      PRO  H  
ATOM   2163 HG21 VAL P 164       6.473 -13.882  -2.383  0.00  0.00      PRO  H  
ATOM   2164 HG22 VAL P 164       7.375 -12.798  -3.510  0.00  0.00      PRO  H  
ATOM   2165 HG23 VAL P 164       6.588 -12.097  -1.979  0.00  0.00      PRO  H  
ATOM   2166  N   ALA P 165       2.511 -11.560  -1.542  0.00  0.00      PRO  N  
ATOM   2167  CA  ALA P 165       1.996 -10.589  -0.556  0.00  0.00      PRO  C  
ATOM   2168  C   ALA P 165       1.487 -11.379   0.670  0.00  0.00      PRO  C  
ATOM   2169  O   ALA P 165       1.577 -10.878   1.836  0.00  0.00      PRO  O  
ATOM   2170  CB  ALA P 165       0.911  -9.799  -1.281  0.00  0.00      PRO  C  
ATOM   2171  HN  ALA P 165       1.932 -11.779  -2.324  0.00  0.00      PRO  H  
ATOM   2172  HA  ALA P 165       2.787  -9.938  -0.212  0.00  0.00      PRO  H  
ATOM   2173  HB1 ALA P 165       1.297  -9.651  -2.312  0.00  0.00      PRO  H  
ATOM   2174  HB2 ALA P 165       0.018 -10.423  -1.498  0.00  0.00      PRO  H  
ATOM   2175  HB3 ALA P 165       0.580  -8.848  -0.811  0.00  0.00      PRO  H  
ATOM   2176  N   VAL P 166       0.823 -12.545   0.458  0.00  0.00      PRO  N  
ATOM   2177  CA  VAL P 166       0.195 -13.232   1.608  0.00  0.00      PRO  C  
ATOM   2178  C   VAL P 166       1.268 -13.950   2.476  0.00  0.00      PRO  C  
ATOM   2179  O   VAL P 166       1.177 -14.130   3.719  0.00  0.00      PRO  O  
ATOM   2180  CB  VAL P 166      -0.901 -14.223   1.270  0.00  0.00      PRO  C  
ATOM   2181  CG1 VAL P 166      -2.191 -13.537   0.634  0.00  0.00      PRO  C  
ATOM   2182  CG2 VAL P 166      -0.453 -15.473   0.478  0.00  0.00      PRO  C  
ATOM   2183  HN  VAL P 166       0.764 -12.994  -0.430  0.00  0.00      PRO  H  
ATOM   2184  HA  VAL P 166      -0.240 -12.411   2.158  0.00  0.00      PRO  H  
ATOM   2185  HB  VAL P 166      -1.294 -14.645   2.220  0.00  0.00      PRO  H  
ATOM   2186 HG11 VAL P 166      -2.706 -12.908   1.391  0.00  0.00      PRO  H  
ATOM   2187 HG12 VAL P 166      -1.847 -13.041  -0.298  0.00  0.00      PRO  H  
ATOM   2188 HG13 VAL P 166      -2.965 -14.300   0.402  0.00  0.00      PRO  H  
ATOM   2189 HG21 VAL P 166      -0.236 -15.057  -0.529  0.00  0.00      PRO  H  
ATOM   2190 HG22 VAL P 166       0.400 -15.975   0.982  0.00  0.00      PRO  H  
ATOM   2191 HG23 VAL P 166      -1.290 -16.203   0.462  0.00  0.00      PRO  H  
ATOM   2192  N   PHE P 167       2.336 -14.371   1.806  0.00  0.00      PRO  N  
ATOM   2193  CA  PHE P 167       3.571 -14.971   2.276  0.00  0.00      PRO  C  
ATOM   2194  C   PHE P 167       4.376 -13.878   2.960  0.00  0.00      PRO  C  
ATOM   2195  O   PHE P 167       5.003 -14.131   3.989  0.00  0.00      PRO  O  
ATOM   2196  CB  PHE P 167       4.415 -15.625   1.077  0.00  0.00      PRO  C  
ATOM   2197  CG  PHE P 167       5.525 -16.479   1.647  0.00  0.00      PRO  C  
ATOM   2198  CD1 PHE P 167       5.276 -17.366   2.713  0.00  0.00      PRO  C  
ATOM   2199  CE1 PHE P 167       6.358 -18.131   3.211  0.00  0.00      PRO  C  
ATOM   2200  CZ  PHE P 167       7.631 -18.009   2.655  0.00  0.00      PRO  C  
ATOM   2201  CD2 PHE P 167       6.745 -16.460   0.934  0.00  0.00      PRO  C  
ATOM   2202  CE2 PHE P 167       7.822 -17.165   1.531  0.00  0.00      PRO  C  
ATOM   2203  HN  PHE P 167       2.238 -14.353   0.814  0.00  0.00      PRO  H  
ATOM   2204  HA  PHE P 167       3.271 -15.726   2.987  0.00  0.00      PRO  H  
ATOM   2205  HB1 PHE P 167       4.685 -14.941   0.245  0.00  0.00      PRO  H  
ATOM   2206  HB2 PHE P 167       3.609 -16.262   0.653  0.00  0.00      PRO  H  
ATOM   2207  HD1 PHE P 167       4.307 -17.542   3.157  0.00  0.00      PRO  H  
ATOM   2208  HE1 PHE P 167       6.332 -18.795   4.063  0.00  0.00      PRO  H  
ATOM   2209  HZ  PHE P 167       8.378 -18.610   3.151  0.00  0.00      PRO  H  
ATOM   2210  HD2 PHE P 167       6.829 -15.777   0.102  0.00  0.00      PRO  H  
ATOM   2211  HE2 PHE P 167       8.840 -17.130   1.172  0.00  0.00      PRO  H  
ATOM   2212  N   ALA P 168       4.349 -12.579   2.492  0.00  0.00      PRO  N  
ATOM   2213  CA  ALA P 168       4.906 -11.411   3.252  0.00  0.00      PRO  C  
ATOM   2214  C   ALA P 168       4.128 -11.033   4.452  0.00  0.00      PRO  C  
ATOM   2215  O   ALA P 168       4.635 -10.310   5.296  0.00  0.00      PRO  O  
ATOM   2216  CB  ALA P 168       5.021 -10.231   2.317  0.00  0.00      PRO  C  
ATOM   2217  HN  ALA P 168       4.016 -12.328   1.586  0.00  0.00      PRO  H  
ATOM   2218  HA  ALA P 168       5.907 -11.719   3.514  0.00  0.00      PRO  H  
ATOM   2219  HB1 ALA P 168       4.091  -9.745   1.951  0.00  0.00      PRO  H  
ATOM   2220  HB2 ALA P 168       5.577  -9.425   2.841  0.00  0.00      PRO  H  
ATOM   2221  HB3 ALA P 168       5.518 -10.543   1.374  0.00  0.00      PRO  H  
ATOM   2222  N   SER P 169       2.878 -11.558   4.548  0.00  0.00      PRO  N  
ATOM   2223  CA  SER P 169       1.945 -11.313   5.627  0.00  0.00      PRO  C  
ATOM   2224  C   SER P 169       1.917 -12.487   6.539  0.00  0.00      PRO  C  
ATOM   2225  O   SER P 169       1.286 -12.430   7.605  0.00  0.00      PRO  O  
ATOM   2226  CB  SER P 169       0.539 -10.944   5.092  0.00  0.00      PRO  C  
ATOM   2227  OG  SER P 169       0.727  -9.726   4.357  0.00  0.00      PRO  O  
ATOM   2228  HN  SER P 169       2.600 -12.090   3.751  0.00  0.00      PRO  H  
ATOM   2229  HA  SER P 169       2.436 -10.548   6.210  0.00  0.00      PRO  H  
ATOM   2230  HB1 SER P 169      -0.154 -10.823   5.952  0.00  0.00      PRO  H  
ATOM   2231  HB2 SER P 169       0.189 -11.776   4.444  0.00  0.00      PRO  H  
ATOM   2232  HG1 SER P 169       1.028 -10.040   3.501  0.00  0.00      PRO  H  
ATOM   2233  N   LEU P 170       2.652 -13.607   6.197  0.00  0.00      PRO  N  
ATOM   2234  CA  LEU P 170       2.772 -14.659   7.231  0.00  0.00      PRO  C  
ATOM   2235  C   LEU P 170       3.426 -14.198   8.510  0.00  0.00      PRO  C  
ATOM   2236  O   LEU P 170       2.961 -14.502   9.618  0.00  0.00      PRO  O  
ATOM   2237  CB  LEU P 170       3.236 -15.986   6.548  0.00  0.00      PRO  C  
ATOM   2238  CG  LEU P 170       3.219 -17.278   7.379  0.00  0.00      PRO  C  
ATOM   2239  CD1 LEU P 170       1.806 -17.732   7.884  0.00  0.00      PRO  C  
ATOM   2240  CD2 LEU P 170       3.921 -18.322   6.602  0.00  0.00      PRO  C  
ATOM   2241  HN  LEU P 170       3.131 -13.723   5.330  0.00  0.00      PRO  H  
ATOM   2242  HA  LEU P 170       1.755 -14.875   7.523  0.00  0.00      PRO  H  
ATOM   2243  HB1 LEU P 170       4.186 -15.789   6.006  0.00  0.00      PRO  H  
ATOM   2244  HB2 LEU P 170       2.516 -16.073   5.707  0.00  0.00      PRO  H  
ATOM   2245  HG  LEU P 170       3.852 -17.025   8.257  0.00  0.00      PRO  H  
ATOM   2246 HD11 LEU P 170       1.322 -18.350   7.098  0.00  0.00      PRO  H  
ATOM   2247 HD12 LEU P 170       2.098 -18.445   8.684  0.00  0.00      PRO  H  
ATOM   2248 HD13 LEU P 170       1.163 -16.913   8.271  0.00  0.00      PRO  H  
ATOM   2249 HD21 LEU P 170       4.054 -19.282   7.146  0.00  0.00      PRO  H  
ATOM   2250 HD22 LEU P 170       3.414 -18.564   5.643  0.00  0.00      PRO  H  
ATOM   2251 HD23 LEU P 170       4.901 -17.998   6.192  0.00  0.00      PRO  H  
ATOM   2252  N   PRO P 171       4.604 -13.457   8.401  0.00  0.00      PRO  N  
ATOM   2253  CA  PRO P 171       5.133 -12.803   9.577  0.00  0.00      PRO  C  
ATOM   2254  C   PRO P 171       4.208 -11.920  10.361  0.00  0.00      PRO  C  
ATOM   2255  O   PRO P 171       4.053 -12.030  11.582  0.00  0.00      PRO  O  
ATOM   2256  CD  PRO P 171       5.494 -13.230   7.253  0.00  0.00      PRO  C  
ATOM   2257  CB  PRO P 171       6.446 -12.011   8.984  0.00  0.00      PRO  C  
ATOM   2258  CG  PRO P 171       6.829 -12.713   7.765  0.00  0.00      PRO  C  
ATOM   2259  HD1 PRO P 171       5.456 -14.137   6.612  0.00  0.00      PRO  H  
ATOM   2260  HD2 PRO P 171       4.973 -12.472   6.630  0.00  0.00      PRO  H  
ATOM   2261  HA  PRO P 171       5.539 -13.531  10.263  0.00  0.00      PRO  H  
ATOM   2262  HB1 PRO P 171       7.116 -12.051   9.869  0.00  0.00      PRO  H  
ATOM   2263  HB2 PRO P 171       6.209 -10.930   8.882  0.00  0.00      PRO  H  
ATOM   2264  HG1 PRO P 171       7.484 -13.549   8.093  0.00  0.00      PRO  H  
ATOM   2265  HG2 PRO P 171       7.362 -12.041   7.059  0.00  0.00      PRO  H  
ATOM   2266  N   GLY P 172       3.436 -11.029   9.699  0.00  0.00      PRO  N  
ATOM   2267  CA  GLY P 172       2.357 -10.223  10.256  0.00  0.00      PRO  C  
ATOM   2268  C   GLY P 172       1.246 -10.958  10.899  0.00  0.00      PRO  C  
ATOM   2269  O   GLY P 172       0.759 -10.519  11.959  0.00  0.00      PRO  O  
ATOM   2270  HN  GLY P 172       3.689 -10.822   8.758  0.00  0.00      PRO  H  
ATOM   2271  HA1 GLY P 172       2.017  -9.659   9.400  0.00  0.00      PRO  H  
ATOM   2272  HA2 GLY P 172       2.800  -9.579  11.002  0.00  0.00      PRO  H  
ATOM   2273  N   PHE P 173       0.720 -12.060  10.400  0.00  0.00      PRO  N  
ATOM   2274  CA  PHE P 173      -0.171 -12.960  11.111  0.00  0.00      PRO  C  
ATOM   2275  C   PHE P 173       0.478 -13.549  12.373  0.00  0.00      PRO  C  
ATOM   2276  O   PHE P 173      -0.152 -13.588  13.435  0.00  0.00      PRO  O  
ATOM   2277  CB  PHE P 173      -0.647 -14.049  10.143  0.00  0.00      PRO  C  
ATOM   2278  CG  PHE P 173      -1.846 -14.853  10.577  0.00  0.00      PRO  C  
ATOM   2279  CD1 PHE P 173      -1.814 -16.238  10.895  0.00  0.00      PRO  C  
ATOM   2280  CE1 PHE P 173      -2.993 -16.858  11.281  0.00  0.00      PRO  C  
ATOM   2281  CZ  PHE P 173      -4.213 -16.124  11.332  0.00  0.00      PRO  C  
ATOM   2282  CD2 PHE P 173      -3.073 -14.159  10.653  0.00  0.00      PRO  C  
ATOM   2283  CE2 PHE P 173      -4.292 -14.773  10.957  0.00  0.00      PRO  C  
ATOM   2284  HN  PHE P 173       0.822 -12.201   9.418  0.00  0.00      PRO  H  
ATOM   2285  HA  PHE P 173      -1.105 -12.444  11.279  0.00  0.00      PRO  H  
ATOM   2286  HB1 PHE P 173       0.151 -14.764   9.850  0.00  0.00      PRO  H  
ATOM   2287  HB2 PHE P 173      -0.826 -13.569   9.158  0.00  0.00      PRO  H  
ATOM   2288  HD1 PHE P 173      -0.879 -16.776  10.839  0.00  0.00      PRO  H  
ATOM   2289  HE1 PHE P 173      -2.995 -17.874  11.648  0.00  0.00      PRO  H  
ATOM   2290  HZ  PHE P 173      -5.037 -16.677  11.759  0.00  0.00      PRO  H  
ATOM   2291  HD2 PHE P 173      -3.141 -13.086  10.546  0.00  0.00      PRO  H  
ATOM   2292  HE2 PHE P 173      -5.231 -14.249  11.056  0.00  0.00      PRO  H  
ATOM   2293  N   LEU P 174       1.728 -14.019  12.361  0.00  0.00      PRO  N  
ATOM   2294  CA  LEU P 174       2.310 -14.473  13.624  0.00  0.00      PRO  C  
ATOM   2295  C   LEU P 174       2.546 -13.406  14.635  0.00  0.00      PRO  C  
ATOM   2296  O   LEU P 174       2.186 -13.577  15.737  0.00  0.00      PRO  O  
ATOM   2297  CB  LEU P 174       3.808 -14.979  13.433  0.00  0.00      PRO  C  
ATOM   2298  CG  LEU P 174       3.953 -16.279  12.655  0.00  0.00      PRO  C  
ATOM   2299  CD1 LEU P 174       5.464 -16.574  12.464  0.00  0.00      PRO  C  
ATOM   2300  CD2 LEU P 174       3.244 -17.472  13.308  0.00  0.00      PRO  C  
ATOM   2301  HN  LEU P 174       2.265 -14.067  11.522  0.00  0.00      PRO  H  
ATOM   2302  HA  LEU P 174       1.610 -15.211  13.985  0.00  0.00      PRO  H  
ATOM   2303  HB1 LEU P 174       4.350 -15.109  14.394  0.00  0.00      PRO  H  
ATOM   2304  HB2 LEU P 174       4.343 -14.186  12.868  0.00  0.00      PRO  H  
ATOM   2305  HG  LEU P 174       3.508 -16.238  11.638  0.00  0.00      PRO  H  
ATOM   2306 HD11 LEU P 174       5.627 -17.389  11.726  0.00  0.00      PRO  H  
ATOM   2307 HD12 LEU P 174       6.117 -15.717  12.195  0.00  0.00      PRO  H  
ATOM   2308 HD13 LEU P 174       5.961 -16.905  13.401  0.00  0.00      PRO  H  
ATOM   2309 HD21 LEU P 174       2.158 -17.238  13.350  0.00  0.00      PRO  H  
ATOM   2310 HD22 LEU P 174       3.233 -18.441  12.765  0.00  0.00      PRO  H  
ATOM   2311 HD23 LEU P 174       3.563 -17.718  14.344  0.00  0.00      PRO  H  
ATOM   2312  N   PHE P 175       2.982 -12.219  14.235  0.00  0.00      PRO  N  
ATOM   2313  CA  PHE P 175       3.660 -11.192  15.079  0.00  0.00      PRO  C  
ATOM   2314  C   PHE P 175       2.594 -10.318  15.691  0.00  0.00      PRO  C  
ATOM   2315  O   PHE P 175       2.757  -9.778  16.740  0.00  0.00      PRO  O  
ATOM   2316  CB  PHE P 175       4.556 -10.422  14.098  0.00  0.00      PRO  C  
ATOM   2317  CG  PHE P 175       5.394  -9.304  14.710  0.00  0.00      PRO  C  
ATOM   2318  CD1 PHE P 175       5.972  -9.544  15.963  0.00  0.00      PRO  C  
ATOM   2319  CE1 PHE P 175       6.712  -8.569  16.566  0.00  0.00      PRO  C  
ATOM   2320  CZ  PHE P 175       6.912  -7.353  15.974  0.00  0.00      PRO  C  
ATOM   2321  CD2 PHE P 175       5.569  -8.068  14.074  0.00  0.00      PRO  C  
ATOM   2322  CE2 PHE P 175       6.388  -7.064  14.739  0.00  0.00      PRO  C  
ATOM   2323  HN  PHE P 175       3.101 -11.982  13.274  0.00  0.00      PRO  H  
ATOM   2324  HA  PHE P 175       4.167 -11.744  15.857  0.00  0.00      PRO  H  
ATOM   2325  HB1 PHE P 175       3.821  -9.925  13.430  0.00  0.00      PRO  H  
ATOM   2326  HB2 PHE P 175       5.243 -11.179  13.662  0.00  0.00      PRO  H  
ATOM   2327  HD1 PHE P 175       5.787 -10.406  16.586  0.00  0.00      PRO  H  
ATOM   2328  HE1 PHE P 175       7.209  -8.687  17.518  0.00  0.00      PRO  H  
ATOM   2329  HZ  PHE P 175       7.315  -6.509  16.515  0.00  0.00      PRO  H  
ATOM   2330  HD2 PHE P 175       5.089  -7.742  13.163  0.00  0.00      PRO  H  
ATOM   2331  HE2 PHE P 175       6.388  -6.068  14.321  0.00  0.00      PRO  H  
ATOM   2332  N   SER P 176       1.442 -10.238  14.996  0.00  0.00      PRO  N  
ATOM   2333  CA  SER P 176       0.378  -9.427  15.490  0.00  0.00      PRO  C  
ATOM   2334  C   SER P 176      -0.231  -9.981  16.696  0.00  0.00      PRO  C  
ATOM   2335  O   SER P 176      -0.385 -11.181  16.887  0.00  0.00      PRO  O  
ATOM   2336  CB  SER P 176      -0.844  -9.214  14.446  0.00  0.00      PRO  C  
ATOM   2337  OG  SER P 176      -1.210 -10.442  13.818  0.00  0.00      PRO  O  
ATOM   2338  HN  SER P 176       1.349 -10.545  14.052  0.00  0.00      PRO  H  
ATOM   2339  HA  SER P 176       0.735  -8.463  15.822  0.00  0.00      PRO  H  
ATOM   2340  HB1 SER P 176      -0.556  -8.541  13.610  0.00  0.00      PRO  H  
ATOM   2341  HB2 SER P 176      -1.733  -8.757  14.930  0.00  0.00      PRO  H  
ATOM   2342  HG1 SER P 176      -0.504 -10.761  13.251  0.00  0.00      PRO  H  
ATOM   2343  N   THR P 177      -0.690  -9.134  17.622  0.00  0.00      PRO  N  
ATOM   2344  CA  THR P 177      -0.891  -9.524  19.053  0.00  0.00      PRO  C  
ATOM   2345  C   THR P 177      -2.136  -8.790  19.564  0.00  0.00      PRO  C  
ATOM   2346  O   THR P 177      -2.390  -7.606  19.403  0.00  0.00      PRO  O  
ATOM   2347  CB  THR P 177       0.364  -9.316  19.909  0.00  0.00      PRO  C  
ATOM   2348  OG1 THR P 177       0.109  -9.567  21.275  0.00  0.00      PRO  O  
ATOM   2349  CG2 THR P 177       1.005  -7.907  19.629  0.00  0.00      PRO  C  
ATOM   2350  HN  THR P 177      -0.899  -8.201  17.339  0.00  0.00      PRO  H  
ATOM   2351  HA  THR P 177      -1.135 -10.574  18.984  0.00  0.00      PRO  H  
ATOM   2352  HB  THR P 177       1.112 -10.073  19.590  0.00  0.00      PRO  H  
ATOM   2353  HG1 THR P 177      -0.172 -10.482  21.346  0.00  0.00      PRO  H  
ATOM   2354 HG21 THR P 177       1.818  -7.696  20.355  0.00  0.00      PRO  H  
ATOM   2355 HG22 THR P 177       1.492  -7.934  18.631  0.00  0.00      PRO  H  
ATOM   2356 HG23 THR P 177       0.270  -7.074  19.642  0.00  0.00      PRO  H  
ATOM   2357  N   CYS P 178      -2.943  -9.633  20.305  0.00  0.00      PRO  N  
ATOM   2358  CA  CYS P 178      -4.169  -9.063  20.997  0.00  0.00      PRO  C  
ATOM   2359  C   CYS P 178      -3.950  -9.328  22.523  0.00  0.00      PRO  C  
ATOM   2360  O   CYS P 178      -3.636 -10.435  22.927  0.00  0.00      PRO  O  
ATOM   2361  CB  CYS P 178      -5.488  -9.724  20.590  0.00  0.00      PRO  C  
ATOM   2362  SG  CYS P 178      -7.009  -8.730  21.054  0.00  0.00      PRO  S  
ATOM   2363  HN  CYS P 178      -2.580 -10.447  20.752  0.00  0.00      PRO  H  
ATOM   2364  HA  CYS P 178      -4.184  -8.000  20.809  0.00  0.00      PRO  H  
ATOM   2365  HB1 CYS P 178      -5.578 -10.708  21.099  0.00  0.00      PRO  H  
ATOM   2366  HB2 CYS P 178      -5.397  -9.745  19.483  0.00  0.00      PRO  H  
ATOM   2367  HG1 CYS P 178      -6.443  -7.551  20.842  0.00  0.00      PRO  H  
ATOM   2368  N   TYR P 179      -4.018  -8.250  23.301  0.00  0.00      PRO  N  
ATOM   2369  CA  TYR P 179      -3.808  -8.302  24.704  0.00  0.00      PRO  C  
ATOM   2370  C   TYR P 179      -4.722  -7.330  25.383  0.00  0.00      PRO  C  
ATOM   2371  O   TYR P 179      -5.179  -6.405  24.772  0.00  0.00      PRO  O  
ATOM   2372  CB  TYR P 179      -2.305  -8.082  25.054  0.00  0.00      PRO  C  
ATOM   2373  CG  TYR P 179      -1.736  -6.735  24.571  0.00  0.00      PRO  C  
ATOM   2374  CD1 TYR P 179      -1.759  -5.674  25.469  0.00  0.00      PRO  C  
ATOM   2375  CE1 TYR P 179      -1.254  -4.428  25.096  0.00  0.00      PRO  C  
ATOM   2376  CZ  TYR P 179      -0.636  -4.257  23.824  0.00  0.00      PRO  C  
ATOM   2377  OH  TYR P 179      -0.097  -3.102  23.390  0.00  0.00      PRO  O  
ATOM   2378  CD2 TYR P 179      -1.371  -6.484  23.252  0.00  0.00      PRO  C  
ATOM   2379  CE2 TYR P 179      -0.940  -5.255  22.863  0.00  0.00      PRO  C  
ATOM   2380  HN  TYR P 179      -4.306  -7.364  22.946  0.00  0.00      PRO  H  
ATOM   2381  HA  TYR P 179      -4.059  -9.292  25.056  0.00  0.00      PRO  H  
ATOM   2382  HB1 TYR P 179      -1.723  -8.803  24.440  0.00  0.00      PRO  H  
ATOM   2383  HB2 TYR P 179      -2.130  -8.224  26.142  0.00  0.00      PRO  H  
ATOM   2384  HD1 TYR P 179      -1.924  -5.885  26.515  0.00  0.00      PRO  H  
ATOM   2385  HE1 TYR P 179      -1.308  -3.714  25.904  0.00  0.00      PRO  H  
ATOM   2386  HH  TYR P 179       0.143  -2.558  24.143  0.00  0.00      PRO  H  
ATOM   2387  HD2 TYR P 179      -1.466  -7.194  22.444  0.00  0.00      PRO  H  
ATOM   2388  HE2 TYR P 179      -0.543  -4.987  21.895  0.00  0.00      PRO  H  
ATOM   2389  N   THR P 180      -5.024  -7.667  26.636  0.00  0.00      PRO  N  
ATOM   2390  CA  THR P 180      -5.683  -6.712  27.608  0.00  0.00      PRO  C  
ATOM   2391  C   THR P 180      -4.575  -6.091  28.504  0.00  0.00      PRO  C  
ATOM   2392  O   THR P 180      -3.784  -6.855  29.083  0.00  0.00      PRO  O  
ATOM   2393  CB  THR P 180      -6.733  -7.454  28.541  0.00  0.00      PRO  C  
ATOM   2394  OG1 THR P 180      -7.820  -7.980  27.825  0.00  0.00      PRO  O  
ATOM   2395  CG2 THR P 180      -7.359  -6.499  29.523  0.00  0.00      PRO  C  
ATOM   2396  HN  THR P 180      -4.636  -8.538  26.926  0.00  0.00      PRO  H  
ATOM   2397  HA  THR P 180      -6.156  -5.934  27.027  0.00  0.00      PRO  H  
ATOM   2398  HB  THR P 180      -6.214  -8.265  29.095  0.00  0.00      PRO  H  
ATOM   2399  HG1 THR P 180      -7.325  -8.645  27.341  0.00  0.00      PRO  H  
ATOM   2400 HG21 THR P 180      -8.215  -6.920  30.092  0.00  0.00      PRO  H  
ATOM   2401 HG22 THR P 180      -6.641  -6.268  30.340  0.00  0.00      PRO  H  
ATOM   2402 HG23 THR P 180      -7.710  -5.566  29.032  0.00  0.00      PRO  H  
ATOM   2403  N   GLU P 181      -4.557  -4.797  28.732  0.00  0.00      PRO  N  
ATOM   2404  CA  GLU P 181      -3.591  -4.048  29.560  0.00  0.00      PRO  C  
ATOM   2405  C   GLU P 181      -4.077  -2.859  30.263  0.00  0.00      PRO  C  
ATOM   2406  O   GLU P 181      -4.410  -1.908  29.530  0.00  0.00      PRO  O  
ATOM   2407  CB  GLU P 181      -2.330  -3.820  28.632  0.00  0.00      PRO  C  
ATOM   2408  CG  GLU P 181      -1.349  -2.830  29.279  0.00  0.00      PRO  C  
ATOM   2409  CD  GLU P 181      -0.020  -2.754  28.610  0.00  0.00      PRO  C  
ATOM   2410  OE1 GLU P 181       0.798  -3.739  28.638  0.00  0.00      PRO  O1-
ATOM   2411  OE2 GLU P 181       0.298  -1.574  28.152  0.00  0.00      PRO  O  
ATOM   2412  HN  GLU P 181      -5.118  -4.303  28.072  0.00  0.00      PRO  H  
ATOM   2413  HA  GLU P 181      -3.111  -4.650  30.318  0.00  0.00      PRO  H  
ATOM   2414  HB1 GLU P 181      -2.791  -3.411  27.707  0.00  0.00      PRO  H  
ATOM   2415  HB2 GLU P 181      -1.830  -4.774  28.358  0.00  0.00      PRO  H  
ATOM   2416  HG1 GLU P 181      -1.246  -3.210  30.318  0.00  0.00      PRO  H  
ATOM   2417  HG2 GLU P 181      -1.858  -1.846  29.198  0.00  0.00      PRO  H  
ATOM   2418  N   ARG P 182      -4.098  -2.845  31.641  0.00  0.00      PRO  N  
ATOM   2419  CA  ARG P 182      -4.581  -1.666  32.489  0.00  0.00      PRO  C  
ATOM   2420  C   ARG P 182      -6.028  -1.127  32.069  0.00  0.00      PRO  C  
ATOM   2421  O   ARG P 182      -6.360   0.050  31.854  0.00  0.00      PRO  O  
ATOM   2422  CB  ARG P 182      -3.525  -0.568  32.435  0.00  0.00      PRO  C  
ATOM   2423  CG  ARG P 182      -2.182  -0.889  33.058  0.00  0.00      PRO  C  
ATOM   2424  CD  ARG P 182      -1.147   0.212  32.726  0.00  0.00      PRO  C  
ATOM   2425  NE  ARG P 182      -0.854   0.163  31.255  0.00  0.00      PRO  N1+
ATOM   2426  CZ  ARG P 182      -1.188   1.045  30.328  0.00  0.00      PRO  C  
ATOM   2427  NH1 ARG P 182      -1.837   2.120  30.662  0.00  0.00      PRO  N  
ATOM   2428  NH2 ARG P 182      -0.888   0.777  29.065  0.00  0.00      PRO  N  
ATOM   2429  HN  ARG P 182      -3.913  -3.746  32.026  0.00  0.00      PRO  H  
ATOM   2430  HA  ARG P 182      -4.647  -1.893  33.542  0.00  0.00      PRO  H  
ATOM   2431  HB1 ARG P 182      -3.890   0.333  32.972  0.00  0.00      PRO  H  
ATOM   2432  HB2 ARG P 182      -3.427  -0.388  31.343  0.00  0.00      PRO  H  
ATOM   2433  HG1 ARG P 182      -1.796  -1.835  32.624  0.00  0.00      PRO  H  
ATOM   2434  HG2 ARG P 182      -2.338  -1.108  34.136  0.00  0.00      PRO  H  
ATOM   2435  HD1 ARG P 182      -0.195  -0.087  33.214  0.00  0.00      PRO  H  
ATOM   2436  HD2 ARG P 182      -1.471   1.231  33.026  0.00  0.00      PRO  H  
ATOM   2437  HE  ARG P 182      -0.475  -0.705  30.937  0.00  0.00      PRO  H  
ATOM   2438 HH11 ARG P 182      -2.030   2.330  31.621  0.00  0.00      PRO  H  
ATOM   2439 HH12 ARG P 182      -2.127   2.817  30.007  0.00  0.00      PRO  H  
ATOM   2440 HH21 ARG P 182      -0.320   0.025  28.732  0.00  0.00      PRO  H  
ATOM   2441 HH22 ARG P 182      -1.460   1.216  28.372  0.00  0.00      PRO  H  
ATOM   2442  N   ASN P 183      -6.860  -2.153  31.917  0.00  0.00      PRO  N  
ATOM   2443  CA  ASN P 183      -8.255  -2.155  31.564  0.00  0.00      PRO  C  
ATOM   2444  C   ASN P 183      -8.639  -1.720  30.211  0.00  0.00      PRO  C  
ATOM   2445  O   ASN P 183      -9.681  -1.293  29.915  0.00  0.00      PRO  O  
ATOM   2446  CB  ASN P 183      -9.127  -1.477  32.685  0.00  0.00      PRO  C  
ATOM   2447  CG  ASN P 183      -8.887  -2.245  33.938  0.00  0.00      PRO  C  
ATOM   2448  OD1 ASN P 183      -8.349  -1.703  34.892  0.00  0.00      PRO  O  
ATOM   2449  ND2 ASN P 183      -9.453  -3.459  34.069  0.00  0.00      PRO  N  
ATOM   2450  HN  ASN P 183      -6.561  -3.086  32.102  0.00  0.00      PRO  H  
ATOM   2451  HA  ASN P 183      -8.543  -3.195  31.508  0.00  0.00      PRO  H  
ATOM   2452  HB1 ASN P 183     -10.166  -1.422  32.296  0.00  0.00      PRO  H  
ATOM   2453  HB2 ASN P 183      -8.925  -0.404  32.890  0.00  0.00      PRO  H  
ATOM   2454 HD21 ASN P 183     -10.075  -3.808  33.369  0.00  0.00      PRO  H  
ATOM   2455 HD22 ASN P 183      -9.322  -4.001  34.899  0.00  0.00      PRO  H  
ATOM   2456  N   HIS P 184      -7.726  -1.945  29.296  0.00  0.00      PRO  N  
ATOM   2457  CA  HIS P 184      -8.021  -1.594  27.892  0.00  0.00      PRO  C  
ATOM   2458  C   HIS P 184      -7.743  -2.815  26.987  0.00  0.00      PRO  C  
ATOM   2459  O   HIS P 184      -6.700  -3.486  27.165  0.00  0.00      PRO  O  
ATOM   2460  CB  HIS P 184      -7.186  -0.378  27.503  0.00  0.00      PRO  C  
ATOM   2461  ND1 HIS P 184      -6.748  -0.380  24.974  0.00  0.00      PRO  N  
ATOM   2462  CG  HIS P 184      -7.484   0.028  26.062  0.00  0.00      PRO  C  
ATOM   2463  CE1 HIS P 184      -7.100   0.315  23.861  0.00  0.00      PRO  C  
ATOM   2464  NE2 HIS P 184      -8.222   1.069  24.196  0.00  0.00      PRO  N  
ATOM   2465  CD2 HIS P 184      -8.377   0.914  25.583  0.00  0.00      PRO  C  
ATOM   2466  HN  HIS P 184      -6.814  -2.271  29.531  0.00  0.00      PRO  H  
ATOM   2467  HA  HIS P 184      -9.061  -1.366  27.718  0.00  0.00      PRO  H  
ATOM   2468  HB1 HIS P 184      -6.112  -0.594  27.686  0.00  0.00      PRO  H  
ATOM   2469  HB2 HIS P 184      -7.443   0.509  28.120  0.00  0.00      PRO  H  
ATOM   2470  HD1 HIS P 184      -5.877  -0.868  25.042  0.00  0.00      PRO  H  
ATOM   2471  HE1 HIS P 184      -6.612   0.296  22.887  0.00  0.00      PRO  H  
ATOM   2472  HD2 HIS P 184      -9.126   1.587  25.981  0.00  0.00      PRO  H  
ATOM   2473  N   THR P 185      -8.556  -3.035  25.924  0.00  0.00      PRO  N  
ATOM   2474  CA  THR P 185      -8.469  -4.157  25.073  0.00  0.00      PRO  C  
ATOM   2475  C   THR P 185      -7.754  -3.598  23.831  0.00  0.00      PRO  C  
ATOM   2476  O   THR P 185      -8.234  -2.627  23.179  0.00  0.00      PRO  O  
ATOM   2477  CB  THR P 185      -9.772  -4.936  24.848  0.00  0.00      PRO  C  
ATOM   2478  OG1 THR P 185     -10.497  -5.192  26.066  0.00  0.00      PRO  O  
ATOM   2479  CG2 THR P 185      -9.344  -6.293  24.241  0.00  0.00      PRO  C  
ATOM   2480  HN  THR P 185      -9.345  -2.459  25.726  0.00  0.00      PRO  H  
ATOM   2481  HA  THR P 185      -7.748  -4.822  25.526  0.00  0.00      PRO  H  
ATOM   2482  HB  THR P 185     -10.451  -4.399  24.150  0.00  0.00      PRO  H  
ATOM   2483  HG1 THR P 185     -10.673  -4.303  26.381  0.00  0.00      PRO  H  
ATOM   2484 HG21 THR P 185      -8.514  -6.783  24.794  0.00  0.00      PRO  H  
ATOM   2485 HG22 THR P 185     -10.171  -7.023  24.111  0.00  0.00      PRO  H  
ATOM   2486 HG23 THR P 185      -8.976  -6.087  23.213  0.00  0.00      PRO  H  
ATOM   2487  N   TYR P 186      -6.564  -4.194  23.555  0.00  0.00      PRO  N  
ATOM   2488  CA  TYR P 186      -5.789  -3.757  22.424  0.00  0.00      PRO  C  
ATOM   2489  C   TYR P 186      -5.591  -4.770  21.360  0.00  0.00      PRO  C  
ATOM   2490  O   TYR P 186      -5.639  -5.996  21.638  0.00  0.00      PRO  O  
ATOM   2491  CB  TYR P 186      -4.281  -3.416  22.767  0.00  0.00      PRO  C  
ATOM   2492  CG  TYR P 186      -4.127  -2.305  23.706  0.00  0.00      PRO  C  
ATOM   2493  CD1 TYR P 186      -4.291  -2.554  25.093  0.00  0.00      PRO  C  
ATOM   2494  CE1 TYR P 186      -4.148  -1.610  26.134  0.00  0.00      PRO  C  
ATOM   2495  CZ  TYR P 186      -3.645  -0.331  25.743  0.00  0.00      PRO  C  
ATOM   2496  OH  TYR P 186      -3.554   0.785  26.649  0.00  0.00      PRO  O  
ATOM   2497  CD2 TYR P 186      -3.534  -1.116  23.372  0.00  0.00      PRO  C  
ATOM   2498  CE2 TYR P 186      -3.292  -0.146  24.404  0.00  0.00      PRO  C  
ATOM   2499  HN  TYR P 186      -6.284  -4.978  24.103  0.00  0.00      PRO  H  
ATOM   2500  HA  TYR P 186      -6.330  -2.939  21.972  0.00  0.00      PRO  H  
ATOM   2501  HB1 TYR P 186      -3.694  -3.196  21.850  0.00  0.00      PRO  H  
ATOM   2502  HB2 TYR P 186      -3.821  -4.280  23.292  0.00  0.00      PRO  H  
ATOM   2503  HD1 TYR P 186      -4.720  -3.526  25.289  0.00  0.00      PRO  H  
ATOM   2504  HE1 TYR P 186      -4.431  -1.934  27.125  0.00  0.00      PRO  H  
ATOM   2505  HH  TYR P 186      -2.824   1.328  26.342  0.00  0.00      PRO  H  
ATOM   2506  HD2 TYR P 186      -3.161  -0.828  22.400  0.00  0.00      PRO  H  
ATOM   2507  HE2 TYR P 186      -2.822   0.786  24.128  0.00  0.00      PRO  H  
ATOM   2508  N   CYS P 187      -5.496  -4.294  20.127  0.00  0.00      PRO  N  
ATOM   2509  CA  CYS P 187      -5.021  -5.059  19.004  0.00  0.00      PRO  C  
ATOM   2510  C   CYS P 187      -3.807  -4.263  18.469  0.00  0.00      PRO  C  
ATOM   2511  O   CYS P 187      -3.920  -3.048  18.203  0.00  0.00      PRO  O  
ATOM   2512  CB  CYS P 187      -6.090  -5.292  17.847  0.00  0.00      PRO  C  
ATOM   2513  SG  CYS P 187      -5.364  -6.332  16.535  0.00  0.00      PRO  S1-
ATOM   2514  HN  CYS P 187      -5.565  -3.328  19.886  0.00  0.00      PRO  H  
ATOM   2515  HA  CYS P 187      -4.623  -6.006  19.338  0.00  0.00      PRO  H  
ATOM   2516  HB1 CYS P 187      -6.384  -4.314  17.409  0.00  0.00      PRO  H  
ATOM   2517  HB2 CYS P 187      -7.014  -5.810  18.179  0.00  0.00      PRO  H  
ATOM   2518  N   LYS P 188      -2.670  -4.919  18.212  0.00  0.00      PRO  N  
ATOM   2519  CA  LYS P 188      -1.594  -4.277  17.531  0.00  0.00      PRO  C  
ATOM   2520  C   LYS P 188      -0.995  -5.233  16.476  0.00  0.00      PRO  C  
ATOM   2521  O   LYS P 188      -1.067  -6.392  16.583  0.00  0.00      PRO  O  
ATOM   2522  CB  LYS P 188      -0.500  -3.944  18.598  0.00  0.00      PRO  C  
ATOM   2523  CG  LYS P 188      -0.872  -2.896  19.655  0.00  0.00      PRO  C  
ATOM   2524  CD  LYS P 188      -0.992  -1.424  19.113  0.00  0.00      PRO  C  
ATOM   2525  CE  LYS P 188      -1.249  -0.441  20.241  0.00  0.00      PRO  C  
ATOM   2526  NZ  LYS P 188      -0.856   0.934  19.922  0.00  0.00      PRO  N1+
ATOM   2527  HN  LYS P 188      -2.588  -5.902  18.354  0.00  0.00      PRO  H  
ATOM   2528  HA  LYS P 188      -1.916  -3.383  17.018  0.00  0.00      PRO  H  
ATOM   2529  HB1 LYS P 188       0.473  -3.671  18.136  0.00  0.00      PRO  H  
ATOM   2530  HB2 LYS P 188      -0.393  -4.941  19.078  0.00  0.00      PRO  H  
ATOM   2531  HG1 LYS P 188       0.015  -2.976  20.320  0.00  0.00      PRO  H  
ATOM   2532  HG2 LYS P 188      -1.756  -3.262  20.218  0.00  0.00      PRO  H  
ATOM   2533  HD1 LYS P 188      -1.774  -1.239  18.345  0.00  0.00      PRO  H  
ATOM   2534  HD2 LYS P 188      -0.013  -1.185  18.645  0.00  0.00      PRO  H  
ATOM   2535  HE1 LYS P 188      -0.673  -0.821  21.112  0.00  0.00      PRO  H  
ATOM   2536  HE2 LYS P 188      -2.308  -0.434  20.576  0.00  0.00      PRO  H  
ATOM   2537  HZ1 LYS P 188      -1.140   1.139  18.942  0.00  0.00      PRO  H  
ATOM   2538  HZ2 LYS P 188      -1.140   1.685  20.583  0.00  0.00      PRO  H  
ATOM   2539  HZ3 LYS P 188       0.178   0.887  19.817  0.00  0.00      PRO  H  
ATOM   2540  N   THR P 189      -0.408  -4.576  15.438  0.00  0.00      PRO  N  
ATOM   2541  CA  THR P 189       0.288  -5.213  14.372  0.00  0.00      PRO  C  
ATOM   2542  C   THR P 189       1.618  -5.747  14.811  0.00  0.00      PRO  C  
ATOM   2543  O   THR P 189       1.962  -6.862  14.388  0.00  0.00      PRO  O  
ATOM   2544  CB  THR P 189       0.598  -4.272  13.220  0.00  0.00      PRO  C  
ATOM   2545  OG1 THR P 189       0.917  -3.005  13.680  0.00  0.00      PRO  O  
ATOM   2546  CG2 THR P 189      -0.614  -4.201  12.295  0.00  0.00      PRO  C  
ATOM   2547  HN  THR P 189      -0.364  -3.580  15.397  0.00  0.00      PRO  H  
ATOM   2548  HA  THR P 189      -0.337  -5.998  13.972  0.00  0.00      PRO  H  
ATOM   2549  HB  THR P 189       1.491  -4.626  12.662  0.00  0.00      PRO  H  
ATOM   2550  HG1 THR P 189       0.621  -2.442  12.962  0.00  0.00      PRO  H  
ATOM   2551 HG21 THR P 189      -1.515  -3.825  12.825  0.00  0.00      PRO  H  
ATOM   2552 HG22 THR P 189      -0.338  -3.488  11.489  0.00  0.00      PRO  H  
ATOM   2553 HG23 THR P 189      -0.996  -5.155  11.873  0.00  0.00      PRO  H  
ATOM   2554  N   LYS P 190       2.354  -5.033  15.659  0.00  0.00      PRO  N  
ATOM   2555  CA  LYS P 190       3.642  -5.385  16.118  0.00  0.00      PRO  C  
ATOM   2556  C   LYS P 190       3.655  -5.805  17.605  0.00  0.00      PRO  C  
ATOM   2557  O   LYS P 190       3.358  -5.015  18.501  0.00  0.00      PRO  O  
ATOM   2558  CB  LYS P 190       4.573  -4.205  15.758  0.00  0.00      PRO  C  
ATOM   2559  CG  LYS P 190       4.727  -3.928  14.240  0.00  0.00      PRO  C  
ATOM   2560  CD  LYS P 190       5.949  -3.084  13.712  0.00  0.00      PRO  C  
ATOM   2561  CE  LYS P 190       5.653  -2.432  12.381  0.00  0.00      PRO  C  
ATOM   2562  NZ  LYS P 190       5.856  -3.223  11.193  0.00  0.00      PRO  N1+
ATOM   2563  HN  LYS P 190       2.004  -4.187  16.054  0.00  0.00      PRO  H  
ATOM   2564  HA  LYS P 190       3.994  -6.288  15.642  0.00  0.00      PRO  H  
ATOM   2565  HB1 LYS P 190       5.613  -4.448  16.064  0.00  0.00      PRO  H  
ATOM   2566  HB2 LYS P 190       4.325  -3.242  16.254  0.00  0.00      PRO  H  
ATOM   2567  HG1 LYS P 190       3.795  -3.482  13.831  0.00  0.00      PRO  H  
ATOM   2568  HG2 LYS P 190       4.760  -4.878  13.665  0.00  0.00      PRO  H  
ATOM   2569  HD1 LYS P 190       6.819  -3.771  13.796  0.00  0.00      PRO  H  
ATOM   2570  HD2 LYS P 190       6.118  -2.230  14.402  0.00  0.00      PRO  H  
ATOM   2571  HE1 LYS P 190       6.285  -1.531  12.230  0.00  0.00      PRO  H  
ATOM   2572  HE2 LYS P 190       4.666  -1.923  12.408  0.00  0.00      PRO  H  
ATOM   2573  HZ1 LYS P 190       5.316  -2.780  10.422  0.00  0.00      PRO  H  
ATOM   2574  HZ2 LYS P 190       6.818  -3.529  10.945  0.00  0.00      PRO  H  
ATOM   2575  HZ3 LYS P 190       5.272  -4.084  11.190  0.00  0.00      PRO  H  
ATOM   2576  N   TYR P 191       3.999  -7.035  17.928  0.00  0.00      PRO  N  
ATOM   2577  CA  TYR P 191       4.345  -7.417  19.307  0.00  0.00      PRO  C  
ATOM   2578  C   TYR P 191       5.675  -6.778  19.859  0.00  0.00      PRO  C  
ATOM   2579  O   TYR P 191       6.616  -6.536  19.140  0.00  0.00      PRO  O  
ATOM   2580  CB  TYR P 191       4.307  -8.977  19.432  0.00  0.00      PRO  C  
ATOM   2581  CG  TYR P 191       4.771  -9.495  20.769  0.00  0.00      PRO  C  
ATOM   2582  CD1 TYR P 191       6.122  -9.627  20.965  0.00  0.00      PRO  C  
ATOM   2583  CE1 TYR P 191       6.570 -10.412  22.029  0.00  0.00      PRO  C  
ATOM   2584  CZ  TYR P 191       5.765 -10.933  23.025  0.00  0.00      PRO  C  
ATOM   2585  OH  TYR P 191       6.264 -11.514  24.180  0.00  0.00      PRO  O  
ATOM   2586  CD2 TYR P 191       3.915 -10.047  21.741  0.00  0.00      PRO  C  
ATOM   2587  CE2 TYR P 191       4.373 -10.853  22.809  0.00  0.00      PRO  C  
ATOM   2588  HN  TYR P 191       4.233  -7.722  17.244  0.00  0.00      PRO  H  
ATOM   2589  HA  TYR P 191       3.584  -7.022  19.964  0.00  0.00      PRO  H  
ATOM   2590  HB1 TYR P 191       4.937  -9.377  18.610  0.00  0.00      PRO  H  
ATOM   2591  HB2 TYR P 191       3.284  -9.358  19.224  0.00  0.00      PRO  H  
ATOM   2592  HD1 TYR P 191       6.867  -9.364  20.229  0.00  0.00      PRO  H  
ATOM   2593  HE1 TYR P 191       7.634 -10.596  22.003  0.00  0.00      PRO  H  
ATOM   2594  HH  TYR P 191       5.570 -11.569  24.841  0.00  0.00      PRO  H  
ATOM   2595  HD2 TYR P 191       2.866  -9.918  21.518  0.00  0.00      PRO  H  
ATOM   2596  HE2 TYR P 191       3.683 -11.224  23.553  0.00  0.00      PRO  H  
ATOM   2597  N   SER P 192       5.787  -6.422  21.144  0.00  0.00      PRO  N  
ATOM   2598  CA  SER P 192       6.993  -5.811  21.695  0.00  0.00      PRO  C  
ATOM   2599  C   SER P 192       8.090  -6.767  21.881  0.00  0.00      PRO  C  
ATOM   2600  O   SER P 192       8.224  -7.496  22.842  0.00  0.00      PRO  O  
ATOM   2601  CB  SER P 192       6.744  -5.010  23.017  0.00  0.00      PRO  C  
ATOM   2602  OG  SER P 192       7.856  -4.199  23.432  0.00  0.00      PRO  O  
ATOM   2603  HN  SER P 192       4.952  -6.268  21.666  0.00  0.00      PRO  H  
ATOM   2604  HA  SER P 192       7.385  -5.186  20.907  0.00  0.00      PRO  H  
ATOM   2605  HB1 SER P 192       6.499  -5.760  23.798  0.00  0.00      PRO  H  
ATOM   2606  HB2 SER P 192       5.871  -4.375  22.754  0.00  0.00      PRO  H  
ATOM   2607  HG1 SER P 192       8.006  -3.538  22.752  0.00  0.00      PRO  H  
ATOM   2608  N   LEU P 193       9.011  -6.906  20.933  0.00  0.00      PRO  N  
ATOM   2609  CA  LEU P 193      10.240  -7.597  20.998  0.00  0.00      PRO  C  
ATOM   2610  C   LEU P 193      11.160  -7.147  22.142  0.00  0.00      PRO  C  
ATOM   2611  O   LEU P 193      11.193  -5.935  22.527  0.00  0.00      PRO  O  
ATOM   2612  CB  LEU P 193      10.804  -7.721  19.578  0.00  0.00      PRO  C  
ATOM   2613  CG  LEU P 193       9.874  -8.189  18.414  0.00  0.00      PRO  C  
ATOM   2614  CD1 LEU P 193      10.343  -7.834  17.004  0.00  0.00      PRO  C  
ATOM   2615  CD2 LEU P 193       9.692  -9.751  18.546  0.00  0.00      PRO  C  
ATOM   2616  HN  LEU P 193       8.835  -6.415  20.083  0.00  0.00      PRO  H  
ATOM   2617  HA  LEU P 193       9.899  -8.577  21.296  0.00  0.00      PRO  H  
ATOM   2618  HB1 LEU P 193      11.733  -8.331  19.596  0.00  0.00      PRO  H  
ATOM   2619  HB2 LEU P 193      11.020  -6.645  19.409  0.00  0.00      PRO  H  
ATOM   2620  HG  LEU P 193       8.867  -7.728  18.496  0.00  0.00      PRO  H  
ATOM   2621 HD11 LEU P 193       9.820  -7.011  16.472  0.00  0.00      PRO  H  
ATOM   2622 HD12 LEU P 193      11.448  -7.724  16.981  0.00  0.00      PRO  H  
ATOM   2623 HD13 LEU P 193      10.217  -8.685  16.302  0.00  0.00      PRO  H  
ATOM   2624 HD21 LEU P 193       9.463 -10.026  19.597  0.00  0.00      PRO  H  
ATOM   2625 HD22 LEU P 193       8.956 -10.113  17.796  0.00  0.00      PRO  H  
ATOM   2626 HD23 LEU P 193      10.709 -10.173  18.394  0.00  0.00      PRO  H  
ATOM   2627  N   ASN P 194      11.873  -8.134  22.701  0.00  0.00      PRO  N  
ATOM   2628  CA  ASN P 194      12.725  -8.068  23.873  0.00  0.00      PRO  C  
ATOM   2629  C   ASN P 194      14.130  -8.518  23.440  0.00  0.00      PRO  C  
ATOM   2630  O   ASN P 194      15.125  -8.551  24.146  0.00  0.00      PRO  O  
ATOM   2631  CB  ASN P 194      12.144  -9.037  24.934  0.00  0.00      PRO  C  
ATOM   2632  CG  ASN P 194      12.820  -9.179  26.277  0.00  0.00      PRO  C  
ATOM   2633  OD1 ASN P 194      13.181 -10.193  26.901  0.00  0.00      PRO  O  
ATOM   2634  ND2 ASN P 194      13.137  -7.994  26.743  0.00  0.00      PRO  N  
ATOM   2635  HN  ASN P 194      11.714  -9.033  22.299  0.00  0.00      PRO  H  
ATOM   2636  HA  ASN P 194      12.877  -7.071  24.261  0.00  0.00      PRO  H  
ATOM   2637  HB1 ASN P 194      11.103  -8.668  25.056  0.00  0.00      PRO  H  
ATOM   2638  HB2 ASN P 194      12.079 -10.078  24.552  0.00  0.00      PRO  H  
ATOM   2639 HD21 ASN P 194      13.491  -8.044  27.677  0.00  0.00      PRO  H  
ATOM   2640 HD22 ASN P 194      12.712  -7.168  26.373  0.00  0.00      PRO  H  
ATOM   2641  N   SER P 195      14.228  -8.834  22.115  0.00  0.00      PRO  N  
ATOM   2642  CA  SER P 195      15.390  -9.319  21.431  0.00  0.00      PRO  C  
ATOM   2643  C   SER P 195      15.615  -8.329  20.353  0.00  0.00      PRO  C  
ATOM   2644  O   SER P 195      14.859  -8.105  19.428  0.00  0.00      PRO  O  
ATOM   2645  CB  SER P 195      15.144 -10.690  20.855  0.00  0.00      PRO  C  
ATOM   2646  OG  SER P 195      16.226 -11.276  20.193  0.00  0.00      PRO  O  
ATOM   2647  HN  SER P 195      13.542  -8.840  21.392  0.00  0.00      PRO  H  
ATOM   2648  HA  SER P 195      16.228  -9.223  22.106  0.00  0.00      PRO  H  
ATOM   2649  HB1 SER P 195      14.310 -10.755  20.125  0.00  0.00      PRO  H  
ATOM   2650  HB2 SER P 195      14.788 -11.373  21.657  0.00  0.00      PRO  H  
ATOM   2651  HG1 SER P 195      16.809 -11.429  20.939  0.00  0.00      PRO  H  
ATOM   2652  N   THR P 196      16.803  -7.617  20.460  0.00  0.00      PRO  N  
ATOM   2653  CA  THR P 196      17.294  -6.631  19.510  0.00  0.00      PRO  C  
ATOM   2654  C   THR P 196      17.510  -7.139  18.086  0.00  0.00      PRO  C  
ATOM   2655  O   THR P 196      17.172  -6.521  17.090  0.00  0.00      PRO  O  
ATOM   2656  CB  THR P 196      18.500  -5.926  19.953  0.00  0.00      PRO  C  
ATOM   2657  OG1 THR P 196      19.451  -6.788  20.500  0.00  0.00      PRO  O  
ATOM   2658  CG2 THR P 196      18.086  -5.031  21.111  0.00  0.00      PRO  C  
ATOM   2659  HN  THR P 196      17.477  -7.779  21.176  0.00  0.00      PRO  H  
ATOM   2660  HA  THR P 196      16.569  -5.833  19.441  0.00  0.00      PRO  H  
ATOM   2661  HB  THR P 196      19.040  -5.264  19.242  0.00  0.00      PRO  H  
ATOM   2662  HG1 THR P 196      20.183  -6.207  20.722  0.00  0.00      PRO  H  
ATOM   2663 HG21 THR P 196      18.964  -4.483  21.517  0.00  0.00      PRO  H  
ATOM   2664 HG22 THR P 196      17.374  -4.255  20.756  0.00  0.00      PRO  H  
ATOM   2665 HG23 THR P 196      17.604  -5.641  21.904  0.00  0.00      PRO  H  
ATOM   2666  N   THR P 197      18.087  -8.347  17.926  0.00  0.00      PRO  N  
ATOM   2667  CA  THR P 197      18.232  -9.105  16.616  0.00  0.00      PRO  C  
ATOM   2668  C   THR P 197      16.942  -9.203  15.885  0.00  0.00      PRO  C  
ATOM   2669  O   THR P 197      16.886  -8.943  14.658  0.00  0.00      PRO  O  
ATOM   2670  CB  THR P 197      18.710 -10.531  16.854  0.00  0.00      PRO  C  
ATOM   2671  OG1 THR P 197      19.974 -10.443  17.508  0.00  0.00      PRO  O  
ATOM   2672  CG2 THR P 197      19.101 -11.250  15.590  0.00  0.00      PRO  C  
ATOM   2673  HN  THR P 197      18.336  -8.944  18.685  0.00  0.00      PRO  H  
ATOM   2674  HA  THR P 197      18.992  -8.660  15.990  0.00  0.00      PRO  H  
ATOM   2675  HB  THR P 197      18.117 -11.140  17.569  0.00  0.00      PRO  H  
ATOM   2676  HG1 THR P 197      19.781 -10.595  18.436  0.00  0.00      PRO  H  
ATOM   2677 HG21 THR P 197      19.888 -10.758  14.980  0.00  0.00      PRO  H  
ATOM   2678 HG22 THR P 197      19.466 -12.280  15.792  0.00  0.00      PRO  H  
ATOM   2679 HG23 THR P 197      18.183 -11.451  14.997  0.00  0.00      PRO  H  
ATOM   2680  N   TRP P 198      15.878  -9.672  16.580  0.00  0.00      PRO  N  
ATOM   2681  CA  TRP P 198      14.592  -9.806  15.926  0.00  0.00      PRO  C  
ATOM   2682  C   TRP P 198      13.856  -8.422  15.719  0.00  0.00      PRO  C  
ATOM   2683  O   TRP P 198      13.001  -8.279  14.838  0.00  0.00      PRO  O  
ATOM   2684  CB  TRP P 198      13.676 -10.732  16.719  0.00  0.00      PRO  C  
ATOM   2685  CG  TRP P 198      14.050 -12.139  16.486  0.00  0.00      PRO  C  
ATOM   2686  CD1 TRP P 198      14.786 -12.877  17.404  0.00  0.00      PRO  C  
ATOM   2687  NE1 TRP P 198      15.103 -14.075  16.795  0.00  0.00      PRO  N  
ATOM   2688  CE2 TRP P 198      14.644 -14.178  15.545  0.00  0.00      PRO  C  
ATOM   2689  CD2 TRP P 198      13.924 -12.946  15.324  0.00  0.00      PRO  C  
ATOM   2690  CE3 TRP P 198      13.419 -12.707  14.037  0.00  0.00      PRO  C  
ATOM   2691  CZ3 TRP P 198      13.200 -13.825  13.235  0.00  0.00      PRO  C  
ATOM   2692  CZ2 TRP P 198      14.544 -15.250  14.702  0.00  0.00      PRO  C  
ATOM   2693  CH2 TRP P 198      13.891 -15.057  13.505  0.00  0.00      PRO  C  
ATOM   2694  HN  TRP P 198      15.911 -10.049  17.502  0.00  0.00      PRO  H  
ATOM   2695  HA  TRP P 198      14.803 -10.205  14.945  0.00  0.00      PRO  H  
ATOM   2696  HB1 TRP P 198      12.634 -10.593  16.361  0.00  0.00      PRO  H  
ATOM   2697  HB2 TRP P 198      13.696 -10.383  17.773  0.00  0.00      PRO  H  
ATOM   2698  HD1 TRP P 198      15.050 -12.615  18.418  0.00  0.00      PRO  H  
ATOM   2699  HE1 TRP P 198      15.752 -14.706  17.160  0.00  0.00      PRO  H  
ATOM   2700  HE3 TRP P 198      12.948 -11.761  13.813  0.00  0.00      PRO  H  
ATOM   2701  HZ3 TRP P 198      12.825 -13.779  12.223  0.00  0.00      PRO  H  
ATOM   2702  HZ2 TRP P 198      14.793 -16.245  15.042  0.00  0.00      PRO  H  
ATOM   2703  HH2 TRP P 198      13.686 -15.897  12.858  0.00  0.00      PRO  H  
ATOM   2704  N   LYS P 199      14.207  -7.284  16.424  0.00  0.00      PRO  N  
ATOM   2705  CA  LYS P 199      13.860  -5.957  15.928  0.00  0.00      PRO  C  
ATOM   2706  C   LYS P 199      14.527  -5.670  14.598  0.00  0.00      PRO  C  
ATOM   2707  O   LYS P 199      13.901  -5.116  13.725  0.00  0.00      PRO  O  
ATOM   2708  CB  LYS P 199      14.207  -4.834  16.890  0.00  0.00      PRO  C  
ATOM   2709  CG  LYS P 199      13.153  -4.866  17.993  0.00  0.00      PRO  C  
ATOM   2710  CD  LYS P 199      11.729  -4.519  17.642  0.00  0.00      PRO  C  
ATOM   2711  CE  LYS P 199      11.682  -3.022  17.167  0.00  0.00      PRO  C  
ATOM   2712  NZ  LYS P 199      10.321  -2.717  16.789  0.00  0.00      PRO  N1+
ATOM   2713  HN  LYS P 199      14.831  -7.350  17.199  0.00  0.00      PRO  H  
ATOM   2714  HA  LYS P 199      12.794  -5.962  15.759  0.00  0.00      PRO  H  
ATOM   2715  HB1 LYS P 199      14.305  -3.843  16.397  0.00  0.00      PRO  H  
ATOM   2716  HB2 LYS P 199      15.261  -4.837  17.242  0.00  0.00      PRO  H  
ATOM   2717  HG1 LYS P 199      13.481  -4.115  18.743  0.00  0.00      PRO  H  
ATOM   2718  HG2 LYS P 199      13.179  -5.827  18.551  0.00  0.00      PRO  H  
ATOM   2719  HD1 LYS P 199      11.113  -4.586  18.564  0.00  0.00      PRO  H  
ATOM   2720  HD2 LYS P 199      11.218  -5.145  16.880  0.00  0.00      PRO  H  
ATOM   2721  HE1 LYS P 199      12.210  -2.872  16.201  0.00  0.00      PRO  H  
ATOM   2722  HE2 LYS P 199      12.073  -2.398  17.999  0.00  0.00      PRO  H  
ATOM   2723  HZ1 LYS P 199       9.692  -3.022  17.559  0.00  0.00      PRO  H  
ATOM   2724  HZ2 LYS P 199      10.151  -1.698  16.674  0.00  0.00      PRO  H  
ATOM   2725  HZ3 LYS P 199       9.927  -3.255  15.991  0.00  0.00      PRO  H  
ATOM   2726  N   VAL P 200      15.839  -6.008  14.367  0.00  0.00      PRO  N  
ATOM   2727  CA  VAL P 200      16.526  -5.847  13.110  0.00  0.00      PRO  C  
ATOM   2728  C   VAL P 200      15.919  -6.648  11.981  0.00  0.00      PRO  C  
ATOM   2729  O   VAL P 200      15.664  -6.075  10.951  0.00  0.00      PRO  O  
ATOM   2730  CB  VAL P 200      18.111  -6.128  13.237  0.00  0.00      PRO  C  
ATOM   2731  CG1 VAL P 200      18.816  -6.048  11.804  0.00  0.00      PRO  C  
ATOM   2732  CG2 VAL P 200      18.663  -5.117  14.233  0.00  0.00      PRO  C  
ATOM   2733  HN  VAL P 200      16.352  -6.503  15.064  0.00  0.00      PRO  H  
ATOM   2734  HA  VAL P 200      16.506  -4.806  12.822  0.00  0.00      PRO  H  
ATOM   2735  HB  VAL P 200      18.258  -7.155  13.634  0.00  0.00      PRO  H  
ATOM   2736 HG11 VAL P 200      18.395  -6.789  11.091  0.00  0.00      PRO  H  
ATOM   2737 HG12 VAL P 200      18.886  -5.006  11.423  0.00  0.00      PRO  H  
ATOM   2738 HG13 VAL P 200      19.855  -6.407  11.967  0.00  0.00      PRO  H  
ATOM   2739 HG21 VAL P 200      18.296  -4.148  13.832  0.00  0.00      PRO  H  
ATOM   2740 HG22 VAL P 200      18.341  -5.371  15.266  0.00  0.00      PRO  H  
ATOM   2741 HG23 VAL P 200      19.770  -5.128  14.317  0.00  0.00      PRO  H  
ATOM   2742  N   LEU P 201      15.642  -7.933  12.248  0.00  0.00      PRO  N  
ATOM   2743  CA  LEU P 201      14.973  -8.786  11.331  0.00  0.00      PRO  C  
ATOM   2744  C   LEU P 201      13.564  -8.296  11.072  0.00  0.00      PRO  C  
ATOM   2745  O   LEU P 201      13.034  -8.415   9.898  0.00  0.00      PRO  O  
ATOM   2746  CB  LEU P 201      15.019 -10.303  11.750  0.00  0.00      PRO  C  
ATOM   2747  CG  LEU P 201      16.390 -10.994  11.516  0.00  0.00      PRO  C  
ATOM   2748  CD1 LEU P 201      16.372 -12.498  12.113  0.00  0.00      PRO  C  
ATOM   2749  CD2 LEU P 201      16.778 -11.074  10.015  0.00  0.00      PRO  C  
ATOM   2750  HN  LEU P 201      15.902  -8.258  13.154  0.00  0.00      PRO  H  
ATOM   2751  HA  LEU P 201      15.625  -8.645  10.481  0.00  0.00      PRO  H  
ATOM   2752  HB1 LEU P 201      14.326 -10.841  11.068  0.00  0.00      PRO  H  
ATOM   2753  HB2 LEU P 201      14.841 -10.327  12.846  0.00  0.00      PRO  H  
ATOM   2754  HG  LEU P 201      17.239 -10.460  11.995  0.00  0.00      PRO  H  
ATOM   2755 HD11 LEU P 201      15.752 -12.543  13.034  0.00  0.00      PRO  H  
ATOM   2756 HD12 LEU P 201      15.898 -13.143  11.343  0.00  0.00      PRO  H  
ATOM   2757 HD13 LEU P 201      17.346 -12.999  12.304  0.00  0.00      PRO  H  
ATOM   2758 HD21 LEU P 201      17.828 -11.436  10.021  0.00  0.00      PRO  H  
ATOM   2759 HD22 LEU P 201      16.138 -11.784   9.448  0.00  0.00      PRO  H  
ATOM   2760 HD23 LEU P 201      16.698 -10.068   9.551  0.00  0.00      PRO  H  
ATOM   2761  N   SER P 202      12.809  -7.842  12.004  0.00  0.00      PRO  N  
ATOM   2762  CA  SER P 202      11.510  -7.267  11.814  0.00  0.00      PRO  C  
ATOM   2763  C   SER P 202      11.423  -5.980  11.016  0.00  0.00      PRO  C  
ATOM   2764  O   SER P 202      10.479  -5.761  10.244  0.00  0.00      PRO  O  
ATOM   2765  CB  SER P 202      10.791  -7.040  13.133  0.00  0.00      PRO  C  
ATOM   2766  OG  SER P 202       9.504  -6.431  12.973  0.00  0.00      PRO  O  
ATOM   2767  HN  SER P 202      13.221  -7.678  12.897  0.00  0.00      PRO  H  
ATOM   2768  HA  SER P 202      10.891  -7.993  11.307  0.00  0.00      PRO  H  
ATOM   2769  HB1 SER P 202      11.393  -6.360  13.773  0.00  0.00      PRO  H  
ATOM   2770  HB2 SER P 202      10.604  -8.003  13.654  0.00  0.00      PRO  H  
ATOM   2771  HG1 SER P 202       8.988  -7.007  12.404  0.00  0.00      PRO  H  
ATOM   2772  N   SER P 203      12.499  -5.210  11.078  0.00  0.00      PRO  N  
ATOM   2773  CA  SER P 203      12.710  -3.952  10.390  0.00  0.00      PRO  C  
ATOM   2774  C   SER P 203      13.103  -4.309   8.959  0.00  0.00      PRO  C  
ATOM   2775  O   SER P 203      12.662  -3.543   8.091  0.00  0.00      PRO  O  
ATOM   2776  CB  SER P 203      13.753  -3.074  11.097  0.00  0.00      PRO  C  
ATOM   2777  OG  SER P 203      13.527  -1.692  10.753  0.00  0.00      PRO  O  
ATOM   2778  HN  SER P 203      13.222  -5.449  11.721  0.00  0.00      PRO  H  
ATOM   2779  HA  SER P 203      11.745  -3.467  10.390  0.00  0.00      PRO  H  
ATOM   2780  HB1 SER P 203      14.747  -3.274  10.641  0.00  0.00      PRO  H  
ATOM   2781  HB2 SER P 203      13.816  -3.280  12.187  0.00  0.00      PRO  H  
ATOM   2782  HG1 SER P 203      13.553  -1.612   9.796  0.00  0.00      PRO  H  
ATOM   2783  N   LEU P 204      13.730  -5.488   8.771  0.00  0.00      PRO  N  
ATOM   2784  CA  LEU P 204      14.329  -5.815   7.475  0.00  0.00      PRO  C  
ATOM   2785  C   LEU P 204      13.266  -6.154   6.468  0.00  0.00      PRO  C  
ATOM   2786  O   LEU P 204      13.383  -5.787   5.324  0.00  0.00      PRO  O  
ATOM   2787  CB  LEU P 204      15.322  -6.980   7.733  0.00  0.00      PRO  C  
ATOM   2788  CG  LEU P 204      15.969  -7.588   6.427  0.00  0.00      PRO  C  
ATOM   2789  CD1 LEU P 204      16.859  -6.494   5.744  0.00  0.00      PRO  C  
ATOM   2790  CD2 LEU P 204      16.827  -8.832   6.571  0.00  0.00      PRO  C  
ATOM   2791  HN  LEU P 204      13.878  -6.082   9.557  0.00  0.00      PRO  H  
ATOM   2792  HA  LEU P 204      14.929  -4.994   7.111  0.00  0.00      PRO  H  
ATOM   2793  HB1 LEU P 204      14.647  -7.714   8.223  0.00  0.00      PRO  H  
ATOM   2794  HB2 LEU P 204      16.106  -6.689   8.464  0.00  0.00      PRO  H  
ATOM   2795  HG  LEU P 204      15.191  -7.862   5.682  0.00  0.00      PRO  H  
ATOM   2796 HD11 LEU P 204      17.668  -6.179   6.437  0.00  0.00      PRO  H  
ATOM   2797 HD12 LEU P 204      17.391  -6.924   4.869  0.00  0.00      PRO  H  
ATOM   2798 HD13 LEU P 204      16.294  -5.565   5.513  0.00  0.00      PRO  H  
ATOM   2799 HD21 LEU P 204      17.193  -9.316   5.640  0.00  0.00      PRO  H  
ATOM   2800 HD22 LEU P 204      17.638  -8.621   7.300  0.00  0.00      PRO  H  
ATOM   2801 HD23 LEU P 204      16.202  -9.613   7.054  0.00  0.00      PRO  H  
ATOM   2802  N   GLU P 205      12.164  -6.748   6.968  0.00  0.00      PRO  N  
ATOM   2803  CA  GLU P 205      10.902  -7.101   6.290  0.00  0.00      PRO  C  
ATOM   2804  C   GLU P 205      10.299  -5.906   5.488  0.00  0.00      PRO  C  
ATOM   2805  O   GLU P 205      10.438  -5.614   4.304  0.00  0.00      PRO  O  
ATOM   2806  CB  GLU P 205       9.807  -7.727   7.223  0.00  0.00      PRO  C  
ATOM   2807  CG  GLU P 205       8.444  -8.129   6.508  0.00  0.00      PRO  C  
ATOM   2808  CD  GLU P 205       7.254  -7.762   7.396  0.00  0.00      PRO  C  
ATOM   2809  OE1 GLU P 205       7.423  -7.820   8.664  0.00  0.00      PRO  O1-
ATOM   2810  OE2 GLU P 205       6.176  -7.330   6.895  0.00  0.00      PRO  O  
ATOM   2811  HN  GLU P 205      12.085  -6.835   7.958  0.00  0.00      PRO  H  
ATOM   2812  HA  GLU P 205      11.163  -7.865   5.572  0.00  0.00      PRO  H  
ATOM   2813  HB1 GLU P 205       9.546  -6.972   7.995  0.00  0.00      PRO  H  
ATOM   2814  HB2 GLU P 205      10.186  -8.602   7.793  0.00  0.00      PRO  H  
ATOM   2815  HG1 GLU P 205       8.271  -9.221   6.404  0.00  0.00      PRO  H  
ATOM   2816  HG2 GLU P 205       8.249  -7.593   5.555  0.00  0.00      PRO  H  
ATOM   2817  N   ILE P 206       9.658  -5.022   6.326  0.00  0.00      PRO  N  
ATOM   2818  CA  ILE P 206       8.915  -3.836   5.904  0.00  0.00      PRO  C  
ATOM   2819  C   ILE P 206       9.744  -2.792   5.162  0.00  0.00      PRO  C  
ATOM   2820  O   ILE P 206       9.314  -2.266   4.076  0.00  0.00      PRO  O  
ATOM   2821  CB  ILE P 206       8.056  -3.169   7.079  0.00  0.00      PRO  C  
ATOM   2822  CG2 ILE P 206       8.913  -2.843   8.354  0.00  0.00      PRO  C  
ATOM   2823  CG1 ILE P 206       7.301  -1.926   6.510  0.00  0.00      PRO  C  
ATOM   2824  CD  ILE P 206       6.225  -2.137   5.492  0.00  0.00      PRO  C  
ATOM   2825  HN  ILE P 206       9.461  -5.418   7.219  0.00  0.00      PRO  H  
ATOM   2826  HA  ILE P 206       8.149  -4.092   5.186  0.00  0.00      PRO  H  
ATOM   2827  HB  ILE P 206       7.276  -3.851   7.479  0.00  0.00      PRO  H  
ATOM   2828 HG21 ILE P 206       9.503  -3.671   8.802  0.00  0.00      PRO  H  
ATOM   2829 HG22 ILE P 206       9.645  -2.036   8.136  0.00  0.00      PRO  H  
ATOM   2830 HG23 ILE P 206       8.158  -2.513   9.099  0.00  0.00      PRO  H  
ATOM   2831 HG11 ILE P 206       8.075  -1.203   6.174  0.00  0.00      PRO  H  
ATOM   2832 HG12 ILE P 206       6.867  -1.382   7.376  0.00  0.00      PRO  H  
ATOM   2833  HD1 ILE P 206       5.844  -1.140   5.184  0.00  0.00      PRO  H  
ATOM   2834  HD2 ILE P 206       6.613  -2.661   4.592  0.00  0.00      PRO  H  
ATOM   2835  HD3 ILE P 206       5.379  -2.675   5.972  0.00  0.00      PRO  H  
ATOM   2836  N   ASN P 207      10.974  -2.559   5.604  0.00  0.00      PRO  N  
ATOM   2837  CA  ASN P 207      11.759  -1.511   4.960  0.00  0.00      PRO  C  
ATOM   2838  C   ASN P 207      12.127  -1.963   3.549  0.00  0.00      PRO  C  
ATOM   2839  O   ASN P 207      12.200  -1.099   2.668  0.00  0.00      PRO  O  
ATOM   2840  CB  ASN P 207      13.142  -1.268   5.776  0.00  0.00      PRO  C  
ATOM   2841  CG  ASN P 207      12.986  -0.456   7.096  0.00  0.00      PRO  C  
ATOM   2842  OD1 ASN P 207      13.776  -0.648   8.041  0.00  0.00      PRO  O  
ATOM   2843  ND2 ASN P 207      11.876   0.259   7.193  0.00  0.00      PRO  N  
ATOM   2844  HN  ASN P 207      11.406  -3.008   6.383  0.00  0.00      PRO  H  
ATOM   2845  HA  ASN P 207      11.162  -0.616   4.865  0.00  0.00      PRO  H  
ATOM   2846  HB1 ASN P 207      13.860  -0.592   5.265  0.00  0.00      PRO  H  
ATOM   2847  HB2 ASN P 207      13.552  -2.281   5.976  0.00  0.00      PRO  H  
ATOM   2848 HD21 ASN P 207      11.065   0.412   6.628  0.00  0.00      PRO  H  
ATOM   2849 HD22 ASN P 207      11.902   0.963   7.902  0.00  0.00      PRO  H  
ATOM   2850  N   ILE P 208      12.412  -3.247   3.309  0.00  0.00      PRO  N  
ATOM   2851  CA  ILE P 208      12.859  -3.784   2.030  0.00  0.00      PRO  C  
ATOM   2852  C   ILE P 208      11.777  -4.078   1.092  0.00  0.00      PRO  C  
ATOM   2853  O   ILE P 208      11.787  -3.678  -0.039  0.00  0.00      PRO  O  
ATOM   2854  CB  ILE P 208      13.721  -5.071   2.162  0.00  0.00      PRO  C  
ATOM   2855  CG2 ILE P 208      14.165  -5.733   0.791  0.00  0.00      PRO  C  
ATOM   2856  CG1 ILE P 208      15.060  -4.869   2.971  0.00  0.00      PRO  C  
ATOM   2857  CD  ILE P 208      16.025  -3.718   2.536  0.00  0.00      PRO  C  
ATOM   2858  HN  ILE P 208      12.396  -3.874   4.084  0.00  0.00      PRO  H  
ATOM   2859  HA  ILE P 208      13.382  -3.008   1.491  0.00  0.00      PRO  H  
ATOM   2860  HB  ILE P 208      13.088  -5.719   2.805  0.00  0.00      PRO  H  
ATOM   2861 HG21 ILE P 208      14.850  -5.022   0.283  0.00  0.00      PRO  H  
ATOM   2862 HG22 ILE P 208      14.677  -6.709   0.933  0.00  0.00      PRO  H  
ATOM   2863 HG23 ILE P 208      13.332  -5.905   0.077  0.00  0.00      PRO  H  
ATOM   2864 HG11 ILE P 208      15.681  -5.784   2.869  0.00  0.00      PRO  H  
ATOM   2865 HG12 ILE P 208      14.807  -4.759   4.047  0.00  0.00      PRO  H  
ATOM   2866  HD1 ILE P 208      15.613  -2.686   2.501  0.00  0.00      PRO  H  
ATOM   2867  HD2 ILE P 208      16.843  -3.770   3.287  0.00  0.00      PRO  H  
ATOM   2868  HD3 ILE P 208      16.499  -3.932   1.555  0.00  0.00      PRO  H  
ATOM   2869  N   LEU P 209      10.678  -4.613   1.585  0.00  0.00      PRO  N  
ATOM   2870  CA  LEU P 209       9.561  -4.852   0.792  0.00  0.00      PRO  C  
ATOM   2871  C   LEU P 209       8.610  -3.691   0.545  0.00  0.00      PRO  C  
ATOM   2872  O   LEU P 209       7.872  -3.689  -0.435  0.00  0.00      PRO  O  
ATOM   2873  CB  LEU P 209       8.636  -5.955   1.449  0.00  0.00      PRO  C  
ATOM   2874  CG  LEU P 209       9.113  -7.401   1.340  0.00  0.00      PRO  C  
ATOM   2875  CD1 LEU P 209       8.422  -8.333   2.265  0.00  0.00      PRO  C  
ATOM   2876  CD2 LEU P 209       9.003  -7.897  -0.117  0.00  0.00      PRO  C  
ATOM   2877  HN  LEU P 209      10.759  -5.095   2.454  0.00  0.00      PRO  H  
ATOM   2878  HA  LEU P 209       9.933  -5.239  -0.146  0.00  0.00      PRO  H  
ATOM   2879  HB1 LEU P 209       7.657  -5.910   0.926  0.00  0.00      PRO  H  
ATOM   2880  HB2 LEU P 209       8.496  -5.617   2.498  0.00  0.00      PRO  H  
ATOM   2881  HG  LEU P 209      10.185  -7.443   1.629  0.00  0.00      PRO  H  
ATOM   2882 HD11 LEU P 209       8.564  -8.008   3.318  0.00  0.00      PRO  H  
ATOM   2883 HD12 LEU P 209       7.318  -8.287   2.152  0.00  0.00      PRO  H  
ATOM   2884 HD13 LEU P 209       8.796  -9.379   2.291  0.00  0.00      PRO  H  
ATOM   2885 HD21 LEU P 209       9.632  -7.403  -0.888  0.00  0.00      PRO  H  
ATOM   2886 HD22 LEU P 209       9.252  -8.980  -0.115  0.00  0.00      PRO  H  
ATOM   2887 HD23 LEU P 209       7.916  -7.909  -0.347  0.00  0.00      PRO  H  
ATOM   2888  N   GLY P 210       8.472  -2.643   1.383  0.00  0.00      PRO  N  
ATOM   2889  CA  GLY P 210       7.458  -1.594   1.204  0.00  0.00      PRO  C  
ATOM   2890  C   GLY P 210       8.114  -0.270   0.842  0.00  0.00      PRO  C  
ATOM   2891  O   GLY P 210       7.426   0.660   0.411  0.00  0.00      PRO  O  
ATOM   2892  HN  GLY P 210       8.993  -2.573   2.231  0.00  0.00      PRO  H  
ATOM   2893  HA1 GLY P 210       6.987  -1.438   2.163  0.00  0.00      PRO  H  
ATOM   2894  HA2 GLY P 210       6.738  -1.869   0.447  0.00  0.00      PRO  H  
ATOM   2895  N   LEU P 211       9.480  -0.155   1.013  0.00  0.00      PRO  N  
ATOM   2896  CA  LEU P 211      10.237   1.034   0.595  0.00  0.00      PRO  C  
ATOM   2897  C   LEU P 211      11.391   0.717  -0.416  0.00  0.00      PRO  C  
ATOM   2898  O   LEU P 211      11.213   1.037  -1.565  0.00  0.00      PRO  O  
ATOM   2899  CB  LEU P 211      10.750   1.856   1.772  0.00  0.00      PRO  C  
ATOM   2900  CG  LEU P 211      11.259   3.217   1.344  0.00  0.00      PRO  C  
ATOM   2901  CD1 LEU P 211      10.403   4.112   0.519  0.00  0.00      PRO  C  
ATOM   2902  CD2 LEU P 211      11.676   3.938   2.691  0.00  0.00      PRO  C  
ATOM   2903  HN  LEU P 211       9.935  -0.951   1.406  0.00  0.00      PRO  H  
ATOM   2904  HA  LEU P 211       9.508   1.606   0.039  0.00  0.00      PRO  H  
ATOM   2905  HB1 LEU P 211      11.506   1.277   2.344  0.00  0.00      PRO  H  
ATOM   2906  HB2 LEU P 211       9.890   1.957   2.468  0.00  0.00      PRO  H  
ATOM   2907  HG  LEU P 211      12.171   2.991   0.751  0.00  0.00      PRO  H  
ATOM   2908 HD11 LEU P 211      10.170   3.668  -0.472  0.00  0.00      PRO  H  
ATOM   2909 HD12 LEU P 211       9.504   4.463   1.070  0.00  0.00      PRO  H  
ATOM   2910 HD13 LEU P 211      10.990   5.010   0.228  0.00  0.00      PRO  H  
ATOM   2911 HD21 LEU P 211      10.718   4.016   3.248  0.00  0.00      PRO  H  
ATOM   2912 HD22 LEU P 211      12.393   3.238   3.171  0.00  0.00      PRO  H  
ATOM   2913 HD23 LEU P 211      12.000   4.970   2.440  0.00  0.00      PRO  H  
ATOM   2914  N   VAL P 212      12.482   0.093   0.012  0.00  0.00      PRO  N  
ATOM   2915  CA  VAL P 212      13.654  -0.063  -0.807  0.00  0.00      PRO  C  
ATOM   2916  C   VAL P 212      13.498  -0.791  -2.129  0.00  0.00      PRO  C  
ATOM   2917  O   VAL P 212      13.934  -0.241  -3.200  0.00  0.00      PRO  O  
ATOM   2918  CB  VAL P 212      14.845  -0.743  -0.083  0.00  0.00      PRO  C  
ATOM   2919  CG1 VAL P 212      16.036  -1.006  -1.035  0.00  0.00      PRO  C  
ATOM   2920  CG2 VAL P 212      15.375   0.157   1.017  0.00  0.00      PRO  C  
ATOM   2921  HN  VAL P 212      12.586  -0.276   0.933  0.00  0.00      PRO  H  
ATOM   2922  HA  VAL P 212      13.993   0.935  -1.040  0.00  0.00      PRO  H  
ATOM   2923  HB  VAL P 212      14.506  -1.668   0.429  0.00  0.00      PRO  H  
ATOM   2924 HG11 VAL P 212      15.753  -1.914  -1.609  0.00  0.00      PRO  H  
ATOM   2925 HG12 VAL P 212      16.162  -0.288  -1.874  0.00  0.00      PRO  H  
ATOM   2926 HG13 VAL P 212      17.005  -1.147  -0.511  0.00  0.00      PRO  H  
ATOM   2927 HG21 VAL P 212      15.779   1.084   0.557  0.00  0.00      PRO  H  
ATOM   2928 HG22 VAL P 212      14.584   0.540   1.697  0.00  0.00      PRO  H  
ATOM   2929 HG23 VAL P 212      16.125  -0.434   1.585  0.00  0.00      PRO  H  
ATOM   2930  N   ILE P 213      12.846  -1.986  -2.234  0.00  0.00      PRO  N  
ATOM   2931  CA  ILE P 213      12.614  -2.699  -3.475  0.00  0.00      PRO  C  
ATOM   2932  C   ILE P 213      11.790  -1.892  -4.439  0.00  0.00      PRO  C  
ATOM   2933  O   ILE P 213      12.239  -1.825  -5.547  0.00  0.00      PRO  O  
ATOM   2934  CB  ILE P 213      12.267  -4.189  -3.287  0.00  0.00      PRO  C  
ATOM   2935  CG2 ILE P 213      11.779  -4.874  -4.531  0.00  0.00      PRO  C  
ATOM   2936  CG1 ILE P 213      13.484  -4.923  -2.690  0.00  0.00      PRO  C  
ATOM   2937  CD  ILE P 213      13.049  -6.334  -2.470  0.00  0.00      PRO  C  
ATOM   2938  HN  ILE P 213      12.494  -2.465  -1.433  0.00  0.00      PRO  H  
ATOM   2939  HA  ILE P 213      13.548  -2.690  -4.016  0.00  0.00      PRO  H  
ATOM   2940  HB  ILE P 213      11.476  -4.192  -2.507  0.00  0.00      PRO  H  
ATOM   2941 HG21 ILE P 213      11.289  -5.846  -4.306  0.00  0.00      PRO  H  
ATOM   2942 HG22 ILE P 213      11.036  -4.329  -5.151  0.00  0.00      PRO  H  
ATOM   2943 HG23 ILE P 213      12.649  -5.015  -5.207  0.00  0.00      PRO  H  
ATOM   2944 HG11 ILE P 213      13.919  -4.476  -1.771  0.00  0.00      PRO  H  
ATOM   2945 HG12 ILE P 213      14.337  -4.928  -3.402  0.00  0.00      PRO  H  
ATOM   2946  HD1 ILE P 213      12.169  -6.410  -1.796  0.00  0.00      PRO  H  
ATOM   2947  HD2 ILE P 213      12.840  -6.856  -3.428  0.00  0.00      PRO  H  
ATOM   2948  HD3 ILE P 213      13.931  -6.861  -2.049  0.00  0.00      PRO  H  
ATOM   2949  N   PRO P 214      10.631  -1.254  -4.065  0.00  0.00      PRO  N  
ATOM   2950  CA  PRO P 214       9.891  -0.518  -5.056  0.00  0.00      PRO  C  
ATOM   2951  C   PRO P 214      10.705   0.751  -5.437  0.00  0.00      PRO  C  
ATOM   2952  O   PRO P 214      10.558   1.190  -6.570  0.00  0.00      PRO  O  
ATOM   2953  CD  PRO P 214       9.679  -1.757  -3.004  0.00  0.00      PRO  C  
ATOM   2954  CB  PRO P 214       8.574  -0.229  -4.488  0.00  0.00      PRO  C  
ATOM   2955  CG  PRO P 214       8.222  -1.405  -3.623  0.00  0.00      PRO  C  
ATOM   2956  HD1 PRO P 214       9.818  -2.858  -2.938  0.00  0.00      PRO  H  
ATOM   2957  HD2 PRO P 214       9.817  -1.330  -1.987  0.00  0.00      PRO  H  
ATOM   2958  HA  PRO P 214       9.748  -1.101  -5.954  0.00  0.00      PRO  H  
ATOM   2959  HB1 PRO P 214       7.837  -0.038  -5.297  0.00  0.00      PRO  H  
ATOM   2960  HB2 PRO P 214       8.650   0.661  -3.827  0.00  0.00      PRO  H  
ATOM   2961  HG1 PRO P 214       7.805  -2.293  -4.145  0.00  0.00      PRO  H  
ATOM   2962  HG2 PRO P 214       7.556  -1.068  -2.800  0.00  0.00      PRO  H  
ATOM   2963  N   LEU P 215      11.347   1.365  -4.461  0.00  0.00      PRO  N  
ATOM   2964  CA  LEU P 215      12.030   2.579  -4.711  0.00  0.00      PRO  C  
ATOM   2965  C   LEU P 215      13.174   2.333  -5.711  0.00  0.00      PRO  C  
ATOM   2966  O   LEU P 215      13.438   3.201  -6.494  0.00  0.00      PRO  O  
ATOM   2967  CB  LEU P 215      12.534   3.245  -3.367  0.00  0.00      PRO  C  
ATOM   2968  CG  LEU P 215      13.379   4.509  -3.406  0.00  0.00      PRO  C  
ATOM   2969  CD1 LEU P 215      12.534   5.680  -3.900  0.00  0.00      PRO  C  
ATOM   2970  CD2 LEU P 215      13.982   4.708  -1.998  0.00  0.00      PRO  C  
ATOM   2971  HN  LEU P 215      11.291   1.164  -3.486  0.00  0.00      PRO  H  
ATOM   2972  HA  LEU P 215      11.330   3.278  -5.145  0.00  0.00      PRO  H  
ATOM   2973  HB1 LEU P 215      13.116   2.475  -2.817  0.00  0.00      PRO  H  
ATOM   2974  HB2 LEU P 215      11.638   3.309  -2.714  0.00  0.00      PRO  H  
ATOM   2975  HG  LEU P 215      14.197   4.342  -4.140  0.00  0.00      PRO  H  
ATOM   2976 HD11 LEU P 215      11.583   5.717  -3.327  0.00  0.00      PRO  H  
ATOM   2977 HD12 LEU P 215      13.067   6.621  -3.647  0.00  0.00      PRO  H  
ATOM   2978 HD13 LEU P 215      12.241   5.642  -4.971  0.00  0.00      PRO  H  
ATOM   2979 HD21 LEU P 215      14.582   5.640  -1.916  0.00  0.00      PRO  H  
ATOM   2980 HD22 LEU P 215      13.209   4.831  -1.210  0.00  0.00      PRO  H  
ATOM   2981 HD23 LEU P 215      14.663   3.874  -1.724  0.00  0.00      PRO  H  
ATOM   2982  N   GLY P 216      13.825   1.203  -5.606  0.00  0.00      PRO  N  
ATOM   2983  CA  GLY P 216      14.833   0.690  -6.497  0.00  0.00      PRO  C  
ATOM   2984  C   GLY P 216      14.355   0.221  -7.788  0.00  0.00      PRO  C  
ATOM   2985  O   GLY P 216      14.984   0.609  -8.765  0.00  0.00      PRO  O  
ATOM   2986  HN  GLY P 216      13.769   0.560  -4.846  0.00  0.00      PRO  H  
ATOM   2987  HA1 GLY P 216      15.229  -0.184  -6.002  0.00  0.00      PRO  H  
ATOM   2988  HA2 GLY P 216      15.530   1.494  -6.684  0.00  0.00      PRO  H  
ATOM   2989  N   ILE P 217      13.264  -0.547  -7.846  0.00  0.00      PRO  N  
ATOM   2990  CA  ILE P 217      12.542  -0.685  -9.143  0.00  0.00      PRO  C  
ATOM   2991  C   ILE P 217      12.185   0.665  -9.783  0.00  0.00      PRO  C  
ATOM   2992  O   ILE P 217      12.418   0.838 -10.928  0.00  0.00      PRO  O  
ATOM   2993  CB  ILE P 217      11.325  -1.582  -9.136  0.00  0.00      PRO  C  
ATOM   2994  CG2 ILE P 217      10.648  -1.502 -10.531  0.00  0.00      PRO  C  
ATOM   2995  CG1 ILE P 217      11.510  -3.145  -8.687  0.00  0.00      PRO  C  
ATOM   2996  CD  ILE P 217      10.197  -3.966  -8.867  0.00  0.00      PRO  C  
ATOM   2997  HN  ILE P 217      12.937  -1.044  -7.046  0.00  0.00      PRO  H  
ATOM   2998  HA  ILE P 217      13.226  -1.154  -9.835  0.00  0.00      PRO  H  
ATOM   2999  HB  ILE P 217      10.613  -1.240  -8.356  0.00  0.00      PRO  H  
ATOM   3000 HG21 ILE P 217      11.303  -1.934 -11.317  0.00  0.00      PRO  H  
ATOM   3001 HG22 ILE P 217       9.727  -2.121 -10.469  0.00  0.00      PRO  H  
ATOM   3002 HG23 ILE P 217      10.264  -0.475 -10.713  0.00  0.00      PRO  H  
ATOM   3003 HG11 ILE P 217      11.846  -3.189  -7.629  0.00  0.00      PRO  H  
ATOM   3004 HG12 ILE P 217      12.278  -3.712  -9.255  0.00  0.00      PRO  H  
ATOM   3005  HD1 ILE P 217       9.470  -3.487  -8.178  0.00  0.00      PRO  H  
ATOM   3006  HD2 ILE P 217       9.787  -4.063  -9.895  0.00  0.00      PRO  H  
ATOM   3007  HD3 ILE P 217      10.208  -5.023  -8.525  0.00  0.00      PRO  H  
ATOM   3008  N   MET P 218      11.654   1.659  -9.031  0.00  0.00      PRO  N  
ATOM   3009  CA  MET P 218      11.332   2.964  -9.532  0.00  0.00      PRO  C  
ATOM   3010  C   MET P 218      12.544   3.656 -10.200  0.00  0.00      PRO  C  
ATOM   3011  O   MET P 218      12.386   4.198 -11.326  0.00  0.00      PRO  O  
ATOM   3012  CB  MET P 218      10.745   3.746  -8.421  0.00  0.00      PRO  C  
ATOM   3013  CG  MET P 218       9.992   5.023  -8.946  0.00  0.00      PRO  C  
ATOM   3014  SD  MET P 218      10.951   6.377  -9.698  0.00  0.00      PRO  S  
ATOM   3015  CE  MET P 218      11.999   6.719  -8.231  0.00  0.00      PRO  C  
ATOM   3016  HN  MET P 218      11.679   1.608  -8.035  0.00  0.00      PRO  H  
ATOM   3017  HA  MET P 218      10.601   2.746 -10.297  0.00  0.00      PRO  H  
ATOM   3018  HB1 MET P 218      11.449   4.051  -7.618  0.00  0.00      PRO  H  
ATOM   3019  HB2 MET P 218       9.947   3.134  -7.949  0.00  0.00      PRO  H  
ATOM   3020  HG1 MET P 218       9.501   5.532  -8.090  0.00  0.00      PRO  H  
ATOM   3021  HG2 MET P 218       9.205   4.711  -9.666  0.00  0.00      PRO  H  
ATOM   3022  HE1 MET P 218      12.551   5.821  -7.879  0.00  0.00      PRO  H  
ATOM   3023  HE2 MET P 218      12.791   7.496  -8.293  0.00  0.00      PRO  H  
ATOM   3024  HE3 MET P 218      11.355   6.907  -7.346  0.00  0.00      PRO  H  
ATOM   3025  N   LEU P 219      13.728   3.683  -9.538  0.00  0.00      PRO  N  
ATOM   3026  CA  LEU P 219      14.940   4.355  -9.926  0.00  0.00      PRO  C  
ATOM   3027  C   LEU P 219      15.567   3.880 -11.224  0.00  0.00      PRO  C  
ATOM   3028  O   LEU P 219      16.145   4.619 -12.078  0.00  0.00      PRO  O  
ATOM   3029  CB  LEU P 219      15.966   4.117  -8.754  0.00  0.00      PRO  C  
ATOM   3030  CG  LEU P 219      15.733   5.124  -7.569  0.00  0.00      PRO  C  
ATOM   3031  CD1 LEU P 219      16.384   4.747  -6.165  0.00  0.00      PRO  C  
ATOM   3032  CD2 LEU P 219      16.062   6.645  -7.852  0.00  0.00      PRO  C  
ATOM   3033  HN  LEU P 219      13.827   3.118  -8.722  0.00  0.00      PRO  H  
ATOM   3034  HA  LEU P 219      14.812   5.427  -9.886  0.00  0.00      PRO  H  
ATOM   3035  HB1 LEU P 219      17.020   4.206  -9.093  0.00  0.00      PRO  H  
ATOM   3036  HB2 LEU P 219      15.910   3.084  -8.349  0.00  0.00      PRO  H  
ATOM   3037  HG  LEU P 219      14.636   5.174  -7.397  0.00  0.00      PRO  H  
ATOM   3038 HD11 LEU P 219      16.114   3.712  -5.867  0.00  0.00      PRO  H  
ATOM   3039 HD12 LEU P 219      17.433   4.896  -6.501  0.00  0.00      PRO  H  
ATOM   3040 HD13 LEU P 219      16.009   5.423  -5.366  0.00  0.00      PRO  H  
ATOM   3041 HD21 LEU P 219      15.838   7.077  -8.851  0.00  0.00      PRO  H  
ATOM   3042 HD22 LEU P 219      15.577   7.214  -7.030  0.00  0.00      PRO  H  
ATOM   3043 HD23 LEU P 219      17.157   6.810  -7.768  0.00  0.00      PRO  H  
ATOM   3044  N   PHE P 220      15.583   2.548 -11.325  0.00  0.00      PRO  N  
ATOM   3045  CA  PHE P 220      15.891   1.914 -12.642  0.00  0.00      PRO  C  
ATOM   3046  C   PHE P 220      14.995   2.261 -13.844  0.00  0.00      PRO  C  
ATOM   3047  O   PHE P 220      15.353   2.404 -14.981  0.00  0.00      PRO  O  
ATOM   3048  CB  PHE P 220      15.963   0.364 -12.576  0.00  0.00      PRO  C  
ATOM   3049  CG  PHE P 220      17.208  -0.030 -11.844  0.00  0.00      PRO  C  
ATOM   3050  CD1 PHE P 220      18.503   0.405 -12.263  0.00  0.00      PRO  C  
ATOM   3051  CE1 PHE P 220      19.644  -0.186 -11.764  0.00  0.00      PRO  C  
ATOM   3052  CZ  PHE P 220      19.490  -1.311 -10.972  0.00  0.00      PRO  C  
ATOM   3053  CD2 PHE P 220      17.093  -1.045 -10.920  0.00  0.00      PRO  C  
ATOM   3054  CE2 PHE P 220      18.245  -1.663 -10.440  0.00  0.00      PRO  C  
ATOM   3055  HN  PHE P 220      15.175   1.931 -10.657  0.00  0.00      PRO  H  
ATOM   3056  HA  PHE P 220      16.900   2.256 -12.817  0.00  0.00      PRO  H  
ATOM   3057  HB1 PHE P 220      16.092  -0.092 -13.582  0.00  0.00      PRO  H  
ATOM   3058  HB2 PHE P 220      15.073  -0.137 -12.139  0.00  0.00      PRO  H  
ATOM   3059  HD1 PHE P 220      18.575   1.125 -13.064  0.00  0.00      PRO  H  
ATOM   3060  HE1 PHE P 220      20.647   0.096 -12.047  0.00  0.00      PRO  H  
ATOM   3061  HZ  PHE P 220      20.368  -1.900 -10.750  0.00  0.00      PRO  H  
ATOM   3062  HD2 PHE P 220      16.149  -1.548 -10.769  0.00  0.00      PRO  H  
ATOM   3063  HE2 PHE P 220      18.189  -2.635  -9.973  0.00  0.00      PRO  H  
ATOM   3064  N   CYS P 221      13.696   2.216 -13.621  0.00  0.00      PRO  N  
ATOM   3065  CA  CYS P 221      12.723   2.447 -14.644  0.00  0.00      PRO  C  
ATOM   3066  C   CYS P 221      12.799   3.878 -15.109  0.00  0.00      PRO  C  
ATOM   3067  O   CYS P 221      12.781   4.208 -16.318  0.00  0.00      PRO  O  
ATOM   3068  CB  CYS P 221      11.271   2.233 -14.257  0.00  0.00      PRO  C  
ATOM   3069  SG  CYS P 221      11.101   0.391 -14.095  0.00  0.00      PRO  S  
ATOM   3070  HN  CYS P 221      13.399   2.324 -12.676  0.00  0.00      PRO  H  
ATOM   3071  HA  CYS P 221      12.942   1.789 -15.471  0.00  0.00      PRO  H  
ATOM   3072  HB1 CYS P 221      10.606   2.687 -15.022  0.00  0.00      PRO  H  
ATOM   3073  HB2 CYS P 221      10.918   2.668 -13.297  0.00  0.00      PRO  H  
ATOM   3074  HG1 CYS P 221      12.179   0.290 -13.331  0.00  0.00      PRO  H  
ATOM   3075  N   TYR P 222      12.910   4.847 -14.176  0.00  0.00      PRO  N  
ATOM   3076  CA  TYR P 222      12.964   6.218 -14.416  0.00  0.00      PRO  C  
ATOM   3077  C   TYR P 222      14.242   6.668 -15.194  0.00  0.00      PRO  C  
ATOM   3078  O   TYR P 222      14.240   7.439 -16.131  0.00  0.00      PRO  O  
ATOM   3079  CB  TYR P 222      12.859   7.014 -13.061  0.00  0.00      PRO  C  
ATOM   3080  CG  TYR P 222      12.818   8.544 -13.188  0.00  0.00      PRO  C  
ATOM   3081  CD1 TYR P 222      13.107   9.365 -12.088  0.00  0.00      PRO  C  
ATOM   3082  CE1 TYR P 222      12.633  10.705 -12.060  0.00  0.00      PRO  C  
ATOM   3083  CZ  TYR P 222      12.247  11.345 -13.221  0.00  0.00      PRO  C  
ATOM   3084  OH  TYR P 222      11.923  12.694 -13.112  0.00  0.00      PRO  O  
ATOM   3085  CD2 TYR P 222      12.431   9.227 -14.417  0.00  0.00      PRO  C  
ATOM   3086  CE2 TYR P 222      12.229  10.628 -14.454  0.00  0.00      PRO  C  
ATOM   3087  HN  TYR P 222      12.780   4.542 -13.236  0.00  0.00      PRO  H  
ATOM   3088  HA  TYR P 222      12.097   6.448 -15.018  0.00  0.00      PRO  H  
ATOM   3089  HB1 TYR P 222      13.711   6.837 -12.370  0.00  0.00      PRO  H  
ATOM   3090  HB2 TYR P 222      11.852   6.779 -12.656  0.00  0.00      PRO  H  
ATOM   3091  HD1 TYR P 222      13.534   9.020 -11.157  0.00  0.00      PRO  H  
ATOM   3092  HE1 TYR P 222      12.609  11.253 -11.129  0.00  0.00      PRO  H  
ATOM   3093  HH  TYR P 222      11.875  13.035 -14.008  0.00  0.00      PRO  H  
ATOM   3094  HD2 TYR P 222      12.079   8.726 -15.307  0.00  0.00      PRO  H  
ATOM   3095  HE2 TYR P 222      11.925  11.182 -15.329  0.00  0.00      PRO  H  
ATOM   3096  N   SER P 223      15.502   6.188 -14.730  0.00  0.00      PRO  N  
ATOM   3097  CA  SER P 223      16.784   6.481 -15.351  0.00  0.00      PRO  C  
ATOM   3098  C   SER P 223      16.826   5.987 -16.786  0.00  0.00      PRO  C  
ATOM   3099  O   SER P 223      17.205   6.776 -17.636  0.00  0.00      PRO  O  
ATOM   3100  CB  SER P 223      17.947   5.822 -14.516  0.00  0.00      PRO  C  
ATOM   3101  OG  SER P 223      19.273   5.959 -15.116  0.00  0.00      PRO  O  
ATOM   3102  HN  SER P 223      15.592   5.735 -13.847  0.00  0.00      PRO  H  
ATOM   3103  HA  SER P 223      16.847   7.559 -15.326  0.00  0.00      PRO  H  
ATOM   3104  HB1 SER P 223      17.704   4.747 -14.375  0.00  0.00      PRO  H  
ATOM   3105  HB2 SER P 223      17.953   6.274 -13.502  0.00  0.00      PRO  H  
ATOM   3106  HG1 SER P 223      19.550   5.051 -15.262  0.00  0.00      PRO  H  
ATOM   3107  N   MET P 224      16.399   4.702 -16.965  0.00  0.00      PRO  N  
ATOM   3108  CA  MET P 224      16.331   4.184 -18.329  0.00  0.00      PRO  C  
ATOM   3109  C   MET P 224      15.312   4.956 -19.162  0.00  0.00      PRO  C  
ATOM   3110  O   MET P 224      15.663   5.239 -20.325  0.00  0.00      PRO  O  
ATOM   3111  CB  MET P 224      16.131   2.626 -18.426  0.00  0.00      PRO  C  
ATOM   3112  CG  MET P 224      17.435   1.790 -18.189  0.00  0.00      PRO  C  
ATOM   3113  SD  MET P 224      18.665   1.896 -19.539  0.00  0.00      PRO  S  
ATOM   3114  CE  MET P 224      17.564   1.709 -20.986  0.00  0.00      PRO  C  
ATOM   3115  HN  MET P 224      15.939   4.142 -16.280  0.00  0.00      PRO  H  
ATOM   3116  HA  MET P 224      17.320   4.323 -18.742  0.00  0.00      PRO  H  
ATOM   3117  HB1 MET P 224      15.688   2.436 -19.427  0.00  0.00      PRO  H  
ATOM   3118  HB2 MET P 224      15.380   2.370 -17.648  0.00  0.00      PRO  H  
ATOM   3119  HG1 MET P 224      17.241   0.699 -18.106  0.00  0.00      PRO  H  
ATOM   3120  HG2 MET P 224      17.855   2.206 -17.249  0.00  0.00      PRO  H  
ATOM   3121  HE1 MET P 224      18.349   1.792 -21.768  0.00  0.00      PRO  H  
ATOM   3122  HE2 MET P 224      17.002   0.763 -21.138  0.00  0.00      PRO  H  
ATOM   3123  HE3 MET P 224      16.832   2.544 -20.960  0.00  0.00      PRO  H  
ATOM   3124  N   ILE P 225      14.179   5.432 -18.655  0.00  0.00      PRO  N  
ATOM   3125  CA  ILE P 225      13.330   6.458 -19.381  0.00  0.00      PRO  C  
ATOM   3126  C   ILE P 225      14.040   7.760 -19.705  0.00  0.00      PRO  C  
ATOM   3127  O   ILE P 225      13.964   8.276 -20.823  0.00  0.00      PRO  O  
ATOM   3128  CB  ILE P 225      12.040   6.717 -18.682  0.00  0.00      PRO  C  
ATOM   3129  CG2 ILE P 225      11.314   8.110 -19.172  0.00  0.00      PRO  C  
ATOM   3130  CG1 ILE P 225      11.051   5.537 -18.900  0.00  0.00      PRO  C  
ATOM   3131  CD  ILE P 225       9.974   5.413 -17.881  0.00  0.00      PRO  C  
ATOM   3132  HN  ILE P 225      13.864   5.294 -17.720  0.00  0.00      PRO  H  
ATOM   3133  HA  ILE P 225      13.214   5.945 -20.325  0.00  0.00      PRO  H  
ATOM   3134  HB  ILE P 225      12.352   6.815 -17.620  0.00  0.00      PRO  H  
ATOM   3135 HG21 ILE P 225      10.407   8.155 -18.532  0.00  0.00      PRO  H  
ATOM   3136 HG22 ILE P 225      11.888   9.039 -18.968  0.00  0.00      PRO  H  
ATOM   3137 HG23 ILE P 225      10.923   8.121 -20.212  0.00  0.00      PRO  H  
ATOM   3138 HG11 ILE P 225      11.578   4.571 -19.056  0.00  0.00      PRO  H  
ATOM   3139 HG12 ILE P 225      10.610   5.671 -19.911  0.00  0.00      PRO  H  
ATOM   3140  HD1 ILE P 225       9.280   6.263 -18.058  0.00  0.00      PRO  H  
ATOM   3141  HD2 ILE P 225       9.437   4.441 -17.855  0.00  0.00      PRO  H  
ATOM   3142  HD3 ILE P 225      10.374   5.581 -16.858  0.00  0.00      PRO  H  
ATOM   3143  N   ILE P 226      14.780   8.357 -18.734  0.00  0.00      PRO  N  
ATOM   3144  CA  ILE P 226      15.498   9.569 -19.013  0.00  0.00      PRO  C  
ATOM   3145  C   ILE P 226      16.517   9.295 -20.047  0.00  0.00      PRO  C  
ATOM   3146  O   ILE P 226      16.646  10.050 -21.013  0.00  0.00      PRO  O  
ATOM   3147  CB  ILE P 226      16.198  10.216 -17.814  0.00  0.00      PRO  C  
ATOM   3148  CG2 ILE P 226      17.193  11.277 -18.227  0.00  0.00      PRO  C  
ATOM   3149  CG1 ILE P 226      15.142  10.621 -16.741  0.00  0.00      PRO  C  
ATOM   3150  CD  ILE P 226      14.282  11.763 -17.252  0.00  0.00      PRO  C  
ATOM   3151  HN  ILE P 226      14.697   7.888 -17.858  0.00  0.00      PRO  H  
ATOM   3152  HA  ILE P 226      14.832  10.239 -19.535  0.00  0.00      PRO  H  
ATOM   3153  HB  ILE P 226      16.713   9.398 -17.267  0.00  0.00      PRO  H  
ATOM   3154 HG21 ILE P 226      18.219  10.888 -18.402  0.00  0.00      PRO  H  
ATOM   3155 HG22 ILE P 226      16.735  11.869 -19.048  0.00  0.00      PRO  H  
ATOM   3156 HG23 ILE P 226      17.436  11.979 -17.401  0.00  0.00      PRO  H  
ATOM   3157 HG11 ILE P 226      15.720  11.003 -15.873  0.00  0.00      PRO  H  
ATOM   3158 HG12 ILE P 226      14.477   9.767 -16.490  0.00  0.00      PRO  H  
ATOM   3159  HD1 ILE P 226      13.693  11.425 -18.132  0.00  0.00      PRO  H  
ATOM   3160  HD2 ILE P 226      13.552  12.124 -16.497  0.00  0.00      PRO  H  
ATOM   3161  HD3 ILE P 226      14.927  12.656 -17.392  0.00  0.00      PRO  H  
ATOM   3162  N   ARG P 227      17.297   8.227 -19.838  0.00  0.00      PRO  N  
ATOM   3163  CA  ARG P 227      18.420   7.785 -20.628  0.00  0.00      PRO  C  
ATOM   3164  C   ARG P 227      18.121   7.200 -22.002  0.00  0.00      PRO  C  
ATOM   3165  O   ARG P 227      18.988   7.269 -22.892  0.00  0.00      PRO  O  
ATOM   3166  CB  ARG P 227      19.301   6.758 -19.982  0.00  0.00      PRO  C  
ATOM   3167  CG  ARG P 227      20.193   7.376 -18.857  0.00  0.00      PRO  C  
ATOM   3168  CD  ARG P 227      20.798   6.293 -17.922  0.00  0.00      PRO  C  
ATOM   3169  NE  ARG P 227      21.739   5.462 -18.690  0.00  0.00      PRO  N1+
ATOM   3170  CZ  ARG P 227      23.040   5.529 -18.649  0.00  0.00      PRO  C  
ATOM   3171  NH1 ARG P 227      23.646   6.395 -17.879  0.00  0.00      PRO  N  
ATOM   3172  NH2 ARG P 227      23.754   4.806 -19.435  0.00  0.00      PRO  N  
ATOM   3173  HN  ARG P 227      17.097   7.714 -19.006  0.00  0.00      PRO  H  
ATOM   3174  HA  ARG P 227      18.983   8.646 -20.957  0.00  0.00      PRO  H  
ATOM   3175  HB1 ARG P 227      20.126   6.347 -20.602  0.00  0.00      PRO  H  
ATOM   3176  HB2 ARG P 227      18.690   5.912 -19.600  0.00  0.00      PRO  H  
ATOM   3177  HG1 ARG P 227      19.442   7.974 -18.298  0.00  0.00      PRO  H  
ATOM   3178  HG2 ARG P 227      20.951   8.077 -19.268  0.00  0.00      PRO  H  
ATOM   3179  HD1 ARG P 227      19.971   5.638 -17.571  0.00  0.00      PRO  H  
ATOM   3180  HD2 ARG P 227      21.278   6.699 -17.007  0.00  0.00      PRO  H  
ATOM   3181  HE  ARG P 227      21.430   4.760 -19.330  0.00  0.00      PRO  H  
ATOM   3182 HH11 ARG P 227      23.164   7.249 -17.685  0.00  0.00      PRO  H  
ATOM   3183 HH12 ARG P 227      24.641   6.408 -17.978  0.00  0.00      PRO  H  
ATOM   3184 HH21 ARG P 227      23.380   4.086 -20.020  0.00  0.00      PRO  H  
ATOM   3185 HH22 ARG P 227      24.745   4.840 -19.311  0.00  0.00      PRO  H  
ATOM   3186  N   THR P 228      16.929   6.721 -22.317  0.00  0.00      PRO  N  
ATOM   3187  CA  THR P 228      16.649   6.057 -23.615  0.00  0.00      PRO  C  
ATOM   3188  C   THR P 228      16.821   6.767 -24.919  0.00  0.00      PRO  C  
ATOM   3189  O   THR P 228      16.441   7.898 -25.161  0.00  0.00      PRO  O  
ATOM   3190  CB  THR P 228      15.397   5.147 -23.657  0.00  0.00      PRO  C  
ATOM   3191  OG1 THR P 228      15.368   4.251 -24.788  0.00  0.00      PRO  O  
ATOM   3192  CG2 THR P 228      14.114   6.076 -23.603  0.00  0.00      PRO  C  
ATOM   3193  HN  THR P 228      16.224   6.622 -21.619  0.00  0.00      PRO  H  
ATOM   3194  HA  THR P 228      17.370   5.260 -23.724  0.00  0.00      PRO  H  
ATOM   3195  HB  THR P 228      15.366   4.477 -22.771  0.00  0.00      PRO  H  
ATOM   3196  HG1 THR P 228      15.839   3.437 -24.599  0.00  0.00      PRO  H  
ATOM   3197 HG21 THR P 228      14.312   6.819 -22.801  0.00  0.00      PRO  H  
ATOM   3198 HG22 THR P 228      13.947   6.696 -24.510  0.00  0.00      PRO  H  
ATOM   3199 HG23 THR P 228      13.177   5.508 -23.416  0.00  0.00      PRO  H  
ATOM   3200  N   LEU P 229      17.606   6.174 -25.855  0.00  0.00      PRO  N  
ATOM   3201  CA  LEU P 229      17.942   6.735 -27.098  0.00  0.00      PRO  C  
ATOM   3202  C   LEU P 229      16.742   6.566 -28.042  0.00  0.00      PRO  C  
ATOM   3203  O   LEU P 229      16.551   7.340 -28.990  0.00  0.00      PRO  O  
ATOM   3204  CB  LEU P 229      19.223   6.035 -27.672  0.00  0.00      PRO  C  
ATOM   3205  CG  LEU P 229      20.462   6.351 -26.868  0.00  0.00      PRO  C  
ATOM   3206  CD1 LEU P 229      21.364   5.082 -27.160  0.00  0.00      PRO  C  
ATOM   3207  CD2 LEU P 229      21.149   7.603 -27.301  0.00  0.00      PRO  C  
ATOM   3208  HN  LEU P 229      18.015   5.286 -25.660  0.00  0.00      PRO  H  
ATOM   3209  HA  LEU P 229      18.163   7.789 -27.025  0.00  0.00      PRO  H  
ATOM   3210  HB1 LEU P 229      19.472   6.294 -28.724  0.00  0.00      PRO  H  
ATOM   3211  HB2 LEU P 229      18.980   4.961 -27.821  0.00  0.00      PRO  H  
ATOM   3212  HG  LEU P 229      20.234   6.374 -25.781  0.00  0.00      PRO  H  
ATOM   3213 HD11 LEU P 229      20.715   4.183 -27.228  0.00  0.00      PRO  H  
ATOM   3214 HD12 LEU P 229      21.841   5.197 -28.157  0.00  0.00      PRO  H  
ATOM   3215 HD13 LEU P 229      22.161   4.916 -26.404  0.00  0.00      PRO  H  
ATOM   3216 HD21 LEU P 229      20.413   8.435 -27.315  0.00  0.00      PRO  H  
ATOM   3217 HD22 LEU P 229      22.105   7.709 -26.744  0.00  0.00      PRO  H  
ATOM   3218 HD23 LEU P 229      21.393   7.398 -28.366  0.00  0.00      PRO  H  
ATOM   3219  N   GLN P 230      16.005   5.507 -27.855  0.00  0.00      PRO  N  
ATOM   3220  CA  GLN P 230      15.106   5.022 -28.852  0.00  0.00      PRO  C  
ATOM   3221  C   GLN P 230      13.861   5.974 -29.023  0.00  0.00      PRO  C  
ATOM   3222  O   GLN P 230      13.357   6.608 -28.099  0.00  0.00      PRO  O  
ATOM   3223  CB  GLN P 230      14.764   3.492 -28.496  0.00  0.00      PRO  C  
ATOM   3224  CG  GLN P 230      16.008   2.634 -28.350  0.00  0.00      PRO  C  
ATOM   3225  CD  GLN P 230      16.827   2.775 -29.601  0.00  0.00      PRO  C  
ATOM   3226  OE1 GLN P 230      17.766   3.530 -29.791  0.00  0.00      PRO  O  
ATOM   3227  NE2 GLN P 230      16.623   1.814 -30.554  0.00  0.00      PRO  N  
ATOM   3228  HN  GLN P 230      16.053   4.948 -27.031  0.00  0.00      PRO  H  
ATOM   3229  HA  GLN P 230      15.588   5.105 -29.815  0.00  0.00      PRO  H  
ATOM   3230  HB1 GLN P 230      14.236   3.177 -29.422  0.00  0.00      PRO  H  
ATOM   3231  HB2 GLN P 230      14.015   3.442 -27.676  0.00  0.00      PRO  H  
ATOM   3232  HG1 GLN P 230      15.714   1.584 -28.135  0.00  0.00      PRO  H  
ATOM   3233  HG2 GLN P 230      16.618   2.991 -27.493  0.00  0.00      PRO  H  
ATOM   3234 HE21 GLN P 230      15.782   1.279 -30.477  0.00  0.00      PRO  H  
ATOM   3235 HE22 GLN P 230      17.154   1.897 -31.397  0.00  0.00      PRO  H  
ATOM   3236  N   HIS P 231      13.260   6.156 -30.285  0.00  0.00      PRO  N  
ATOM   3237  CA  HIS P 231      12.029   6.926 -30.415  0.00  0.00      PRO  C  
ATOM   3238  C   HIS P 231      10.759   6.285 -29.835  0.00  0.00      PRO  C  
ATOM   3239  O   HIS P 231      10.533   5.119 -29.881  0.00  0.00      PRO  O  
ATOM   3240  CB  HIS P 231      11.762   7.184 -31.934  0.00  0.00      PRO  C  
ATOM   3241  ND1 HIS P 231      10.463   9.358 -31.695  0.00  0.00      PRO  N  
ATOM   3242  CG  HIS P 231      10.643   8.111 -32.333  0.00  0.00      PRO  C  
ATOM   3243  CE1 HIS P 231       9.471   9.924 -32.338  0.00  0.00      PRO  C  
ATOM   3244  NE2 HIS P 231       9.011   9.157 -33.403  0.00  0.00      PRO  N  
ATOM   3245  CD2 HIS P 231       9.710   7.979 -33.353  0.00  0.00      PRO  C  
ATOM   3246  HN  HIS P 231      13.651   5.597 -31.012  0.00  0.00      PRO  H  
ATOM   3247  HA  HIS P 231      12.269   7.871 -29.950  0.00  0.00      PRO  H  
ATOM   3248  HB1 HIS P 231      11.629   6.192 -32.415  0.00  0.00      PRO  H  
ATOM   3249  HB2 HIS P 231      12.715   7.595 -32.331  0.00  0.00      PRO  H  
ATOM   3250  HD1 HIS P 231      11.012   9.688 -30.927  0.00  0.00      PRO  H  
ATOM   3251  HE1 HIS P 231       9.130  10.916 -32.040  0.00  0.00      PRO  H  
ATOM   3252  HD2 HIS P 231       9.730   7.212 -34.118  0.00  0.00      PRO  H  
ATOM   3253  N   CYS P 232       9.872   7.158 -29.259  0.00  0.00      PRO  N  
ATOM   3254  CA  CYS P 232       8.551   6.760 -28.911  0.00  0.00      PRO  C  
ATOM   3255  C   CYS P 232       7.671   8.002 -29.146  0.00  0.00      PRO  C  
ATOM   3256  O   CYS P 232       7.967   9.139 -28.739  0.00  0.00      PRO  O  
ATOM   3257  CB  CYS P 232       8.467   6.145 -27.413  0.00  0.00      PRO  C  
ATOM   3258  SG  CYS P 232       6.743   5.702 -27.008  0.00  0.00      PRO  S  
ATOM   3259  HN  CYS P 232      10.165   8.090 -29.056  0.00  0.00      PRO  H  
ATOM   3260  HA  CYS P 232       8.108   6.056 -29.600  0.00  0.00      PRO  H  
ATOM   3261  HB1 CYS P 232       8.963   6.858 -26.720  0.00  0.00      PRO  H  
ATOM   3262  HB2 CYS P 232       9.104   5.240 -27.508  0.00  0.00      PRO  H  
ATOM   3263  HG1 CYS P 232       6.169   6.897 -27.024  0.00  0.00      PRO  H  
ATOM   3264  N   LYS P 233       6.519   7.792 -29.811  0.00  0.00      PRO  N  
ATOM   3265  CA  LYS P 233       5.520   8.732 -30.051  0.00  0.00      PRO  C  
ATOM   3266  C   LYS P 233       4.852   9.090 -28.757  0.00  0.00      PRO  C  
ATOM   3267  O   LYS P 233       4.466   8.224 -27.932  0.00  0.00      PRO  O  
ATOM   3268  CB  LYS P 233       4.520   8.113 -30.990  0.00  0.00      PRO  C  
ATOM   3269  CG  LYS P 233       5.047   7.957 -32.385  0.00  0.00      PRO  C  
ATOM   3270  CD  LYS P 233       5.471   9.357 -32.965  0.00  0.00      PRO  C  
ATOM   3271  CE  LYS P 233       5.429   9.341 -34.496  0.00  0.00      PRO  C  
ATOM   3272  NZ  LYS P 233       6.684   8.783 -34.969  0.00  0.00      PRO  N1+
ATOM   3273  HN  LYS P 233       6.193   6.890 -30.081  0.00  0.00      PRO  H  
ATOM   3274  HA  LYS P 233       5.995   9.615 -30.453  0.00  0.00      PRO  H  
ATOM   3275  HB1 LYS P 233       3.685   8.845 -30.950  0.00  0.00      PRO  H  
ATOM   3276  HB2 LYS P 233       4.075   7.172 -30.601  0.00  0.00      PRO  H  
ATOM   3277  HG1 LYS P 233       4.205   7.530 -32.972  0.00  0.00      PRO  H  
ATOM   3278  HG2 LYS P 233       5.844   7.201 -32.552  0.00  0.00      PRO  H  
ATOM   3279  HD1 LYS P 233       6.421   9.791 -32.585  0.00  0.00      PRO  H  
ATOM   3280  HD2 LYS P 233       4.667  10.059 -32.656  0.00  0.00      PRO  H  
ATOM   3281  HE1 LYS P 233       5.297  10.367 -34.900  0.00  0.00      PRO  H  
ATOM   3282  HE2 LYS P 233       4.610   8.681 -34.851  0.00  0.00      PRO  H  
ATOM   3283  HZ1 LYS P 233       7.503   9.180 -34.467  0.00  0.00      PRO  H  
ATOM   3284  HZ2 LYS P 233       6.627   7.745 -34.923  0.00  0.00      PRO  H  
ATOM   3285  HZ3 LYS P 233       6.752   9.070 -35.967  0.00  0.00      PRO  H  
ATOM   3286  N   ASN P 234       4.799  10.403 -28.522  0.00  0.00      PRO  N  
ATOM   3287  CA  ASN P 234       3.929  10.955 -27.459  0.00  0.00      PRO  C  
ATOM   3288  C   ASN P 234       2.490  10.816 -27.752  0.00  0.00      PRO  C  
ATOM   3289  O   ASN P 234       2.117  11.033 -28.857  0.00  0.00      PRO  O  
ATOM   3290  CB  ASN P 234       4.241  12.379 -27.057  0.00  0.00      PRO  C  
ATOM   3291  CG  ASN P 234       5.707  12.637 -26.790  0.00  0.00      PRO  C  
ATOM   3292  OD1 ASN P 234       6.353  13.632 -27.272  0.00  0.00      PRO  O  
ATOM   3293  ND2 ASN P 234       6.287  11.769 -25.918  0.00  0.00      PRO  N  
ATOM   3294  HN  ASN P 234       5.253  11.041 -29.138  0.00  0.00      PRO  H  
ATOM   3295  HA  ASN P 234       4.192  10.419 -26.559  0.00  0.00      PRO  H  
ATOM   3296  HB1 ASN P 234       3.654  12.524 -26.125  0.00  0.00      PRO  H  
ATOM   3297  HB2 ASN P 234       3.920  13.101 -27.839  0.00  0.00      PRO  H  
ATOM   3298 HD21 ASN P 234       5.712  11.094 -25.454  0.00  0.00      PRO  H  
ATOM   3299 HD22 ASN P 234       7.071  12.159 -25.435  0.00  0.00      PRO  H  
ATOM   3300  N   GLU P 235       1.617  10.681 -26.752  0.00  0.00      PRO  N  
ATOM   3301  CA  GLU P 235       0.224  10.484 -26.824  0.00  0.00      PRO  C  
ATOM   3302  C   GLU P 235      -0.486  11.847 -27.123  0.00  0.00      PRO  C  
ATOM   3303  O   GLU P 235       0.115  12.953 -27.057  0.00  0.00      PRO  O  
ATOM   3304  CB  GLU P 235      -0.337   9.872 -25.550  0.00  0.00      PRO  C  
ATOM   3305  CG  GLU P 235       0.009   8.350 -25.314  0.00  0.00      PRO  C  
ATOM   3306  CD  GLU P 235      -0.075   8.048 -23.808  0.00  0.00      PRO  C  
ATOM   3307  OE1 GLU P 235      -0.814   7.108 -23.414  0.00  0.00      PRO  O1-
ATOM   3308  OE2 GLU P 235       0.636   8.654 -23.020  0.00  0.00      PRO  O  
ATOM   3309  HN  GLU P 235       2.021  10.592 -25.845  0.00  0.00      PRO  H  
ATOM   3310  HA  GLU P 235       0.008   9.923 -27.721  0.00  0.00      PRO  H  
ATOM   3311  HB1 GLU P 235      -1.403  10.075 -25.311  0.00  0.00      PRO  H  
ATOM   3312  HB2 GLU P 235       0.104  10.520 -24.763  0.00  0.00      PRO  H  
ATOM   3313  HG1 GLU P 235       1.020   8.170 -25.740  0.00  0.00      PRO  H  
ATOM   3314  HG2 GLU P 235      -0.883   7.884 -25.783  0.00  0.00      PRO  H  
ATOM   3315  N   LYS P 236      -1.790  11.824 -27.461  0.00  0.00      PRO  N  
ATOM   3316  CA  LYS P 236      -2.651  12.953 -27.676  0.00  0.00      PRO  C  
ATOM   3317  C   LYS P 236      -2.984  13.801 -26.465  0.00  0.00      PRO  C  
ATOM   3318  O   LYS P 236      -2.791  15.006 -26.534  0.00  0.00      PRO  O  
ATOM   3319  CB  LYS P 236      -4.017  12.620 -28.306  0.00  0.00      PRO  C  
ATOM   3320  CG  LYS P 236      -4.862  13.846 -28.781  0.00  0.00      PRO  C  
ATOM   3321  CD  LYS P 236      -4.340  14.844 -29.846  0.00  0.00      PRO  C  
ATOM   3322  CE  LYS P 236      -3.978  14.212 -31.248  0.00  0.00      PRO  C  
ATOM   3323  NZ  LYS P 236      -3.472  15.314 -32.209  0.00  0.00      PRO  N1+
ATOM   3324  HN  LYS P 236      -2.303  10.979 -27.591  0.00  0.00      PRO  H  
ATOM   3325  HA  LYS P 236      -2.066  13.548 -28.361  0.00  0.00      PRO  H  
ATOM   3326  HB1 LYS P 236      -4.586  12.105 -27.502  0.00  0.00      PRO  H  
ATOM   3327  HB2 LYS P 236      -3.935  11.929 -29.173  0.00  0.00      PRO  H  
ATOM   3328  HG1 LYS P 236      -5.288  14.359 -27.892  0.00  0.00      PRO  H  
ATOM   3329  HG2 LYS P 236      -5.674  13.313 -29.320  0.00  0.00      PRO  H  
ATOM   3330  HD1 LYS P 236      -3.408  15.274 -29.420  0.00  0.00      PRO  H  
ATOM   3331  HD2 LYS P 236      -5.105  15.598 -30.130  0.00  0.00      PRO  H  
ATOM   3332  HE1 LYS P 236      -4.984  13.832 -31.528  0.00  0.00      PRO  H  
ATOM   3333  HE2 LYS P 236      -3.289  13.341 -31.288  0.00  0.00      PRO  H  
ATOM   3334  HZ1 LYS P 236      -2.555  15.720 -31.933  0.00  0.00      PRO  H  
ATOM   3335  HZ2 LYS P 236      -3.299  14.840 -33.118  0.00  0.00      PRO  H  
ATOM   3336  HZ3 LYS P 236      -4.221  16.019 -32.364  0.00  0.00      PRO  H  
ATOM   3337  N   LYS P 237      -3.308  13.242 -25.216  0.00  0.00      PRO  N  
ATOM   3338  CA  LYS P 237      -3.585  13.935 -23.975  0.00  0.00      PRO  C  
ATOM   3339  C   LYS P 237      -2.285  13.934 -23.124  0.00  0.00      PRO  C  
ATOM   3340  O   LYS P 237      -1.533  13.024 -23.017  0.00  0.00      PRO  O  
ATOM   3341  CB  LYS P 237      -4.740  13.398 -23.237  0.00  0.00      PRO  C  
ATOM   3342  CG  LYS P 237      -6.174  13.467 -23.823  0.00  0.00      PRO  C  
ATOM   3343  CD  LYS P 237      -6.873  14.847 -23.712  0.00  0.00      PRO  C  
ATOM   3344  CE  LYS P 237      -8.211  14.774 -24.597  0.00  0.00      PRO  C  
ATOM   3345  NZ  LYS P 237      -8.751  16.201 -24.756  0.00  0.00      PRO  N1+
ATOM   3346  HN  LYS P 237      -3.331  12.247 -25.267  0.00  0.00      PRO  H  
ATOM   3347  HA  LYS P 237      -3.855  14.944 -24.251  0.00  0.00      PRO  H  
ATOM   3348  HB1 LYS P 237      -4.840  13.847 -22.226  0.00  0.00      PRO  H  
ATOM   3349  HB2 LYS P 237      -4.498  12.341 -22.993  0.00  0.00      PRO  H  
ATOM   3350  HG1 LYS P 237      -6.875  12.804 -23.273  0.00  0.00      PRO  H  
ATOM   3351  HG2 LYS P 237      -6.128  13.157 -24.889  0.00  0.00      PRO  H  
ATOM   3352  HD1 LYS P 237      -6.278  15.637 -24.217  0.00  0.00      PRO  H  
ATOM   3353  HD2 LYS P 237      -7.086  15.089 -22.649  0.00  0.00      PRO  H  
ATOM   3354  HE1 LYS P 237      -8.988  14.251 -23.999  0.00  0.00      PRO  H  
ATOM   3355  HE2 LYS P 237      -8.098  14.341 -25.614  0.00  0.00      PRO  H  
ATOM   3356  HZ1 LYS P 237      -8.893  16.408 -23.747  0.00  0.00      PRO  H  
ATOM   3357  HZ2 LYS P 237      -8.055  16.915 -25.053  0.00  0.00      PRO  H  
ATOM   3358  HZ3 LYS P 237      -9.667  16.254 -25.246  0.00  0.00      PRO  H  
ATOM   3359  N   ASN P 238      -1.833  15.107 -22.710  0.00  0.00      PRO  N  
ATOM   3360  CA  ASN P 238      -0.595  15.266 -21.910  0.00  0.00      PRO  C  
ATOM   3361  C   ASN P 238      -0.812  14.983 -20.350  0.00  0.00      PRO  C  
ATOM   3362  O   ASN P 238       0.161  14.741 -19.690  0.00  0.00      PRO  O  
ATOM   3363  CB  ASN P 238      -0.089  16.736 -22.123  0.00  0.00      PRO  C  
ATOM   3364  CG  ASN P 238       0.070  17.000 -23.643  0.00  0.00      PRO  C  
ATOM   3365  OD1 ASN P 238       0.214  16.096 -24.481  0.00  0.00      PRO  O  
ATOM   3366  ND2 ASN P 238      -0.012  18.324 -24.009  0.00  0.00      PRO  N  
ATOM   3367  HN  ASN P 238      -2.405  15.905 -22.887  0.00  0.00      PRO  H  
ATOM   3368  HA  ASN P 238       0.223  14.585 -22.090  0.00  0.00      PRO  H  
ATOM   3369  HB1 ASN P 238       0.852  16.888 -21.552  0.00  0.00      PRO  H  
ATOM   3370  HB2 ASN P 238      -0.812  17.482 -21.728  0.00  0.00      PRO  H  
ATOM   3371 HD21 ASN P 238      -0.492  19.007 -23.459  0.00  0.00      PRO  H  
ATOM   3372 HD22 ASN P 238       0.111  18.564 -24.972  0.00  0.00      PRO  H  
ATOM   3373  N   LYS P 239      -2.092  15.011 -19.907  0.00  0.00      PRO  N  
ATOM   3374  CA  LYS P 239      -2.424  14.711 -18.503  0.00  0.00      PRO  C  
ATOM   3375  C   LYS P 239      -1.981  13.337 -18.006  0.00  0.00      PRO  C  
ATOM   3376  O   LYS P 239      -1.261  13.297 -16.986  0.00  0.00      PRO  O  
ATOM   3377  CB  LYS P 239      -3.828  15.039 -18.062  0.00  0.00      PRO  C  
ATOM   3378  CG  LYS P 239      -4.165  16.546 -18.077  0.00  0.00      PRO  C  
ATOM   3379  CD  LYS P 239      -5.694  16.872 -17.952  0.00  0.00      PRO  C  
ATOM   3380  CE  LYS P 239      -6.221  16.615 -16.517  0.00  0.00      PRO  C  
ATOM   3381  NZ  LYS P 239      -7.650  16.948 -16.502  0.00  0.00      PRO  N1+
ATOM   3382  HN  LYS P 239      -2.844  15.147 -20.546  0.00  0.00      PRO  H  
ATOM   3383  HA  LYS P 239      -1.726  15.300 -17.927  0.00  0.00      PRO  H  
ATOM   3384  HB1 LYS P 239      -3.940  14.609 -17.044  0.00  0.00      PRO  H  
ATOM   3385  HB2 LYS P 239      -4.531  14.494 -18.727  0.00  0.00      PRO  H  
ATOM   3386  HG1 LYS P 239      -3.779  17.068 -18.979  0.00  0.00      PRO  H  
ATOM   3387  HG2 LYS P 239      -3.644  17.150 -17.304  0.00  0.00      PRO  H  
ATOM   3388  HD1 LYS P 239      -6.269  16.213 -18.637  0.00  0.00      PRO  H  
ATOM   3389  HD2 LYS P 239      -5.892  17.934 -18.214  0.00  0.00      PRO  H  
ATOM   3390  HE1 LYS P 239      -5.647  17.142 -15.725  0.00  0.00      PRO  H  
ATOM   3391  HE2 LYS P 239      -6.159  15.517 -16.355  0.00  0.00      PRO  H  
ATOM   3392  HZ1 LYS P 239      -8.109  16.191 -17.047  0.00  0.00      PRO  H  
ATOM   3393  HZ2 LYS P 239      -8.158  17.028 -15.598  0.00  0.00      PRO  H  
ATOM   3394  HZ3 LYS P 239      -7.798  17.832 -17.030  0.00  0.00      PRO  H  
ATOM   3395  N   ALA P 240      -2.185  12.225 -18.762  0.00  0.00      PRO  N  
ATOM   3396  CA  ALA P 240      -1.933  10.920 -18.189  0.00  0.00      PRO  C  
ATOM   3397  C   ALA P 240      -0.505  10.479 -18.471  0.00  0.00      PRO  C  
ATOM   3398  O   ALA P 240       0.000   9.379 -18.170  0.00  0.00      PRO  O  
ATOM   3399  CB  ALA P 240      -2.967   9.851 -18.659  0.00  0.00      PRO  C  
ATOM   3400  HN  ALA P 240      -2.712  12.328 -19.602  0.00  0.00      PRO  H  
ATOM   3401  HA  ALA P 240      -1.944  11.039 -17.116  0.00  0.00      PRO  H  
ATOM   3402  HB1 ALA P 240      -2.850   9.765 -19.761  0.00  0.00      PRO  H  
ATOM   3403  HB2 ALA P 240      -2.924   8.866 -18.146  0.00  0.00      PRO  H  
ATOM   3404  HB3 ALA P 240      -3.961  10.257 -18.374  0.00  0.00      PRO  H  
ATOM   3405  N   VAL P 241       0.355  11.405 -19.063  0.00  0.00      PRO  N  
ATOM   3406  CA  VAL P 241       1.807  11.124 -19.194  0.00  0.00      PRO  C  
ATOM   3407  C   VAL P 241       2.511  10.718 -17.888  0.00  0.00      PRO  C  
ATOM   3408  O   VAL P 241       3.297   9.777 -17.924  0.00  0.00      PRO  O  
ATOM   3409  CB  VAL P 241       2.422  12.335 -19.860  0.00  0.00      PRO  C  
ATOM   3410  CG1 VAL P 241       4.057  12.216 -19.757  0.00  0.00      PRO  C  
ATOM   3411  CG2 VAL P 241       1.898  12.431 -21.311  0.00  0.00      PRO  C  
ATOM   3412  HN  VAL P 241       0.042  12.312 -19.334  0.00  0.00      PRO  H  
ATOM   3413  HA  VAL P 241       1.898  10.253 -19.826  0.00  0.00      PRO  H  
ATOM   3414  HB  VAL P 241       2.141  13.260 -19.313  0.00  0.00      PRO  H  
ATOM   3415 HG11 VAL P 241       4.322  12.172 -18.679  0.00  0.00      PRO  H  
ATOM   3416 HG12 VAL P 241       4.415  11.312 -20.295  0.00  0.00      PRO  H  
ATOM   3417 HG13 VAL P 241       4.508  13.112 -20.236  0.00  0.00      PRO  H  
ATOM   3418 HG21 VAL P 241       2.279  13.311 -21.873  0.00  0.00      PRO  H  
ATOM   3419 HG22 VAL P 241       1.957  11.506 -21.923  0.00  0.00      PRO  H  
ATOM   3420 HG23 VAL P 241       0.812  12.610 -21.162  0.00  0.00      PRO  H  
ATOM   3421  N   LYS P 242       2.271  11.407 -16.787  0.00  0.00      PRO  N  
ATOM   3422  CA  LYS P 242       3.039  11.360 -15.544  0.00  0.00      PRO  C  
ATOM   3423  C   LYS P 242       2.155  10.741 -14.488  0.00  0.00      PRO  C  
ATOM   3424  O   LYS P 242       2.440  10.762 -13.298  0.00  0.00      PRO  O  
ATOM   3425  CB  LYS P 242       3.347  12.801 -15.123  0.00  0.00      PRO  C  
ATOM   3426  CG  LYS P 242       4.101  13.667 -16.095  0.00  0.00      PRO  C  
ATOM   3427  CD  LYS P 242       4.699  14.933 -15.521  0.00  0.00      PRO  C  
ATOM   3428  CE  LYS P 242       3.628  15.694 -14.701  0.00  0.00      PRO  C  
ATOM   3429  NZ  LYS P 242       4.459  16.779 -14.162  0.00  0.00      PRO  N1+
ATOM   3430  HN  LYS P 242       1.703  12.218 -16.903  0.00  0.00      PRO  H  
ATOM   3431  HA  LYS P 242       3.981  10.838 -15.624  0.00  0.00      PRO  H  
ATOM   3432  HB1 LYS P 242       3.919  12.772 -14.170  0.00  0.00      PRO  H  
ATOM   3433  HB2 LYS P 242       2.388  13.363 -15.131  0.00  0.00      PRO  H  
ATOM   3434  HG1 LYS P 242       3.417  13.954 -16.922  0.00  0.00      PRO  H  
ATOM   3435  HG2 LYS P 242       4.961  13.187 -16.610  0.00  0.00      PRO  H  
ATOM   3436  HD1 LYS P 242       5.184  15.557 -16.302  0.00  0.00      PRO  H  
ATOM   3437  HD2 LYS P 242       5.385  14.475 -14.777  0.00  0.00      PRO  H  
ATOM   3438  HE1 LYS P 242       3.225  15.186 -13.799  0.00  0.00      PRO  H  
ATOM   3439  HE2 LYS P 242       2.848  16.098 -15.381  0.00  0.00      PRO  H  
ATOM   3440  HZ1 LYS P 242       5.258  16.941 -14.808  0.00  0.00      PRO  H  
ATOM   3441  HZ2 LYS P 242       3.903  17.657 -14.167  0.00  0.00      PRO  H  
ATOM   3442  HZ3 LYS P 242       4.668  16.569 -13.165  0.00  0.00      PRO  H  
ATOM   3443  N   MET P 243       0.972  10.305 -14.944  0.00  0.00      PRO  N  
ATOM   3444  CA  MET P 243      -0.070   9.766 -14.082  0.00  0.00      PRO  C  
ATOM   3445  C   MET P 243       0.253   8.538 -13.168  0.00  0.00      PRO  C  
ATOM   3446  O   MET P 243      -0.063   8.527 -11.970  0.00  0.00      PRO  O  
ATOM   3447  CB  MET P 243      -1.382   9.548 -14.828  0.00  0.00      PRO  C  
ATOM   3448  CG  MET P 243      -2.485   8.723 -14.167  0.00  0.00      PRO  C  
ATOM   3449  SD  MET P 243      -3.762   8.317 -15.443  0.00  0.00      PRO  S  
ATOM   3450  CE  MET P 243      -2.816   7.019 -16.248  0.00  0.00      PRO  C  
ATOM   3451  HN  MET P 243       0.839  10.077 -15.905  0.00  0.00      PRO  H  
ATOM   3452  HA  MET P 243      -0.262  10.608 -13.434  0.00  0.00      PRO  H  
ATOM   3453  HB1 MET P 243      -1.061   9.226 -15.841  0.00  0.00      PRO  H  
ATOM   3454  HB2 MET P 243      -1.831  10.562 -14.896  0.00  0.00      PRO  H  
ATOM   3455  HG1 MET P 243      -2.891   9.247 -13.275  0.00  0.00      PRO  H  
ATOM   3456  HG2 MET P 243      -2.018   7.739 -13.952  0.00  0.00      PRO  H  
ATOM   3457  HE1 MET P 243      -3.119   6.918 -17.312  0.00  0.00      PRO  H  
ATOM   3458  HE2 MET P 243      -1.711   7.125 -16.212  0.00  0.00      PRO  H  
ATOM   3459  HE3 MET P 243      -2.990   6.039 -15.755  0.00  0.00      PRO  H  
ATOM   3460  N   ILE P 244       0.956   7.489 -13.657  0.00  0.00      PRO  N  
ATOM   3461  CA  ILE P 244       1.414   6.442 -12.777  0.00  0.00      PRO  C  
ATOM   3462  C   ILE P 244       2.530   6.950 -11.884  0.00  0.00      PRO  C  
ATOM   3463  O   ILE P 244       2.558   6.699 -10.710  0.00  0.00      PRO  O  
ATOM   3464  CB  ILE P 244       1.831   5.121 -13.510  0.00  0.00      PRO  C  
ATOM   3465  CG2 ILE P 244       2.638   4.163 -12.619  0.00  0.00      PRO  C  
ATOM   3466  CG1 ILE P 244       0.666   4.407 -14.054  0.00  0.00      PRO  C  
ATOM   3467  CD  ILE P 244       1.095   3.737 -15.376  0.00  0.00      PRO  C  
ATOM   3468  HN  ILE P 244       1.164   7.502 -14.631  0.00  0.00      PRO  H  
ATOM   3469  HA  ILE P 244       0.626   6.356 -12.044  0.00  0.00      PRO  H  
ATOM   3470  HB  ILE P 244       2.471   5.429 -14.364  0.00  0.00      PRO  H  
ATOM   3471 HG21 ILE P 244       2.829   3.183 -13.105  0.00  0.00      PRO  H  
ATOM   3472 HG22 ILE P 244       3.615   4.624 -12.360  0.00  0.00      PRO  H  
ATOM   3473 HG23 ILE P 244       2.229   3.856 -11.633  0.00  0.00      PRO  H  
ATOM   3474 HG11 ILE P 244      -0.174   5.085 -14.319  0.00  0.00      PRO  H  
ATOM   3475 HG12 ILE P 244       0.178   3.709 -13.341  0.00  0.00      PRO  H  
ATOM   3476  HD1 ILE P 244       2.014   3.113 -15.339  0.00  0.00      PRO  H  
ATOM   3477  HD2 ILE P 244       0.349   3.058 -15.840  0.00  0.00      PRO  H  
ATOM   3478  HD3 ILE P 244       1.222   4.476 -16.195  0.00  0.00      PRO  H  
ATOM   3479  N   PHE P 245       3.575   7.626 -12.458  0.00  0.00      PRO  N  
ATOM   3480  CA  PHE P 245       4.628   8.270 -11.582  0.00  0.00      PRO  C  
ATOM   3481  C   PHE P 245       4.073   9.200 -10.507  0.00  0.00      PRO  C  
ATOM   3482  O   PHE P 245       4.554   9.117  -9.349  0.00  0.00      PRO  O  
ATOM   3483  CB  PHE P 245       5.751   8.693 -12.467  0.00  0.00      PRO  C  
ATOM   3484  CG  PHE P 245       6.814   9.499 -11.688  0.00  0.00      PRO  C  
ATOM   3485  CD1 PHE P 245       6.768  10.951 -11.668  0.00  0.00      PRO  C  
ATOM   3486  CE1 PHE P 245       7.925  11.626 -11.223  0.00  0.00      PRO  C  
ATOM   3487  CZ  PHE P 245       8.967  10.930 -10.689  0.00  0.00      PRO  C  
ATOM   3488  CD2 PHE P 245       7.962   8.859 -11.201  0.00  0.00      PRO  C  
ATOM   3489  CE2 PHE P 245       9.089   9.572 -10.764  0.00  0.00      PRO  C  
ATOM   3490  HN  PHE P 245       3.622   7.936 -13.405  0.00  0.00      PRO  H  
ATOM   3491  HA  PHE P 245       4.966   7.549 -10.853  0.00  0.00      PRO  H  
ATOM   3492  HB1 PHE P 245       5.404   9.381 -13.268  0.00  0.00      PRO  H  
ATOM   3493  HB2 PHE P 245       6.221   7.809 -12.948  0.00  0.00      PRO  H  
ATOM   3494  HD1 PHE P 245       5.913  11.417 -12.135  0.00  0.00      PRO  H  
ATOM   3495  HE1 PHE P 245       7.848  12.702 -11.178  0.00  0.00      PRO  H  
ATOM   3496  HZ  PHE P 245       9.736  11.514 -10.206  0.00  0.00      PRO  H  
ATOM   3497  HD2 PHE P 245       8.091   7.795 -11.335  0.00  0.00      PRO  H  
ATOM   3498  HE2 PHE P 245       9.954   9.023 -10.421  0.00  0.00      PRO  H  
ATOM   3499  N   ALA P 246       3.021   9.958 -10.829  0.00  0.00      PRO  N  
ATOM   3500  CA  ALA P 246       2.426  10.831  -9.837  0.00  0.00      PRO  C  
ATOM   3501  C   ALA P 246       1.779  10.122  -8.644  0.00  0.00      PRO  C  
ATOM   3502  O   ALA P 246       1.746  10.513  -7.478  0.00  0.00      PRO  O  
ATOM   3503  CB  ALA P 246       1.226  11.597 -10.472  0.00  0.00      PRO  C  
ATOM   3504  HN  ALA P 246       2.685   9.838 -11.760  0.00  0.00      PRO  H  
ATOM   3505  HA  ALA P 246       3.160  11.565  -9.538  0.00  0.00      PRO  H  
ATOM   3506  HB1 ALA P 246       0.377  10.915 -10.691  0.00  0.00      PRO  H  
ATOM   3507  HB2 ALA P 246       0.847  12.323  -9.722  0.00  0.00      PRO  H  
ATOM   3508  HB3 ALA P 246       1.508  12.116 -11.412  0.00  0.00      PRO  H  
ATOM   3509  N   VAL P 247       1.120   8.907  -8.982  0.00  0.00      PRO  N  
ATOM   3510  CA  VAL P 247       0.579   7.974  -8.023  0.00  0.00      PRO  C  
ATOM   3511  C   VAL P 247       1.562   7.291  -7.116  0.00  0.00      PRO  C  
ATOM   3512  O   VAL P 247       1.349   7.277  -5.919  0.00  0.00      PRO  O  
ATOM   3513  CB  VAL P 247      -0.393   6.981  -8.682  0.00  0.00      PRO  C  
ATOM   3514  CG1 VAL P 247      -0.830   5.851  -7.765  0.00  0.00      PRO  C  
ATOM   3515  CG2 VAL P 247      -1.707   7.626  -9.029  0.00  0.00      PRO  C  
ATOM   3516  HN  VAL P 247       1.158   8.669  -9.950  0.00  0.00      PRO  H  
ATOM   3517  HA  VAL P 247      -0.109   8.502  -7.379  0.00  0.00      PRO  H  
ATOM   3518  HB  VAL P 247       0.148   6.584  -9.568  0.00  0.00      PRO  H  
ATOM   3519 HG11 VAL P 247      -1.689   5.308  -8.214  0.00  0.00      PRO  H  
ATOM   3520 HG12 VAL P 247      -0.070   5.044  -7.686  0.00  0.00      PRO  H  
ATOM   3521 HG13 VAL P 247      -0.973   6.210  -6.723  0.00  0.00      PRO  H  
ATOM   3522 HG21 VAL P 247      -2.348   7.862  -8.153  0.00  0.00      PRO  H  
ATOM   3523 HG22 VAL P 247      -1.557   8.568  -9.600  0.00  0.00      PRO  H  
ATOM   3524 HG23 VAL P 247      -2.304   7.123  -9.820  0.00  0.00      PRO  H  
ATOM   3525  N   VAL P 248       2.622   6.752  -7.642  0.00  0.00      PRO  N  
ATOM   3526  CA  VAL P 248       3.781   6.189  -6.959  0.00  0.00      PRO  C  
ATOM   3527  C   VAL P 248       4.545   7.203  -6.012  0.00  0.00      PRO  C  
ATOM   3528  O   VAL P 248       4.999   6.922  -4.873  0.00  0.00      PRO  O  
ATOM   3529  CB  VAL P 248       4.776   5.655  -7.995  0.00  0.00      PRO  C  
ATOM   3530  CG1 VAL P 248       6.075   5.175  -7.401  0.00  0.00      PRO  C  
ATOM   3531  CG2 VAL P 248       4.091   4.441  -8.739  0.00  0.00      PRO  C  
ATOM   3532  HN  VAL P 248       2.689   6.592  -8.623  0.00  0.00      PRO  H  
ATOM   3533  HA  VAL P 248       3.524   5.288  -6.422  0.00  0.00      PRO  H  
ATOM   3534  HB  VAL P 248       4.978   6.407  -8.787  0.00  0.00      PRO  H  
ATOM   3535 HG11 VAL P 248       6.605   6.058  -6.983  0.00  0.00      PRO  H  
ATOM   3536 HG12 VAL P 248       5.813   4.487  -6.569  0.00  0.00      PRO  H  
ATOM   3537 HG13 VAL P 248       6.842   4.719  -8.062  0.00  0.00      PRO  H  
ATOM   3538 HG21 VAL P 248       3.879   3.637  -8.002  0.00  0.00      PRO  H  
ATOM   3539 HG22 VAL P 248       3.119   4.539  -9.267  0.00  0.00      PRO  H  
ATOM   3540 HG23 VAL P 248       4.912   4.117  -9.415  0.00  0.00      PRO  H  
ATOM   3541  N   VAL P 249       4.712   8.446  -6.412  0.00  0.00      PRO  N  
ATOM   3542  CA  VAL P 249       5.352   9.505  -5.513  0.00  0.00      PRO  C  
ATOM   3543  C   VAL P 249       4.346  10.042  -4.491  0.00  0.00      PRO  C  
ATOM   3544  O   VAL P 249       4.709  10.364  -3.331  0.00  0.00      PRO  O  
ATOM   3545  CB  VAL P 249       6.117  10.641  -6.289  0.00  0.00      PRO  C  
ATOM   3546  CG1 VAL P 249       7.017  10.086  -7.358  0.00  0.00      PRO  C  
ATOM   3547  CG2 VAL P 249       5.053  11.560  -6.914  0.00  0.00      PRO  C  
ATOM   3548  HN  VAL P 249       4.551   8.728  -7.355  0.00  0.00      PRO  H  
ATOM   3549  HA  VAL P 249       6.060   8.976  -4.892  0.00  0.00      PRO  H  
ATOM   3550  HB  VAL P 249       6.752  11.075  -5.487  0.00  0.00      PRO  H  
ATOM   3551 HG11 VAL P 249       6.566   9.540  -8.214  0.00  0.00      PRO  H  
ATOM   3552 HG12 VAL P 249       7.654  10.851  -7.852  0.00  0.00      PRO  H  
ATOM   3553 HG13 VAL P 249       7.571   9.235  -6.906  0.00  0.00      PRO  H  
ATOM   3554 HG21 VAL P 249       5.594  12.392  -7.414  0.00  0.00      PRO  H  
ATOM   3555 HG22 VAL P 249       4.340  10.961  -7.520  0.00  0.00      PRO  H  
ATOM   3556 HG23 VAL P 249       4.454  12.048  -6.115  0.00  0.00      PRO  H  
ATOM   3557  N   LEU P 250       3.022  10.033  -4.783  0.00  0.00      PRO  N  
ATOM   3558  CA  LEU P 250       2.022  10.195  -3.784  0.00  0.00      PRO  C  
ATOM   3559  C   LEU P 250       2.051   9.048  -2.771  0.00  0.00      PRO  C  
ATOM   3560  O   LEU P 250       1.886   9.194  -1.593  0.00  0.00      PRO  O  
ATOM   3561  CB  LEU P 250       0.509  10.343  -4.365  0.00  0.00      PRO  C  
ATOM   3562  CG  LEU P 250      -0.562  10.539  -3.260  0.00  0.00      PRO  C  
ATOM   3563  CD1 LEU P 250      -0.495  11.652  -2.221  0.00  0.00      PRO  C  
ATOM   3564  CD2 LEU P 250      -1.857  10.813  -4.034  0.00  0.00      PRO  C  
ATOM   3565  HN  LEU P 250       2.694   9.807  -5.697  0.00  0.00      PRO  H  
ATOM   3566  HA  LEU P 250       2.239  11.064  -3.180  0.00  0.00      PRO  H  
ATOM   3567  HB1 LEU P 250       0.162   9.473  -4.962  0.00  0.00      PRO  H  
ATOM   3568  HB2 LEU P 250       0.593  11.180  -5.090  0.00  0.00      PRO  H  
ATOM   3569  HG  LEU P 250      -0.567   9.548  -2.758  0.00  0.00      PRO  H  
ATOM   3570 HD11 LEU P 250       0.412  11.600  -1.581  0.00  0.00      PRO  H  
ATOM   3571 HD12 LEU P 250      -0.457  12.603  -2.793  0.00  0.00      PRO  H  
ATOM   3572 HD13 LEU P 250      -1.399  11.583  -1.578  0.00  0.00      PRO  H  
ATOM   3573 HD21 LEU P 250      -1.971  10.013  -4.798  0.00  0.00      PRO  H  
ATOM   3574 HD22 LEU P 250      -2.709  10.807  -3.321  0.00  0.00      PRO  H  
ATOM   3575 HD23 LEU P 250      -1.851  11.853  -4.425  0.00  0.00      PRO  H  
ATOM   3576  N   PHE P 251       2.218   7.717  -3.160  0.00  0.00      PRO  N  
ATOM   3577  CA  PHE P 251       2.427   6.619  -2.245  0.00  0.00      PRO  C  
ATOM   3578  C   PHE P 251       3.645   6.765  -1.337  0.00  0.00      PRO  C  
ATOM   3579  O   PHE P 251       3.599   6.533  -0.139  0.00  0.00      PRO  O  
ATOM   3580  CB  PHE P 251       2.468   5.277  -3.026  0.00  0.00      PRO  C  
ATOM   3581  CG  PHE P 251       2.996   4.009  -2.312  0.00  0.00      PRO  C  
ATOM   3582  CD1 PHE P 251       4.280   3.524  -2.374  0.00  0.00      PRO  C  
ATOM   3583  CE1 PHE P 251       4.633   2.400  -1.650  0.00  0.00      PRO  C  
ATOM   3584  CZ  PHE P 251       3.710   1.702  -0.843  0.00  0.00      PRO  C  
ATOM   3585  CD2 PHE P 251       2.048   3.408  -1.460  0.00  0.00      PRO  C  
ATOM   3586  CE2 PHE P 251       2.447   2.344  -0.682  0.00  0.00      PRO  C  
ATOM   3587  HN  PHE P 251       2.242   7.563  -4.145  0.00  0.00      PRO  H  
ATOM   3588  HA  PHE P 251       1.527   6.587  -1.650  0.00  0.00      PRO  H  
ATOM   3589  HB1 PHE P 251       3.001   5.531  -3.967  0.00  0.00      PRO  H  
ATOM   3590  HB2 PHE P 251       1.457   5.050  -3.426  0.00  0.00      PRO  H  
ATOM   3591  HD1 PHE P 251       5.034   3.999  -2.985  0.00  0.00      PRO  H  
ATOM   3592  HE1 PHE P 251       5.557   1.919  -1.933  0.00  0.00      PRO  H  
ATOM   3593  HZ  PHE P 251       4.020   0.836  -0.277  0.00  0.00      PRO  H  
ATOM   3594  HD2 PHE P 251       1.035   3.761  -1.332  0.00  0.00      PRO  H  
ATOM   3595  HE2 PHE P 251       1.725   1.886  -0.023  0.00  0.00      PRO  H  
ATOM   3596  N   LEU P 252       4.827   7.071  -1.943  0.00  0.00      PRO  N  
ATOM   3597  CA  LEU P 252       6.076   7.272  -1.233  0.00  0.00      PRO  C  
ATOM   3598  C   LEU P 252       5.999   8.410  -0.208  0.00  0.00      PRO  C  
ATOM   3599  O   LEU P 252       6.439   8.294   1.005  0.00  0.00      PRO  O  
ATOM   3600  CB  LEU P 252       7.197   7.556  -2.247  0.00  0.00      PRO  C  
ATOM   3601  CG  LEU P 252       7.524   6.146  -3.054  0.00  0.00      PRO  C  
ATOM   3602  CD1 LEU P 252       8.723   6.319  -4.017  0.00  0.00      PRO  C  
ATOM   3603  CD2 LEU P 252       7.949   4.951  -2.064  0.00  0.00      PRO  C  
ATOM   3604  HN  LEU P 252       4.813   7.058  -2.940  0.00  0.00      PRO  H  
ATOM   3605  HA  LEU P 252       6.237   6.362  -0.675  0.00  0.00      PRO  H  
ATOM   3606  HB1 LEU P 252       8.123   7.924  -1.757  0.00  0.00      PRO  H  
ATOM   3607  HB2 LEU P 252       6.923   8.368  -2.954  0.00  0.00      PRO  H  
ATOM   3608  HG  LEU P 252       6.639   5.852  -3.659  0.00  0.00      PRO  H  
ATOM   3609 HD11 LEU P 252       8.837   5.320  -4.490  0.00  0.00      PRO  H  
ATOM   3610 HD12 LEU P 252       8.583   7.271  -4.572  0.00  0.00      PRO  H  
ATOM   3611 HD13 LEU P 252       9.630   6.590  -3.436  0.00  0.00      PRO  H  
ATOM   3612 HD21 LEU P 252       7.114   4.764  -1.354  0.00  0.00      PRO  H  
ATOM   3613 HD22 LEU P 252       7.947   4.029  -2.683  0.00  0.00      PRO  H  
ATOM   3614 HD23 LEU P 252       8.922   5.055  -1.538  0.00  0.00      PRO  H  
ATOM   3615  N   GLY P 253       5.251   9.495  -0.662  0.00  0.00      PRO  N  
ATOM   3616  CA  GLY P 253       4.899  10.570   0.333  0.00  0.00      PRO  C  
ATOM   3617  C   GLY P 253       4.054  10.078   1.527  0.00  0.00      PRO  C  
ATOM   3618  O   GLY P 253       4.285  10.504   2.674  0.00  0.00      PRO  O  
ATOM   3619  HN  GLY P 253       4.812   9.442  -1.556  0.00  0.00      PRO  H  
ATOM   3620  HA1 GLY P 253       4.347  11.290  -0.253  0.00  0.00      PRO  H  
ATOM   3621  HA2 GLY P 253       5.818  10.899   0.795  0.00  0.00      PRO  H  
ATOM   3622  N   PHE P 254       3.086   9.142   1.320  0.00  0.00      PRO  N  
ATOM   3623  CA  PHE P 254       2.280   8.611   2.426  0.00  0.00      PRO  C  
ATOM   3624  C   PHE P 254       2.952   7.636   3.297  0.00  0.00      PRO  C  
ATOM   3625  O   PHE P 254       2.696   7.588   4.465  0.00  0.00      PRO  O  
ATOM   3626  CB  PHE P 254       0.875   8.055   1.944  0.00  0.00      PRO  C  
ATOM   3627  CG  PHE P 254      -0.101   9.221   2.037  0.00  0.00      PRO  C  
ATOM   3628  CD1 PHE P 254      -0.194  10.294   1.068  0.00  0.00      PRO  C  
ATOM   3629  CE1 PHE P 254      -1.135  11.270   1.148  0.00  0.00      PRO  C  
ATOM   3630  CZ  PHE P 254      -2.019  11.351   2.212  0.00  0.00      PRO  C  
ATOM   3631  CD2 PHE P 254      -1.039   9.326   3.078  0.00  0.00      PRO  C  
ATOM   3632  CE2 PHE P 254      -1.903  10.382   3.252  0.00  0.00      PRO  C  
ATOM   3633  HN  PHE P 254       2.982   8.753   0.407  0.00  0.00      PRO  H  
ATOM   3634  HA  PHE P 254       2.027   9.402   3.116  0.00  0.00      PRO  H  
ATOM   3635  HB1 PHE P 254       0.394   7.272   2.569  0.00  0.00      PRO  H  
ATOM   3636  HB2 PHE P 254       0.910   7.656   0.908  0.00  0.00      PRO  H  
ATOM   3637  HD1 PHE P 254       0.580  10.354   0.317  0.00  0.00      PRO  H  
ATOM   3638  HE1 PHE P 254      -1.049  12.063   0.419  0.00  0.00      PRO  H  
ATOM   3639  HZ  PHE P 254      -2.718  12.174   2.250  0.00  0.00      PRO  H  
ATOM   3640  HD2 PHE P 254      -0.957   8.515   3.786  0.00  0.00      PRO  H  
ATOM   3641  HE2 PHE P 254      -2.551  10.534   4.102  0.00  0.00      PRO  H  
ATOM   3642  N   TRP P 255       3.850   6.843   2.724  0.00  0.00      PRO  N  
ATOM   3643  CA  TRP P 255       4.309   5.691   3.419  0.00  0.00      PRO  C  
ATOM   3644  C   TRP P 255       5.785   5.762   3.787  0.00  0.00      PRO  C  
ATOM   3645  O   TRP P 255       6.181   4.878   4.572  0.00  0.00      PRO  O  
ATOM   3646  CB  TRP P 255       3.928   4.480   2.471  0.00  0.00      PRO  C  
ATOM   3647  CG  TRP P 255       2.590   3.884   2.753  0.00  0.00      PRO  C  
ATOM   3648  CD1 TRP P 255       1.381   4.012   2.007  0.00  0.00      PRO  C  
ATOM   3649  NE1 TRP P 255       0.387   3.289   2.604  0.00  0.00      PRO  N  
ATOM   3650  CE2 TRP P 255       0.872   2.737   3.770  0.00  0.00      PRO  C  
ATOM   3651  CD2 TRP P 255       2.259   3.023   3.861  0.00  0.00      PRO  C  
ATOM   3652  CE3 TRP P 255       2.994   2.509   4.939  0.00  0.00      PRO  C  
ATOM   3653  CZ3 TRP P 255       2.370   1.809   5.930  0.00  0.00      PRO  C  
ATOM   3654  CZ2 TRP P 255       0.174   1.957   4.725  0.00  0.00      PRO  C  
ATOM   3655  CH2 TRP P 255       0.980   1.578   5.872  0.00  0.00      PRO  C  
ATOM   3656  HN  TRP P 255       3.922   6.790   1.731  0.00  0.00      PRO  H  
ATOM   3657  HA  TRP P 255       3.931   5.498   4.412  0.00  0.00      PRO  H  
ATOM   3658  HB1 TRP P 255       4.642   3.681   2.765  0.00  0.00      PRO  H  
ATOM   3659  HB2 TRP P 255       4.027   4.650   1.378  0.00  0.00      PRO  H  
ATOM   3660  HD1 TRP P 255       1.318   4.605   1.107  0.00  0.00      PRO  H  
ATOM   3661  HE1 TRP P 255      -0.398   2.922   2.155  0.00  0.00      PRO  H  
ATOM   3662  HE3 TRP P 255       4.008   2.793   5.176  0.00  0.00      PRO  H  
ATOM   3663  HZ3 TRP P 255       2.859   1.514   6.847  0.00  0.00      PRO  H  
ATOM   3664  HZ2 TRP P 255      -0.862   1.674   4.606  0.00  0.00      PRO  H  
ATOM   3665  HH2 TRP P 255       0.539   1.066   6.715  0.00  0.00      PRO  H  
ATOM   3666  N   THR P 256       6.581   6.777   3.336  0.00  0.00      PRO  N  
ATOM   3667  CA  THR P 256       8.022   6.998   3.617  0.00  0.00      PRO  C  
ATOM   3668  C   THR P 256       8.082   7.368   5.092  0.00  0.00      PRO  C  
ATOM   3669  O   THR P 256       8.919   6.792   5.770  0.00  0.00      PRO  O  
ATOM   3670  CB  THR P 256       8.770   7.897   2.706  0.00  0.00      PRO  C  
ATOM   3671  OG1 THR P 256       8.953   7.429   1.425  0.00  0.00      PRO  O  
ATOM   3672  CG2 THR P 256      10.109   8.449   3.309  0.00  0.00      PRO  C  
ATOM   3673  HN  THR P 256       5.991   7.312   2.736  0.00  0.00      PRO  H  
ATOM   3674  HA  THR P 256       8.614   6.101   3.509  0.00  0.00      PRO  H  
ATOM   3675  HB  THR P 256       8.176   8.833   2.638  0.00  0.00      PRO  H  
ATOM   3676  HG1 THR P 256       8.044   7.421   1.117  0.00  0.00      PRO  H  
ATOM   3677 HG21 THR P 256      10.599   9.033   2.500  0.00  0.00      PRO  H  
ATOM   3678 HG22 THR P 256       9.944   9.135   4.167  0.00  0.00      PRO  H  
ATOM   3679 HG23 THR P 256      10.828   7.655   3.599  0.00  0.00      PRO  H  
ATOM   3680  N   PRO P 257       7.254   8.155   5.839  0.00  0.00      PRO  N  
ATOM   3681  CA  PRO P 257       7.633   8.535   7.234  0.00  0.00      PRO  C  
ATOM   3682  C   PRO P 257       7.551   7.440   8.216  0.00  0.00      PRO  C  
ATOM   3683  O   PRO P 257       8.266   7.419   9.208  0.00  0.00      PRO  O  
ATOM   3684  CD  PRO P 257       6.459   9.199   5.252  0.00  0.00      PRO  C  
ATOM   3685  CB  PRO P 257       6.674   9.700   7.556  0.00  0.00      PRO  C  
ATOM   3686  CG  PRO P 257       6.520  10.359   6.227  0.00  0.00      PRO  C  
ATOM   3687  HD1 PRO P 257       6.953   9.709   4.397  0.00  0.00      PRO  H  
ATOM   3688  HD2 PRO P 257       5.378   8.970   5.139  0.00  0.00      PRO  H  
ATOM   3689  HA  PRO P 257       8.655   8.883   7.278  0.00  0.00      PRO  H  
ATOM   3690  HB1 PRO P 257       7.138  10.290   8.376  0.00  0.00      PRO  H  
ATOM   3691  HB2 PRO P 257       5.683   9.421   7.972  0.00  0.00      PRO  H  
ATOM   3692  HG1 PRO P 257       7.432  10.958   6.020  0.00  0.00      PRO  H  
ATOM   3693  HG2 PRO P 257       5.677  11.002   5.895  0.00  0.00      PRO  H  
ATOM   3694  N   TYR P 258       6.656   6.459   7.986  0.00  0.00      PRO  N  
ATOM   3695  CA  TYR P 258       6.612   5.253   8.715  0.00  0.00      PRO  C  
ATOM   3696  C   TYR P 258       7.927   4.402   8.761  0.00  0.00      PRO  C  
ATOM   3697  O   TYR P 258       8.401   3.974   9.804  0.00  0.00      PRO  O  
ATOM   3698  CB  TYR P 258       5.456   4.412   8.033  0.00  0.00      PRO  C  
ATOM   3699  CG  TYR P 258       5.117   3.115   8.697  0.00  0.00      PRO  C  
ATOM   3700  CD1 TYR P 258       4.589   3.286   9.974  0.00  0.00      PRO  C  
ATOM   3701  CE1 TYR P 258       4.090   2.189  10.674  0.00  0.00      PRO  C  
ATOM   3702  CZ  TYR P 258       4.007   0.899   9.999  0.00  0.00      PRO  C  
ATOM   3703  OH  TYR P 258       3.345  -0.200  10.683  0.00  0.00      PRO  O  
ATOM   3704  CD2 TYR P 258       5.092   1.835   8.034  0.00  0.00      PRO  C  
ATOM   3705  CE2 TYR P 258       4.505   0.675   8.711  0.00  0.00      PRO  C  
ATOM   3706  HN  TYR P 258       6.048   6.484   7.197  0.00  0.00      PRO  H  
ATOM   3707  HA  TYR P 258       6.321   5.465   9.733  0.00  0.00      PRO  H  
ATOM   3708  HB1 TYR P 258       5.722   4.176   6.981  0.00  0.00      PRO  H  
ATOM   3709  HB2 TYR P 258       4.532   5.023   7.950  0.00  0.00      PRO  H  
ATOM   3710  HD1 TYR P 258       4.521   4.262  10.431  0.00  0.00      PRO  H  
ATOM   3711  HE1 TYR P 258       3.774   2.254  11.705  0.00  0.00      PRO  H  
ATOM   3712  HH  TYR P 258       2.882  -0.624   9.957  0.00  0.00      PRO  H  
ATOM   3713  HD2 TYR P 258       5.569   1.748   7.069  0.00  0.00      PRO  H  
ATOM   3714  HE2 TYR P 258       4.404  -0.305   8.269  0.00  0.00      PRO  H  
ATOM   3715  N   ASN P 259       8.545   4.250   7.567  0.00  0.00      PRO  N  
ATOM   3716  CA  ASN P 259       9.883   3.697   7.416  0.00  0.00      PRO  C  
ATOM   3717  C   ASN P 259      10.994   4.516   8.142  0.00  0.00      PRO  C  
ATOM   3718  O   ASN P 259      11.973   3.796   8.581  0.00  0.00      PRO  O  
ATOM   3719  CB  ASN P 259      10.156   3.436   5.881  0.00  0.00      PRO  C  
ATOM   3720  CG  ASN P 259       9.241   2.238   5.537  0.00  0.00      PRO  C  
ATOM   3721  OD1 ASN P 259       9.772   1.125   5.632  0.00  0.00      PRO  O  
ATOM   3722  ND2 ASN P 259       8.051   2.371   4.871  0.00  0.00      PRO  N  
ATOM   3723  HN  ASN P 259       8.156   4.595   6.716  0.00  0.00      PRO  H  
ATOM   3724  HA  ASN P 259       9.842   2.758   7.948  0.00  0.00      PRO  H  
ATOM   3725  HB1 ASN P 259      11.217   3.124   5.779  0.00  0.00      PRO  H  
ATOM   3726  HB2 ASN P 259      10.006   4.372   5.301  0.00  0.00      PRO  H  
ATOM   3727 HD21 ASN P 259       7.671   3.233   4.536  0.00  0.00      PRO  H  
ATOM   3728 HD22 ASN P 259       7.734   1.665   4.238  0.00  0.00      PRO  H  
ATOM   3729  N   ILE P 260      11.035   5.856   8.070  0.00  0.00      PRO  N  
ATOM   3730  CA  ILE P 260      12.053   6.604   8.793  0.00  0.00      PRO  C  
ATOM   3731  C   ILE P 260      11.955   6.375  10.363  0.00  0.00      PRO  C  
ATOM   3732  O   ILE P 260      12.930   6.156  11.027  0.00  0.00      PRO  O  
ATOM   3733  CB  ILE P 260      12.102   8.056   8.424  0.00  0.00      PRO  C  
ATOM   3734  CG2 ILE P 260      13.161   8.710   9.283  0.00  0.00      PRO  C  
ATOM   3735  CG1 ILE P 260      12.082   8.385   6.912  0.00  0.00      PRO  C  
ATOM   3736  CD  ILE P 260      11.553   9.820   6.657  0.00  0.00      PRO  C  
ATOM   3737  HN  ILE P 260      10.409   6.464   7.588  0.00  0.00      PRO  H  
ATOM   3738  HA  ILE P 260      13.019   6.197   8.535  0.00  0.00      PRO  H  
ATOM   3739  HB  ILE P 260      11.112   8.488   8.687  0.00  0.00      PRO  H  
ATOM   3740 HG21 ILE P 260      14.162   8.358   8.956  0.00  0.00      PRO  H  
ATOM   3741 HG22 ILE P 260      13.188   9.803   9.085  0.00  0.00      PRO  H  
ATOM   3742 HG23 ILE P 260      13.067   8.663  10.389  0.00  0.00      PRO  H  
ATOM   3743 HG11 ILE P 260      11.397   7.696   6.374  0.00  0.00      PRO  H  
ATOM   3744 HG12 ILE P 260      13.122   8.396   6.520  0.00  0.00      PRO  H  
ATOM   3745  HD1 ILE P 260      11.685  10.234   5.635  0.00  0.00      PRO  H  
ATOM   3746  HD2 ILE P 260      10.487   9.883   6.963  0.00  0.00      PRO  H  
ATOM   3747  HD3 ILE P 260      12.174  10.507   7.272  0.00  0.00      PRO  H  
ATOM   3748  N   VAL P 261      10.705   6.443  10.879  0.00  0.00      PRO  N  
ATOM   3749  CA  VAL P 261      10.395   6.237  12.203  0.00  0.00      PRO  C  
ATOM   3750  C   VAL P 261      10.801   4.800  12.679  0.00  0.00      PRO  C  
ATOM   3751  O   VAL P 261      11.411   4.615  13.735  0.00  0.00      PRO  O  
ATOM   3752  CB  VAL P 261       8.899   6.561  12.353  0.00  0.00      PRO  C  
ATOM   3753  CG1 VAL P 261       8.302   6.037  13.687  0.00  0.00      PRO  C  
ATOM   3754  CG2 VAL P 261       8.520   8.079  12.376  0.00  0.00      PRO  C  
ATOM   3755  HN  VAL P 261       9.982   6.762  10.270  0.00  0.00      PRO  H  
ATOM   3756  HA  VAL P 261      10.997   6.943  12.756  0.00  0.00      PRO  H  
ATOM   3757  HB  VAL P 261       8.449   5.994  11.510  0.00  0.00      PRO  H  
ATOM   3758 HG11 VAL P 261       8.664   6.638  14.549  0.00  0.00      PRO  H  
ATOM   3759 HG12 VAL P 261       7.195   6.021  13.591  0.00  0.00      PRO  H  
ATOM   3760 HG13 VAL P 261       8.522   4.959  13.847  0.00  0.00      PRO  H  
ATOM   3761 HG21 VAL P 261       8.645   8.451  11.337  0.00  0.00      PRO  H  
ATOM   3762 HG22 VAL P 261       7.468   8.095  12.734  0.00  0.00      PRO  H  
ATOM   3763 HG23 VAL P 261       9.190   8.606  13.088  0.00  0.00      PRO  H  
ATOM   3764  N   LEU P 262      10.419   3.762  11.998  0.00  0.00      PRO  N  
ATOM   3765  CA  LEU P 262      10.710   2.408  12.397  0.00  0.00      PRO  C  
ATOM   3766  C   LEU P 262      12.175   1.996  12.471  0.00  0.00      PRO  C  
ATOM   3767  O   LEU P 262      12.533   1.363  13.459  0.00  0.00      PRO  O  
ATOM   3768  CB  LEU P 262       9.884   1.289  11.638  0.00  0.00      PRO  C  
ATOM   3769  CG  LEU P 262       8.285   1.289  11.887  0.00  0.00      PRO  C  
ATOM   3770  CD1 LEU P 262       7.618   0.661  10.648  0.00  0.00      PRO  C  
ATOM   3771  CD2 LEU P 262       8.073   0.761  13.277  0.00  0.00      PRO  C  
ATOM   3772  HN  LEU P 262       9.934   3.855  11.132  0.00  0.00      PRO  H  
ATOM   3773  HA  LEU P 262      10.405   2.406  13.434  0.00  0.00      PRO  H  
ATOM   3774  HB1 LEU P 262      10.245   0.276  11.917  0.00  0.00      PRO  H  
ATOM   3775  HB2 LEU P 262       9.902   1.338  10.528  0.00  0.00      PRO  H  
ATOM   3776  HG  LEU P 262       8.015   2.360  12.004  0.00  0.00      PRO  H  
ATOM   3777 HD11 LEU P 262       7.986  -0.365  10.433  0.00  0.00      PRO  H  
ATOM   3778 HD12 LEU P 262       6.544   0.492  10.876  0.00  0.00      PRO  H  
ATOM   3779 HD13 LEU P 262       7.619   1.251   9.706  0.00  0.00      PRO  H  
ATOM   3780 HD21 LEU P 262       8.475   1.420  14.077  0.00  0.00      PRO  H  
ATOM   3781 HD22 LEU P 262       6.973   0.742  13.436  0.00  0.00      PRO  H  
ATOM   3782 HD23 LEU P 262       8.419  -0.290  13.379  0.00  0.00      PRO  H  
ATOM   3783  N   PHE P 263      12.977   2.488  11.516  0.00  0.00      PRO  N  
ATOM   3784  CA  PHE P 263      14.402   2.478  11.464  0.00  0.00      PRO  C  
ATOM   3785  C   PHE P 263      14.996   3.260  12.636  0.00  0.00      PRO  C  
ATOM   3786  O   PHE P 263      15.892   2.801  13.330  0.00  0.00      PRO  O  
ATOM   3787  CB  PHE P 263      14.857   3.084  10.099  0.00  0.00      PRO  C  
ATOM   3788  CG  PHE P 263      16.400   2.760   9.984  0.00  0.00      PRO  C  
ATOM   3789  CD1 PHE P 263      17.280   3.790  10.398  0.00  0.00      PRO  C  
ATOM   3790  CE1 PHE P 263      18.691   3.600  10.278  0.00  0.00      PRO  C  
ATOM   3791  CZ  PHE P 263      19.175   2.365   9.725  0.00  0.00      PRO  C  
ATOM   3792  CD2 PHE P 263      16.896   1.604   9.385  0.00  0.00      PRO  C  
ATOM   3793  CE2 PHE P 263      18.281   1.405   9.304  0.00  0.00      PRO  C  
ATOM   3794  HN  PHE P 263      12.574   2.919  10.713  0.00  0.00      PRO  H  
ATOM   3795  HA  PHE P 263      14.776   1.465  11.482  0.00  0.00      PRO  H  
ATOM   3796  HB1 PHE P 263      14.791   4.192  10.049  0.00  0.00      PRO  H  
ATOM   3797  HB2 PHE P 263      14.328   2.661   9.218  0.00  0.00      PRO  H  
ATOM   3798  HD1 PHE P 263      16.888   4.708  10.810  0.00  0.00      PRO  H  
ATOM   3799  HE1 PHE P 263      19.413   4.277  10.708  0.00  0.00      PRO  H  
ATOM   3800  HZ  PHE P 263      20.195   2.371   9.370  0.00  0.00      PRO  H  
ATOM   3801  HD2 PHE P 263      16.245   0.788   9.110  0.00  0.00      PRO  H  
ATOM   3802  HE2 PHE P 263      18.765   0.585   8.794  0.00  0.00      PRO  H  
ATOM   3803  N   LEU P 264      14.404   4.422  13.020  0.00  0.00      PRO  N  
ATOM   3804  CA  LEU P 264      14.768   4.953  14.400  0.00  0.00      PRO  C  
ATOM   3805  C   LEU P 264      14.516   4.109  15.698  0.00  0.00      PRO  C  
ATOM   3806  O   LEU P 264      15.440   3.853  16.435  0.00  0.00      PRO  O  
ATOM   3807  CB  LEU P 264      14.058   6.348  14.636  0.00  0.00      PRO  C  
ATOM   3808  CG  LEU P 264      14.476   7.490  13.689  0.00  0.00      PRO  C  
ATOM   3809  CD1 LEU P 264      13.591   8.754  13.857  0.00  0.00      PRO  C  
ATOM   3810  CD2 LEU P 264      15.948   7.928  13.931  0.00  0.00      PRO  C  
ATOM   3811  HN  LEU P 264      13.608   4.759  12.523  0.00  0.00      PRO  H  
ATOM   3812  HA  LEU P 264      15.835   5.120  14.375  0.00  0.00      PRO  H  
ATOM   3813  HB1 LEU P 264      14.268   6.821  15.619  0.00  0.00      PRO  H  
ATOM   3814  HB2 LEU P 264      12.997   6.065  14.466  0.00  0.00      PRO  H  
ATOM   3815  HG  LEU P 264      14.310   7.114  12.657  0.00  0.00      PRO  H  
ATOM   3816 HD11 LEU P 264      13.994   9.499  13.139  0.00  0.00      PRO  H  
ATOM   3817 HD12 LEU P 264      12.522   8.477  13.740  0.00  0.00      PRO  H  
ATOM   3818 HD13 LEU P 264      13.696   9.116  14.902  0.00  0.00      PRO  H  
ATOM   3819 HD21 LEU P 264      16.171   8.167  14.993  0.00  0.00      PRO  H  
ATOM   3820 HD22 LEU P 264      16.697   7.179  13.595  0.00  0.00      PRO  H  
ATOM   3821 HD23 LEU P 264      16.018   8.818  13.270  0.00  0.00      PRO  H  
ATOM   3822  N   GLU P 265      13.287   3.585  15.843  0.00  0.00      PRO  N  
ATOM   3823  CA  GLU P 265      12.964   2.621  16.891  0.00  0.00      PRO  C  
ATOM   3824  C   GLU P 265      14.029   1.462  16.923  0.00  0.00      PRO  C  
ATOM   3825  O   GLU P 265      14.655   1.206  17.944  0.00  0.00      PRO  O  
ATOM   3826  CB  GLU P 265      11.565   2.073  17.087  0.00  0.00      PRO  C  
ATOM   3827  CG  GLU P 265      11.260   1.050  18.186  0.00  0.00      PRO  C  
ATOM   3828  CD  GLU P 265       9.871   0.371  18.038  0.00  0.00      PRO  C  
ATOM   3829  OE1 GLU P 265       9.005   0.483  18.949  0.00  0.00      PRO  O1-
ATOM   3830  OE2 GLU P 265       9.715  -0.254  16.929  0.00  0.00      PRO  O  
ATOM   3831  HN  GLU P 265      12.634   3.866  15.144  0.00  0.00      PRO  H  
ATOM   3832  HA  GLU P 265      13.182   3.104  17.832  0.00  0.00      PRO  H  
ATOM   3833  HB1 GLU P 265      11.273   1.722  16.074  0.00  0.00      PRO  H  
ATOM   3834  HB2 GLU P 265      10.893   2.951  17.195  0.00  0.00      PRO  H  
ATOM   3835  HG1 GLU P 265      11.272   1.448  19.224  0.00  0.00      PRO  H  
ATOM   3836  HG2 GLU P 265      11.925   0.162  18.132  0.00  0.00      PRO  H  
ATOM   3837  N   THR P 266      14.251   0.837  15.716  0.00  0.00      PRO  N  
ATOM   3838  CA  THR P 266      15.252  -0.218  15.530  0.00  0.00      PRO  C  
ATOM   3839  C   THR P 266      16.648   0.213  15.875  0.00  0.00      PRO  C  
ATOM   3840  O   THR P 266      17.405  -0.530  16.504  0.00  0.00      PRO  O  
ATOM   3841  CB  THR P 266      15.168  -0.860  14.084  0.00  0.00      PRO  C  
ATOM   3842  OG1 THR P 266      13.917  -1.404  13.913  0.00  0.00      PRO  O  
ATOM   3843  CG2 THR P 266      16.118  -2.095  13.976  0.00  0.00      PRO  C  
ATOM   3844  HN  THR P 266      13.748   1.139  14.910  0.00  0.00      PRO  H  
ATOM   3845  HA  THR P 266      15.034  -0.991  16.251  0.00  0.00      PRO  H  
ATOM   3846  HB  THR P 266      15.352  -0.139  13.259  0.00  0.00      PRO  H  
ATOM   3847  HG1 THR P 266      13.778  -1.284  12.971  0.00  0.00      PRO  H  
ATOM   3848 HG21 THR P 266      16.017  -2.593  12.988  0.00  0.00      PRO  H  
ATOM   3849 HG22 THR P 266      17.174  -1.821  14.185  0.00  0.00      PRO  H  
ATOM   3850 HG23 THR P 266      15.854  -2.834  14.763  0.00  0.00      PRO  H  
ATOM   3851  N   LEU P 267      17.083   1.442  15.473  0.00  0.00      PRO  N  
ATOM   3852  CA  LEU P 267      18.365   1.989  15.895  0.00  0.00      PRO  C  
ATOM   3853  C   LEU P 267      18.569   2.222  17.365  0.00  0.00      PRO  C  
ATOM   3854  O   LEU P 267      19.610   1.946  18.009  0.00  0.00      PRO  O  
ATOM   3855  CB  LEU P 267      18.606   3.267  15.048  0.00  0.00      PRO  C  
ATOM   3856  CG  LEU P 267      19.943   3.995  15.200  0.00  0.00      PRO  C  
ATOM   3857  CD1 LEU P 267      21.138   3.063  14.948  0.00  0.00      PRO  C  
ATOM   3858  CD2 LEU P 267      19.963   5.204  14.282  0.00  0.00      PRO  C  
ATOM   3859  HN  LEU P 267      16.463   1.939  14.871  0.00  0.00      PRO  H  
ATOM   3860  HA  LEU P 267      19.153   1.297  15.640  0.00  0.00      PRO  H  
ATOM   3861  HB1 LEU P 267      17.788   4.000  15.211  0.00  0.00      PRO  H  
ATOM   3862  HB2 LEU P 267      18.373   3.063  13.981  0.00  0.00      PRO  H  
ATOM   3863  HG  LEU P 267      20.121   4.340  16.241  0.00  0.00      PRO  H  
ATOM   3864 HD11 LEU P 267      20.919   2.549  13.987  0.00  0.00      PRO  H  
ATOM   3865 HD12 LEU P 267      22.016   3.739  14.872  0.00  0.00      PRO  H  
ATOM   3866 HD13 LEU P 267      21.226   2.212  15.657  0.00  0.00      PRO  H  
ATOM   3867 HD21 LEU P 267      19.924   4.860  13.226  0.00  0.00      PRO  H  
ATOM   3868 HD22 LEU P 267      19.059   5.803  14.523  0.00  0.00      PRO  H  
ATOM   3869 HD23 LEU P 267      20.885   5.790  14.485  0.00  0.00      PRO  H  
ATOM   3870  N   VAL P 268      17.558   2.820  17.995  0.00  0.00      PRO  N  
ATOM   3871  CA  VAL P 268      17.517   3.076  19.451  0.00  0.00      PRO  C  
ATOM   3872  C   VAL P 268      17.559   1.789  20.312  0.00  0.00      PRO  C  
ATOM   3873  O   VAL P 268      18.331   1.682  21.202  0.00  0.00      PRO  O  
ATOM   3874  CB  VAL P 268      16.299   3.916  19.810  0.00  0.00      PRO  C  
ATOM   3875  CG1 VAL P 268      16.069   4.104  21.387  0.00  0.00      PRO  C  
ATOM   3876  CG2 VAL P 268      16.595   5.211  19.152  0.00  0.00      PRO  C  
ATOM   3877  HN  VAL P 268      16.727   3.071  17.505  0.00  0.00      PRO  H  
ATOM   3878  HA  VAL P 268      18.342   3.679  19.803  0.00  0.00      PRO  H  
ATOM   3879  HB  VAL P 268      15.385   3.502  19.332  0.00  0.00      PRO  H  
ATOM   3880 HG11 VAL P 268      15.566   3.237  21.866  0.00  0.00      PRO  H  
ATOM   3881 HG12 VAL P 268      17.053   4.273  21.874  0.00  0.00      PRO  H  
ATOM   3882 HG13 VAL P 268      15.374   4.963  21.506  0.00  0.00      PRO  H  
ATOM   3883 HG21 VAL P 268      17.582   5.596  19.486  0.00  0.00      PRO  H  
ATOM   3884 HG22 VAL P 268      16.538   5.143  18.045  0.00  0.00      PRO  H  
ATOM   3885 HG23 VAL P 268      15.860   5.988  19.453  0.00  0.00      PRO  H  
ATOM   3886  N   GLU P 269      16.704   0.791  19.913  0.00  0.00      PRO  N  
ATOM   3887  CA  GLU P 269      16.689  -0.517  20.504  0.00  0.00      PRO  C  
ATOM   3888  C   GLU P 269      18.038  -1.305  20.521  0.00  0.00      PRO  C  
ATOM   3889  O   GLU P 269      18.373  -1.749  21.612  0.00  0.00      PRO  O  
ATOM   3890  CB  GLU P 269      15.681  -1.455  19.971  0.00  0.00      PRO  C  
ATOM   3891  CG  GLU P 269      14.153  -1.279  20.412  0.00  0.00      PRO  C  
ATOM   3892  CD  GLU P 269      13.863  -1.508  21.900  0.00  0.00      PRO  C  
ATOM   3893  OE1 GLU P 269      13.570  -2.662  22.361  0.00  0.00      PRO  O1-
ATOM   3894  OE2 GLU P 269      13.909  -0.476  22.640  0.00  0.00      PRO  O  
ATOM   3895  HN  GLU P 269      16.024   1.026  19.223  0.00  0.00      PRO  H  
ATOM   3896  HA  GLU P 269      16.366  -0.314  21.515  0.00  0.00      PRO  H  
ATOM   3897  HB1 GLU P 269      15.820  -2.529  20.219  0.00  0.00      PRO  H  
ATOM   3898  HB2 GLU P 269      15.745  -1.463  18.862  0.00  0.00      PRO  H  
ATOM   3899  HG1 GLU P 269      13.469  -1.865  19.761  0.00  0.00      PRO  H  
ATOM   3900  HG2 GLU P 269      13.832  -0.228  20.246  0.00  0.00      PRO  H  
ATOM   3901  N   LEU P 270      18.814  -1.433  19.382  0.00  0.00      PRO  N  
ATOM   3902  CA  LEU P 270      20.169  -1.958  19.256  0.00  0.00      PRO  C  
ATOM   3903  C   LEU P 270      21.287  -1.176  20.063  0.00  0.00      PRO  C  
ATOM   3904  O   LEU P 270      22.100  -1.832  20.708  0.00  0.00      PRO  O  
ATOM   3905  CB  LEU P 270      20.414  -1.953  17.698  0.00  0.00      PRO  C  
ATOM   3906  CG  LEU P 270      21.707  -2.697  17.267  0.00  0.00      PRO  C  
ATOM   3907  CD1 LEU P 270      21.658  -4.151  17.760  0.00  0.00      PRO  C  
ATOM   3908  CD2 LEU P 270      21.982  -2.659  15.790  0.00  0.00      PRO  C  
ATOM   3909  HN  LEU P 270      18.441  -1.106  18.518  0.00  0.00      PRO  H  
ATOM   3910  HA  LEU P 270      20.158  -2.992  19.570  0.00  0.00      PRO  H  
ATOM   3911  HB1 LEU P 270      20.551  -0.887  17.416  0.00  0.00      PRO  H  
ATOM   3912  HB2 LEU P 270      19.485  -2.277  17.182  0.00  0.00      PRO  H  
ATOM   3913  HG  LEU P 270      22.517  -2.306  17.919  0.00  0.00      PRO  H  
ATOM   3914 HD11 LEU P 270      21.609  -4.197  18.869  0.00  0.00      PRO  H  
ATOM   3915 HD12 LEU P 270      20.740  -4.577  17.302  0.00  0.00      PRO  H  
ATOM   3916 HD13 LEU P 270      22.489  -4.721  17.291  0.00  0.00      PRO  H  
ATOM   3917 HD21 LEU P 270      21.324  -3.419  15.316  0.00  0.00      PRO  H  
ATOM   3918 HD22 LEU P 270      21.869  -1.634  15.377  0.00  0.00      PRO  H  
ATOM   3919 HD23 LEU P 270      23.031  -2.959  15.580  0.00  0.00      PRO  H  
ATOM   3920  N   GLU P 271      21.334   0.163  20.070  0.00  0.00      PRO  N  
ATOM   3921  CA  GLU P 271      22.382   0.938  20.717  0.00  0.00      PRO  C  
ATOM   3922  C   GLU P 271      22.068   1.148  22.274  0.00  0.00      PRO  C  
ATOM   3923  O   GLU P 271      20.983   0.792  22.799  0.00  0.00      PRO  O  
ATOM   3924  CB  GLU P 271      22.810   2.176  19.846  0.00  0.00      PRO  C  
ATOM   3925  CG  GLU P 271      24.007   3.027  20.294  0.00  0.00      PRO  C  
ATOM   3926  CD  GLU P 271      25.275   2.200  20.315  0.00  0.00      PRO  C  
ATOM   3927  OE1 GLU P 271      25.786   1.856  19.192  0.00  0.00      PRO  O1-
ATOM   3928  OE2 GLU P 271      25.770   1.846  21.451  0.00  0.00      PRO  O  
ATOM   3929  HN  GLU P 271      20.601   0.652  19.604  0.00  0.00      PRO  H  
ATOM   3930  HA  GLU P 271      23.277   0.334  20.690  0.00  0.00      PRO  H  
ATOM   3931  HB1 GLU P 271      21.997   2.882  19.572  0.00  0.00      PRO  H  
ATOM   3932  HB2 GLU P 271      23.068   1.747  18.854  0.00  0.00      PRO  H  
ATOM   3933  HG1 GLU P 271      23.968   3.637  21.222  0.00  0.00      PRO  H  
ATOM   3934  HG2 GLU P 271      24.290   3.753  19.502  0.00  0.00      PRO  H  
ATOM   3935  N   VAL P 272      23.074   1.614  23.064  0.00  0.00      PRO  N  
ATOM   3936  CA  VAL P 272      22.992   1.888  24.504  0.00  0.00      PRO  C  
ATOM   3937  C   VAL P 272      21.711   2.480  25.107  0.00  0.00      PRO  C  
ATOM   3938  O   VAL P 272      21.017   3.278  24.490  0.00  0.00      PRO  O  
ATOM   3939  CB  VAL P 272      24.158   2.682  25.031  0.00  0.00      PRO  C  
ATOM   3940  CG1 VAL P 272      25.298   1.720  25.191  0.00  0.00      PRO  C  
ATOM   3941  CG2 VAL P 272      24.488   3.914  24.214  0.00  0.00      PRO  C  
ATOM   3942  HN  VAL P 272      23.988   1.672  22.669  0.00  0.00      PRO  H  
ATOM   3943  HA  VAL P 272      22.948   0.966  25.064  0.00  0.00      PRO  H  
ATOM   3944  HB  VAL P 272      24.009   3.189  26.008  0.00  0.00      PRO  H  
ATOM   3945 HG11 VAL P 272      26.206   2.293  25.476  0.00  0.00      PRO  H  
ATOM   3946 HG12 VAL P 272      25.114   0.965  25.985  0.00  0.00      PRO  H  
ATOM   3947 HG13 VAL P 272      25.470   1.236  24.206  0.00  0.00      PRO  H  
ATOM   3948 HG21 VAL P 272      24.937   3.751  23.211  0.00  0.00      PRO  H  
ATOM   3949 HG22 VAL P 272      23.507   4.369  23.960  0.00  0.00      PRO  H  
ATOM   3950 HG23 VAL P 272      25.252   4.616  24.612  0.00  0.00      PRO  H  
ATOM   3951  N   LEU P 273      21.365   2.029  26.352  0.00  0.00      PRO  N  
ATOM   3952  CA  LEU P 273      20.121   2.442  26.995  0.00  0.00      PRO  C  
ATOM   3953  C   LEU P 273      19.844   3.900  27.203  0.00  0.00      PRO  C  
ATOM   3954  O   LEU P 273      20.594   4.585  27.935  0.00  0.00      PRO  O  
ATOM   3955  CB  LEU P 273      19.844   1.570  28.210  0.00  0.00      PRO  C  
ATOM   3956  CG  LEU P 273      18.571   1.940  29.097  0.00  0.00      PRO  C  
ATOM   3957  CD1 LEU P 273      17.315   1.619  28.268  0.00  0.00      PRO  C  
ATOM   3958  CD2 LEU P 273      18.464   1.040  30.348  0.00  0.00      PRO  C  
ATOM   3959  HN  LEU P 273      22.005   1.538  26.938  0.00  0.00      PRO  H  
ATOM   3960  HA  LEU P 273      19.292   1.985  26.476  0.00  0.00      PRO  H  
ATOM   3961  HB1 LEU P 273      20.717   1.716  28.881  0.00  0.00      PRO  H  
ATOM   3962  HB2 LEU P 273      19.941   0.521  27.855  0.00  0.00      PRO  H  
ATOM   3963  HG  LEU P 273      18.742   2.994  29.403  0.00  0.00      PRO  H  
ATOM   3964 HD11 LEU P 273      16.417   1.831  28.886  0.00  0.00      PRO  H  
ATOM   3965 HD12 LEU P 273      17.314   0.528  28.055  0.00  0.00      PRO  H  
ATOM   3966 HD13 LEU P 273      17.349   2.243  27.349  0.00  0.00      PRO  H  
ATOM   3967 HD21 LEU P 273      18.486  -0.040  30.089  0.00  0.00      PRO  H  
ATOM   3968 HD22 LEU P 273      19.215   1.203  31.150  0.00  0.00      PRO  H  
ATOM   3969 HD23 LEU P 273      17.477   1.182  30.838  0.00  0.00      PRO  H  
ATOM   3970  N   GLN P 274      18.916   4.519  26.502  0.00  0.00      PRO  N  
ATOM   3971  CA  GLN P 274      18.819   6.006  26.518  0.00  0.00      PRO  C  
ATOM   3972  C   GLN P 274      17.993   6.587  27.584  0.00  0.00      PRO  C  
ATOM   3973  O   GLN P 274      17.580   7.738  27.502  0.00  0.00      PRO  O  
ATOM   3974  CB  GLN P 274      18.293   6.573  25.109  0.00  0.00      PRO  C  
ATOM   3975  CG  GLN P 274      19.377   6.376  23.955  0.00  0.00      PRO  C  
ATOM   3976  CD  GLN P 274      20.574   7.272  24.214  0.00  0.00      PRO  C  
ATOM   3977  OE1 GLN P 274      20.423   8.279  24.917  0.00  0.00      PRO  O  
ATOM   3978  NE2 GLN P 274      21.752   6.979  23.652  0.00  0.00      PRO  N  
ATOM   3979  HN  GLN P 274      18.303   4.001  25.910  0.00  0.00      PRO  H  
ATOM   3980  HA  GLN P 274      19.788   6.454  26.679  0.00  0.00      PRO  H  
ATOM   3981  HB1 GLN P 274      17.992   7.641  25.041  0.00  0.00      PRO  H  
ATOM   3982  HB2 GLN P 274      17.426   5.961  24.782  0.00  0.00      PRO  H  
ATOM   3983  HG1 GLN P 274      18.832   6.562  23.005  0.00  0.00      PRO  H  
ATOM   3984  HG2 GLN P 274      19.673   5.310  23.860  0.00  0.00      PRO  H  
ATOM   3985 HE21 GLN P 274      21.778   6.317  22.903  0.00  0.00      PRO  H  
ATOM   3986 HE22 GLN P 274      22.576   7.544  23.687  0.00  0.00      PRO  H  
ATOM   3987  N   ASP P 275      17.764   5.845  28.682  0.00  0.00      PRO  N  
ATOM   3988  CA  ASP P 275      17.128   6.202  29.930  0.00  0.00      PRO  C  
ATOM   3989  C   ASP P 275      15.755   6.880  29.742  0.00  0.00      PRO  C  
ATOM   3990  O   ASP P 275      15.491   7.880  30.383  0.00  0.00      PRO  O  
ATOM   3991  CB  ASP P 275      18.186   7.209  30.507  0.00  0.00      PRO  C  
ATOM   3992  CG  ASP P 275      18.018   7.601  31.950  0.00  0.00      PRO  C  
ATOM   3993  OD1 ASP P 275      17.453   6.797  32.703  0.00  0.00      PRO  O1-
ATOM   3994  OD2 ASP P 275      18.565   8.659  32.361  0.00  0.00      PRO  O  
ATOM   3995  HN  ASP P 275      18.228   4.964  28.630  0.00  0.00      PRO  H  
ATOM   3996  HA  ASP P 275      17.049   5.260  30.453  0.00  0.00      PRO  H  
ATOM   3997  HB1 ASP P 275      18.311   8.050  29.792  0.00  0.00      PRO  H  
ATOM   3998  HB2 ASP P 275      19.106   6.586  30.506  0.00  0.00      PRO  H  
ATOM   3999  N   CYS P 276      14.844   6.245  28.962  0.00  0.00      PRO  N  
ATOM   4000  CA  CYS P 276      13.537   6.646  28.573  0.00  0.00      PRO  C  
ATOM   4001  C   CYS P 276      13.445   8.120  28.087  0.00  0.00      PRO  C  
ATOM   4002  O   CYS P 276      12.440   8.768  28.275  0.00  0.00      PRO  O  
ATOM   4003  CB  CYS P 276      12.600   6.452  29.814  0.00  0.00      PRO  C  
ATOM   4004  SG  CYS P 276      12.692   4.722  30.276  0.00  0.00      PRO  S  
ATOM   4005  HN  CYS P 276      15.160   5.391  28.555  0.00  0.00      PRO  H  
ATOM   4006  HA  CYS P 276      13.206   5.975  27.794  0.00  0.00      PRO  H  
ATOM   4007  HB1 CYS P 276      11.556   6.684  29.514  0.00  0.00      PRO  H  
ATOM   4008  HB2 CYS P 276      12.884   7.122  30.654  0.00  0.00      PRO  H  
ATOM   4009  HG1 CYS P 276      13.829   4.611  30.947  0.00  0.00      PRO  H  
ATOM   4010  N   THR P 277      14.482   8.632  27.429  0.00  0.00      PRO  N  
ATOM   4011  CA  THR P 277      14.396   9.955  26.649  0.00  0.00      PRO  C  
ATOM   4012  C   THR P 277      13.941   9.848  25.171  0.00  0.00      PRO  C  
ATOM   4013  O   THR P 277      13.747  10.933  24.534  0.00  0.00      PRO  O  
ATOM   4014  CB  THR P 277      15.677  10.835  26.689  0.00  0.00      PRO  C  
ATOM   4015  OG1 THR P 277      16.878  10.213  26.263  0.00  0.00      PRO  O  
ATOM   4016  CG2 THR P 277      15.882  11.297  28.145  0.00  0.00      PRO  C  
ATOM   4017  HN  THR P 277      15.337   8.131  27.541  0.00  0.00      PRO  H  
ATOM   4018  HA  THR P 277      13.599  10.551  27.070  0.00  0.00      PRO  H  
ATOM   4019  HB  THR P 277      15.456  11.773  26.137  0.00  0.00      PRO  H  
ATOM   4020  HG1 THR P 277      16.945   9.467  26.863  0.00  0.00      PRO  H  
ATOM   4021 HG21 THR P 277      14.987  11.807  28.562  0.00  0.00      PRO  H  
ATOM   4022 HG22 THR P 277      16.288  10.480  28.779  0.00  0.00      PRO  H  
ATOM   4023 HG23 THR P 277      16.676  12.074  28.157  0.00  0.00      PRO  H  
ATOM   4024  N   PHE P 278      13.611   8.610  24.749  0.00  0.00      PRO  N  
ATOM   4025  CA  PHE P 278      13.041   8.432  23.362  0.00  0.00      PRO  C  
ATOM   4026  C   PHE P 278      11.769   7.709  23.290  0.00  0.00      PRO  C  
ATOM   4027  O   PHE P 278      10.980   7.806  22.383  0.00  0.00      PRO  O  
ATOM   4028  CB  PHE P 278      14.094   7.748  22.415  0.00  0.00      PRO  C  
ATOM   4029  CG  PHE P 278      15.252   8.673  22.115  0.00  0.00      PRO  C  
ATOM   4030  CD1 PHE P 278      16.543   8.049  22.090  0.00  0.00      PRO  C  
ATOM   4031  CE1 PHE P 278      17.664   8.894  21.839  0.00  0.00      PRO  C  
ATOM   4032  CZ  PHE P 278      17.465  10.205  21.441  0.00  0.00      PRO  C  
ATOM   4033  CD2 PHE P 278      15.093  10.003  21.843  0.00  0.00      PRO  C  
ATOM   4034  CE2 PHE P 278      16.209  10.734  21.498  0.00  0.00      PRO  C  
ATOM   4035  HN  PHE P 278      13.876   7.819  25.295  0.00  0.00      PRO  H  
ATOM   4036  HA  PHE P 278      12.653   9.387  23.040  0.00  0.00      PRO  H  
ATOM   4037  HB1 PHE P 278      13.641   7.383  21.469  0.00  0.00      PRO  H  
ATOM   4038  HB2 PHE P 278      14.412   6.788  22.875  0.00  0.00      PRO  H  
ATOM   4039  HD1 PHE P 278      16.572   6.972  22.163  0.00  0.00      PRO  H  
ATOM   4040  HE1 PHE P 278      18.685   8.542  21.831  0.00  0.00      PRO  H  
ATOM   4041  HZ  PHE P 278      18.252  10.811  21.017  0.00  0.00      PRO  H  
ATOM   4042  HD2 PHE P 278      14.086  10.384  21.766  0.00  0.00      PRO  H  
ATOM   4043  HE2 PHE P 278      16.171  11.781  21.235  0.00  0.00      PRO  H  
ATOM   4044  N   GLU P 279      11.418   6.925  24.415  0.00  0.00      PRO  N  
ATOM   4045  CA  GLU P 279      10.305   5.896  24.309  0.00  0.00      PRO  C  
ATOM   4046  C   GLU P 279       8.879   6.393  24.002  0.00  0.00      PRO  C  
ATOM   4047  O   GLU P 279       8.108   5.809  23.217  0.00  0.00      PRO  O  
ATOM   4048  CB  GLU P 279      10.349   4.869  25.482  0.00  0.00      PRO  C  
ATOM   4049  CG  GLU P 279       9.890   5.587  26.868  0.00  0.00      PRO  C  
ATOM   4050  CD  GLU P 279       8.523   5.186  27.356  0.00  0.00      PRO  C  
ATOM   4051  OE1 GLU P 279       8.031   5.687  28.395  0.00  0.00      PRO  O1-
ATOM   4052  OE2 GLU P 279       7.844   4.356  26.690  0.00  0.00      PRO  O  
ATOM   4053  HN  GLU P 279      12.023   6.783  25.195  0.00  0.00      PRO  H  
ATOM   4054  HA  GLU P 279      10.610   5.316  23.451  0.00  0.00      PRO  H  
ATOM   4055  HB1 GLU P 279      11.381   4.486  25.634  0.00  0.00      PRO  H  
ATOM   4056  HB2 GLU P 279       9.764   3.941  25.308  0.00  0.00      PRO  H  
ATOM   4057  HG1 GLU P 279       9.897   6.697  26.820  0.00  0.00      PRO  H  
ATOM   4058  HG2 GLU P 279      10.614   5.181  27.607  0.00  0.00      PRO  H  
ATOM   4059  N   ARG P 280       8.484   7.558  24.662  0.00  0.00      PRO  N  
ATOM   4060  CA  ARG P 280       7.310   8.341  24.408  0.00  0.00      PRO  C  
ATOM   4061  C   ARG P 280       7.334   8.874  23.034  0.00  0.00      PRO  C  
ATOM   4062  O   ARG P 280       6.458   8.563  22.268  0.00  0.00      PRO  O  
ATOM   4063  CB  ARG P 280       7.177   9.408  25.522  0.00  0.00      PRO  C  
ATOM   4064  CG  ARG P 280       6.779   8.897  26.909  0.00  0.00      PRO  C  
ATOM   4065  CD  ARG P 280       5.427   8.060  27.075  0.00  0.00      PRO  C  
ATOM   4066  NE  ARG P 280       5.749   6.653  26.690  0.00  0.00      PRO  N1+
ATOM   4067  CZ  ARG P 280       5.012   5.903  25.873  0.00  0.00      PRO  C  
ATOM   4068  NH1 ARG P 280       3.768   6.225  25.581  0.00  0.00      PRO  N  
ATOM   4069  NH2 ARG P 280       5.438   4.752  25.351  0.00  0.00      PRO  N  
ATOM   4070  HN  ARG P 280       9.280   7.936  25.129  0.00  0.00      PRO  H  
ATOM   4071  HA  ARG P 280       6.390   7.781  24.327  0.00  0.00      PRO  H  
ATOM   4072  HB1 ARG P 280       6.322  10.086  25.312  0.00  0.00      PRO  H  
ATOM   4073  HB2 ARG P 280       7.999  10.149  25.619  0.00  0.00      PRO  H  
ATOM   4074  HG1 ARG P 280       6.572   9.800  27.523  0.00  0.00      PRO  H  
ATOM   4075  HG2 ARG P 280       7.596   8.293  27.357  0.00  0.00      PRO  H  
ATOM   4076  HD1 ARG P 280       4.643   8.504  26.425  0.00  0.00      PRO  H  
ATOM   4077  HD2 ARG P 280       5.162   8.003  28.152  0.00  0.00      PRO  H  
ATOM   4078  HE  ARG P 280       6.636   6.258  26.926  0.00  0.00      PRO  H  
ATOM   4079 HH11 ARG P 280       3.269   6.982  26.003  0.00  0.00      PRO  H  
ATOM   4080 HH12 ARG P 280       3.316   5.715  24.849  0.00  0.00      PRO  H  
ATOM   4081 HH21 ARG P 280       6.351   4.353  25.437  0.00  0.00      PRO  H  
ATOM   4082 HH22 ARG P 280       4.997   4.377  24.535  0.00  0.00      PRO  H  
ATOM   4083  N   TYR P 281       8.408   9.617  22.562  0.00  0.00      PRO  N  
ATOM   4084  CA  TYR P 281       8.538  10.258  21.268  0.00  0.00      PRO  C  
ATOM   4085  C   TYR P 281       8.461   9.227  20.083  0.00  0.00      PRO  C  
ATOM   4086  O   TYR P 281       7.689   9.441  19.137  0.00  0.00      PRO  O  
ATOM   4087  CB  TYR P 281       9.825  11.107  21.193  0.00  0.00      PRO  C  
ATOM   4088  CG  TYR P 281       9.914  12.315  22.187  0.00  0.00      PRO  C  
ATOM   4089  CD1 TYR P 281      10.857  12.280  23.228  0.00  0.00      PRO  C  
ATOM   4090  CE1 TYR P 281      10.875  13.291  24.180  0.00  0.00      PRO  C  
ATOM   4091  CZ  TYR P 281      10.019  14.397  24.106  0.00  0.00      PRO  C  
ATOM   4092  OH  TYR P 281      10.187  15.512  24.926  0.00  0.00      PRO  O  
ATOM   4093  CD2 TYR P 281       8.955  13.376  22.115  0.00  0.00      PRO  C  
ATOM   4094  CE2 TYR P 281       9.096  14.428  23.067  0.00  0.00      PRO  C  
ATOM   4095  HN  TYR P 281       9.208   9.935  23.063  0.00  0.00      PRO  H  
ATOM   4096  HA  TYR P 281       7.684  10.918  21.245  0.00  0.00      PRO  H  
ATOM   4097  HB1 TYR P 281       9.817  11.602  20.199  0.00  0.00      PRO  H  
ATOM   4098  HB2 TYR P 281      10.728  10.483  21.363  0.00  0.00      PRO  H  
ATOM   4099  HD1 TYR P 281      11.578  11.476  23.226  0.00  0.00      PRO  H  
ATOM   4100  HE1 TYR P 281      11.709  13.207  24.861  0.00  0.00      PRO  H  
ATOM   4101  HH  TYR P 281       9.321  15.900  25.071  0.00  0.00      PRO  H  
ATOM   4102  HD2 TYR P 281       8.191  13.339  21.353  0.00  0.00      PRO  H  
ATOM   4103  HE2 TYR P 281       8.435  15.281  23.016  0.00  0.00      PRO  H  
ATOM   4104  N   LEU P 282       9.128   8.076  20.151  0.00  0.00      PRO  N  
ATOM   4105  CA  LEU P 282       9.022   6.993  19.158  0.00  0.00      PRO  C  
ATOM   4106  C   LEU P 282       7.593   6.437  19.140  0.00  0.00      PRO  C  
ATOM   4107  O   LEU P 282       7.065   6.387  18.047  0.00  0.00      PRO  O  
ATOM   4108  CB  LEU P 282      10.089   5.849  19.526  0.00  0.00      PRO  C  
ATOM   4109  CG  LEU P 282      11.556   6.120  19.146  0.00  0.00      PRO  C  
ATOM   4110  CD1 LEU P 282      12.402   5.027  19.815  0.00  0.00      PRO  C  
ATOM   4111  CD2 LEU P 282      11.805   6.199  17.618  0.00  0.00      PRO  C  
ATOM   4112  HN  LEU P 282       9.646   7.812  20.961  0.00  0.00      PRO  H  
ATOM   4113  HA  LEU P 282       9.302   7.247  18.147  0.00  0.00      PRO  H  
ATOM   4114  HB1 LEU P 282       9.834   5.004  18.852  0.00  0.00      PRO  H  
ATOM   4115  HB2 LEU P 282      10.007   5.492  20.575  0.00  0.00      PRO  H  
ATOM   4116  HG  LEU P 282      11.868   7.102  19.560  0.00  0.00      PRO  H  
ATOM   4117 HD11 LEU P 282      11.992   4.040  19.512  0.00  0.00      PRO  H  
ATOM   4118 HD12 LEU P 282      13.478   5.115  19.555  0.00  0.00      PRO  H  
ATOM   4119 HD13 LEU P 282      12.322   5.060  20.923  0.00  0.00      PRO  H  
ATOM   4120 HD21 LEU P 282      12.892   6.427  17.581  0.00  0.00      PRO  H  
ATOM   4121 HD22 LEU P 282      11.711   5.195  17.153  0.00  0.00      PRO  H  
ATOM   4122 HD23 LEU P 282      11.214   6.974  17.085  0.00  0.00      PRO  H  
ATOM   4123  N   ASP P 283       7.014   6.122  20.293  0.00  0.00      PRO  N  
ATOM   4124  CA  ASP P 283       5.701   5.444  20.397  0.00  0.00      PRO  C  
ATOM   4125  C   ASP P 283       4.640   6.358  19.702  0.00  0.00      PRO  C  
ATOM   4126  O   ASP P 283       3.819   5.938  18.889  0.00  0.00      PRO  O  
ATOM   4127  CB  ASP P 283       5.349   5.278  21.856  0.00  0.00      PRO  C  
ATOM   4128  CG  ASP P 283       4.016   4.547  22.201  0.00  0.00      PRO  C  
ATOM   4129  OD1 ASP P 283       3.673   4.444  23.371  0.00  0.00      PRO  O1-
ATOM   4130  OD2 ASP P 283       3.414   4.053  21.214  0.00  0.00      PRO  O  
ATOM   4131  HN  ASP P 283       7.517   6.284  21.138  0.00  0.00      PRO  H  
ATOM   4132  HA  ASP P 283       5.725   4.612  19.709  0.00  0.00      PRO  H  
ATOM   4133  HB1 ASP P 283       5.240   6.230  22.418  0.00  0.00      PRO  H  
ATOM   4134  HB2 ASP P 283       6.259   4.896  22.367  0.00  0.00      PRO  H  
ATOM   4135  N   TYR P 284       4.710   7.674  19.995  0.00  0.00      PRO  N  
ATOM   4136  CA  TYR P 284       3.831   8.681  19.428  0.00  0.00      PRO  C  
ATOM   4137  C   TYR P 284       4.126   8.981  18.016  0.00  0.00      PRO  C  
ATOM   4138  O   TYR P 284       3.279   9.538  17.358  0.00  0.00      PRO  O  
ATOM   4139  CB  TYR P 284       3.987   9.913  20.327  0.00  0.00      PRO  C  
ATOM   4140  CG  TYR P 284       3.198   9.800  21.611  0.00  0.00      PRO  C  
ATOM   4141  CD1 TYR P 284       2.466   8.665  22.098  0.00  0.00      PRO  C  
ATOM   4142  CE1 TYR P 284       1.637   8.789  23.231  0.00  0.00      PRO  C  
ATOM   4143  CZ  TYR P 284       1.686  10.022  23.952  0.00  0.00      PRO  C  
ATOM   4144  OH  TYR P 284       0.905  10.218  25.072  0.00  0.00      PRO  O  
ATOM   4145  CD2 TYR P 284       3.122  10.999  22.268  0.00  0.00      PRO  C  
ATOM   4146  CE2 TYR P 284       2.392  11.135  23.444  0.00  0.00      PRO  C  
ATOM   4147  HN  TYR P 284       5.405   8.052  20.602  0.00  0.00      PRO  H  
ATOM   4148  HA  TYR P 284       2.838   8.258  19.388  0.00  0.00      PRO  H  
ATOM   4149  HB1 TYR P 284       3.515  10.779  19.816  0.00  0.00      PRO  H  
ATOM   4150  HB2 TYR P 284       5.033  10.165  20.604  0.00  0.00      PRO  H  
ATOM   4151  HD1 TYR P 284       2.536   7.688  21.642  0.00  0.00      PRO  H  
ATOM   4152  HE1 TYR P 284       0.965   8.010  23.559  0.00  0.00      PRO  H  
ATOM   4153  HH  TYR P 284       0.444   9.396  25.256  0.00  0.00      PRO  H  
ATOM   4154  HD2 TYR P 284       3.773  11.796  21.941  0.00  0.00      PRO  H  
ATOM   4155  HE2 TYR P 284       2.328  12.105  23.915  0.00  0.00      PRO  H  
ATOM   4156  N   ALA P 285       5.362   8.786  17.620  0.00  0.00      PRO  N  
ATOM   4157  CA  ALA P 285       5.749   8.830  16.221  0.00  0.00      PRO  C  
ATOM   4158  C   ALA P 285       5.186   7.721  15.381  0.00  0.00      PRO  C  
ATOM   4159  O   ALA P 285       4.573   7.809  14.295  0.00  0.00      PRO  O  
ATOM   4160  CB  ALA P 285       7.271   8.836  16.022  0.00  0.00      PRO  C  
ATOM   4161  HN  ALA P 285       6.054   8.492  18.274  0.00  0.00      PRO  H  
ATOM   4162  HA  ALA P 285       5.349   9.749  15.818  0.00  0.00      PRO  H  
ATOM   4163  HB1 ALA P 285       7.815   7.893  16.244  0.00  0.00      PRO  H  
ATOM   4164  HB2 ALA P 285       7.614   9.215  15.036  0.00  0.00      PRO  H  
ATOM   4165  HB3 ALA P 285       7.460   9.551  16.851  0.00  0.00      PRO  H  
ATOM   4166  N   ILE P 286       5.271   6.453  15.881  0.00  0.00      PRO  N  
ATOM   4167  CA  ILE P 286       4.720   5.295  15.260  0.00  0.00      PRO  C  
ATOM   4168  C   ILE P 286       3.240   5.448  15.112  0.00  0.00      PRO  C  
ATOM   4169  O   ILE P 286       2.848   5.367  13.958  0.00  0.00      PRO  O  
ATOM   4170  CB  ILE P 286       5.110   4.008  15.935  0.00  0.00      PRO  C  
ATOM   4171  CG2 ILE P 286       4.349   2.745  15.445  0.00  0.00      PRO  C  
ATOM   4172  CG1 ILE P 286       6.661   3.774  15.707  0.00  0.00      PRO  C  
ATOM   4173  CD  ILE P 286       7.297   2.615  16.503  0.00  0.00      PRO  C  
ATOM   4174  HN  ILE P 286       5.883   6.235  16.637  0.00  0.00      PRO  H  
ATOM   4175  HA  ILE P 286       5.125   5.158  14.268  0.00  0.00      PRO  H  
ATOM   4176  HB  ILE P 286       4.974   4.107  17.033  0.00  0.00      PRO  H  
ATOM   4177 HG21 ILE P 286       4.596   2.512  14.387  0.00  0.00      PRO  H  
ATOM   4178 HG22 ILE P 286       4.600   1.777  15.929  0.00  0.00      PRO  H  
ATOM   4179 HG23 ILE P 286       3.244   2.804  15.549  0.00  0.00      PRO  H  
ATOM   4180 HG11 ILE P 286       7.265   4.700  15.817  0.00  0.00      PRO  H  
ATOM   4181 HG12 ILE P 286       6.809   3.562  14.626  0.00  0.00      PRO  H  
ATOM   4182  HD1 ILE P 286       6.845   2.693  17.515  0.00  0.00      PRO  H  
ATOM   4183  HD2 ILE P 286       6.924   1.642  16.119  0.00  0.00      PRO  H  
ATOM   4184  HD3 ILE P 286       8.401   2.618  16.382  0.00  0.00      PRO  H  
ATOM   4185  N   GLN P 287       2.474   5.838  16.091  0.00  0.00      PRO  N  
ATOM   4186  CA  GLN P 287       1.128   6.409  15.931  0.00  0.00      PRO  C  
ATOM   4187  C   GLN P 287       0.837   7.309  14.774  0.00  0.00      PRO  C  
ATOM   4188  O   GLN P 287       0.053   6.930  13.897  0.00  0.00      PRO  O  
ATOM   4189  CB  GLN P 287       0.707   7.175  17.201  0.00  0.00      PRO  C  
ATOM   4190  CG  GLN P 287       0.257   6.205  18.309  0.00  0.00      PRO  C  
ATOM   4191  CD  GLN P 287       0.334   6.808  19.684  0.00  0.00      PRO  C  
ATOM   4192  OE1 GLN P 287      -0.079   7.941  19.930  0.00  0.00      PRO  O  
ATOM   4193  NE2 GLN P 287       0.822   6.122  20.687  0.00  0.00      PRO  N  
ATOM   4194  HN  GLN P 287       2.948   5.975  16.957  0.00  0.00      PRO  H  
ATOM   4195  HA  GLN P 287       0.459   5.575  15.782  0.00  0.00      PRO  H  
ATOM   4196  HB1 GLN P 287      -0.061   7.970  17.090  0.00  0.00      PRO  H  
ATOM   4197  HB2 GLN P 287       1.673   7.679  17.423  0.00  0.00      PRO  H  
ATOM   4198  HG1 GLN P 287       0.879   5.294  18.171  0.00  0.00      PRO  H  
ATOM   4199  HG2 GLN P 287      -0.805   6.026  18.036  0.00  0.00      PRO  H  
ATOM   4200 HE21 GLN P 287       0.977   5.139  20.594  0.00  0.00      PRO  H  
ATOM   4201 HE22 GLN P 287       0.955   6.593  21.559  0.00  0.00      PRO  H  
ATOM   4202  N   ALA P 288       1.376   8.488  14.807  0.00  0.00      PRO  N  
ATOM   4203  CA  ALA P 288       1.182   9.547  13.872  0.00  0.00      PRO  C  
ATOM   4204  C   ALA P 288       1.452   9.238  12.356  0.00  0.00      PRO  C  
ATOM   4205  O   ALA P 288       0.689   9.565  11.394  0.00  0.00      PRO  O  
ATOM   4206  CB  ALA P 288       1.933  10.871  14.282  0.00  0.00      PRO  C  
ATOM   4207  HN  ALA P 288       1.916   8.691  15.620  0.00  0.00      PRO  H  
ATOM   4208  HA  ALA P 288       0.121   9.733  13.958  0.00  0.00      PRO  H  
ATOM   4209  HB1 ALA P 288       1.641  11.646  13.541  0.00  0.00      PRO  H  
ATOM   4210  HB2 ALA P 288       1.691  11.321  15.268  0.00  0.00      PRO  H  
ATOM   4211  HB3 ALA P 288       3.039  10.769  14.314  0.00  0.00      PRO  H  
ATOM   4212  N   THR P 289       2.547   8.569  12.061  0.00  0.00      PRO  N  
ATOM   4213  CA  THR P 289       2.880   8.072  10.794  0.00  0.00      PRO  C  
ATOM   4214  C   THR P 289       1.919   7.029  10.246  0.00  0.00      PRO  C  
ATOM   4215  O   THR P 289       1.406   7.264   9.125  0.00  0.00      PRO  O  
ATOM   4216  CB  THR P 289       4.279   7.553  10.688  0.00  0.00      PRO  C  
ATOM   4217  OG1 THR P 289       4.640   6.481  11.607  0.00  0.00      PRO  O  
ATOM   4218  CG2 THR P 289       5.259   8.642  11.037  0.00  0.00      PRO  C  
ATOM   4219  HN  THR P 289       3.038   8.233  12.861  0.00  0.00      PRO  H  
ATOM   4220  HA  THR P 289       2.830   8.853  10.051  0.00  0.00      PRO  H  
ATOM   4221  HB  THR P 289       4.457   7.248   9.635  0.00  0.00      PRO  H  
ATOM   4222  HG1 THR P 289       4.252   6.719  12.452  0.00  0.00      PRO  H  
ATOM   4223 HG21 THR P 289       6.325   8.368  10.883  0.00  0.00      PRO  H  
ATOM   4224 HG22 THR P 289       4.971   9.536  10.443  0.00  0.00      PRO  H  
ATOM   4225 HG23 THR P 289       5.109   9.030  12.067  0.00  0.00      PRO  H  
ATOM   4226  N   GLU P 290       1.556   5.972  11.023  0.00  0.00      PRO  N  
ATOM   4227  CA  GLU P 290       0.578   4.924  10.562  0.00  0.00      PRO  C  
ATOM   4228  C   GLU P 290      -0.781   5.416  10.417  0.00  0.00      PRO  C  
ATOM   4229  O   GLU P 290      -1.565   5.070   9.608  0.00  0.00      PRO  O  
ATOM   4230  CB  GLU P 290       0.700   3.863  11.645  0.00  0.00      PRO  C  
ATOM   4231  CG  GLU P 290      -0.228   2.679  11.547  0.00  0.00      PRO  C  
ATOM   4232  CD  GLU P 290      -0.419   1.807  12.784  0.00  0.00      PRO  C  
ATOM   4233  OE1 GLU P 290       0.499   1.033  13.091  0.00  0.00      PRO  O1-
ATOM   4234  OE2 GLU P 290      -1.487   1.896  13.433  0.00  0.00      PRO  O  
ATOM   4235  HN  GLU P 290       1.950   5.796  11.922  0.00  0.00      PRO  H  
ATOM   4236  HA  GLU P 290       0.849   4.502   9.605  0.00  0.00      PRO  H  
ATOM   4237  HB1 GLU P 290       0.553   4.436  12.586  0.00  0.00      PRO  H  
ATOM   4238  HB2 GLU P 290       1.742   3.483  11.712  0.00  0.00      PRO  H  
ATOM   4239  HG1 GLU P 290       0.073   2.093  10.652  0.00  0.00      PRO  H  
ATOM   4240  HG2 GLU P 290      -1.259   3.023  11.314  0.00  0.00      PRO  H  
ATOM   4241  N   THR P 291      -1.137   6.402  11.302  0.00  0.00      PRO  N  
ATOM   4242  CA  THR P 291      -2.414   7.145  11.288  0.00  0.00      PRO  C  
ATOM   4243  C   THR P 291      -2.606   7.853   9.943  0.00  0.00      PRO  C  
ATOM   4244  O   THR P 291      -3.686   7.900   9.321  0.00  0.00      PRO  O  
ATOM   4245  CB  THR P 291      -2.473   8.083  12.455  0.00  0.00      PRO  C  
ATOM   4246  OG1 THR P 291      -2.898   7.345  13.601  0.00  0.00      PRO  O  
ATOM   4247  CG2 THR P 291      -3.484   9.216  12.243  0.00  0.00      PRO  C  
ATOM   4248  HN  THR P 291      -0.552   6.703  12.052  0.00  0.00      PRO  H  
ATOM   4249  HA  THR P 291      -3.164   6.368  11.270  0.00  0.00      PRO  H  
ATOM   4250  HB  THR P 291      -1.539   8.649  12.663  0.00  0.00      PRO  H  
ATOM   4251  HG1 THR P 291      -2.479   6.482  13.597  0.00  0.00      PRO  H  
ATOM   4252 HG21 THR P 291      -3.444   9.806  13.183  0.00  0.00      PRO  H  
ATOM   4253 HG22 THR P 291      -3.234   9.905  11.407  0.00  0.00      PRO  H  
ATOM   4254 HG23 THR P 291      -4.552   8.917  12.171  0.00  0.00      PRO  H  
ATOM   4255  N   LEU P 292      -1.590   8.551   9.419  0.00  0.00      PRO  N  
ATOM   4256  CA  LEU P 292      -1.579   9.069   8.050  0.00  0.00      PRO  C  
ATOM   4257  C   LEU P 292      -1.644   7.960   6.997  0.00  0.00      PRO  C  
ATOM   4258  O   LEU P 292      -2.467   7.942   6.043  0.00  0.00      PRO  O  
ATOM   4259  CB  LEU P 292      -0.303   9.848   7.868  0.00  0.00      PRO  C  
ATOM   4260  CG  LEU P 292      -0.216  10.667   6.553  0.00  0.00      PRO  C  
ATOM   4261  CD1 LEU P 292      -1.086  11.980   6.546  0.00  0.00      PRO  C  
ATOM   4262  CD2 LEU P 292       1.247  11.176   6.366  0.00  0.00      PRO  C  
ATOM   4263  HN  LEU P 292      -0.710   8.595   9.886  0.00  0.00      PRO  H  
ATOM   4264  HA  LEU P 292      -2.482   9.622   7.840  0.00  0.00      PRO  H  
ATOM   4265  HB1 LEU P 292       0.545   9.137   7.971  0.00  0.00      PRO  H  
ATOM   4266  HB2 LEU P 292      -0.160  10.578   8.693  0.00  0.00      PRO  H  
ATOM   4267  HG  LEU P 292      -0.506  10.006   5.709  0.00  0.00      PRO  H  
ATOM   4268 HD11 LEU P 292      -2.131  11.703   6.292  0.00  0.00      PRO  H  
ATOM   4269 HD12 LEU P 292      -1.140  12.569   7.487  0.00  0.00      PRO  H  
ATOM   4270 HD13 LEU P 292      -0.714  12.643   5.735  0.00  0.00      PRO  H  
ATOM   4271 HD21 LEU P 292       1.250  11.674   5.373  0.00  0.00      PRO  H  
ATOM   4272 HD22 LEU P 292       1.472  11.953   7.128  0.00  0.00      PRO  H  
ATOM   4273 HD23 LEU P 292       2.120  10.491   6.313  0.00  0.00      PRO  H  
ATOM   4274  N   ALA P 293      -0.817   6.944   7.183  0.00  0.00      PRO  N  
ATOM   4275  CA  ALA P 293      -0.638   5.833   6.269  0.00  0.00      PRO  C  
ATOM   4276  C   ALA P 293      -1.892   5.063   5.981  0.00  0.00      PRO  C  
ATOM   4277  O   ALA P 293      -2.084   4.438   4.938  0.00  0.00      PRO  O  
ATOM   4278  CB  ALA P 293       0.535   4.936   6.747  0.00  0.00      PRO  C  
ATOM   4279  HN  ALA P 293      -0.224   6.836   7.978  0.00  0.00      PRO  H  
ATOM   4280  HA  ALA P 293      -0.415   6.243   5.295  0.00  0.00      PRO  H  
ATOM   4281  HB1 ALA P 293       1.472   5.531   6.713  0.00  0.00      PRO  H  
ATOM   4282  HB2 ALA P 293       0.367   4.509   7.759  0.00  0.00      PRO  H  
ATOM   4283  HB3 ALA P 293       0.650   4.111   6.012  0.00  0.00      PRO  H  
ATOM   4284  N   PHE P 294      -2.821   4.993   7.014  0.00  0.00      PRO  N  
ATOM   4285  CA  PHE P 294      -4.196   4.558   6.865  0.00  0.00      PRO  C  
ATOM   4286  C   PHE P 294      -5.118   5.289   5.835  0.00  0.00      PRO  C  
ATOM   4287  O   PHE P 294      -6.066   4.630   5.364  0.00  0.00      PRO  O  
ATOM   4288  CB  PHE P 294      -4.727   4.560   8.314  0.00  0.00      PRO  C  
ATOM   4289  CG  PHE P 294      -4.428   3.319   9.076  0.00  0.00      PRO  C  
ATOM   4290  CD1 PHE P 294      -4.693   2.036   8.484  0.00  0.00      PRO  C  
ATOM   4291  CE1 PHE P 294      -4.426   0.899   9.280  0.00  0.00      PRO  C  
ATOM   4292  CZ  PHE P 294      -4.183   1.039  10.661  0.00  0.00      PRO  C  
ATOM   4293  CD2 PHE P 294      -4.178   3.427  10.478  0.00  0.00      PRO  C  
ATOM   4294  CE2 PHE P 294      -3.997   2.291  11.237  0.00  0.00      PRO  C  
ATOM   4295  HN  PHE P 294      -2.511   5.260   7.923  0.00  0.00      PRO  H  
ATOM   4296  HA  PHE P 294      -4.175   3.567   6.436  0.00  0.00      PRO  H  
ATOM   4297  HB1 PHE P 294      -5.838   4.532   8.318  0.00  0.00      PRO  H  
ATOM   4298  HB2 PHE P 294      -4.349   5.443   8.873  0.00  0.00      PRO  H  
ATOM   4299  HD1 PHE P 294      -5.031   1.991   7.459  0.00  0.00      PRO  H  
ATOM   4300  HE1 PHE P 294      -4.488  -0.066   8.801  0.00  0.00      PRO  H  
ATOM   4301  HZ  PHE P 294      -3.945   0.147  11.222  0.00  0.00      PRO  H  
ATOM   4302  HD2 PHE P 294      -4.382   4.448  10.766  0.00  0.00      PRO  H  
ATOM   4303  HE2 PHE P 294      -3.869   2.279  12.310  0.00  0.00      PRO  H  
ATOM   4304  N   VAL P 295      -4.869   6.605   5.630  0.00  0.00      PRO  N  
ATOM   4305  CA  VAL P 295      -5.612   7.465   4.787  0.00  0.00      PRO  C  
ATOM   4306  C   VAL P 295      -5.399   7.171   3.359  0.00  0.00      PRO  C  
ATOM   4307  O   VAL P 295      -6.213   7.473   2.505  0.00  0.00      PRO  O  
ATOM   4308  CB  VAL P 295      -5.303   8.964   5.056  0.00  0.00      PRO  C  
ATOM   4309  CG1 VAL P 295      -5.820   9.976   4.002  0.00  0.00      PRO  C  
ATOM   4310  CG2 VAL P 295      -5.926   9.329   6.425  0.00  0.00      PRO  C  
ATOM   4311  HN  VAL P 295      -4.115   7.055   6.102  0.00  0.00      PRO  H  
ATOM   4312  HA  VAL P 295      -6.662   7.314   4.994  0.00  0.00      PRO  H  
ATOM   4313  HB  VAL P 295      -4.201   9.107   5.040  0.00  0.00      PRO  H  
ATOM   4314 HG11 VAL P 295      -6.128  10.974   4.380  0.00  0.00      PRO  H  
ATOM   4315 HG12 VAL P 295      -5.095  10.210   3.194  0.00  0.00      PRO  H  
ATOM   4316 HG13 VAL P 295      -6.698   9.585   3.443  0.00  0.00      PRO  H  
ATOM   4317 HG21 VAL P 295      -5.791  10.409   6.648  0.00  0.00      PRO  H  
ATOM   4318 HG22 VAL P 295      -7.025   9.168   6.404  0.00  0.00      PRO  H  
ATOM   4319 HG23 VAL P 295      -5.433   8.757   7.240  0.00  0.00      PRO  H  
ATOM   4320  N   HIS P 296      -4.277   6.525   2.989  0.00  0.00      PRO  N  
ATOM   4321  CA  HIS P 296      -3.805   6.396   1.592  0.00  0.00      PRO  C  
ATOM   4322  C   HIS P 296      -4.751   5.804   0.611  0.00  0.00      PRO  C  
ATOM   4323  O   HIS P 296      -4.813   6.330  -0.532  0.00  0.00      PRO  O  
ATOM   4324  CB  HIS P 296      -2.409   5.691   1.462  0.00  0.00      PRO  C  
ATOM   4325  ND1 HIS P 296      -1.914   6.679  -0.846  0.00  0.00      PRO  N  
ATOM   4326  CG  HIS P 296      -1.935   5.578   0.052  0.00  0.00      PRO  C  
ATOM   4327  CE1 HIS P 296      -1.437   6.170  -2.057  0.00  0.00      PRO  C  
ATOM   4328  NE2 HIS P 296      -1.140   4.931  -1.998  0.00  0.00      PRO  N  
ATOM   4329  CD2 HIS P 296      -1.372   4.508  -0.704  0.00  0.00      PRO  C  
ATOM   4330  HN  HIS P 296      -3.554   6.182   3.584  0.00  0.00      PRO  H  
ATOM   4331  HA  HIS P 296      -3.861   7.413   1.232  0.00  0.00      PRO  H  
ATOM   4332  HB1 HIS P 296      -2.412   4.755   2.061  0.00  0.00      PRO  H  
ATOM   4333  HB2 HIS P 296      -1.706   6.244   2.121  0.00  0.00      PRO  H  
ATOM   4334  HD1 HIS P 296      -2.519   7.469  -0.752  0.00  0.00      PRO  H  
ATOM   4335  HE1 HIS P 296      -1.144   6.778  -2.913  0.00  0.00      PRO  H  
ATOM   4336  HD2 HIS P 296      -1.401   3.462  -0.423  0.00  0.00      PRO  H  
ATOM   4337  N   CYS P 297      -5.465   4.754   1.063  0.00  0.00      PRO  N  
ATOM   4338  CA  CYS P 297      -6.260   3.867   0.201  0.00  0.00      PRO  C  
ATOM   4339  C   CYS P 297      -7.687   4.432  -0.126  0.00  0.00      PRO  C  
ATOM   4340  O   CYS P 297      -8.710   3.748  -0.092  0.00  0.00      PRO  O  
ATOM   4341  CB  CYS P 297      -6.498   2.383   0.798  0.00  0.00      PRO  C  
ATOM   4342  SG  CYS P 297      -4.873   1.760   1.241  0.00  0.00      PRO  S  
ATOM   4343  HN  CYS P 297      -5.323   4.476   2.010  0.00  0.00      PRO  H  
ATOM   4344  HA  CYS P 297      -5.750   3.820  -0.749  0.00  0.00      PRO  H  
ATOM   4345  HB1 CYS P 297      -7.053   1.790   0.039  0.00  0.00      PRO  H  
ATOM   4346  HB2 CYS P 297      -7.196   2.485   1.657  0.00  0.00      PRO  H  
ATOM   4347  HG1 CYS P 297      -5.183   1.882   2.524  0.00  0.00      PRO  H  
ATOM   4348  N   CYS P 298      -7.773   5.704  -0.466  0.00  0.00      PRO  N  
ATOM   4349  CA  CYS P 298      -8.772   6.377  -1.212  0.00  0.00      PRO  C  
ATOM   4350  C   CYS P 298      -8.245   7.277  -2.288  0.00  0.00      PRO  C  
ATOM   4351  O   CYS P 298      -8.915   7.659  -3.225  0.00  0.00      PRO  O  
ATOM   4352  CB  CYS P 298      -9.731   7.022  -0.165  0.00  0.00      PRO  C  
ATOM   4353  SG  CYS P 298      -8.929   8.531   0.702  0.00  0.00      PRO  S  
ATOM   4354  HN  CYS P 298      -6.977   6.268  -0.261  0.00  0.00      PRO  H  
ATOM   4355  HA  CYS P 298      -9.301   5.578  -1.711  0.00  0.00      PRO  H  
ATOM   4356  HB1 CYS P 298      -9.982   6.280   0.623  0.00  0.00      PRO  H  
ATOM   4357  HB2 CYS P 298     -10.647   7.309  -0.724  0.00  0.00      PRO  H  
ATOM   4358  HG1 CYS P 298      -8.088   7.930   1.531  0.00  0.00      PRO  H  
ATOM   4359  N   LEU P 299      -6.953   7.614  -2.165  0.00  0.00      PRO  N  
ATOM   4360  CA  LEU P 299      -6.488   8.824  -2.899  0.00  0.00      PRO  C  
ATOM   4361  C   LEU P 299      -6.273   8.590  -4.426  0.00  0.00      PRO  C  
ATOM   4362  O   LEU P 299      -6.480   9.468  -5.255  0.00  0.00      PRO  O  
ATOM   4363  CB  LEU P 299      -5.301   9.512  -2.148  0.00  0.00      PRO  C  
ATOM   4364  CG  LEU P 299      -5.592   9.827  -0.644  0.00  0.00      PRO  C  
ATOM   4365  CD1 LEU P 299      -4.287  10.037   0.085  0.00  0.00      PRO  C  
ATOM   4366  CD2 LEU P 299      -6.585  10.972  -0.573  0.00  0.00      PRO  C  
ATOM   4367  HN  LEU P 299      -6.316   7.207  -1.514  0.00  0.00      PRO  H  
ATOM   4368  HA  LEU P 299      -7.266   9.565  -2.786  0.00  0.00      PRO  H  
ATOM   4369  HB1 LEU P 299      -5.019  10.422  -2.719  0.00  0.00      PRO  H  
ATOM   4370  HB2 LEU P 299      -4.483   8.762  -2.187  0.00  0.00      PRO  H  
ATOM   4371  HG  LEU P 299      -6.090   8.929  -0.218  0.00  0.00      PRO  H  
ATOM   4372 HD11 LEU P 299      -3.673   9.112   0.119  0.00  0.00      PRO  H  
ATOM   4373 HD12 LEU P 299      -3.590  10.668  -0.507  0.00  0.00      PRO  H  
ATOM   4374 HD13 LEU P 299      -4.446  10.405   1.121  0.00  0.00      PRO  H  
ATOM   4375 HD21 LEU P 299      -6.091  11.895  -0.945  0.00  0.00      PRO  H  
ATOM   4376 HD22 LEU P 299      -7.453  10.712  -1.217  0.00  0.00      PRO  H  
ATOM   4377 HD23 LEU P 299      -6.916  11.236   0.454  0.00  0.00      PRO  H  
ATOM   4378  N   ASN P 300      -5.837   7.425  -4.827  0.00  0.00      PRO  N  
ATOM   4379  CA  ASN P 300      -5.581   7.125  -6.296  0.00  0.00      PRO  C  
ATOM   4380  C   ASN P 300      -6.812   7.126  -7.264  0.00  0.00      PRO  C  
ATOM   4381  O   ASN P 300      -6.637   7.688  -8.379  0.00  0.00      PRO  O  
ATOM   4382  CB  ASN P 300      -4.944   5.715  -6.480  0.00  0.00      PRO  C  
ATOM   4383  CG  ASN P 300      -3.500   6.007  -5.886  0.00  0.00      PRO  C  
ATOM   4384  OD1 ASN P 300      -3.017   7.120  -5.609  0.00  0.00      PRO  O  
ATOM   4385  ND2 ASN P 300      -2.815   4.838  -5.655  0.00  0.00      PRO  N  
ATOM   4386  HN  ASN P 300      -5.774   6.646  -4.209  0.00  0.00      PRO  H  
ATOM   4387  HA  ASN P 300      -5.066   7.981  -6.706  0.00  0.00      PRO  H  
ATOM   4388  HB1 ASN P 300      -4.687   5.588  -7.554  0.00  0.00      PRO  H  
ATOM   4389  HB2 ASN P 300      -5.492   4.871  -6.009  0.00  0.00      PRO  H  
ATOM   4390 HD21 ASN P 300      -3.331   3.983  -5.703  0.00  0.00      PRO  H  
ATOM   4391 HD22 ASN P 300      -1.911   4.831  -5.228  0.00  0.00      PRO  H  
ATOM   4392  N   PRO P 301      -8.018   6.719  -7.005  0.00  0.00      PRO  N  
ATOM   4393  CA  PRO P 301      -9.152   6.792  -7.956  0.00  0.00      PRO  C  
ATOM   4394  C   PRO P 301      -9.486   8.257  -8.223  0.00  0.00      PRO  C  
ATOM   4395  O   PRO P 301      -9.990   8.576  -9.331  0.00  0.00      PRO  O  
ATOM   4396  CD  PRO P 301      -8.356   5.671  -6.063  0.00  0.00      PRO  C  
ATOM   4397  CB  PRO P 301     -10.331   6.153  -7.296  0.00  0.00      PRO  C  
ATOM   4398  CG  PRO P 301      -9.658   5.055  -6.590  0.00  0.00      PRO  C  
ATOM   4399  HD1 PRO P 301      -7.546   4.911  -6.066  0.00  0.00      PRO  H  
ATOM   4400  HD2 PRO P 301      -8.418   6.061  -5.024  0.00  0.00      PRO  H  
ATOM   4401  HA  PRO P 301      -8.872   6.330  -8.891  0.00  0.00      PRO  H  
ATOM   4402  HB1 PRO P 301     -11.211   5.846  -7.902  0.00  0.00      PRO  H  
ATOM   4403  HB2 PRO P 301     -10.802   6.825  -6.547  0.00  0.00      PRO  H  
ATOM   4404  HG1 PRO P 301      -9.390   4.280  -7.339  0.00  0.00      PRO  H  
ATOM   4405  HG2 PRO P 301     -10.296   4.687  -5.758  0.00  0.00      PRO  H  
ATOM   4406  N   ILE P 302      -9.347   9.172  -7.236  0.00  0.00      PRO  N  
ATOM   4407  CA  ILE P 302      -9.515  10.574  -7.603  0.00  0.00      PRO  C  
ATOM   4408  C   ILE P 302      -8.440  11.133  -8.545  0.00  0.00      PRO  C  
ATOM   4409  O   ILE P 302      -8.740  11.865  -9.497  0.00  0.00      PRO  O  
ATOM   4410  CB  ILE P 302      -9.599  11.403  -6.330  0.00  0.00      PRO  C  
ATOM   4411  CG2 ILE P 302     -10.016  12.918  -6.690  0.00  0.00      PRO  C  
ATOM   4412  CG1 ILE P 302     -10.582  10.788  -5.279  0.00  0.00      PRO  C  
ATOM   4413  CD  ILE P 302     -11.975  10.470  -5.802  0.00  0.00      PRO  C  
ATOM   4414  HN  ILE P 302      -9.062   9.011  -6.294  0.00  0.00      PRO  H  
ATOM   4415  HA  ILE P 302     -10.521  10.752  -7.954  0.00  0.00      PRO  H  
ATOM   4416  HB  ILE P 302      -8.583  11.572  -5.914  0.00  0.00      PRO  H  
ATOM   4417 HG21 ILE P 302     -10.464  13.272  -5.737  0.00  0.00      PRO  H  
ATOM   4418 HG22 ILE P 302      -9.165  13.582  -6.954  0.00  0.00      PRO  H  
ATOM   4419 HG23 ILE P 302     -10.775  13.006  -7.497  0.00  0.00      PRO  H  
ATOM   4420 HG11 ILE P 302     -10.552  11.586  -4.507  0.00  0.00      PRO  H  
ATOM   4421 HG12 ILE P 302     -10.218   9.868  -4.773  0.00  0.00      PRO  H  
ATOM   4422  HD1 ILE P 302     -12.394  11.191  -6.536  0.00  0.00      PRO  H  
ATOM   4423  HD2 ILE P 302     -11.976   9.566  -6.446  0.00  0.00      PRO  H  
ATOM   4424  HD3 ILE P 302     -12.674  10.238  -4.970  0.00  0.00      PRO  H  
ATOM   4425  N   ILE P 303      -7.157  10.754  -8.370  0.00  0.00      PRO  N  
ATOM   4426  CA  ILE P 303      -6.124  11.208  -9.314  0.00  0.00      PRO  C  
ATOM   4427  C   ILE P 303      -6.381  10.633 -10.746  0.00  0.00      PRO  C  
ATOM   4428  O   ILE P 303      -6.132  11.362 -11.717  0.00  0.00      PRO  O  
ATOM   4429  CB  ILE P 303      -4.725  10.841  -8.841  0.00  0.00      PRO  C  
ATOM   4430  CG2 ILE P 303      -3.628  10.878  -9.936  0.00  0.00      PRO  C  
ATOM   4431  CG1 ILE P 303      -4.333  11.576  -7.522  0.00  0.00      PRO  C  
ATOM   4432  CD  ILE P 303      -3.885  13.013  -7.805  0.00  0.00      PRO  C  
ATOM   4433  HN  ILE P 303      -6.933  10.016  -7.739  0.00  0.00      PRO  H  
ATOM   4434  HA  ILE P 303      -6.216  12.282  -9.384  0.00  0.00      PRO  H  
ATOM   4435  HB  ILE P 303      -4.762   9.813  -8.421  0.00  0.00      PRO  H  
ATOM   4436 HG21 ILE P 303      -2.706  10.584  -9.391  0.00  0.00      PRO  H  
ATOM   4437 HG22 ILE P 303      -3.776  10.256 -10.844  0.00  0.00      PRO  H  
ATOM   4438 HG23 ILE P 303      -3.637  11.898 -10.376  0.00  0.00      PRO  H  
ATOM   4439 HG11 ILE P 303      -3.459  11.018  -7.123  0.00  0.00      PRO  H  
ATOM   4440 HG12 ILE P 303      -5.193  11.586  -6.819  0.00  0.00      PRO  H  
ATOM   4441  HD1 ILE P 303      -2.848  13.111  -8.190  0.00  0.00      PRO  H  
ATOM   4442  HD2 ILE P 303      -4.557  13.526  -8.526  0.00  0.00      PRO  H  
ATOM   4443  HD3 ILE P 303      -3.932  13.589  -6.856  0.00  0.00      PRO  H  
ATOM   4444  N   TYR P 304      -6.936   9.397 -10.833  0.00  0.00      PRO  N  
ATOM   4445  CA  TYR P 304      -7.553   8.824 -12.014  0.00  0.00      PRO  C  
ATOM   4446  C   TYR P 304      -8.654   9.591 -12.596  0.00  0.00      PRO  C  
ATOM   4447  O   TYR P 304      -8.604   9.925 -13.769  0.00  0.00      PRO  O  
ATOM   4448  CB  TYR P 304      -8.007   7.332 -11.885  0.00  0.00      PRO  C  
ATOM   4449  CG  TYR P 304      -6.938   6.270 -11.648  0.00  0.00      PRO  C  
ATOM   4450  CD1 TYR P 304      -7.248   5.077 -10.921  0.00  0.00      PRO  C  
ATOM   4451  CE1 TYR P 304      -6.257   4.136 -10.586  0.00  0.00      PRO  C  
ATOM   4452  CZ  TYR P 304      -4.944   4.368 -11.013  0.00  0.00      PRO  C  
ATOM   4453  OH  TYR P 304      -3.989   3.447 -10.626  0.00  0.00      PRO  O  
ATOM   4454  CD2 TYR P 304      -5.642   6.465 -12.091  0.00  0.00      PRO  C  
ATOM   4455  CE2 TYR P 304      -4.648   5.603 -11.682  0.00  0.00      PRO  C  
ATOM   4456  HN  TYR P 304      -7.048   8.760 -10.074  0.00  0.00      PRO  H  
ATOM   4457  HA  TYR P 304      -6.788   8.903 -12.773  0.00  0.00      PRO  H  
ATOM   4458  HB1 TYR P 304      -8.421   7.063 -12.881  0.00  0.00      PRO  H  
ATOM   4459  HB2 TYR P 304      -8.851   7.198 -11.176  0.00  0.00      PRO  H  
ATOM   4460  HD1 TYR P 304      -8.241   4.910 -10.531  0.00  0.00      PRO  H  
ATOM   4461  HE1 TYR P 304      -6.534   3.266 -10.009  0.00  0.00      PRO  H  
ATOM   4462  HH  TYR P 304      -4.399   2.958  -9.910  0.00  0.00      PRO  H  
ATOM   4463  HD2 TYR P 304      -5.377   7.391 -12.581  0.00  0.00      PRO  H  
ATOM   4464  HE2 TYR P 304      -3.619   5.808 -11.936  0.00  0.00      PRO  H  
ATOM   4465  N   PHE P 305      -9.566  10.069 -11.760  0.00  0.00      PRO  N  
ATOM   4466  CA  PHE P 305     -10.743  10.858 -12.147  0.00  0.00      PRO  C  
ATOM   4467  C   PHE P 305     -10.258  12.114 -12.830  0.00  0.00      PRO  C  
ATOM   4468  O   PHE P 305     -10.733  12.528 -13.850  0.00  0.00      PRO  O  
ATOM   4469  CB  PHE P 305     -11.767  11.075 -11.009  0.00  0.00      PRO  C  
ATOM   4470  CG  PHE P 305     -12.949  11.913 -11.488  0.00  0.00      PRO  C  
ATOM   4471  CD1 PHE P 305     -13.272  13.166 -10.932  0.00  0.00      PRO  C  
ATOM   4472  CE1 PHE P 305     -14.399  13.927 -11.348  0.00  0.00      PRO  C  
ATOM   4473  CZ  PHE P 305     -15.219  13.377 -12.336  0.00  0.00      PRO  C  
ATOM   4474  CD2 PHE P 305     -13.865  11.407 -12.426  0.00  0.00      PRO  C  
ATOM   4475  CE2 PHE P 305     -15.018  12.101 -12.861  0.00  0.00      PRO  C  
ATOM   4476  HN  PHE P 305      -9.621   9.735 -10.823  0.00  0.00      PRO  H  
ATOM   4477  HA  PHE P 305     -11.274  10.361 -12.944  0.00  0.00      PRO  H  
ATOM   4478  HB1 PHE P 305     -11.399  11.474 -10.040  0.00  0.00      PRO  H  
ATOM   4479  HB2 PHE P 305     -12.138  10.099 -10.630  0.00  0.00      PRO  H  
ATOM   4480  HD1 PHE P 305     -12.559  13.648 -10.280  0.00  0.00      PRO  H  
ATOM   4481  HE1 PHE P 305     -14.528  14.948 -11.021  0.00  0.00      PRO  H  
ATOM   4482  HZ  PHE P 305     -16.108  13.947 -12.563  0.00  0.00      PRO  H  
ATOM   4483  HD2 PHE P 305     -13.751  10.377 -12.730  0.00  0.00      PRO  H  
ATOM   4484  HE2 PHE P 305     -15.787  11.649 -13.471  0.00  0.00      PRO  H  
ATOM   4485  N   PHE P 306      -9.241  12.736 -12.215  0.00  0.00      PRO  N  
ATOM   4486  CA  PHE P 306      -8.591  13.900 -12.740  0.00  0.00      PRO  C  
ATOM   4487  C   PHE P 306      -7.762  13.730 -14.062  0.00  0.00      PRO  C  
ATOM   4488  O   PHE P 306      -7.701  14.627 -14.891  0.00  0.00      PRO  O  
ATOM   4489  CB  PHE P 306      -7.902  14.543 -11.518  0.00  0.00      PRO  C  
ATOM   4490  CG  PHE P 306      -6.929  15.658 -11.903  0.00  0.00      PRO  C  
ATOM   4491  CD1 PHE P 306      -5.577  15.687 -11.465  0.00  0.00      PRO  C  
ATOM   4492  CE1 PHE P 306      -4.770  16.693 -11.854  0.00  0.00      PRO  C  
ATOM   4493  CZ  PHE P 306      -5.212  17.771 -12.670  0.00  0.00      PRO  C  
ATOM   4494  CD2 PHE P 306      -7.392  16.741 -12.612  0.00  0.00      PRO  C  
ATOM   4495  CE2 PHE P 306      -6.580  17.801 -12.994  0.00  0.00      PRO  C  
ATOM   4496  HN  PHE P 306      -9.023  12.532 -11.264  0.00  0.00      PRO  H  
ATOM   4497  HA  PHE P 306      -9.487  14.474 -12.924  0.00  0.00      PRO  H  
ATOM   4498  HB1 PHE P 306      -7.321  13.708 -11.070  0.00  0.00      PRO  H  
ATOM   4499  HB2 PHE P 306      -8.675  15.022 -10.880  0.00  0.00      PRO  H  
ATOM   4500  HD1 PHE P 306      -5.306  14.770 -10.963  0.00  0.00      PRO  H  
ATOM   4501  HE1 PHE P 306      -3.712  16.741 -11.644  0.00  0.00      PRO  H  
ATOM   4502  HZ  PHE P 306      -4.541  18.474 -13.141  0.00  0.00      PRO  H  
ATOM   4503  HD2 PHE P 306      -8.456  16.711 -12.794  0.00  0.00      PRO  H  
ATOM   4504  HE2 PHE P 306      -7.023  18.642 -13.506  0.00  0.00      PRO  H  
ATOM   4505  N   LEU P 307      -6.991  12.612 -14.278  0.00  0.00      PRO  N  
ATOM   4506  CA  LEU P 307      -5.937  12.614 -15.302  0.00  0.00      PRO  C  
ATOM   4507  C   LEU P 307      -6.412  11.697 -16.395  0.00  0.00      PRO  C  
ATOM   4508  O   LEU P 307      -5.834  11.650 -17.461  0.00  0.00      PRO  O  
ATOM   4509  CB  LEU P 307      -4.599  12.043 -14.806  0.00  0.00      PRO  C  
ATOM   4510  CG  LEU P 307      -3.890  13.042 -13.769  0.00  0.00      PRO  C  
ATOM   4511  CD1 LEU P 307      -2.751  12.442 -13.068  0.00  0.00      PRO  C  
ATOM   4512  CD2 LEU P 307      -3.604  14.481 -14.277  0.00  0.00      PRO  C  
ATOM   4513  HN  LEU P 307      -6.812  11.933 -13.570  0.00  0.00      PRO  H  
ATOM   4514  HA  LEU P 307      -5.843  13.521 -15.880  0.00  0.00      PRO  H  
ATOM   4515  HB1 LEU P 307      -3.938  11.807 -15.668  0.00  0.00      PRO  H  
ATOM   4516  HB2 LEU P 307      -4.778  11.080 -14.281  0.00  0.00      PRO  H  
ATOM   4517  HG  LEU P 307      -4.611  13.237 -12.947  0.00  0.00      PRO  H  
ATOM   4518 HD11 LEU P 307      -1.891  12.608 -13.752  0.00  0.00      PRO  H  
ATOM   4519 HD12 LEU P 307      -2.355  12.960 -12.169  0.00  0.00      PRO  H  
ATOM   4520 HD13 LEU P 307      -2.870  11.342 -12.962  0.00  0.00      PRO  H  
ATOM   4521 HD21 LEU P 307      -2.828  14.491 -15.071  0.00  0.00      PRO  H  
ATOM   4522 HD22 LEU P 307      -4.492  14.955 -14.747  0.00  0.00      PRO  H  
ATOM   4523 HD23 LEU P 307      -3.218  15.024 -13.388  0.00  0.00      PRO  H  
ATOM   4524  N   GLY P 308      -7.449  10.960 -16.184  0.00  0.00      PRO  N  
ATOM   4525  CA  GLY P 308      -7.958   9.924 -17.050  0.00  0.00      PRO  C  
ATOM   4526  C   GLY P 308      -9.071  10.596 -17.784  0.00  0.00      PRO  C  
ATOM   4527  O   GLY P 308     -10.233  10.505 -17.434  0.00  0.00      PRO  O  
ATOM   4528  HN  GLY P 308      -7.886  10.956 -15.288  0.00  0.00      PRO  H  
ATOM   4529  HA1 GLY P 308      -8.378   9.122 -16.461  0.00  0.00      PRO  H  
ATOM   4530  HA2 GLY P 308      -7.213   9.526 -17.723  0.00  0.00      PRO  H  
ATOM   4531  N   GLU P 309      -8.835  11.234 -18.917  0.00  0.00      PRO  N  
ATOM   4532  CA  GLU P 309      -9.735  11.952 -19.771  0.00  0.00      PRO  C  
ATOM   4533  C   GLU P 309     -10.662  10.978 -20.447  0.00  0.00      PRO  C  
ATOM   4534  O   GLU P 309     -11.879  11.244 -20.610  0.00  0.00      PRO  O  
ATOM   4535  CB  GLU P 309      -8.926  12.864 -20.667  0.00  0.00      PRO  C  
ATOM   4536  CG  GLU P 309      -8.004  13.918 -19.971  0.00  0.00      PRO  C  
ATOM   4537  CD  GLU P 309      -8.950  14.915 -19.333  0.00  0.00      PRO  C  
ATOM   4538  OE1 GLU P 309      -8.952  14.968 -18.115  0.00  0.00      PRO  O1-
ATOM   4539  OE2 GLU P 309      -9.735  15.573 -20.068  0.00  0.00      PRO  O  
ATOM   4540  HN  GLU P 309      -7.906  11.416 -19.231  0.00  0.00      PRO  H  
ATOM   4541  HA  GLU P 309     -10.361  12.604 -19.180  0.00  0.00      PRO  H  
ATOM   4542  HB1 GLU P 309      -9.616  13.390 -21.361  0.00  0.00      PRO  H  
ATOM   4543  HB2 GLU P 309      -8.335  12.161 -21.292  0.00  0.00      PRO  H  
ATOM   4544  HG1 GLU P 309      -7.367  14.486 -20.683  0.00  0.00      PRO  H  
ATOM   4545  HG2 GLU P 309      -7.334  13.497 -19.191  0.00  0.00      PRO  H  
ATOM   4546  N   LYS P 310     -10.175   9.764 -20.827  0.00  0.00      PRO  N  
ATOM   4547  CA  LYS P 310     -11.064   8.696 -21.295  0.00  0.00      PRO  C  
ATOM   4548  C   LYS P 310     -11.779   7.949 -20.178  0.00  0.00      PRO  C  
ATOM   4549  O   LYS P 310     -12.861   7.487 -20.393  0.00  0.00      PRO  O  
ATOM   4550  CB  LYS P 310     -10.282   7.676 -22.132  0.00  0.00      PRO  C  
ATOM   4551  CG  LYS P 310      -9.160   8.277 -23.005  0.00  0.00      PRO  C  
ATOM   4552  CD  LYS P 310      -8.868   7.405 -24.260  0.00  0.00      PRO  C  
ATOM   4553  CE  LYS P 310      -8.193   8.211 -25.437  0.00  0.00      PRO  C  
ATOM   4554  NZ  LYS P 310      -7.799   7.425 -26.641  0.00  0.00      PRO  N1+
ATOM   4555  HN  LYS P 310      -9.232   9.484 -20.662  0.00  0.00      PRO  H  
ATOM   4556  HA  LYS P 310     -11.799   9.021 -22.016  0.00  0.00      PRO  H  
ATOM   4557  HB1 LYS P 310     -11.036   7.140 -22.747  0.00  0.00      PRO  H  
ATOM   4558  HB2 LYS P 310      -9.779   6.954 -21.455  0.00  0.00      PRO  H  
ATOM   4559  HG1 LYS P 310      -8.178   8.312 -22.486  0.00  0.00      PRO  H  
ATOM   4560  HG2 LYS P 310      -9.580   9.246 -23.346  0.00  0.00      PRO  H  
ATOM   4561  HD1 LYS P 310      -9.821   6.952 -24.608  0.00  0.00      PRO  H  
ATOM   4562  HD2 LYS P 310      -8.232   6.563 -23.911  0.00  0.00      PRO  H  
ATOM   4563  HE1 LYS P 310      -7.288   8.734 -25.062  0.00  0.00      PRO  H  
ATOM   4564  HE2 LYS P 310      -8.859   9.017 -25.813  0.00  0.00      PRO  H  
ATOM   4565  HZ1 LYS P 310      -8.544   6.721 -26.820  0.00  0.00      PRO  H  
ATOM   4566  HZ2 LYS P 310      -7.709   8.037 -27.477  0.00  0.00      PRO  H  
ATOM   4567  HZ3 LYS P 310      -6.901   6.931 -26.465  0.00  0.00      PRO  H  
ATOM   4568  N   PHE P 311     -11.165   7.842 -18.946  0.00  0.00      PRO  N  
ATOM   4569  CA  PHE P 311     -11.818   7.274 -17.718  0.00  0.00      PRO  C  
ATOM   4570  C   PHE P 311     -13.158   7.973 -17.430  0.00  0.00      PRO  C  
ATOM   4571  O   PHE P 311     -14.121   7.232 -17.224  0.00  0.00      PRO  O  
ATOM   4572  CB  PHE P 311     -10.812   7.181 -16.516  0.00  0.00      PRO  C  
ATOM   4573  CG  PHE P 311     -11.400   6.770 -15.220  0.00  0.00      PRO  C  
ATOM   4574  CD1 PHE P 311     -11.189   7.550 -14.053  0.00  0.00      PRO  C  
ATOM   4575  CE1 PHE P 311     -11.496   7.087 -12.759  0.00  0.00      PRO  C  
ATOM   4576  CZ  PHE P 311     -12.136   5.822 -12.607  0.00  0.00      PRO  C  
ATOM   4577  CD2 PHE P 311     -11.962   5.495 -15.040  0.00  0.00      PRO  C  
ATOM   4578  CE2 PHE P 311     -12.268   4.993 -13.764  0.00  0.00      PRO  C  
ATOM   4579  HN  PHE P 311     -10.232   8.192 -18.912  0.00  0.00      PRO  H  
ATOM   4580  HA  PHE P 311     -12.033   6.262 -18.030  0.00  0.00      PRO  H  
ATOM   4581  HB1 PHE P 311     -10.295   8.159 -16.405  0.00  0.00      PRO  H  
ATOM   4582  HB2 PHE P 311      -9.986   6.494 -16.801  0.00  0.00      PRO  H  
ATOM   4583  HD1 PHE P 311     -10.645   8.477 -14.157  0.00  0.00      PRO  H  
ATOM   4584  HE1 PHE P 311     -11.385   7.733 -11.901  0.00  0.00      PRO  H  
ATOM   4585  HZ  PHE P 311     -12.325   5.478 -11.601  0.00  0.00      PRO  H  
ATOM   4586  HD2 PHE P 311     -12.076   4.802 -15.861  0.00  0.00      PRO  H  
ATOM   4587  HE2 PHE P 311     -12.624   3.977 -13.677  0.00  0.00      PRO  H  
ATOM   4588  N   ARG P 312     -13.187   9.313 -17.420  0.00  0.00      PRO  N  
ATOM   4589  CA  ARG P 312     -14.344  10.140 -17.195  0.00  0.00      PRO  C  
ATOM   4590  C   ARG P 312     -15.413   9.867 -18.217  0.00  0.00      PRO  C  
ATOM   4591  O   ARG P 312     -16.546   9.893 -17.854  0.00  0.00      PRO  O  
ATOM   4592  CB  ARG P 312     -14.016  11.643 -17.212  0.00  0.00      PRO  C  
ATOM   4593  CG  ARG P 312     -13.156  12.109 -16.013  0.00  0.00      PRO  C  
ATOM   4594  CD  ARG P 312     -13.405  13.572 -15.467  0.00  0.00      PRO  C  
ATOM   4595  NE  ARG P 312     -12.988  14.593 -16.390  0.00  0.00      PRO  N1+
ATOM   4596  CZ  ARG P 312     -11.784  14.794 -16.893  0.00  0.00      PRO  C  
ATOM   4597  NH1 ARG P 312     -10.761  14.284 -16.278  0.00  0.00      PRO  N  
ATOM   4598  NH2 ARG P 312     -11.601  15.604 -17.878  0.00  0.00      PRO  N  
ATOM   4599  HN  ARG P 312     -12.420   9.863 -17.743  0.00  0.00      PRO  H  
ATOM   4600  HA  ARG P 312     -14.855   9.797 -16.308  0.00  0.00      PRO  H  
ATOM   4601  HB1 ARG P 312     -14.891  12.316 -17.335  0.00  0.00      PRO  H  
ATOM   4602  HB2 ARG P 312     -13.336  11.765 -18.083  0.00  0.00      PRO  H  
ATOM   4603  HG1 ARG P 312     -12.109  11.900 -16.321  0.00  0.00      PRO  H  
ATOM   4604  HG2 ARG P 312     -13.279  11.351 -15.210  0.00  0.00      PRO  H  
ATOM   4605  HD1 ARG P 312     -12.878  13.763 -14.508  0.00  0.00      PRO  H  
ATOM   4606  HD2 ARG P 312     -14.491  13.787 -15.559  0.00  0.00      PRO  H  
ATOM   4607  HE  ARG P 312     -13.657  15.099 -16.934  0.00  0.00      PRO  H  
ATOM   4608 HH11 ARG P 312     -10.951  13.735 -15.464  0.00  0.00      PRO  H  
ATOM   4609 HH12 ARG P 312      -9.940  14.476 -16.815  0.00  0.00      PRO  H  
ATOM   4610 HH21 ARG P 312     -12.467  15.852 -18.312  0.00  0.00      PRO  H  
ATOM   4611 HH22 ARG P 312     -10.722  15.497 -18.343  0.00  0.00      PRO  H  
ATOM   4612  N   LYS P 313     -15.029   9.678 -19.504  0.00  0.00      PRO  N  
ATOM   4613  CA  LYS P 313     -15.910   9.183 -20.567  0.00  0.00      PRO  C  
ATOM   4614  C   LYS P 313     -16.485   7.805 -20.371  0.00  0.00      PRO  C  
ATOM   4615  O   LYS P 313     -17.676   7.525 -20.616  0.00  0.00      PRO  O  
ATOM   4616  CB  LYS P 313     -15.340   9.444 -21.933  0.00  0.00      PRO  C  
ATOM   4617  CG  LYS P 313     -15.301  10.993 -22.178  0.00  0.00      PRO  C  
ATOM   4618  CD  LYS P 313     -15.299  11.289 -23.685  0.00  0.00      PRO  C  
ATOM   4619  CE  LYS P 313     -15.123  12.697 -24.137  0.00  0.00      PRO  C  
ATOM   4620  NZ  LYS P 313     -16.384  13.493 -23.870  0.00  0.00      PRO  N1+
ATOM   4621  HN  LYS P 313     -14.108   9.800 -19.866  0.00  0.00      PRO  H  
ATOM   4622  HA  LYS P 313     -16.723   9.891 -20.510  0.00  0.00      PRO  H  
ATOM   4623  HB1 LYS P 313     -15.953   9.078 -22.784  0.00  0.00      PRO  H  
ATOM   4624  HB2 LYS P 313     -14.374   8.895 -21.919  0.00  0.00      PRO  H  
ATOM   4625  HG1 LYS P 313     -14.543  11.540 -21.578  0.00  0.00      PRO  H  
ATOM   4626  HG2 LYS P 313     -16.228  11.425 -21.745  0.00  0.00      PRO  H  
ATOM   4627  HD1 LYS P 313     -16.230  10.846 -24.098  0.00  0.00      PRO  H  
ATOM   4628  HD2 LYS P 313     -14.492  10.680 -24.148  0.00  0.00      PRO  H  
ATOM   4629  HE1 LYS P 313     -14.905  12.700 -25.227  0.00  0.00      PRO  H  
ATOM   4630  HE2 LYS P 313     -14.303  13.170 -23.556  0.00  0.00      PRO  H  
ATOM   4631  HZ1 LYS P 313     -16.272  14.436 -24.295  0.00  0.00      PRO  H  
ATOM   4632  HZ2 LYS P 313     -17.307  13.119 -24.168  0.00  0.00      PRO  H  
ATOM   4633  HZ3 LYS P 313     -16.329  13.670 -22.847  0.00  0.00      PRO  H  
ATOM   4634  N   TYR P 314     -15.782   6.788 -19.837  0.00  0.00      PRO  N  
ATOM   4635  CA  TYR P 314     -16.363   5.558 -19.401  0.00  0.00      PRO  C  
ATOM   4636  C   TYR P 314     -17.326   5.768 -18.258  0.00  0.00      PRO  C  
ATOM   4637  O   TYR P 314     -18.202   4.921 -18.129  0.00  0.00      PRO  O  
ATOM   4638  CB  TYR P 314     -15.258   4.493 -19.018  0.00  0.00      PRO  C  
ATOM   4639  CG  TYR P 314     -14.266   4.451 -20.132  0.00  0.00      PRO  C  
ATOM   4640  CD1 TYR P 314     -14.771   4.506 -21.483  0.00  0.00      PRO  C  
ATOM   4641  CE1 TYR P 314     -13.828   4.534 -22.518  0.00  0.00      PRO  C  
ATOM   4642  CZ  TYR P 314     -12.457   4.461 -22.338  0.00  0.00      PRO  C  
ATOM   4643  OH  TYR P 314     -11.605   4.514 -23.487  0.00  0.00      PRO  O  
ATOM   4644  CD2 TYR P 314     -12.853   4.299 -19.884  0.00  0.00      PRO  C  
ATOM   4645  CE2 TYR P 314     -11.989   4.319 -21.036  0.00  0.00      PRO  C  
ATOM   4646  HN  TYR P 314     -14.790   6.848 -19.765  0.00  0.00      PRO  H  
ATOM   4647  HA  TYR P 314     -17.034   5.187 -20.162  0.00  0.00      PRO  H  
ATOM   4648  HB1 TYR P 314     -15.596   3.452 -18.827  0.00  0.00      PRO  H  
ATOM   4649  HB2 TYR P 314     -14.739   4.755 -18.071  0.00  0.00      PRO  H  
ATOM   4650  HD1 TYR P 314     -15.824   4.484 -21.722  0.00  0.00      PRO  H  
ATOM   4651  HE1 TYR P 314     -14.233   4.503 -23.519  0.00  0.00      PRO  H  
ATOM   4652  HH  TYR P 314     -10.733   4.301 -23.148  0.00  0.00      PRO  H  
ATOM   4653  HD2 TYR P 314     -12.626   3.901 -18.905  0.00  0.00      PRO  H  
ATOM   4654  HE2 TYR P 314     -10.922   4.226 -20.899  0.00  0.00      PRO  H  
ATOM   4655  N   ILE P 315     -17.072   6.749 -17.360  0.00  0.00      PRO  N  
ATOM   4656  CA  ILE P 315     -17.897   7.096 -16.247  0.00  0.00      PRO  C  
ATOM   4657  C   ILE P 315     -19.146   7.682 -16.775  0.00  0.00      PRO  C  
ATOM   4658  O   ILE P 315     -20.253   7.350 -16.347  0.00  0.00      PRO  O  
ATOM   4659  CB  ILE P 315     -17.116   7.919 -15.218  0.00  0.00      PRO  C  
ATOM   4660  CG2 ILE P 315     -17.976   8.769 -14.206  0.00  0.00      PRO  C  
ATOM   4661  CG1 ILE P 315     -16.121   6.997 -14.510  0.00  0.00      PRO  C  
ATOM   4662  CD  ILE P 315     -15.042   7.912 -13.802  0.00  0.00      PRO  C  
ATOM   4663  HN  ILE P 315     -16.160   7.151 -17.350  0.00  0.00      PRO  H  
ATOM   4664  HA  ILE P 315     -18.225   6.208 -15.728  0.00  0.00      PRO  H  
ATOM   4665  HB  ILE P 315     -16.486   8.701 -15.692  0.00  0.00      PRO  H  
ATOM   4666 HG21 ILE P 315     -18.523   8.047 -13.562  0.00  0.00      PRO  H  
ATOM   4667 HG22 ILE P 315     -17.349   9.513 -13.671  0.00  0.00      PRO  H  
ATOM   4668 HG23 ILE P 315     -18.721   9.467 -14.644  0.00  0.00      PRO  H  
ATOM   4669 HG11 ILE P 315     -15.561   6.277 -15.144  0.00  0.00      PRO  H  
ATOM   4670 HG12 ILE P 315     -16.614   6.319 -13.781  0.00  0.00      PRO  H  
ATOM   4671  HD1 ILE P 315     -15.578   8.381 -12.949  0.00  0.00      PRO  H  
ATOM   4672  HD2 ILE P 315     -14.315   7.160 -13.429  0.00  0.00      PRO  H  
ATOM   4673  HD3 ILE P 315     -14.534   8.682 -14.420  0.00  0.00      PRO  H  
ATOM   4674  N   LEU P 316     -19.045   8.573 -17.826  0.00  0.00      PRO  N  
ATOM   4675  CA  LEU P 316     -20.199   9.226 -18.397  0.00  0.00      PRO  C  
ATOM   4676  C   LEU P 316     -21.099   8.198 -19.061  0.00  0.00      PRO  C  
ATOM   4677  O   LEU P 316     -22.339   8.239 -18.922  0.00  0.00      PRO  O  
ATOM   4678  CB  LEU P 316     -19.803  10.283 -19.396  0.00  0.00      PRO  C  
ATOM   4679  CG  LEU P 316     -19.295  11.569 -18.685  0.00  0.00      PRO  C  
ATOM   4680  CD1 LEU P 316     -18.775  12.554 -19.720  0.00  0.00      PRO  C  
ATOM   4681  CD2 LEU P 316     -20.363  12.108 -17.772  0.00  0.00      PRO  C  
ATOM   4682  HN  LEU P 316     -18.171   8.971 -18.094  0.00  0.00      PRO  H  
ATOM   4683  HA  LEU P 316     -20.866   9.620 -17.645  0.00  0.00      PRO  H  
ATOM   4684  HB1 LEU P 316     -20.652  10.621 -20.028  0.00  0.00      PRO  H  
ATOM   4685  HB2 LEU P 316     -19.113   9.820 -20.133  0.00  0.00      PRO  H  
ATOM   4686  HG  LEU P 316     -18.418  11.339 -18.043  0.00  0.00      PRO  H  
ATOM   4687 HD11 LEU P 316     -19.589  12.859 -20.411  0.00  0.00      PRO  H  
ATOM   4688 HD12 LEU P 316     -18.431  13.446 -19.154  0.00  0.00      PRO  H  
ATOM   4689 HD13 LEU P 316     -17.951  12.157 -20.350  0.00  0.00      PRO  H  
ATOM   4690 HD21 LEU P 316     -20.575  11.505 -16.864  0.00  0.00      PRO  H  
ATOM   4691 HD22 LEU P 316     -20.197  13.152 -17.431  0.00  0.00      PRO  H  
ATOM   4692 HD23 LEU P 316     -21.280  12.053 -18.397  0.00  0.00      PRO  H  
ATOM   4693  N   GLN P 317     -20.537   7.178 -19.845  0.00  0.00      PRO  N  
ATOM   4694  CA  GLN P 317     -21.274   5.979 -20.247  0.00  0.00      PRO  C  
ATOM   4695  C   GLN P 317     -21.860   5.163 -19.112  0.00  0.00      PRO  C  
ATOM   4696  O   GLN P 317     -23.009   4.727 -19.174  0.00  0.00      PRO  O  
ATOM   4697  CB  GLN P 317     -20.314   5.076 -21.100  0.00  0.00      PRO  C  
ATOM   4698  CG  GLN P 317     -19.988   5.632 -22.533  0.00  0.00      PRO  C  
ATOM   4699  CD  GLN P 317     -21.142   6.532 -23.081  0.00  0.00      PRO  C  
ATOM   4700  OE1 GLN P 317     -21.028   7.763 -23.248  0.00  0.00      PRO  O  
ATOM   4701  NE2 GLN P 317     -22.329   5.973 -23.288  0.00  0.00      PRO  N  
ATOM   4702  HN  GLN P 317     -19.543   7.109 -19.885  0.00  0.00      PRO  H  
ATOM   4703  HA  GLN P 317     -22.100   6.385 -20.813  0.00  0.00      PRO  H  
ATOM   4704  HB1 GLN P 317     -20.794   4.075 -21.156  0.00  0.00      PRO  H  
ATOM   4705  HB2 GLN P 317     -19.413   4.918 -20.471  0.00  0.00      PRO  H  
ATOM   4706  HG1 GLN P 317     -19.623   4.927 -23.310  0.00  0.00      PRO  H  
ATOM   4707  HG2 GLN P 317     -19.212   6.399 -22.329  0.00  0.00      PRO  H  
ATOM   4708 HE21 GLN P 317     -22.343   4.980 -23.171  0.00  0.00      PRO  H  
ATOM   4709 HE22 GLN P 317     -23.177   6.491 -23.396  0.00  0.00      PRO  H  
ATOM   4710  N   LEU P 318     -21.077   4.841 -18.035  0.00  0.00      PRO  N  
ATOM   4711  CA  LEU P 318     -21.612   3.993 -16.999  0.00  0.00      PRO  C  
ATOM   4712  C   LEU P 318     -22.808   4.638 -16.357  0.00  0.00      PRO  C  
ATOM   4713  O   LEU P 318     -23.796   4.002 -16.064  0.00  0.00      PRO  O  
ATOM   4714  CB  LEU P 318     -20.467   3.875 -15.984  0.00  0.00      PRO  C  
ATOM   4715  CG  LEU P 318     -20.664   2.998 -14.753  0.00  0.00      PRO  C  
ATOM   4716  CD1 LEU P 318     -20.892   1.517 -15.162  0.00  0.00      PRO  C  
ATOM   4717  CD2 LEU P 318     -19.579   3.141 -13.656  0.00  0.00      PRO  C  
ATOM   4718  HN  LEU P 318     -20.117   5.111 -18.012  0.00  0.00      PRO  H  
ATOM   4719  HA  LEU P 318     -21.963   3.111 -17.515  0.00  0.00      PRO  H  
ATOM   4720  HB1 LEU P 318     -20.144   4.877 -15.630  0.00  0.00      PRO  H  
ATOM   4721  HB2 LEU P 318     -19.604   3.403 -16.500  0.00  0.00      PRO  H  
ATOM   4722  HG  LEU P 318     -21.601   3.365 -14.282  0.00  0.00      PRO  H  
ATOM   4723 HD11 LEU P 318     -19.998   1.144 -15.706  0.00  0.00      PRO  H  
ATOM   4724 HD12 LEU P 318     -20.982   0.950 -14.211  0.00  0.00      PRO  H  
ATOM   4725 HD13 LEU P 318     -21.788   1.412 -15.811  0.00  0.00      PRO  H  
ATOM   4726 HD21 LEU P 318     -18.603   3.108 -14.185  0.00  0.00      PRO  H  
ATOM   4727 HD22 LEU P 318     -19.760   4.072 -13.078  0.00  0.00      PRO  H  
ATOM   4728 HD23 LEU P 318     -19.550   2.308 -12.921  0.00  0.00      PRO  H  
ATOM   4729  N   PHE P 319     -22.711   5.958 -16.124  0.00  0.00      PRO  N  
ATOM   4730  CA  PHE P 319     -23.832   6.765 -15.558  0.00  0.00      PRO  C  
ATOM   4731  C   PHE P 319     -24.816   7.333 -16.576  0.00  0.00      PRO  C  
ATOM   4732  O   PHE P 319     -25.547   8.274 -16.314  0.00  0.00      PRO  O  
ATOM   4733  CB  PHE P 319     -23.226   7.847 -14.702  0.00  0.00      PRO  C  
ATOM   4734  CG  PHE P 319     -22.733   7.446 -13.324  0.00  0.00      PRO  C  
ATOM   4735  CD1 PHE P 319     -23.436   6.732 -12.329  0.00  0.00      PRO  C  
ATOM   4736  CE1 PHE P 319     -22.868   6.409 -11.113  0.00  0.00      PRO  C  
ATOM   4737  CZ  PHE P 319     -21.459   6.666 -10.869  0.00  0.00      PRO  C  
ATOM   4738  CD2 PHE P 319     -21.331   7.611 -13.082  0.00  0.00      PRO  C  
ATOM   4739  CE2 PHE P 319     -20.740   7.289 -11.844  0.00  0.00      PRO  C  
ATOM   4740  NT  PHE P 319     -24.938   6.742 -17.769  0.00  0.00      PRO  N  
ATOM   4741  CAT PHE P 319     -25.790   7.136 -18.839  0.00  0.00      PRO  C  
ATOM   4742  HN  PHE P 319     -21.849   6.449 -16.215  0.00  0.00      PRO  H  
ATOM   4743  HA  PHE P 319     -24.499   6.094 -15.036  0.00  0.00      PRO  H  
ATOM   4744  HB1 PHE P 319     -23.952   8.655 -14.472  0.00  0.00      PRO  H  
ATOM   4745  HB2 PHE P 319     -22.401   8.272 -15.313  0.00  0.00      PRO  H  
ATOM   4746  HD1 PHE P 319     -24.425   6.358 -12.548  0.00  0.00      PRO  H  
ATOM   4747  HE1 PHE P 319     -23.380   5.750 -10.428  0.00  0.00      PRO  H  
ATOM   4748  HZ  PHE P 319     -21.048   6.355  -9.920  0.00  0.00      PRO  H  
ATOM   4749  HD2 PHE P 319     -20.719   8.207 -13.743  0.00  0.00      PRO  H  
ATOM   4750  HE2 PHE P 319     -19.697   7.526 -11.695  0.00  0.00      PRO  H  
ATOM   4751  HNT PHE P 319     -24.271   6.023 -17.950  0.00  0.00      PRO  H  
ATOM   4752  HT1 PHE P 319     -26.794   6.663 -18.789  0.00  0.00      PRO  H  
ATOM   4753  HT2 PHE P 319     -26.001   8.225 -18.885  0.00  0.00      PRO  H  
ATOM   4754  HT3 PHE P 319     -25.362   6.934 -19.845  0.00  0.00      PRO  H  
TER    4755      PHE P 319
HETATM 4756  C1  UNK     1      -4.681   3.716 -19.274  1.00  0.00           C  
HETATM 4757  C2  UNK     1      -4.022   2.463 -19.152  1.00  0.00           C  
HETATM 4758  C3  UNK     1      -3.975   1.556 -20.226  1.00  0.00           C  
HETATM 4759  C4  UNK     1      -4.585   1.887 -21.445  1.00  0.00           C  
HETATM 4760  O1  UNK     1      -4.732   4.641 -18.255  1.00  0.00           O  
HETATM 4761  C5  UNK     1      -5.249   3.120 -21.565  1.00  0.00           C  
HETATM 4762  C6  UNK     1      -5.319   4.059 -20.494  1.00  0.00           C  
HETATM 4763  C7  UNK     1      -6.083   5.152 -21.035  1.00  0.00           C  
HETATM 4764  N1  UNK     1      -6.427   4.950 -22.283  1.00  0.00           N  
HETATM 4765  N2  UNK     1      -5.970   3.709 -22.594  1.00  0.00           N  
HETATM 4766  N3  UNK     1      -6.486   6.320 -20.370  1.00  0.00           N  
HETATM 4767  C8  UNK     1      -4.151   4.293 -17.006  1.00  0.00           C  
HETATM 4768  S1  UNK     1      -7.903   6.428 -19.386  1.00  0.00           S  
HETATM 4769  O2  UNK     1      -8.359   7.831 -19.433  1.00  0.00           O  
HETATM 4770  O3  UNK     1      -8.774   5.333 -19.834  1.00  0.00           O  
HETATM 4771  C9  UNK     1      -7.439   6.047 -17.720  1.00  0.00           C  
HETATM 4772  C10 UNK     1      -6.789   6.864 -16.830  1.00  0.00           C  
HETATM 4773  C11 UNK     1      -6.656   6.273 -15.541  1.00  0.00           C  
HETATM 4774  C12 UNK     1      -7.152   4.998 -15.511  1.00  0.00           C  
HETATM 4775  S2  UNK     1      -7.840   4.498 -17.023  1.00  0.00           S  
HETATM 4776 CL1  UNK     1      -7.123   3.884 -14.219  1.00  0.00          Cl  
HETATM 4777  C13 UNK     1      -6.312   3.143 -23.887  1.00  0.00           C  
HETATM 4778  C14 UNK     1      -3.053   3.404 -26.728  1.00  0.00           C  
HETATM 4779  C15 UNK     1      -3.832   4.545 -26.440  1.00  0.00           C  
HETATM 4780  C16 UNK     1      -4.884   4.453 -25.507  1.00  0.00           C  
HETATM 4781  C17 UNK     1      -5.161   3.231 -24.865  1.00  0.00           C  
HETATM 4782  C18 UNK     1      -4.376   2.094 -25.152  1.00  0.00           C  
HETATM 4783  C19 UNK     1      -3.322   2.182 -26.082  1.00  0.00           C  
HETATM 4784  C20 UNK     1      -3.541   5.861 -27.136  1.00  0.00           C  
HETATM 4785  N4  UNK     1      -3.448   6.969 -26.195  1.00  0.00           N  
HETATM 4786  C21 UNK     1      -4.216   8.068 -26.176  1.00  0.00           C  
HETATM 4787  O4  UNK     1      -5.170   8.225 -26.939  1.00  0.00           O  
HETATM 4788  C22 UNK     1      -3.823   9.188 -25.189  1.00  0.00           C  
HETATM 4789  C23 UNK     1      -2.922   8.700 -24.039  1.00  0.00           C  
HETATM 4790  C24 UNK     1      -3.176  10.327 -25.990  1.00  0.00           C  
HETATM 4791  O5  UNK     1      -4.981   9.724 -24.577  1.00  0.00           O  
HETATM 4792  H1  UNK     1      -3.533   2.167 -18.236  1.00  0.00           H  
HETATM 4793  H2  UNK     1      -3.469   0.607 -20.113  1.00  0.00           H  
HETATM 4794  H3  UNK     1      -4.537   1.199 -22.275  1.00  0.00           H  
HETATM 4795  H4  UNK     1      -4.362   5.084 -16.288  1.00  0.00           H  
HETATM 4796  H5  UNK     1      -4.578   3.376 -16.601  1.00  0.00           H  
HETATM 4797  H6  UNK     1      -3.067   4.187 -17.081  1.00  0.00           H  
HETATM 4798  H7  UNK     1      -6.456   7.104 -21.004  1.00  0.00           H  
HETATM 4799  H8  UNK     1      -6.436   7.862 -17.047  1.00  0.00           H  
HETATM 4800  H9  UNK     1      -6.180   6.775 -14.711  1.00  0.00           H  
HETATM 4801  H10 UNK     1      -7.181   3.663 -24.295  1.00  0.00           H  
HETATM 4802  H11 UNK     1      -6.610   2.103 -23.746  1.00  0.00           H  
HETATM 4803  H12 UNK     1      -2.244   3.460 -27.442  1.00  0.00           H  
HETATM 4804  H13 UNK     1      -5.486   5.321 -25.280  1.00  0.00           H  
HETATM 4805  H14 UNK     1      -4.578   1.150 -24.668  1.00  0.00           H  
HETATM 4806  H15 UNK     1      -2.720   1.312 -26.302  1.00  0.00           H  
HETATM 4807  H16 UNK     1      -4.308   6.030 -27.893  1.00  0.00           H  
HETATM 4808  H17 UNK     1      -2.592   5.798 -27.669  1.00  0.00           H  
HETATM 4809  H18 UNK     1      -2.702   6.913 -25.513  1.00  0.00           H  
HETATM 4810  H19 UNK     1      -4.707  10.342 -23.916  1.00  0.00           H  
HETATM 4811  H20 UNK     1      -2.372   9.952 -26.631  1.00  0.00           H  
HETATM 4812  H21 UNK     1      -3.908  10.810 -26.633  1.00  0.00           H  
HETATM 4813  H22 UNK     1      -2.766  11.083 -25.325  1.00  0.00           H  
HETATM 4814  H23 UNK     1      -1.984   8.304 -24.414  1.00  0.00           H  
HETATM 4815  H24 UNK     1      -3.396   7.912 -23.452  1.00  0.00           H  
HETATM 4816  H25 UNK     1      -2.670   9.509 -23.355  1.00  0.00           H  
CONECT    5   12   13   14    6
CONECT   12    5
CONECT   13    5
CONECT   14    5
CONECT    6    5    7    1
CONECT    6    7
CONECT    7    6
CONECT    7    6
CONECT    1    6   15
CONECT   15    1
CONECT   10   21   11
CONECT   21   10
CONECT   11   10   23   24   25
CONECT   23   11
CONECT   24   11
CONECT   25   11
CONECT   26   35
CONECT   35   26
CONECT   30   37
CONECT   37   30
CONECT   31   39
CONECT   39   31
CONECT   32   41
CONECT   41   32
CONECT   33   43
CONECT   43   33
CONECT   48   53
CONECT   53   48
CONECT   58   69
CONECT   69   58
CONECT   62   71
CONECT   71   62
CONECT   78   82
CONECT   82   78
CONECT   79   83
CONECT   83   79
CONECT   85   94
CONECT   94   85
CONECT   89   96
CONECT   96   89
CONECT   90   98
CONECT   98   90
CONECT  100  108
CONECT  108  100
CONECT  104  110
CONECT  110  104
CONECT  119  130
CONECT  130  119
CONECT  123  132
CONECT  132  123
CONECT  139  147
CONECT  147  139
CONECT  143  149
CONECT  149  143
CONECT  162  165
CONECT  165  162
CONECT  163  168
CONECT  168  163
CONECT  164  170
CONECT  170  164
CONECT  176  179
CONECT  179  176
CONECT  177  182
CONECT  182  177
CONECT  178  184
CONECT  184  178
CONECT  186  194
CONECT  194  186
CONECT  190  196
CONECT  196  190
CONECT  205  217
CONECT  217  205
CONECT  209  219
CONECT  219  209
CONECT  226  232
CONECT  232  226
CONECT  230  234
CONECT  234  230
CONECT  231  236
CONECT  236  231
CONECT  237  245
CONECT  245  237
CONECT  241  247
CONECT  247  241
CONECT  256  263
CONECT  263  256
CONECT  272  283
CONECT  283  272
CONECT  276  285
CONECT  285  276
CONECT  292  299
CONECT  299  292
CONECT  308  319
CONECT  319  308
CONECT  312  321
CONECT  321  312
CONECT  328  332
CONECT  332  328
CONECT  329  333
CONECT  333  329
CONECT  335  343
CONECT  343  335
CONECT  339  345
CONECT  345  339
CONECT  354  362
CONECT  362  354
CONECT  358  364
CONECT  364  358
CONECT  373  377
CONECT  377  373
CONECT  374  378
CONECT  378  374
CONECT  380  388
CONECT  388  380
CONECT  384  390
CONECT  390  384
CONECT  394  400
CONECT  400  394
CONECT  398  402
CONECT  402  398
CONECT  399  404
CONECT  404  399
CONECT  405  412
CONECT  412  405
CONECT  421  428
CONECT  428  421
CONECT  437  444
CONECT  444  437
CONECT  453  461
CONECT  461  453
CONECT  457  463
CONECT  463  457
CONECT  472  479
CONECT  479  472
CONECT  488  496
CONECT  496  488
CONECT  492  498
CONECT  498  492
CONECT  507  518
CONECT  518  507
CONECT  511  520
CONECT  520  511
CONECT  527  536
CONECT  536  527
CONECT  531  538
CONECT  538  531
CONECT  532  540
CONECT  540  532
CONECT  533  542
CONECT  542  533
CONECT  534  544
CONECT  544  534
CONECT  549  561
CONECT  561  549
CONECT  553  563
CONECT  563  553
CONECT  570  579
CONECT  579  570
CONECT  574  581
CONECT  581  574
CONECT  575  583
CONECT  583  575
CONECT  576  585
CONECT  585  576
CONECT  577  587
CONECT  587  577
CONECT  592  603
CONECT  603  592
CONECT  596  605
CONECT  605  596
CONECT  597  607
CONECT  607  597
CONECT  598  609
CONECT  609  598
CONECT  616  624
CONECT  624  616
CONECT  620  626
CONECT  626  620
CONECT  635  646
CONECT  646  635
CONECT  639  648
CONECT  648  639
CONECT  640  650
CONECT  650  640
CONECT  641  652
CONECT  652  641
CONECT  659  665
CONECT  665  659
CONECT  663  667
CONECT  667  663
CONECT  664  669
CONECT  669  664
CONECT  670  678
CONECT  678  670
CONECT  674  680
CONECT  680  674
CONECT  675  682
CONECT  682  675
CONECT  687  694
CONECT  694  687
CONECT  701  709
CONECT  709  701
CONECT  705  711
CONECT  711  705
CONECT  713  720
CONECT  720  713
CONECT  729  741
CONECT  741  729
CONECT  733  743
CONECT  743  733
CONECT  750  758
CONECT  758  750
CONECT  754  760
CONECT  760  754
CONECT  769  777
CONECT  777  769
CONECT  773  779
CONECT  779  773
CONECT  788  796
CONECT  796  788
CONECT  792  798
CONECT  798  792
CONECT  802  810
CONECT  810  802
CONECT  806  812
CONECT  812  806
CONECT  821  826
CONECT  826  821
CONECT  831  839
CONECT  839  831
CONECT  837  845  838
CONECT  845  837
CONECT  838  837  847  848  849
CONECT  847  838
CONECT  848  838
CONECT  849  838
CONECT  850  856
CONECT  856  850
CONECT  854  858
CONECT  858  854
CONECT  855  860
CONECT  860  855
CONECT  861  869
CONECT  869  861
CONECT  865  871
CONECT  871  865
CONECT  873  881
CONECT  881  873
CONECT  877  883
CONECT  883  877
CONECT  892  900
CONECT  900  892
CONECT  896  902
CONECT  902  896
CONECT  911  922
CONECT  922  911
CONECT  915  924
CONECT  924  915
CONECT  931  938
CONECT  938  931
CONECT  947  958
CONECT  958  947
CONECT  951  960
CONECT  960  951
CONECT  967  973
CONECT  973  967
CONECT  971  975
CONECT  975  971
CONECT  972  977
CONECT  977  972
CONECT  978  986
CONECT  986  978
CONECT  982  988
CONECT  988  982
CONECT 1001 1004
CONECT 1004 1001
CONECT 1002 1007
CONECT 1007 1002
CONECT 1003 1009
CONECT 1009 1003
CONECT 1011 1022
CONECT 1022 1011
CONECT 1015 1024
CONECT 1024 1015
CONECT 1031 1045
CONECT 1045 1031
CONECT 1035 1047
CONECT 1047 1035
CONECT 1055 1059
CONECT 1059 1055
CONECT 1056 1060
CONECT 1060 1056
CONECT 1062 1074
CONECT 1074 1062
CONECT 1066 1076
CONECT 1076 1066
CONECT 1083 1095
CONECT 1095 1083
CONECT 1087 1097
CONECT 1097 1087
CONECT 1104 1109
CONECT 1109 1104
CONECT 1114 1119
CONECT 1119 1114
CONECT 1124 1132
CONECT 1132 1124
CONECT 1128 1134
CONECT 1134 1128
CONECT 1136 1145
CONECT 1145 1136
CONECT 1140 1147
CONECT 1147 1140
CONECT 1141 1149
CONECT 1149 1141
CONECT 1153 1167
CONECT 1167 1153
CONECT 1157 1169
CONECT 1169 1157
CONECT 1177 1184
CONECT 1184 1177
CONECT 1193 1204
CONECT 1204 1193
CONECT 1197 1206
CONECT 1206 1197
CONECT 1213 1217
CONECT 1217 1213
CONECT 1214 1218
CONECT 1218 1214
CONECT 1220 1228
CONECT 1228 1220
CONECT 1224 1230
CONECT 1230 1224
CONECT 1239 1243
CONECT 1243 1239
CONECT 1240 1244
CONECT 1244 1240
CONECT 1246 1254
CONECT 1254 1246
CONECT 1250 1256
CONECT 1256 1250
CONECT 1265 1271
CONECT 1271 1265
CONECT 1269 1273
CONECT 1273 1269
CONECT 1275 1284
CONECT 1284 1275
CONECT 1279 1286
CONECT 1286 1279
CONECT 1280 1288
CONECT 1288 1280
CONECT 1281 1290
CONECT 1290 1281
CONECT 1282 1292
CONECT 1292 1282
CONECT 1297 1305
CONECT 1305 1297
CONECT 1301 1307
CONECT 1307 1301
CONECT 1302 1309
CONECT 1309 1302
CONECT 1314 1322
CONECT 1322 1314
CONECT 1320 1328 1321
CONECT 1328 1320
CONECT 1321 1320 1330 1331 1332
CONECT 1330 1321
CONECT 1331 1321
CONECT 1332 1321
CONECT 1333 1339
CONECT 1339 1333
CONECT 1337 1341
CONECT 1341 1337
CONECT 1338 1343
CONECT 1343 1338
CONECT 1344 1358
CONECT 1358 1344
CONECT 1348 1360
CONECT 1360 1348
CONECT 1368 1376
CONECT 1376 1368
CONECT 1372 1378
CONECT 1378 1372
CONECT 1373 1380
CONECT 1380 1373
CONECT 1385 1397
CONECT 1397 1385
CONECT 1389 1399
CONECT 1399 1389
CONECT 1406 1414
CONECT 1414 1406
CONECT 1410 1416
CONECT 1416 1410
CONECT 1425 1432
CONECT 1432 1425
CONECT 1441 1445
CONECT 1445 1441
CONECT 1442 1446
CONECT 1446 1442
CONECT 1448 1459
CONECT 1459 1448
CONECT 1452 1461
CONECT 1461 1452
CONECT 1468 1480
CONECT 1480 1468
CONECT 1472 1482
CONECT 1482 1472
CONECT 1489 1495
CONECT 1495 1489
CONECT 1493 1497
CONECT 1497 1493
CONECT 1494 1499
CONECT 1499 1494
CONECT 1500 1504
CONECT 1504 1500
CONECT 1501 1505
CONECT 1505 1501
CONECT 1507 1515
CONECT 1515 1507
CONECT 1513 1521 1514
CONECT 1521 1513
CONECT 1514 1513 1523 1524 1525
CONECT 1523 1514
CONECT 1524 1514
CONECT 1525 1514
CONECT 1526 1537
CONECT 1537 1526
CONECT 1530 1539
CONECT 1539 1530
CONECT 1546 1557
CONECT 1557 1546
CONECT 1550 1559
CONECT 1559 1550
CONECT 1566 1573
CONECT 1573 1566
CONECT 1582 1590
CONECT 1590 1582
CONECT 1586 1592
CONECT 1592 1586
CONECT 1587 1594
CONECT 1594 1587
CONECT 1599 1607
CONECT 1607 1599
CONECT 1603 1609
CONECT 1609 1603
CONECT 1618 1626
CONECT 1626 1618
CONECT 1622 1628
CONECT 1628 1622
CONECT 1623 1630
CONECT 1630 1623
CONECT 1635 1641
CONECT 1641 1635
CONECT 1639 1643
CONECT 1643 1639
CONECT 1640 1645
CONECT 1645 1640
CONECT 1646 1654
CONECT 1654 1646
CONECT 1652 1660 1653
CONECT 1660 1652
CONECT 1653 1652 1662 1663 1664
CONECT 1662 1653
CONECT 1663 1653
CONECT 1664 1653
CONECT 1665 1673
CONECT 1673 1665
CONECT 1669 1675
CONECT 1675 1669
CONECT 1677 1688
CONECT 1688 1677
CONECT 1681 1690
CONECT 1690 1681
CONECT 1682 1692
CONECT 1692 1682
CONECT 1683 1694
CONECT 1694 1683
CONECT 1701 1713
CONECT 1713 1701
CONECT 1705 1715
CONECT 1715 1705
CONECT 1722 1730
CONECT 1730 1722
CONECT 1726 1732
CONECT 1732 1726
CONECT 1741 1746
CONECT 1746 1741
CONECT 1751 1759
CONECT 1759 1751
CONECT 1757 1765 1758
CONECT 1765 1757
CONECT 1758 1757 1767 1768 1769
CONECT 1767 1758
CONECT 1768 1758
CONECT 1769 1758
CONECT 1770 1777
CONECT 1777 1770
CONECT 1786 1796
CONECT 1796 1786
CONECT 1790 1798
CONECT 1798 1790
CONECT 1803 1808
CONECT 1808 1803
CONECT 1813 1820
CONECT 1820 1813
CONECT 1829 1840
CONECT 1840 1829
CONECT 1833 1842
CONECT 1842 1833
CONECT 1849 1855
CONECT 1855 1849
CONECT 1853 1857
CONECT 1857 1853
CONECT 1854 1859
CONECT 1859 1854
CONECT 1860 1868
CONECT 1868 1860
CONECT 1864 1870
CONECT 1870 1864
CONECT 1879 1890
CONECT 1890 1879
CONECT 1883 1892
CONECT 1892 1883
CONECT 1884 1894
CONECT 1894 1884
CONECT 1885 1896
CONECT 1896 1885
CONECT 1903 1908
CONECT 1908 1903
CONECT 1913 1924
CONECT 1924 1913
CONECT 1917 1926
CONECT 1926 1917
CONECT 1918 1928
CONECT 1928 1918
CONECT 1919 1930
CONECT 1930 1919
CONECT 1937 1944
CONECT 1944 1937
CONECT 1951 1959
CONECT 1959 1951
CONECT 1955 1961
CONECT 1961 1955
CONECT 1970 1977
CONECT 1977 1970
CONECT 1984 1996
CONECT 1996 1984
CONECT 1988 1998
CONECT 1998 1988
CONECT 2005 2009
CONECT 2009 2005
CONECT 2006 2010
CONECT 2010 2006
CONECT 2012 2019
[truncated: 15,566 more chars]
