# Supplementary material for: Exploring an Intracellular Allosteric Site of CC-Chemokine Receptor 4 from 3D Models, Probe Simulations, and Mutagenesis
Source: ACS Pharmacol Transl Sci. 2024 Jul 16;7(8):2516–26. doi: 10.1021/acsptsci.4c00330 (PMC11320731; doi:10.1021/acsptsci.4c00330)
Supplement: Supplementary file 2 — pt4c00330_si_002.zip [file pt4c00330_si_002.zip › GSK_CCR4-CCR5-probe-dock.pdb]

REMARK   4      COMPLIES WITH FORMAT V. 3.0, 1-DEC-2006
REMARK 888
REMARK 888 WRITTEN BY MAESTRO (A PRODUCT OF SCHRODINGER, LLC)
TITLE     CCR4-4mbs-46%
EXPDTA    THEORETICAL MODEL, MODELLER 9.23 2020/01/07 12:40:52
REMARK 250  TEMPERATURE           (KELVIN) : NULL
REMARK 250  PH                             : NULL
CRYST1   76.488   84.098  161.104  90.00  90.00  90.00 P 1           1
MODEL        1
ATOM      1  N   ILE P  25      19.653   3.770  26.146  0.00  0.00      PRO  N  
ATOM      2  CA  ILE P  25      18.259   3.406  26.330  0.00  0.00      PRO  C  
ATOM      3  C   ILE P  25      17.468   4.655  26.509  0.00  0.00      PRO  C  
ATOM      4  O   ILE P  25      17.704   5.433  27.407  0.00  0.00      PRO  O  
ATOM      5  CAY ILE P  25      21.565   4.612  25.038  0.00  0.00      PRO  C  
ATOM      6  CY  ILE P  25      20.118   4.421  25.080  0.00  0.00      PRO  C  
ATOM      7  OY  ILE P  25      19.402   4.720  24.108  0.00  0.00      PRO  O  
ATOM      8  CB  ILE P  25      17.943   2.413  27.441  0.00  0.00      PRO  C  
ATOM      9  CG2 ILE P  25      16.473   1.981  27.493  0.00  0.00      PRO  C  
ATOM     10  CG1 ILE P  25      18.730   1.096  27.208  0.00  0.00      PRO  C  
ATOM     11  CD  ILE P  25      18.902   0.347  28.511  0.00  0.00      PRO  C  
ATOM     12  HY1 ILE P  25      21.784   5.619  25.453  0.00  0.00      PRO  H  
ATOM     13  HY2 ILE P  25      21.993   4.557  24.014  0.00  0.00      PRO  H  
ATOM     14  HY3 ILE P  25      22.103   3.926  25.726  0.00  0.00      PRO  H  
ATOM     15  HN  ILE P  25      20.328   3.452  26.806  0.00  0.00      PRO  H  
ATOM     16  HA  ILE P  25      17.909   3.003  25.391  0.00  0.00      PRO  H  
ATOM     17  HB  ILE P  25      18.253   2.888  28.396  0.00  0.00      PRO  H  
ATOM     18 HG21 ILE P  25      15.799   2.754  27.921  0.00  0.00      PRO  H  
ATOM     19 HG22 ILE P  25      16.137   1.702  26.471  0.00  0.00      PRO  H  
ATOM     20 HG23 ILE P  25      16.390   1.106  28.172  0.00  0.00      PRO  H  
ATOM     21 HG11 ILE P  25      18.111   0.599  26.431  0.00  0.00      PRO  H  
ATOM     22 HG12 ILE P  25      19.694   1.327  26.707  0.00  0.00      PRO  H  
ATOM     23  HD1 ILE P  25      19.265  -0.649  28.179  0.00  0.00      PRO  H  
ATOM     24  HD2 ILE P  25      19.545   0.952  29.185  0.00  0.00      PRO  H  
ATOM     25  HD3 ILE P  25      17.898   0.248  28.975  0.00  0.00      PRO  H  
ATOM     26  N   PRO P  26      16.354   4.885  25.807  0.00  0.00      PRO  N  
ATOM     27  CA  PRO P  26      15.326   5.942  26.116  0.00  0.00      PRO  C  
ATOM     28  C   PRO P  26      14.860   6.163  27.575  0.00  0.00      PRO  C  
ATOM     29  O   PRO P  26      14.949   5.316  28.502  0.00  0.00      PRO  O  
ATOM     30  CD  PRO P  26      15.953   4.104  24.625  0.00  0.00      PRO  C  
ATOM     31  CB  PRO P  26      14.225   5.671  25.100  0.00  0.00      PRO  C  
ATOM     32  CG  PRO P  26      14.929   5.002  23.899  0.00  0.00      PRO  C  
ATOM     33  HD1 PRO P  26      15.514   3.156  25.003  0.00  0.00      PRO  H  
ATOM     34  HD2 PRO P  26      16.744   3.895  23.873  0.00  0.00      PRO  H  
ATOM     35  HA  PRO P  26      15.836   6.866  25.887  0.00  0.00      PRO  H  
ATOM     36  HB1 PRO P  26      13.673   6.535  24.673  0.00  0.00      PRO  H  
ATOM     37  HB2 PRO P  26      13.538   4.890  25.488  0.00  0.00      PRO  H  
ATOM     38  HG1 PRO P  26      15.424   5.819  23.331  0.00  0.00      PRO  H  
ATOM     39  HG2 PRO P  26      14.218   4.513  23.198  0.00  0.00      PRO  H  
ATOM     40  N   LYS P  27      14.308   7.367  27.830  0.00  0.00      PRO  N  
ATOM     41  CA  LYS P  27      13.975   7.736  29.150  0.00  0.00      PRO  C  
ATOM     42  C   LYS P  27      12.864   6.943  29.894  0.00  0.00      PRO  C  
ATOM     43  O   LYS P  27      11.827   6.751  29.347  0.00  0.00      PRO  O  
ATOM     44  CB  LYS P  27      13.910   9.242  29.368  0.00  0.00      PRO  C  
ATOM     45  CG  LYS P  27      15.298   9.977  29.511  0.00  0.00      PRO  C  
ATOM     46  CD  LYS P  27      15.920   9.894  30.947  0.00  0.00      PRO  C  
ATOM     47  CE  LYS P  27      16.999  11.013  31.238  0.00  0.00      PRO  C  
ATOM     48  NZ  LYS P  27      16.412  12.378  31.362  0.00  0.00      PRO  N1+
ATOM     49  HN  LYS P  27      14.277   8.121  27.179  0.00  0.00      PRO  H  
ATOM     50  HA  LYS P  27      14.889   7.452  29.649  0.00  0.00      PRO  H  
ATOM     51  HB1 LYS P  27      13.369   9.765  28.551  0.00  0.00      PRO  H  
ATOM     52  HB2 LYS P  27      13.374   9.514  30.303  0.00  0.00      PRO  H  
ATOM     53  HG1 LYS P  27      15.834   9.734  28.569  0.00  0.00      PRO  H  
ATOM     54  HG2 LYS P  27      15.065  11.058  29.398  0.00  0.00      PRO  H  
ATOM     55  HD1 LYS P  27      15.132   9.972  31.727  0.00  0.00      PRO  H  
ATOM     56  HD2 LYS P  27      16.416   8.912  31.096  0.00  0.00      PRO  H  
ATOM     57  HE1 LYS P  27      17.557  10.840  32.183  0.00  0.00      PRO  H  
ATOM     58  HE2 LYS P  27      17.723  11.005  30.396  0.00  0.00      PRO  H  
ATOM     59  HZ1 LYS P  27      15.492  12.309  31.843  0.00  0.00      PRO  H  
ATOM     60  HZ2 LYS P  27      17.060  12.955  31.935  0.00  0.00      PRO  H  
ATOM     61  HZ3 LYS P  27      16.206  12.623  30.372  0.00  0.00      PRO  H  
ATOM     62  N   PRO P  28      13.037   6.536  31.202  0.00  0.00      PRO  N  
ATOM     63  CA  PRO P  28      12.117   5.542  31.763  0.00  0.00      PRO  C  
ATOM     64  C   PRO P  28      11.212   6.233  32.608  0.00  0.00      PRO  C  
ATOM     65  O   PRO P  28      10.938   5.887  33.727  0.00  0.00      PRO  O  
ATOM     66  CD  PRO P  28      14.339   6.612  31.963  0.00  0.00      PRO  C  
ATOM     67  CB  PRO P  28      13.154   4.695  32.521  0.00  0.00      PRO  C  
ATOM     68  CG  PRO P  28      14.285   5.608  33.101  0.00  0.00      PRO  C  
ATOM     69  HD1 PRO P  28      14.569   7.647  32.296  0.00  0.00      PRO  H  
ATOM     70  HD2 PRO P  28      15.193   6.270  31.340  0.00  0.00      PRO  H  
ATOM     71  HA  PRO P  28      11.614   5.056  30.941  0.00  0.00      PRO  H  
ATOM     72  HB1 PRO P  28      13.747   4.057  31.832  0.00  0.00      PRO  H  
ATOM     73  HB2 PRO P  28      12.655   4.097  33.313  0.00  0.00      PRO  H  
ATOM     74  HG1 PRO P  28      15.231   5.032  33.185  0.00  0.00      PRO  H  
ATOM     75  HG2 PRO P  28      14.153   6.221  34.018  0.00  0.00      PRO  H  
ATOM     76  N   CYS P  29      10.818   7.421  32.165  0.00  0.00      PRO  N  
ATOM     77  CA  CYS P  29      10.024   8.383  32.767  0.00  0.00      PRO  C  
ATOM     78  C   CYS P  29       8.575   7.976  32.837  0.00  0.00      PRO  C  
ATOM     79  O   CYS P  29       8.091   7.016  32.266  0.00  0.00      PRO  O  
ATOM     80  CB  CYS P  29      10.097   9.803  32.015  0.00  0.00      PRO  C  
ATOM     81  SG  CYS P  29       9.702   9.794  30.225  0.00  0.00      PRO  S1-
ATOM     82  HN  CYS P  29      11.063   7.592  31.214  0.00  0.00      PRO  H  
ATOM     83  HA  CYS P  29      10.402   8.646  33.744  0.00  0.00      PRO  H  
ATOM     84  HB1 CYS P  29       9.414  10.466  32.588  0.00  0.00      PRO  H  
ATOM     85  HB2 CYS P  29      11.162  10.061  32.197  0.00  0.00      PRO  H  
ATOM     86  N   THR P  30       7.787   8.829  33.479  0.00  0.00      PRO  N  
ATOM     87  CA  THR P  30       6.297   8.843  33.265  0.00  0.00      PRO  C  
ATOM     88  C   THR P  30       5.828   9.913  32.265  0.00  0.00      PRO  C  
ATOM     89  O   THR P  30       6.233  11.117  32.198  0.00  0.00      PRO  O  
ATOM     90  CB  THR P  30       5.452   8.838  34.559  0.00  0.00      PRO  C  
ATOM     91  OG1 THR P  30       5.141   7.553  35.157  0.00  0.00      PRO  O  
ATOM     92  CG2 THR P  30       4.042   9.567  34.400  0.00  0.00      PRO  C  
ATOM     93  HN  THR P  30       8.123   9.611  33.997  0.00  0.00      PRO  H  
ATOM     94  HA  THR P  30       5.915   7.899  32.906  0.00  0.00      PRO  H  
ATOM     95  HB  THR P  30       6.012   9.490  35.262  0.00  0.00      PRO  H  
ATOM     96  HG1 THR P  30       5.994   7.224  35.452  0.00  0.00      PRO  H  
ATOM     97 HG21 THR P  30       3.457   9.388  35.327  0.00  0.00      PRO  H  
ATOM     98 HG22 THR P  30       4.323  10.640  34.326  0.00  0.00      PRO  H  
ATOM     99 HG23 THR P  30       3.481   9.064  33.584  0.00  0.00      PRO  H  
ATOM    100  N   LYS P  31       4.976   9.425  31.328  0.00  0.00      PRO  N  
ATOM    101  CA  LYS P  31       4.390  10.316  30.338  0.00  0.00      PRO  C  
ATOM    102  C   LYS P  31       3.034   9.760  29.969  0.00  0.00      PRO  C  
ATOM    103  O   LYS P  31       2.677   8.582  30.243  0.00  0.00      PRO  O  
ATOM    104  CB  LYS P  31       5.261  10.436  29.098  0.00  0.00      PRO  C  
ATOM    105  CG  LYS P  31       5.785   9.117  28.538  0.00  0.00      PRO  C  
ATOM    106  CD  LYS P  31       6.597   9.227  27.196  0.00  0.00      PRO  C  
ATOM    107  CE  LYS P  31       5.723   9.564  26.007  0.00  0.00      PRO  C  
ATOM    108  NZ  LYS P  31       5.656   8.389  25.172  0.00  0.00      PRO  N1+
ATOM    109  HN  LYS P  31       4.754   8.455  31.267  0.00  0.00      PRO  H  
ATOM    110  HA  LYS P  31       4.368  11.281  30.823  0.00  0.00      PRO  H  
ATOM    111  HB1 LYS P  31       4.683  10.861  28.249  0.00  0.00      PRO  H  
ATOM    112  HB2 LYS P  31       6.071  11.151  29.358  0.00  0.00      PRO  H  
ATOM    113  HG1 LYS P  31       6.521   8.863  29.330  0.00  0.00      PRO  H  
ATOM    114  HG2 LYS P  31       4.939   8.402  28.446  0.00  0.00      PRO  H  
ATOM    115  HD1 LYS P  31       7.477   9.900  27.281  0.00  0.00      PRO  H  
ATOM    116  HD2 LYS P  31       7.032   8.205  27.188  0.00  0.00      PRO  H  
ATOM    117  HE1 LYS P  31       4.742   9.982  26.316  0.00  0.00      PRO  H  
ATOM    118  HE2 LYS P  31       6.200  10.387  25.432  0.00  0.00      PRO  H  
ATOM    119  HZ1 LYS P  31       5.213   7.574  25.643  0.00  0.00      PRO  H  
ATOM    120  HZ2 LYS P  31       5.107   8.490  24.295  0.00  0.00      PRO  H  
ATOM    121  HZ3 LYS P  31       6.614   8.072  24.922  0.00  0.00      PRO  H  
ATOM    122  N   GLU P  32       2.194  10.667  29.427  0.00  0.00      PRO  N  
ATOM    123  CA  GLU P  32       0.837  10.396  29.047  0.00  0.00      PRO  C  
ATOM    124  C   GLU P  32       0.734   9.690  27.728  0.00  0.00      PRO  C  
ATOM    125  O   GLU P  32       1.691   9.845  26.923  0.00  0.00      PRO  O  
ATOM    126  CB  GLU P  32       0.091  11.760  29.134  0.00  0.00      PRO  C  
ATOM    127  CG  GLU P  32       0.512  12.806  28.121  0.00  0.00      PRO  C  
ATOM    128  CD  GLU P  32      -0.274  14.026  28.312  0.00  0.00      PRO  C  
ATOM    129  OE1 GLU P  32       0.284  14.912  28.968  0.00  0.00      PRO  O1-
ATOM    130  OE2 GLU P  32      -1.437  14.136  27.797  0.00  0.00      PRO  O  
ATOM    131  HN  GLU P  32       2.585  11.547  29.168  0.00  0.00      PRO  H  
ATOM    132  HA  GLU P  32       0.480   9.686  29.779  0.00  0.00      PRO  H  
ATOM    133  HB1 GLU P  32      -1.001  11.607  28.993  0.00  0.00      PRO  H  
ATOM    134  HB2 GLU P  32       0.256  12.085  30.184  0.00  0.00      PRO  H  
ATOM    135  HG1 GLU P  32       1.599  13.032  28.165  0.00  0.00      PRO  H  
ATOM    136  HG2 GLU P  32       0.274  12.424  27.105  0.00  0.00      PRO  H  
ATOM    137  N   GLY P  33      -0.254   8.913  27.392  0.00  0.00      PRO  N  
ATOM    138  CA  GLY P  33      -0.422   8.302  26.083  0.00  0.00      PRO  C  
ATOM    139  C   GLY P  33      -0.962   9.275  25.009  0.00  0.00      PRO  C  
ATOM    140  O   GLY P  33      -1.062  10.505  25.154  0.00  0.00      PRO  O  
ATOM    141  HN  GLY P  33      -1.026   8.686  27.982  0.00  0.00      PRO  H  
ATOM    142  HA1 GLY P  33      -1.203   7.556  26.054  0.00  0.00      PRO  H  
ATOM    143  HA2 GLY P  33       0.545   7.956  25.747  0.00  0.00      PRO  H  
ATOM    144  N   ILE P  34      -1.120   8.655  23.822  0.00  0.00      PRO  N  
ATOM    145  CA  ILE P  34      -1.541   9.247  22.562  0.00  0.00      PRO  C  
ATOM    146  C   ILE P  34      -3.000   8.974  22.224  0.00  0.00      PRO  C  
ATOM    147  O   ILE P  34      -3.498   9.482  21.221  0.00  0.00      PRO  O  
ATOM    148  CB  ILE P  34      -0.574   8.948  21.423  0.00  0.00      PRO  C  
ATOM    149  CG2 ILE P  34      -0.854   7.592  20.793  0.00  0.00      PRO  C  
ATOM    150  CG1 ILE P  34      -0.385  10.066  20.430  0.00  0.00      PRO  C  
ATOM    151  CD  ILE P  34       0.127  11.426  20.922  0.00  0.00      PRO  C  
ATOM    152  HN  ILE P  34      -0.822   7.704  23.793  0.00  0.00      PRO  H  
ATOM    153  HA  ILE P  34      -1.565  10.323  22.650  0.00  0.00      PRO  H  
ATOM    154  HB  ILE P  34       0.369   8.899  22.008  0.00  0.00      PRO  H  
ATOM    155 HG21 ILE P  34      -0.973   6.780  21.542  0.00  0.00      PRO  H  
ATOM    156 HG22 ILE P  34      -1.766   7.642  20.160  0.00  0.00      PRO  H  
ATOM    157 HG23 ILE P  34       0.060   7.264  20.253  0.00  0.00      PRO  H  
ATOM    158 HG11 ILE P  34       0.370   9.746  19.681  0.00  0.00      PRO  H  
ATOM    159 HG12 ILE P  34      -1.268  10.264  19.785  0.00  0.00      PRO  H  
ATOM    160  HD1 ILE P  34      -0.764  11.873  21.411  0.00  0.00      PRO  H  
ATOM    161  HD2 ILE P  34       1.017  11.231  21.558  0.00  0.00      PRO  H  
ATOM    162  HD3 ILE P  34       0.361  12.166  20.127  0.00  0.00      PRO  H  
ATOM    163  N   LYS P  35      -3.738   8.170  23.042  0.00  0.00      PRO  N  
ATOM    164  CA  LYS P  35      -5.112   7.729  22.764  0.00  0.00      PRO  C  
ATOM    165  C   LYS P  35      -6.063   8.913  22.827  0.00  0.00      PRO  C  
ATOM    166  O   LYS P  35      -6.959   9.173  22.015  0.00  0.00      PRO  O  
ATOM    167  CB  LYS P  35      -5.463   6.539  23.694  0.00  0.00      PRO  C  
ATOM    168  CG  LYS P  35      -4.422   5.380  23.799  0.00  0.00      PRO  C  
ATOM    169  CD  LYS P  35      -4.018   4.791  22.464  0.00  0.00      PRO  C  
ATOM    170  CE  LYS P  35      -5.124   3.839  21.889  0.00  0.00      PRO  C  
ATOM    171  NZ  LYS P  35      -4.568   2.931  20.847  0.00  0.00      PRO  N1+
ATOM    172  HN  LYS P  35      -3.350   8.138  23.960  0.00  0.00      PRO  H  
ATOM    173  HA  LYS P  35      -5.049   7.268  21.790  0.00  0.00      PRO  H  
ATOM    174  HB1 LYS P  35      -5.621   7.047  24.670  0.00  0.00      PRO  H  
ATOM    175  HB2 LYS P  35      -6.460   6.141  23.408  0.00  0.00      PRO  H  
ATOM    176  HG1 LYS P  35      -3.475   5.688  24.292  0.00  0.00      PRO  H  
ATOM    177  HG2 LYS P  35      -4.744   4.598  24.519  0.00  0.00      PRO  H  
ATOM    178  HD1 LYS P  35      -3.857   5.620  21.742  0.00  0.00      PRO  H  
ATOM    179  HD2 LYS P  35      -3.146   4.109  22.555  0.00  0.00      PRO  H  
ATOM    180  HE1 LYS P  35      -5.579   3.178  22.657  0.00  0.00      PRO  H  
ATOM    181  HE2 LYS P  35      -6.078   4.297  21.549  0.00  0.00      PRO  H  
ATOM    182  HZ1 LYS P  35      -4.001   2.213  21.341  0.00  0.00      PRO  H  
ATOM    183  HZ2 LYS P  35      -5.307   2.501  20.255  0.00  0.00      PRO  H  
ATOM    184  HZ3 LYS P  35      -3.963   3.557  20.278  0.00  0.00      PRO  H  
ATOM    185  N   ALA P  36      -5.799   9.761  23.836  0.00  0.00      PRO  N  
ATOM    186  CA  ALA P  36      -6.544  10.995  23.981  0.00  0.00      PRO  C  
ATOM    187  C   ALA P  36      -6.416  12.005  22.806  0.00  0.00      PRO  C  
ATOM    188  O   ALA P  36      -7.400  12.732  22.492  0.00  0.00      PRO  O  
ATOM    189  CB  ALA P  36      -5.997  11.647  25.217  0.00  0.00      PRO  C  
ATOM    190  HN  ALA P  36      -5.036   9.435  24.390  0.00  0.00      PRO  H  
ATOM    191  HA  ALA P  36      -7.582  10.834  24.233  0.00  0.00      PRO  H  
ATOM    192  HB1 ALA P  36      -6.163  11.004  26.107  0.00  0.00      PRO  H  
ATOM    193  HB2 ALA P  36      -4.902  11.772  25.075  0.00  0.00      PRO  H  
ATOM    194  HB3 ALA P  36      -6.404  12.642  25.495  0.00  0.00      PRO  H  
ATOM    195  N   PHE P  37      -5.224  12.094  22.199  0.00  0.00      PRO  N  
ATOM    196  CA  PHE P  37      -5.113  12.834  20.947  0.00  0.00      PRO  C  
ATOM    197  C   PHE P  37      -6.038  12.361  19.824  0.00  0.00      PRO  C  
ATOM    198  O   PHE P  37      -6.686  13.109  19.080  0.00  0.00      PRO  O  
ATOM    199  CB  PHE P  37      -3.685  12.687  20.364  0.00  0.00      PRO  C  
ATOM    200  CG  PHE P  37      -3.572  13.445  19.041  0.00  0.00      PRO  C  
ATOM    201  CD1 PHE P  37      -4.086  14.704  18.884  0.00  0.00      PRO  C  
ATOM    202  CE1 PHE P  37      -4.030  15.334  17.640  0.00  0.00      PRO  C  
ATOM    203  CZ  PHE P  37      -3.391  14.699  16.547  0.00  0.00      PRO  C  
ATOM    204  CD2 PHE P  37      -2.864  12.828  17.993  0.00  0.00      PRO  C  
ATOM    205  CE2 PHE P  37      -2.743  13.424  16.706  0.00  0.00      PRO  C  
ATOM    206  HN  PHE P  37      -4.490  11.522  22.555  0.00  0.00      PRO  H  
ATOM    207  HA  PHE P  37      -5.369  13.858  21.172  0.00  0.00      PRO  H  
ATOM    208  HB1 PHE P  37      -3.004  13.237  21.049  0.00  0.00      PRO  H  
ATOM    209  HB2 PHE P  37      -3.289  11.664  20.189  0.00  0.00      PRO  H  
ATOM    210  HD1 PHE P  37      -4.571  15.253  19.678  0.00  0.00      PRO  H  
ATOM    211  HE1 PHE P  37      -4.399  16.324  17.413  0.00  0.00      PRO  H  
ATOM    212  HZ  PHE P  37      -3.314  15.294  15.649  0.00  0.00      PRO  H  
ATOM    213  HD2 PHE P  37      -2.482  11.837  18.188  0.00  0.00      PRO  H  
ATOM    214  HE2 PHE P  37      -2.270  12.842  15.928  0.00  0.00      PRO  H  
ATOM    215  N   GLY P  38      -6.168  11.011  19.722  0.00  0.00      PRO  N  
ATOM    216  CA  GLY P  38      -6.961  10.254  18.730  0.00  0.00      PRO  C  
ATOM    217  C   GLY P  38      -8.442  10.307  18.907  0.00  0.00      PRO  C  
ATOM    218  O   GLY P  38      -9.146  10.119  17.932  0.00  0.00      PRO  O  
ATOM    219  HN  GLY P  38      -5.653  10.423  20.341  0.00  0.00      PRO  H  
ATOM    220  HA1 GLY P  38      -6.720   9.206  18.835  0.00  0.00      PRO  H  
ATOM    221  HA2 GLY P  38      -6.766  10.603  17.726  0.00  0.00      PRO  H  
ATOM    222  N   GLU P  39      -9.026  10.629  20.070  0.00  0.00      PRO  N  
ATOM    223  CA  GLU P  39     -10.473  10.787  20.388  0.00  0.00      PRO  C  
ATOM    224  C   GLU P  39     -11.133  11.772  19.547  0.00  0.00      PRO  C  
ATOM    225  O   GLU P  39     -12.274  11.680  19.151  0.00  0.00      PRO  O  
ATOM    226  CB  GLU P  39     -10.763  11.238  21.882  0.00  0.00      PRO  C  
ATOM    227  CG  GLU P  39     -10.314  10.104  22.913  0.00  0.00      PRO  C  
ATOM    228  CD  GLU P  39     -10.934  10.115  24.275  0.00  0.00      PRO  C  
ATOM    229  OE1 GLU P  39     -11.693  11.036  24.703  0.00  0.00      PRO  O1-
ATOM    230  OE2 GLU P  39     -10.625   9.123  25.014  0.00  0.00      PRO  O  
ATOM    231  HN  GLU P  39      -8.409  10.869  20.815  0.00  0.00      PRO  H  
ATOM    232  HA  GLU P  39     -11.006   9.873  20.172  0.00  0.00      PRO  H  
ATOM    233  HB1 GLU P  39     -10.150  12.151  22.041  0.00  0.00      PRO  H  
ATOM    234  HB2 GLU P  39     -11.830  11.445  22.112  0.00  0.00      PRO  H  
ATOM    235  HG1 GLU P  39     -10.527   9.171  22.349  0.00  0.00      PRO  H  
ATOM    236  HG2 GLU P  39      -9.206  10.181  22.950  0.00  0.00      PRO  H  
ATOM    237  N   LEU P  40     -10.476  12.915  19.403  0.00  0.00      PRO  N  
ATOM    238  CA  LEU P  40     -11.135  14.131  18.968  0.00  0.00      PRO  C  
ATOM    239  C   LEU P  40     -11.763  14.255  17.611  0.00  0.00      PRO  C  
ATOM    240  O   LEU P  40     -12.711  15.018  17.377  0.00  0.00      PRO  O  
ATOM    241  CB  LEU P  40     -10.269  15.329  19.173  0.00  0.00      PRO  C  
ATOM    242  CG  LEU P  40      -9.726  15.506  20.626  0.00  0.00      PRO  C  
ATOM    243  CD1 LEU P  40      -9.164  16.901  20.825  0.00  0.00      PRO  C  
ATOM    244  CD2 LEU P  40     -10.740  15.177  21.742  0.00  0.00      PRO  C  
ATOM    245  HN  LEU P  40      -9.490  13.047  19.483  0.00  0.00      PRO  H  
ATOM    246  HA  LEU P  40     -12.001  14.321  19.585  0.00  0.00      PRO  H  
ATOM    247  HB1 LEU P  40      -9.431  15.413  18.449  0.00  0.00      PRO  H  
ATOM    248  HB2 LEU P  40     -10.698  16.346  19.050  0.00  0.00      PRO  H  
ATOM    249  HG  LEU P  40      -8.863  14.836  20.829  0.00  0.00      PRO  H  
ATOM    250 HD11 LEU P  40      -8.236  16.951  20.217  0.00  0.00      PRO  H  
ATOM    251 HD12 LEU P  40      -9.824  17.731  20.493  0.00  0.00      PRO  H  
ATOM    252 HD13 LEU P  40      -8.817  17.082  21.865  0.00  0.00      PRO  H  
ATOM    253 HD21 LEU P  40     -10.318  15.251  22.767  0.00  0.00      PRO  H  
ATOM    254 HD22 LEU P  40     -11.622  15.850  21.684  0.00  0.00      PRO  H  
ATOM    255 HD23 LEU P  40     -11.032  14.121  21.561  0.00  0.00      PRO  H  
ATOM    256  N   PHE P  41     -11.113  13.605  16.551  0.00  0.00      PRO  N  
ATOM    257  CA  PHE P  41     -11.696  13.361  15.193  0.00  0.00      PRO  C  
ATOM    258  C   PHE P  41     -11.083  12.186  14.374  0.00  0.00      PRO  C  
ATOM    259  O   PHE P  41     -11.442  11.972  13.216  0.00  0.00      PRO  O  
ATOM    260  CB  PHE P  41     -11.455  14.654  14.397  0.00  0.00      PRO  C  
ATOM    261  CG  PHE P  41     -11.647  14.739  12.879  0.00  0.00      PRO  C  
ATOM    262  CD1 PHE P  41     -12.853  14.495  12.212  0.00  0.00      PRO  C  
ATOM    263  CE1 PHE P  41     -12.994  14.480  10.807  0.00  0.00      PRO  C  
ATOM    264  CZ  PHE P  41     -11.877  14.848  10.055  0.00  0.00      PRO  C  
ATOM    265  CD2 PHE P  41     -10.476  14.972  12.053  0.00  0.00      PRO  C  
ATOM    266  CE2 PHE P  41     -10.673  15.102  10.682  0.00  0.00      PRO  C  
ATOM    267  HN  PHE P  41     -10.172  13.362  16.776  0.00  0.00      PRO  H  
ATOM    268  HA  PHE P  41     -12.764  13.258  15.312  0.00  0.00      PRO  H  
ATOM    269  HB1 PHE P  41     -12.146  15.374  14.886  0.00  0.00      PRO  H  
ATOM    270  HB2 PHE P  41     -10.421  14.962  14.663  0.00  0.00      PRO  H  
ATOM    271  HD1 PHE P  41     -13.701  14.258  12.837  0.00  0.00      PRO  H  
ATOM    272  HE1 PHE P  41     -13.993  14.205  10.503  0.00  0.00      PRO  H  
ATOM    273  HZ  PHE P  41     -11.985  14.826   8.980  0.00  0.00      PRO  H  
ATOM    274  HD2 PHE P  41      -9.523  15.161  12.523  0.00  0.00      PRO  H  
ATOM    275  HE2 PHE P  41      -9.796  15.197  10.059  0.00  0.00      PRO  H  
ATOM    276  N   LEU P  42     -10.221  11.338  14.970  0.00  0.00      PRO  N  
ATOM    277  CA  LEU P  42      -9.714  10.169  14.213  0.00  0.00      PRO  C  
ATOM    278  C   LEU P  42     -10.793   9.157  13.866  0.00  0.00      PRO  C  
ATOM    279  O   LEU P  42     -10.722   8.607  12.777  0.00  0.00      PRO  O  
ATOM    280  CB  LEU P  42      -8.533   9.368  14.758  0.00  0.00      PRO  C  
ATOM    281  CG  LEU P  42      -7.265  10.261  15.065  0.00  0.00      PRO  C  
ATOM    282  CD1 LEU P  42      -5.997   9.320  15.288  0.00  0.00      PRO  C  
ATOM    283  CD2 LEU P  42      -6.924  11.229  13.933  0.00  0.00      PRO  C  
ATOM    284  HN  LEU P  42      -9.920  11.507  15.905  0.00  0.00      PRO  H  
ATOM    285  HA  LEU P  42      -9.503  10.615  13.253  0.00  0.00      PRO  H  
ATOM    286  HB1 LEU P  42      -8.786   8.859  15.712  0.00  0.00      PRO  H  
ATOM    287  HB2 LEU P  42      -8.186   8.652  13.982  0.00  0.00      PRO  H  
ATOM    288  HG  LEU P  42      -7.422  10.974  15.903  0.00  0.00      PRO  H  
ATOM    289 HD11 LEU P  42      -5.610   8.891  14.339  0.00  0.00      PRO  H  
ATOM    290 HD12 LEU P  42      -5.205   9.849  15.860  0.00  0.00      PRO  H  
ATOM    291 HD13 LEU P  42      -6.151   8.376  15.855  0.00  0.00      PRO  H  
ATOM    292 HD21 LEU P  42      -6.899  10.785  12.915  0.00  0.00      PRO  H  
ATOM    293 HD22 LEU P  42      -7.715  12.006  13.873  0.00  0.00      PRO  H  
ATOM    294 HD23 LEU P  42      -5.989  11.753  14.223  0.00  0.00      PRO  H  
ATOM    295  N   PRO P  43     -11.864   8.875  14.686  0.00  0.00      PRO  N  
ATOM    296  CA  PRO P  43     -12.891   7.981  14.215  0.00  0.00      PRO  C  
ATOM    297  C   PRO P  43     -13.780   8.623  13.182  0.00  0.00      PRO  C  
ATOM    298  O   PRO P  43     -14.053   7.749  12.359  0.00  0.00      PRO  O  
ATOM    299  CD  PRO P  43     -11.759   8.901  16.144  0.00  0.00      PRO  C  
ATOM    300  CB  PRO P  43     -13.588   7.432  15.462  0.00  0.00      PRO  C  
ATOM    301  CG  PRO P  43     -12.486   7.628  16.530  0.00  0.00      PRO  C  
ATOM    302  HD1 PRO P  43     -12.386   9.793  16.358  0.00  0.00      PRO  H  
ATOM    303  HD2 PRO P  43     -10.723   9.089  16.501  0.00  0.00      PRO  H  
ATOM    304  HA  PRO P  43     -12.428   7.137  13.726  0.00  0.00      PRO  H  
ATOM    305  HB1 PRO P  43     -13.785   6.354  15.282  0.00  0.00      PRO  H  
ATOM    306  HB2 PRO P  43     -14.527   7.944  15.762  0.00  0.00      PRO  H  
ATOM    307  HG1 PRO P  43     -11.887   6.693  16.548  0.00  0.00      PRO  H  
ATOM    308  HG2 PRO P  43     -12.973   7.705  17.526  0.00  0.00      PRO  H  
ATOM    309  N   PRO P  44     -14.321   9.824  13.038  0.00  0.00      PRO  N  
ATOM    310  CA  PRO P  44     -14.968  10.250  11.798  0.00  0.00      PRO  C  
ATOM    311  C   PRO P  44     -14.061  10.400  10.614  0.00  0.00      PRO  C  
ATOM    312  O   PRO P  44     -14.568  10.195   9.524  0.00  0.00      PRO  O  
ATOM    313  CD  PRO P  44     -14.749  10.688  14.175  0.00  0.00      PRO  C  
ATOM    314  CB  PRO P  44     -15.695  11.515  12.165  0.00  0.00      PRO  C  
ATOM    315  CG  PRO P  44     -15.963  11.437  13.664  0.00  0.00      PRO  C  
ATOM    316  HD1 PRO P  44     -13.903  11.387  14.344  0.00  0.00      PRO  H  
ATOM    317  HD2 PRO P  44     -14.953  10.103  15.097  0.00  0.00      PRO  H  
ATOM    318  HA  PRO P  44     -15.671   9.468  11.551  0.00  0.00      PRO  H  
ATOM    319  HB1 PRO P  44     -16.694  11.683  11.709  0.00  0.00      PRO  H  
ATOM    320  HB2 PRO P  44     -15.004  12.383  12.102  0.00  0.00      PRO  H  
ATOM    321  HG1 PRO P  44     -16.863  10.827  13.891  0.00  0.00      PRO  H  
ATOM    322  HG2 PRO P  44     -16.159  12.378  14.222  0.00  0.00      PRO  H  
ATOM    323  N   LEU P  45     -12.737  10.758  10.790  0.00  0.00      PRO  N  
ATOM    324  CA  LEU P  45     -11.691  10.812   9.835  0.00  0.00      PRO  C  
ATOM    325  C   LEU P  45     -11.461   9.555   9.158  0.00  0.00      PRO  C  
ATOM    326  O   LEU P  45     -11.507   9.444   7.942  0.00  0.00      PRO  O  
ATOM    327  CB  LEU P  45     -10.359  11.294  10.400  0.00  0.00      PRO  C  
ATOM    328  CG  LEU P  45      -9.129  11.442   9.399  0.00  0.00      PRO  C  
ATOM    329  CD1 LEU P  45      -9.399  12.248   8.187  0.00  0.00      PRO  C  
ATOM    330  CD2 LEU P  45      -7.936  11.953  10.154  0.00  0.00      PRO  C  
ATOM    331  HN  LEU P  45     -12.334  11.035  11.659  0.00  0.00      PRO  H  
ATOM    332  HA  LEU P  45     -12.017  11.638   9.221  0.00  0.00      PRO  H  
ATOM    333  HB1 LEU P  45     -10.541  12.290  10.858  0.00  0.00      PRO  H  
ATOM    334  HB2 LEU P  45      -9.884  10.550  11.075  0.00  0.00      PRO  H  
ATOM    335  HG  LEU P  45      -8.882  10.437   8.996  0.00  0.00      PRO  H  
ATOM    336 HD11 LEU P  45      -8.572  12.131   7.454  0.00  0.00      PRO  H  
ATOM    337 HD12 LEU P  45     -10.343  11.999   7.657  0.00  0.00      PRO  H  
ATOM    338 HD13 LEU P  45      -9.522  13.313   8.478  0.00  0.00      PRO  H  
ATOM    339 HD21 LEU P  45      -7.155  12.367   9.483  0.00  0.00      PRO  H  
ATOM    340 HD22 LEU P  45      -8.203  12.731  10.901  0.00  0.00      PRO  H  
ATOM    341 HD23 LEU P  45      -7.476  11.093  10.687  0.00  0.00      PRO  H  
ATOM    342  N   TYR P  46     -11.249   8.450   9.913  0.00  0.00      PRO  N  
ATOM    343  CA  TYR P  46     -10.945   7.132   9.335  0.00  0.00      PRO  C  
ATOM    344  C   TYR P  46     -12.187   6.587   8.681  0.00  0.00      PRO  C  
ATOM    345  O   TYR P  46     -12.075   6.119   7.583  0.00  0.00      PRO  O  
ATOM    346  CB  TYR P  46     -10.396   6.171  10.426  0.00  0.00      PRO  C  
ATOM    347  CG  TYR P  46      -8.874   6.371  10.575  0.00  0.00      PRO  C  
ATOM    348  CD1 TYR P  46      -8.286   7.601  10.749  0.00  0.00      PRO  C  
ATOM    349  CE1 TYR P  46      -6.994   7.762  11.120  0.00  0.00      PRO  C  
ATOM    350  CZ  TYR P  46      -6.178   6.558  11.280  0.00  0.00      PRO  C  
ATOM    351  OH  TYR P  46      -4.821   6.476  11.644  0.00  0.00      PRO  O  
ATOM    352  CD2 TYR P  46      -8.073   5.178  10.539  0.00  0.00      PRO  C  
ATOM    353  CE2 TYR P  46      -6.775   5.263  11.016  0.00  0.00      PRO  C  
ATOM    354  HN  TYR P  46     -11.291   8.607  10.897  0.00  0.00      PRO  H  
ATOM    355  HA  TYR P  46     -10.309   7.393   8.502  0.00  0.00      PRO  H  
ATOM    356  HB1 TYR P  46     -10.868   6.190  11.431  0.00  0.00      PRO  H  
ATOM    357  HB2 TYR P  46     -10.475   5.127  10.053  0.00  0.00      PRO  H  
ATOM    358  HD1 TYR P  46      -8.909   8.470  10.598  0.00  0.00      PRO  H  
ATOM    359  HE1 TYR P  46      -6.578   8.732  11.348  0.00  0.00      PRO  H  
ATOM    360  HH  TYR P  46      -4.413   7.342  11.574  0.00  0.00      PRO  H  
ATOM    361  HD2 TYR P  46      -8.617   4.245  10.507  0.00  0.00      PRO  H  
ATOM    362  HE2 TYR P  46      -6.240   4.350  11.232  0.00  0.00      PRO  H  
ATOM    363  N   SER P  47     -13.417   6.717   9.294  0.00  0.00      PRO  N  
ATOM    364  CA  SER P  47     -14.741   6.473   8.780  0.00  0.00      PRO  C  
ATOM    365  C   SER P  47     -15.027   7.215   7.470  0.00  0.00      PRO  C  
ATOM    366  O   SER P  47     -15.524   6.587   6.519  0.00  0.00      PRO  O  
ATOM    367  CB  SER P  47     -15.861   6.746   9.854  0.00  0.00      PRO  C  
ATOM    368  OG  SER P  47     -15.606   6.003  11.031  0.00  0.00      PRO  O  
ATOM    369  HN  SER P  47     -13.396   6.828  10.285  0.00  0.00      PRO  H  
ATOM    370  HA  SER P  47     -14.832   5.423   8.547  0.00  0.00      PRO  H  
ATOM    371  HB1 SER P  47     -16.001   7.831  10.046  0.00  0.00      PRO  H  
ATOM    372  HB2 SER P  47     -16.892   6.473   9.543  0.00  0.00      PRO  H  
ATOM    373  HG1 SER P  47     -15.050   6.614  11.521  0.00  0.00      PRO  H  
ATOM    374  N   LEU P  48     -14.705   8.520   7.317  0.00  0.00      PRO  N  
ATOM    375  CA  LEU P  48     -14.808   9.238   6.027  0.00  0.00      PRO  C  
ATOM    376  C   LEU P  48     -13.844   8.673   5.011  0.00  0.00      PRO  C  
ATOM    377  O   LEU P  48     -14.217   8.441   3.862  0.00  0.00      PRO  O  
ATOM    378  CB  LEU P  48     -14.378  10.743   6.154  0.00  0.00      PRO  C  
ATOM    379  CG  LEU P  48     -15.401  11.608   6.839  0.00  0.00      PRO  C  
ATOM    380  CD1 LEU P  48     -14.739  12.983   7.100  0.00  0.00      PRO  C  
ATOM    381  CD2 LEU P  48     -16.550  11.849   5.861  0.00  0.00      PRO  C  
ATOM    382  HN  LEU P  48     -14.208   9.017   8.024  0.00  0.00      PRO  H  
ATOM    383  HA  LEU P  48     -15.763   8.894   5.660  0.00  0.00      PRO  H  
ATOM    384  HB1 LEU P  48     -13.425  10.802   6.722  0.00  0.00      PRO  H  
ATOM    385  HB2 LEU P  48     -14.175  11.187   5.156  0.00  0.00      PRO  H  
ATOM    386  HG  LEU P  48     -15.739  11.072   7.751  0.00  0.00      PRO  H  
ATOM    387 HD11 LEU P  48     -14.540  13.579   6.184  0.00  0.00      PRO  H  
ATOM    388 HD12 LEU P  48     -15.379  13.686   7.675  0.00  0.00      PRO  H  
ATOM    389 HD13 LEU P  48     -13.786  12.828   7.648  0.00  0.00      PRO  H  
ATOM    390 HD21 LEU P  48     -16.194  12.522   5.052  0.00  0.00      PRO  H  
ATOM    391 HD22 LEU P  48     -16.864  10.894   5.389  0.00  0.00      PRO  H  
ATOM    392 HD23 LEU P  48     -17.400  12.337   6.385  0.00  0.00      PRO  H  
ATOM    393  N   VAL P  49     -12.520   8.467   5.394  0.00  0.00      PRO  N  
ATOM    394  CA  VAL P  49     -11.518   7.801   4.582  0.00  0.00      PRO  C  
ATOM    395  C   VAL P  49     -11.953   6.467   4.125  0.00  0.00      PRO  C  
ATOM    396  O   VAL P  49     -11.851   6.159   2.942  0.00  0.00      PRO  O  
ATOM    397  CB  VAL P  49     -10.109   7.764   5.239  0.00  0.00      PRO  C  
ATOM    398  CG1 VAL P  49      -9.096   6.992   4.332  0.00  0.00      PRO  C  
ATOM    399  CG2 VAL P  49      -9.650   9.248   5.405  0.00  0.00      PRO  C  
ATOM    400  HN  VAL P  49     -12.241   8.687   6.325  0.00  0.00      PRO  H  
ATOM    401  HA  VAL P  49     -11.505   8.312   3.631  0.00  0.00      PRO  H  
ATOM    402  HB  VAL P  49     -10.225   7.323   6.252  0.00  0.00      PRO  H  
ATOM    403 HG11 VAL P  49      -8.117   7.153   4.833  0.00  0.00      PRO  H  
ATOM    404 HG12 VAL P  49      -9.326   5.905   4.322  0.00  0.00      PRO  H  
ATOM    405 HG13 VAL P  49      -8.893   7.354   3.301  0.00  0.00      PRO  H  
ATOM    406 HG21 VAL P  49      -9.527   9.633   4.370  0.00  0.00      PRO  H  
ATOM    407 HG22 VAL P  49     -10.288   9.955   5.977  0.00  0.00      PRO  H  
ATOM    408 HG23 VAL P  49      -8.670   9.246   5.928  0.00  0.00      PRO  H  
ATOM    409  N   PHE P  50     -12.514   5.546   4.945  0.00  0.00      PRO  N  
ATOM    410  CA  PHE P  50     -13.056   4.198   4.719  0.00  0.00      PRO  C  
ATOM    411  C   PHE P  50     -14.096   4.139   3.590  0.00  0.00      PRO  C  
ATOM    412  O   PHE P  50     -13.986   3.421   2.633  0.00  0.00      PRO  O  
ATOM    413  CB  PHE P  50     -13.530   3.485   6.133  0.00  0.00      PRO  C  
ATOM    414  CG  PHE P  50     -14.601   2.496   6.121  0.00  0.00      PRO  C  
ATOM    415  CD1 PHE P  50     -14.502   1.476   5.241  0.00  0.00      PRO  C  
ATOM    416  CE1 PHE P  50     -15.447   0.371   5.288  0.00  0.00      PRO  C  
ATOM    417  CZ  PHE P  50     -16.381   0.333   6.333  0.00  0.00      PRO  C  
ATOM    418  CD2 PHE P  50     -15.578   2.478   7.115  0.00  0.00      PRO  C  
ATOM    419  CE2 PHE P  50     -16.504   1.425   7.222  0.00  0.00      PRO  C  
ATOM    420  HN  PHE P  50     -12.423   5.791   5.908  0.00  0.00      PRO  H  
ATOM    421  HA  PHE P  50     -12.190   3.725   4.281  0.00  0.00      PRO  H  
ATOM    422  HB1 PHE P  50     -12.619   2.949   6.476  0.00  0.00      PRO  H  
ATOM    423  HB2 PHE P  50     -13.782   4.341   6.794  0.00  0.00      PRO  H  
ATOM    424  HD1 PHE P  50     -13.642   1.462   4.588  0.00  0.00      PRO  H  
ATOM    425  HE1 PHE P  50     -15.205  -0.494   4.688  0.00  0.00      PRO  H  
ATOM    426  HZ  PHE P  50     -17.146  -0.429   6.334  0.00  0.00      PRO  H  
ATOM    427  HD2 PHE P  50     -15.544   3.321   7.788  0.00  0.00      PRO  H  
ATOM    428  HE2 PHE P  50     -17.325   1.429   7.924  0.00  0.00      PRO  H  
ATOM    429  N   VAL P  51     -15.123   4.953   3.802  0.00  0.00      PRO  N  
ATOM    430  CA  VAL P  51     -16.315   5.243   2.912  0.00  0.00      PRO  C  
ATOM    431  C   VAL P  51     -15.872   5.825   1.559  0.00  0.00      PRO  C  
ATOM    432  O   VAL P  51     -16.248   5.248   0.570  0.00  0.00      PRO  O  
ATOM    433  CB  VAL P  51     -17.221   6.085   3.725  0.00  0.00      PRO  C  
ATOM    434  CG1 VAL P  51     -18.433   6.467   2.914  0.00  0.00      PRO  C  
ATOM    435  CG2 VAL P  51     -17.904   5.279   4.928  0.00  0.00      PRO  C  
ATOM    436  HN  VAL P  51     -15.071   5.555   4.595  0.00  0.00      PRO  H  
ATOM    437  HA  VAL P  51     -16.869   4.335   2.726  0.00  0.00      PRO  H  
ATOM    438  HB  VAL P  51     -16.697   6.918   4.241  0.00  0.00      PRO  H  
ATOM    439 HG11 VAL P  51     -18.204   7.187   2.099  0.00  0.00      PRO  H  
ATOM    440 HG12 VAL P  51     -19.082   5.651   2.530  0.00  0.00      PRO  H  
ATOM    441 HG13 VAL P  51     -19.191   6.947   3.570  0.00  0.00      PRO  H  
ATOM    442 HG21 VAL P  51     -18.400   4.315   4.688  0.00  0.00      PRO  H  
ATOM    443 HG22 VAL P  51     -17.072   5.134   5.650  0.00  0.00      PRO  H  
ATOM    444 HG23 VAL P  51     -18.558   5.874   5.601  0.00  0.00      PRO  H  
ATOM    445  N   PHE P  52     -15.114   6.909   1.572  0.00  0.00      PRO  N  
ATOM    446  CA  PHE P  52     -14.777   7.590   0.313  0.00  0.00      PRO  C  
ATOM    447  C   PHE P  52     -13.881   6.690  -0.554  0.00  0.00      PRO  C  
ATOM    448  O   PHE P  52     -14.067   6.537  -1.804  0.00  0.00      PRO  O  
ATOM    449  CB  PHE P  52     -14.138   8.957   0.513  0.00  0.00      PRO  C  
ATOM    450  CG  PHE P  52     -15.168  10.046   0.874  0.00  0.00      PRO  C  
ATOM    451  CD1 PHE P  52     -14.781  11.124   1.727  0.00  0.00      PRO  C  
ATOM    452  CE1 PHE P  52     -15.661  12.157   2.101  0.00  0.00      PRO  C  
ATOM    453  CZ  PHE P  52     -17.034  12.122   1.703  0.00  0.00      PRO  C  
ATOM    454  CD2 PHE P  52     -16.536  10.021   0.568  0.00  0.00      PRO  C  
ATOM    455  CE2 PHE P  52     -17.413  11.044   0.878  0.00  0.00      PRO  C  
ATOM    456  HN  PHE P  52     -14.750   7.421   2.346  0.00  0.00      PRO  H  
ATOM    457  HA  PHE P  52     -15.749   7.656  -0.152  0.00  0.00      PRO  H  
ATOM    458  HB1 PHE P  52     -13.338   9.001   1.283  0.00  0.00      PRO  H  
ATOM    459  HB2 PHE P  52     -13.765   9.268  -0.486  0.00  0.00      PRO  H  
ATOM    460  HD1 PHE P  52     -13.759  11.186   2.071  0.00  0.00      PRO  H  
ATOM    461  HE1 PHE P  52     -15.332  12.900   2.813  0.00  0.00      PRO  H  
ATOM    462  HZ  PHE P  52     -17.708  12.803   2.202  0.00  0.00      PRO  H  
ATOM    463  HD2 PHE P  52     -17.014   9.266  -0.038  0.00  0.00      PRO  H  
ATOM    464  HE2 PHE P  52     -18.438  10.932   0.555  0.00  0.00      PRO  H  
ATOM    465  N   GLY P  53     -12.879   6.005   0.131  0.00  0.00      PRO  N  
ATOM    466  CA  GLY P  53     -12.055   4.973  -0.520  0.00  0.00      PRO  C  
ATOM    467  C   GLY P  53     -12.741   3.795  -1.074  0.00  0.00      PRO  C  
ATOM    468  O   GLY P  53     -12.299   3.317  -2.104  0.00  0.00      PRO  O  
ATOM    469  HN  GLY P  53     -12.643   6.320   1.047  0.00  0.00      PRO  H  
ATOM    470  HA1 GLY P  53     -11.378   4.692   0.273  0.00  0.00      PRO  H  
ATOM    471  HA2 GLY P  53     -11.561   5.421  -1.369  0.00  0.00      PRO  H  
ATOM    472  N   LEU P  54     -13.713   3.280  -0.408  0.00  0.00      PRO  N  
ATOM    473  CA  LEU P  54     -14.568   2.116  -0.737  0.00  0.00      PRO  C  
ATOM    474  C   LEU P  54     -15.416   2.450  -1.920  0.00  0.00      PRO  C  
ATOM    475  O   LEU P  54     -15.588   1.650  -2.826  0.00  0.00      PRO  O  
ATOM    476  CB  LEU P  54     -15.499   1.862   0.465  0.00  0.00      PRO  C  
ATOM    477  CG  LEU P  54     -16.579   0.849   0.176  0.00  0.00      PRO  C  
ATOM    478  CD1 LEU P  54     -15.950  -0.490  -0.354  0.00  0.00      PRO  C  
ATOM    479  CD2 LEU P  54     -17.334   0.587   1.519  0.00  0.00      PRO  C  
ATOM    480  HN  LEU P  54     -13.783   3.624   0.525  0.00  0.00      PRO  H  
ATOM    481  HA  LEU P  54     -13.912   1.286  -0.955  0.00  0.00      PRO  H  
ATOM    482  HB1 LEU P  54     -14.866   1.529   1.315  0.00  0.00      PRO  H  
ATOM    483  HB2 LEU P  54     -15.934   2.816   0.832  0.00  0.00      PRO  H  
ATOM    484  HG  LEU P  54     -17.225   1.249  -0.634  0.00  0.00      PRO  H  
ATOM    485 HD11 LEU P  54     -16.727  -1.281  -0.289  0.00  0.00      PRO  H  
ATOM    486 HD12 LEU P  54     -15.485  -0.533  -1.362  0.00  0.00      PRO  H  
ATOM    487 HD13 LEU P  54     -15.153  -0.780   0.364  0.00  0.00      PRO  H  
ATOM    488 HD21 LEU P  54     -18.042  -0.241   1.304  0.00  0.00      PRO  H  
ATOM    489 HD22 LEU P  54     -16.672   0.364   2.384  0.00  0.00      PRO  H  
ATOM    490 HD23 LEU P  54     -17.924   1.498   1.753  0.00  0.00      PRO  H  
ATOM    491  N   LEU P  55     -15.995   3.606  -1.914  0.00  0.00      PRO  N  
ATOM    492  CA  LEU P  55     -16.609   4.265  -3.033  0.00  0.00      PRO  C  
ATOM    493  C   LEU P  55     -15.824   4.470  -4.271  0.00  0.00      PRO  C  
ATOM    494  O   LEU P  55     -16.223   4.110  -5.399  0.00  0.00      PRO  O  
ATOM    495  CB  LEU P  55     -17.280   5.555  -2.483  0.00  0.00      PRO  C  
ATOM    496  CG  LEU P  55     -18.504   6.102  -3.266  0.00  0.00      PRO  C  
ATOM    497  CD1 LEU P  55     -19.020   7.359  -2.508  0.00  0.00      PRO  C  
ATOM    498  CD2 LEU P  55     -18.175   6.446  -4.721  0.00  0.00      PRO  C  
ATOM    499  HN  LEU P  55     -15.964   4.160  -1.085  0.00  0.00      PRO  H  
ATOM    500  HA  LEU P  55     -17.384   3.565  -3.306  0.00  0.00      PRO  H  
ATOM    501  HB1 LEU P  55     -17.663   5.452  -1.445  0.00  0.00      PRO  H  
ATOM    502  HB2 LEU P  55     -16.588   6.405  -2.301  0.00  0.00      PRO  H  
ATOM    503  HG  LEU P  55     -19.323   5.352  -3.264  0.00  0.00      PRO  H  
ATOM    504 HD11 LEU P  55     -18.164   8.053  -2.375  0.00  0.00      PRO  H  
ATOM    505 HD12 LEU P  55     -19.887   7.879  -2.969  0.00  0.00      PRO  H  
ATOM    506 HD13 LEU P  55     -19.332   7.145  -1.464  0.00  0.00      PRO  H  
ATOM    507 HD21 LEU P  55     -17.192   6.962  -4.769  0.00  0.00      PRO  H  
ATOM    508 HD22 LEU P  55     -18.065   5.495  -5.285  0.00  0.00      PRO  H  
ATOM    509 HD23 LEU P  55     -18.778   7.159  -5.323  0.00  0.00      PRO  H  
ATOM    510  N   GLY P  56     -14.667   5.044  -4.151  0.00  0.00      PRO  N  
ATOM    511  CA  GLY P  56     -13.756   5.314  -5.295  0.00  0.00      PRO  C  
ATOM    512  C   GLY P  56     -13.392   4.080  -6.093  0.00  0.00      PRO  C  
ATOM    513  O   GLY P  56     -13.655   4.051  -7.234  0.00  0.00      PRO  O  
ATOM    514  HN  GLY P  56     -14.315   5.305  -3.255  0.00  0.00      PRO  H  
ATOM    515  HA1 GLY P  56     -12.841   5.742  -4.913  0.00  0.00      PRO  H  
ATOM    516  HA2 GLY P  56     -14.165   6.010  -6.013  0.00  0.00      PRO  H  
ATOM    517  N   ASN P  57     -12.869   3.133  -5.409  0.00  0.00      PRO  N  
ATOM    518  CA  ASN P  57     -12.482   1.889  -6.018  0.00  0.00      PRO  C  
ATOM    519  C   ASN P  57     -13.651   1.061  -6.515  0.00  0.00      PRO  C  
ATOM    520  O   ASN P  57     -13.523   0.402  -7.526  0.00  0.00      PRO  O  
ATOM    521  CB  ASN P  57     -11.740   1.011  -4.959  0.00  0.00      PRO  C  
ATOM    522  CG  ASN P  57     -10.369   1.559  -4.709  0.00  0.00      PRO  C  
ATOM    523  OD1 ASN P  57      -9.552   1.487  -5.675  0.00  0.00      PRO  O  
ATOM    524  ND2 ASN P  57     -10.063   1.992  -3.487  0.00  0.00      PRO  N  
ATOM    525  HN  ASN P  57     -12.708   3.252  -4.433  0.00  0.00      PRO  H  
ATOM    526  HA  ASN P  57     -11.959   2.127  -6.932  0.00  0.00      PRO  H  
ATOM    527  HB1 ASN P  57     -12.385   0.985  -4.055  0.00  0.00      PRO  H  
ATOM    528  HB2 ASN P  57     -11.581  -0.038  -5.288  0.00  0.00      PRO  H  
ATOM    529 HD21 ASN P  57      -9.098   1.987  -3.226  0.00  0.00      PRO  H  
ATOM    530 HD22 ASN P  57     -10.734   2.345  -2.835  0.00  0.00      PRO  H  
ATOM    531  N   SER P  58     -14.804   1.087  -5.846  0.00  0.00      PRO  N  
ATOM    532  CA  SER P  58     -16.065   0.469  -6.390  0.00  0.00      PRO  C  
ATOM    533  C   SER P  58     -16.510   1.088  -7.775  0.00  0.00      PRO  C  
ATOM    534  O   SER P  58     -16.792   0.366  -8.714  0.00  0.00      PRO  O  
ATOM    535  CB  SER P  58     -17.287   0.517  -5.430  0.00  0.00      PRO  C  
ATOM    536  OG  SER P  58     -17.181  -0.077  -4.143  0.00  0.00      PRO  O  
ATOM    537  HN  SER P  58     -14.904   1.483  -4.937  0.00  0.00      PRO  H  
ATOM    538  HA  SER P  58     -15.791  -0.530  -6.696  0.00  0.00      PRO  H  
ATOM    539  HB1 SER P  58     -17.443   1.613  -5.333  0.00  0.00      PRO  H  
ATOM    540  HB2 SER P  58     -18.143   0.009  -5.923  0.00  0.00      PRO  H  
ATOM    541  HG1 SER P  58     -16.789   0.571  -3.554  0.00  0.00      PRO  H  
ATOM    542  N   VAL P  59     -16.442   2.426  -7.971  0.00  0.00      PRO  N  
ATOM    543  CA  VAL P  59     -16.724   3.086  -9.242  0.00  0.00      PRO  C  
ATOM    544  C   VAL P  59     -15.748   2.592 -10.320  0.00  0.00      PRO  C  
ATOM    545  O   VAL P  59     -16.192   2.166 -11.428  0.00  0.00      PRO  O  
ATOM    546  CB  VAL P  59     -16.724   4.608  -9.179  0.00  0.00      PRO  C  
ATOM    547  CG1 VAL P  59     -17.133   5.180 -10.539  0.00  0.00      PRO  C  
ATOM    548  CG2 VAL P  59     -17.774   5.100  -8.149  0.00  0.00      PRO  C  
ATOM    549  HN  VAL P  59     -16.159   3.042  -7.240  0.00  0.00      PRO  H  
ATOM    550  HA  VAL P  59     -17.717   2.794  -9.549  0.00  0.00      PRO  H  
ATOM    551  HB  VAL P  59     -15.676   4.869  -8.920  0.00  0.00      PRO  H  
ATOM    552 HG11 VAL P  59     -17.323   6.275 -10.520  0.00  0.00      PRO  H  
ATOM    553 HG12 VAL P  59     -16.391   4.910 -11.320  0.00  0.00      PRO  H  
ATOM    554 HG13 VAL P  59     -18.040   4.700 -10.965  0.00  0.00      PRO  H  
ATOM    555 HG21 VAL P  59     -17.568   4.663  -7.149  0.00  0.00      PRO  H  
ATOM    556 HG22 VAL P  59     -17.680   6.189  -7.950  0.00  0.00      PRO  H  
ATOM    557 HG23 VAL P  59     -18.838   4.859  -8.362  0.00  0.00      PRO  H  
ATOM    558  N   VAL P  60     -14.489   2.535 -10.015  0.00  0.00      PRO  N  
ATOM    559  CA  VAL P  60     -13.415   2.168 -11.001  0.00  0.00      PRO  C  
ATOM    560  C   VAL P  60     -13.457   0.723 -11.365  0.00  0.00      PRO  C  
ATOM    561  O   VAL P  60     -13.216   0.469 -12.537  0.00  0.00      PRO  O  
ATOM    562  CB  VAL P  60     -12.029   2.563 -10.373  0.00  0.00      PRO  C  
ATOM    563  CG1 VAL P  60     -10.746   1.816 -10.832  0.00  0.00      PRO  C  
ATOM    564  CG2 VAL P  60     -11.757   4.086 -10.639  0.00  0.00      PRO  C  
ATOM    565  HN  VAL P  60     -14.201   2.740  -9.082  0.00  0.00      PRO  H  
ATOM    566  HA  VAL P  60     -13.537   2.742 -11.907  0.00  0.00      PRO  H  
ATOM    567  HB  VAL P  60     -12.153   2.401  -9.281  0.00  0.00      PRO  H  
ATOM    568 HG11 VAL P  60     -10.681   1.675 -11.932  0.00  0.00      PRO  H  
ATOM    569 HG12 VAL P  60      -9.829   2.323 -10.460  0.00  0.00      PRO  H  
ATOM    570 HG13 VAL P  60     -10.685   0.832 -10.320  0.00  0.00      PRO  H  
ATOM    571 HG21 VAL P  60     -10.774   4.352 -10.194  0.00  0.00      PRO  H  
ATOM    572 HG22 VAL P  60     -11.665   4.297 -11.726  0.00  0.00      PRO  H  
ATOM    573 HG23 VAL P  60     -12.478   4.851 -10.280  0.00  0.00      PRO  H  
ATOM    574  N   VAL P  61     -13.750  -0.139 -10.376  0.00  0.00      PRO  N  
ATOM    575  CA  VAL P  61     -14.071  -1.545 -10.474  0.00  0.00      PRO  C  
ATOM    576  C   VAL P  61     -15.253  -1.811 -11.383  0.00  0.00      PRO  C  
ATOM    577  O   VAL P  61     -15.240  -2.674 -12.227  0.00  0.00      PRO  O  
ATOM    578  CB  VAL P  61     -14.229  -2.186  -9.100  0.00  0.00      PRO  C  
ATOM    579  CG1 VAL P  61     -14.867  -3.594  -8.986  0.00  0.00      PRO  C  
ATOM    580  CG2 VAL P  61     -12.811  -2.375  -8.449  0.00  0.00      PRO  C  
ATOM    581  HN  VAL P  61     -13.627   0.179  -9.439  0.00  0.00      PRO  H  
ATOM    582  HA  VAL P  61     -13.229  -2.028 -10.948  0.00  0.00      PRO  H  
ATOM    583  HB  VAL P  61     -14.759  -1.505  -8.400  0.00  0.00      PRO  H  
ATOM    584 HG11 VAL P  61     -15.923  -3.648  -9.327  0.00  0.00      PRO  H  
ATOM    585 HG12 VAL P  61     -14.332  -4.330  -9.623  0.00  0.00      PRO  H  
ATOM    586 HG13 VAL P  61     -14.750  -3.998  -7.958  0.00  0.00      PRO  H  
ATOM    587 HG21 VAL P  61     -13.086  -2.795  -7.457  0.00  0.00      PRO  H  
ATOM    588 HG22 VAL P  61     -12.267  -3.186  -8.979  0.00  0.00      PRO  H  
ATOM    589 HG23 VAL P  61     -12.166  -1.471  -8.459  0.00  0.00      PRO  H  
ATOM    590  N   LEU P  62     -16.306  -1.020 -11.206  0.00  0.00      PRO  N  
ATOM    591  CA  LEU P  62     -17.529  -1.154 -12.037  0.00  0.00      PRO  C  
ATOM    592  C   LEU P  62     -17.252  -0.854 -13.565  0.00  0.00      PRO  C  
ATOM    593  O   LEU P  62     -17.837  -1.425 -14.449  0.00  0.00      PRO  O  
ATOM    594  CB  LEU P  62     -18.661  -0.310 -11.424  0.00  0.00      PRO  C  
ATOM    595  CG  LEU P  62     -19.782   0.155 -12.468  0.00  0.00      PRO  C  
ATOM    596  CD1 LEU P  62     -20.587  -1.081 -12.890  0.00  0.00      PRO  C  
ATOM    597  CD2 LEU P  62     -20.782   1.116 -11.747  0.00  0.00      PRO  C  
ATOM    598  HN  LEU P  62     -16.438  -0.322 -10.506  0.00  0.00      PRO  H  
ATOM    599  HA  LEU P  62     -17.789  -2.202 -12.083  0.00  0.00      PRO  H  
ATOM    600  HB1 LEU P  62     -19.185  -0.994 -10.723  0.00  0.00      PRO  H  
ATOM    601  HB2 LEU P  62     -18.164   0.518 -10.874  0.00  0.00      PRO  H  
ATOM    602  HG  LEU P  62     -19.330   0.695 -13.327  0.00  0.00      PRO  H  
ATOM    603 HD11 LEU P  62     -20.982  -1.393 -11.899  0.00  0.00      PRO  H  
ATOM    604 HD12 LEU P  62     -21.438  -0.825 -13.556  0.00  0.00      PRO  H  
ATOM    605 HD13 LEU P  62     -19.964  -1.852 -13.393  0.00  0.00      PRO  H  
ATOM    606 HD21 LEU P  62     -21.459   1.431 -12.570  0.00  0.00      PRO  H  
ATOM    607 HD22 LEU P  62     -21.314   0.772 -10.835  0.00  0.00      PRO  H  
ATOM    608 HD23 LEU P  62     -20.233   2.010 -11.381  0.00  0.00      PRO  H  
ATOM    609  N   VAL P  63     -16.321   0.107 -13.849  0.00  0.00      PRO  N  
ATOM    610  CA  VAL P  63     -15.905   0.551 -15.198  0.00  0.00      PRO  C  
ATOM    611  C   VAL P  63     -14.982  -0.420 -15.848  0.00  0.00      PRO  C  
ATOM    612  O   VAL P  63     -15.201  -0.808 -17.008  0.00  0.00      PRO  O  
ATOM    613  CB  VAL P  63     -15.199   1.893 -14.991  0.00  0.00      PRO  C  
ATOM    614  CG1 VAL P  63     -14.311   2.447 -16.201  0.00  0.00      PRO  C  
ATOM    615  CG2 VAL P  63     -16.260   2.913 -14.754  0.00  0.00      PRO  C  
ATOM    616  HN  VAL P  63     -15.928   0.600 -13.076  0.00  0.00      PRO  H  
ATOM    617  HA  VAL P  63     -16.783   0.574 -15.826  0.00  0.00      PRO  H  
ATOM    618  HB  VAL P  63     -14.545   1.848 -14.094  0.00  0.00      PRO  H  
ATOM    619 HG11 VAL P  63     -14.824   2.471 -17.186  0.00  0.00      PRO  H  
ATOM    620 HG12 VAL P  63     -14.175   3.539 -16.050  0.00  0.00      PRO  H  
ATOM    621 HG13 VAL P  63     -13.345   1.909 -16.306  0.00  0.00      PRO  H  
ATOM    622 HG21 VAL P  63     -16.892   3.076 -15.653  0.00  0.00      PRO  H  
ATOM    623 HG22 VAL P  63     -16.875   2.666 -13.862  0.00  0.00      PRO  H  
ATOM    624 HG23 VAL P  63     -15.784   3.900 -14.571  0.00  0.00      PRO  H  
ATOM    625  N   LEU P  64     -14.061  -0.953 -15.064  0.00  0.00      PRO  N  
ATOM    626  CA  LEU P  64     -13.352  -2.164 -15.419  0.00  0.00      PRO  C  
ATOM    627  C   LEU P  64     -14.303  -3.377 -15.941  0.00  0.00      PRO  C  
ATOM    628  O   LEU P  64     -14.102  -3.961 -17.039  0.00  0.00      PRO  O  
ATOM    629  CB  LEU P  64     -12.288  -2.594 -14.429  0.00  0.00      PRO  C  
ATOM    630  CG  LEU P  64     -11.124  -1.629 -14.077  0.00  0.00      PRO  C  
ATOM    631  CD1 LEU P  64     -10.461  -1.996 -12.780  0.00  0.00      PRO  C  
ATOM    632  CD2 LEU P  64     -10.134  -1.574 -15.216  0.00  0.00      PRO  C  
ATOM    633  HN  LEU P  64     -13.928  -0.650 -14.124  0.00  0.00      PRO  H  
ATOM    634  HA  LEU P  64     -12.688  -1.873 -16.220  0.00  0.00      PRO  H  
ATOM    635  HB1 LEU P  64     -12.815  -2.972 -13.527  0.00  0.00      PRO  H  
ATOM    636  HB2 LEU P  64     -11.807  -3.492 -14.871  0.00  0.00      PRO  H  
ATOM    637  HG  LEU P  64     -11.581  -0.627 -13.933  0.00  0.00      PRO  H  
ATOM    638 HD11 LEU P  64      -9.798  -1.169 -12.449  0.00  0.00      PRO  H  
ATOM    639 HD12 LEU P  64     -11.281  -1.973 -12.030  0.00  0.00      PRO  H  
ATOM    640 HD13 LEU P  64      -9.896  -2.948 -12.880  0.00  0.00      PRO  H  
ATOM    641 HD21 LEU P  64     -10.556  -2.185 -16.042  0.00  0.00      PRO  H  
ATOM    642 HD22 LEU P  64      -9.998  -0.599 -15.731  0.00  0.00      PRO  H  
ATOM    643 HD23 LEU P  64      -9.156  -2.006 -14.915  0.00  0.00      PRO  H  
ATOM    644  N   PHE P  65     -15.236  -3.755 -15.127  0.00  0.00      PRO  N  
ATOM    645  CA  PHE P  65     -16.287  -4.668 -15.494  0.00  0.00      PRO  C  
ATOM    646  C   PHE P  65     -17.205  -4.329 -16.658  0.00  0.00      PRO  C  
ATOM    647  O   PHE P  65     -17.287  -5.142 -17.593  0.00  0.00      PRO  O  
ATOM    648  CB  PHE P  65     -17.264  -4.916 -14.324  0.00  0.00      PRO  C  
ATOM    649  CG  PHE P  65     -16.567  -5.526 -13.077  0.00  0.00      PRO  C  
ATOM    650  CD1 PHE P  65     -15.322  -6.131 -13.047  0.00  0.00      PRO  C  
ATOM    651  CE1 PHE P  65     -14.730  -6.667 -11.855  0.00  0.00      PRO  C  
ATOM    652  CZ  PHE P  65     -15.417  -6.492 -10.670  0.00  0.00      PRO  C  
ATOM    653  CD2 PHE P  65     -17.279  -5.486 -11.918  0.00  0.00      PRO  C  
ATOM    654  CE2 PHE P  65     -16.739  -5.942 -10.724  0.00  0.00      PRO  C  
ATOM    655  HN  PHE P  65     -15.212  -3.516 -14.159  0.00  0.00      PRO  H  
ATOM    656  HA  PHE P  65     -15.826  -5.618 -15.719  0.00  0.00      PRO  H  
ATOM    657  HB1 PHE P  65     -17.796  -3.995 -14.002  0.00  0.00      PRO  H  
ATOM    658  HB2 PHE P  65     -18.062  -5.664 -14.518  0.00  0.00      PRO  H  
ATOM    659  HD1 PHE P  65     -14.852  -6.287 -14.006  0.00  0.00      PRO  H  
ATOM    660  HE1 PHE P  65     -13.708  -7.011 -11.917  0.00  0.00      PRO  H  
ATOM    661  HZ  PHE P  65     -14.964  -6.757  -9.726  0.00  0.00      PRO  H  
ATOM    662  HD2 PHE P  65     -18.204  -4.934 -11.831  0.00  0.00      PRO  H  
ATOM    663  HE2 PHE P  65     -17.300  -5.869  -9.804  0.00  0.00      PRO  H  
ATOM    664  N   LYS P  66     -17.883  -3.242 -16.657  0.00  0.00      PRO  N  
ATOM    665  CA  LYS P  66     -19.027  -3.119 -17.525  0.00  0.00      PRO  C  
ATOM    666  C   LYS P  66     -18.705  -2.297 -18.840  0.00  0.00      PRO  C  
ATOM    667  O   LYS P  66     -19.297  -2.487 -19.887  0.00  0.00      PRO  O  
ATOM    668  CB  LYS P  66     -20.248  -2.609 -16.805  0.00  0.00      PRO  C  
ATOM    669  CG  LYS P  66     -20.848  -3.406 -15.643  0.00  0.00      PRO  C  
ATOM    670  CD  LYS P  66     -21.266  -4.853 -15.851  0.00  0.00      PRO  C  
ATOM    671  CE  LYS P  66     -22.217  -5.181 -16.980  0.00  0.00      PRO  C  
ATOM    672  NZ  LYS P  66     -23.425  -4.307 -16.873  0.00  0.00      PRO  N1+
ATOM    673  HN  LYS P  66     -17.685  -2.585 -15.933  0.00  0.00      PRO  H  
ATOM    674  HA  LYS P  66     -19.338  -4.100 -17.854  0.00  0.00      PRO  H  
ATOM    675  HB1 LYS P  66     -19.950  -1.602 -16.444  0.00  0.00      PRO  H  
ATOM    676  HB2 LYS P  66     -20.946  -2.330 -17.623  0.00  0.00      PRO  H  
ATOM    677  HG1 LYS P  66     -20.151  -3.278 -14.788  0.00  0.00      PRO  H  
ATOM    678  HG2 LYS P  66     -21.732  -2.833 -15.288  0.00  0.00      PRO  H  
ATOM    679  HD1 LYS P  66     -20.410  -5.560 -15.909  0.00  0.00      PRO  H  
ATOM    680  HD2 LYS P  66     -21.832  -5.231 -14.973  0.00  0.00      PRO  H  
ATOM    681  HE1 LYS P  66     -21.725  -5.083 -17.971  0.00  0.00      PRO  H  
ATOM    682  HE2 LYS P  66     -22.617  -6.200 -16.787  0.00  0.00      PRO  H  
ATOM    683  HZ1 LYS P  66     -23.391  -3.465 -17.484  0.00  0.00      PRO  H  
ATOM    684  HZ2 LYS P  66     -24.315  -4.718 -17.220  0.00  0.00      PRO  H  
ATOM    685  HZ3 LYS P  66     -23.628  -4.156 -15.865  0.00  0.00      PRO  H  
ATOM    686  N   TYR P  67     -17.629  -1.474 -18.804  0.00  0.00      PRO  N  
ATOM    687  CA  TYR P  67     -17.167  -0.688 -19.933  0.00  0.00      PRO  C  
ATOM    688  C   TYR P  67     -15.811  -1.067 -20.534  0.00  0.00      PRO  C  
ATOM    689  O   TYR P  67     -15.753  -1.461 -21.731  0.00  0.00      PRO  O  
ATOM    690  CB  TYR P  67     -17.370   0.800 -19.589  0.00  0.00      PRO  C  
ATOM    691  CG  TYR P  67     -16.667   1.664 -20.574  0.00  0.00      PRO  C  
ATOM    692  CD1 TYR P  67     -15.397   2.146 -20.230  0.00  0.00      PRO  C  
ATOM    693  CE1 TYR P  67     -14.672   3.088 -21.125  0.00  0.00      PRO  C  
ATOM    694  CZ  TYR P  67     -15.286   3.384 -22.315  0.00  0.00      PRO  C  
ATOM    695  OH  TYR P  67     -14.729   4.358 -23.163  0.00  0.00      PRO  O  
ATOM    696  CD2 TYR P  67     -17.208   2.006 -21.850  0.00  0.00      PRO  C  
ATOM    697  CE2 TYR P  67     -16.516   2.783 -22.772  0.00  0.00      PRO  C  
ATOM    698  HN  TYR P  67     -17.117  -1.373 -17.955  0.00  0.00      PRO  H  
ATOM    699  HA  TYR P  67     -17.876  -0.837 -20.734  0.00  0.00      PRO  H  
ATOM    700  HB1 TYR P  67     -18.451   1.024 -19.710  0.00  0.00      PRO  H  
ATOM    701  HB2 TYR P  67     -16.958   1.072 -18.593  0.00  0.00      PRO  H  
ATOM    702  HD1 TYR P  67     -14.986   1.920 -19.257  0.00  0.00      PRO  H  
ATOM    703  HE1 TYR P  67     -13.650   3.335 -20.878  0.00  0.00      PRO  H  
ATOM    704  HH  TYR P  67     -15.425   4.657 -23.752  0.00  0.00      PRO  H  
ATOM    705  HD2 TYR P  67     -18.148   1.559 -22.136  0.00  0.00      PRO  H  
ATOM    706  HE2 TYR P  67     -16.982   2.925 -23.736  0.00  0.00      PRO  H  
ATOM    707  N   LYS P  68     -14.727  -1.177 -19.724  0.00  0.00      PRO  N  
ATOM    708  CA  LYS P  68     -13.397  -1.551 -20.183  0.00  0.00      PRO  C  
ATOM    709  C   LYS P  68     -13.343  -2.981 -20.670  0.00  0.00      PRO  C  
ATOM    710  O   LYS P  68     -12.685  -3.375 -21.659  0.00  0.00      PRO  O  
ATOM    711  CB  LYS P  68     -12.217  -1.326 -19.135  0.00  0.00      PRO  C  
ATOM    712  CG  LYS P  68     -10.812  -1.430 -19.792  0.00  0.00      PRO  C  
ATOM    713  CD  LYS P  68     -10.577  -0.657 -21.090  0.00  0.00      PRO  C  
ATOM    714  CE  LYS P  68      -9.168  -0.244 -21.346  0.00  0.00      PRO  C  
ATOM    715  NZ  LYS P  68      -8.402  -1.411 -21.675  0.00  0.00      PRO  N1+
ATOM    716  HN  LYS P  68     -14.839  -1.048 -18.742  0.00  0.00      PRO  H  
ATOM    717  HA  LYS P  68     -13.208  -1.080 -21.136  0.00  0.00      PRO  H  
ATOM    718  HB1 LYS P  68     -12.438  -0.298 -18.777  0.00  0.00      PRO  H  
ATOM    719  HB2 LYS P  68     -12.437  -2.098 -18.366  0.00  0.00      PRO  H  
ATOM    720  HG1 LYS P  68     -10.092  -1.198 -18.979  0.00  0.00      PRO  H  
ATOM    721  HG2 LYS P  68     -10.600  -2.476 -20.103  0.00  0.00      PRO  H  
ATOM    722  HD1 LYS P  68     -10.948  -1.300 -21.916  0.00  0.00      PRO  H  
ATOM    723  HD2 LYS P  68     -11.284   0.198 -21.034  0.00  0.00      PRO  H  
ATOM    724  HE1 LYS P  68      -9.138   0.465 -22.200  0.00  0.00      PRO  H  
ATOM    725  HE2 LYS P  68      -8.703   0.192 -20.436  0.00  0.00      PRO  H  
ATOM    726  HZ1 LYS P  68      -7.740  -1.287 -22.467  0.00  0.00      PRO  H  
ATOM    727  HZ2 LYS P  68      -7.968  -1.830 -20.828  0.00  0.00      PRO  H  
ATOM    728  HZ3 LYS P  68      -8.915  -2.187 -22.141  0.00  0.00      PRO  H  
ATOM    729  N   ARG P  69     -14.054  -3.844 -19.872  0.00  0.00      PRO  N  
ATOM    730  CA  ARG P  69     -14.359  -5.167 -20.303  0.00  0.00      PRO  C  
ATOM    731  C   ARG P  69     -13.319  -6.183 -20.130  0.00  0.00      PRO  C  
ATOM    732  O   ARG P  69     -13.510  -7.315 -20.632  0.00  0.00      PRO  O  
ATOM    733  CB  ARG P  69     -15.370  -5.293 -21.396  0.00  0.00      PRO  C  
ATOM    734  CG  ARG P  69     -16.849  -4.805 -20.919  0.00  0.00      PRO  C  
ATOM    735  CD  ARG P  69     -17.931  -4.935 -22.005  0.00  0.00      PRO  C  
ATOM    736  NE  ARG P  69     -18.251  -6.378 -22.215  0.00  0.00      PRO  N1+
ATOM    737  CZ  ARG P  69     -19.356  -6.826 -22.817  0.00  0.00      PRO  C  
ATOM    738  NH1 ARG P  69     -20.111  -6.004 -23.533  0.00  0.00      PRO  N  
ATOM    739  NH2 ARG P  69     -19.765  -8.072 -22.608  0.00  0.00      PRO  N  
ATOM    740  HN  ARG P  69     -14.372  -3.660 -18.946  0.00  0.00      PRO  H  
ATOM    741  HA  ARG P  69     -15.016  -5.438 -19.490  0.00  0.00      PRO  H  
ATOM    742  HB1 ARG P  69     -15.083  -4.593 -22.209  0.00  0.00      PRO  H  
ATOM    743  HB2 ARG P  69     -15.511  -6.355 -21.691  0.00  0.00      PRO  H  
ATOM    744  HG1 ARG P  69     -17.169  -5.430 -20.058  0.00  0.00      PRO  H  
ATOM    745  HG2 ARG P  69     -16.738  -3.830 -20.400  0.00  0.00      PRO  H  
ATOM    746  HD1 ARG P  69     -18.868  -4.345 -21.912  0.00  0.00      PRO  H  
ATOM    747  HD2 ARG P  69     -17.512  -4.510 -22.942  0.00  0.00      PRO  H  
ATOM    748  HE  ARG P  69     -17.757  -7.140 -21.797  0.00  0.00      PRO  H  
ATOM    749 HH11 ARG P  69     -20.766  -6.505 -24.098  0.00  0.00      PRO  H  
ATOM    750 HH12 ARG P  69     -19.784  -5.109 -23.837  0.00  0.00      PRO  H  
ATOM    751 HH21 ARG P  69     -20.757  -8.192 -22.567  0.00  0.00      PRO  H  
ATOM    752 HH22 ARG P  69     -19.118  -8.665 -22.129  0.00  0.00      PRO  H  
ATOM    753  N   LEU P  70     -12.233  -5.881 -19.445  0.00  0.00      PRO  N  
ATOM    754  CA  LEU P  70     -11.086  -6.827 -19.234  0.00  0.00      PRO  C  
ATOM    755  C   LEU P  70     -10.545  -7.411 -20.534  0.00  0.00      PRO  C  
ATOM    756  O   LEU P  70     -10.583  -8.602 -20.769  0.00  0.00      PRO  O  
ATOM    757  CB  LEU P  70     -11.376  -7.890 -18.122  0.00  0.00      PRO  C  
ATOM    758  CG  LEU P  70     -11.952  -7.518 -16.724  0.00  0.00      PRO  C  
ATOM    759  CD1 LEU P  70     -11.989  -8.729 -15.858  0.00  0.00      PRO  C  
ATOM    760  CD2 LEU P  70     -11.100  -6.475 -16.028  0.00  0.00      PRO  C  
ATOM    761  HN  LEU P  70     -12.187  -5.064 -18.875  0.00  0.00      PRO  H  
ATOM    762  HA  LEU P  70     -10.289  -6.269 -18.765  0.00  0.00      PRO  H  
ATOM    763  HB1 LEU P  70     -12.096  -8.631 -18.529  0.00  0.00      PRO  H  
ATOM    764  HB2 LEU P  70     -10.409  -8.346 -17.820  0.00  0.00      PRO  H  
ATOM    765  HG  LEU P  70     -12.962  -7.075 -16.863  0.00  0.00      PRO  H  
ATOM    766 HD11 LEU P  70     -12.599  -8.546 -14.948  0.00  0.00      PRO  H  
ATOM    767 HD12 LEU P  70     -12.431  -9.640 -16.314  0.00  0.00      PRO  H  
ATOM    768 HD13 LEU P  70     -10.933  -8.965 -15.604  0.00  0.00      PRO  H  
ATOM    769 HD21 LEU P  70     -11.735  -6.313 -15.131  0.00  0.00      PRO  H  
ATOM    770 HD22 LEU P  70     -10.067  -6.761 -15.738  0.00  0.00      PRO  H  
ATOM    771 HD23 LEU P  70     -10.975  -5.565 -16.652  0.00  0.00      PRO  H  
ATOM    772  N   ARG P  71     -10.059  -6.619 -21.490  0.00  0.00      PRO  N  
ATOM    773  CA  ARG P  71      -9.610  -7.022 -22.878  0.00  0.00      PRO  C  
ATOM    774  C   ARG P  71      -8.130  -7.090 -23.005  0.00  0.00      PRO  C  
ATOM    775  O   ARG P  71      -7.582  -7.512 -23.996  0.00  0.00      PRO  O  
ATOM    776  CB  ARG P  71     -10.170  -6.082 -23.989  0.00  0.00      PRO  C  
ATOM    777  CG  ARG P  71     -11.752  -6.108 -24.175  0.00  0.00      PRO  C  
ATOM    778  CD  ARG P  71     -12.311  -7.496 -24.609  0.00  0.00      PRO  C  
ATOM    779  NE  ARG P  71     -12.800  -8.116 -23.306  0.00  0.00      PRO  N1+
ATOM    780  CZ  ARG P  71     -13.360  -9.350 -23.169  0.00  0.00      PRO  C  
ATOM    781  NH1 ARG P  71     -13.751 -10.019 -24.241  0.00  0.00      PRO  N  
ATOM    782  NH2 ARG P  71     -13.456  -9.859 -22.013  0.00  0.00      PRO  N  
ATOM    783  HN  ARG P  71      -9.728  -5.707 -21.262  0.00  0.00      PRO  H  
ATOM    784  HA  ARG P  71      -9.998  -8.024 -22.985  0.00  0.00      PRO  H  
ATOM    785  HB1 ARG P  71      -9.844  -5.056 -23.716  0.00  0.00      PRO  H  
ATOM    786  HB2 ARG P  71      -9.763  -6.413 -24.968  0.00  0.00      PRO  H  
ATOM    787  HG1 ARG P  71     -12.183  -5.662 -23.254  0.00  0.00      PRO  H  
ATOM    788  HG2 ARG P  71     -12.005  -5.430 -25.019  0.00  0.00      PRO  H  
ATOM    789  HD1 ARG P  71     -13.194  -7.464 -25.282  0.00  0.00      PRO  H  
ATOM    790  HD2 ARG P  71     -11.535  -8.207 -24.966  0.00  0.00      PRO  H  
ATOM    791  HE  ARG P  71     -12.726  -7.630 -22.435  0.00  0.00      PRO  H  
ATOM    792 HH11 ARG P  71     -13.810 -11.017 -24.231  0.00  0.00      PRO  H  
ATOM    793 HH12 ARG P  71     -13.762  -9.510 -25.102  0.00  0.00      PRO  H  
ATOM    794 HH21 ARG P  71     -13.695 -10.827 -22.091  0.00  0.00      PRO  H  
ATOM    795 HH22 ARG P  71     -13.181  -9.411 -21.162  0.00  0.00      PRO  H  
ATOM    796  N   SER P  72      -7.447  -6.823 -21.908  0.00  0.00      PRO  N  
ATOM    797  CA  SER P  72      -5.981  -6.875 -21.847  0.00  0.00      PRO  C  
ATOM    798  C   SER P  72      -5.511  -7.417 -20.470  0.00  0.00      PRO  C  
ATOM    799  O   SER P  72      -6.246  -7.277 -19.453  0.00  0.00      PRO  O  
ATOM    800  CB  SER P  72      -5.348  -5.516 -22.134  0.00  0.00      PRO  C  
ATOM    801  OG  SER P  72      -5.103  -4.724 -20.941  0.00  0.00      PRO  O  
ATOM    802  HN  SER P  72      -7.911  -6.530 -21.075  0.00  0.00      PRO  H  
ATOM    803  HA  SER P  72      -5.566  -7.598 -22.534  0.00  0.00      PRO  H  
ATOM    804  HB1 SER P  72      -4.415  -5.776 -22.679  0.00  0.00      PRO  H  
ATOM    805  HB2 SER P  72      -5.969  -4.988 -22.889  0.00  0.00      PRO  H  
ATOM    806  HG1 SER P  72      -5.836  -4.103 -20.918  0.00  0.00      PRO  H  
ATOM    807  N   MET P  73      -4.255  -7.934 -20.320  0.00  0.00      PRO  N  
ATOM    808  CA  MET P  73      -3.598  -8.284 -19.049  0.00  0.00      PRO  C  
ATOM    809  C   MET P  73      -3.515  -7.146 -18.076  0.00  0.00      PRO  C  
ATOM    810  O   MET P  73      -3.725  -7.395 -16.847  0.00  0.00      PRO  O  
ATOM    811  CB  MET P  73      -2.179  -8.793 -19.285  0.00  0.00      PRO  C  
ATOM    812  CG  MET P  73      -1.614  -9.384 -17.970  0.00  0.00      PRO  C  
ATOM    813  SD  MET P  73      -0.141 -10.291 -18.356  0.00  0.00      PRO  S  
ATOM    814  CE  MET P  73       0.881  -8.741 -18.275  0.00  0.00      PRO  C  
ATOM    815  HN  MET P  73      -3.741  -8.137 -21.149  0.00  0.00      PRO  H  
ATOM    816  HA  MET P  73      -4.217  -9.053 -18.612  0.00  0.00      PRO  H  
ATOM    817  HB1 MET P  73      -2.247  -9.624 -20.020  0.00  0.00      PRO  H  
ATOM    818  HB2 MET P  73      -1.504  -8.069 -19.789  0.00  0.00      PRO  H  
ATOM    819  HG1 MET P  73      -1.612  -8.548 -17.238  0.00  0.00      PRO  H  
ATOM    820  HG2 MET P  73      -2.280 -10.182 -17.579  0.00  0.00      PRO  H  
ATOM    821  HE1 MET P  73       1.909  -8.867 -18.676  0.00  0.00      PRO  H  
ATOM    822  HE2 MET P  73       0.372  -8.012 -18.941  0.00  0.00      PRO  H  
ATOM    823  HE3 MET P  73       1.048  -8.459 -17.214  0.00  0.00      PRO  H  
ATOM    824  N   THR P  74      -3.219  -5.975 -18.607  0.00  0.00      PRO  N  
ATOM    825  CA  THR P  74      -3.155  -4.636 -17.928  0.00  0.00      PRO  C  
ATOM    826  C   THR P  74      -4.447  -4.308 -17.215  0.00  0.00      PRO  C  
ATOM    827  O   THR P  74      -4.381  -3.875 -16.050  0.00  0.00      PRO  O  
ATOM    828  CB  THR P  74      -2.887  -3.479 -18.901  0.00  0.00      PRO  C  
ATOM    829  OG1 THR P  74      -2.655  -3.871 -20.278  0.00  0.00      PRO  O  
ATOM    830  CG2 THR P  74      -1.757  -2.646 -18.447  0.00  0.00      PRO  C  
ATOM    831  HN  THR P  74      -3.231  -5.894 -19.600  0.00  0.00      PRO  H  
ATOM    832  HA  THR P  74      -2.323  -4.629 -17.239  0.00  0.00      PRO  H  
ATOM    833  HB  THR P  74      -3.751  -2.787 -18.991  0.00  0.00      PRO  H  
ATOM    834  HG1 THR P  74      -3.499  -4.098 -20.675  0.00  0.00      PRO  H  
ATOM    835 HG21 THR P  74      -0.851  -3.285 -18.515  0.00  0.00      PRO  H  
ATOM    836 HG22 THR P  74      -1.685  -1.701 -19.027  0.00  0.00      PRO  H  
ATOM    837 HG23 THR P  74      -1.994  -2.404 -17.389  0.00  0.00      PRO  H  
ATOM    838  N   ASP P  75      -5.622  -4.680 -17.773  0.00  0.00      PRO  N  
ATOM    839  CA  ASP P  75      -6.938  -4.440 -17.206  0.00  0.00      PRO  C  
ATOM    840  C   ASP P  75      -7.120  -5.189 -15.907  0.00  0.00      PRO  C  
ATOM    841  O   ASP P  75      -7.714  -4.729 -14.954  0.00  0.00      PRO  O  
ATOM    842  CB  ASP P  75      -8.034  -4.721 -18.326  0.00  0.00      PRO  C  
ATOM    843  CG  ASP P  75      -7.781  -3.942 -19.576  0.00  0.00      PRO  C  
ATOM    844  OD1 ASP P  75      -7.134  -2.873 -19.689  0.00  0.00      PRO  O1-
ATOM    845  OD2 ASP P  75      -8.527  -4.348 -20.523  0.00  0.00      PRO  O  
ATOM    846  HN  ASP P  75      -5.597  -5.247 -18.593  0.00  0.00      PRO  H  
ATOM    847  HA  ASP P  75      -7.011  -3.388 -16.971  0.00  0.00      PRO  H  
ATOM    848  HB1 ASP P  75      -7.919  -5.810 -18.512  0.00  0.00      PRO  H  
ATOM    849  HB2 ASP P  75      -9.015  -4.488 -17.860  0.00  0.00      PRO  H  
ATOM    850  N   VAL P  76      -6.676  -6.452 -15.840  0.00  0.00      PRO  N  
ATOM    851  CA  VAL P  76      -6.782  -7.334 -14.715  0.00  0.00      PRO  C  
ATOM    852  C   VAL P  76      -5.933  -6.884 -13.510  0.00  0.00      PRO  C  
ATOM    853  O   VAL P  76      -6.453  -6.809 -12.395  0.00  0.00      PRO  O  
ATOM    854  CB  VAL P  76      -6.309  -8.735 -15.127  0.00  0.00      PRO  C  
ATOM    855  CG1 VAL P  76      -6.365  -9.692 -13.860  0.00  0.00      PRO  C  
ATOM    856  CG2 VAL P  76      -7.104  -9.341 -16.339  0.00  0.00      PRO  C  
ATOM    857  HN  VAL P  76      -6.219  -6.874 -16.620  0.00  0.00      PRO  H  
ATOM    858  HA  VAL P  76      -7.808  -7.441 -14.393  0.00  0.00      PRO  H  
ATOM    859  HB  VAL P  76      -5.256  -8.506 -15.397  0.00  0.00      PRO  H  
ATOM    860 HG11 VAL P  76      -5.917  -9.186 -12.978  0.00  0.00      PRO  H  
ATOM    861 HG12 VAL P  76      -7.409 -10.017 -13.664  0.00  0.00      PRO  H  
ATOM    862 HG13 VAL P  76      -5.819 -10.603 -14.186  0.00  0.00      PRO  H  
ATOM    863 HG21 VAL P  76      -6.677 -10.362 -16.444  0.00  0.00      PRO  H  
ATOM    864 HG22 VAL P  76      -8.160  -9.549 -16.066  0.00  0.00      PRO  H  
ATOM    865 HG23 VAL P  76      -7.140  -8.696 -17.242  0.00  0.00      PRO  H  
ATOM    866  N   TYR P  77      -4.701  -6.532 -13.716  0.00  0.00      PRO  N  
ATOM    867  CA  TYR P  77      -3.806  -5.998 -12.684  0.00  0.00      PRO  C  
ATOM    868  C   TYR P  77      -4.386  -4.729 -12.085  0.00  0.00      PRO  C  
ATOM    869  O   TYR P  77      -4.401  -4.538 -10.874  0.00  0.00      PRO  O  
ATOM    870  CB  TYR P  77      -2.423  -5.683 -13.232  0.00  0.00      PRO  C  
ATOM    871  CG  TYR P  77      -1.524  -6.821 -13.600  0.00  0.00      PRO  C  
ATOM    872  CD1 TYR P  77      -1.781  -8.130 -13.238  0.00  0.00      PRO  C  
ATOM    873  CE1 TYR P  77      -0.908  -9.189 -13.574  0.00  0.00      PRO  C  
ATOM    874  CZ  TYR P  77       0.283  -8.830 -14.313  0.00  0.00      PRO  C  
ATOM    875  OH  TYR P  77       1.219  -9.832 -14.605  0.00  0.00      PRO  O  
ATOM    876  CD2 TYR P  77      -0.296  -6.526 -14.337  0.00  0.00      PRO  C  
ATOM    877  CE2 TYR P  77       0.585  -7.524 -14.616  0.00  0.00      PRO  C  
ATOM    878  HN  TYR P  77      -4.176  -6.731 -14.540  0.00  0.00      PRO  H  
ATOM    879  HA  TYR P  77      -3.779  -6.663 -11.833  0.00  0.00      PRO  H  
ATOM    880  HB1 TYR P  77      -2.522  -5.017 -14.116  0.00  0.00      PRO  H  
ATOM    881  HB2 TYR P  77      -1.853  -5.214 -12.402  0.00  0.00      PRO  H  
ATOM    882  HD1 TYR P  77      -2.619  -8.395 -12.610  0.00  0.00      PRO  H  
ATOM    883  HE1 TYR P  77      -1.107 -10.198 -13.243  0.00  0.00      PRO  H  
ATOM    884  HH  TYR P  77       0.889 -10.700 -14.362  0.00  0.00      PRO  H  
ATOM    885  HD2 TYR P  77       0.021  -5.508 -14.504  0.00  0.00      PRO  H  
ATOM    886  HE2 TYR P  77       1.468  -7.253 -15.176  0.00  0.00      PRO  H  
ATOM    887  N   LEU P  78      -4.937  -3.879 -12.917  0.00  0.00      PRO  N  
ATOM    888  CA  LEU P  78      -5.612  -2.682 -12.493  0.00  0.00      PRO  C  
ATOM    889  C   LEU P  78      -6.845  -2.891 -11.605  0.00  0.00      PRO  C  
ATOM    890  O   LEU P  78      -6.949  -2.136 -10.711  0.00  0.00      PRO  O  
ATOM    891  CB  LEU P  78      -6.029  -1.828 -13.704  0.00  0.00      PRO  C  
ATOM    892  CG  LEU P  78      -5.036  -0.679 -14.071  0.00  0.00      PRO  C  
ATOM    893  CD1 LEU P  78      -5.207  -0.181 -15.542  0.00  0.00      PRO  C  
ATOM    894  CD2 LEU P  78      -5.296   0.568 -13.147  0.00  0.00      PRO  C  
ATOM    895  HN  LEU P  78      -5.030  -4.143 -13.874  0.00  0.00      PRO  H  
ATOM    896  HA  LEU P  78      -4.927  -2.120 -11.875  0.00  0.00      PRO  H  
ATOM    897  HB1 LEU P  78      -6.043  -2.425 -14.641  0.00  0.00      PRO  H  
ATOM    898  HB2 LEU P  78      -7.061  -1.422 -13.640  0.00  0.00      PRO  H  
ATOM    899  HG  LEU P  78      -3.990  -1.052 -14.028  0.00  0.00      PRO  H  
ATOM    900 HD11 LEU P  78      -6.023   0.566 -15.639  0.00  0.00      PRO  H  
ATOM    901 HD12 LEU P  78      -4.367   0.495 -15.811  0.00  0.00      PRO  H  
ATOM    902 HD13 LEU P  78      -5.348  -0.963 -16.318  0.00  0.00      PRO  H  
ATOM    903 HD21 LEU P  78      -5.369   0.365 -12.057  0.00  0.00      PRO  H  
ATOM    904 HD22 LEU P  78      -4.507   1.319 -13.363  0.00  0.00      PRO  H  
ATOM    905 HD23 LEU P  78      -6.212   1.068 -13.530  0.00  0.00      PRO  H  
ATOM    906  N   LEU P  79      -7.693  -3.894 -11.907  0.00  0.00      PRO  N  
ATOM    907  CA  LEU P  79      -8.661  -4.400 -10.941  0.00  0.00      PRO  C  
ATOM    908  C   LEU P  79      -8.144  -4.957  -9.613  0.00  0.00      PRO  C  
ATOM    909  O   LEU P  79      -8.594  -4.584  -8.575  0.00  0.00      PRO  O  
ATOM    910  CB  LEU P  79      -9.539  -5.535 -11.683  0.00  0.00      PRO  C  
ATOM    911  CG  LEU P  79     -10.303  -6.504 -10.778  0.00  0.00      PRO  C  
ATOM    912  CD1 LEU P  79     -11.387  -5.754  -9.939  0.00  0.00      PRO  C  
ATOM    913  CD2 LEU P  79     -10.964  -7.518 -11.696  0.00  0.00      PRO  C  
ATOM    914  HN  LEU P  79      -7.562  -4.503 -12.685  0.00  0.00      PRO  H  
ATOM    915  HA  LEU P  79      -9.407  -3.651 -10.720  0.00  0.00      PRO  H  
ATOM    916  HB1 LEU P  79     -10.217  -4.919 -12.312  0.00  0.00      PRO  H  
ATOM    917  HB2 LEU P  79      -8.922  -6.116 -12.401  0.00  0.00      PRO  H  
ATOM    918  HG  LEU P  79      -9.673  -7.074 -10.062  0.00  0.00      PRO  H  
ATOM    919 HD11 LEU P  79     -11.982  -5.045 -10.554  0.00  0.00      PRO  H  
ATOM    920 HD12 LEU P  79     -12.044  -6.560  -9.549  0.00  0.00      PRO  H  
ATOM    921 HD13 LEU P  79     -11.005  -5.210  -9.049  0.00  0.00      PRO  H  
ATOM    922 HD21 LEU P  79     -11.775  -7.923 -11.053  0.00  0.00      PRO  H  
ATOM    923 HD22 LEU P  79     -11.368  -7.162 -12.667  0.00  0.00      PRO  H  
ATOM    924 HD23 LEU P  79     -10.407  -8.454 -11.915  0.00  0.00      PRO  H  
ATOM    925  N   ASN P  80      -7.090  -5.808  -9.653  0.00  0.00      PRO  N  
ATOM    926  CA  ASN P  80      -6.411  -6.465  -8.527  0.00  0.00      PRO  C  
ATOM    927  C   ASN P  80      -5.756  -5.420  -7.629  0.00  0.00      PRO  C  
ATOM    928  O   ASN P  80      -5.841  -5.561  -6.404  0.00  0.00      PRO  O  
ATOM    929  CB  ASN P  80      -5.473  -7.689  -8.989  0.00  0.00      PRO  C  
ATOM    930  CG  ASN P  80      -6.476  -8.615  -9.697  0.00  0.00      PRO  C  
ATOM    931  OD1 ASN P  80      -7.701  -8.563  -9.612  0.00  0.00      PRO  O  
ATOM    932  ND2 ASN P  80      -5.914  -9.551 -10.491  0.00  0.00      PRO  N  
ATOM    933  HN  ASN P  80      -6.855  -6.184 -10.546  0.00  0.00      PRO  H  
ATOM    934  HA  ASN P  80      -7.127  -6.938  -7.872  0.00  0.00      PRO  H  
ATOM    935  HB1 ASN P  80      -4.757  -7.282  -9.734  0.00  0.00      PRO  H  
ATOM    936  HB2 ASN P  80      -5.025  -8.204  -8.112  0.00  0.00      PRO  H  
ATOM    937 HD21 ASN P  80      -6.490 -10.192 -10.999  0.00  0.00      PRO  H  
ATOM    938 HD22 ASN P  80      -4.924  -9.683 -10.539  0.00  0.00      PRO  H  
ATOM    939  N   LEU P  81      -5.223  -4.358  -8.228  0.00  0.00      PRO  N  
ATOM    940  CA  LEU P  81      -4.851  -3.122  -7.542  0.00  0.00      PRO  C  
ATOM    941  C   LEU P  81      -5.976  -2.438  -6.741  0.00  0.00      PRO  C  
ATOM    942  O   LEU P  81      -5.760  -2.232  -5.519  0.00  0.00      PRO  O  
ATOM    943  CB  LEU P  81      -4.346  -2.162  -8.615  0.00  0.00      PRO  C  
ATOM    944  CG  LEU P  81      -2.817  -2.513  -8.870  0.00  0.00      PRO  C  
ATOM    945  CD1 LEU P  81      -2.345  -1.872 -10.205  0.00  0.00      PRO  C  
ATOM    946  CD2 LEU P  81      -2.034  -2.036  -7.716  0.00  0.00      PRO  C  
ATOM    947  HN  LEU P  81      -5.123  -4.283  -9.217  0.00  0.00      PRO  H  
ATOM    948  HA  LEU P  81      -4.126  -3.336  -6.771  0.00  0.00      PRO  H  
ATOM    949  HB1 LEU P  81      -4.880  -2.228  -9.587  0.00  0.00      PRO  H  
ATOM    950  HB2 LEU P  81      -4.459  -1.108  -8.280  0.00  0.00      PRO  H  
ATOM    951  HG  LEU P  81      -2.788  -3.618  -8.982  0.00  0.00      PRO  H  
ATOM    952 HD11 LEU P  81      -1.272  -2.126 -10.341  0.00  0.00      PRO  H  
ATOM    953 HD12 LEU P  81      -2.937  -2.287 -11.049  0.00  0.00      PRO  H  
ATOM    954 HD13 LEU P  81      -2.479  -0.776 -10.080  0.00  0.00      PRO  H  
ATOM    955 HD21 LEU P  81      -2.336  -2.469  -6.739  0.00  0.00      PRO  H  
ATOM    956 HD22 LEU P  81      -0.968  -2.339  -7.797  0.00  0.00      PRO  H  
ATOM    957 HD23 LEU P  81      -2.036  -0.951  -7.475  0.00  0.00      PRO  H  
ATOM    958  N   ALA P  82      -7.122  -2.186  -7.337  0.00  0.00      PRO  N  
ATOM    959  CA  ALA P  82      -8.335  -1.786  -6.582  0.00  0.00      PRO  C  
ATOM    960  C   ALA P  82      -8.876  -2.923  -5.530  0.00  0.00      PRO  C  
ATOM    961  O   ALA P  82      -9.406  -2.598  -4.468  0.00  0.00      PRO  O  
ATOM    962  CB  ALA P  82      -9.485  -1.475  -7.478  0.00  0.00      PRO  C  
ATOM    963  HN  ALA P  82      -7.339  -2.455  -8.272  0.00  0.00      PRO  H  
ATOM    964  HA  ALA P  82      -8.004  -0.972  -5.954  0.00  0.00      PRO  H  
ATOM    965  HB1 ALA P  82      -9.267  -0.633  -8.170  0.00  0.00      PRO  H  
ATOM    966  HB2 ALA P  82      -9.795  -2.329  -8.118  0.00  0.00      PRO  H  
ATOM    967  HB3 ALA P  82     -10.367  -1.164  -6.879  0.00  0.00      PRO  H  
ATOM    968  N   ILE P  83      -8.827  -4.286  -5.827  0.00  0.00      PRO  N  
ATOM    969  CA  ILE P  83      -9.184  -5.298  -4.782  0.00  0.00      PRO  C  
ATOM    970  C   ILE P  83      -8.176  -5.331  -3.668  0.00  0.00      PRO  C  
ATOM    971  O   ILE P  83      -8.524  -5.521  -2.491  0.00  0.00      PRO  O  
ATOM    972  CB  ILE P  83      -9.293  -6.661  -5.398  0.00  0.00      PRO  C  
ATOM    973  CG2 ILE P  83      -9.428  -7.822  -4.449  0.00  0.00      PRO  C  
ATOM    974  CG1 ILE P  83     -10.346  -6.710  -6.605  0.00  0.00      PRO  C  
ATOM    975  CD  ILE P  83     -11.713  -6.930  -6.136  0.00  0.00      PRO  C  
ATOM    976  HN  ILE P  83      -8.578  -4.532  -6.761  0.00  0.00      PRO  H  
ATOM    977  HA  ILE P  83     -10.104  -5.055  -4.272  0.00  0.00      PRO  H  
ATOM    978  HB  ILE P  83      -8.367  -6.864  -5.978  0.00  0.00      PRO  H  
ATOM    979 HG21 ILE P  83     -10.270  -7.538  -3.781  0.00  0.00      PRO  H  
ATOM    980 HG22 ILE P  83      -9.669  -8.802  -4.912  0.00  0.00      PRO  H  
ATOM    981 HG23 ILE P  83      -8.507  -7.908  -3.833  0.00  0.00      PRO  H  
ATOM    982 HG11 ILE P  83     -10.339  -5.743  -7.151  0.00  0.00      PRO  H  
ATOM    983 HG12 ILE P  83     -10.030  -7.467  -7.355  0.00  0.00      PRO  H  
ATOM    984  HD1 ILE P  83     -12.444  -7.098  -6.956  0.00  0.00      PRO  H  
ATOM    985  HD2 ILE P  83     -11.617  -7.938  -5.680  0.00  0.00      PRO  H  
ATOM    986  HD3 ILE P  83     -12.165  -6.274  -5.361  0.00  0.00      PRO  H  
ATOM    987  N   SER P  84      -6.873  -5.154  -4.018  0.00  0.00      PRO  N  
ATOM    988  CA  SER P  84      -5.799  -5.039  -3.004  0.00  0.00      PRO  C  
ATOM    989  C   SER P  84      -5.936  -3.861  -1.976  0.00  0.00      PRO  C  
ATOM    990  O   SER P  84      -5.727  -3.926  -0.810  0.00  0.00      PRO  O  
ATOM    991  CB  SER P  84      -4.363  -4.994  -3.575  0.00  0.00      PRO  C  
ATOM    992  OG  SER P  84      -4.041  -6.207  -4.235  0.00  0.00      PRO  O  
ATOM    993  HN  SER P  84      -6.658  -4.967  -4.973  0.00  0.00      PRO  H  
ATOM    994  HA  SER P  84      -5.787  -5.955  -2.432  0.00  0.00      PRO  H  
ATOM    995  HB1 SER P  84      -4.274  -4.190  -4.337  0.00  0.00      PRO  H  
ATOM    996  HB2 SER P  84      -3.592  -4.709  -2.827  0.00  0.00      PRO  H  
ATOM    997  HG1 SER P  84      -4.428  -6.121  -5.110  0.00  0.00      PRO  H  
ATOM    998  N   ASP P  85      -6.376  -2.715  -2.540  0.00  0.00      PRO  N  
ATOM    999  CA  ASP P  85      -6.939  -1.533  -1.783  0.00  0.00      PRO  C  
ATOM   1000  C   ASP P  85      -8.137  -1.819  -0.959  0.00  0.00      PRO  C  
ATOM   1001  O   ASP P  85      -8.091  -1.690   0.251  0.00  0.00      PRO  O  
ATOM   1002  CB  ASP P  85      -7.192  -0.312  -2.684  0.00  0.00      PRO  C  
ATOM   1003  CG  ASP P  85      -5.906   0.289  -3.033  0.00  0.00      PRO  C  
ATOM   1004  OD1 ASP P  85      -4.801  -0.015  -2.390  0.00  0.00      PRO  O1-
ATOM   1005  OD2 ASP P  85      -5.836   1.205  -3.923  0.00  0.00      PRO  O  
ATOM   1006  HN  ASP P  85      -6.578  -2.493  -3.490  0.00  0.00      PRO  H  
ATOM   1007  HA  ASP P  85      -6.216  -1.287  -1.019  0.00  0.00      PRO  H  
ATOM   1008  HB1 ASP P  85      -7.631  -0.828  -3.565  0.00  0.00      PRO  H  
ATOM   1009  HB2 ASP P  85      -7.918   0.441  -2.309  0.00  0.00      PRO  H  
ATOM   1010  N   LEU P  86      -9.195  -2.447  -1.546  0.00  0.00      PRO  N  
ATOM   1011  CA  LEU P  86     -10.484  -2.794  -0.874  0.00  0.00      PRO  C  
ATOM   1012  C   LEU P  86     -10.259  -3.634   0.419  0.00  0.00      PRO  C  
ATOM   1013  O   LEU P  86     -10.932  -3.484   1.423  0.00  0.00      PRO  O  
ATOM   1014  CB  LEU P  86     -11.372  -3.473  -1.870  0.00  0.00      PRO  C  
ATOM   1015  CG  LEU P  86     -12.052  -2.442  -2.878  0.00  0.00      PRO  C  
ATOM   1016  CD1 LEU P  86     -12.510  -3.224  -4.178  0.00  0.00      PRO  C  
ATOM   1017  CD2 LEU P  86     -13.188  -1.575  -2.269  0.00  0.00      PRO  C  
ATOM   1018  HN  LEU P  86      -9.170  -2.534  -2.539  0.00  0.00      PRO  H  
ATOM   1019  HA  LEU P  86     -11.071  -1.920  -0.633  0.00  0.00      PRO  H  
ATOM   1020  HB1 LEU P  86     -10.813  -4.263  -2.415  0.00  0.00      PRO  H  
ATOM   1021  HB2 LEU P  86     -12.257  -3.923  -1.371  0.00  0.00      PRO  H  
ATOM   1022  HG  LEU P  86     -11.236  -1.755  -3.190  0.00  0.00      PRO  H  
ATOM   1023 HD11 LEU P  86     -13.439  -2.798  -4.615  0.00  0.00      PRO  H  
ATOM   1024 HD12 LEU P  86     -11.716  -3.116  -4.948  0.00  0.00      PRO  H  
ATOM   1025 HD13 LEU P  86     -12.736  -4.273  -3.892  0.00  0.00      PRO  H  
ATOM   1026 HD21 LEU P  86     -12.890  -1.022  -1.353  0.00  0.00      PRO  H  
ATOM   1027 HD22 LEU P  86     -13.612  -0.892  -3.036  0.00  0.00      PRO  H  
ATOM   1028 HD23 LEU P  86     -14.060  -2.149  -1.888  0.00  0.00      PRO  H  
ATOM   1029  N   LEU P  87      -9.290  -4.590   0.407  0.00  0.00      PRO  N  
ATOM   1030  CA  LEU P  87      -8.979  -5.439   1.529  0.00  0.00      PRO  C  
ATOM   1031  C   LEU P  87      -8.594  -4.714   2.775  0.00  0.00      PRO  C  
ATOM   1032  O   LEU P  87      -9.076  -4.935   3.850  0.00  0.00      PRO  O  
ATOM   1033  CB  LEU P  87      -7.934  -6.551   1.170  0.00  0.00      PRO  C  
ATOM   1034  CG  LEU P  87      -7.815  -7.493   2.299  0.00  0.00      PRO  C  
ATOM   1035  CD1 LEU P  87      -9.067  -8.299   2.620  0.00  0.00      PRO  C  
ATOM   1036  CD2 LEU P  87      -6.754  -8.480   1.945  0.00  0.00      PRO  C  
ATOM   1037  HN  LEU P  87      -8.666  -4.762  -0.352  0.00  0.00      PRO  H  
ATOM   1038  HA  LEU P  87      -9.854  -6.027   1.768  0.00  0.00      PRO  H  
ATOM   1039  HB1 LEU P  87      -8.279  -7.055   0.242  0.00  0.00      PRO  H  
ATOM   1040  HB2 LEU P  87      -6.994  -5.985   0.994  0.00  0.00      PRO  H  
ATOM   1041  HG  LEU P  87      -7.487  -6.983   3.229  0.00  0.00      PRO  H  
ATOM   1042 HD11 LEU P  87      -9.638  -8.697   1.753  0.00  0.00      PRO  H  
ATOM   1043 HD12 LEU P  87      -8.745  -9.170   3.229  0.00  0.00      PRO  H  
ATOM   1044 HD13 LEU P  87      -9.757  -7.679   3.231  0.00  0.00      PRO  H  
ATOM   1045 HD21 LEU P  87      -5.861  -7.890   1.648  0.00  0.00      PRO  H  
ATOM   1046 HD22 LEU P  87      -6.529  -9.091   2.844  0.00  0.00      PRO  H  
ATOM   1047 HD23 LEU P  87      -6.957  -9.216   1.137  0.00  0.00      PRO  H  
ATOM   1048  N   PHE P  88      -7.745  -3.717   2.511  0.00  0.00      PRO  N  
ATOM   1049  CA  PHE P  88      -7.210  -2.671   3.424  0.00  0.00      PRO  C  
ATOM   1050  C   PHE P  88      -8.250  -1.654   3.935  0.00  0.00      PRO  C  
ATOM   1051  O   PHE P  88      -8.239  -1.296   5.103  0.00  0.00      PRO  O  
ATOM   1052  CB  PHE P  88      -5.858  -2.032   2.792  0.00  0.00      PRO  C  
ATOM   1053  CG  PHE P  88      -5.144  -1.078   3.703  0.00  0.00      PRO  C  
ATOM   1054  CD1 PHE P  88      -3.922  -1.405   4.295  0.00  0.00      PRO  C  
ATOM   1055  CE1 PHE P  88      -3.277  -0.531   5.047  0.00  0.00      PRO  C  
ATOM   1056  CZ  PHE P  88      -3.895   0.766   5.370  0.00  0.00      PRO  C  
ATOM   1057  CD2 PHE P  88      -5.683   0.187   3.905  0.00  0.00      PRO  C  
ATOM   1058  CE2 PHE P  88      -5.148   1.039   4.847  0.00  0.00      PRO  C  
ATOM   1059  HN  PHE P  88      -7.457  -3.577   1.567  0.00  0.00      PRO  H  
ATOM   1060  HA  PHE P  88      -6.917  -3.265   4.277  0.00  0.00      PRO  H  
ATOM   1061  HB1 PHE P  88      -5.225  -2.927   2.615  0.00  0.00      PRO  H  
ATOM   1062  HB2 PHE P  88      -6.059  -1.589   1.794  0.00  0.00      PRO  H  
ATOM   1063  HD1 PHE P  88      -3.434  -2.363   4.191  0.00  0.00      PRO  H  
ATOM   1064  HE1 PHE P  88      -2.309  -0.813   5.435  0.00  0.00      PRO  H  
ATOM   1065  HZ  PHE P  88      -3.251   1.438   5.916  0.00  0.00      PRO  H  
ATOM   1066  HD2 PHE P  88      -6.556   0.460   3.330  0.00  0.00      PRO  H  
ATOM   1067  HE2 PHE P  88      -5.586   2.025   4.793  0.00  0.00      PRO  H  
ATOM   1068  N   VAL P  89      -9.070  -1.110   3.039  0.00  0.00      PRO  N  
ATOM   1069  CA  VAL P  89     -10.213  -0.272   3.331  0.00  0.00      PRO  C  
ATOM   1070  C   VAL P  89     -11.182  -1.048   4.268  0.00  0.00      PRO  C  
ATOM   1071  O   VAL P  89     -11.598  -0.501   5.315  0.00  0.00      PRO  O  
ATOM   1072  CB  VAL P  89     -10.861   0.181   2.078  0.00  0.00      PRO  C  
ATOM   1073  CG1 VAL P  89     -12.149   0.978   2.328  0.00  0.00      PRO  C  
ATOM   1074  CG2 VAL P  89      -9.826   0.979   1.270  0.00  0.00      PRO  C  
ATOM   1075  HN  VAL P  89      -8.798  -1.224   2.087  0.00  0.00      PRO  H  
ATOM   1076  HA  VAL P  89      -9.793   0.591   3.828  0.00  0.00      PRO  H  
ATOM   1077  HB  VAL P  89     -11.172  -0.668   1.431  0.00  0.00      PRO  H  
ATOM   1078 HG11 VAL P  89     -11.936   1.929   2.861  0.00  0.00      PRO  H  
ATOM   1079 HG12 VAL P  89     -12.666   1.224   1.376  0.00  0.00      PRO  H  
ATOM   1080 HG13 VAL P  89     -12.799   0.286   2.905  0.00  0.00      PRO  H  
ATOM   1081 HG21 VAL P  89      -8.860   0.527   0.959  0.00  0.00      PRO  H  
ATOM   1082 HG22 VAL P  89     -10.291   1.376   0.343  0.00  0.00      PRO  H  
ATOM   1083 HG23 VAL P  89      -9.590   1.769   2.014  0.00  0.00      PRO  H  
ATOM   1084  N   PHE P  90     -11.475  -2.376   4.038  0.00  0.00      PRO  N  
ATOM   1085  CA  PHE P  90     -12.161  -3.193   5.070  0.00  0.00      PRO  C  
ATOM   1086  C   PHE P  90     -11.627  -3.160   6.436  0.00  0.00      PRO  C  
ATOM   1087  O   PHE P  90     -12.385  -3.247   7.386  0.00  0.00      PRO  O  
ATOM   1088  CB  PHE P  90     -12.421  -4.755   4.669  0.00  0.00      PRO  C  
ATOM   1089  CG  PHE P  90     -13.190  -4.873   3.410  0.00  0.00      PRO  C  
ATOM   1090  CD1 PHE P  90     -14.304  -4.064   3.171  0.00  0.00      PRO  C  
ATOM   1091  CE1 PHE P  90     -15.049  -4.270   1.970  0.00  0.00      PRO  C  
ATOM   1092  CZ  PHE P  90     -14.756  -5.348   1.115  0.00  0.00      PRO  C  
ATOM   1093  CD2 PHE P  90     -12.790  -5.797   2.521  0.00  0.00      PRO  C  
ATOM   1094  CE2 PHE P  90     -13.558  -6.082   1.361  0.00  0.00      PRO  C  
ATOM   1095  HN  PHE P  90     -11.137  -2.879   3.247  0.00  0.00      PRO  H  
ATOM   1096  HA  PHE P  90     -13.107  -2.689   5.202  0.00  0.00      PRO  H  
ATOM   1097  HB1 PHE P  90     -11.458  -5.300   4.568  0.00  0.00      PRO  H  
ATOM   1098  HB2 PHE P  90     -13.031  -5.119   5.523  0.00  0.00      PRO  H  
ATOM   1099  HD1 PHE P  90     -14.644  -3.231   3.767  0.00  0.00      PRO  H  
ATOM   1100  HE1 PHE P  90     -15.857  -3.579   1.781  0.00  0.00      PRO  H  
ATOM   1101  HZ  PHE P  90     -15.342  -5.593   0.242  0.00  0.00      PRO  H  
ATOM   1102  HD2 PHE P  90     -11.927  -6.412   2.727  0.00  0.00      PRO  H  
ATOM   1103  HE2 PHE P  90     -13.295  -6.900   0.705  0.00  0.00      PRO  H  
ATOM   1104  N   SER P  91     -10.309  -3.175   6.562  0.00  0.00      PRO  N  
ATOM   1105  CA  SER P  91      -9.598  -3.148   7.847  0.00  0.00      PRO  C  
ATOM   1106  C   SER P  91      -9.556  -1.699   8.469  0.00  0.00      PRO  C  
ATOM   1107  O   SER P  91      -9.497  -1.474   9.658  0.00  0.00      PRO  O  
ATOM   1108  CB  SER P  91      -8.113  -3.594   7.486  0.00  0.00      PRO  C  
ATOM   1109  OG  SER P  91      -7.290  -3.823   8.625  0.00  0.00      PRO  O  
ATOM   1110  HN  SER P  91      -9.734  -3.187   5.747  0.00  0.00      PRO  H  
ATOM   1111  HA  SER P  91     -10.076  -3.826   8.538  0.00  0.00      PRO  H  
ATOM   1112  HB1 SER P  91      -8.144  -4.404   6.726  0.00  0.00      PRO  H  
ATOM   1113  HB2 SER P  91      -7.616  -2.799   6.891  0.00  0.00      PRO  H  
ATOM   1114  HG1 SER P  91      -7.354  -4.734   8.922  0.00  0.00      PRO  H  
ATOM   1115  N   LEU P  92      -9.724  -0.676   7.577  0.00  0.00      PRO  N  
ATOM   1116  CA  LEU P  92      -9.523   0.692   7.824  0.00  0.00      PRO  C  
ATOM   1117  C   LEU P  92     -10.350   1.303   9.022  0.00  0.00      PRO  C  
ATOM   1118  O   LEU P  92      -9.767   2.024   9.824  0.00  0.00      PRO  O  
ATOM   1119  CB  LEU P  92      -9.744   1.586   6.586  0.00  0.00      PRO  C  
ATOM   1120  CG  LEU P  92      -9.113   2.993   6.455  0.00  0.00      PRO  C  
ATOM   1121  CD1 LEU P  92      -8.788   3.283   4.881  0.00  0.00      PRO  C  
ATOM   1122  CD2 LEU P  92      -9.827   4.115   7.037  0.00  0.00      PRO  C  
ATOM   1123  HN  LEU P  92      -9.886  -0.880   6.615  0.00  0.00      PRO  H  
ATOM   1124  HA  LEU P  92      -8.486   0.854   8.081  0.00  0.00      PRO  H  
ATOM   1125  HB1 LEU P  92      -9.232   1.098   5.729  0.00  0.00      PRO  H  
ATOM   1126  HB2 LEU P  92     -10.776   1.615   6.175  0.00  0.00      PRO  H  
ATOM   1127  HG  LEU P  92      -8.100   2.966   6.911  0.00  0.00      PRO  H  
ATOM   1128 HD11 LEU P  92      -8.036   2.533   4.551  0.00  0.00      PRO  H  
ATOM   1129 HD12 LEU P  92      -9.794   3.199   4.418  0.00  0.00      PRO  H  
ATOM   1130 HD13 LEU P  92      -8.371   4.264   4.567  0.00  0.00      PRO  H  
ATOM   1131 HD21 LEU P  92      -9.184   5.018   6.962  0.00  0.00      PRO  H  
ATOM   1132 HD22 LEU P  92     -10.755   4.368   6.481  0.00  0.00      PRO  H  
ATOM   1133 HD23 LEU P  92     -10.069   3.884   8.096  0.00  0.00      PRO  H  
ATOM   1134  N   PRO P  93     -11.674   1.129   9.318  0.00  0.00      PRO  N  
ATOM   1135  CA  PRO P  93     -12.253   1.876  10.406  0.00  0.00      PRO  C  
ATOM   1136  C   PRO P  93     -11.845   1.368  11.753  0.00  0.00      PRO  C  
ATOM   1137  O   PRO P  93     -11.986   2.103  12.739  0.00  0.00      PRO  O  
ATOM   1138  CD  PRO P  93     -12.680   0.214   8.646  0.00  0.00      PRO  C  
ATOM   1139  CB  PRO P  93     -13.841   1.680  10.180  0.00  0.00      PRO  C  
ATOM   1140  CG  PRO P  93     -13.970   0.371   9.470  0.00  0.00      PRO  C  
ATOM   1141  HD1 PRO P  93     -12.377  -0.845   8.504  0.00  0.00      PRO  H  
ATOM   1142  HD2 PRO P  93     -12.818   0.480   7.576  0.00  0.00      PRO  H  
ATOM   1143  HA  PRO P  93     -11.910   2.892  10.280  0.00  0.00      PRO  H  
ATOM   1144  HB1 PRO P  93     -14.207   2.455   9.473  0.00  0.00      PRO  H  
ATOM   1145  HB2 PRO P  93     -14.454   1.788  11.100  0.00  0.00      PRO  H  
ATOM   1146  HG1 PRO P  93     -14.928   0.346   8.907  0.00  0.00      PRO  H  
ATOM   1147  HG2 PRO P  93     -13.875  -0.490  10.166  0.00  0.00      PRO  H  
ATOM   1148  N   PHE P  94     -11.478   0.014  11.924  0.00  0.00      PRO  N  
ATOM   1149  CA  PHE P  94     -11.122  -0.673  13.207  0.00  0.00      PRO  C  
ATOM   1150  C   PHE P  94      -9.915  -0.001  13.725  0.00  0.00      PRO  C  
ATOM   1151  O   PHE P  94      -9.755   0.264  14.904  0.00  0.00      PRO  O  
ATOM   1152  CB  PHE P  94     -10.788  -2.218  12.978  0.00  0.00      PRO  C  
ATOM   1153  CG  PHE P  94     -12.021  -3.027  12.905  0.00  0.00      PRO  C  
ATOM   1154  CD1 PHE P  94     -12.729  -3.263  11.647  0.00  0.00      PRO  C  
ATOM   1155  CE1 PHE P  94     -13.972  -3.862  11.603  0.00  0.00      PRO  C  
ATOM   1156  CZ  PHE P  94     -14.628  -4.239  12.861  0.00  0.00      PRO  C  
ATOM   1157  CD2 PHE P  94     -12.706  -3.365  14.063  0.00  0.00      PRO  C  
ATOM   1158  CE2 PHE P  94     -13.951  -3.980  14.103  0.00  0.00      PRO  C  
ATOM   1159  HN  PHE P  94     -11.405  -0.538  11.097  0.00  0.00      PRO  H  
ATOM   1160  HA  PHE P  94     -11.989  -0.592  13.847  0.00  0.00      PRO  H  
ATOM   1161  HB1 PHE P  94     -10.287  -2.268  11.987  0.00  0.00      PRO  H  
ATOM   1162  HB2 PHE P  94     -10.144  -2.590  13.803  0.00  0.00      PRO  H  
ATOM   1163  HD1 PHE P  94     -12.306  -2.850  10.743  0.00  0.00      PRO  H  
ATOM   1164  HE1 PHE P  94     -14.522  -4.109  10.707  0.00  0.00      PRO  H  
ATOM   1165  HZ  PHE P  94     -15.564  -4.767  12.759  0.00  0.00      PRO  H  
ATOM   1166  HD2 PHE P  94     -12.312  -3.085  15.029  0.00  0.00      PRO  H  
ATOM   1167  HE2 PHE P  94     -14.376  -4.362  15.019  0.00  0.00      PRO  H  
ATOM   1168  N   TRP P  95      -8.951   0.319  12.842  0.00  0.00      PRO  N  
ATOM   1169  CA  TRP P  95      -7.765   1.129  13.199  0.00  0.00      PRO  C  
ATOM   1170  C   TRP P  95      -8.088   2.549  13.563  0.00  0.00      PRO  C  
ATOM   1171  O   TRP P  95      -7.335   3.091  14.421  0.00  0.00      PRO  O  
ATOM   1172  CB  TRP P  95      -6.739   0.990  12.102  0.00  0.00      PRO  C  
ATOM   1173  CG  TRP P  95      -6.213  -0.428  11.909  0.00  0.00      PRO  C  
ATOM   1174  CD1 TRP P  95      -6.561  -1.184  10.830  0.00  0.00      PRO  C  
ATOM   1175  NE1 TRP P  95      -5.958  -2.399  10.931  0.00  0.00      PRO  N  
ATOM   1176  CE2 TRP P  95      -5.268  -2.463  12.104  0.00  0.00      PRO  C  
ATOM   1177  CD2 TRP P  95      -5.563  -1.305  12.781  0.00  0.00      PRO  C  
ATOM   1178  CE3 TRP P  95      -5.079  -1.115  14.106  0.00  0.00      PRO  C  
ATOM   1179  CZ3 TRP P  95      -4.445  -2.151  14.701  0.00  0.00      PRO  C  
ATOM   1180  CZ2 TRP P  95      -4.669  -3.550  12.656  0.00  0.00      PRO  C  
ATOM   1181  CH2 TRP P  95      -4.258  -3.355  14.009  0.00  0.00      PRO  C  
ATOM   1182  HN  TRP P  95      -9.092   0.161  11.867  0.00  0.00      PRO  H  
ATOM   1183  HA  TRP P  95      -7.323   0.615  14.040  0.00  0.00      PRO  H  
ATOM   1184  HB1 TRP P  95      -7.133   1.419  11.156  0.00  0.00      PRO  H  
ATOM   1185  HB2 TRP P  95      -5.907   1.636  12.456  0.00  0.00      PRO  H  
ATOM   1186  HD1 TRP P  95      -6.995  -0.792   9.922  0.00  0.00      PRO  H  
ATOM   1187  HE1 TRP P  95      -5.832  -3.037  10.203  0.00  0.00      PRO  H  
ATOM   1188  HE3 TRP P  95      -5.155  -0.198  14.672  0.00  0.00      PRO  H  
ATOM   1189  HZ3 TRP P  95      -4.157  -2.143  15.742  0.00  0.00      PRO  H  
ATOM   1190  HZ2 TRP P  95      -4.672  -4.534  12.211  0.00  0.00      PRO  H  
ATOM   1191  HH2 TRP P  95      -3.910  -4.245  14.512  0.00  0.00      PRO  H  
ATOM   1192  N   GLY P  96      -9.125   3.187  13.030  0.00  0.00      PRO  N  
ATOM   1193  CA  GLY P  96      -9.503   4.522  13.625  0.00  0.00      PRO  C  
ATOM   1194  C   GLY P  96     -10.095   4.635  15.026  0.00  0.00      PRO  C  
ATOM   1195  O   GLY P  96      -9.599   5.342  15.867  0.00  0.00      PRO  O  
ATOM   1196  HN  GLY P  96      -9.700   2.718  12.364  0.00  0.00      PRO  H  
ATOM   1197  HA1 GLY P  96     -10.168   4.905  12.865  0.00  0.00      PRO  H  
ATOM   1198  HA2 GLY P  96      -8.645   5.175  13.554  0.00  0.00      PRO  H  
ATOM   1199  N   TYR P  97     -11.058   3.701  15.323  0.00  0.00      PRO  N  
ATOM   1200  CA  TYR P  97     -11.428   3.342  16.702  0.00  0.00      PRO  C  
ATOM   1201  C   TYR P  97     -10.241   2.939  17.568  0.00  0.00      PRO  C  
ATOM   1202  O   TYR P  97     -10.193   3.323  18.729  0.00  0.00      PRO  O  
ATOM   1203  CB  TYR P  97     -12.543   2.332  16.571  0.00  0.00      PRO  C  
ATOM   1204  CG  TYR P  97     -13.812   2.918  16.022  0.00  0.00      PRO  C  
ATOM   1205  CD1 TYR P  97     -14.365   2.491  14.828  0.00  0.00      PRO  C  
ATOM   1206  CE1 TYR P  97     -15.530   3.031  14.381  0.00  0.00      PRO  C  
ATOM   1207  CZ  TYR P  97     -16.184   4.059  15.122  0.00  0.00      PRO  C  
ATOM   1208  OH  TYR P  97     -17.328   4.666  14.624  0.00  0.00      PRO  O  
ATOM   1209  CD2 TYR P  97     -14.549   3.829  16.827  0.00  0.00      PRO  C  
ATOM   1210  CE2 TYR P  97     -15.746   4.337  16.333  0.00  0.00      PRO  C  
ATOM   1211  HN  TYR P  97     -11.352   3.142  14.552  0.00  0.00      PRO  H  
ATOM   1212  HA  TYR P  97     -11.784   4.167  17.303  0.00  0.00      PRO  H  
ATOM   1213  HB1 TYR P  97     -12.306   1.381  16.047  0.00  0.00      PRO  H  
ATOM   1214  HB2 TYR P  97     -12.746   1.956  17.597  0.00  0.00      PRO  H  
ATOM   1215  HD1 TYR P  97     -13.837   1.744  14.254  0.00  0.00      PRO  H  
ATOM   1216  HE1 TYR P  97     -15.801   2.883  13.347  0.00  0.00      PRO  H  
ATOM   1217  HH  TYR P  97     -17.732   5.218  15.299  0.00  0.00      PRO  H  
ATOM   1218  HD2 TYR P  97     -14.186   4.140  17.795  0.00  0.00      PRO  H  
ATOM   1219  HE2 TYR P  97     -16.268   5.113  16.875  0.00  0.00      PRO  H  
ATOM   1220  N   TYR P  98      -9.259   2.099  17.049  0.00  0.00      PRO  N  
ATOM   1221  CA  TYR P  98      -8.037   1.768  17.840  0.00  0.00      PRO  C  
ATOM   1222  C   TYR P  98      -7.206   2.984  18.103  0.00  0.00      PRO  C  
ATOM   1223  O   TYR P  98      -6.530   3.135  19.128  0.00  0.00      PRO  O  
ATOM   1224  CB  TYR P  98      -7.316   0.497  17.248  0.00  0.00      PRO  C  
ATOM   1225  CG  TYR P  98      -6.061   0.196  17.987  0.00  0.00      PRO  C  
ATOM   1226  CD1 TYR P  98      -6.107  -0.433  19.249  0.00  0.00      PRO  C  
ATOM   1227  CE1 TYR P  98      -4.929  -0.961  19.874  0.00  0.00      PRO  C  
ATOM   1228  CZ  TYR P  98      -3.746  -0.727  19.222  0.00  0.00      PRO  C  
ATOM   1229  OH  TYR P  98      -2.599  -1.265  19.826  0.00  0.00      PRO  O  
ATOM   1230  CD2 TYR P  98      -4.790   0.391  17.371  0.00  0.00      PRO  C  
ATOM   1231  CE2 TYR P  98      -3.637  -0.084  17.963  0.00  0.00      PRO  C  
ATOM   1232  HN  TYR P  98      -9.302   1.783  16.104  0.00  0.00      PRO  H  
ATOM   1233  HA  TYR P  98      -8.341   1.539  18.851  0.00  0.00      PRO  H  
ATOM   1234  HB1 TYR P  98      -8.007  -0.346  17.464  0.00  0.00      PRO  H  
ATOM   1235  HB2 TYR P  98      -7.050   0.703  16.190  0.00  0.00      PRO  H  
ATOM   1236  HD1 TYR P  98      -7.015  -0.681  19.778  0.00  0.00      PRO  H  
ATOM   1237  HE1 TYR P  98      -5.018  -1.337  20.882  0.00  0.00      PRO  H  
ATOM   1238  HH  TYR P  98      -1.908  -0.629  19.625  0.00  0.00      PRO  H  
ATOM   1239  HD2 TYR P  98      -4.632   0.934  16.451  0.00  0.00      PRO  H  
ATOM   1240  HE2 TYR P  98      -2.746  -0.029  17.355  0.00  0.00      PRO  H  
ATOM   1241  N   ALA P  99      -7.087   3.870  17.093  0.00  0.00      PRO  N  
ATOM   1242  CA  ALA P  99      -6.259   5.093  17.264  0.00  0.00      PRO  C  
ATOM   1243  C   ALA P  99      -6.821   6.018  18.429  0.00  0.00      PRO  C  
ATOM   1244  O   ALA P  99      -6.148   6.501  19.346  0.00  0.00      PRO  O  
ATOM   1245  CB  ALA P  99      -6.018   5.824  15.905  0.00  0.00      PRO  C  
ATOM   1246  HN  ALA P  99      -7.589   3.689  16.250  0.00  0.00      PRO  H  
ATOM   1247  HA  ALA P  99      -5.276   4.857  17.644  0.00  0.00      PRO  H  
ATOM   1248  HB1 ALA P  99      -5.585   5.217  15.082  0.00  0.00      PRO  H  
ATOM   1249  HB2 ALA P  99      -7.013   6.140  15.523  0.00  0.00      PRO  H  
ATOM   1250  HB3 ALA P  99      -5.282   6.649  16.015  0.00  0.00      PRO  H  
ATOM   1251  N   ALA P 100      -8.171   6.143  18.463  0.00  0.00      PRO  N  
ATOM   1252  CA  ALA P 100      -8.830   6.835  19.543  0.00  0.00      PRO  C  
ATOM   1253  C   ALA P 100      -8.908   6.076  20.853  0.00  0.00      PRO  C  
ATOM   1254  O   ALA P 100      -9.128   6.726  21.875  0.00  0.00      PRO  O  
ATOM   1255  CB  ALA P 100     -10.166   7.274  18.991  0.00  0.00      PRO  C  
ATOM   1256  HN  ALA P 100      -8.747   5.668  17.802  0.00  0.00      PRO  H  
ATOM   1257  HA  ALA P 100      -8.197   7.678  19.780  0.00  0.00      PRO  H  
ATOM   1258  HB1 ALA P 100     -10.717   7.888  19.735  0.00  0.00      PRO  H  
ATOM   1259  HB2 ALA P 100      -9.920   7.880  18.093  0.00  0.00      PRO  H  
ATOM   1260  HB3 ALA P 100     -10.856   6.427  18.792  0.00  0.00      PRO  H  
ATOM   1261  N   ASP P 101      -8.864   4.735  20.928  0.00  0.00      PRO  N  
ATOM   1262  CA  ASP P 101      -9.219   4.083  22.201  0.00  0.00      PRO  C  
ATOM   1263  C   ASP P 101      -8.632   2.644  22.090  0.00  0.00      PRO  C  
ATOM   1264  O   ASP P 101      -8.231   2.227  21.030  0.00  0.00      PRO  O  
ATOM   1265  CB  ASP P 101     -10.807   4.117  22.349  0.00  0.00      PRO  C  
ATOM   1266  CG  ASP P 101     -11.223   3.450  23.635  0.00  0.00      PRO  C  
ATOM   1267  OD1 ASP P 101     -12.457   3.086  23.699  0.00  0.00      PRO  O1-
ATOM   1268  OD2 ASP P 101     -10.486   3.528  24.691  0.00  0.00      PRO  O  
ATOM   1269  HN  ASP P 101      -8.559   4.103  20.220  0.00  0.00      PRO  H  
ATOM   1270  HA  ASP P 101      -8.702   4.527  23.039  0.00  0.00      PRO  H  
ATOM   1271  HB1 ASP P 101     -11.147   5.174  22.362  0.00  0.00      PRO  H  
ATOM   1272  HB2 ASP P 101     -11.238   3.679  21.423  0.00  0.00      PRO  H  
ATOM   1273  N   GLN P 102      -8.566   1.909  23.202  0.00  0.00      PRO  N  
ATOM   1274  CA  GLN P 102      -7.995   0.563  23.398  0.00  0.00      PRO  C  
ATOM   1275  C   GLN P 102      -8.703  -0.432  22.441  0.00  0.00      PRO  C  
ATOM   1276  O   GLN P 102      -9.870  -0.262  22.063  0.00  0.00      PRO  O  
ATOM   1277  CB  GLN P 102      -8.292   0.155  24.844  0.00  0.00      PRO  C  
ATOM   1278  CG  GLN P 102      -7.771   1.149  25.931  0.00  0.00      PRO  C  
ATOM   1279  CD  GLN P 102      -6.328   1.431  25.723  0.00  0.00      PRO  C  
ATOM   1280  OE1 GLN P 102      -5.473   0.582  25.359  0.00  0.00      PRO  O  
ATOM   1281  NE2 GLN P 102      -5.909   2.707  26.079  0.00  0.00      PRO  N  
ATOM   1282  HN  GLN P 102      -8.881   2.366  24.030  0.00  0.00      PRO  H  
ATOM   1283  HA  GLN P 102      -6.934   0.558  23.198  0.00  0.00      PRO  H  
ATOM   1284  HB1 GLN P 102      -9.396   0.106  24.960  0.00  0.00      PRO  H  
ATOM   1285  HB2 GLN P 102      -7.869  -0.847  25.071  0.00  0.00      PRO  H  
ATOM   1286  HG1 GLN P 102      -8.334   2.067  25.660  0.00  0.00      PRO  H  
ATOM   1287  HG2 GLN P 102      -8.091   0.915  26.969  0.00  0.00      PRO  H  
ATOM   1288 HE21 GLN P 102      -4.950   2.967  25.965  0.00  0.00      PRO  H  
ATOM   1289 HE22 GLN P 102      -6.531   3.382  26.475  0.00  0.00      PRO  H  
ATOM   1290  N   TRP P 103      -7.952  -1.496  22.038  0.00  0.00      PRO  N  
ATOM   1291  CA  TRP P 103      -8.513  -2.555  21.231  0.00  0.00      PRO  C  
ATOM   1292  C   TRP P 103      -9.606  -3.258  22.153  0.00  0.00      PRO  C  
ATOM   1293  O   TRP P 103      -9.277  -3.680  23.254  0.00  0.00      PRO  O  
ATOM   1294  CB  TRP P 103      -7.556  -3.625  20.669  0.00  0.00      PRO  C  
ATOM   1295  CG  TRP P 103      -8.125  -4.577  19.636  0.00  0.00      PRO  C  
ATOM   1296  CD1 TRP P 103      -8.714  -5.732  19.894  0.00  0.00      PRO  C  
ATOM   1297  NE1 TRP P 103      -9.118  -6.307  18.719  0.00  0.00      PRO  N  
ATOM   1298  CE2 TRP P 103      -8.809  -5.508  17.710  0.00  0.00      PRO  C  
ATOM   1299  CD2 TRP P 103      -8.204  -4.362  18.220  0.00  0.00      PRO  C  
ATOM   1300  CE3 TRP P 103      -7.766  -3.396  17.323  0.00  0.00      PRO  C  
ATOM   1301  CZ3 TRP P 103      -7.958  -3.515  16.017  0.00  0.00      PRO  C  
ATOM   1302  CZ2 TRP P 103      -9.107  -5.651  16.429  0.00  0.00      PRO  C  
ATOM   1303  CH2 TRP P 103      -8.615  -4.706  15.551  0.00  0.00      PRO  C  
ATOM   1304  HN  TRP P 103      -7.000  -1.681  22.272  0.00  0.00      PRO  H  
ATOM   1305  HA  TRP P 103      -8.980  -2.099  20.369  0.00  0.00      PRO  H  
ATOM   1306  HB1 TRP P 103      -6.708  -3.109  20.171  0.00  0.00      PRO  H  
ATOM   1307  HB2 TRP P 103      -7.102  -4.162  21.529  0.00  0.00      PRO  H  
ATOM   1308  HD1 TRP P 103      -8.748  -6.096  20.910  0.00  0.00      PRO  H  
ATOM   1309  HE1 TRP P 103      -9.423  -7.222  18.572  0.00  0.00      PRO  H  
ATOM   1310  HE3 TRP P 103      -7.271  -2.493  17.650  0.00  0.00      PRO  H  
ATOM   1311  HZ3 TRP P 103      -7.764  -2.717  15.315  0.00  0.00      PRO  H  
ATOM   1312  HZ2 TRP P 103      -9.682  -6.483  16.050  0.00  0.00      PRO  H  
ATOM   1313  HH2 TRP P 103      -8.658  -4.809  14.477  0.00  0.00      PRO  H  
ATOM   1314  N   VAL P 104     -10.923  -3.290  21.679  0.00  0.00      PRO  N  
ATOM   1315  CA  VAL P 104     -11.967  -3.911  22.391  0.00  0.00      PRO  C  
ATOM   1316  C   VAL P 104     -12.515  -5.115  21.677  0.00  0.00      PRO  C  
ATOM   1317  O   VAL P 104     -13.251  -5.980  22.243  0.00  0.00      PRO  O  
ATOM   1318  CB  VAL P 104     -13.165  -2.961  22.522  0.00  0.00      PRO  C  
ATOM   1319  CG1 VAL P 104     -13.820  -2.545  21.190  0.00  0.00      PRO  C  
ATOM   1320  CG2 VAL P 104     -14.264  -3.408  23.509  0.00  0.00      PRO  C  
ATOM   1321  HN  VAL P 104     -11.124  -2.814  20.827  0.00  0.00      PRO  H  
ATOM   1322  HA  VAL P 104     -11.649  -4.242  23.369  0.00  0.00      PRO  H  
ATOM   1323  HB  VAL P 104     -12.695  -2.013  22.861  0.00  0.00      PRO  H  
ATOM   1324 HG11 VAL P 104     -14.626  -1.849  21.505  0.00  0.00      PRO  H  
ATOM   1325 HG12 VAL P 104     -13.165  -2.098  20.412  0.00  0.00      PRO  H  
ATOM   1326 HG13 VAL P 104     -14.395  -3.368  20.715  0.00  0.00      PRO  H  
ATOM   1327 HG21 VAL P 104     -13.887  -4.012  24.362  0.00  0.00      PRO  H  
ATOM   1328 HG22 VAL P 104     -14.888  -2.528  23.775  0.00  0.00      PRO  H  
ATOM   1329 HG23 VAL P 104     -15.020  -4.000  22.949  0.00  0.00      PRO  H  
ATOM   1330  N   PHE P 105     -12.046  -5.387  20.442  0.00  0.00      PRO  N  
ATOM   1331  CA  PHE P 105     -12.754  -6.317  19.588  0.00  0.00      PRO  C  
ATOM   1332  C   PHE P 105     -12.284  -7.801  19.667  0.00  0.00      PRO  C  
ATOM   1333  O   PHE P 105     -12.822  -8.648  18.905  0.00  0.00      PRO  O  
ATOM   1334  CB  PHE P 105     -12.823  -5.796  18.107  0.00  0.00      PRO  C  
ATOM   1335  CG  PHE P 105     -13.028  -4.309  18.077  0.00  0.00      PRO  C  
ATOM   1336  CD1 PHE P 105     -14.353  -3.789  18.027  0.00  0.00      PRO  C  
ATOM   1337  CE1 PHE P 105     -14.572  -2.442  17.768  0.00  0.00      PRO  C  
ATOM   1338  CZ  PHE P 105     -13.546  -1.494  17.630  0.00  0.00      PRO  C  
ATOM   1339  CD2 PHE P 105     -12.005  -3.329  17.897  0.00  0.00      PRO  C  
ATOM   1340  CE2 PHE P 105     -12.241  -2.019  17.674  0.00  0.00      PRO  C  
ATOM   1341  HN  PHE P 105     -11.327  -4.791  20.094  0.00  0.00      PRO  H  
ATOM   1342  HA  PHE P 105     -13.786  -6.386  19.897  0.00  0.00      PRO  H  
ATOM   1343  HB1 PHE P 105     -11.850  -5.997  17.609  0.00  0.00      PRO  H  
ATOM   1344  HB2 PHE P 105     -13.733  -6.306  17.726  0.00  0.00      PRO  H  
ATOM   1345  HD1 PHE P 105     -15.232  -4.413  18.089  0.00  0.00      PRO  H  
ATOM   1346  HE1 PHE P 105     -15.592  -2.123  17.926  0.00  0.00      PRO  H  
ATOM   1347  HZ  PHE P 105     -13.884  -0.480  17.471  0.00  0.00      PRO  H  
ATOM   1348  HD2 PHE P 105     -10.982  -3.659  17.999  0.00  0.00      PRO  H  
ATOM   1349  HE2 PHE P 105     -11.321  -1.454  17.716  0.00  0.00      PRO  H  
ATOM   1350  N   GLY P 106     -11.310  -8.153  20.596  0.00  0.00      PRO  N  
ATOM   1351  CA  GLY P 106     -10.668  -9.434  20.814  0.00  0.00      PRO  C  
ATOM   1352  C   GLY P 106      -9.612  -9.825  19.817  0.00  0.00      PRO  C  
ATOM   1353  O   GLY P 106      -9.256  -9.141  18.869  0.00  0.00      PRO  O  
ATOM   1354  HN  GLY P 106     -11.153  -7.452  21.287  0.00  0.00      PRO  H  
ATOM   1355  HA1 GLY P 106     -11.422 -10.200  20.917  0.00  0.00      PRO  H  
ATOM   1356  HA2 GLY P 106     -10.177  -9.469  21.775  0.00  0.00      PRO  H  
ATOM   1357  N   LEU P 107      -9.006 -11.038  20.113  0.00  0.00      PRO  N  
ATOM   1358  CA  LEU P 107      -7.886 -11.819  19.457  0.00  0.00      PRO  C  
ATOM   1359  C   LEU P 107      -8.161 -12.303  17.999  0.00  0.00      PRO  C  
ATOM   1360  O   LEU P 107      -7.370 -12.098  17.029  0.00  0.00      PRO  O  
ATOM   1361  CB  LEU P 107      -7.698 -13.043  20.382  0.00  0.00      PRO  C  
ATOM   1362  CG  LEU P 107      -6.544 -14.003  20.033  0.00  0.00      PRO  C  
ATOM   1363  CD1 LEU P 107      -5.214 -13.236  19.891  0.00  0.00      PRO  C  
ATOM   1364  CD2 LEU P 107      -6.371 -15.136  21.044  0.00  0.00      PRO  C  
ATOM   1365  HN  LEU P 107      -9.478 -11.518  20.848  0.00  0.00      PRO  H  
ATOM   1366  HA  LEU P 107      -7.045 -11.147  19.367  0.00  0.00      PRO  H  
ATOM   1367  HB1 LEU P 107      -7.430 -12.638  21.380  0.00  0.00      PRO  H  
ATOM   1368  HB2 LEU P 107      -8.629 -13.632  20.526  0.00  0.00      PRO  H  
ATOM   1369  HG  LEU P 107      -6.737 -14.482  19.050  0.00  0.00      PRO  H  
ATOM   1370 HD11 LEU P 107      -5.130 -12.588  18.992  0.00  0.00      PRO  H  
ATOM   1371 HD12 LEU P 107      -5.045 -12.508  20.713  0.00  0.00      PRO  H  
ATOM   1372 HD13 LEU P 107      -4.358 -13.941  19.826  0.00  0.00      PRO  H  
ATOM   1373 HD21 LEU P 107      -5.929 -14.690  21.960  0.00  0.00      PRO  H  
ATOM   1374 HD22 LEU P 107      -7.374 -15.536  21.307  0.00  0.00      PRO  H  
ATOM   1375 HD23 LEU P 107      -5.814 -15.990  20.602  0.00  0.00      PRO  H  
ATOM   1376  N   GLY P 108      -9.328 -12.880  17.723  0.00  0.00      PRO  N  
ATOM   1377  CA  GLY P 108      -9.773 -13.440  16.436  0.00  0.00      PRO  C  
ATOM   1378  C   GLY P 108      -9.831 -12.391  15.348  0.00  0.00      PRO  C  
ATOM   1379  O   GLY P 108      -9.280 -12.496  14.259  0.00  0.00      PRO  O  
ATOM   1380  HN  GLY P 108      -9.807 -13.131  18.560  0.00  0.00      PRO  H  
ATOM   1381  HA1 GLY P 108     -10.759 -13.852  16.596  0.00  0.00      PRO  H  
ATOM   1382  HA2 GLY P 108      -8.953 -14.101  16.199  0.00  0.00      PRO  H  
ATOM   1383  N   LEU P 109     -10.505 -11.257  15.808  0.00  0.00      PRO  N  
ATOM   1384  CA  LEU P 109     -10.643  -9.997  15.089  0.00  0.00      PRO  C  
ATOM   1385  C   LEU P 109      -9.341  -9.248  14.925  0.00  0.00      PRO  C  
ATOM   1386  O   LEU P 109      -8.970  -8.620  13.909  0.00  0.00      PRO  O  
ATOM   1387  CB  LEU P 109     -11.727  -9.123  15.736  0.00  0.00      PRO  C  
ATOM   1388  CG  LEU P 109     -12.338  -8.172  14.689  0.00  0.00      PRO  C  
ATOM   1389  CD1 LEU P 109     -12.815  -8.836  13.361  0.00  0.00      PRO  C  
ATOM   1390  CD2 LEU P 109     -13.425  -7.255  15.181  0.00  0.00      PRO  C  
ATOM   1391  HN  LEU P 109     -11.042 -11.294  16.648  0.00  0.00      PRO  H  
ATOM   1392  HA  LEU P 109     -10.925 -10.357  14.110  0.00  0.00      PRO  H  
ATOM   1393  HB1 LEU P 109     -12.599  -9.760  15.997  0.00  0.00      PRO  H  
ATOM   1394  HB2 LEU P 109     -11.352  -8.565  16.621  0.00  0.00      PRO  H  
ATOM   1395  HG  LEU P 109     -11.503  -7.545  14.309  0.00  0.00      PRO  H  
ATOM   1396 HD11 LEU P 109     -13.252  -8.098  12.655  0.00  0.00      PRO  H  
ATOM   1397 HD12 LEU P 109     -11.965  -9.348  12.863  0.00  0.00      PRO  H  
ATOM   1398 HD13 LEU P 109     -13.414  -9.719  13.670  0.00  0.00      PRO  H  
ATOM   1399 HD21 LEU P 109     -13.987  -7.669  16.046  0.00  0.00      PRO  H  
ATOM   1400 HD22 LEU P 109     -12.956  -6.307  15.522  0.00  0.00      PRO  H  
ATOM   1401 HD23 LEU P 109     -14.148  -7.080  14.356  0.00  0.00      PRO  H  
ATOM   1402  N   CYS P 110      -8.431  -9.243  15.995  0.00  0.00      PRO  N  
ATOM   1403  CA  CYS P 110      -7.167  -8.596  15.912  0.00  0.00      PRO  C  
ATOM   1404  C   CYS P 110      -6.266  -9.230  14.884  0.00  0.00      PRO  C  
ATOM   1405  O   CYS P 110      -5.616  -8.536  14.115  0.00  0.00      PRO  O  
ATOM   1406  CB  CYS P 110      -6.488  -8.801  17.324  0.00  0.00      PRO  C  
ATOM   1407  SG  CYS P 110      -4.769  -8.191  17.382  0.00  0.00      PRO  S1-
ATOM   1408  HN  CYS P 110      -8.553  -9.661  16.892  0.00  0.00      PRO  H  
ATOM   1409  HA  CYS P 110      -7.278  -7.532  15.764  0.00  0.00      PRO  H  
ATOM   1410  HB1 CYS P 110      -6.925  -8.071  18.040  0.00  0.00      PRO  H  
ATOM   1411  HB2 CYS P 110      -6.606  -9.879  17.568  0.00  0.00      PRO  H  
ATOM   1412  N   LYS P 111      -6.154 -10.581  14.912  0.00  0.00      PRO  N  
ATOM   1413  CA  LYS P 111      -5.343 -11.297  13.967  0.00  0.00      PRO  C  
ATOM   1414  C   LYS P 111      -5.815 -11.216  12.544  0.00  0.00      PRO  C  
ATOM   1415  O   LYS P 111      -5.008 -10.913  11.618  0.00  0.00      PRO  O  
ATOM   1416  CB  LYS P 111      -5.133 -12.843  14.291  0.00  0.00      PRO  C  
ATOM   1417  CG  LYS P 111      -4.171 -12.975  15.460  0.00  0.00      PRO  C  
ATOM   1418  CD  LYS P 111      -4.210 -14.396  16.072  0.00  0.00      PRO  C  
ATOM   1419  CE  LYS P 111      -3.107 -14.559  17.162  0.00  0.00      PRO  C  
ATOM   1420  NZ  LYS P 111      -1.788 -14.794  16.653  0.00  0.00      PRO  N1+
ATOM   1421  HN  LYS P 111      -6.632 -11.118  15.603  0.00  0.00      PRO  H  
ATOM   1422  HA  LYS P 111      -4.388 -10.793  13.959  0.00  0.00      PRO  H  
ATOM   1423  HB1 LYS P 111      -6.127 -13.282  14.522  0.00  0.00      PRO  H  
ATOM   1424  HB2 LYS P 111      -4.629 -13.367  13.451  0.00  0.00      PRO  H  
ATOM   1425  HG1 LYS P 111      -3.142 -12.830  15.069  0.00  0.00      PRO  H  
ATOM   1426  HG2 LYS P 111      -4.422 -12.284  16.293  0.00  0.00      PRO  H  
ATOM   1427  HD1 LYS P 111      -5.161 -14.359  16.645  0.00  0.00      PRO  H  
ATOM   1428  HD2 LYS P 111      -4.348 -15.173  15.291  0.00  0.00      PRO  H  
ATOM   1429  HE1 LYS P 111      -3.064 -13.569  17.665  0.00  0.00      PRO  H  
ATOM   1430  HE2 LYS P 111      -3.330 -15.358  17.901  0.00  0.00      PRO  H  
ATOM   1431  HZ1 LYS P 111      -1.129 -15.087  17.403  0.00  0.00      PRO  H  
ATOM   1432  HZ2 LYS P 111      -1.761 -15.483  15.875  0.00  0.00      PRO  H  
ATOM   1433  HZ3 LYS P 111      -1.327 -13.903  16.378  0.00  0.00      PRO  H  
ATOM   1434  N   MET P 112      -7.108 -11.444  12.236  0.00  0.00      PRO  N  
ATOM   1435  CA  MET P 112      -7.741 -11.199  10.974  0.00  0.00      PRO  C  
ATOM   1436  C   MET P 112      -7.640  -9.755  10.440  0.00  0.00      PRO  C  
ATOM   1437  O   MET P 112      -7.267  -9.551   9.313  0.00  0.00      PRO  O  
ATOM   1438  CB  MET P 112      -9.147 -11.667  10.935  0.00  0.00      PRO  C  
ATOM   1439  CG  MET P 112      -9.489 -13.162  10.780  0.00  0.00      PRO  C  
ATOM   1440  SD  MET P 112     -11.263 -13.448  10.565  0.00  0.00      PRO  S  
ATOM   1441  CE  MET P 112     -11.864 -13.549  12.312  0.00  0.00      PRO  C  
ATOM   1442  HN  MET P 112      -7.714 -11.648  13.001  0.00  0.00      PRO  H  
ATOM   1443  HA  MET P 112      -7.189 -11.781  10.250  0.00  0.00      PRO  H  
ATOM   1444  HB1 MET P 112      -9.753 -11.294  11.789  0.00  0.00      PRO  H  
ATOM   1445  HB2 MET P 112      -9.581 -11.235  10.009  0.00  0.00      PRO  H  
ATOM   1446  HG1 MET P 112      -8.864 -13.566   9.956  0.00  0.00      PRO  H  
ATOM   1447  HG2 MET P 112      -9.151 -13.718  11.681  0.00  0.00      PRO  H  
ATOM   1448  HE1 MET P 112     -12.962 -13.500  12.479  0.00  0.00      PRO  H  
ATOM   1449  HE2 MET P 112     -11.508 -14.521  12.714  0.00  0.00      PRO  H  
ATOM   1450  HE3 MET P 112     -11.318 -12.769  12.885  0.00  0.00      PRO  H  
ATOM   1451  N   ILE P 113      -7.898  -8.725  11.208  0.00  0.00      PRO  N  
ATOM   1452  CA  ILE P 113      -7.811  -7.343  10.807  0.00  0.00      PRO  C  
ATOM   1453  C   ILE P 113      -6.385  -6.969  10.519  0.00  0.00      PRO  C  
ATOM   1454  O   ILE P 113      -6.181  -6.211   9.543  0.00  0.00      PRO  O  
ATOM   1455  CB  ILE P 113      -8.436  -6.400  11.826  0.00  0.00      PRO  C  
ATOM   1456  CG2 ILE P 113      -8.226  -4.903  11.508  0.00  0.00      PRO  C  
ATOM   1457  CG1 ILE P 113      -9.952  -6.685  11.970  0.00  0.00      PRO  C  
ATOM   1458  CD  ILE P 113     -10.909  -6.247  10.799  0.00  0.00      PRO  C  
ATOM   1459  HN  ILE P 113      -8.286  -8.930  12.104  0.00  0.00      PRO  H  
ATOM   1460  HA  ILE P 113      -8.396  -7.166   9.916  0.00  0.00      PRO  H  
ATOM   1461  HB  ILE P 113      -7.965  -6.573  12.817  0.00  0.00      PRO  H  
ATOM   1462 HG21 ILE P 113      -8.839  -4.210  12.122  0.00  0.00      PRO  H  
ATOM   1463 HG22 ILE P 113      -7.140  -4.670  11.475  0.00  0.00      PRO  H  
ATOM   1464 HG23 ILE P 113      -8.698  -4.657  10.533  0.00  0.00      PRO  H  
ATOM   1465 HG11 ILE P 113     -10.081  -7.771  12.167  0.00  0.00      PRO  H  
ATOM   1466 HG12 ILE P 113     -10.170  -6.094  12.885  0.00  0.00      PRO  H  
ATOM   1467  HD1 ILE P 113     -11.977  -6.422  11.051  0.00  0.00      PRO  H  
ATOM   1468  HD2 ILE P 113     -10.724  -5.173  10.580  0.00  0.00      PRO  H  
ATOM   1469  HD3 ILE P 113     -10.634  -6.740   9.842  0.00  0.00      PRO  H  
ATOM   1470  N   SER P 114      -5.426  -7.468  11.329  0.00  0.00      PRO  N  
ATOM   1471  CA  SER P 114      -3.978  -7.365  11.039  0.00  0.00      PRO  C  
ATOM   1472  C   SER P 114      -3.530  -8.127   9.762  0.00  0.00      PRO  C  
ATOM   1473  O   SER P 114      -2.828  -7.662   8.928  0.00  0.00      PRO  O  
ATOM   1474  CB  SER P 114      -3.091  -7.848  12.241  0.00  0.00      PRO  C  
ATOM   1475  OG  SER P 114      -3.065  -6.929  13.324  0.00  0.00      PRO  O  
ATOM   1476  HN  SER P 114      -5.658  -7.878  12.207  0.00  0.00      PRO  H  
ATOM   1477  HA  SER P 114      -3.667  -6.338  10.913  0.00  0.00      PRO  H  
ATOM   1478  HB1 SER P 114      -3.410  -8.867  12.549  0.00  0.00      PRO  H  
ATOM   1479  HB2 SER P 114      -2.038  -7.968  11.907  0.00  0.00      PRO  H  
ATOM   1480  HG1 SER P 114      -3.944  -6.966  13.708  0.00  0.00      PRO  H  
ATOM   1481  N   TRP P 115      -3.979  -9.365   9.533  0.00  0.00      PRO  N  
ATOM   1482  CA  TRP P 115      -3.774 -10.148   8.377  0.00  0.00      PRO  C  
ATOM   1483  C   TRP P 115      -4.327  -9.498   7.051  0.00  0.00      PRO  C  
ATOM   1484  O   TRP P 115      -3.690  -9.404   6.010  0.00  0.00      PRO  O  
ATOM   1485  CB  TRP P 115      -4.455 -11.481   8.546  0.00  0.00      PRO  C  
ATOM   1486  CG  TRP P 115      -4.274 -12.519   7.433  0.00  0.00      PRO  C  
ATOM   1487  CD1 TRP P 115      -3.240 -13.341   7.266  0.00  0.00      PRO  C  
ATOM   1488  NE1 TRP P 115      -3.377 -14.035   6.073  0.00  0.00      PRO  N  
ATOM   1489  CE2 TRP P 115      -4.560 -13.665   5.465  0.00  0.00      PRO  C  
ATOM   1490  CD2 TRP P 115      -5.154 -12.709   6.338  0.00  0.00      PRO  C  
ATOM   1491  CE3 TRP P 115      -6.309 -12.107   5.869  0.00  0.00      PRO  C  
ATOM   1492  CZ3 TRP P 115      -6.800 -12.389   4.625  0.00  0.00      PRO  C  
ATOM   1493  CZ2 TRP P 115      -4.979 -13.990   4.164  0.00  0.00      PRO  C  
ATOM   1494  CH2 TRP P 115      -6.103 -13.318   3.786  0.00  0.00      PRO  C  
ATOM   1495  HN  TRP P 115      -4.676  -9.664  10.180  0.00  0.00      PRO  H  
ATOM   1496  HA  TRP P 115      -2.698 -10.185   8.293  0.00  0.00      PRO  H  
ATOM   1497  HB1 TRP P 115      -4.063 -12.074   9.400  0.00  0.00      PRO  H  
ATOM   1498  HB2 TRP P 115      -5.549 -11.341   8.678  0.00  0.00      PRO  H  
ATOM   1499  HD1 TRP P 115      -2.549 -13.573   8.062  0.00  0.00      PRO  H  
ATOM   1500  HE1 TRP P 115      -2.734 -14.701   5.763  0.00  0.00      PRO  H  
ATOM   1501  HE3 TRP P 115      -6.870 -11.481   6.547  0.00  0.00      PRO  H  
ATOM   1502  HZ3 TRP P 115      -7.768 -12.024   4.314  0.00  0.00      PRO  H  
ATOM   1503  HZ2 TRP P 115      -4.339 -14.486   3.449  0.00  0.00      PRO  H  
ATOM   1504  HH2 TRP P 115      -6.468 -13.599   2.809  0.00  0.00      PRO  H  
ATOM   1505  N   MET P 116      -5.536  -8.875   7.059  0.00  0.00      PRO  N  
ATOM   1506  CA  MET P 116      -6.076  -8.018   6.002  0.00  0.00      PRO  C  
ATOM   1507  C   MET P 116      -5.299  -6.700   5.732  0.00  0.00      PRO  C  
ATOM   1508  O   MET P 116      -5.236  -6.168   4.631  0.00  0.00      PRO  O  
ATOM   1509  CB  MET P 116      -7.583  -7.704   6.410  0.00  0.00      PRO  C  
ATOM   1510  CG  MET P 116      -8.483  -8.943   6.426  0.00  0.00      PRO  C  
ATOM   1511  SD  MET P 116      -9.962  -8.815   7.472  0.00  0.00      PRO  S  
ATOM   1512  CE  MET P 116     -10.974  -7.784   6.422  0.00  0.00      PRO  C  
ATOM   1513  HN  MET P 116      -6.235  -9.024   7.754  0.00  0.00      PRO  H  
ATOM   1514  HA  MET P 116      -6.154  -8.558   5.070  0.00  0.00      PRO  H  
ATOM   1515  HB1 MET P 116      -7.572  -7.354   7.465  0.00  0.00      PRO  H  
ATOM   1516  HB2 MET P 116      -8.051  -6.882   5.829  0.00  0.00      PRO  H  
ATOM   1517  HG1 MET P 116      -8.605  -9.125   5.337  0.00  0.00      PRO  H  
ATOM   1518  HG2 MET P 116      -7.915  -9.806   6.834  0.00  0.00      PRO  H  
ATOM   1519  HE1 MET P 116     -11.867  -7.569   7.048  0.00  0.00      PRO  H  
ATOM   1520  HE2 MET P 116     -10.502  -6.778   6.401  0.00  0.00      PRO  H  
ATOM   1521  HE3 MET P 116     -11.203  -8.129   5.392  0.00  0.00      PRO  H  
ATOM   1522  N   TYR P 117      -4.740  -6.097   6.844  0.00  0.00      PRO  N  
ATOM   1523  CA  TYR P 117      -3.931  -4.943   6.737  0.00  0.00      PRO  C  
ATOM   1524  C   TYR P 117      -2.648  -5.251   5.922  0.00  0.00      PRO  C  
ATOM   1525  O   TYR P 117      -2.216  -4.584   5.005  0.00  0.00      PRO  O  
ATOM   1526  CB  TYR P 117      -3.669  -4.348   8.220  0.00  0.00      PRO  C  
ATOM   1527  CG  TYR P 117      -2.764  -3.102   8.187  0.00  0.00      PRO  C  
ATOM   1528  CD1 TYR P 117      -1.416  -3.241   8.377  0.00  0.00      PRO  C  
ATOM   1529  CE1 TYR P 117      -0.659  -2.084   8.329  0.00  0.00      PRO  C  
ATOM   1530  CZ  TYR P 117      -1.129  -0.797   8.253  0.00  0.00      PRO  C  
ATOM   1531  OH  TYR P 117      -0.263   0.312   8.134  0.00  0.00      PRO  O  
ATOM   1532  CD2 TYR P 117      -3.387  -1.819   8.096  0.00  0.00      PRO  C  
ATOM   1533  CE2 TYR P 117      -2.575  -0.659   8.216  0.00  0.00      PRO  C  
ATOM   1534  HN  TYR P 117      -4.850  -6.503   7.748  0.00  0.00      PRO  H  
ATOM   1535  HA  TYR P 117      -4.499  -4.238   6.147  0.00  0.00      PRO  H  
ATOM   1536  HB1 TYR P 117      -4.685  -4.115   8.606  0.00  0.00      PRO  H  
ATOM   1537  HB2 TYR P 117      -3.182  -5.122   8.851  0.00  0.00      PRO  H  
ATOM   1538  HD1 TYR P 117      -1.016  -4.217   8.611  0.00  0.00      PRO  H  
ATOM   1539  HE1 TYR P 117       0.412  -2.101   8.466  0.00  0.00      PRO  H  
ATOM   1540  HH  TYR P 117      -0.812   1.053   7.866  0.00  0.00      PRO  H  
ATOM   1541  HD2 TYR P 117      -4.453  -1.651   8.066  0.00  0.00      PRO  H  
ATOM   1542  HE2 TYR P 117      -3.062   0.295   8.082  0.00  0.00      PRO  H  
ATOM   1543  N   LEU P 118      -1.940  -6.300   6.426  0.00  0.00      PRO  N  
ATOM   1544  CA  LEU P 118      -0.692  -6.677   5.806  0.00  0.00      PRO  C  
ATOM   1545  C   LEU P 118      -0.778  -7.245   4.398  0.00  0.00      PRO  C  
ATOM   1546  O   LEU P 118      -0.097  -6.774   3.577  0.00  0.00      PRO  O  
ATOM   1547  CB  LEU P 118       0.104  -7.670   6.639  0.00  0.00      PRO  C  
ATOM   1548  CG  LEU P 118       0.449  -7.224   8.089  0.00  0.00      PRO  C  
ATOM   1549  CD1 LEU P 118       0.956  -8.378   8.949  0.00  0.00      PRO  C  
ATOM   1550  CD2 LEU P 118       1.462  -6.002   8.218  0.00  0.00      PRO  C  
ATOM   1551  HN  LEU P 118      -2.272  -6.710   7.272  0.00  0.00      PRO  H  
ATOM   1552  HA  LEU P 118      -0.158  -5.749   5.666  0.00  0.00      PRO  H  
ATOM   1553  HB1 LEU P 118      -0.507  -8.592   6.749  0.00  0.00      PRO  H  
ATOM   1554  HB2 LEU P 118       0.946  -8.033   6.013  0.00  0.00      PRO  H  
ATOM   1555  HG  LEU P 118      -0.551  -7.032   8.534  0.00  0.00      PRO  H  
ATOM   1556 HD11 LEU P 118       1.172  -7.989   9.967  0.00  0.00      PRO  H  
ATOM   1557 HD12 LEU P 118       0.150  -9.141   8.999  0.00  0.00      PRO  H  
ATOM   1558 HD13 LEU P 118       1.803  -8.979   8.553  0.00  0.00      PRO  H  
ATOM   1559 HD21 LEU P 118       2.460  -6.162   7.757  0.00  0.00      PRO  H  
ATOM   1560 HD22 LEU P 118       0.996  -5.224   7.576  0.00  0.00      PRO  H  
ATOM   1561 HD23 LEU P 118       1.486  -5.534   9.225  0.00  0.00      PRO  H  
ATOM   1562  N   VAL P 119      -1.701  -8.253   4.215  0.00  0.00      PRO  N  
ATOM   1563  CA  VAL P 119      -1.979  -8.967   2.954  0.00  0.00      PRO  C  
ATOM   1564  C   VAL P 119      -2.572  -7.965   2.009  0.00  0.00      PRO  C  
ATOM   1565  O   VAL P 119      -2.230  -7.969   0.793  0.00  0.00      PRO  O  
ATOM   1566  CB  VAL P 119      -2.994 -10.139   3.048  0.00  0.00      PRO  C  
ATOM   1567  CG1 VAL P 119      -3.400 -10.780   1.709  0.00  0.00      PRO  C  
ATOM   1568  CG2 VAL P 119      -2.299 -11.195   3.958  0.00  0.00      PRO  C  
ATOM   1569  HN  VAL P 119      -2.121  -8.658   5.024  0.00  0.00      PRO  H  
ATOM   1570  HA  VAL P 119      -1.091  -9.310   2.445  0.00  0.00      PRO  H  
ATOM   1571  HB  VAL P 119      -3.933  -9.872   3.579  0.00  0.00      PRO  H  
ATOM   1572 HG11 VAL P 119      -4.045 -11.654   1.947  0.00  0.00      PRO  H  
ATOM   1573 HG12 VAL P 119      -3.931 -10.161   0.954  0.00  0.00      PRO  H  
ATOM   1574 HG13 VAL P 119      -2.403 -11.023   1.285  0.00  0.00      PRO  H  
ATOM   1575 HG21 VAL P 119      -2.965 -12.082   4.023  0.00  0.00      PRO  H  
ATOM   1576 HG22 VAL P 119      -1.412 -11.545   3.387  0.00  0.00      PRO  H  
ATOM   1577 HG23 VAL P 119      -2.113 -10.802   4.980  0.00  0.00      PRO  H  
ATOM   1578  N   GLY P 120      -3.405  -7.015   2.398  0.00  0.00      PRO  N  
ATOM   1579  CA  GLY P 120      -3.711  -5.887   1.456  0.00  0.00      PRO  C  
ATOM   1580  C   GLY P 120      -2.595  -5.022   1.049  0.00  0.00      PRO  C  
ATOM   1581  O   GLY P 120      -2.422  -4.740  -0.151  0.00  0.00      PRO  O  
ATOM   1582  HN  GLY P 120      -3.768  -6.977   3.326  0.00  0.00      PRO  H  
ATOM   1583  HA1 GLY P 120      -4.290  -5.216   2.073  0.00  0.00      PRO  H  
ATOM   1584  HA2 GLY P 120      -4.327  -6.148   0.608  0.00  0.00      PRO  H  
ATOM   1585  N   PHE P 121      -1.794  -4.573   2.064  0.00  0.00      PRO  N  
ATOM   1586  CA  PHE P 121      -0.618  -3.762   1.905  0.00  0.00      PRO  C  
ATOM   1587  C   PHE P 121       0.464  -4.341   1.042  0.00  0.00      PRO  C  
ATOM   1588  O   PHE P 121       0.922  -3.864   0.031  0.00  0.00      PRO  O  
ATOM   1589  CB  PHE P 121      -0.009  -3.325   3.282  0.00  0.00      PRO  C  
ATOM   1590  CG  PHE P 121       1.377  -2.699   3.281  0.00  0.00      PRO  C  
ATOM   1591  CD1 PHE P 121       2.413  -3.278   4.114  0.00  0.00      PRO  C  
ATOM   1592  CE1 PHE P 121       3.731  -2.912   4.001  0.00  0.00      PRO  C  
ATOM   1593  CZ  PHE P 121       4.097  -1.805   3.239  0.00  0.00      PRO  C  
ATOM   1594  CD2 PHE P 121       1.776  -1.537   2.560  0.00  0.00      PRO  C  
ATOM   1595  CE2 PHE P 121       3.108  -1.040   2.641  0.00  0.00      PRO  C  
ATOM   1596  HN  PHE P 121      -2.087  -4.824   2.984  0.00  0.00      PRO  H  
ATOM   1597  HA  PHE P 121      -0.972  -2.837   1.473  0.00  0.00      PRO  H  
ATOM   1598  HB1 PHE P 121      -0.703  -2.580   3.726  0.00  0.00      PRO  H  
ATOM   1599  HB2 PHE P 121       0.156  -4.255   3.867  0.00  0.00      PRO  H  
ATOM   1600  HD1 PHE P 121       2.141  -4.036   4.834  0.00  0.00      PRO  H  
ATOM   1601  HE1 PHE P 121       4.490  -3.534   4.451  0.00  0.00      PRO  H  
ATOM   1602  HZ  PHE P 121       5.160  -1.650   3.131  0.00  0.00      PRO  H  
ATOM   1603  HD2 PHE P 121       1.094  -0.949   1.964  0.00  0.00      PRO  H  
ATOM   1604  HE2 PHE P 121       3.252  -0.161   2.031  0.00  0.00      PRO  H  
ATOM   1605  N   TYR P 122       0.791  -5.627   1.303  0.00  0.00      PRO  N  
ATOM   1606  CA  TYR P 122       1.796  -6.301   0.546  0.00  0.00      PRO  C  
ATOM   1607  C   TYR P 122       1.286  -6.713  -0.840  0.00  0.00      PRO  C  
ATOM   1608  O   TYR P 122       2.079  -6.545  -1.807  0.00  0.00      PRO  O  
ATOM   1609  CB  TYR P 122       2.404  -7.525   1.290  0.00  0.00      PRO  C  
ATOM   1610  CG  TYR P 122       3.341  -7.145   2.394  0.00  0.00      PRO  C  
ATOM   1611  CD1 TYR P 122       3.054  -7.864   3.614  0.00  0.00      PRO  C  
ATOM   1612  CE1 TYR P 122       3.892  -7.632   4.754  0.00  0.00      PRO  C  
ATOM   1613  CZ  TYR P 122       4.839  -6.607   4.732  0.00  0.00      PRO  C  
ATOM   1614  OH  TYR P 122       5.397  -6.127   5.918  0.00  0.00      PRO  O  
ATOM   1615  CD2 TYR P 122       4.525  -6.288   2.347  0.00  0.00      PRO  C  
ATOM   1616  CE2 TYR P 122       5.230  -6.082   3.481  0.00  0.00      PRO  C  
ATOM   1617  HN  TYR P 122       0.285  -6.081   2.033  0.00  0.00      PRO  H  
ATOM   1618  HA  TYR P 122       2.567  -5.581   0.315  0.00  0.00      PRO  H  
ATOM   1619  HB1 TYR P 122       1.533  -8.146   1.589  0.00  0.00      PRO  H  
ATOM   1620  HB2 TYR P 122       2.944  -8.125   0.527  0.00  0.00      PRO  H  
ATOM   1621  HD1 TYR P 122       2.362  -8.690   3.687  0.00  0.00      PRO  H  
ATOM   1622  HE1 TYR P 122       3.522  -8.047   5.679  0.00  0.00      PRO  H  
ATOM   1623  HH  TYR P 122       5.346  -6.891   6.498  0.00  0.00      PRO  H  
ATOM   1624  HD2 TYR P 122       4.763  -5.816   1.406  0.00  0.00      PRO  H  
ATOM   1625  HE2 TYR P 122       6.026  -5.355   3.551  0.00  0.00      PRO  H  
ATOM   1626  N   SER P 123      -0.008  -7.086  -0.993  0.00  0.00      PRO  N  
ATOM   1627  CA  SER P 123      -0.560  -7.366  -2.252  0.00  0.00      PRO  C  
ATOM   1628  C   SER P 123      -0.618  -6.059  -3.147  0.00  0.00      PRO  C  
ATOM   1629  O   SER P 123      -0.338  -6.183  -4.328  0.00  0.00      PRO  O  
ATOM   1630  CB  SER P 123      -2.009  -7.929  -2.095  0.00  0.00      PRO  C  
ATOM   1631  OG  SER P 123      -2.593  -8.311  -3.359  0.00  0.00      PRO  O  
ATOM   1632  HN  SER P 123      -0.576  -7.397  -0.235  0.00  0.00      PRO  H  
ATOM   1633  HA  SER P 123      -0.036  -8.225  -2.644  0.00  0.00      PRO  H  
ATOM   1634  HB1 SER P 123      -2.093  -8.859  -1.493  0.00  0.00      PRO  H  
ATOM   1635  HB2 SER P 123      -2.704  -7.177  -1.663  0.00  0.00      PRO  H  
ATOM   1636  HG1 SER P 123      -2.951  -7.501  -3.729  0.00  0.00      PRO  H  
ATOM   1637  N   GLY P 124      -0.917  -4.846  -2.656  0.00  0.00      PRO  N  
ATOM   1638  CA  GLY P 124      -1.024  -3.685  -3.477  0.00  0.00      PRO  C  
ATOM   1639  C   GLY P 124       0.291  -3.172  -3.873  0.00  0.00      PRO  C  
ATOM   1640  O   GLY P 124       0.475  -2.594  -4.895  0.00  0.00      PRO  O  
ATOM   1641  HN  GLY P 124      -1.217  -4.639  -1.728  0.00  0.00      PRO  H  
ATOM   1642  HA1 GLY P 124      -1.450  -2.928  -2.835  0.00  0.00      PRO  H  
ATOM   1643  HA2 GLY P 124      -1.481  -4.000  -4.403  0.00  0.00      PRO  H  
ATOM   1644  N   ILE P 125       1.342  -3.129  -2.955  0.00  0.00      PRO  N  
ATOM   1645  CA  ILE P 125       2.637  -2.529  -3.370  0.00  0.00      PRO  C  
ATOM   1646  C   ILE P 125       3.323  -3.427  -4.435  0.00  0.00      PRO  C  
ATOM   1647  O   ILE P 125       3.967  -2.976  -5.390  0.00  0.00      PRO  O  
ATOM   1648  CB  ILE P 125       3.657  -2.334  -2.238  0.00  0.00      PRO  C  
ATOM   1649  CG2 ILE P 125       3.010  -1.245  -1.308  0.00  0.00      PRO  C  
ATOM   1650  CG1 ILE P 125       4.024  -3.649  -1.427  0.00  0.00      PRO  C  
ATOM   1651  CD  ILE P 125       5.539  -3.976  -1.288  0.00  0.00      PRO  C  
ATOM   1652  HN  ILE P 125       1.261  -3.428  -2.008  0.00  0.00      PRO  H  
ATOM   1653  HA  ILE P 125       2.459  -1.516  -3.702  0.00  0.00      PRO  H  
ATOM   1654  HB  ILE P 125       4.488  -1.731  -2.664  0.00  0.00      PRO  H  
ATOM   1655 HG21 ILE P 125       2.825  -0.279  -1.826  0.00  0.00      PRO  H  
ATOM   1656 HG22 ILE P 125       2.123  -1.687  -0.807  0.00  0.00      PRO  H  
ATOM   1657 HG23 ILE P 125       3.809  -1.045  -0.562  0.00  0.00      PRO  H  
ATOM   1658 HG11 ILE P 125       3.618  -3.440  -0.414  0.00  0.00      PRO  H  
ATOM   1659 HG12 ILE P 125       3.422  -4.518  -1.768  0.00  0.00      PRO  H  
ATOM   1660  HD1 ILE P 125       6.032  -3.123  -0.775  0.00  0.00      PRO  H  
ATOM   1661  HD2 ILE P 125       5.723  -4.826  -0.596  0.00  0.00      PRO  H  
ATOM   1662  HD3 ILE P 125       5.934  -4.293  -2.277  0.00  0.00      PRO  H  
ATOM   1663  N   PHE P 126       3.145  -4.787  -4.376  0.00  0.00      PRO  N  
ATOM   1664  CA  PHE P 126       3.562  -5.714  -5.357  0.00  0.00      PRO  C  
ATOM   1665  C   PHE P 126       2.904  -5.486  -6.718  0.00  0.00      PRO  C  
ATOM   1666  O   PHE P 126       3.635  -5.522  -7.674  0.00  0.00      PRO  O  
ATOM   1667  CB  PHE P 126       3.396  -7.184  -4.939  0.00  0.00      PRO  C  
ATOM   1668  CG  PHE P 126       4.222  -7.544  -3.656  0.00  0.00      PRO  C  
ATOM   1669  CD1 PHE P 126       5.342  -6.873  -3.202  0.00  0.00      PRO  C  
ATOM   1670  CE1 PHE P 126       6.053  -7.299  -2.049  0.00  0.00      PRO  C  
ATOM   1671  CZ  PHE P 126       5.706  -8.519  -1.455  0.00  0.00      PRO  C  
ATOM   1672  CD2 PHE P 126       3.806  -8.671  -2.896  0.00  0.00      PRO  C  
ATOM   1673  CE2 PHE P 126       4.594  -9.167  -1.853  0.00  0.00      PRO  C  
ATOM   1674  HN  PHE P 126       2.557  -5.206  -3.689  0.00  0.00      PRO  H  
ATOM   1675  HA  PHE P 126       4.589  -5.461  -5.574  0.00  0.00      PRO  H  
ATOM   1676  HB1 PHE P 126       2.328  -7.195  -4.634  0.00  0.00      PRO  H  
ATOM   1677  HB2 PHE P 126       3.528  -7.814  -5.845  0.00  0.00      PRO  H  
ATOM   1678  HD1 PHE P 126       5.608  -5.956  -3.707  0.00  0.00      PRO  H  
ATOM   1679  HE1 PHE P 126       6.901  -6.722  -1.708  0.00  0.00      PRO  H  
ATOM   1680  HZ  PHE P 126       6.190  -8.778  -0.524  0.00  0.00      PRO  H  
ATOM   1681  HD2 PHE P 126       2.873  -9.086  -3.250  0.00  0.00      PRO  H  
ATOM   1682  HE2 PHE P 126       4.210 -10.032  -1.333  0.00  0.00      PRO  H  
ATOM   1683  N   PHE P 127       1.627  -5.288  -6.833  0.00  0.00      PRO  N  
ATOM   1684  CA  PHE P 127       1.005  -5.102  -8.101  0.00  0.00      PRO  C  
ATOM   1685  C   PHE P 127       1.379  -3.812  -8.896  0.00  0.00      PRO  C  
ATOM   1686  O   PHE P 127       1.462  -3.857 -10.128  0.00  0.00      PRO  O  
ATOM   1687  CB  PHE P 127      -0.541  -5.246  -8.221  0.00  0.00      PRO  C  
ATOM   1688  CG  PHE P 127      -1.079  -6.661  -7.932  0.00  0.00      PRO  C  
ATOM   1689  CD1 PHE P 127      -1.820  -7.042  -6.844  0.00  0.00      PRO  C  
ATOM   1690  CE1 PHE P 127      -2.397  -8.345  -6.757  0.00  0.00      PRO  C  
ATOM   1691  CZ  PHE P 127      -2.195  -9.251  -7.776  0.00  0.00      PRO  C  
ATOM   1692  CD2 PHE P 127      -0.915  -7.611  -8.983  0.00  0.00      PRO  C  
ATOM   1693  CE2 PHE P 127      -1.523  -8.824  -8.932  0.00  0.00      PRO  C  
ATOM   1694  HN  PHE P 127       1.013  -5.400  -6.055  0.00  0.00      PRO  H  
ATOM   1695  HA  PHE P 127       1.410  -5.882  -8.729  0.00  0.00      PRO  H  
ATOM   1696  HB1 PHE P 127      -1.004  -4.573  -7.468  0.00  0.00      PRO  H  
ATOM   1697  HB2 PHE P 127      -0.819  -5.022  -9.273  0.00  0.00      PRO  H  
ATOM   1698  HD1 PHE P 127      -2.106  -6.311  -6.103  0.00  0.00      PRO  H  
ATOM   1699  HE1 PHE P 127      -2.940  -8.695  -5.892  0.00  0.00      PRO  H  
ATOM   1700  HZ  PHE P 127      -2.748 -10.179  -7.765  0.00  0.00      PRO  H  
ATOM   1701  HD2 PHE P 127      -0.412  -7.276  -9.878  0.00  0.00      PRO  H  
ATOM   1702  HE2 PHE P 127      -1.403  -9.396  -9.840  0.00  0.00      PRO  H  
ATOM   1703  N   VAL P 128       1.660  -2.710  -8.189  0.00  0.00      PRO  N  
ATOM   1704  CA  VAL P 128       2.225  -1.548  -8.703  0.00  0.00      PRO  C  
ATOM   1705  C   VAL P 128       3.635  -1.799  -9.288  0.00  0.00      PRO  C  
ATOM   1706  O   VAL P 128       4.068  -1.213 -10.331  0.00  0.00      PRO  O  
ATOM   1707  CB  VAL P 128       2.284  -0.438  -7.641  0.00  0.00      PRO  C  
ATOM   1708  CG1 VAL P 128       3.298   0.720  -7.849  0.00  0.00      PRO  C  
ATOM   1709  CG2 VAL P 128       0.842   0.024  -7.322  0.00  0.00      PRO  C  
ATOM   1710  HN  VAL P 128       1.373  -2.609  -7.239  0.00  0.00      PRO  H  
ATOM   1711  HA  VAL P 128       1.634  -1.061  -9.465  0.00  0.00      PRO  H  
ATOM   1712  HB  VAL P 128       2.645  -0.951  -6.724  0.00  0.00      PRO  H  
ATOM   1713 HG11 VAL P 128       3.211   1.128  -8.879  0.00  0.00      PRO  H  
ATOM   1714 HG12 VAL P 128       3.202   1.488  -7.052  0.00  0.00      PRO  H  
ATOM   1715 HG13 VAL P 128       4.341   0.339  -7.830  0.00  0.00      PRO  H  
ATOM   1716 HG21 VAL P 128       0.960   0.856  -6.595  0.00  0.00      PRO  H  
ATOM   1717 HG22 VAL P 128       0.269   0.405  -8.194  0.00  0.00      PRO  H  
ATOM   1718 HG23 VAL P 128       0.305  -0.801  -6.806  0.00  0.00      PRO  H  
ATOM   1719  N   MET P 129       4.468  -2.704  -8.653  0.00  0.00      PRO  N  
ATOM   1720  CA  MET P 129       5.732  -3.061  -9.264  0.00  0.00      PRO  C  
ATOM   1721  C   MET P 129       5.621  -4.109 -10.360  0.00  0.00      PRO  C  
ATOM   1722  O   MET P 129       6.325  -3.969 -11.362  0.00  0.00      PRO  O  
ATOM   1723  CB  MET P 129       6.681  -3.828  -8.322  0.00  0.00      PRO  C  
ATOM   1724  CG  MET P 129       7.150  -2.902  -7.187  0.00  0.00      PRO  C  
ATOM   1725  SD  MET P 129       8.512  -3.561  -6.091  0.00  0.00      PRO  S  
ATOM   1726  CE  MET P 129       7.620  -4.940  -5.461  0.00  0.00      PRO  C  
ATOM   1727  HN  MET P 129       4.299  -3.163  -7.785  0.00  0.00      PRO  H  
ATOM   1728  HA  MET P 129       6.232  -2.209  -9.701  0.00  0.00      PRO  H  
ATOM   1729  HB1 MET P 129       6.155  -4.749  -7.992  0.00  0.00      PRO  H  
ATOM   1730  HB2 MET P 129       7.595  -4.208  -8.828  0.00  0.00      PRO  H  
ATOM   1731  HG1 MET P 129       7.441  -1.963  -7.703  0.00  0.00      PRO  H  
ATOM   1732  HG2 MET P 129       6.218  -2.769  -6.597  0.00  0.00      PRO  H  
ATOM   1733  HE1 MET P 129       8.157  -5.563  -4.713  0.00  0.00      PRO  H  
ATOM   1734  HE2 MET P 129       6.680  -4.559  -5.008  0.00  0.00      PRO  H  
ATOM   1735  HE3 MET P 129       7.357  -5.732  -6.195  0.00  0.00      PRO  H  
ATOM   1736  N   LEU P 130       4.595  -4.991 -10.331  0.00  0.00      PRO  N  
ATOM   1737  CA  LEU P 130       4.203  -5.874 -11.505  0.00  0.00      PRO  C  
ATOM   1738  C   LEU P 130       3.864  -5.007 -12.714  0.00  0.00      PRO  C  
ATOM   1739  O   LEU P 130       4.221  -5.118 -13.876  0.00  0.00      PRO  O  
ATOM   1740  CB  LEU P 130       3.109  -6.944 -11.239  0.00  0.00      PRO  C  
ATOM   1741  CG  LEU P 130       3.591  -8.228 -10.562  0.00  0.00      PRO  C  
ATOM   1742  CD1 LEU P 130       4.059  -7.952  -9.111  0.00  0.00      PRO  C  
ATOM   1743  CD2 LEU P 130       2.427  -9.252 -10.527  0.00  0.00      PRO  C  
ATOM   1744  HN  LEU P 130       3.963  -4.945  -9.561  0.00  0.00      PRO  H  
ATOM   1745  HA  LEU P 130       5.113  -6.365 -11.818  0.00  0.00      PRO  H  
ATOM   1746  HB1 LEU P 130       2.212  -6.563 -10.706  0.00  0.00      PRO  H  
ATOM   1747  HB2 LEU P 130       2.701  -7.311 -12.205  0.00  0.00      PRO  H  
ATOM   1748  HG  LEU P 130       4.398  -8.692 -11.169  0.00  0.00      PRO  H  
ATOM   1749 HD11 LEU P 130       4.759  -7.096  -8.998  0.00  0.00      PRO  H  
ATOM   1750 HD12 LEU P 130       3.206  -7.687  -8.451  0.00  0.00      PRO  H  
ATOM   1751 HD13 LEU P 130       4.489  -8.848  -8.614  0.00  0.00      PRO  H  
ATOM   1752 HD21 LEU P 130       2.104  -9.490 -11.563  0.00  0.00      PRO  H  
ATOM   1753 HD22 LEU P 130       2.754 -10.217 -10.084  0.00  0.00      PRO  H  
ATOM   1754 HD23 LEU P 130       1.600  -8.758  -9.973  0.00  0.00      PRO  H  
ATOM   1755  N   MET P 131       3.038  -3.967 -12.471  0.00  0.00      PRO  N  
ATOM   1756  CA  MET P 131       2.615  -2.963 -13.434  0.00  0.00      PRO  C  
ATOM   1757  C   MET P 131       3.777  -2.160 -14.010  0.00  0.00      PRO  C  
ATOM   1758  O   MET P 131       3.816  -1.951 -15.246  0.00  0.00      PRO  O  
ATOM   1759  CB  MET P 131       1.552  -1.940 -12.904  0.00  0.00      PRO  C  
ATOM   1760  CG  MET P 131       0.718  -1.080 -13.875  0.00  0.00      PRO  C  
ATOM   1761  SD  MET P 131      -0.295  -2.075 -15.107  0.00  0.00      PRO  S  
ATOM   1762  CE  MET P 131      -1.284  -0.588 -15.567  0.00  0.00      PRO  C  
ATOM   1763  HN  MET P 131       2.487  -3.904 -11.643  0.00  0.00      PRO  H  
ATOM   1764  HA  MET P 131       2.176  -3.491 -14.268  0.00  0.00      PRO  H  
ATOM   1765  HB1 MET P 131       0.770  -2.463 -12.312  0.00  0.00      PRO  H  
ATOM   1766  HB2 MET P 131       1.977  -1.207 -12.186  0.00  0.00      PRO  H  
ATOM   1767  HG1 MET P 131       0.026  -0.462 -13.264  0.00  0.00      PRO  H  
ATOM   1768  HG2 MET P 131       1.400  -0.395 -14.423  0.00  0.00      PRO  H  
ATOM   1769  HE1 MET P 131      -1.677  -0.040 -14.684  0.00  0.00      PRO  H  
ATOM   1770  HE2 MET P 131      -0.664   0.189 -16.065  0.00  0.00      PRO  H  
ATOM   1771  HE3 MET P 131      -2.069  -0.808 -16.321  0.00  0.00      PRO  H  
ATOM   1772  N   SER P 132       4.755  -1.773 -13.122  0.00  0.00      PRO  N  
ATOM   1773  CA  SER P 132       5.875  -0.975 -13.489  0.00  0.00      PRO  C  
ATOM   1774  C   SER P 132       6.716  -1.787 -14.419  0.00  0.00      PRO  C  
ATOM   1775  O   SER P 132       7.363  -1.300 -15.306  0.00  0.00      PRO  O  
ATOM   1776  CB  SER P 132       6.579  -0.370 -12.326  0.00  0.00      PRO  C  
ATOM   1777  OG  SER P 132       7.665   0.450 -12.806  0.00  0.00      PRO  O  
ATOM   1778  HN  SER P 132       4.776  -1.968 -12.145  0.00  0.00      PRO  H  
ATOM   1779  HA  SER P 132       5.472  -0.208 -14.134  0.00  0.00      PRO  H  
ATOM   1780  HB1 SER P 132       5.939   0.331 -11.748  0.00  0.00      PRO  H  
ATOM   1781  HB2 SER P 132       6.919  -1.115 -11.575  0.00  0.00      PRO  H  
ATOM   1782  HG1 SER P 132       8.377  -0.119 -13.110  0.00  0.00      PRO  H  
ATOM   1783  N   ILE P 133       6.876  -3.071 -14.088  0.00  0.00      PRO  N  
ATOM   1784  CA  ILE P 133       7.594  -4.072 -14.923  0.00  0.00      PRO  C  
ATOM   1785  C   ILE P 133       6.885  -4.330 -16.288  0.00  0.00      PRO  C  
ATOM   1786  O   ILE P 133       7.540  -3.987 -17.325  0.00  0.00      PRO  O  
ATOM   1787  CB  ILE P 133       8.172  -5.388 -14.250  0.00  0.00      PRO  C  
ATOM   1788  CG2 ILE P 133       8.952  -6.216 -15.303  0.00  0.00      PRO  C  
ATOM   1789  CG1 ILE P 133       9.091  -4.995 -13.052  0.00  0.00      PRO  C  
ATOM   1790  CD  ILE P 133       9.779  -6.157 -12.261  0.00  0.00      PRO  C  
ATOM   1791  HN  ILE P 133       6.340  -3.541 -13.392  0.00  0.00      PRO  H  
ATOM   1792  HA  ILE P 133       8.497  -3.557 -15.212  0.00  0.00      PRO  H  
ATOM   1793  HB  ILE P 133       7.324  -6.024 -13.918  0.00  0.00      PRO  H  
ATOM   1794 HG21 ILE P 133       9.763  -5.574 -15.710  0.00  0.00      PRO  H  
ATOM   1795 HG22 ILE P 133       9.297  -7.178 -14.868  0.00  0.00      PRO  H  
ATOM   1796 HG23 ILE P 133       8.448  -6.537 -16.239  0.00  0.00      PRO  H  
ATOM   1797 HG11 ILE P 133       9.890  -4.361 -13.493  0.00  0.00      PRO  H  
ATOM   1798 HG12 ILE P 133       8.511  -4.406 -12.309  0.00  0.00      PRO  H  
ATOM   1799  HD1 ILE P 133       8.893  -6.804 -12.088  0.00  0.00      PRO  H  
ATOM   1800  HD2 ILE P 133      10.517  -6.776 -12.814  0.00  0.00      PRO  H  
ATOM   1801  HD3 ILE P 133      10.135  -5.645 -11.342  0.00  0.00      PRO  H  
ATOM   1802  N   ASP P 134       5.545  -4.541 -16.271  0.00  0.00      PRO  N  
ATOM   1803  CA  ASP P 134       4.708  -4.619 -17.521  0.00  0.00      PRO  C  
ATOM   1804  C   ASP P 134       4.972  -3.329 -18.450  0.00  0.00      PRO  C  
ATOM   1805  O   ASP P 134       5.087  -3.358 -19.653  0.00  0.00      PRO  O  
ATOM   1806  CB  ASP P 134       3.302  -4.755 -17.119  0.00  0.00      PRO  C  
ATOM   1807  CG  ASP P 134       2.435  -5.079 -18.322  0.00  0.00      PRO  C  
ATOM   1808  OD1 ASP P 134       1.436  -4.329 -18.434  0.00  0.00      PRO  O1-
ATOM   1809  OD2 ASP P 134       2.714  -6.062 -19.055  0.00  0.00      PRO  O  
ATOM   1810  HN  ASP P 134       5.057  -4.534 -15.401  0.00  0.00      PRO  H  
ATOM   1811  HA  ASP P 134       5.016  -5.502 -18.062  0.00  0.00      PRO  H  
ATOM   1812  HB1 ASP P 134       3.153  -5.543 -16.350  0.00  0.00      PRO  H  
ATOM   1813  HB2 ASP P 134       2.953  -3.863 -16.556  0.00  0.00      PRO  H  
ATOM   1814  N   ARG P 135       5.062  -2.117 -17.823  0.00  0.00      PRO  N  
ATOM   1815  CA  ARG P 135       5.188  -0.883 -18.494  0.00  0.00      PRO  C  
ATOM   1816  C   ARG P 135       6.563  -0.622 -19.074  0.00  0.00      PRO  C  
ATOM   1817  O   ARG P 135       6.795  -0.251 -20.189  0.00  0.00      PRO  O  
ATOM   1818  CB  ARG P 135       4.652   0.334 -17.615  0.00  0.00      PRO  C  
ATOM   1819  CG  ARG P 135       3.218   0.748 -17.916  0.00  0.00      PRO  C  
ATOM   1820  CD  ARG P 135       2.086  -0.178 -17.447  0.00  0.00      PRO  C  
ATOM   1821  NE  ARG P 135       1.729  -1.290 -18.371  0.00  0.00      PRO  N1+
ATOM   1822  CZ  ARG P 135       1.221  -1.118 -19.585  0.00  0.00      PRO  C  
ATOM   1823  NH1 ARG P 135       0.775   0.002 -20.091  0.00  0.00      PRO  N  
ATOM   1824  NH2 ARG P 135       1.153  -2.209 -20.296  0.00  0.00      PRO  N  
ATOM   1825  HN  ARG P 135       4.870  -2.110 -16.845  0.00  0.00      PRO  H  
ATOM   1826  HA  ARG P 135       4.504  -0.831 -19.328  0.00  0.00      PRO  H  
ATOM   1827  HB1 ARG P 135       4.664  -0.007 -16.558  0.00  0.00      PRO  H  
ATOM   1828  HB2 ARG P 135       5.213   1.290 -17.696  0.00  0.00      PRO  H  
ATOM   1829  HG1 ARG P 135       3.109   1.744 -17.437  0.00  0.00      PRO  H  
ATOM   1830  HG2 ARG P 135       3.103   0.917 -19.008  0.00  0.00      PRO  H  
ATOM   1831  HD1 ARG P 135       2.399  -0.791 -16.575  0.00  0.00      PRO  H  
ATOM   1832  HD2 ARG P 135       1.143   0.360 -17.212  0.00  0.00      PRO  H  
ATOM   1833  HE  ARG P 135       2.007  -2.230 -18.171  0.00  0.00      PRO  H  
ATOM   1834 HH11 ARG P 135       0.524  -0.048 -21.058  0.00  0.00      PRO  H  
ATOM   1835 HH12 ARG P 135       0.841   0.779 -19.466  0.00  0.00      PRO  H  
ATOM   1836 HH21 ARG P 135       0.523  -2.299 -21.068  0.00  0.00      PRO  H  
ATOM   1837 HH22 ARG P 135       1.241  -3.051 -19.763  0.00  0.00      PRO  H  
ATOM   1838  N   TYR P 136       7.594  -0.858 -18.258  0.00  0.00      PRO  N  
ATOM   1839  CA  TYR P 136       8.936  -0.993 -18.767  0.00  0.00      PRO  C  
ATOM   1840  C   TYR P 136       9.082  -1.923 -19.959  0.00  0.00      PRO  C  
ATOM   1841  O   TYR P 136       9.595  -1.577 -21.044  0.00  0.00      PRO  O  
ATOM   1842  CB  TYR P 136       9.826  -1.393 -17.521  0.00  0.00      PRO  C  
ATOM   1843  CG  TYR P 136      11.099  -2.212 -17.766  0.00  0.00      PRO  C  
ATOM   1844  CD1 TYR P 136      12.027  -1.980 -18.793  0.00  0.00      PRO  C  
ATOM   1845  CE1 TYR P 136      13.212  -2.794 -18.962  0.00  0.00      PRO  C  
ATOM   1846  CZ  TYR P 136      13.338  -3.845 -18.044  0.00  0.00      PRO  C  
ATOM   1847  OH  TYR P 136      14.382  -4.717 -18.266  0.00  0.00      PRO  O  
ATOM   1848  CD2 TYR P 136      11.339  -3.211 -16.821  0.00  0.00      PRO  C  
ATOM   1849  CE2 TYR P 136      12.504  -4.055 -16.951  0.00  0.00      PRO  C  
ATOM   1850  HN  TYR P 136       7.451  -1.032 -17.286  0.00  0.00      PRO  H  
ATOM   1851  HA  TYR P 136       9.187  -0.090 -19.304  0.00  0.00      PRO  H  
ATOM   1852  HB1 TYR P 136      10.053  -0.414 -17.047  0.00  0.00      PRO  H  
ATOM   1853  HB2 TYR P 136       9.170  -1.982 -16.846  0.00  0.00      PRO  H  
ATOM   1854  HD1 TYR P 136      11.754  -1.221 -19.511  0.00  0.00      PRO  H  
ATOM   1855  HE1 TYR P 136      13.921  -2.596 -19.752  0.00  0.00      PRO  H  
ATOM   1856  HH  TYR P 136      14.363  -4.934 -19.202  0.00  0.00      PRO  H  
ATOM   1857  HD2 TYR P 136      10.726  -3.487 -15.976  0.00  0.00      PRO  H  
ATOM   1858  HE2 TYR P 136      12.646  -4.904 -16.299  0.00  0.00      PRO  H  
ATOM   1859  N   LEU P 137       8.657  -3.227 -19.808  0.00  0.00      PRO  N  
ATOM   1860  CA  LEU P 137       8.752  -4.214 -20.880  0.00  0.00      PRO  C  
ATOM   1861  C   LEU P 137       7.887  -3.923 -22.086  0.00  0.00      PRO  C  
ATOM   1862  O   LEU P 137       8.204  -4.327 -23.168  0.00  0.00      PRO  O  
ATOM   1863  CB  LEU P 137       8.548  -5.756 -20.432  0.00  0.00      PRO  C  
ATOM   1864  CG  LEU P 137       9.527  -6.380 -19.362  0.00  0.00      PRO  C  
ATOM   1865  CD1 LEU P 137       8.912  -7.784 -18.858  0.00  0.00      PRO  C  
ATOM   1866  CD2 LEU P 137      11.007  -6.577 -19.691  0.00  0.00      PRO  C  
ATOM   1867  HN  LEU P 137       8.192  -3.380 -18.940  0.00  0.00      PRO  H  
ATOM   1868  HA  LEU P 137       9.791  -4.283 -21.168  0.00  0.00      PRO  H  
ATOM   1869  HB1 LEU P 137       7.526  -5.743 -19.994  0.00  0.00      PRO  H  
ATOM   1870  HB2 LEU P 137       8.368  -6.466 -21.267  0.00  0.00      PRO  H  
ATOM   1871  HG  LEU P 137       9.532  -5.580 -18.590  0.00  0.00      PRO  H  
ATOM   1872 HD11 LEU P 137       8.985  -8.514 -19.692  0.00  0.00      PRO  H  
ATOM   1873 HD12 LEU P 137       9.566  -8.055 -18.002  0.00  0.00      PRO  H  
ATOM   1874 HD13 LEU P 137       7.838  -7.616 -18.629  0.00  0.00      PRO  H  
ATOM   1875 HD21 LEU P 137      10.964  -7.295 -20.538  0.00  0.00      PRO  H  
ATOM   1876 HD22 LEU P 137      11.397  -5.642 -20.146  0.00  0.00      PRO  H  
ATOM   1877 HD23 LEU P 137      11.482  -6.965 -18.764  0.00  0.00      PRO  H  
ATOM   1878  N   ALA P 138       6.712  -3.303 -21.905  0.00  0.00      PRO  N  
ATOM   1879  CA  ALA P 138       5.906  -2.834 -22.978  0.00  0.00      PRO  C  
ATOM   1880  C   ALA P 138       6.612  -1.741 -23.874  0.00  0.00      PRO  C  
ATOM   1881  O   ALA P 138       6.685  -1.960 -25.050  0.00  0.00      PRO  O  
ATOM   1882  CB  ALA P 138       4.460  -2.482 -22.532  0.00  0.00      PRO  C  
ATOM   1883  HN  ALA P 138       6.308  -3.253 -20.995  0.00  0.00      PRO  H  
ATOM   1884  HA  ALA P 138       5.889  -3.657 -23.677  0.00  0.00      PRO  H  
ATOM   1885  HB1 ALA P 138       3.839  -2.067 -23.354  0.00  0.00      PRO  H  
ATOM   1886  HB2 ALA P 138       3.917  -3.353 -22.106  0.00  0.00      PRO  H  
ATOM   1887  HB3 ALA P 138       4.693  -1.775 -21.707  0.00  0.00      PRO  H  
ATOM   1888  N   ILE P 139       7.260  -0.686 -23.227  0.00  0.00      PRO  N  
ATOM   1889  CA  ILE P 139       8.081   0.269 -23.992  0.00  0.00      PRO  C  
ATOM   1890  C   ILE P 139       9.426  -0.335 -24.509  0.00  0.00      PRO  C  
ATOM   1891  O   ILE P 139       9.817   0.013 -25.619  0.00  0.00      PRO  O  
ATOM   1892  CB  ILE P 139       8.265   1.481 -23.058  0.00  0.00      PRO  C  
ATOM   1893  CG2 ILE P 139       9.141   2.575 -23.706  0.00  0.00      PRO  C  
ATOM   1894  CG1 ILE P 139       7.027   2.167 -22.493  0.00  0.00      PRO  C  
ATOM   1895  CD  ILE P 139       7.258   3.173 -21.388  0.00  0.00      PRO  C  
ATOM   1896  HN  ILE P 139       7.032  -0.464 -22.282  0.00  0.00      PRO  H  
ATOM   1897  HA  ILE P 139       7.448   0.546 -24.822  0.00  0.00      PRO  H  
ATOM   1898  HB  ILE P 139       8.880   1.071 -22.228  0.00  0.00      PRO  H  
ATOM   1899 HG21 ILE P 139       8.701   3.043 -24.613  0.00  0.00      PRO  H  
ATOM   1900 HG22 ILE P 139       9.325   3.414 -23.002  0.00  0.00      PRO  H  
ATOM   1901 HG23 ILE P 139      10.121   2.075 -23.860  0.00  0.00      PRO  H  
ATOM   1902 HG11 ILE P 139       6.534   2.718 -23.323  0.00  0.00      PRO  H  
ATOM   1903 HG12 ILE P 139       6.367   1.358 -22.114  0.00  0.00      PRO  H  
ATOM   1904  HD1 ILE P 139       7.964   2.870 -20.585  0.00  0.00      PRO  H  
ATOM   1905  HD2 ILE P 139       7.706   4.115 -21.770  0.00  0.00      PRO  H  
ATOM   1906  HD3 ILE P 139       6.331   3.413 -20.825  0.00  0.00      PRO  H  
ATOM   1907  N   VAL P 140      10.188  -1.124 -23.775  0.00  0.00      PRO  N  
ATOM   1908  CA  VAL P 140      11.464  -1.537 -24.193  0.00  0.00      PRO  C  
ATOM   1909  C   VAL P 140      11.370  -2.662 -25.170  0.00  0.00      PRO  C  
ATOM   1910  O   VAL P 140      12.128  -2.699 -26.062  0.00  0.00      PRO  O  
ATOM   1911  CB  VAL P 140      12.264  -1.843 -22.946  0.00  0.00      PRO  C  
ATOM   1912  CG1 VAL P 140      13.644  -2.505 -23.235  0.00  0.00      PRO  C  
ATOM   1913  CG2 VAL P 140      12.417  -0.498 -22.180  0.00  0.00      PRO  C  
ATOM   1914  HN  VAL P 140       9.985  -1.258 -22.809  0.00  0.00      PRO  H  
ATOM   1915  HA  VAL P 140      11.986  -0.787 -24.769  0.00  0.00      PRO  H  
ATOM   1916  HB  VAL P 140      11.700  -2.497 -22.248  0.00  0.00      PRO  H  
ATOM   1917 HG11 VAL P 140      13.711  -3.588 -23.476  0.00  0.00      PRO  H  
ATOM   1918 HG12 VAL P 140      14.198  -1.874 -23.962  0.00  0.00      PRO  H  
ATOM   1919 HG13 VAL P 140      14.161  -2.569 -22.254  0.00  0.00      PRO  H  
ATOM   1920 HG21 VAL P 140      11.411  -0.190 -21.822  0.00  0.00      PRO  H  
ATOM   1921 HG22 VAL P 140      13.118  -0.541 -21.319  0.00  0.00      PRO  H  
ATOM   1922 HG23 VAL P 140      12.837   0.234 -22.902  0.00  0.00      PRO  H  
ATOM   1923  N   HIS P 141      10.415  -3.667 -25.034  0.00  0.00      PRO  N  
ATOM   1924  CA  HIS P 141      10.357  -4.694 -26.076  0.00  0.00      PRO  C  
ATOM   1925  C   HIS P 141       9.351  -4.390 -27.138  0.00  0.00      PRO  C  
ATOM   1926  O   HIS P 141       9.189  -5.250 -28.027  0.00  0.00      PRO  O  
ATOM   1927  CB  HIS P 141      10.152  -6.055 -25.368  0.00  0.00      PRO  C  
ATOM   1928  ND1 HIS P 141      12.627  -6.299 -24.742  0.00  0.00      PRO  N  
ATOM   1929  CG  HIS P 141      11.257  -6.391 -24.437  0.00  0.00      PRO  C  
ATOM   1930  CE1 HIS P 141      13.336  -6.850 -23.784  0.00  0.00      PRO  C  
ATOM   1931  NE2 HIS P 141      12.531  -7.292 -22.835  0.00  0.00      PRO  N  
ATOM   1932  CD2 HIS P 141      11.224  -6.999 -23.229  0.00  0.00      PRO  C  
ATOM   1933  HN  HIS P 141       9.867  -3.867 -24.225  0.00  0.00      PRO  H  
ATOM   1934  HA  HIS P 141      11.338  -4.815 -26.511  0.00  0.00      PRO  H  
ATOM   1935  HB1 HIS P 141       9.173  -6.104 -24.843  0.00  0.00      PRO  H  
ATOM   1936  HB2 HIS P 141      10.006  -6.881 -26.096  0.00  0.00      PRO  H  
ATOM   1937  HD1 HIS P 141      13.063  -5.795 -25.487  0.00  0.00      PRO  H  
ATOM   1938  HE1 HIS P 141      14.424  -6.908 -23.736  0.00  0.00      PRO  H  
ATOM   1939  HD2 HIS P 141      10.412  -7.199 -22.541  0.00  0.00      PRO  H  
ATOM   1940  N   ALA P 142       8.626  -3.264 -26.978  0.00  0.00      PRO  N  
ATOM   1941  CA  ALA P 142       7.780  -2.561 -27.893  0.00  0.00      PRO  C  
ATOM   1942  C   ALA P 142       6.681  -3.480 -28.441  0.00  0.00      PRO  C  
ATOM   1943  O   ALA P 142       5.912  -3.937 -27.615  0.00  0.00      PRO  O  
ATOM   1944  CB  ALA P 142       8.554  -1.835 -29.067  0.00  0.00      PRO  C  
ATOM   1945  HN  ALA P 142       8.878  -2.814 -26.125  0.00  0.00      PRO  H  
ATOM   1946  HA  ALA P 142       7.272  -1.767 -27.366  0.00  0.00      PRO  H  
ATOM   1947  HB1 ALA P 142       7.868  -1.518 -29.882  0.00  0.00      PRO  H  
ATOM   1948  HB2 ALA P 142       9.002  -0.988 -28.505  0.00  0.00      PRO  H  
ATOM   1949  HB3 ALA P 142       9.317  -2.472 -29.564  0.00  0.00      PRO  H  
ATOM   1950  N   VAL P 143       6.619  -3.715 -29.722  0.00  0.00      PRO  N  
ATOM   1951  CA  VAL P 143       5.661  -4.562 -30.322  0.00  0.00      PRO  C  
ATOM   1952  C   VAL P 143       5.616  -6.035 -29.821  0.00  0.00      PRO  C  
ATOM   1953  O   VAL P 143       4.593  -6.674 -29.541  0.00  0.00      PRO  O  
ATOM   1954  CB  VAL P 143       5.737  -4.436 -31.829  0.00  0.00      PRO  C  
ATOM   1955  CG1 VAL P 143       4.683  -5.242 -32.490  0.00  0.00      PRO  C  
ATOM   1956  CG2 VAL P 143       5.562  -2.917 -32.176  0.00  0.00      PRO  C  
ATOM   1957  HN  VAL P 143       7.330  -3.503 -30.387  0.00  0.00      PRO  H  
ATOM   1958  HA  VAL P 143       4.649  -4.309 -30.040  0.00  0.00      PRO  H  
ATOM   1959  HB  VAL P 143       6.761  -4.717 -32.155  0.00  0.00      PRO  H  
ATOM   1960 HG11 VAL P 143       3.653  -4.855 -32.339  0.00  0.00      PRO  H  
ATOM   1961 HG12 VAL P 143       4.698  -5.072 -33.588  0.00  0.00      PRO  H  
ATOM   1962 HG13 VAL P 143       4.882  -6.326 -32.354  0.00  0.00      PRO  H  
ATOM   1963 HG21 VAL P 143       4.753  -2.525 -31.524  0.00  0.00      PRO  H  
ATOM   1964 HG22 VAL P 143       6.541  -2.448 -31.935  0.00  0.00      PRO  H  
ATOM   1965 HG23 VAL P 143       5.383  -2.797 -33.266  0.00  0.00      PRO  H  
ATOM   1966  N   PHE P 144       6.835  -6.630 -29.639  0.00  0.00      PRO  N  
ATOM   1967  CA  PHE P 144       6.965  -7.985 -29.253  0.00  0.00      PRO  C  
ATOM   1968  C   PHE P 144       6.729  -8.285 -27.766  0.00  0.00      PRO  C  
ATOM   1969  O   PHE P 144       6.663  -9.440 -27.286  0.00  0.00      PRO  O  
ATOM   1970  CB  PHE P 144       8.419  -8.457 -29.541  0.00  0.00      PRO  C  
ATOM   1971  CG  PHE P 144       8.761  -8.437 -31.044  0.00  0.00      PRO  C  
ATOM   1972  CD1 PHE P 144       9.894  -7.743 -31.521  0.00  0.00      PRO  C  
ATOM   1973  CE1 PHE P 144      10.191  -7.752 -32.897  0.00  0.00      PRO  C  
ATOM   1974  CZ  PHE P 144       9.378  -8.436 -33.765  0.00  0.00      PRO  C  
ATOM   1975  CD2 PHE P 144       7.969  -9.184 -31.937  0.00  0.00      PRO  C  
ATOM   1976  CE2 PHE P 144       8.296  -9.124 -33.321  0.00  0.00      PRO  C  
ATOM   1977  HN  PHE P 144       7.659  -6.123 -29.881  0.00  0.00      PRO  H  
ATOM   1978  HA  PHE P 144       6.261  -8.639 -29.746  0.00  0.00      PRO  H  
ATOM   1979  HB1 PHE P 144       9.146  -7.828 -28.984  0.00  0.00      PRO  H  
ATOM   1980  HB2 PHE P 144       8.573  -9.529 -29.293  0.00  0.00      PRO  H  
ATOM   1981  HD1 PHE P 144      10.572  -7.320 -30.795  0.00  0.00      PRO  H  
ATOM   1982  HE1 PHE P 144      11.042  -7.221 -33.297  0.00  0.00      PRO  H  
ATOM   1983  HZ  PHE P 144       9.335  -8.250 -34.828  0.00  0.00      PRO  H  
ATOM   1984  HD2 PHE P 144       7.165  -9.797 -31.556  0.00  0.00      PRO  H  
ATOM   1985  HE2 PHE P 144       7.641  -9.603 -34.033  0.00  0.00      PRO  H  
ATOM   1986  N   SER P 145       6.535  -7.231 -26.965  0.00  0.00      PRO  N  
ATOM   1987  CA  SER P 145       5.953  -7.318 -25.661  0.00  0.00      PRO  C  
ATOM   1988  C   SER P 145       4.433  -7.815 -25.631  0.00  0.00      PRO  C  
ATOM   1989  O   SER P 145       4.016  -8.490 -24.650  0.00  0.00      PRO  O  
ATOM   1990  CB  SER P 145       5.899  -6.012 -24.828  0.00  0.00      PRO  C  
ATOM   1991  OG  SER P 145       5.128  -5.056 -25.486  0.00  0.00      PRO  O  
ATOM   1992  HN  SER P 145       6.704  -6.313 -27.315  0.00  0.00      PRO  H  
ATOM   1993  HA  SER P 145       6.530  -7.990 -25.044  0.00  0.00      PRO  H  
ATOM   1994  HB1 SER P 145       5.405  -6.226 -23.856  0.00  0.00      PRO  H  
ATOM   1995  HB2 SER P 145       6.921  -5.624 -24.631  0.00  0.00      PRO  H  
ATOM   1996  HG1 SER P 145       5.646  -4.770 -26.242  0.00  0.00      PRO  H  
ATOM   1997  N   LEU P 146       3.626  -7.407 -26.673  0.00  0.00      PRO  N  
ATOM   1998  CA  LEU P 146       2.151  -7.620 -26.652  0.00  0.00      PRO  C  
ATOM   1999  C   LEU P 146       1.911  -9.126 -26.723  0.00  0.00      PRO  C  
ATOM   2000  O   LEU P 146       0.982  -9.631 -26.169  0.00  0.00      PRO  O  
ATOM   2001  CB  LEU P 146       1.482  -6.928 -27.827  0.00  0.00      PRO  C  
ATOM   2002  CG  LEU P 146       1.536  -5.452 -27.922  0.00  0.00      PRO  C  
ATOM   2003  CD1 LEU P 146       1.600  -4.834 -29.331  0.00  0.00      PRO  C  
ATOM   2004  CD2 LEU P 146       0.402  -4.723 -27.194  0.00  0.00      PRO  C  
ATOM   2005  HN  LEU P 146       4.117  -6.930 -27.398  0.00  0.00      PRO  H  
ATOM   2006  HA  LEU P 146       1.692  -7.335 -25.717  0.00  0.00      PRO  H  
ATOM   2007  HB1 LEU P 146       2.011  -7.326 -28.719  0.00  0.00      PRO  H  
ATOM   2008  HB2 LEU P 146       0.416  -7.223 -27.932  0.00  0.00      PRO  H  
ATOM   2009  HG  LEU P 146       2.472  -5.010 -27.520  0.00  0.00      PRO  H  
ATOM   2010 HD11 LEU P 146       0.847  -5.277 -30.017  0.00  0.00      PRO  H  
ATOM   2011 HD12 LEU P 146       1.615  -3.725 -29.273  0.00  0.00      PRO  H  
ATOM   2012 HD13 LEU P 146       2.575  -5.085 -29.801  0.00  0.00      PRO  H  
ATOM   2013 HD21 LEU P 146       0.190  -5.076 -26.161  0.00  0.00      PRO  H  
ATOM   2014 HD22 LEU P 146       0.672  -3.656 -27.042  0.00  0.00      PRO  H  
ATOM   2015 HD23 LEU P 146      -0.529  -4.600 -27.789  0.00  0.00      PRO  H  
ATOM   2016  N   ARG P 147       2.875  -9.852 -27.266  0.00  0.00      PRO  N  
ATOM   2017  CA  ARG P 147       2.807 -11.251 -27.691  0.00  0.00      PRO  C  
ATOM   2018  C   ARG P 147       2.719 -12.256 -26.620  0.00  0.00      PRO  C  
ATOM   2019  O   ARG P 147       2.125 -13.298 -26.821  0.00  0.00      PRO  O  
ATOM   2020  CB  ARG P 147       3.941 -11.619 -28.556  0.00  0.00      PRO  C  
ATOM   2021  CG  ARG P 147       4.155 -10.779 -29.785  0.00  0.00      PRO  C  
ATOM   2022  CD  ARG P 147       3.132 -11.059 -30.892  0.00  0.00      PRO  C  
ATOM   2023  NE  ARG P 147       3.524 -10.370 -32.162  0.00  0.00      PRO  N1+
ATOM   2024  CZ  ARG P 147       2.808  -9.429 -32.742  0.00  0.00      PRO  C  
ATOM   2025  NH1 ARG P 147       1.723  -8.869 -32.247  0.00  0.00      PRO  N  
ATOM   2026  NH2 ARG P 147       3.206  -8.981 -33.905  0.00  0.00      PRO  N  
ATOM   2027  HN  ARG P 147       3.744  -9.404 -27.460  0.00  0.00      PRO  H  
ATOM   2028  HA  ARG P 147       1.861 -11.256 -28.212  0.00  0.00      PRO  H  
ATOM   2029  HB1 ARG P 147       4.934 -11.643 -28.058  0.00  0.00      PRO  H  
ATOM   2030  HB2 ARG P 147       3.845 -12.663 -28.925  0.00  0.00      PRO  H  
ATOM   2031  HG1 ARG P 147       4.174  -9.722 -29.445  0.00  0.00      PRO  H  
ATOM   2032  HG2 ARG P 147       5.160 -10.971 -30.219  0.00  0.00      PRO  H  
ATOM   2033  HD1 ARG P 147       3.185 -12.160 -31.035  0.00  0.00      PRO  H  
ATOM   2034  HD2 ARG P 147       2.082 -10.879 -30.580  0.00  0.00      PRO  H  
ATOM   2035  HE  ARG P 147       4.187 -10.773 -32.793  0.00  0.00      PRO  H  
ATOM   2036 HH11 ARG P 147       1.561  -7.971 -32.654  0.00  0.00      PRO  H  
ATOM   2037 HH12 ARG P 147       1.475  -8.999 -31.287  0.00  0.00      PRO  H  
ATOM   2038 HH21 ARG P 147       2.813  -8.159 -34.318  0.00  0.00      PRO  H  
ATOM   2039 HH22 ARG P 147       3.989  -9.480 -34.277  0.00  0.00      PRO  H  
ATOM   2040  N   ALA P 148       3.295 -11.899 -25.488  0.00  0.00      PRO  N  
ATOM   2041  CA  ALA P 148       3.449 -12.780 -24.378  0.00  0.00      PRO  C  
ATOM   2042  C   ALA P 148       2.435 -12.561 -23.270  0.00  0.00      PRO  C  
ATOM   2043  O   ALA P 148       2.367 -13.386 -22.409  0.00  0.00      PRO  O  
ATOM   2044  CB  ALA P 148       4.871 -12.796 -23.776  0.00  0.00      PRO  C  
ATOM   2045  HN  ALA P 148       3.799 -11.045 -25.377  0.00  0.00      PRO  H  
ATOM   2046  HA  ALA P 148       3.425 -13.775 -24.798  0.00  0.00      PRO  H  
ATOM   2047  HB1 ALA P 148       5.598 -13.197 -24.514  0.00  0.00      PRO  H  
ATOM   2048  HB2 ALA P 148       5.239 -11.781 -23.513  0.00  0.00      PRO  H  
ATOM   2049  HB3 ALA P 148       4.958 -13.572 -22.986  0.00  0.00      PRO  H  
ATOM   2050  N   ARG P 149       1.637 -11.514 -23.237  0.00  0.00      PRO  N  
ATOM   2051  CA  ARG P 149       0.611 -11.182 -22.265  0.00  0.00      PRO  C  
ATOM   2052  C   ARG P 149      -0.728 -11.644 -22.703  0.00  0.00      PRO  C  
ATOM   2053  O   ARG P 149      -1.150 -11.591 -23.826  0.00  0.00      PRO  O  
ATOM   2054  CB  ARG P 149       0.583  -9.617 -22.216  0.00  0.00      PRO  C  
ATOM   2055  CG  ARG P 149       1.932  -8.908 -22.181  0.00  0.00      PRO  C  
ATOM   2056  CD  ARG P 149       1.961  -7.360 -22.472  0.00  0.00      PRO  C  
ATOM   2057  NE  ARG P 149       1.187  -6.788 -21.304  0.00  0.00      PRO  N1+
ATOM   2058  CZ  ARG P 149       0.084  -6.072 -21.383  0.00  0.00      PRO  C  
ATOM   2059  NH1 ARG P 149      -0.736  -6.123 -22.381  0.00  0.00      PRO  N  
ATOM   2060  NH2 ARG P 149      -0.250  -5.184 -20.441  0.00  0.00      PRO  N  
ATOM   2061  HN  ARG P 149       1.542 -10.877 -23.998  0.00  0.00      PRO  H  
ATOM   2062  HA  ARG P 149       0.840 -11.578 -21.286  0.00  0.00      PRO  H  
ATOM   2063  HB1 ARG P 149       0.010  -9.306 -23.116  0.00  0.00      PRO  H  
ATOM   2064  HB2 ARG P 149      -0.029  -9.221 -21.378  0.00  0.00      PRO  H  
ATOM   2065  HG1 ARG P 149       2.442  -9.070 -21.207  0.00  0.00      PRO  H  
ATOM   2066  HG2 ARG P 149       2.505  -9.329 -23.035  0.00  0.00      PRO  H  
ATOM   2067  HD1 ARG P 149       2.995  -6.966 -22.373  0.00  0.00      PRO  H  
ATOM   2068  HD2 ARG P 149       1.459  -7.198 -23.450  0.00  0.00      PRO  H  
ATOM   2069  HE  ARG P 149       1.760  -6.572 -20.514  0.00  0.00      PRO  H  
ATOM   2070 HH11 ARG P 149      -1.374  -5.371 -22.546  0.00  0.00      PRO  H  
ATOM   2071 HH12 ARG P 149      -0.474  -6.639 -23.196  0.00  0.00      PRO  H  
ATOM   2072 HH21 ARG P 149      -1.151  -4.776 -20.590  0.00  0.00      PRO  H  
ATOM   2073 HH22 ARG P 149       0.392  -5.152 -19.676  0.00  0.00      PRO  H  
ATOM   2074  N   THR P 150      -1.507 -12.161 -21.736  0.00  0.00      PRO  N  
ATOM   2075  CA  THR P 150      -2.789 -12.878 -21.924  0.00  0.00      PRO  C  
ATOM   2076  C   THR P 150      -3.617 -12.563 -20.687  0.00  0.00      PRO  C  
ATOM   2077  O   THR P 150      -3.175 -12.020 -19.641  0.00  0.00      PRO  O  
ATOM   2078  CB  THR P 150      -2.570 -14.422 -22.114  0.00  0.00      PRO  C  
ATOM   2079  OG1 THR P 150      -3.000 -15.342 -21.161  0.00  0.00      PRO  O  
ATOM   2080  CG2 THR P 150      -1.066 -14.894 -22.283  0.00  0.00      PRO  C  
ATOM   2081  HN  THR P 150      -1.140 -12.231 -20.812  0.00  0.00      PRO  H  
ATOM   2082  HA  THR P 150      -3.313 -12.469 -22.775  0.00  0.00      PRO  H  
ATOM   2083  HB  THR P 150      -3.037 -14.747 -23.068  0.00  0.00      PRO  H  
ATOM   2084  HG1 THR P 150      -2.725 -16.180 -21.539  0.00  0.00      PRO  H  
ATOM   2085 HG21 THR P 150      -0.554 -14.812 -21.301  0.00  0.00      PRO  H  
ATOM   2086 HG22 THR P 150      -1.011 -15.959 -22.594  0.00  0.00      PRO  H  
ATOM   2087 HG23 THR P 150      -0.587 -14.368 -23.137  0.00  0.00      PRO  H  
ATOM   2088  N   LEU P 151      -4.952 -12.718 -20.833  0.00  0.00      PRO  N  
ATOM   2089  CA  LEU P 151      -5.857 -12.595 -19.749  0.00  0.00      PRO  C  
ATOM   2090  C   LEU P 151      -5.636 -13.663 -18.674  0.00  0.00      PRO  C  
ATOM   2091  O   LEU P 151      -5.600 -13.424 -17.479  0.00  0.00      PRO  O  
ATOM   2092  CB  LEU P 151      -7.290 -12.528 -20.351  0.00  0.00      PRO  C  
ATOM   2093  CG  LEU P 151      -7.427 -11.571 -21.598  0.00  0.00      PRO  C  
ATOM   2094  CD1 LEU P 151      -8.927 -11.626 -22.082  0.00  0.00      PRO  C  
ATOM   2095  CD2 LEU P 151      -6.995 -10.135 -21.313  0.00  0.00      PRO  C  
ATOM   2096  HN  LEU P 151      -5.379 -12.885 -21.719  0.00  0.00      PRO  H  
ATOM   2097  HA  LEU P 151      -5.638 -11.632 -19.311  0.00  0.00      PRO  H  
ATOM   2098  HB1 LEU P 151      -7.538 -13.535 -20.748  0.00  0.00      PRO  H  
ATOM   2099  HB2 LEU P 151      -8.093 -12.253 -19.634  0.00  0.00      PRO  H  
ATOM   2100  HG  LEU P 151      -6.827 -11.841 -22.492  0.00  0.00      PRO  H  
ATOM   2101 HD11 LEU P 151      -9.284 -12.676 -22.144  0.00  0.00      PRO  H  
ATOM   2102 HD12 LEU P 151      -9.546 -11.112 -21.315  0.00  0.00      PRO  H  
ATOM   2103 HD13 LEU P 151      -9.100 -11.035 -23.007  0.00  0.00      PRO  H  
ATOM   2104 HD21 LEU P 151      -5.917  -9.990 -21.087  0.00  0.00      PRO  H  
ATOM   2105 HD22 LEU P 151      -7.242  -9.613 -22.262  0.00  0.00      PRO  H  
ATOM   2106 HD23 LEU P 151      -7.660  -9.723 -20.524  0.00  0.00      PRO  H  
ATOM   2107  N   THR P 152      -5.525 -14.971 -19.120  0.00  0.00      PRO  N  
ATOM   2108  CA  THR P 152      -5.227 -16.112 -18.218  0.00  0.00      PRO  C  
ATOM   2109  C   THR P 152      -3.892 -16.009 -17.507  0.00  0.00      PRO  C  
ATOM   2110  O   THR P 152      -3.807 -16.246 -16.317  0.00  0.00      PRO  O  
ATOM   2111  CB  THR P 152      -5.154 -17.438 -19.011  0.00  0.00      PRO  C  
ATOM   2112  OG1 THR P 152      -6.227 -17.553 -19.922  0.00  0.00      PRO  O  
ATOM   2113  CG2 THR P 152      -5.218 -18.692 -18.163  0.00  0.00      PRO  C  
ATOM   2114  HN  THR P 152      -5.600 -15.269 -20.069  0.00  0.00      PRO  H  
ATOM   2115  HA  THR P 152      -5.985 -16.220 -17.456  0.00  0.00      PRO  H  
ATOM   2116  HB  THR P 152      -4.223 -17.397 -19.616  0.00  0.00      PRO  H  
ATOM   2117  HG1 THR P 152      -6.092 -16.875 -20.588  0.00  0.00      PRO  H  
ATOM   2118 HG21 THR P 152      -5.118 -19.579 -18.825  0.00  0.00      PRO  H  
ATOM   2119 HG22 THR P 152      -4.477 -18.815 -17.344  0.00  0.00      PRO  H  
ATOM   2120 HG23 THR P 152      -6.174 -18.746 -17.599  0.00  0.00      PRO  H  
ATOM   2121  N   TYR P 153      -2.776 -15.559 -18.191  0.00  0.00      PRO  N  
ATOM   2122  CA  TYR P 153      -1.425 -15.393 -17.572  0.00  0.00      PRO  C  
ATOM   2123  C   TYR P 153      -1.546 -14.237 -16.457  0.00  0.00      PRO  C  
ATOM   2124  O   TYR P 153      -0.923 -14.294 -15.388  0.00  0.00      PRO  O  
ATOM   2125  CB  TYR P 153      -0.383 -15.022 -18.661  0.00  0.00      PRO  C  
ATOM   2126  CG  TYR P 153       1.011 -14.979 -18.063  0.00  0.00      PRO  C  
ATOM   2127  CD1 TYR P 153       1.685 -13.770 -17.830  0.00  0.00      PRO  C  
ATOM   2128  CE1 TYR P 153       2.927 -13.793 -17.260  0.00  0.00      PRO  C  
ATOM   2129  CZ  TYR P 153       3.554 -14.982 -16.998  0.00  0.00      PRO  C  
ATOM   2130  OH  TYR P 153       4.837 -14.841 -16.388  0.00  0.00      PRO  O  
ATOM   2131  CD2 TYR P 153       1.633 -16.182 -17.758  0.00  0.00      PRO  C  
ATOM   2132  CE2 TYR P 153       2.923 -16.150 -17.252  0.00  0.00      PRO  C  
ATOM   2133  HN  TYR P 153      -2.759 -15.434 -19.180  0.00  0.00      PRO  H  
ATOM   2134  HA  TYR P 153      -1.288 -16.329 -17.052  0.00  0.00      PRO  H  
ATOM   2135  HB1 TYR P 153      -0.430 -15.947 -19.275  0.00  0.00      PRO  H  
ATOM   2136  HB2 TYR P 153      -0.696 -14.130 -19.246  0.00  0.00      PRO  H  
ATOM   2137  HD1 TYR P 153       1.170 -12.841 -18.025  0.00  0.00      PRO  H  
ATOM   2138  HE1 TYR P 153       3.412 -12.860 -17.013  0.00  0.00      PRO  H  
ATOM   2139  HH  TYR P 153       5.225 -15.685 -16.144  0.00  0.00      PRO  H  
ATOM   2140  HD2 TYR P 153       1.194 -17.147 -17.961  0.00  0.00      PRO  H  
ATOM   2141  HE2 TYR P 153       3.312 -17.147 -17.104  0.00  0.00      PRO  H  
ATOM   2142  N   GLY P 154      -2.351 -13.163 -16.745  0.00  0.00      PRO  N  
ATOM   2143  CA  GLY P 154      -2.833 -12.157 -15.814  0.00  0.00      PRO  C  
ATOM   2144  C   GLY P 154      -3.302 -12.737 -14.502  0.00  0.00      PRO  C  
ATOM   2145  O   GLY P 154      -2.763 -12.339 -13.497  0.00  0.00      PRO  O  
ATOM   2146  HN  GLY P 154      -2.723 -13.005 -17.656  0.00  0.00      PRO  H  
ATOM   2147  HA1 GLY P 154      -3.741 -11.838 -16.305  0.00  0.00      PRO  H  
ATOM   2148  HA2 GLY P 154      -2.071 -11.420 -15.606  0.00  0.00      PRO  H  
ATOM   2149  N   VAL P 155      -4.265 -13.658 -14.633  0.00  0.00      PRO  N  
ATOM   2150  CA  VAL P 155      -4.865 -14.298 -13.479  0.00  0.00      PRO  C  
ATOM   2151  C   VAL P 155      -3.827 -15.073 -12.651  0.00  0.00      PRO  C  
ATOM   2152  O   VAL P 155      -3.778 -14.913 -11.429  0.00  0.00      PRO  O  
ATOM   2153  CB  VAL P 155      -6.146 -15.131 -13.871  0.00  0.00      PRO  C  
ATOM   2154  CG1 VAL P 155      -6.735 -15.930 -12.599  0.00  0.00      PRO  C  
ATOM   2155  CG2 VAL P 155      -7.107 -14.330 -14.603  0.00  0.00      PRO  C  
ATOM   2156  HN  VAL P 155      -4.651 -13.882 -15.525  0.00  0.00      PRO  H  
ATOM   2157  HA  VAL P 155      -5.131 -13.525 -12.774  0.00  0.00      PRO  H  
ATOM   2158  HB  VAL P 155      -5.873 -15.898 -14.628  0.00  0.00      PRO  H  
ATOM   2159 HG11 VAL P 155      -7.190 -15.154 -11.946  0.00  0.00      PRO  H  
ATOM   2160 HG12 VAL P 155      -7.579 -16.580 -12.915  0.00  0.00      PRO  H  
ATOM   2161 HG13 VAL P 155      -6.003 -16.570 -12.060  0.00  0.00      PRO  H  
ATOM   2162 HG21 VAL P 155      -7.960 -14.997 -14.854  0.00  0.00      PRO  H  
ATOM   2163 HG22 VAL P 155      -7.479 -13.512 -13.951  0.00  0.00      PRO  H  
ATOM   2164 HG23 VAL P 155      -6.616 -13.888 -15.497  0.00  0.00      PRO  H  
ATOM   2165  N   ILE P 156      -3.072 -15.993 -13.278  0.00  0.00      PRO  N  
ATOM   2166  CA  ILE P 156      -2.046 -16.826 -12.718  0.00  0.00      PRO  C  
ATOM   2167  C   ILE P 156      -0.965 -15.956 -12.014  0.00  0.00      PRO  C  
ATOM   2168  O   ILE P 156      -0.579 -16.198 -10.881  0.00  0.00      PRO  O  
ATOM   2169  CB  ILE P 156      -1.564 -17.648 -13.851  0.00  0.00      PRO  C  
ATOM   2170  CG2 ILE P 156      -0.304 -18.473 -13.355  0.00  0.00      PRO  C  
ATOM   2171  CG1 ILE P 156      -2.643 -18.617 -14.586  0.00  0.00      PRO  C  
ATOM   2172  CD  ILE P 156      -3.365 -19.561 -13.651  0.00  0.00      PRO  C  
ATOM   2173  HN  ILE P 156      -3.210 -15.947 -14.264  0.00  0.00      PRO  H  
ATOM   2174  HA  ILE P 156      -2.477 -17.516 -12.007  0.00  0.00      PRO  H  
ATOM   2175  HB  ILE P 156      -1.250 -16.990 -14.688  0.00  0.00      PRO  H  
ATOM   2176 HG21 ILE P 156       0.051 -18.956 -14.290  0.00  0.00      PRO  H  
ATOM   2177 HG22 ILE P 156       0.485 -17.838 -12.899  0.00  0.00      PRO  H  
ATOM   2178 HG23 ILE P 156      -0.518 -19.332 -12.683  0.00  0.00      PRO  H  
ATOM   2179 HG11 ILE P 156      -3.394 -18.007 -15.133  0.00  0.00      PRO  H  
ATOM   2180 HG12 ILE P 156      -2.039 -19.227 -15.290  0.00  0.00      PRO  H  
ATOM   2181  HD1 ILE P 156      -3.622 -20.411 -14.319  0.00  0.00      PRO  H  
ATOM   2182  HD2 ILE P 156      -2.833 -19.904 -12.737  0.00  0.00      PRO  H  
ATOM   2183  HD3 ILE P 156      -4.302 -19.138 -13.230  0.00  0.00      PRO  H  
ATOM   2184  N   THR P 157      -0.518 -14.889 -12.676  0.00  0.00      PRO  N  
ATOM   2185  CA  THR P 157       0.469 -13.985 -12.052  0.00  0.00      PRO  C  
ATOM   2186  C   THR P 157      -0.125 -13.113 -10.955  0.00  0.00      PRO  C  
ATOM   2187  O   THR P 157       0.603 -12.732 -10.024  0.00  0.00      PRO  O  
ATOM   2188  CB  THR P 157       1.109 -12.912 -12.967  0.00  0.00      PRO  C  
ATOM   2189  OG1 THR P 157       0.199 -12.200 -13.790  0.00  0.00      PRO  O  
ATOM   2190  CG2 THR P 157       2.053 -13.642 -13.962  0.00  0.00      PRO  C  
ATOM   2191  HN  THR P 157      -0.754 -14.717 -13.629  0.00  0.00      PRO  H  
ATOM   2192  HA  THR P 157       1.315 -14.503 -11.624  0.00  0.00      PRO  H  
ATOM   2193  HB  THR P 157       1.626 -12.149 -12.347  0.00  0.00      PRO  H  
ATOM   2194  HG1 THR P 157      -0.253 -12.882 -14.293  0.00  0.00      PRO  H  
ATOM   2195 HG21 THR P 157       2.773 -14.231 -13.353  0.00  0.00      PRO  H  
ATOM   2196 HG22 THR P 157       1.530 -14.286 -14.701  0.00  0.00      PRO  H  
ATOM   2197 HG23 THR P 157       2.623 -12.849 -14.491  0.00  0.00      PRO  H  
ATOM   2198  N   SER P 158      -1.387 -12.897 -10.947  0.00  0.00      PRO  N  
ATOM   2199  CA  SER P 158      -2.146 -12.224  -9.855  0.00  0.00      PRO  C  
ATOM   2200  C   SER P 158      -2.243 -13.121  -8.577  0.00  0.00      PRO  C  
ATOM   2201  O   SER P 158      -1.982 -12.734  -7.463  0.00  0.00      PRO  O  
ATOM   2202  CB  SER P 158      -3.587 -11.712 -10.200  0.00  0.00      PRO  C  
ATOM   2203  OG  SER P 158      -3.541 -10.812 -11.318  0.00  0.00      PRO  O  
ATOM   2204  HN  SER P 158      -1.942 -13.127 -11.743  0.00  0.00      PRO  H  
ATOM   2205  HA  SER P 158      -1.532 -11.404  -9.513  0.00  0.00      PRO  H  
ATOM   2206  HB1 SER P 158      -4.242 -12.588 -10.392  0.00  0.00      PRO  H  
ATOM   2207  HB2 SER P 158      -3.992 -11.186  -9.309  0.00  0.00      PRO  H  
ATOM   2208  HG1 SER P 158      -3.378 -11.324 -12.114  0.00  0.00      PRO  H  
ATOM   2209  N   LEU P 159      -2.647 -14.342  -8.875  0.00  0.00      PRO  N  
ATOM   2210  CA  LEU P 159      -2.850 -15.440  -7.983  0.00  0.00      PRO  C  
ATOM   2211  C   LEU P 159      -1.525 -15.771  -7.201  0.00  0.00      PRO  C  
ATOM   2212  O   LEU P 159      -1.577 -15.931  -6.001  0.00  0.00      PRO  O  
ATOM   2213  CB  LEU P 159      -3.329 -16.698  -8.856  0.00  0.00      PRO  C  
ATOM   2214  CG  LEU P 159      -3.556 -17.949  -8.005  0.00  0.00      PRO  C  
ATOM   2215  CD1 LEU P 159      -4.641 -17.797  -6.838  0.00  0.00      PRO  C  
ATOM   2216  CD2 LEU P 159      -3.879 -19.245  -8.834  0.00  0.00      PRO  C  
ATOM   2217  HN  LEU P 159      -2.807 -14.605  -9.823  0.00  0.00      PRO  H  
ATOM   2218  HA  LEU P 159      -3.604 -15.032  -7.326  0.00  0.00      PRO  H  
ATOM   2219  HB1 LEU P 159      -4.308 -16.602  -9.372  0.00  0.00      PRO  H  
ATOM   2220  HB2 LEU P 159      -2.538 -16.898  -9.610  0.00  0.00      PRO  H  
ATOM   2221  HG  LEU P 159      -2.649 -18.253  -7.441  0.00  0.00      PRO  H  
ATOM   2222 HD11 LEU P 159      -4.538 -16.788  -6.384  0.00  0.00      PRO  H  
ATOM   2223 HD12 LEU P 159      -5.702 -17.810  -7.168  0.00  0.00      PRO  H  
ATOM   2224 HD13 LEU P 159      -4.594 -18.492  -5.972  0.00  0.00      PRO  H  
ATOM   2225 HD21 LEU P 159      -4.944 -19.190  -9.147  0.00  0.00      PRO  H  
ATOM   2226 HD22 LEU P 159      -3.326 -19.454  -9.774  0.00  0.00      PRO  H  
ATOM   2227 HD23 LEU P 159      -3.744 -20.029  -8.059  0.00  0.00      PRO  H  
ATOM   2228  N   ALA P 160      -0.367 -15.865  -7.950  0.00  0.00      PRO  N  
ATOM   2229  CA  ALA P 160       0.914 -16.115  -7.239  0.00  0.00      PRO  C  
ATOM   2230  C   ALA P 160       1.341 -14.936  -6.396  0.00  0.00      PRO  C  
ATOM   2231  O   ALA P 160       1.938 -15.032  -5.291  0.00  0.00      PRO  O  
ATOM   2232  CB  ALA P 160       1.928 -16.426  -8.404  0.00  0.00      PRO  C  
ATOM   2233  HN  ALA P 160      -0.396 -15.751  -8.940  0.00  0.00      PRO  H  
ATOM   2234  HA  ALA P 160       0.776 -16.939  -6.555  0.00  0.00      PRO  H  
ATOM   2235  HB1 ALA P 160       2.862 -16.819  -7.947  0.00  0.00      PRO  H  
ATOM   2236  HB2 ALA P 160       1.408 -17.176  -9.037  0.00  0.00      PRO  H  
ATOM   2237  HB3 ALA P 160       2.113 -15.607  -9.132  0.00  0.00      PRO  H  
ATOM   2238  N   THR P 161       1.006 -13.722  -6.860  0.00  0.00      PRO  N  
ATOM   2239  CA  THR P 161       1.360 -12.513  -6.170  0.00  0.00      PRO  C  
ATOM   2240  C   THR P 161       0.596 -12.378  -4.873  0.00  0.00      PRO  C  
ATOM   2241  O   THR P 161       1.229 -12.080  -3.847  0.00  0.00      PRO  O  
ATOM   2242  CB  THR P 161       1.372 -11.302  -7.022  0.00  0.00      PRO  C  
ATOM   2243  OG1 THR P 161       2.350 -11.510  -8.061  0.00  0.00      PRO  O  
ATOM   2244  CG2 THR P 161       1.793 -10.030  -6.262  0.00  0.00      PRO  C  
ATOM   2245  HN  THR P 161       0.636 -13.679  -7.785  0.00  0.00      PRO  H  
ATOM   2246  HA  THR P 161       2.341 -12.693  -5.756  0.00  0.00      PRO  H  
ATOM   2247  HB  THR P 161       0.406 -11.154  -7.549  0.00  0.00      PRO  H  
ATOM   2248  HG1 THR P 161       1.797 -11.788  -8.795  0.00  0.00      PRO  H  
ATOM   2249 HG21 THR P 161       2.629 -10.312  -5.587  0.00  0.00      PRO  H  
ATOM   2250 HG22 THR P 161       2.096  -9.202  -6.938  0.00  0.00      PRO  H  
ATOM   2251 HG23 THR P 161       0.960  -9.641  -5.637  0.00  0.00      PRO  H  
ATOM   2252  N   TRP P 162      -0.786 -12.697  -4.898  0.00  0.00      PRO  N  
ATOM   2253  CA  TRP P 162      -1.506 -12.741  -3.651  0.00  0.00      PRO  C  
ATOM   2254  C   TRP P 162      -0.913 -13.670  -2.622  0.00  0.00      PRO  C  
ATOM   2255  O   TRP P 162      -0.733 -13.521  -1.448  0.00  0.00      PRO  O  
ATOM   2256  CB  TRP P 162      -2.994 -13.134  -3.933  0.00  0.00      PRO  C  
ATOM   2257  CG  TRP P 162      -3.898 -13.241  -2.741  0.00  0.00      PRO  C  
ATOM   2258  CD1 TRP P 162      -3.967 -12.205  -1.864  0.00  0.00      PRO  C  
ATOM   2259  NE1 TRP P 162      -4.719 -12.600  -0.811  0.00  0.00      PRO  N  
ATOM   2260  CE2 TRP P 162      -5.103 -13.945  -0.992  0.00  0.00      PRO  C  
ATOM   2261  CD2 TRP P 162      -4.453 -14.395  -2.159  0.00  0.00      PRO  C  
ATOM   2262  CE3 TRP P 162      -4.413 -15.780  -2.427  0.00  0.00      PRO  C  
ATOM   2263  CZ3 TRP P 162      -5.248 -16.601  -1.646  0.00  0.00      PRO  C  
ATOM   2264  CZ2 TRP P 162      -5.864 -14.773  -0.148  0.00  0.00      PRO  C  
ATOM   2265  CH2 TRP P 162      -5.986 -16.158  -0.581  0.00  0.00      PRO  C  
ATOM   2266  HN  TRP P 162      -1.254 -12.946  -5.742  0.00  0.00      PRO  H  
ATOM   2267  HA  TRP P 162      -1.635 -11.726  -3.304  0.00  0.00      PRO  H  
ATOM   2268  HB1 TRP P 162      -3.372 -12.361  -4.636  0.00  0.00      PRO  H  
ATOM   2269  HB2 TRP P 162      -2.995 -14.119  -4.447  0.00  0.00      PRO  H  
ATOM   2270  HD1 TRP P 162      -3.670 -11.183  -2.048  0.00  0.00      PRO  H  
ATOM   2271  HE1 TRP P 162      -5.120 -12.067  -0.098  0.00  0.00      PRO  H  
ATOM   2272  HE3 TRP P 162      -3.962 -16.111  -3.350  0.00  0.00      PRO  H  
ATOM   2273  HZ3 TRP P 162      -5.287 -17.569  -2.122  0.00  0.00      PRO  H  
ATOM   2274  HZ2 TRP P 162      -6.270 -14.526   0.822  0.00  0.00      PRO  H  
ATOM   2275  HH2 TRP P 162      -6.457 -16.860   0.092  0.00  0.00      PRO  H  
ATOM   2276  N   SER P 163      -0.572 -14.873  -3.114  0.00  0.00      PRO  N  
ATOM   2277  CA  SER P 163       0.009 -15.937  -2.345  0.00  0.00      PRO  C  
ATOM   2278  C   SER P 163       1.380 -15.628  -1.792  0.00  0.00      PRO  C  
ATOM   2279  O   SER P 163       1.576 -15.951  -0.611  0.00  0.00      PRO  O  
ATOM   2280  CB  SER P 163       0.026 -17.269  -3.237  0.00  0.00      PRO  C  
ATOM   2281  OG  SER P 163      -1.215 -17.548  -3.848  0.00  0.00      PRO  O  
ATOM   2282  HN  SER P 163      -0.449 -14.862  -4.103  0.00  0.00      PRO  H  
ATOM   2283  HA  SER P 163      -0.659 -16.174  -1.530  0.00  0.00      PRO  H  
ATOM   2284  HB1 SER P 163       0.811 -17.141  -4.014  0.00  0.00      PRO  H  
ATOM   2285  HB2 SER P 163       0.435 -18.024  -2.533  0.00  0.00      PRO  H  
ATOM   2286  HG1 SER P 163      -1.368 -16.918  -4.557  0.00  0.00      PRO  H  
ATOM   2287  N   VAL P 164       2.248 -14.881  -2.489  0.00  0.00      PRO  N  
ATOM   2288  CA  VAL P 164       3.487 -14.216  -2.019  0.00  0.00      PRO  C  
ATOM   2289  C   VAL P 164       3.286 -13.104  -0.986  0.00  0.00      PRO  C  
ATOM   2290  O   VAL P 164       4.063 -13.109   0.001  0.00  0.00      PRO  O  
ATOM   2291  CB  VAL P 164       4.481 -13.863  -3.179  0.00  0.00      PRO  C  
ATOM   2292  CG1 VAL P 164       5.637 -13.051  -2.673  0.00  0.00      PRO  C  
ATOM   2293  CG2 VAL P 164       4.976 -15.089  -3.946  0.00  0.00      PRO  C  
ATOM   2294  HN  VAL P 164       2.081 -14.660  -3.446  0.00  0.00      PRO  H  
ATOM   2295  HA  VAL P 164       4.020 -15.004  -1.509  0.00  0.00      PRO  H  
ATOM   2296  HB  VAL P 164       3.855 -13.257  -3.870  0.00  0.00      PRO  H  
ATOM   2297 HG11 VAL P 164       6.054 -13.646  -1.833  0.00  0.00      PRO  H  
ATOM   2298 HG12 VAL P 164       6.394 -12.776  -3.438  0.00  0.00      PRO  H  
ATOM   2299 HG13 VAL P 164       5.085 -12.121  -2.419  0.00  0.00      PRO  H  
ATOM   2300 HG21 VAL P 164       5.442 -14.794  -4.910  0.00  0.00      PRO  H  
ATOM   2301 HG22 VAL P 164       5.739 -15.705  -3.424  0.00  0.00      PRO  H  
ATOM   2302 HG23 VAL P 164       4.147 -15.760  -4.260  0.00  0.00      PRO  H  
ATOM   2303  N   ALA P 165       2.243 -12.312  -1.124  0.00  0.00      PRO  N  
ATOM   2304  CA  ALA P 165       1.694 -11.423  -0.154  0.00  0.00      PRO  C  
ATOM   2305  C   ALA P 165       1.353 -12.066   1.154  0.00  0.00      PRO  C  
ATOM   2306  O   ALA P 165       1.792 -11.594   2.196  0.00  0.00      PRO  O  
ATOM   2307  CB  ALA P 165       0.488 -10.683  -0.810  0.00  0.00      PRO  C  
ATOM   2308  HN  ALA P 165       1.774 -12.487  -1.986  0.00  0.00      PRO  H  
ATOM   2309  HA  ALA P 165       2.417 -10.652   0.064  0.00  0.00      PRO  H  
ATOM   2310  HB1 ALA P 165       0.385  -9.661  -0.387  0.00  0.00      PRO  H  
ATOM   2311  HB2 ALA P 165       0.522 -10.412  -1.888  0.00  0.00      PRO  H  
ATOM   2312  HB3 ALA P 165      -0.487 -11.165  -0.583  0.00  0.00      PRO  H  
ATOM   2313  N   VAL P 166       0.625 -13.160   1.041  0.00  0.00      PRO  N  
ATOM   2314  CA  VAL P 166      -0.020 -13.833   2.170  0.00  0.00      PRO  C  
ATOM   2315  C   VAL P 166       1.183 -14.436   2.916  0.00  0.00      PRO  C  
ATOM   2316  O   VAL P 166       1.365 -14.243   4.155  0.00  0.00      PRO  O  
ATOM   2317  CB  VAL P 166      -1.096 -14.919   1.838  0.00  0.00      PRO  C  
ATOM   2318  CG1 VAL P 166      -1.383 -15.789   3.115  0.00  0.00      PRO  C  
ATOM   2319  CG2 VAL P 166      -2.403 -14.348   1.209  0.00  0.00      PRO  C  
ATOM   2320  HN  VAL P 166       0.396 -13.503   0.133  0.00  0.00      PRO  H  
ATOM   2321  HA  VAL P 166      -0.360 -12.986   2.746  0.00  0.00      PRO  H  
ATOM   2322  HB  VAL P 166      -0.668 -15.559   1.037  0.00  0.00      PRO  H  
ATOM   2323 HG11 VAL P 166      -1.735 -15.231   4.009  0.00  0.00      PRO  H  
ATOM   2324 HG12 VAL P 166      -2.336 -16.294   2.851  0.00  0.00      PRO  H  
ATOM   2325 HG13 VAL P 166      -0.566 -16.516   3.309  0.00  0.00      PRO  H  
ATOM   2326 HG21 VAL P 166      -3.075 -15.184   0.919  0.00  0.00      PRO  H  
ATOM   2327 HG22 VAL P 166      -2.907 -13.682   1.941  0.00  0.00      PRO  H  
ATOM   2328 HG23 VAL P 166      -2.306 -13.671   0.333  0.00  0.00      PRO  H  
ATOM   2329  N   PHE P 167       2.090 -15.159   2.196  0.00  0.00      PRO  N  
ATOM   2330  CA  PHE P 167       3.317 -15.719   2.817  0.00  0.00      PRO  C  
ATOM   2331  C   PHE P 167       4.141 -14.622   3.504  0.00  0.00      PRO  C  
ATOM   2332  O   PHE P 167       4.535 -14.823   4.666  0.00  0.00      PRO  O  
ATOM   2333  CB  PHE P 167       4.185 -16.393   1.728  0.00  0.00      PRO  C  
ATOM   2334  CG  PHE P 167       5.284 -17.285   2.349  0.00  0.00      PRO  C  
ATOM   2335  CD1 PHE P 167       5.027 -18.465   2.957  0.00  0.00      PRO  C  
ATOM   2336  CE1 PHE P 167       5.988 -19.412   3.227  0.00  0.00      PRO  C  
ATOM   2337  CZ  PHE P 167       7.351 -19.048   3.067  0.00  0.00      PRO  C  
ATOM   2338  CD2 PHE P 167       6.621 -16.994   1.988  0.00  0.00      PRO  C  
ATOM   2339  CE2 PHE P 167       7.681 -17.824   2.286  0.00  0.00      PRO  C  
ATOM   2340  HN  PHE P 167       1.867 -15.441   1.266  0.00  0.00      PRO  H  
ATOM   2341  HA  PHE P 167       2.890 -16.471   3.464  0.00  0.00      PRO  H  
ATOM   2342  HB1 PHE P 167       3.671 -17.053   0.997  0.00  0.00      PRO  H  
ATOM   2343  HB2 PHE P 167       4.586 -15.612   1.048  0.00  0.00      PRO  H  
ATOM   2344  HD1 PHE P 167       3.986 -18.682   3.148  0.00  0.00      PRO  H  
ATOM   2345  HE1 PHE P 167       5.762 -20.317   3.772  0.00  0.00      PRO  H  
ATOM   2346  HZ  PHE P 167       8.061 -19.815   3.343  0.00  0.00      PRO  H  
ATOM   2347  HD2 PHE P 167       6.847 -16.137   1.371  0.00  0.00      PRO  H  
ATOM   2348  HE2 PHE P 167       8.689 -17.640   1.944  0.00  0.00      PRO  H  
ATOM   2349  N   ALA P 168       4.310 -13.411   2.923  0.00  0.00      PRO  N  
ATOM   2350  CA  ALA P 168       5.074 -12.293   3.496  0.00  0.00      PRO  C  
ATOM   2351  C   ALA P 168       4.404 -11.688   4.712  0.00  0.00      PRO  C  
ATOM   2352  O   ALA P 168       5.065 -11.012   5.492  0.00  0.00      PRO  O  
ATOM   2353  CB  ALA P 168       5.342 -11.120   2.475  0.00  0.00      PRO  C  
ATOM   2354  HN  ALA P 168       3.894 -13.334   2.020  0.00  0.00      PRO  H  
ATOM   2355  HA  ALA P 168       6.054 -12.684   3.728  0.00  0.00      PRO  H  
ATOM   2356  HB1 ALA P 168       6.097 -10.361   2.774  0.00  0.00      PRO  H  
ATOM   2357  HB2 ALA P 168       5.686 -11.632   1.551  0.00  0.00      PRO  H  
ATOM   2358  HB3 ALA P 168       4.428 -10.554   2.196  0.00  0.00      PRO  H  
ATOM   2359  N   SER P 169       3.030 -11.916   4.959  0.00  0.00      PRO  N  
ATOM   2360  CA  SER P 169       2.428 -11.419   6.131  0.00  0.00      PRO  C  
ATOM   2361  C   SER P 169       2.631 -12.303   7.347  0.00  0.00      PRO  C  
ATOM   2362  O   SER P 169       2.415 -11.867   8.460  0.00  0.00      PRO  O  
ATOM   2363  CB  SER P 169       0.870 -11.189   5.840  0.00  0.00      PRO  C  
ATOM   2364  OG  SER P 169       0.092 -12.435   5.899  0.00  0.00      PRO  O  
ATOM   2365  HN  SER P 169       2.534 -12.436   4.268  0.00  0.00      PRO  H  
ATOM   2366  HA  SER P 169       2.854 -10.437   6.275  0.00  0.00      PRO  H  
ATOM   2367  HB1 SER P 169       0.478 -10.586   6.687  0.00  0.00      PRO  H  
ATOM   2368  HB2 SER P 169       0.719 -10.660   4.874  0.00  0.00      PRO  H  
ATOM   2369  HG1 SER P 169       0.567 -13.003   5.288  0.00  0.00      PRO  H  
ATOM   2370  N   LEU P 170       3.188 -13.534   7.234  0.00  0.00      PRO  N  
ATOM   2371  CA  LEU P 170       3.396 -14.514   8.275  0.00  0.00      PRO  C  
ATOM   2372  C   LEU P 170       4.194 -14.038   9.506  0.00  0.00      PRO  C  
ATOM   2373  O   LEU P 170       3.781 -14.512  10.579  0.00  0.00      PRO  O  
ATOM   2374  CB  LEU P 170       3.985 -15.762   7.682  0.00  0.00      PRO  C  
ATOM   2375  CG  LEU P 170       2.856 -16.640   6.961  0.00  0.00      PRO  C  
ATOM   2376  CD1 LEU P 170       3.505 -17.772   6.196  0.00  0.00      PRO  C  
ATOM   2377  CD2 LEU P 170       2.077 -17.339   8.028  0.00  0.00      PRO  C  
ATOM   2378  HN  LEU P 170       3.635 -13.768   6.374  0.00  0.00      PRO  H  
ATOM   2379  HA  LEU P 170       2.429 -14.860   8.611  0.00  0.00      PRO  H  
ATOM   2380  HB1 LEU P 170       4.737 -15.519   6.901  0.00  0.00      PRO  H  
ATOM   2381  HB2 LEU P 170       4.491 -16.302   8.511  0.00  0.00      PRO  H  
ATOM   2382  HG  LEU P 170       2.349 -15.862   6.352  0.00  0.00      PRO  H  
ATOM   2383 HD11 LEU P 170       4.156 -17.466   5.350  0.00  0.00      PRO  H  
ATOM   2384 HD12 LEU P 170       4.104 -18.453   6.837  0.00  0.00      PRO  H  
ATOM   2385 HD13 LEU P 170       2.659 -18.367   5.789  0.00  0.00      PRO  H  
ATOM   2386 HD21 LEU P 170       1.330 -16.642   8.465  0.00  0.00      PRO  H  
ATOM   2387 HD22 LEU P 170       1.490 -18.215   7.677  0.00  0.00      PRO  H  
ATOM   2388 HD23 LEU P 170       2.667 -17.719   8.889  0.00  0.00      PRO  H  
ATOM   2389  N   PRO P 171       5.365 -13.365   9.539  0.00  0.00      PRO  N  
ATOM   2390  CA  PRO P 171       6.023 -13.059  10.718  0.00  0.00      PRO  C  
ATOM   2391  C   PRO P 171       5.168 -12.006  11.469  0.00  0.00      PRO  C  
ATOM   2392  O   PRO P 171       5.051 -12.149  12.683  0.00  0.00      PRO  O  
ATOM   2393  CD  PRO P 171       6.242 -13.234   8.381  0.00  0.00      PRO  C  
ATOM   2394  CB  PRO P 171       7.416 -12.462  10.465  0.00  0.00      PRO  C  
ATOM   2395  CG  PRO P 171       7.645 -12.892   8.953  0.00  0.00      PRO  C  
ATOM   2396  HD1 PRO P 171       5.864 -12.383   7.775  0.00  0.00      PRO  H  
ATOM   2397  HD2 PRO P 171       6.274 -14.113   7.702  0.00  0.00      PRO  H  
ATOM   2398  HA  PRO P 171       6.068 -13.910  11.381  0.00  0.00      PRO  H  
ATOM   2399  HB1 PRO P 171       8.270 -12.818  11.080  0.00  0.00      PRO  H  
ATOM   2400  HB2 PRO P 171       7.457 -11.352  10.441  0.00  0.00      PRO  H  
ATOM   2401  HG1 PRO P 171       8.182 -13.861   8.870  0.00  0.00      PRO  H  
ATOM   2402  HG2 PRO P 171       8.232 -12.188   8.326  0.00  0.00      PRO  H  
ATOM   2403  N   GLY P 172       4.536 -11.039  10.874  0.00  0.00      PRO  N  
ATOM   2404  CA  GLY P 172       3.580 -10.149  11.536  0.00  0.00      PRO  C  
ATOM   2405  C   GLY P 172       2.280 -10.779  12.018  0.00  0.00      PRO  C  
ATOM   2406  O   GLY P 172       1.917 -10.579  13.201  0.00  0.00      PRO  O  
ATOM   2407  HN  GLY P 172       4.757 -10.792   9.933  0.00  0.00      PRO  H  
ATOM   2408  HA1 GLY P 172       3.215  -9.389  10.861  0.00  0.00      PRO  H  
ATOM   2409  HA2 GLY P 172       4.047  -9.626  12.358  0.00  0.00      PRO  H  
ATOM   2410  N   PHE P 173       1.605 -11.618  11.209  0.00  0.00      PRO  N  
ATOM   2411  CA  PHE P 173       0.384 -12.386  11.519  0.00  0.00      PRO  C  
ATOM   2412  C   PHE P 173       0.491 -13.261  12.719  0.00  0.00      PRO  C  
ATOM   2413  O   PHE P 173      -0.435 -13.269  13.538  0.00  0.00      PRO  O  
ATOM   2414  CB  PHE P 173      -0.288 -13.049  10.223  0.00  0.00      PRO  C  
ATOM   2415  CG  PHE P 173      -1.370 -14.170  10.587  0.00  0.00      PRO  C  
ATOM   2416  CD1 PHE P 173      -2.634 -13.899  11.060  0.00  0.00      PRO  C  
ATOM   2417  CE1 PHE P 173      -3.558 -14.882  11.263  0.00  0.00      PRO  C  
ATOM   2418  CZ  PHE P 173      -3.162 -16.182  11.358  0.00  0.00      PRO  C  
ATOM   2419  CD2 PHE P 173      -0.977 -15.529  10.600  0.00  0.00      PRO  C  
ATOM   2420  CE2 PHE P 173      -1.836 -16.579  10.967  0.00  0.00      PRO  C  
ATOM   2421  HN  PHE P 173       2.027 -11.836  10.332  0.00  0.00      PRO  H  
ATOM   2422  HA  PHE P 173      -0.444 -11.808  11.901  0.00  0.00      PRO  H  
ATOM   2423  HB1 PHE P 173      -0.762 -12.314   9.538  0.00  0.00      PRO  H  
ATOM   2424  HB2 PHE P 173       0.459 -13.670   9.685  0.00  0.00      PRO  H  
ATOM   2425  HD1 PHE P 173      -2.834 -12.840  10.998  0.00  0.00      PRO  H  
ATOM   2426  HE1 PHE P 173      -4.580 -14.701  11.560  0.00  0.00      PRO  H  
ATOM   2427  HZ  PHE P 173      -3.860 -16.990  11.517  0.00  0.00      PRO  H  
ATOM   2428  HD2 PHE P 173       0.067 -15.745  10.427  0.00  0.00      PRO  H  
ATOM   2429  HE2 PHE P 173      -1.388 -17.560  11.026  0.00  0.00      PRO  H  
ATOM   2430  N   LEU P 174       1.587 -14.016  12.790  0.00  0.00      PRO  N  
ATOM   2431  CA  LEU P 174       1.732 -14.984  13.962  0.00  0.00      PRO  C  
ATOM   2432  C   LEU P 174       2.107 -14.302  15.277  0.00  0.00      PRO  C  
ATOM   2433  O   LEU P 174       1.590 -14.539  16.321  0.00  0.00      PRO  O  
ATOM   2434  CB  LEU P 174       2.636 -16.225  13.684  0.00  0.00      PRO  C  
ATOM   2435  CG  LEU P 174       2.136 -17.072  12.492  0.00  0.00      PRO  C  
ATOM   2436  CD1 LEU P 174       3.285 -17.827  11.928  0.00  0.00      PRO  C  
ATOM   2437  CD2 LEU P 174       1.014 -17.993  12.942  0.00  0.00      PRO  C  
ATOM   2438  HN  LEU P 174       2.214 -14.096  12.019  0.00  0.00      PRO  H  
ATOM   2439  HA  LEU P 174       0.830 -15.481  14.287  0.00  0.00      PRO  H  
ATOM   2440  HB1 LEU P 174       3.661 -15.840  13.497  0.00  0.00      PRO  H  
ATOM   2441  HB2 LEU P 174       2.616 -16.804  14.631  0.00  0.00      PRO  H  
ATOM   2442  HG  LEU P 174       1.790 -16.339  11.732  0.00  0.00      PRO  H  
ATOM   2443 HD11 LEU P 174       2.971 -18.426  11.046  0.00  0.00      PRO  H  
ATOM   2444 HD12 LEU P 174       4.140 -17.254  11.510  0.00  0.00      PRO  H  
ATOM   2445 HD13 LEU P 174       3.660 -18.552  12.681  0.00  0.00      PRO  H  
ATOM   2446 HD21 LEU P 174       0.054 -17.471  13.143  0.00  0.00      PRO  H  
ATOM   2447 HD22 LEU P 174       0.888 -18.654  12.058  0.00  0.00      PRO  H  
ATOM   2448 HD23 LEU P 174       1.322 -18.675  13.763  0.00  0.00      PRO  H  
ATOM   2449  N   PHE P 175       3.007 -13.297  15.237  0.00  0.00      PRO  N  
ATOM   2450  CA  PHE P 175       3.184 -12.459  16.407  0.00  0.00      PRO  C  
ATOM   2451  C   PHE P 175       2.142 -11.425  16.769  0.00  0.00      PRO  C  
ATOM   2452  O   PHE P 175       2.086 -10.978  17.937  0.00  0.00      PRO  O  
ATOM   2453  CB  PHE P 175       4.565 -11.812  16.475  0.00  0.00      PRO  C  
ATOM   2454  CG  PHE P 175       5.687 -12.778  16.450  0.00  0.00      PRO  C  
ATOM   2455  CD1 PHE P 175       5.843 -13.608  17.588  0.00  0.00      PRO  C  
ATOM   2456  CE1 PHE P 175       6.968 -14.429  17.760  0.00  0.00      PRO  C  
ATOM   2457  CZ  PHE P 175       8.001 -14.426  16.806  0.00  0.00      PRO  C  
ATOM   2458  CD2 PHE P 175       6.734 -12.703  15.538  0.00  0.00      PRO  C  
ATOM   2459  CE2 PHE P 175       7.786 -13.612  15.656  0.00  0.00      PRO  C  
ATOM   2460  HN  PHE P 175       3.516 -13.115  14.399  0.00  0.00      PRO  H  
ATOM   2461  HA  PHE P 175       3.063 -13.148  17.230  0.00  0.00      PRO  H  
ATOM   2462  HB1 PHE P 175       4.656 -11.286  15.500  0.00  0.00      PRO  H  
ATOM   2463  HB2 PHE P 175       4.715 -11.165  17.366  0.00  0.00      PRO  H  
ATOM   2464  HD1 PHE P 175       5.024 -13.683  18.288  0.00  0.00      PRO  H  
ATOM   2465  HE1 PHE P 175       7.086 -14.979  18.682  0.00  0.00      PRO  H  
ATOM   2466  HZ  PHE P 175       8.861 -15.075  16.879  0.00  0.00      PRO  H  
ATOM   2467  HD2 PHE P 175       6.638 -11.997  14.726  0.00  0.00      PRO  H  
ATOM   2468  HE2 PHE P 175       8.604 -13.612  14.951  0.00  0.00      PRO  H  
ATOM   2469  N   SER P 176       1.242 -11.075  15.886  0.00  0.00      PRO  N  
ATOM   2470  CA  SER P 176      -0.030 -10.364  16.150  0.00  0.00      PRO  C  
ATOM   2471  C   SER P 176      -0.913 -11.052  17.159  0.00  0.00      PRO  C  
ATOM   2472  O   SER P 176      -1.260 -12.236  17.065  0.00  0.00      PRO  O  
ATOM   2473  CB  SER P 176      -0.938 -10.169  14.892  0.00  0.00      PRO  C  
ATOM   2474  OG  SER P 176      -0.380  -9.207  13.993  0.00  0.00      PRO  O  
ATOM   2475  HN  SER P 176       1.455 -11.150  14.915  0.00  0.00      PRO  H  
ATOM   2476  HA  SER P 176       0.246  -9.390  16.525  0.00  0.00      PRO  H  
ATOM   2477  HB1 SER P 176      -1.004 -11.116  14.316  0.00  0.00      PRO  H  
ATOM   2478  HB2 SER P 176      -1.951  -9.840  15.210  0.00  0.00      PRO  H  
ATOM   2479  HG1 SER P 176       0.463  -9.553  13.693  0.00  0.00      PRO  H  
ATOM   2480  N   THR P 177      -1.382 -10.374  18.207  0.00  0.00      PRO  N  
ATOM   2481  CA  THR P 177      -2.102 -10.852  19.313  0.00  0.00      PRO  C  
ATOM   2482  C   THR P 177      -2.774  -9.724  20.142  0.00  0.00      PRO  C  
ATOM   2483  O   THR P 177      -2.404  -8.578  20.037  0.00  0.00      PRO  O  
ATOM   2484  CB  THR P 177      -1.287 -11.725  20.233  0.00  0.00      PRO  C  
ATOM   2485  OG1 THR P 177      -2.117 -12.400  21.225  0.00  0.00      PRO  O  
ATOM   2486  CG2 THR P 177      -0.118 -11.012  20.999  0.00  0.00      PRO  C  
ATOM   2487  HN  THR P 177      -1.213  -9.393  18.270  0.00  0.00      PRO  H  
ATOM   2488  HA  THR P 177      -2.907 -11.456  18.922  0.00  0.00      PRO  H  
ATOM   2489  HB  THR P 177      -0.789 -12.563  19.699  0.00  0.00      PRO  H  
ATOM   2490  HG1 THR P 177      -2.104 -13.359  21.201  0.00  0.00      PRO  H  
ATOM   2491 HG21 THR P 177      -0.536 -10.353  21.791  0.00  0.00      PRO  H  
ATOM   2492 HG22 THR P 177       0.541 -11.792  21.436  0.00  0.00      PRO  H  
ATOM   2493 HG23 THR P 177       0.542 -10.467  20.292  0.00  0.00      PRO  H  
ATOM   2494  N   CYS P 178      -3.776 -10.007  20.899  0.00  0.00      PRO  N  
ATOM   2495  CA  CYS P 178      -4.402  -9.035  21.737  0.00  0.00      PRO  C  
ATOM   2496  C   CYS P 178      -3.795  -9.289  23.100  0.00  0.00      PRO  C  
ATOM   2497  O   CYS P 178      -3.686 -10.431  23.539  0.00  0.00      PRO  O  
ATOM   2498  CB  CYS P 178      -5.983  -9.236  21.816  0.00  0.00      PRO  C  
ATOM   2499  SG  CYS P 178      -6.828  -7.968  22.684  0.00  0.00      PRO  S  
ATOM   2500  HN  CYS P 178      -4.054 -10.960  20.988  0.00  0.00      PRO  H  
ATOM   2501  HA  CYS P 178      -4.171  -8.064  21.324  0.00  0.00      PRO  H  
ATOM   2502  HB1 CYS P 178      -6.225  -9.170  20.734  0.00  0.00      PRO  H  
ATOM   2503  HB2 CYS P 178      -6.103 -10.282  22.172  0.00  0.00      PRO  H  
ATOM   2504  HG1 CYS P 178      -6.453  -8.185  23.936  0.00  0.00      PRO  H  
ATOM   2505  N   TYR P 179      -3.356  -8.254  23.720  0.00  0.00      PRO  N  
ATOM   2506  CA  TYR P 179      -2.814  -8.248  25.111  0.00  0.00      PRO  C  
ATOM   2507  C   TYR P 179      -3.086  -6.992  25.915  0.00  0.00      PRO  C  
ATOM   2508  O   TYR P 179      -3.081  -5.875  25.428  0.00  0.00      PRO  O  
ATOM   2509  CB  TYR P 179      -1.425  -8.711  25.164  0.00  0.00      PRO  C  
ATOM   2510  CG  TYR P 179      -0.431  -7.787  24.503  0.00  0.00      PRO  C  
ATOM   2511  CD1 TYR P 179       0.390  -6.886  25.327  0.00  0.00      PRO  C  
ATOM   2512  CE1 TYR P 179       1.160  -5.907  24.708  0.00  0.00      PRO  C  
ATOM   2513  CZ  TYR P 179       1.342  -5.885  23.330  0.00  0.00      PRO  C  
ATOM   2514  OH  TYR P 179       2.245  -5.033  22.634  0.00  0.00      PRO  O  
ATOM   2515  CD2 TYR P 179      -0.185  -7.830  23.161  0.00  0.00      PRO  C  
ATOM   2516  CE2 TYR P 179       0.659  -6.856  22.601  0.00  0.00      PRO  C  
ATOM   2517  HN  TYR P 179      -3.265  -7.363  23.284  0.00  0.00      PRO  H  
ATOM   2518  HA  TYR P 179      -3.292  -9.107  25.558  0.00  0.00      PRO  H  
ATOM   2519  HB1 TYR P 179      -1.123  -8.761  26.232  0.00  0.00      PRO  H  
ATOM   2520  HB2 TYR P 179      -1.244  -9.750  24.815  0.00  0.00      PRO  H  
ATOM   2521  HD1 TYR P 179       0.285  -6.959  26.400  0.00  0.00      PRO  H  
ATOM   2522  HE1 TYR P 179       1.725  -5.270  25.373  0.00  0.00      PRO  H  
ATOM   2523  HH  TYR P 179       2.349  -4.275  23.213  0.00  0.00      PRO  H  
ATOM   2524  HD2 TYR P 179      -0.772  -8.463  22.513  0.00  0.00      PRO  H  
ATOM   2525  HE2 TYR P 179       0.712  -6.910  21.524  0.00  0.00      PRO  H  
ATOM   2526  N   THR P 180      -3.253  -7.165  27.191  0.00  0.00      PRO  N  
ATOM   2527  CA  THR P 180      -3.390  -6.095  28.150  0.00  0.00      PRO  C  
ATOM   2528  C   THR P 180      -2.048  -5.833  28.811  0.00  0.00      PRO  C  
ATOM   2529  O   THR P 180      -1.455  -6.757  29.291  0.00  0.00      PRO  O  
ATOM   2530  CB  THR P 180      -4.447  -6.336  29.213  0.00  0.00      PRO  C  
ATOM   2531  OG1 THR P 180      -4.287  -7.661  29.732  0.00  0.00      PRO  O  
ATOM   2532  CG2 THR P 180      -5.823  -6.386  28.513  0.00  0.00      PRO  C  
ATOM   2533  HN  THR P 180      -3.378  -8.054  27.626  0.00  0.00      PRO  H  
ATOM   2534  HA  THR P 180      -3.696  -5.172  27.680  0.00  0.00      PRO  H  
ATOM   2535  HB  THR P 180      -4.282  -5.583  30.013  0.00  0.00      PRO  H  
ATOM   2536  HG1 THR P 180      -4.382  -8.281  29.006  0.00  0.00      PRO  H  
ATOM   2537 HG21 THR P 180      -5.998  -7.179  27.755  0.00  0.00      PRO  H  
ATOM   2538 HG22 THR P 180      -6.587  -6.431  29.319  0.00  0.00      PRO  H  
ATOM   2539 HG23 THR P 180      -5.929  -5.463  27.904  0.00  0.00      PRO  H  
ATOM   2540  N   GLU P 181      -1.435  -4.609  28.837  0.00  0.00      PRO  N  
ATOM   2541  CA  GLU P 181      -0.187  -4.296  29.529  0.00  0.00      PRO  C  
ATOM   2542  C   GLU P 181      -0.319  -2.876  29.867  0.00  0.00      PRO  C  
ATOM   2543  O   GLU P 181      -0.518  -2.035  28.976  0.00  0.00      PRO  O  
ATOM   2544  CB  GLU P 181       1.003  -4.668  28.550  0.00  0.00      PRO  C  
ATOM   2545  CG  GLU P 181       2.361  -4.948  29.214  0.00  0.00      PRO  C  
ATOM   2546  CD  GLU P 181       3.324  -5.653  28.358  0.00  0.00      PRO  C  
ATOM   2547  OE1 GLU P 181       3.941  -6.684  28.776  0.00  0.00      PRO  O1-
ATOM   2548  OE2 GLU P 181       3.525  -5.215  27.188  0.00  0.00      PRO  O  
ATOM   2549  HN  GLU P 181      -1.888  -3.929  28.265  0.00  0.00      PRO  H  
ATOM   2550  HA  GLU P 181      -0.138  -4.880  30.436  0.00  0.00      PRO  H  
ATOM   2551  HB1 GLU P 181       0.748  -5.618  28.033  0.00  0.00      PRO  H  
ATOM   2552  HB2 GLU P 181       1.070  -3.858  27.792  0.00  0.00      PRO  H  
ATOM   2553  HG1 GLU P 181       2.814  -3.984  29.529  0.00  0.00      PRO  H  
ATOM   2554  HG2 GLU P 181       2.193  -5.625  30.080  0.00  0.00      PRO  H  
ATOM   2555  N   ARG P 182      -0.136  -2.587  31.190  0.00  0.00      PRO  N  
ATOM   2556  CA  ARG P 182      -0.466  -1.273  31.757  0.00  0.00      PRO  C  
ATOM   2557  C   ARG P 182      -2.012  -1.038  31.745  0.00  0.00      PRO  C  
ATOM   2558  O   ARG P 182      -2.787  -1.967  31.821  0.00  0.00      PRO  O  
ATOM   2559  CB  ARG P 182       0.397  -0.145  31.257  0.00  0.00      PRO  C  
ATOM   2560  CG  ARG P 182       1.888  -0.406  31.453  0.00  0.00      PRO  C  
ATOM   2561  CD  ARG P 182       2.784   0.907  31.101  0.00  0.00      PRO  C  
ATOM   2562  NE  ARG P 182       4.158   0.573  31.532  0.00  0.00      PRO  N1+
ATOM   2563  CZ  ARG P 182       5.128   1.430  31.521  0.00  0.00      PRO  C  
ATOM   2564  NH1 ARG P 182       4.990   2.693  31.214  0.00  0.00      PRO  N  
ATOM   2565  NH2 ARG P 182       6.367   0.965  31.749  0.00  0.00      PRO  N  
ATOM   2566  HN  ARG P 182       0.185  -3.281  31.830  0.00  0.00      PRO  H  
ATOM   2567  HA  ARG P 182      -0.214  -1.301  32.807  0.00  0.00      PRO  H  
ATOM   2568  HB1 ARG P 182       0.109   0.191  30.238  0.00  0.00      PRO  H  
ATOM   2569  HB2 ARG P 182       0.067   0.665  31.942  0.00  0.00      PRO  H  
ATOM   2570  HG1 ARG P 182       2.178  -0.757  32.466  0.00  0.00      PRO  H  
ATOM   2571  HG2 ARG P 182       2.164  -1.330  30.901  0.00  0.00      PRO  H  
ATOM   2572  HD1 ARG P 182       2.718   1.111  30.011  0.00  0.00      PRO  H  
ATOM   2573  HD2 ARG P 182       2.472   1.785  31.707  0.00  0.00      PRO  H  
ATOM   2574  HE  ARG P 182       4.456  -0.381  31.565  0.00  0.00      PRO  H  
ATOM   2575 HH11 ARG P 182       5.865   3.176  31.202  0.00  0.00      PRO  H  
ATOM   2576 HH12 ARG P 182       4.053   2.999  31.043  0.00  0.00      PRO  H  
ATOM   2577 HH21 ARG P 182       7.054   1.691  31.775  0.00  0.00      PRO  H  
ATOM   2578 HH22 ARG P 182       6.575   0.063  32.128  0.00  0.00      PRO  H  
ATOM   2579  N   ASN P 183      -2.579   0.203  31.484  0.00  0.00      PRO  N  
ATOM   2580  CA  ASN P 183      -4.037   0.443  31.446  0.00  0.00      PRO  C  
ATOM   2581  C   ASN P 183      -4.403   0.470  30.013  0.00  0.00      PRO  C  
ATOM   2582  O   ASN P 183      -5.363   1.126  29.560  0.00  0.00      PRO  O  
ATOM   2583  CB  ASN P 183      -4.626   1.712  32.100  0.00  0.00      PRO  C  
ATOM   2584  CG  ASN P 183      -4.196   1.716  33.527  0.00  0.00      PRO  C  
ATOM   2585  OD1 ASN P 183      -4.911   1.400  34.494  0.00  0.00      PRO  O  
ATOM   2586  ND2 ASN P 183      -2.978   2.114  33.868  0.00  0.00      PRO  N  
ATOM   2587  HN  ASN P 183      -1.989   1.001  31.385  0.00  0.00      PRO  H  
ATOM   2588  HA  ASN P 183      -4.522  -0.374  31.961  0.00  0.00      PRO  H  
ATOM   2589  HB1 ASN P 183      -4.285   2.694  31.710  0.00  0.00      PRO  H  
ATOM   2590  HB2 ASN P 183      -5.730   1.722  31.978  0.00  0.00      PRO  H  
ATOM   2591 HD21 ASN P 183      -2.682   1.917  34.803  0.00  0.00      PRO  H  
ATOM   2592 HD22 ASN P 183      -2.343   2.611  33.277  0.00  0.00      PRO  H  
ATOM   2593  N   HIS P 184      -3.532  -0.146  29.230  0.00  0.00      PRO  N  
ATOM   2594  CA  HIS P 184      -3.485  -0.258  27.767  0.00  0.00      PRO  C  
ATOM   2595  C   HIS P 184      -3.939  -1.653  27.303  0.00  0.00      PRO  C  
ATOM   2596  O   HIS P 184      -3.499  -2.675  27.839  0.00  0.00      PRO  O  
ATOM   2597  CB  HIS P 184      -2.151   0.380  27.194  0.00  0.00      PRO  C  
ATOM   2598  ND1 HIS P 184      -2.943   2.835  27.778  0.00  0.00      PRO  N  
ATOM   2599  CG  HIS P 184      -2.117   1.918  27.142  0.00  0.00      PRO  C  
ATOM   2600  CE1 HIS P 184      -2.650   4.076  27.255  0.00  0.00      PRO  C  
ATOM   2601  NE2 HIS P 184      -1.784   3.981  26.279  0.00  0.00      PRO  N  
ATOM   2602  CD2 HIS P 184      -1.440   2.636  26.172  0.00  0.00      PRO  C  
ATOM   2603  HN  HIS P 184      -2.758  -0.641  29.618  0.00  0.00      PRO  H  
ATOM   2604  HA  HIS P 184      -4.234   0.393  27.342  0.00  0.00      PRO  H  
ATOM   2605  HB1 HIS P 184      -1.347  -0.126  27.771  0.00  0.00      PRO  H  
ATOM   2606  HB2 HIS P 184      -2.188   0.013  26.146  0.00  0.00      PRO  H  
ATOM   2607  HD1 HIS P 184      -3.598   2.560  28.482  0.00  0.00      PRO  H  
ATOM   2608  HE1 HIS P 184      -3.171   4.996  27.520  0.00  0.00      PRO  H  
ATOM   2609  HD2 HIS P 184      -0.700   2.269  25.472  0.00  0.00      PRO  H  
ATOM   2610  N   THR P 185      -4.740  -1.796  26.315  0.00  0.00      PRO  N  
ATOM   2611  CA  THR P 185      -5.128  -3.007  25.674  0.00  0.00      PRO  C  
ATOM   2612  C   THR P 185      -4.717  -2.919  24.255  0.00  0.00      PRO  C  
ATOM   2613  O   THR P 185      -5.183  -2.118  23.417  0.00  0.00      PRO  O  
ATOM   2614  CB  THR P 185      -6.625  -3.472  25.645  0.00  0.00      PRO  C  
ATOM   2615  OG1 THR P 185      -7.190  -3.474  26.969  0.00  0.00      PRO  O  
ATOM   2616  CG2 THR P 185      -6.761  -4.965  25.214  0.00  0.00      PRO  C  
ATOM   2617  HN  THR P 185      -5.087  -0.962  25.894  0.00  0.00      PRO  H  
ATOM   2618  HA  THR P 185      -4.580  -3.804  26.154  0.00  0.00      PRO  H  
ATOM   2619  HB  THR P 185      -7.292  -2.882  24.981  0.00  0.00      PRO  H  
ATOM   2620  HG1 THR P 185      -7.205  -2.596  27.358  0.00  0.00      PRO  H  
ATOM   2621 HG21 THR P 185      -6.082  -5.616  25.806  0.00  0.00      PRO  H  
ATOM   2622 HG22 THR P 185      -7.827  -5.250  25.341  0.00  0.00      PRO  H  
ATOM   2623 HG23 THR P 185      -6.508  -4.986  24.132  0.00  0.00      PRO  H  
ATOM   2624  N   TYR P 186      -3.809  -3.800  23.925  0.00  0.00      PRO  N  
ATOM   2625  CA  TYR P 186      -3.152  -3.835  22.730  0.00  0.00      PRO  C  
ATOM   2626  C   TYR P 186      -3.676  -4.752  21.621  0.00  0.00      PRO  C  
ATOM   2627  O   TYR P 186      -4.343  -5.741  21.813  0.00  0.00      PRO  O  
ATOM   2628  CB  TYR P 186      -1.697  -4.138  22.955  0.00  0.00      PRO  C  
ATOM   2629  CG  TYR P 186      -1.031  -2.820  23.543  0.00  0.00      PRO  C  
ATOM   2630  CD1 TYR P 186      -0.623  -1.727  22.715  0.00  0.00      PRO  C  
ATOM   2631  CE1 TYR P 186       0.030  -0.557  23.228  0.00  0.00      PRO  C  
ATOM   2632  CZ  TYR P 186       0.327  -0.455  24.575  0.00  0.00      PRO  C  
ATOM   2633  OH  TYR P 186       1.049   0.651  25.045  0.00  0.00      PRO  O  
ATOM   2634  CD2 TYR P 186      -0.672  -2.682  24.918  0.00  0.00      PRO  C  
ATOM   2635  CE2 TYR P 186      -0.018  -1.566  25.447  0.00  0.00      PRO  C  
ATOM   2636  HN  TYR P 186      -3.693  -4.556  24.565  0.00  0.00      PRO  H  
ATOM   2637  HA  TYR P 186      -3.247  -2.849  22.299  0.00  0.00      PRO  H  
ATOM   2638  HB1 TYR P 186      -1.561  -5.037  23.594  0.00  0.00      PRO  H  
ATOM   2639  HB2 TYR P 186      -1.188  -4.303  21.981  0.00  0.00      PRO  H  
ATOM   2640  HD1 TYR P 186      -0.774  -1.752  21.646  0.00  0.00      PRO  H  
ATOM   2641  HE1 TYR P 186       0.247   0.214  22.504  0.00  0.00      PRO  H  
ATOM   2642  HH  TYR P 186       1.371   1.103  24.261  0.00  0.00      PRO  H  
ATOM   2643  HD2 TYR P 186      -0.915  -3.468  25.618  0.00  0.00      PRO  H  
ATOM   2644  HE2 TYR P 186       0.271  -1.500  26.485  0.00  0.00      PRO  H  
ATOM   2645  N   CYS P 187      -3.553  -4.327  20.309  0.00  0.00      PRO  N  
ATOM   2646  CA  CYS P 187      -3.533  -5.232  19.215  0.00  0.00      PRO  C  
ATOM   2647  C   CYS P 187      -2.344  -4.852  18.378  0.00  0.00      PRO  C  
ATOM   2648  O   CYS P 187      -2.272  -3.871  17.588  0.00  0.00      PRO  O  
ATOM   2649  CB  CYS P 187      -4.870  -5.322  18.449  0.00  0.00      PRO  C  
ATOM   2650  SG  CYS P 187      -4.894  -6.299  16.881  0.00  0.00      PRO  S1-
ATOM   2651  HN  CYS P 187      -3.366  -3.388  20.032  0.00  0.00      PRO  H  
ATOM   2652  HA  CYS P 187      -3.367  -6.184  19.697  0.00  0.00      PRO  H  
ATOM   2653  HB1 CYS P 187      -5.645  -5.656  19.172  0.00  0.00      PRO  H  
ATOM   2654  HB2 CYS P 187      -5.206  -4.312  18.133  0.00  0.00      PRO  H  
ATOM   2655  N   LYS P 188      -1.359  -5.683  18.467  0.00  0.00      PRO  N  
ATOM   2656  CA  LYS P 188      -0.153  -5.639  17.627  0.00  0.00      PRO  C  
ATOM   2657  C   LYS P 188       0.670  -6.895  17.859  0.00  0.00      PRO  C  
ATOM   2658  O   LYS P 188       0.254  -7.916  18.420  0.00  0.00      PRO  O  
ATOM   2659  CB  LYS P 188       0.636  -4.392  18.014  0.00  0.00      PRO  C  
ATOM   2660  CG  LYS P 188       1.004  -4.198  19.552  0.00  0.00      PRO  C  
ATOM   2661  CD  LYS P 188       1.863  -2.904  19.708  0.00  0.00      PRO  C  
ATOM   2662  CE  LYS P 188       3.259  -2.902  18.984  0.00  0.00      PRO  C  
ATOM   2663  NZ  LYS P 188       4.160  -1.764  19.222  0.00  0.00      PRO  N1+
ATOM   2664  HN  LYS P 188      -1.396  -6.492  19.049  0.00  0.00      PRO  H  
ATOM   2665  HA  LYS P 188      -0.497  -5.740  16.608  0.00  0.00      PRO  H  
ATOM   2666  HB1 LYS P 188       1.566  -4.409  17.406  0.00  0.00      PRO  H  
ATOM   2667  HB2 LYS P 188       0.076  -3.462  17.776  0.00  0.00      PRO  H  
ATOM   2668  HG1 LYS P 188       0.129  -4.057  20.223  0.00  0.00      PRO  H  
ATOM   2669  HG2 LYS P 188       1.592  -4.988  20.067  0.00  0.00      PRO  H  
ATOM   2670  HD1 LYS P 188       1.426  -2.045  19.156  0.00  0.00      PRO  H  
ATOM   2671  HD2 LYS P 188       1.992  -2.695  20.791  0.00  0.00      PRO  H  
ATOM   2672  HE1 LYS P 188       3.782  -3.874  19.112  0.00  0.00      PRO  H  
ATOM   2673  HE2 LYS P 188       3.021  -2.799  17.904  0.00  0.00      PRO  H  
ATOM   2674  HZ1 LYS P 188       4.328  -1.595  20.234  0.00  0.00      PRO  H  
ATOM   2675  HZ2 LYS P 188       5.138  -1.867  18.884  0.00  0.00      PRO  H  
ATOM   2676  HZ3 LYS P 188       3.817  -0.843  18.881  0.00  0.00      PRO  H  
ATOM   2677  N   THR P 189       1.945  -6.897  17.436  0.00  0.00      PRO  N  
ATOM   2678  CA  THR P 189       3.029  -7.908  17.525  0.00  0.00      PRO  C  
ATOM   2679  C   THR P 189       3.503  -8.014  18.962  0.00  0.00      PRO  C  
ATOM   2680  O   THR P 189       3.773  -7.003  19.563  0.00  0.00      PRO  O  
ATOM   2681  CB  THR P 189       4.258  -7.675  16.600  0.00  0.00      PRO  C  
ATOM   2682  OG1 THR P 189       4.619  -6.270  16.532  0.00  0.00      PRO  O  
ATOM   2683  CG2 THR P 189       3.946  -8.150  15.187  0.00  0.00      PRO  C  
ATOM   2684  HN  THR P 189       2.226  -6.042  17.008  0.00  0.00      PRO  H  
ATOM   2685  HA  THR P 189       2.561  -8.817  17.177  0.00  0.00      PRO  H  
ATOM   2686  HB  THR P 189       5.097  -8.300  16.972  0.00  0.00      PRO  H  
ATOM   2687  HG1 THR P 189       5.289  -6.146  17.208  0.00  0.00      PRO  H  
ATOM   2688 HG21 THR P 189       3.698  -9.232  15.163  0.00  0.00      PRO  H  
ATOM   2689 HG22 THR P 189       3.196  -7.490  14.702  0.00  0.00      PRO  H  
ATOM   2690 HG23 THR P 189       4.912  -8.138  14.639  0.00  0.00      PRO  H  
ATOM   2691  N   LYS P 190       3.695  -9.227  19.438  0.00  0.00      PRO  N  
ATOM   2692  CA  LYS P 190       4.161  -9.321  20.835  0.00  0.00      PRO  C  
ATOM   2693  C   LYS P 190       5.024 -10.575  20.870  0.00  0.00      PRO  C  
ATOM   2694  O   LYS P 190       4.620 -11.567  20.237  0.00  0.00      PRO  O  
ATOM   2695  CB  LYS P 190       2.986  -9.378  21.798  0.00  0.00      PRO  C  
ATOM   2696  CG  LYS P 190       3.441  -9.499  23.242  0.00  0.00      PRO  C  
ATOM   2697  CD  LYS P 190       4.048  -8.119  23.740  0.00  0.00      PRO  C  
ATOM   2698  CE  LYS P 190       3.949  -8.050  25.313  0.00  0.00      PRO  C  
ATOM   2699  NZ  LYS P 190       4.866  -7.069  25.867  0.00  0.00      PRO  N1+
ATOM   2700  HN  LYS P 190       3.549 -10.064  18.916  0.00  0.00      PRO  H  
ATOM   2701  HA  LYS P 190       4.889  -8.533  20.957  0.00  0.00      PRO  H  
ATOM   2702  HB1 LYS P 190       2.427  -8.434  21.624  0.00  0.00      PRO  H  
ATOM   2703  HB2 LYS P 190       2.318 -10.231  21.550  0.00  0.00      PRO  H  
ATOM   2704  HG1 LYS P 190       2.588  -9.789  23.892  0.00  0.00      PRO  H  
ATOM   2705  HG2 LYS P 190       4.175 -10.323  23.371  0.00  0.00      PRO  H  
ATOM   2706  HD1 LYS P 190       5.093  -8.112  23.363  0.00  0.00      PRO  H  
ATOM   2707  HD2 LYS P 190       3.491  -7.307  23.226  0.00  0.00      PRO  H  
ATOM   2708  HE1 LYS P 190       2.939  -7.763  25.675  0.00  0.00      PRO  H  
ATOM   2709  HE2 LYS P 190       4.190  -9.023  25.791  0.00  0.00      PRO  H  
ATOM   2710  HZ1 LYS P 190       4.445  -6.505  26.633  0.00  0.00      PRO  H  
ATOM   2711  HZ2 LYS P 190       5.680  -7.535  26.315  0.00  0.00      PRO  H  
ATOM   2712  HZ3 LYS P 190       5.222  -6.456  25.107  0.00  0.00      PRO  H  
ATOM   2713  N   TYR P 191       6.217 -10.605  21.551  0.00  0.00      PRO  N  
ATOM   2714  CA  TYR P 191       7.162 -11.673  21.493  0.00  0.00      PRO  C  
ATOM   2715  C   TYR P 191       7.441 -12.308  22.838  0.00  0.00      PRO  C  
ATOM   2716  O   TYR P 191       6.825 -11.925  23.823  0.00  0.00      PRO  O  
ATOM   2717  CB  TYR P 191       8.525 -10.968  21.065  0.00  0.00      PRO  C  
ATOM   2718  CG  TYR P 191       8.409 -10.147  19.772  0.00  0.00      PRO  C  
ATOM   2719  CD1 TYR P 191       7.939 -10.751  18.609  0.00  0.00      PRO  C  
ATOM   2720  CE1 TYR P 191       7.751  -9.952  17.445  0.00  0.00      PRO  C  
ATOM   2721  CZ  TYR P 191       8.069  -8.537  17.429  0.00  0.00      PRO  C  
ATOM   2722  OH  TYR P 191       7.943  -7.723  16.193  0.00  0.00      PRO  O  
ATOM   2723  CD2 TYR P 191       8.712  -8.762  19.767  0.00  0.00      PRO  C  
ATOM   2724  CE2 TYR P 191       8.391  -7.961  18.638  0.00  0.00      PRO  C  
ATOM   2725  HN  TYR P 191       6.614  -9.785  21.956  0.00  0.00      PRO  H  
ATOM   2726  HA  TYR P 191       6.882 -12.424  20.768  0.00  0.00      PRO  H  
ATOM   2727  HB1 TYR P 191       8.889 -10.240  21.821  0.00  0.00      PRO  H  
ATOM   2728  HB2 TYR P 191       9.330 -11.716  20.905  0.00  0.00      PRO  H  
ATOM   2729  HD1 TYR P 191       7.829 -11.824  18.568  0.00  0.00      PRO  H  
ATOM   2730  HE1 TYR P 191       7.463 -10.348  16.482  0.00  0.00      PRO  H  
ATOM   2731  HH  TYR P 191       7.501  -8.291  15.558  0.00  0.00      PRO  H  
ATOM   2732  HD2 TYR P 191       9.173  -8.265  20.608  0.00  0.00      PRO  H  
ATOM   2733  HE2 TYR P 191       8.577  -6.904  18.752  0.00  0.00      PRO  H  
ATOM   2734  N   SER P 192       8.333 -13.338  22.786  0.00  0.00      PRO  N  
ATOM   2735  CA  SER P 192       8.941 -13.992  23.900  0.00  0.00      PRO  C  
ATOM   2736  C   SER P 192      10.464 -13.824  23.785  0.00  0.00      PRO  C  
ATOM   2737  O   SER P 192      11.072 -12.788  24.000  0.00  0.00      PRO  O  
ATOM   2738  CB  SER P 192       8.670 -15.570  23.965  0.00  0.00      PRO  C  
ATOM   2739  OG  SER P 192       9.092 -16.226  25.227  0.00  0.00      PRO  O  
ATOM   2740  HN  SER P 192       8.744 -13.650  21.932  0.00  0.00      PRO  H  
ATOM   2741  HA  SER P 192       8.724 -13.439  24.802  0.00  0.00      PRO  H  
ATOM   2742  HB1 SER P 192       7.563 -15.672  23.979  0.00  0.00      PRO  H  
ATOM   2743  HB2 SER P 192       9.030 -16.132  23.077  0.00  0.00      PRO  H  
ATOM   2744  HG1 SER P 192       8.347 -16.020  25.798  0.00  0.00      PRO  H  
ATOM   2745  N   LEU P 193      11.189 -14.939  23.379  0.00  0.00      PRO  N  
ATOM   2746  CA  LEU P 193      12.637 -14.855  23.070  0.00  0.00      PRO  C  
ATOM   2747  C   LEU P 193      13.018 -14.052  21.842  0.00  0.00      PRO  C  
ATOM   2748  O   LEU P 193      12.119 -13.911  20.958  0.00  0.00      PRO  O  
ATOM   2749  CB  LEU P 193      13.208 -16.324  22.878  0.00  0.00      PRO  C  
ATOM   2750  CG  LEU P 193      12.814 -17.320  24.047  0.00  0.00      PRO  C  
ATOM   2751  CD1 LEU P 193      13.302 -18.750  23.635  0.00  0.00      PRO  C  
ATOM   2752  CD2 LEU P 193      13.417 -17.017  25.440  0.00  0.00      PRO  C  
ATOM   2753  HN  LEU P 193      10.769 -15.840  23.302  0.00  0.00      PRO  H  
ATOM   2754  HA  LEU P 193      13.033 -14.244  23.867  0.00  0.00      PRO  H  
ATOM   2755  HB1 LEU P 193      12.891 -16.805  21.928  0.00  0.00      PRO  H  
ATOM   2756  HB2 LEU P 193      14.311 -16.306  22.741  0.00  0.00      PRO  H  
ATOM   2757  HG  LEU P 193      11.716 -17.307  24.215  0.00  0.00      PRO  H  
ATOM   2758 HD11 LEU P 193      12.936 -19.048  22.630  0.00  0.00      PRO  H  
ATOM   2759 HD12 LEU P 193      14.406 -18.655  23.553  0.00  0.00      PRO  H  
ATOM   2760 HD13 LEU P 193      12.994 -19.547  24.345  0.00  0.00      PRO  H  
ATOM   2761 HD21 LEU P 193      13.153 -16.002  25.807  0.00  0.00      PRO  H  
ATOM   2762 HD22 LEU P 193      12.971 -17.715  26.180  0.00  0.00      PRO  H  
ATOM   2763 HD23 LEU P 193      14.520 -17.033  25.575  0.00  0.00      PRO  H  
ATOM   2764  N   ASN P 194      14.256 -13.504  21.795  0.00  0.00      PRO  N  
ATOM   2765  CA  ASN P 194      14.868 -12.606  20.778  0.00  0.00      PRO  C  
ATOM   2766  C   ASN P 194      13.932 -11.470  20.335  0.00  0.00      PRO  C  
ATOM   2767  O   ASN P 194      13.638 -11.201  19.197  0.00  0.00      PRO  O  
ATOM   2768  CB  ASN P 194      15.324 -13.454  19.545  0.00  0.00      PRO  C  
ATOM   2769  CG  ASN P 194      16.184 -14.617  19.984  0.00  0.00      PRO  C  
ATOM   2770  OD1 ASN P 194      17.189 -14.427  20.622  0.00  0.00      PRO  O  
ATOM   2771  ND2 ASN P 194      15.789 -15.813  19.559  0.00  0.00      PRO  N  
ATOM   2772  HN  ASN P 194      14.876 -13.673  22.558  0.00  0.00      PRO  H  
ATOM   2773  HA  ASN P 194      15.640 -12.107  21.344  0.00  0.00      PRO  H  
ATOM   2774  HB1 ASN P 194      14.473 -13.751  18.895  0.00  0.00      PRO  H  
ATOM   2775  HB2 ASN P 194      15.969 -12.755  18.971  0.00  0.00      PRO  H  
ATOM   2776 HD21 ASN P 194      16.274 -16.610  19.920  0.00  0.00      PRO  H  
ATOM   2777 HD22 ASN P 194      14.982 -15.932  18.980  0.00  0.00      PRO  H  
ATOM   2778  N   SER P 195      13.446 -10.652  21.286  0.00  0.00      PRO  N  
ATOM   2779  CA  SER P 195      12.480  -9.534  21.167  0.00  0.00      PRO  C  
ATOM   2780  C   SER P 195      12.908  -8.404  20.294  0.00  0.00      PRO  C  
ATOM   2781  O   SER P 195      12.193  -8.101  19.315  0.00  0.00      PRO  O  
ATOM   2782  CB  SER P 195      11.945  -9.047  22.550  0.00  0.00      PRO  C  
ATOM   2783  OG  SER P 195      10.862  -8.119  22.382  0.00  0.00      PRO  O  
ATOM   2784  HN  SER P 195      13.563 -10.911  22.242  0.00  0.00      PRO  H  
ATOM   2785  HA  SER P 195      11.619  -9.822  20.583  0.00  0.00      PRO  H  
ATOM   2786  HB1 SER P 195      11.442  -9.887  23.074  0.00  0.00      PRO  H  
ATOM   2787  HB2 SER P 195      12.766  -8.606  23.155  0.00  0.00      PRO  H  
ATOM   2788  HG1 SER P 195      10.570  -7.952  23.282  0.00  0.00      PRO  H  
ATOM   2789  N   THR P 196      14.088  -7.856  20.540  0.00  0.00      PRO  N  
ATOM   2790  CA  THR P 196      14.697  -6.811  19.698  0.00  0.00      PRO  C  
ATOM   2791  C   THR P 196      14.908  -7.338  18.303  0.00  0.00      PRO  C  
ATOM   2792  O   THR P 196      14.682  -6.727  17.294  0.00  0.00      PRO  O  
ATOM   2793  CB  THR P 196      15.958  -6.176  20.221  0.00  0.00      PRO  C  
ATOM   2794  OG1 THR P 196      15.633  -5.635  21.420  0.00  0.00      PRO  O  
ATOM   2795  CG2 THR P 196      16.311  -4.955  19.439  0.00  0.00      PRO  C  
ATOM   2796  HN  THR P 196      14.631  -8.165  21.316  0.00  0.00      PRO  H  
ATOM   2797  HA  THR P 196      13.946  -6.050  19.546  0.00  0.00      PRO  H  
ATOM   2798  HB  THR P 196      16.744  -6.959  20.264  0.00  0.00      PRO  H  
ATOM   2799  HG1 THR P 196      15.411  -6.329  22.044  0.00  0.00      PRO  H  
ATOM   2800 HG21 THR P 196      17.336  -4.585  19.655  0.00  0.00      PRO  H  
ATOM   2801 HG22 THR P 196      16.449  -5.139  18.352  0.00  0.00      PRO  H  
ATOM   2802 HG23 THR P 196      15.614  -4.112  19.636  0.00  0.00      PRO  H  
ATOM   2803  N   THR P 197      15.392  -8.616  18.176  0.00  0.00      PRO  N  
ATOM   2804  CA  THR P 197      15.626  -9.222  16.886  0.00  0.00      PRO  C  
ATOM   2805  C   THR P 197      14.536  -9.348  15.926  0.00  0.00      PRO  C  
ATOM   2806  O   THR P 197      14.665  -8.967  14.750  0.00  0.00      PRO  O  
ATOM   2807  CB  THR P 197      16.186 -10.667  17.187  0.00  0.00      PRO  C  
ATOM   2808  OG1 THR P 197      17.448 -10.697  17.898  0.00  0.00      PRO  O  
ATOM   2809  CG2 THR P 197      16.445 -11.370  15.844  0.00  0.00      PRO  C  
ATOM   2810  HN  THR P 197      15.812  -9.101  18.940  0.00  0.00      PRO  H  
ATOM   2811  HA  THR P 197      16.456  -8.760  16.371  0.00  0.00      PRO  H  
ATOM   2812  HB  THR P 197      15.416 -11.250  17.737  0.00  0.00      PRO  H  
ATOM   2813  HG1 THR P 197      17.248 -10.320  18.759  0.00  0.00      PRO  H  
ATOM   2814 HG21 THR P 197      15.490 -11.557  15.307  0.00  0.00      PRO  H  
ATOM   2815 HG22 THR P 197      17.136 -10.714  15.274  0.00  0.00      PRO  H  
ATOM   2816 HG23 THR P 197      16.851 -12.398  15.961  0.00  0.00      PRO  H  
ATOM   2817  N   TRP P 198      13.406  -9.775  16.423  0.00  0.00      PRO  N  
ATOM   2818  CA  TRP P 198      12.099  -9.859  15.731  0.00  0.00      PRO  C  
ATOM   2819  C   TRP P 198      11.550  -8.455  15.354  0.00  0.00      PRO  C  
ATOM   2820  O   TRP P 198      10.994  -8.169  14.304  0.00  0.00      PRO  O  
ATOM   2821  CB  TRP P 198      11.064 -10.666  16.491  0.00  0.00      PRO  C  
ATOM   2822  CG  TRP P 198      11.393 -12.062  16.642  0.00  0.00      PRO  C  
ATOM   2823  CD1 TRP P 198      11.529 -12.832  17.731  0.00  0.00      PRO  C  
ATOM   2824  NE1 TRP P 198      11.874 -14.114  17.454  0.00  0.00      PRO  N  
ATOM   2825  CE2 TRP P 198      11.793 -14.199  16.103  0.00  0.00      PRO  C  
ATOM   2826  CD2 TRP P 198      11.475 -12.936  15.558  0.00  0.00      PRO  C  
ATOM   2827  CE3 TRP P 198      11.391 -12.777  14.176  0.00  0.00      PRO  C  
ATOM   2828  CZ3 TRP P 198      11.433 -13.863  13.345  0.00  0.00      PRO  C  
ATOM   2829  CZ2 TRP P 198      11.945 -15.326  15.275  0.00  0.00      PRO  C  
ATOM   2830  CH2 TRP P 198      11.673 -15.150  13.895  0.00  0.00      PRO  C  
ATOM   2831  HN  TRP P 198      13.298  -9.955  17.397  0.00  0.00      PRO  H  
ATOM   2832  HA  TRP P 198      12.363 -10.425  14.850  0.00  0.00      PRO  H  
ATOM   2833  HB1 TRP P 198      10.928 -10.345  17.546  0.00  0.00      PRO  H  
ATOM   2834  HB2 TRP P 198       9.999 -10.635  16.177  0.00  0.00      PRO  H  
ATOM   2835  HD1 TRP P 198      11.541 -12.449  18.741  0.00  0.00      PRO  H  
ATOM   2836  HE1 TRP P 198      12.004 -14.886  18.037  0.00  0.00      PRO  H  
ATOM   2837  HE3 TRP P 198      11.244 -11.778  13.793  0.00  0.00      PRO  H  
ATOM   2838  HZ3 TRP P 198      11.302 -13.674  12.290  0.00  0.00      PRO  H  
ATOM   2839  HZ2 TRP P 198      12.266 -16.296  15.626  0.00  0.00      PRO  H  
ATOM   2840  HH2 TRP P 198      11.788 -16.000  13.238  0.00  0.00      PRO  H  
ATOM   2841  N   LYS P 199      11.674  -7.558  16.342  0.00  0.00      PRO  N  
ATOM   2842  CA  LYS P 199      11.294  -6.178  16.051  0.00  0.00      PRO  C  
ATOM   2843  C   LYS P 199      12.208  -5.488  14.939  0.00  0.00      PRO  C  
ATOM   2844  O   LYS P 199      11.746  -4.907  13.969  0.00  0.00      PRO  O  
ATOM   2845  CB  LYS P 199      11.145  -5.358  17.351  0.00  0.00      PRO  C  
ATOM   2846  CG  LYS P 199      10.653  -3.953  17.070  0.00  0.00      PRO  C  
ATOM   2847  CD  LYS P 199      10.850  -3.128  18.376  0.00  0.00      PRO  C  
ATOM   2848  CE  LYS P 199      10.553  -1.620  18.277  0.00  0.00      PRO  C  
ATOM   2849  NZ  LYS P 199      10.851  -0.915  19.510  0.00  0.00      PRO  N1+
ATOM   2850  HN  LYS P 199      12.051  -7.693  17.255  0.00  0.00      PRO  H  
ATOM   2851  HA  LYS P 199      10.247  -6.131  15.789  0.00  0.00      PRO  H  
ATOM   2852  HB1 LYS P 199      10.302  -5.813  17.915  0.00  0.00      PRO  H  
ATOM   2853  HB2 LYS P 199      12.086  -5.403  17.940  0.00  0.00      PRO  H  
ATOM   2854  HG1 LYS P 199      11.143  -3.481  16.193  0.00  0.00      PRO  H  
ATOM   2855  HG2 LYS P 199       9.595  -4.056  16.744  0.00  0.00      PRO  H  
ATOM   2856  HD1 LYS P 199      10.247  -3.587  19.188  0.00  0.00      PRO  H  
ATOM   2857  HD2 LYS P 199      11.926  -3.098  18.653  0.00  0.00      PRO  H  
ATOM   2858  HE1 LYS P 199      11.157  -1.190  17.449  0.00  0.00      PRO  H  
ATOM   2859  HE2 LYS P 199       9.479  -1.458  18.044  0.00  0.00      PRO  H  
ATOM   2860  HZ1 LYS P 199      10.537   0.076  19.505  0.00  0.00      PRO  H  
ATOM   2861  HZ2 LYS P 199      10.392  -1.410  20.302  0.00  0.00      PRO  H  
ATOM   2862  HZ3 LYS P 199      11.882  -0.913  19.646  0.00  0.00      PRO  H  
ATOM   2863  N   VAL P 200      13.540  -5.736  15.074  0.00  0.00      PRO  N  
ATOM   2864  CA  VAL P 200      14.461  -5.415  14.033  0.00  0.00      PRO  C  
ATOM   2865  C   VAL P 200      14.093  -6.017  12.706  0.00  0.00      PRO  C  
ATOM   2866  O   VAL P 200      13.943  -5.281  11.696  0.00  0.00      PRO  O  
ATOM   2867  CB  VAL P 200      15.899  -5.768  14.401  0.00  0.00      PRO  C  
ATOM   2868  CG1 VAL P 200      16.794  -5.879  13.206  0.00  0.00      PRO  C  
ATOM   2869  CG2 VAL P 200      16.435  -4.617  15.358  0.00  0.00      PRO  C  
ATOM   2870  HN  VAL P 200      13.961  -6.153  15.875  0.00  0.00      PRO  H  
ATOM   2871  HA  VAL P 200      14.380  -4.355  13.839  0.00  0.00      PRO  H  
ATOM   2872  HB  VAL P 200      15.752  -6.746  14.908  0.00  0.00      PRO  H  
ATOM   2873 HG11 VAL P 200      16.542  -6.766  12.587  0.00  0.00      PRO  H  
ATOM   2874 HG12 VAL P 200      16.733  -4.979  12.557  0.00  0.00      PRO  H  
ATOM   2875 HG13 VAL P 200      17.800  -6.131  13.606  0.00  0.00      PRO  H  
ATOM   2876 HG21 VAL P 200      15.624  -4.417  16.091  0.00  0.00      PRO  H  
ATOM   2877 HG22 VAL P 200      17.390  -4.792  15.899  0.00  0.00      PRO  H  
ATOM   2878 HG23 VAL P 200      16.666  -3.639  14.884  0.00  0.00      PRO  H  
ATOM   2879  N   LEU P 201      13.733  -7.353  12.652  0.00  0.00      PRO  N  
ATOM   2880  CA  LEU P 201      13.322  -8.006  11.442  0.00  0.00      PRO  C  
ATOM   2881  C   LEU P 201      12.006  -7.527  10.854  0.00  0.00      PRO  C  
ATOM   2882  O   LEU P 201      11.872  -7.346   9.648  0.00  0.00      PRO  O  
ATOM   2883  CB  LEU P 201      13.228  -9.571  11.776  0.00  0.00      PRO  C  
ATOM   2884  CG  LEU P 201      14.589 -10.330  11.735  0.00  0.00      PRO  C  
ATOM   2885  CD1 LEU P 201      14.428 -11.755  12.376  0.00  0.00      PRO  C  
ATOM   2886  CD2 LEU P 201      15.056 -10.589  10.249  0.00  0.00      PRO  C  
ATOM   2887  HN  LEU P 201      13.911  -7.839  13.504  0.00  0.00      PRO  H  
ATOM   2888  HA  LEU P 201      14.116  -7.848  10.727  0.00  0.00      PRO  H  
ATOM   2889  HB1 LEU P 201      12.861  -9.606  12.824  0.00  0.00      PRO  H  
ATOM   2890  HB2 LEU P 201      12.412 -10.116  11.255  0.00  0.00      PRO  H  
ATOM   2891  HG  LEU P 201      15.276  -9.681  12.319  0.00  0.00      PRO  H  
ATOM   2892 HD11 LEU P 201      15.397 -12.294  12.447  0.00  0.00      PRO  H  
ATOM   2893 HD12 LEU P 201      14.118 -11.686  13.440  0.00  0.00      PRO  H  
ATOM   2894 HD13 LEU P 201      13.672 -12.397  11.875  0.00  0.00      PRO  H  
ATOM   2895 HD21 LEU P 201      16.053 -11.076  10.311  0.00  0.00      PRO  H  
ATOM   2896 HD22 LEU P 201      14.336 -11.235   9.702  0.00  0.00      PRO  H  
ATOM   2897 HD23 LEU P 201      15.051  -9.594   9.756  0.00  0.00      PRO  H  
ATOM   2898  N   SER P 202      11.114  -7.193  11.773  0.00  0.00      PRO  N  
ATOM   2899  CA  SER P 202       9.849  -6.441  11.526  0.00  0.00      PRO  C  
ATOM   2900  C   SER P 202      10.194  -5.014  10.931  0.00  0.00      PRO  C  
ATOM   2901  O   SER P 202       9.429  -4.598  10.039  0.00  0.00      PRO  O  
ATOM   2902  CB  SER P 202       8.999  -6.276  12.872  0.00  0.00      PRO  C  
ATOM   2903  OG  SER P 202       7.736  -5.741  12.566  0.00  0.00      PRO  O  
ATOM   2904  HN  SER P 202      11.285  -7.437  12.725  0.00  0.00      PRO  H  
ATOM   2905  HA  SER P 202       9.086  -6.864  10.890  0.00  0.00      PRO  H  
ATOM   2906  HB1 SER P 202       8.837  -7.282  13.313  0.00  0.00      PRO  H  
ATOM   2907  HB2 SER P 202       9.445  -5.583  13.617  0.00  0.00      PRO  H  
ATOM   2908  HG1 SER P 202       7.263  -6.487  12.190  0.00  0.00      PRO  H  
ATOM   2909  N   SER P 203      11.197  -4.253  11.392  0.00  0.00      PRO  N  
ATOM   2910  CA  SER P 203      11.533  -3.033  10.681  0.00  0.00      PRO  C  
ATOM   2911  C   SER P 203      12.044  -3.213   9.296  0.00  0.00      PRO  C  
ATOM   2912  O   SER P 203      11.679  -2.534   8.402  0.00  0.00      PRO  O  
ATOM   2913  CB  SER P 203      12.532  -2.041  11.473  0.00  0.00      PRO  C  
ATOM   2914  OG  SER P 203      12.772  -0.792  10.871  0.00  0.00      PRO  O  
ATOM   2915  HN  SER P 203      11.740  -4.753  12.062  0.00  0.00      PRO  H  
ATOM   2916  HA  SER P 203      10.632  -2.445  10.595  0.00  0.00      PRO  H  
ATOM   2917  HB1 SER P 203      12.138  -1.916  12.505  0.00  0.00      PRO  H  
ATOM   2918  HB2 SER P 203      13.520  -2.530  11.608  0.00  0.00      PRO  H  
ATOM   2919  HG1 SER P 203      13.025  -0.940   9.957  0.00  0.00      PRO  H  
ATOM   2920  N   LEU P 204      12.967  -4.092   9.146  0.00  0.00      PRO  N  
ATOM   2921  CA  LEU P 204      13.677  -4.382   7.918  0.00  0.00      PRO  C  
ATOM   2922  C   LEU P 204      12.707  -4.944   6.844  0.00  0.00      PRO  C  
ATOM   2923  O   LEU P 204      12.794  -4.572   5.682  0.00  0.00      PRO  O  
ATOM   2924  CB  LEU P 204      14.950  -5.234   8.160  0.00  0.00      PRO  C  
ATOM   2925  CG  LEU P 204      16.081  -4.653   8.927  0.00  0.00      PRO  C  
ATOM   2926  CD1 LEU P 204      17.107  -5.786   9.194  0.00  0.00      PRO  C  
ATOM   2927  CD2 LEU P 204      16.680  -3.377   8.281  0.00  0.00      PRO  C  
ATOM   2928  HN  LEU P 204      13.286  -4.684   9.883  0.00  0.00      PRO  H  
ATOM   2929  HA  LEU P 204      14.022  -3.413   7.588  0.00  0.00      PRO  H  
ATOM   2930  HB1 LEU P 204      14.448  -6.047   8.727  0.00  0.00      PRO  H  
ATOM   2931  HB2 LEU P 204      15.266  -5.414   7.110  0.00  0.00      PRO  H  
ATOM   2932  HG  LEU P 204      15.715  -4.284   9.909  0.00  0.00      PRO  H  
ATOM   2933 HD11 LEU P 204      17.563  -6.224   8.280  0.00  0.00      PRO  H  
ATOM   2934 HD12 LEU P 204      17.912  -5.575   9.930  0.00  0.00      PRO  H  
ATOM   2935 HD13 LEU P 204      16.569  -6.633   9.671  0.00  0.00      PRO  H  
ATOM   2936 HD21 LEU P 204      16.926  -3.681   7.241  0.00  0.00      PRO  H  
ATOM   2937 HD22 LEU P 204      16.039  -2.470   8.244  0.00  0.00      PRO  H  
ATOM   2938 HD23 LEU P 204      17.596  -2.990   8.777  0.00  0.00      PRO  H  
ATOM   2939  N   GLU P 205      11.768  -5.840   7.118  0.00  0.00      PRO  N  
ATOM   2940  CA  GLU P 205      10.611  -6.121   6.394  0.00  0.00      PRO  C  
ATOM   2941  C   GLU P 205       9.890  -4.869   5.776  0.00  0.00      PRO  C  
ATOM   2942  O   GLU P 205       9.870  -4.645   4.555  0.00  0.00      PRO  O  
ATOM   2943  CB  GLU P 205       9.690  -6.911   7.302  0.00  0.00      PRO  C  
ATOM   2944  CG  GLU P 205       8.334  -7.327   6.649  0.00  0.00      PRO  C  
ATOM   2945  CD  GLU P 205       7.549  -7.912   7.791  0.00  0.00      PRO  C  
ATOM   2946  OE1 GLU P 205       7.802  -9.121   8.125  0.00  0.00      PRO  O1-
ATOM   2947  OE2 GLU P 205       6.650  -7.221   8.305  0.00  0.00      PRO  O  
ATOM   2948  HN  GLU P 205      11.923  -6.357   7.957  0.00  0.00      PRO  H  
ATOM   2949  HA  GLU P 205      10.843  -6.745   5.544  0.00  0.00      PRO  H  
ATOM   2950  HB1 GLU P 205      10.292  -7.782   7.636  0.00  0.00      PRO  H  
ATOM   2951  HB2 GLU P 205       9.408  -6.199   8.107  0.00  0.00      PRO  H  
ATOM   2952  HG1 GLU P 205       7.876  -6.369   6.321  0.00  0.00      PRO  H  
ATOM   2953  HG2 GLU P 205       8.386  -7.984   5.755  0.00  0.00      PRO  H  
ATOM   2954  N   ILE P 206       9.417  -3.928   6.540  0.00  0.00      PRO  N  
ATOM   2955  CA  ILE P 206       8.760  -2.731   6.120  0.00  0.00      PRO  C  
ATOM   2956  C   ILE P 206       9.753  -1.814   5.416  0.00  0.00      PRO  C  
ATOM   2957  O   ILE P 206       9.301  -1.303   4.403  0.00  0.00      PRO  O  
ATOM   2958  CB  ILE P 206       7.834  -2.111   7.249  0.00  0.00      PRO  C  
ATOM   2959  CG2 ILE P 206       8.803  -1.636   8.341  0.00  0.00      PRO  C  
ATOM   2960  CG1 ILE P 206       6.952  -0.963   6.668  0.00  0.00      PRO  C  
ATOM   2961  CD  ILE P 206       5.900  -0.415   7.600  0.00  0.00      PRO  C  
ATOM   2962  HN  ILE P 206       9.459  -4.062   7.527  0.00  0.00      PRO  H  
ATOM   2963  HA  ILE P 206       7.970  -3.048   5.456  0.00  0.00      PRO  H  
ATOM   2964  HB  ILE P 206       7.206  -2.876   7.752  0.00  0.00      PRO  H  
ATOM   2965 HG21 ILE P 206       9.389  -0.777   7.951  0.00  0.00      PRO  H  
ATOM   2966 HG22 ILE P 206       8.226  -1.298   9.229  0.00  0.00      PRO  H  
ATOM   2967 HG23 ILE P 206       9.342  -2.495   8.795  0.00  0.00      PRO  H  
ATOM   2968 HG11 ILE P 206       7.675  -0.219   6.270  0.00  0.00      PRO  H  
ATOM   2969 HG12 ILE P 206       6.426  -1.323   5.758  0.00  0.00      PRO  H  
ATOM   2970  HD1 ILE P 206       5.208  -1.256   7.821  0.00  0.00      PRO  H  
ATOM   2971  HD2 ILE P 206       6.394  -0.075   8.535  0.00  0.00      PRO  H  
ATOM   2972  HD3 ILE P 206       5.227   0.340   7.140  0.00  0.00      PRO  H  
ATOM   2973  N   ASN P 207      11.022  -1.630   5.854  0.00  0.00      PRO  N  
ATOM   2974  CA  ASN P 207      11.967  -0.812   5.135  0.00  0.00      PRO  C  
ATOM   2975  C   ASN P 207      12.277  -1.405   3.812  0.00  0.00      PRO  C  
ATOM   2976  O   ASN P 207      12.134  -0.657   2.844  0.00  0.00      PRO  O  
ATOM   2977  CB  ASN P 207      13.281  -0.719   5.969  0.00  0.00      PRO  C  
ATOM   2978  CG  ASN P 207      13.232  -0.168   7.345  0.00  0.00      PRO  C  
ATOM   2979  OD1 ASN P 207      13.911  -0.721   8.257  0.00  0.00      PRO  O  
ATOM   2980  ND2 ASN P 207      12.407   0.851   7.676  0.00  0.00      PRO  N  
ATOM   2981  HN  ASN P 207      11.216  -2.046   6.739  0.00  0.00      PRO  H  
ATOM   2982  HA  ASN P 207      11.555   0.163   4.921  0.00  0.00      PRO  H  
ATOM   2983  HB1 ASN P 207      13.658  -1.752   6.127  0.00  0.00      PRO  H  
ATOM   2984  HB2 ASN P 207      14.032  -0.198   5.337  0.00  0.00      PRO  H  
ATOM   2985 HD21 ASN P 207      12.247   1.093   8.633  0.00  0.00      PRO  H  
ATOM   2986 HD22 ASN P 207      11.916   1.308   6.934  0.00  0.00      PRO  H  
ATOM   2987  N   ILE P 208      12.700  -2.652   3.604  0.00  0.00      PRO  N  
ATOM   2988  CA  ILE P 208      13.083  -3.278   2.403  0.00  0.00      PRO  C  
ATOM   2989  C   ILE P 208      11.966  -3.577   1.422  0.00  0.00      PRO  C  
ATOM   2990  O   ILE P 208      12.148  -3.202   0.262  0.00  0.00      PRO  O  
ATOM   2991  CB  ILE P 208      13.895  -4.559   2.705  0.00  0.00      PRO  C  
ATOM   2992  CG2 ILE P 208      14.386  -5.249   1.396  0.00  0.00      PRO  C  
ATOM   2993  CG1 ILE P 208      15.168  -4.280   3.647  0.00  0.00      PRO  C  
ATOM   2994  CD  ILE P 208      16.278  -3.492   2.945  0.00  0.00      PRO  C  
ATOM   2995  HN  ILE P 208      12.871  -3.276   4.362  0.00  0.00      PRO  H  
ATOM   2996  HA  ILE P 208      13.710  -2.581   1.867  0.00  0.00      PRO  H  
ATOM   2997  HB  ILE P 208      13.230  -5.173   3.348  0.00  0.00      PRO  H  
ATOM   2998 HG21 ILE P 208      14.369  -4.558   0.526  0.00  0.00      PRO  H  
ATOM   2999 HG22 ILE P 208      15.423  -5.634   1.503  0.00  0.00      PRO  H  
ATOM   3000 HG23 ILE P 208      13.799  -6.151   1.119  0.00  0.00      PRO  H  
ATOM   3001 HG11 ILE P 208      14.793  -3.788   4.570  0.00  0.00      PRO  H  
ATOM   3002 HG12 ILE P 208      15.569  -5.253   4.002  0.00  0.00      PRO  H  
ATOM   3003  HD1 ILE P 208      17.245  -3.286   3.452  0.00  0.00      PRO  H  
ATOM   3004  HD2 ILE P 208      16.747  -3.968   2.058  0.00  0.00      PRO  H  
ATOM   3005  HD3 ILE P 208      15.817  -2.557   2.562  0.00  0.00      PRO  H  
ATOM   3006  N   LEU P 209      10.800  -4.217   1.839  0.00  0.00      PRO  N  
ATOM   3007  CA  LEU P 209       9.712  -4.555   0.940  0.00  0.00      PRO  C  
ATOM   3008  C   LEU P 209       8.853  -3.317   0.558  0.00  0.00      PRO  C  
ATOM   3009  O   LEU P 209       8.392  -3.262  -0.599  0.00  0.00      PRO  O  
ATOM   3010  CB  LEU P 209       8.822  -5.689   1.446  0.00  0.00      PRO  C  
ATOM   3011  CG  LEU P 209       9.469  -7.050   1.663  0.00  0.00      PRO  C  
ATOM   3012  CD1 LEU P 209       8.511  -7.899   2.458  0.00  0.00      PRO  C  
ATOM   3013  CD2 LEU P 209       9.846  -7.817   0.440  0.00  0.00      PRO  C  
ATOM   3014  HN  LEU P 209      10.708  -4.516   2.786  0.00  0.00      PRO  H  
ATOM   3015  HA  LEU P 209      10.280  -4.912   0.095  0.00  0.00      PRO  H  
ATOM   3016  HB1 LEU P 209       8.349  -5.453   2.423  0.00  0.00      PRO  H  
ATOM   3017  HB2 LEU P 209       8.058  -5.951   0.683  0.00  0.00      PRO  H  
ATOM   3018  HG  LEU P 209      10.372  -6.925   2.297  0.00  0.00      PRO  H  
ATOM   3019 HD11 LEU P 209       8.963  -8.793   2.936  0.00  0.00      PRO  H  
ATOM   3020 HD12 LEU P 209       8.013  -7.448   3.343  0.00  0.00      PRO  H  
ATOM   3021 HD13 LEU P 209       7.741  -8.329   1.783  0.00  0.00      PRO  H  
ATOM   3022 HD21 LEU P 209      10.422  -7.243  -0.318  0.00  0.00      PRO  H  
ATOM   3023 HD22 LEU P 209      10.459  -8.676   0.787  0.00  0.00      PRO  H  
ATOM   3024 HD23 LEU P 209       8.958  -8.171  -0.126  0.00  0.00      PRO  H  
ATOM   3025  N   GLY P 210       8.718  -2.319   1.507  0.00  0.00      PRO  N  
ATOM   3026  CA  GLY P 210       7.800  -1.205   1.369  0.00  0.00      PRO  C  
ATOM   3027  C   GLY P 210       8.333   0.100   0.869  0.00  0.00      PRO  C  
ATOM   3028  O   GLY P 210       7.589   1.025   0.534  0.00  0.00      PRO  O  
ATOM   3029  HN  GLY P 210       9.177  -2.576   2.354  0.00  0.00      PRO  H  
ATOM   3030  HA1 GLY P 210       7.309  -0.943   2.295  0.00  0.00      PRO  H  
ATOM   3031  HA2 GLY P 210       6.994  -1.514   0.721  0.00  0.00      PRO  H  
ATOM   3032  N   LEU P 211       9.664   0.094   0.768  0.00  0.00      PRO  N  
ATOM   3033  CA  LEU P 211      10.375   1.298   0.288  0.00  0.00      PRO  C  
ATOM   3034  C   LEU P 211      11.550   1.182  -0.703  0.00  0.00      PRO  C  
ATOM   3035  O   LEU P 211      11.486   1.586  -1.824  0.00  0.00      PRO  O  
ATOM   3036  CB  LEU P 211      10.749   2.122   1.583  0.00  0.00      PRO  C  
ATOM   3037  CG  LEU P 211      11.226   3.565   1.383  0.00  0.00      PRO  C  
ATOM   3038  CD1 LEU P 211      10.482   4.474   0.372  0.00  0.00      PRO  C  
ATOM   3039  CD2 LEU P 211      11.128   4.267   2.762  0.00  0.00      PRO  C  
ATOM   3040  HN  LEU P 211      10.223  -0.692   1.023  0.00  0.00      PRO  H  
ATOM   3041  HA  LEU P 211       9.714   1.932  -0.284  0.00  0.00      PRO  H  
ATOM   3042  HB1 LEU P 211       9.774   2.097   2.114  0.00  0.00      PRO  H  
ATOM   3043  HB2 LEU P 211      11.497   1.581   2.201  0.00  0.00      PRO  H  
ATOM   3044  HG  LEU P 211      12.314   3.502   1.167  0.00  0.00      PRO  H  
ATOM   3045 HD11 LEU P 211      11.006   5.418   0.107  0.00  0.00      PRO  H  
ATOM   3046 HD12 LEU P 211      10.436   3.937  -0.600  0.00  0.00      PRO  H  
ATOM   3047 HD13 LEU P 211       9.469   4.780   0.711  0.00  0.00      PRO  H  
ATOM   3048 HD21 LEU P 211      11.793   3.823   3.533  0.00  0.00      PRO  H  
ATOM   3049 HD22 LEU P 211      11.321   5.351   2.617  0.00  0.00      PRO  H  
ATOM   3050 HD23 LEU P 211      10.135   4.146   3.246  0.00  0.00      PRO  H  
ATOM   3051  N   VAL P 212      12.636   0.587  -0.155  0.00  0.00      PRO  N  
ATOM   3052  CA  VAL P 212      13.926   0.381  -0.883  0.00  0.00      PRO  C  
ATOM   3053  C   VAL P 212      13.694  -0.350  -2.162  0.00  0.00      PRO  C  
ATOM   3054  O   VAL P 212      14.137  -0.026  -3.245  0.00  0.00      PRO  O  
ATOM   3055  CB  VAL P 212      14.897  -0.370  -0.016  0.00  0.00      PRO  C  
ATOM   3056  CG1 VAL P 212      16.051  -0.869  -0.787  0.00  0.00      PRO  C  
ATOM   3057  CG2 VAL P 212      15.437   0.549   1.099  0.00  0.00      PRO  C  
ATOM   3058  HN  VAL P 212      12.490   0.303   0.790  0.00  0.00      PRO  H  
ATOM   3059  HA  VAL P 212      14.299   1.359  -1.146  0.00  0.00      PRO  H  
ATOM   3060  HB  VAL P 212      14.355  -1.231   0.431  0.00  0.00      PRO  H  
ATOM   3061 HG11 VAL P 212      16.508  -0.161  -1.511  0.00  0.00      PRO  H  
ATOM   3062 HG12 VAL P 212      16.745  -1.342  -0.060  0.00  0.00      PRO  H  
ATOM   3063 HG13 VAL P 212      15.679  -1.645  -1.489  0.00  0.00      PRO  H  
ATOM   3064 HG21 VAL P 212      16.187   0.041   1.743  0.00  0.00      PRO  H  
ATOM   3065 HG22 VAL P 212      15.923   1.466   0.703  0.00  0.00      PRO  H  
ATOM   3066 HG23 VAL P 212      14.741   1.053   1.803  0.00  0.00      PRO  H  
ATOM   3067  N   ILE P 213      12.944  -1.451  -2.054  0.00  0.00      PRO  N  
ATOM   3068  CA  ILE P 213      12.495  -2.227  -3.231  0.00  0.00      PRO  C  
ATOM   3069  C   ILE P 213      11.666  -1.496  -4.216  0.00  0.00      PRO  C  
ATOM   3070  O   ILE P 213      12.114  -1.316  -5.364  0.00  0.00      PRO  O  
ATOM   3071  CB  ILE P 213      12.003  -3.623  -2.803  0.00  0.00      PRO  C  
ATOM   3072  CG2 ILE P 213      11.217  -4.199  -3.978  0.00  0.00      PRO  C  
ATOM   3073  CG1 ILE P 213      13.281  -4.454  -2.489  0.00  0.00      PRO  C  
ATOM   3074  CD  ILE P 213      13.065  -5.785  -1.802  0.00  0.00      PRO  C  
ATOM   3075  HN  ILE P 213      12.746  -1.794  -1.139  0.00  0.00      PRO  H  
ATOM   3076  HA  ILE P 213      13.456  -2.390  -3.695  0.00  0.00      PRO  H  
ATOM   3077  HB  ILE P 213      11.296  -3.406  -1.974  0.00  0.00      PRO  H  
ATOM   3078 HG21 ILE P 213      10.794  -5.162  -3.620  0.00  0.00      PRO  H  
ATOM   3079 HG22 ILE P 213      10.329  -3.623  -4.317  0.00  0.00      PRO  H  
ATOM   3080 HG23 ILE P 213      11.837  -4.500  -4.850  0.00  0.00      PRO  H  
ATOM   3081 HG11 ILE P 213      13.658  -4.714  -3.501  0.00  0.00      PRO  H  
ATOM   3082 HG12 ILE P 213      14.043  -3.842  -1.960  0.00  0.00      PRO  H  
ATOM   3083  HD1 ILE P 213      14.038  -6.319  -1.859  0.00  0.00      PRO  H  
ATOM   3084  HD2 ILE P 213      12.621  -5.790  -0.783  0.00  0.00      PRO  H  
ATOM   3085  HD3 ILE P 213      12.434  -6.408  -2.471  0.00  0.00      PRO  H  
ATOM   3086  N   PRO P 214      10.516  -0.828  -3.886  0.00  0.00      PRO  N  
ATOM   3087  CA  PRO P 214       9.669  -0.178  -4.923  0.00  0.00      PRO  C  
ATOM   3088  C   PRO P 214      10.256   1.049  -5.588  0.00  0.00      PRO  C  
ATOM   3089  O   PRO P 214      10.126   1.243  -6.805  0.00  0.00      PRO  O  
ATOM   3090  CD  PRO P 214       9.650  -1.309  -2.784  0.00  0.00      PRO  C  
ATOM   3091  CB  PRO P 214       8.405   0.205  -4.144  0.00  0.00      PRO  C  
ATOM   3092  CG  PRO P 214       8.278  -0.863  -3.065  0.00  0.00      PRO  C  
ATOM   3093  HD1 PRO P 214       9.935  -0.752  -1.866  0.00  0.00      PRO  H  
ATOM   3094  HD2 PRO P 214       9.729  -2.407  -2.630  0.00  0.00      PRO  H  
ATOM   3095  HA  PRO P 214       9.414  -0.836  -5.741  0.00  0.00      PRO  H  
ATOM   3096  HB1 PRO P 214       7.575   0.204  -4.881  0.00  0.00      PRO  H  
ATOM   3097  HB2 PRO P 214       8.647   1.177  -3.663  0.00  0.00      PRO  H  
ATOM   3098  HG1 PRO P 214       7.662  -1.660  -3.535  0.00  0.00      PRO  H  
ATOM   3099  HG2 PRO P 214       7.772  -0.671  -2.095  0.00  0.00      PRO  H  
ATOM   3100  N   LEU P 215      10.970   1.877  -4.854  0.00  0.00      PRO  N  
ATOM   3101  CA  LEU P 215      11.758   2.929  -5.397  0.00  0.00      PRO  C  
ATOM   3102  C   LEU P 215      12.888   2.512  -6.250  0.00  0.00      PRO  C  
ATOM   3103  O   LEU P 215      13.140   2.992  -7.327  0.00  0.00      PRO  O  
ATOM   3104  CB  LEU P 215      12.289   3.827  -4.277  0.00  0.00      PRO  C  
ATOM   3105  CG  LEU P 215      13.161   5.000  -4.634  0.00  0.00      PRO  C  
ATOM   3106  CD1 LEU P 215      12.547   5.871  -5.695  0.00  0.00      PRO  C  
ATOM   3107  CD2 LEU P 215      13.349   5.833  -3.267  0.00  0.00      PRO  C  
ATOM   3108  HN  LEU P 215      11.108   1.828  -3.868  0.00  0.00      PRO  H  
ATOM   3109  HA  LEU P 215      11.141   3.586  -5.992  0.00  0.00      PRO  H  
ATOM   3110  HB1 LEU P 215      11.419   4.250  -3.730  0.00  0.00      PRO  H  
ATOM   3111  HB2 LEU P 215      12.816   3.162  -3.559  0.00  0.00      PRO  H  
ATOM   3112  HG  LEU P 215      14.111   4.610  -5.058  0.00  0.00      PRO  H  
ATOM   3113 HD11 LEU P 215      11.932   5.365  -6.469  0.00  0.00      PRO  H  
ATOM   3114 HD12 LEU P 215      11.657   6.426  -5.328  0.00  0.00      PRO  H  
ATOM   3115 HD13 LEU P 215      13.313   6.529  -6.159  0.00  0.00      PRO  H  
ATOM   3116 HD21 LEU P 215      13.802   5.169  -2.501  0.00  0.00      PRO  H  
ATOM   3117 HD22 LEU P 215      13.863   6.774  -3.562  0.00  0.00      PRO  H  
ATOM   3118 HD23 LEU P 215      12.334   6.111  -2.912  0.00  0.00      PRO  H  
ATOM   3119  N   GLY P 216      13.530   1.416  -5.862  0.00  0.00      PRO  N  
ATOM   3120  CA  GLY P 216      14.578   0.864  -6.706  0.00  0.00      PRO  C  
ATOM   3121  C   GLY P 216      14.179   0.289  -8.034  0.00  0.00      PRO  C  
ATOM   3122  O   GLY P 216      14.846   0.448  -9.036  0.00  0.00      PRO  O  
ATOM   3123  HN  GLY P 216      13.170   0.887  -5.097  0.00  0.00      PRO  H  
ATOM   3124  HA1 GLY P 216      14.952  -0.013  -6.199  0.00  0.00      PRO  H  
ATOM   3125  HA2 GLY P 216      15.324   1.630  -6.859  0.00  0.00      PRO  H  
ATOM   3126  N   ILE P 217      13.002  -0.424  -8.083  0.00  0.00      PRO  N  
ATOM   3127  CA  ILE P 217      12.343  -1.051  -9.281  0.00  0.00      PRO  C  
ATOM   3128  C   ILE P 217      11.886  -0.022 -10.275  0.00  0.00      PRO  C  
ATOM   3129  O   ILE P 217      12.153  -0.138 -11.466  0.00  0.00      PRO  O  
ATOM   3130  CB  ILE P 217      11.408  -2.166  -8.915  0.00  0.00      PRO  C  
ATOM   3131  CG2 ILE P 217      10.583  -2.571 -10.167  0.00  0.00      PRO  C  
ATOM   3132  CG1 ILE P 217      12.336  -3.391  -8.461  0.00  0.00      PRO  C  
ATOM   3133  CD  ILE P 217      13.398  -4.000  -9.447  0.00  0.00      PRO  C  
ATOM   3134  HN  ILE P 217      12.515  -0.728  -7.268  0.00  0.00      PRO  H  
ATOM   3135  HA  ILE P 217      13.140  -1.502  -9.853  0.00  0.00      PRO  H  
ATOM   3136  HB  ILE P 217      10.650  -1.799  -8.190  0.00  0.00      PRO  H  
ATOM   3137 HG21 ILE P 217      11.243  -3.037 -10.930  0.00  0.00      PRO  H  
ATOM   3138 HG22 ILE P 217       9.842  -3.315  -9.803  0.00  0.00      PRO  H  
ATOM   3139 HG23 ILE P 217       9.963  -1.792 -10.661  0.00  0.00      PRO  H  
ATOM   3140 HG11 ILE P 217      12.975  -3.252  -7.563  0.00  0.00      PRO  H  
ATOM   3141 HG12 ILE P 217      11.550  -4.096  -8.116  0.00  0.00      PRO  H  
ATOM   3142  HD1 ILE P 217      14.090  -4.642  -8.861  0.00  0.00      PRO  H  
ATOM   3143  HD2 ILE P 217      12.944  -4.676 -10.203  0.00  0.00      PRO  H  
ATOM   3144  HD3 ILE P 217      14.067  -3.268  -9.948  0.00  0.00      PRO  H  
ATOM   3145  N   MET P 218      11.346   1.095  -9.696  0.00  0.00      PRO  N  
ATOM   3146  CA  MET P 218      11.018   2.190 -10.560  0.00  0.00      PRO  C  
ATOM   3147  C   MET P 218      12.237   2.963 -10.991  0.00  0.00      PRO  C  
ATOM   3148  O   MET P 218      12.270   3.380 -12.135  0.00  0.00      PRO  O  
ATOM   3149  CB  MET P 218      10.194   3.193  -9.742  0.00  0.00      PRO  C  
ATOM   3150  CG  MET P 218       9.501   4.402 -10.419  0.00  0.00      PRO  C  
ATOM   3151  SD  MET P 218      10.504   5.939 -10.456  0.00  0.00      PRO  S  
ATOM   3152  CE  MET P 218      10.104   6.581  -8.840  0.00  0.00      PRO  C  
ATOM   3153  HN  MET P 218      11.199   1.118  -8.710  0.00  0.00      PRO  H  
ATOM   3154  HA  MET P 218      10.489   1.779 -11.407  0.00  0.00      PRO  H  
ATOM   3155  HB1 MET P 218       9.420   2.652  -9.158  0.00  0.00      PRO  H  
ATOM   3156  HB2 MET P 218      10.910   3.653  -9.028  0.00  0.00      PRO  H  
ATOM   3157  HG1 MET P 218       9.392   4.078 -11.476  0.00  0.00      PRO  H  
ATOM   3158  HG2 MET P 218       8.511   4.708 -10.020  0.00  0.00      PRO  H  
ATOM   3159  HE1 MET P 218       8.998   6.665  -8.772  0.00  0.00      PRO  H  
ATOM   3160  HE2 MET P 218      10.494   5.843  -8.106  0.00  0.00      PRO  H  
ATOM   3161  HE3 MET P 218      10.489   7.595  -8.600  0.00  0.00      PRO  H  
ATOM   3162  N   LEU P 219      13.254   3.073 -10.141  0.00  0.00      PRO  N  
ATOM   3163  CA  LEU P 219      14.454   3.734 -10.722  0.00  0.00      PRO  C  
ATOM   3164  C   LEU P 219      15.173   2.911 -11.805  0.00  0.00      PRO  C  
ATOM   3165  O   LEU P 219      15.540   3.475 -12.828  0.00  0.00      PRO  O  
ATOM   3166  CB  LEU P 219      15.496   4.230  -9.671  0.00  0.00      PRO  C  
ATOM   3167  CG  LEU P 219      14.974   5.403  -8.801  0.00  0.00      PRO  C  
ATOM   3168  CD1 LEU P 219      15.792   5.557  -7.516  0.00  0.00      PRO  C  
ATOM   3169  CD2 LEU P 219      14.871   6.825  -9.430  0.00  0.00      PRO  C  
ATOM   3170  HN  LEU P 219      13.314   2.682  -9.226  0.00  0.00      PRO  H  
ATOM   3171  HA  LEU P 219      14.101   4.623 -11.223  0.00  0.00      PRO  H  
ATOM   3172  HB1 LEU P 219      15.884   3.420  -9.018  0.00  0.00      PRO  H  
ATOM   3173  HB2 LEU P 219      16.310   4.709 -10.257  0.00  0.00      PRO  H  
ATOM   3174  HG  LEU P 219      13.907   5.108  -8.704  0.00  0.00      PRO  H  
ATOM   3175 HD11 LEU P 219      16.183   4.623  -7.058  0.00  0.00      PRO  H  
ATOM   3176 HD12 LEU P 219      16.732   6.084  -7.785  0.00  0.00      PRO  H  
ATOM   3177 HD13 LEU P 219      15.356   6.119  -6.663  0.00  0.00      PRO  H  
ATOM   3178 HD21 LEU P 219      15.893   7.247  -9.538  0.00  0.00      PRO  H  
ATOM   3179 HD22 LEU P 219      14.479   6.686 -10.460  0.00  0.00      PRO  H  
ATOM   3180 HD23 LEU P 219      14.264   7.541  -8.836  0.00  0.00      PRO  H  
ATOM   3181  N   PHE P 220      15.349   1.594 -11.591  0.00  0.00      PRO  N  
ATOM   3182  CA  PHE P 220      15.642   0.552 -12.562  0.00  0.00      PRO  C  
ATOM   3183  C   PHE P 220      14.910   0.656 -13.861  0.00  0.00      PRO  C  
ATOM   3184  O   PHE P 220      15.463   0.910 -14.946  0.00  0.00      PRO  O  
ATOM   3185  CB  PHE P 220      15.804  -0.898 -11.987  0.00  0.00      PRO  C  
ATOM   3186  CG  PHE P 220      16.046  -1.907 -13.072  0.00  0.00      PRO  C  
ATOM   3187  CD1 PHE P 220      17.249  -2.188 -13.573  0.00  0.00      PRO  C  
ATOM   3188  CE1 PHE P 220      17.407  -3.118 -14.545  0.00  0.00      PRO  C  
ATOM   3189  CZ  PHE P 220      16.298  -3.862 -15.025  0.00  0.00      PRO  C  
ATOM   3190  CD2 PHE P 220      14.953  -2.637 -13.454  0.00  0.00      PRO  C  
ATOM   3191  CE2 PHE P 220      15.038  -3.655 -14.411  0.00  0.00      PRO  C  
ATOM   3192  HN  PHE P 220      15.091   1.224 -10.702  0.00  0.00      PRO  H  
ATOM   3193  HA  PHE P 220      16.639   0.827 -12.871  0.00  0.00      PRO  H  
ATOM   3194  HB1 PHE P 220      16.504  -0.924 -11.124  0.00  0.00      PRO  H  
ATOM   3195  HB2 PHE P 220      14.801  -1.099 -11.555  0.00  0.00      PRO  H  
ATOM   3196  HD1 PHE P 220      18.071  -1.642 -13.136  0.00  0.00      PRO  H  
ATOM   3197  HE1 PHE P 220      18.357  -3.372 -14.990  0.00  0.00      PRO  H  
ATOM   3198  HZ  PHE P 220      16.410  -4.710 -15.684  0.00  0.00      PRO  H  
ATOM   3199  HD2 PHE P 220      13.978  -2.438 -13.034  0.00  0.00      PRO  H  
ATOM   3200  HE2 PHE P 220      14.240  -4.341 -14.655  0.00  0.00      PRO  H  
ATOM   3201  N   CYS P 221      13.566   0.635 -13.866  0.00  0.00      PRO  N  
ATOM   3202  CA  CYS P 221      12.710   0.779 -15.013  0.00  0.00      PRO  C  
ATOM   3203  C   CYS P 221      12.999   2.103 -15.795  0.00  0.00      PRO  C  
ATOM   3204  O   CYS P 221      13.187   2.130 -16.972  0.00  0.00      PRO  O  
ATOM   3205  CB  CYS P 221      11.316   0.825 -14.480  0.00  0.00      PRO  C  
ATOM   3206  SG  CYS P 221      10.637  -0.746 -13.937  0.00  0.00      PRO  S  
ATOM   3207  HN  CYS P 221      13.123   0.484 -12.986  0.00  0.00      PRO  H  
ATOM   3208  HA  CYS P 221      12.823  -0.001 -15.751  0.00  0.00      PRO  H  
ATOM   3209  HB1 CYS P 221      11.314   1.552 -13.639  0.00  0.00      PRO  H  
ATOM   3210  HB2 CYS P 221      10.606   1.205 -15.246  0.00  0.00      PRO  H  
ATOM   3211  HG1 CYS P 221      11.455  -0.923 -12.910  0.00  0.00      PRO  H  
ATOM   3212  N   TYR P 222      13.079   3.255 -15.105  0.00  0.00      PRO  N  
ATOM   3213  CA  TYR P 222      13.327   4.555 -15.745  0.00  0.00      PRO  C  
ATOM   3214  C   TYR P 222      14.710   4.698 -16.351  0.00  0.00      PRO  C  
ATOM   3215  O   TYR P 222      14.965   5.223 -17.498  0.00  0.00      PRO  O  
ATOM   3216  CB  TYR P 222      12.891   5.759 -14.861  0.00  0.00      PRO  C  
ATOM   3217  CG  TYR P 222      11.435   5.926 -15.052  0.00  0.00      PRO  C  
ATOM   3218  CD1 TYR P 222      10.972   6.600 -16.208  0.00  0.00      PRO  C  
ATOM   3219  CE1 TYR P 222       9.586   6.713 -16.482  0.00  0.00      PRO  C  
ATOM   3220  CZ  TYR P 222       8.680   6.395 -15.475  0.00  0.00      PRO  C  
ATOM   3221  OH  TYR P 222       7.242   6.580 -15.675  0.00  0.00      PRO  O  
ATOM   3222  CD2 TYR P 222      10.495   5.601 -14.119  0.00  0.00      PRO  C  
ATOM   3223  CE2 TYR P 222       9.117   5.688 -14.364  0.00  0.00      PRO  C  
ATOM   3224  HN  TYR P 222      12.908   3.147 -14.129  0.00  0.00      PRO  H  
ATOM   3225  HA  TYR P 222      12.680   4.501 -16.608  0.00  0.00      PRO  H  
ATOM   3226  HB1 TYR P 222      13.124   5.668 -13.778  0.00  0.00      PRO  H  
ATOM   3227  HB2 TYR P 222      13.435   6.637 -15.269  0.00  0.00      PRO  H  
ATOM   3228  HD1 TYR P 222      11.666   7.023 -16.919  0.00  0.00      PRO  H  
ATOM   3229  HE1 TYR P 222       9.204   7.172 -17.382  0.00  0.00      PRO  H  
ATOM   3230  HH  TYR P 222       7.150   6.734 -16.619  0.00  0.00      PRO  H  
ATOM   3231  HD2 TYR P 222      10.801   5.193 -13.168  0.00  0.00      PRO  H  
ATOM   3232  HE2 TYR P 222       8.520   5.291 -13.556  0.00  0.00      PRO  H  
ATOM   3233  N   SER P 223      15.754   4.082 -15.722  0.00  0.00      PRO  N  
ATOM   3234  CA  SER P 223      17.139   3.949 -16.322  0.00  0.00      PRO  C  
ATOM   3235  C   SER P 223      17.040   3.329 -17.730  0.00  0.00      PRO  C  
ATOM   3236  O   SER P 223      17.696   3.692 -18.698  0.00  0.00      PRO  O  
ATOM   3237  CB  SER P 223      18.145   3.063 -15.480  0.00  0.00      PRO  C  
ATOM   3238  OG  SER P 223      19.467   2.914 -16.043  0.00  0.00      PRO  O  
ATOM   3239  HN  SER P 223      15.593   3.738 -14.800  0.00  0.00      PRO  H  
ATOM   3240  HA  SER P 223      17.504   4.965 -16.364  0.00  0.00      PRO  H  
ATOM   3241  HB1 SER P 223      18.321   3.570 -14.507  0.00  0.00      PRO  H  
ATOM   3242  HB2 SER P 223      17.645   2.083 -15.323  0.00  0.00      PRO  H  
ATOM   3243  HG1 SER P 223      19.853   3.790 -16.116  0.00  0.00      PRO  H  
ATOM   3244  N   MET P 224      16.253   2.209 -17.767  0.00  0.00      PRO  N  
ATOM   3245  CA  MET P 224      15.999   1.344 -18.899  0.00  0.00      PRO  C  
ATOM   3246  C   MET P 224      15.192   2.044 -19.913  0.00  0.00      PRO  C  
ATOM   3247  O   MET P 224      15.457   1.899 -21.119  0.00  0.00      PRO  O  
ATOM   3248  CB  MET P 224      15.409  -0.037 -18.574  0.00  0.00      PRO  C  
ATOM   3249  CG  MET P 224      16.334  -0.893 -17.776  0.00  0.00      PRO  C  
ATOM   3250  SD  MET P 224      17.914  -1.205 -18.682  0.00  0.00      PRO  S  
ATOM   3251  CE  MET P 224      17.398  -2.911 -19.201  0.00  0.00      PRO  C  
ATOM   3252  HN  MET P 224      15.761   1.961 -16.937  0.00  0.00      PRO  H  
ATOM   3253  HA  MET P 224      16.950   1.208 -19.393  0.00  0.00      PRO  H  
ATOM   3254  HB1 MET P 224      14.524   0.085 -17.914  0.00  0.00      PRO  H  
ATOM   3255  HB2 MET P 224      15.092  -0.625 -19.462  0.00  0.00      PRO  H  
ATOM   3256  HG1 MET P 224      16.564  -0.394 -16.810  0.00  0.00      PRO  H  
ATOM   3257  HG2 MET P 224      15.780  -1.815 -17.498  0.00  0.00      PRO  H  
ATOM   3258  HE1 MET P 224      18.262  -3.449 -19.646  0.00  0.00      PRO  H  
ATOM   3259  HE2 MET P 224      17.025  -3.575 -18.393  0.00  0.00      PRO  H  
ATOM   3260  HE3 MET P 224      16.634  -2.818 -20.002  0.00  0.00      PRO  H  
ATOM   3261  N   ILE P 225      14.130   2.770 -19.464  0.00  0.00      PRO  N  
ATOM   3262  CA  ILE P 225      13.251   3.396 -20.330  0.00  0.00      PRO  C  
ATOM   3263  C   ILE P 225      13.759   4.432 -21.221  0.00  0.00      PRO  C  
ATOM   3264  O   ILE P 225      13.357   4.450 -22.396  0.00  0.00      PRO  O  
ATOM   3265  CB  ILE P 225      11.903   3.826 -19.644  0.00  0.00      PRO  C  
ATOM   3266  CG2 ILE P 225      11.034   4.740 -20.493  0.00  0.00      PRO  C  
ATOM   3267  CG1 ILE P 225      11.021   2.582 -19.175  0.00  0.00      PRO  C  
ATOM   3268  CD  ILE P 225      10.043   3.031 -18.066  0.00  0.00      PRO  C  
ATOM   3269  HN  ILE P 225      13.927   2.595 -18.504  0.00  0.00      PRO  H  
ATOM   3270  HA  ILE P 225      12.994   2.580 -20.989  0.00  0.00      PRO  H  
ATOM   3271  HB  ILE P 225      12.141   4.315 -18.675  0.00  0.00      PRO  H  
ATOM   3272 HG21 ILE P 225      10.751   4.286 -21.467  0.00  0.00      PRO  H  
ATOM   3273 HG22 ILE P 225      10.080   5.054 -20.017  0.00  0.00      PRO  H  
ATOM   3274 HG23 ILE P 225      11.553   5.697 -20.717  0.00  0.00      PRO  H  
ATOM   3275 HG11 ILE P 225      10.455   2.150 -20.028  0.00  0.00      PRO  H  
ATOM   3276 HG12 ILE P 225      11.597   1.782 -18.661  0.00  0.00      PRO  H  
ATOM   3277  HD1 ILE P 225       9.396   2.267 -17.585  0.00  0.00      PRO  H  
ATOM   3278  HD2 ILE P 225      10.660   3.470 -17.253  0.00  0.00      PRO  H  
ATOM   3279  HD3 ILE P 225       9.350   3.702 -18.617  0.00  0.00      PRO  H  
ATOM   3280  N   ILE P 226      14.694   5.250 -20.734  0.00  0.00      PRO  N  
ATOM   3281  CA  ILE P 226      15.169   6.422 -21.490  0.00  0.00      PRO  C  
ATOM   3282  C   ILE P 226      16.125   6.036 -22.645  0.00  0.00      PRO  C  
ATOM   3283  O   ILE P 226      16.164   6.827 -23.590  0.00  0.00      PRO  O  
ATOM   3284  CB  ILE P 226      15.831   7.626 -20.714  0.00  0.00      PRO  C  
ATOM   3285  CG2 ILE P 226      14.663   8.310 -19.980  0.00  0.00      PRO  C  
ATOM   3286  CG1 ILE P 226      16.806   7.171 -19.580  0.00  0.00      PRO  C  
ATOM   3287  CD  ILE P 226      18.071   6.498 -20.067  0.00  0.00      PRO  C  
ATOM   3288  HN  ILE P 226      15.048   5.129 -19.810  0.00  0.00      PRO  H  
ATOM   3289  HA  ILE P 226      14.299   6.808 -22.001  0.00  0.00      PRO  H  
ATOM   3290  HB  ILE P 226      16.367   8.300 -21.416  0.00  0.00      PRO  H  
ATOM   3291 HG21 ILE P 226      14.257   7.583 -19.243  0.00  0.00      PRO  H  
ATOM   3292 HG22 ILE P 226      14.967   9.276 -19.523  0.00  0.00      PRO  H  
ATOM   3293 HG23 ILE P 226      13.973   8.685 -20.766  0.00  0.00      PRO  H  
ATOM   3294 HG11 ILE P 226      17.064   8.108 -19.042  0.00  0.00      PRO  H  
ATOM   3295 HG12 ILE P 226      16.338   6.550 -18.787  0.00  0.00      PRO  H  
ATOM   3296  HD1 ILE P 226      18.549   7.153 -20.827  0.00  0.00      PRO  H  
ATOM   3297  HD2 ILE P 226      18.781   6.562 -19.215  0.00  0.00      PRO  H  
ATOM   3298  HD3 ILE P 226      17.957   5.443 -20.397  0.00  0.00      PRO  H  
ATOM   3299  N   ARG P 227      16.774   4.899 -22.612  0.00  0.00      PRO  N  
ATOM   3300  CA  ARG P 227      17.619   4.464 -23.686  0.00  0.00      PRO  C  
ATOM   3301  C   ARG P 227      16.933   4.232 -25.041  0.00  0.00      PRO  C  
ATOM   3302  O   ARG P 227      17.459   4.583 -26.107  0.00  0.00      PRO  O  
ATOM   3303  CB  ARG P 227      18.302   3.100 -23.301  0.00  0.00      PRO  C  
ATOM   3304  CG  ARG P 227      18.947   2.969 -21.925  0.00  0.00      PRO  C  
ATOM   3305  CD  ARG P 227      19.907   1.773 -21.868  0.00  0.00      PRO  C  
ATOM   3306  NE  ARG P 227      20.572   1.844 -20.544  0.00  0.00      PRO  N1+
ATOM   3307  CZ  ARG P 227      21.177   0.912 -19.899  0.00  0.00      PRO  C  
ATOM   3308  NH1 ARG P 227      21.206  -0.316 -20.323  0.00  0.00      PRO  N  
ATOM   3309  NH2 ARG P 227      21.439   1.109 -18.582  0.00  0.00      PRO  N  
ATOM   3310  HN  ARG P 227      16.546   4.336 -21.821  0.00  0.00      PRO  H  
ATOM   3311  HA  ARG P 227      18.400   5.190 -23.861  0.00  0.00      PRO  H  
ATOM   3312  HB1 ARG P 227      17.496   2.337 -23.257  0.00  0.00      PRO  H  
ATOM   3313  HB2 ARG P 227      18.945   2.696 -24.113  0.00  0.00      PRO  H  
ATOM   3314  HG1 ARG P 227      19.475   3.937 -21.796  0.00  0.00      PRO  H  
ATOM   3315  HG2 ARG P 227      18.224   2.900 -21.084  0.00  0.00      PRO  H  
ATOM   3316  HD1 ARG P 227      19.441   0.776 -22.020  0.00  0.00      PRO  H  
ATOM   3317  HD2 ARG P 227      20.744   1.867 -22.593  0.00  0.00      PRO  H  
ATOM   3318  HE  ARG P 227      20.428   2.764 -20.182  0.00  0.00      PRO  H  
ATOM   3319 HH11 ARG P 227      21.740  -0.981 -19.800  0.00  0.00      PRO  H  
ATOM   3320 HH12 ARG P 227      21.119  -0.366 -21.318  0.00  0.00      PRO  H  
ATOM   3321 HH21 ARG P 227      22.202   0.623 -18.157  0.00  0.00      PRO  H  
ATOM   3322 HH22 ARG P 227      21.194   1.964 -18.123  0.00  0.00      PRO  H  
ATOM   3323  N   THR P 228      15.745   3.618 -24.991  0.00  0.00      PRO  N  
ATOM   3324  CA  THR P 228      14.859   3.257 -26.074  0.00  0.00      PRO  C  
ATOM   3325  C   THR P 228      14.108   4.376 -26.678  0.00  0.00      PRO  C  
ATOM   3326  O   THR P 228      13.777   4.234 -27.828  0.00  0.00      PRO  O  
ATOM   3327  CB  THR P 228      13.818   2.091 -25.621  0.00  0.00      PRO  C  
ATOM   3328  OG1 THR P 228      13.818   1.995 -24.208  0.00  0.00      PRO  O  
ATOM   3329  CG2 THR P 228      14.306   0.771 -26.290  0.00  0.00      PRO  C  
ATOM   3330  HN  THR P 228      15.465   3.272 -24.099  0.00  0.00      PRO  H  
ATOM   3331  HA  THR P 228      15.486   2.910 -26.882  0.00  0.00      PRO  H  
ATOM   3332  HB  THR P 228      12.787   2.175 -26.027  0.00  0.00      PRO  H  
ATOM   3333  HG1 THR P 228      13.412   2.750 -23.777  0.00  0.00      PRO  H  
ATOM   3334 HG21 THR P 228      14.272   0.740 -27.400  0.00  0.00      PRO  H  
ATOM   3335 HG22 THR P 228      15.270   0.451 -25.840  0.00  0.00      PRO  H  
ATOM   3336 HG23 THR P 228      13.607  -0.050 -26.021  0.00  0.00      PRO  H  
ATOM   3337  N   LEU P 229      13.845   5.506 -25.965  0.00  0.00      PRO  N  
ATOM   3338  CA  LEU P 229      13.265   6.774 -26.485  0.00  0.00      PRO  C  
ATOM   3339  C   LEU P 229      14.215   7.748 -27.162  0.00  0.00      PRO  C  
ATOM   3340  O   LEU P 229      13.880   8.681 -27.782  0.00  0.00      PRO  O  
ATOM   3341  CB  LEU P 229      12.484   7.444 -25.225  0.00  0.00      PRO  C  
ATOM   3342  CG  LEU P 229      11.494   6.453 -24.615  0.00  0.00      PRO  C  
ATOM   3343  CD1 LEU P 229      10.843   7.079 -23.413  0.00  0.00      PRO  C  
ATOM   3344  CD2 LEU P 229      10.372   6.037 -25.620  0.00  0.00      PRO  C  
ATOM   3345  HN  LEU P 229      14.115   5.599 -25.010  0.00  0.00      PRO  H  
ATOM   3346  HA  LEU P 229      12.508   6.522 -27.213  0.00  0.00      PRO  H  
ATOM   3347  HB1 LEU P 229      13.210   7.686 -24.420  0.00  0.00      PRO  H  
ATOM   3348  HB2 LEU P 229      11.993   8.393 -25.527  0.00  0.00      PRO  H  
ATOM   3349  HG  LEU P 229      11.966   5.499 -24.296  0.00  0.00      PRO  H  
ATOM   3350 HD11 LEU P 229      10.129   6.362 -22.955  0.00  0.00      PRO  H  
ATOM   3351 HD12 LEU P 229      11.457   7.344 -22.525  0.00  0.00      PRO  H  
ATOM   3352 HD13 LEU P 229      10.302   7.990 -23.744  0.00  0.00      PRO  H  
ATOM   3353 HD21 LEU P 229      10.679   5.443 -26.507  0.00  0.00      PRO  H  
ATOM   3354 HD22 LEU P 229       9.525   5.425 -25.242  0.00  0.00      PRO  H  
ATOM   3355 HD23 LEU P 229       9.856   6.989 -25.869  0.00  0.00      PRO  H  
ATOM   3356  N   GLN P 230      15.552   7.432 -26.970  0.00  0.00      PRO  N  
ATOM   3357  CA  GLN P 230      16.584   7.946 -27.783  0.00  0.00      PRO  C  
ATOM   3358  C   GLN P 230      16.483   7.563 -29.243  0.00  0.00      PRO  C  
ATOM   3359  O   GLN P 230      16.091   6.464 -29.564  0.00  0.00      PRO  O  
ATOM   3360  CB  GLN P 230      17.993   7.506 -27.309  0.00  0.00      PRO  C  
ATOM   3361  CG  GLN P 230      18.335   7.949 -25.903  0.00  0.00      PRO  C  
ATOM   3362  CD  GLN P 230      17.657   9.318 -25.545  0.00  0.00      PRO  C  
ATOM   3363  OE1 GLN P 230      17.969  10.308 -26.213  0.00  0.00      PRO  O  
ATOM   3364  NE2 GLN P 230      16.795   9.375 -24.607  0.00  0.00      PRO  N  
ATOM   3365  HN  GLN P 230      15.721   6.583 -26.475  0.00  0.00      PRO  H  
ATOM   3366  HA  GLN P 230      16.404   9.010 -27.817  0.00  0.00      PRO  H  
ATOM   3367  HB1 GLN P 230      18.161   6.413 -27.409  0.00  0.00      PRO  H  
ATOM   3368  HB2 GLN P 230      18.705   8.092 -27.929  0.00  0.00      PRO  H  
ATOM   3369  HG1 GLN P 230      18.083   7.145 -25.178  0.00  0.00      PRO  H  
ATOM   3370  HG2 GLN P 230      19.435   7.976 -25.745  0.00  0.00      PRO  H  
ATOM   3371 HE21 GLN P 230      16.054  10.046 -24.644  0.00  0.00      PRO  H  
ATOM   3372 HE22 GLN P 230      16.479   8.465 -24.338  0.00  0.00      PRO  H  
ATOM   3373  N   HIS P 231      16.875   8.520 -30.117  0.00  0.00      PRO  N  
ATOM   3374  CA  HIS P 231      16.890   8.393 -31.635  0.00  0.00      PRO  C  
ATOM   3375  C   HIS P 231      15.414   8.378 -32.241  0.00  0.00      PRO  C  
ATOM   3376  O   HIS P 231      15.179   8.188 -33.437  0.00  0.00      PRO  O  
ATOM   3377  CB  HIS P 231      17.577   7.139 -32.133  0.00  0.00      PRO  C  
ATOM   3378  ND1 HIS P 231      19.887   7.989 -32.800  0.00  0.00      PRO  N  
ATOM   3379  CG  HIS P 231      19.087   7.230 -32.002  0.00  0.00      PRO  C  
ATOM   3380  CE1 HIS P 231      21.192   7.533 -32.632  0.00  0.00      PRO  C  
ATOM   3381  NE2 HIS P 231      21.177   6.539 -31.767  0.00  0.00      PRO  N  
ATOM   3382  CD2 HIS P 231      19.878   6.368 -31.375  0.00  0.00      PRO  C  
ATOM   3383  HN  HIS P 231      17.237   9.335 -29.671  0.00  0.00      PRO  H  
ATOM   3384  HA  HIS P 231      17.463   9.170 -32.120  0.00  0.00      PRO  H  
ATOM   3385  HB1 HIS P 231      17.219   6.233 -31.599  0.00  0.00      PRO  H  
ATOM   3386  HB2 HIS P 231      17.413   6.969 -33.218  0.00  0.00      PRO  H  
ATOM   3387  HD1 HIS P 231      19.554   8.652 -33.470  0.00  0.00      PRO  H  
ATOM   3388  HE1 HIS P 231      22.057   8.109 -32.961  0.00  0.00      PRO  H  
ATOM   3389  HD2 HIS P 231      19.620   5.633 -30.622  0.00  0.00      PRO  H  
ATOM   3390  N   CYS P 232      14.382   8.609 -31.423  0.00  0.00      PRO  N  
ATOM   3391  CA  CYS P 232      12.997   8.241 -31.585  0.00  0.00      PRO  C  
ATOM   3392  C   CYS P 232      12.062   9.324 -32.038  0.00  0.00      PRO  C  
ATOM   3393  O   CYS P 232      11.881  10.333 -31.371  0.00  0.00      PRO  O  
ATOM   3394  CB  CYS P 232      12.382   7.324 -30.408  0.00  0.00      PRO  C  
ATOM   3395  SG  CYS P 232      10.851   6.446 -30.743  0.00  0.00      PRO  S  
ATOM   3396  HN  CYS P 232      14.583   9.117 -30.589  0.00  0.00      PRO  H  
ATOM   3397  HA  CYS P 232      12.991   7.554 -32.418  0.00  0.00      PRO  H  
ATOM   3398  HB1 CYS P 232      13.124   6.519 -30.216  0.00  0.00      PRO  H  
ATOM   3399  HB2 CYS P 232      12.288   7.910 -29.469  0.00  0.00      PRO  H  
ATOM   3400  HG1 CYS P 232      11.253   5.733 -31.785  0.00  0.00      PRO  H  
ATOM   3401  N   LYS P 233      11.407   9.112 -33.156  0.00  0.00      PRO  N  
ATOM   3402  CA  LYS P 233      10.274   9.893 -33.654  0.00  0.00      PRO  C  
ATOM   3403  C   LYS P 233       9.242  10.314 -32.638  0.00  0.00      PRO  C  
ATOM   3404  O   LYS P 233       8.930   9.642 -31.621  0.00  0.00      PRO  O  
ATOM   3405  CB  LYS P 233       9.584   9.063 -34.772  0.00  0.00      PRO  C  
ATOM   3406  CG  LYS P 233      10.449   9.163 -36.136  0.00  0.00      PRO  C  
ATOM   3407  CD  LYS P 233       9.771   8.293 -37.247  0.00  0.00      PRO  C  
ATOM   3408  CE  LYS P 233      10.279   6.898 -37.312  0.00  0.00      PRO  C  
ATOM   3409  NZ  LYS P 233       9.204   6.123 -38.063  0.00  0.00      PRO  N1+
ATOM   3410  HN  LYS P 233      11.697   8.272 -33.609  0.00  0.00      PRO  H  
ATOM   3411  HA  LYS P 233      10.660  10.846 -33.983  0.00  0.00      PRO  H  
ATOM   3412  HB1 LYS P 233       9.480   7.999 -34.472  0.00  0.00      PRO  H  
ATOM   3413  HB2 LYS P 233       8.539   9.417 -34.904  0.00  0.00      PRO  H  
ATOM   3414  HG1 LYS P 233      10.571  10.215 -36.471  0.00  0.00      PRO  H  
ATOM   3415  HG2 LYS P 233      11.502   8.819 -36.054  0.00  0.00      PRO  H  
ATOM   3416  HD1 LYS P 233       8.683   8.353 -37.032  0.00  0.00      PRO  H  
ATOM   3417  HD2 LYS P 233       9.810   8.814 -38.227  0.00  0.00      PRO  H  
ATOM   3418  HE1 LYS P 233      11.196   6.692 -37.904  0.00  0.00      PRO  H  
ATOM   3419  HE2 LYS P 233      10.234   6.390 -36.325  0.00  0.00      PRO  H  
ATOM   3420  HZ1 LYS P 233       9.423   5.108 -38.023  0.00  0.00      PRO  H  
ATOM   3421  HZ2 LYS P 233       8.255   6.320 -37.685  0.00  0.00      PRO  H  
ATOM   3422  HZ3 LYS P 233       9.154   6.250 -39.094  0.00  0.00      PRO  H  
ATOM   3423  N   ASN P 234       8.670  11.545 -32.738  0.00  0.00      PRO  N  
ATOM   3424  CA  ASN P 234       7.782  12.192 -31.862  0.00  0.00      PRO  C  
ATOM   3425  C   ASN P 234       6.417  11.646 -32.069  0.00  0.00      PRO  C  
ATOM   3426  O   ASN P 234       5.672  11.936 -33.024  0.00  0.00      PRO  O  
ATOM   3427  CB  ASN P 234       7.783  13.666 -32.134  0.00  0.00      PRO  C  
ATOM   3428  CG  ASN P 234       9.108  14.348 -31.748  0.00  0.00      PRO  C  
ATOM   3429  OD1 ASN P 234       9.774  14.852 -32.618  0.00  0.00      PRO  O  
ATOM   3430  ND2 ASN P 234       9.515  14.246 -30.446  0.00  0.00      PRO  N  
ATOM   3431  HN  ASN P 234       8.942  12.090 -33.528  0.00  0.00      PRO  H  
ATOM   3432  HA  ASN P 234       8.011  11.937 -30.838  0.00  0.00      PRO  H  
ATOM   3433  HB1 ASN P 234       7.560  13.993 -33.173  0.00  0.00      PRO  H  
ATOM   3434  HB2 ASN P 234       7.042  14.189 -31.493  0.00  0.00      PRO  H  
ATOM   3435 HD21 ASN P 234      10.459  14.528 -30.269  0.00  0.00      PRO  H  
ATOM   3436 HD22 ASN P 234       8.914  13.919 -29.717  0.00  0.00      PRO  H  
ATOM   3437  N   GLU P 235       5.945  10.754 -31.194  0.00  0.00      PRO  N  
ATOM   3438  CA  GLU P 235       4.555  10.306 -31.299  0.00  0.00      PRO  C  
ATOM   3439  C   GLU P 235       4.051  10.269 -29.860  0.00  0.00      PRO  C  
ATOM   3440  O   GLU P 235       4.902  10.128 -28.969  0.00  0.00      PRO  O  
ATOM   3441  CB  GLU P 235       4.369   8.903 -31.940  0.00  0.00      PRO  C  
ATOM   3442  CG  GLU P 235       4.625   8.944 -33.479  0.00  0.00      PRO  C  
ATOM   3443  CD  GLU P 235       4.218   7.745 -34.254  0.00  0.00      PRO  C  
ATOM   3444  OE1 GLU P 235       3.534   7.828 -35.277  0.00  0.00      PRO  O1-
ATOM   3445  OE2 GLU P 235       4.629   6.633 -33.731  0.00  0.00      PRO  O  
ATOM   3446  HN  GLU P 235       6.653  10.391 -30.593  0.00  0.00      PRO  H  
ATOM   3447  HA  GLU P 235       3.908  10.922 -31.906  0.00  0.00      PRO  H  
ATOM   3448  HB1 GLU P 235       4.944   8.077 -31.469  0.00  0.00      PRO  H  
ATOM   3449  HB2 GLU P 235       3.343   8.507 -31.782  0.00  0.00      PRO  H  
ATOM   3450  HG1 GLU P 235       4.196   9.902 -33.843  0.00  0.00      PRO  H  
ATOM   3451  HG2 GLU P 235       5.717   9.097 -33.611  0.00  0.00      PRO  H  
ATOM   3452  N   LYS P 236       2.677  10.379 -29.631  0.00  0.00      PRO  N  
ATOM   3453  CA  LYS P 236       2.013  10.511 -28.321  0.00  0.00      PRO  C  
ATOM   3454  C   LYS P 236       2.099   9.201 -27.464  0.00  0.00      PRO  C  
ATOM   3455  O   LYS P 236       2.225   9.252 -26.271  0.00  0.00      PRO  O  
ATOM   3456  CB  LYS P 236       0.496  10.880 -28.513  0.00  0.00      PRO  C  
ATOM   3457  CG  LYS P 236      -0.470  10.847 -27.296  0.00  0.00      PRO  C  
ATOM   3458  CD  LYS P 236      -2.011  11.060 -27.630  0.00  0.00      PRO  C  
ATOM   3459  CE  LYS P 236      -2.950  10.986 -26.436  0.00  0.00      PRO  C  
ATOM   3460  NZ  LYS P 236      -4.364  10.854 -26.930  0.00  0.00      PRO  N1+
ATOM   3461  HN  LYS P 236       2.050  10.507 -30.396  0.00  0.00      PRO  H  
ATOM   3462  HA  LYS P 236       2.534  11.352 -27.887  0.00  0.00      PRO  H  
ATOM   3463  HB1 LYS P 236       0.412  11.772 -29.169  0.00  0.00      PRO  H  
ATOM   3464  HB2 LYS P 236       0.069  10.109 -29.189  0.00  0.00      PRO  H  
ATOM   3465  HG1 LYS P 236      -0.492   9.919 -26.685  0.00  0.00      PRO  H  
ATOM   3466  HG2 LYS P 236      -0.272  11.626 -26.529  0.00  0.00      PRO  H  
ATOM   3467  HD1 LYS P 236      -2.142  12.041 -28.134  0.00  0.00      PRO  H  
ATOM   3468  HD2 LYS P 236      -2.336  10.305 -28.377  0.00  0.00      PRO  H  
ATOM   3469  HE1 LYS P 236      -2.732  10.153 -25.734  0.00  0.00      PRO  H  
ATOM   3470  HE2 LYS P 236      -3.028  11.840 -25.730  0.00  0.00      PRO  H  
ATOM   3471  HZ1 LYS P 236      -4.388  10.037 -27.573  0.00  0.00      PRO  H  
ATOM   3472  HZ2 LYS P 236      -4.998  10.597 -26.146  0.00  0.00      PRO  H  
ATOM   3473  HZ3 LYS P 236      -4.722  11.696 -27.425  0.00  0.00      PRO  H  
ATOM   3474  N   LYS P 237       2.116   8.030 -28.129  0.00  0.00      PRO  N  
ATOM   3475  CA  LYS P 237       2.467   6.757 -27.603  0.00  0.00      PRO  C  
ATOM   3476  C   LYS P 237       3.947   6.753 -27.040  0.00  0.00      PRO  C  
ATOM   3477  O   LYS P 237       4.258   6.074 -26.055  0.00  0.00      PRO  O  
ATOM   3478  CB  LYS P 237       2.293   5.631 -28.607  0.00  0.00      PRO  C  
ATOM   3479  CG  LYS P 237       2.585   4.292 -28.061  0.00  0.00      PRO  C  
ATOM   3480  CD  LYS P 237       2.557   3.262 -29.208  0.00  0.00      PRO  C  
ATOM   3481  CE  LYS P 237       1.149   3.163 -29.897  0.00  0.00      PRO  C  
ATOM   3482  NZ  LYS P 237       1.299   2.435 -31.191  0.00  0.00      PRO  N1+
ATOM   3483  HN  LYS P 237       1.911   8.081 -29.103  0.00  0.00      PRO  H  
ATOM   3484  HA  LYS P 237       1.877   6.521 -26.729  0.00  0.00      PRO  H  
ATOM   3485  HB1 LYS P 237       1.219   5.740 -28.871  0.00  0.00      PRO  H  
ATOM   3486  HB2 LYS P 237       3.030   5.714 -29.434  0.00  0.00      PRO  H  
ATOM   3487  HG1 LYS P 237       3.579   4.254 -27.566  0.00  0.00      PRO  H  
ATOM   3488  HG2 LYS P 237       1.827   3.926 -27.336  0.00  0.00      PRO  H  
ATOM   3489  HD1 LYS P 237       3.258   3.470 -30.045  0.00  0.00      PRO  H  
ATOM   3490  HD2 LYS P 237       2.822   2.302 -28.717  0.00  0.00      PRO  H  
ATOM   3491  HE1 LYS P 237       0.480   2.593 -29.218  0.00  0.00      PRO  H  
ATOM   3492  HE2 LYS P 237       0.756   4.186 -30.079  0.00  0.00      PRO  H  
ATOM   3493  HZ1 LYS P 237       0.361   2.183 -31.564  0.00  0.00      PRO  H  
ATOM   3494  HZ2 LYS P 237       1.886   2.930 -31.892  0.00  0.00      PRO  H  
ATOM   3495  HZ3 LYS P 237       1.798   1.535 -31.038  0.00  0.00      PRO  H  
ATOM   3496  N   ASN P 238       4.889   7.533 -27.619  0.00  0.00      PRO  N  
ATOM   3497  CA  ASN P 238       6.298   7.449 -27.238  0.00  0.00      PRO  C  
ATOM   3498  C   ASN P 238       6.573   8.573 -26.233  0.00  0.00      PRO  C  
ATOM   3499  O   ASN P 238       7.582   8.579 -25.517  0.00  0.00      PRO  O  
ATOM   3500  CB  ASN P 238       7.071   7.693 -28.694  0.00  0.00      PRO  C  
ATOM   3501  CG  ASN P 238       6.597   6.736 -29.820  0.00  0.00      PRO  C  
ATOM   3502  OD1 ASN P 238       5.641   5.991 -29.825  0.00  0.00      PRO  O  
ATOM   3503  ND2 ASN P 238       7.404   6.724 -30.850  0.00  0.00      PRO  N  
ATOM   3504  HN  ASN P 238       4.556   8.097 -28.371  0.00  0.00      PRO  H  
ATOM   3505  HA  ASN P 238       6.557   6.491 -26.812  0.00  0.00      PRO  H  
ATOM   3506  HB1 ASN P 238       6.890   8.746 -29.000  0.00  0.00      PRO  H  
ATOM   3507  HB2 ASN P 238       8.154   7.562 -28.487  0.00  0.00      PRO  H  
ATOM   3508 HD21 ASN P 238       7.136   6.114 -31.595  0.00  0.00      PRO  H  
ATOM   3509 HD22 ASN P 238       8.254   7.252 -30.857  0.00  0.00      PRO  H  
ATOM   3510  N   LYS P 239       5.587   9.422 -25.953  0.00  0.00      PRO  N  
ATOM   3511  CA  LYS P 239       5.461  10.190 -24.751  0.00  0.00      PRO  C  
ATOM   3512  C   LYS P 239       4.524   9.685 -23.599  0.00  0.00      PRO  C  
ATOM   3513  O   LYS P 239       4.348  10.368 -22.596  0.00  0.00      PRO  O  
ATOM   3514  CB  LYS P 239       4.915  11.608 -25.242  0.00  0.00      PRO  C  
ATOM   3515  CG  LYS P 239       5.945  12.425 -26.038  0.00  0.00      PRO  C  
ATOM   3516  CD  LYS P 239       7.022  13.163 -25.085  0.00  0.00      PRO  C  
ATOM   3517  CE  LYS P 239       7.785  14.317 -25.673  0.00  0.00      PRO  C  
ATOM   3518  NZ  LYS P 239       8.927  14.859 -24.966  0.00  0.00      PRO  N1+
ATOM   3519  HN  LYS P 239       4.834   9.561 -26.591  0.00  0.00      PRO  H  
ATOM   3520  HA  LYS P 239       6.441  10.337 -24.320  0.00  0.00      PRO  H  
ATOM   3521  HB1 LYS P 239       3.982  11.462 -25.828  0.00  0.00      PRO  H  
ATOM   3522  HB2 LYS P 239       4.581  12.272 -24.416  0.00  0.00      PRO  H  
ATOM   3523  HG1 LYS P 239       6.494  11.832 -26.801  0.00  0.00      PRO  H  
ATOM   3524  HG2 LYS P 239       5.513  13.285 -26.593  0.00  0.00      PRO  H  
ATOM   3525  HD1 LYS P 239       6.529  13.563 -24.173  0.00  0.00      PRO  H  
ATOM   3526  HD2 LYS P 239       7.700  12.394 -24.657  0.00  0.00      PRO  H  
ATOM   3527  HE1 LYS P 239       8.124  13.948 -26.665  0.00  0.00      PRO  H  
ATOM   3528  HE2 LYS P 239       7.072  15.150 -25.848  0.00  0.00      PRO  H  
ATOM   3529  HZ1 LYS P 239       8.511  15.233 -24.089  0.00  0.00      PRO  H  
ATOM   3530  HZ2 LYS P 239       9.620  14.156 -24.638  0.00  0.00      PRO  H  
ATOM   3531  HZ3 LYS P 239       9.377  15.663 -25.448  0.00  0.00      PRO  H  
ATOM   3532  N   ALA P 240       3.880   8.545 -23.697  0.00  0.00      PRO  N  
ATOM   3533  CA  ALA P 240       2.881   8.126 -22.782  0.00  0.00      PRO  C  
ATOM   3534  C   ALA P 240       3.539   7.163 -21.832  0.00  0.00      PRO  C  
ATOM   3535  O   ALA P 240       2.985   6.147 -21.364  0.00  0.00      PRO  O  
ATOM   3536  CB  ALA P 240       1.747   7.418 -23.404  0.00  0.00      PRO  C  
ATOM   3537  HN  ALA P 240       4.176   7.898 -24.396  0.00  0.00      PRO  H  
ATOM   3538  HA  ALA P 240       2.628   9.048 -22.280  0.00  0.00      PRO  H  
ATOM   3539  HB1 ALA P 240       1.308   8.110 -24.154  0.00  0.00      PRO  H  
ATOM   3540  HB2 ALA P 240       2.183   6.638 -24.064  0.00  0.00      PRO  H  
ATOM   3541  HB3 ALA P 240       0.950   7.118 -22.690  0.00  0.00      PRO  H  
ATOM   3542  N   VAL P 241       4.743   7.555 -21.402  0.00  0.00      PRO  N  
ATOM   3543  CA  VAL P 241       5.765   6.783 -20.752  0.00  0.00      PRO  C  
ATOM   3544  C   VAL P 241       5.924   7.220 -19.304  0.00  0.00      PRO  C  
ATOM   3545  O   VAL P 241       6.693   6.649 -18.512  0.00  0.00      PRO  O  
ATOM   3546  CB  VAL P 241       7.128   6.886 -21.500  0.00  0.00      PRO  C  
ATOM   3547  CG1 VAL P 241       6.891   6.587 -22.981  0.00  0.00      PRO  C  
ATOM   3548  CG2 VAL P 241       7.790   8.210 -21.353  0.00  0.00      PRO  C  
ATOM   3549  HN  VAL P 241       5.150   8.374 -21.800  0.00  0.00      PRO  H  
ATOM   3550  HA  VAL P 241       5.459   5.749 -20.693  0.00  0.00      PRO  H  
ATOM   3551  HB  VAL P 241       7.894   6.143 -21.192  0.00  0.00      PRO  H  
ATOM   3552 HG11 VAL P 241       7.872   6.330 -23.434  0.00  0.00      PRO  H  
ATOM   3553 HG12 VAL P 241       6.277   5.675 -23.142  0.00  0.00      PRO  H  
ATOM   3554 HG13 VAL P 241       6.450   7.428 -23.558  0.00  0.00      PRO  H  
ATOM   3555 HG21 VAL P 241       7.878   8.614 -20.322  0.00  0.00      PRO  H  
ATOM   3556 HG22 VAL P 241       8.823   8.254 -21.759  0.00  0.00      PRO  H  
ATOM   3557 HG23 VAL P 241       7.199   8.890 -22.003  0.00  0.00      PRO  H  
ATOM   3558  N   LYS P 242       5.173   8.308 -18.884  0.00  0.00      PRO  N  
ATOM   3559  CA  LYS P 242       5.393   8.985 -17.541  0.00  0.00      PRO  C  
ATOM   3560  C   LYS P 242       4.313   8.763 -16.446  0.00  0.00      PRO  C  
ATOM   3561  O   LYS P 242       4.289   9.317 -15.367  0.00  0.00      PRO  O  
ATOM   3562  CB  LYS P 242       5.824  10.541 -17.742  0.00  0.00      PRO  C  
ATOM   3563  CG  LYS P 242       7.168  10.760 -18.482  0.00  0.00      PRO  C  
ATOM   3564  CD  LYS P 242       7.601  12.222 -18.507  0.00  0.00      PRO  C  
ATOM   3565  CE  LYS P 242       6.682  13.331 -19.024  0.00  0.00      PRO  C  
ATOM   3566  NZ  LYS P 242       7.290  14.614 -19.041  0.00  0.00      PRO  N1+
ATOM   3567  HN  LYS P 242       4.692   8.921 -19.507  0.00  0.00      PRO  H  
ATOM   3568  HA  LYS P 242       6.302   8.584 -17.117  0.00  0.00      PRO  H  
ATOM   3569  HB1 LYS P 242       5.132  10.973 -18.496  0.00  0.00      PRO  H  
ATOM   3570  HB2 LYS P 242       5.757  11.126 -16.800  0.00  0.00      PRO  H  
ATOM   3571  HG1 LYS P 242       7.931  10.167 -17.934  0.00  0.00      PRO  H  
ATOM   3572  HG2 LYS P 242       7.132  10.406 -19.534  0.00  0.00      PRO  H  
ATOM   3573  HD1 LYS P 242       8.024  12.591 -17.549  0.00  0.00      PRO  H  
ATOM   3574  HD2 LYS P 242       8.480  12.286 -19.184  0.00  0.00      PRO  H  
ATOM   3575  HE1 LYS P 242       6.306  13.118 -20.047  0.00  0.00      PRO  H  
ATOM   3576  HE2 LYS P 242       5.868  13.246 -18.273  0.00  0.00      PRO  H  
ATOM   3577  HZ1 LYS P 242       8.086  14.554 -19.708  0.00  0.00      PRO  H  
ATOM   3578  HZ2 LYS P 242       6.680  15.322 -19.498  0.00  0.00      PRO  H  
ATOM   3579  HZ3 LYS P 242       7.583  15.017 -18.128  0.00  0.00      PRO  H  
ATOM   3580  N   MET P 243       3.422   7.821 -16.793  0.00  0.00      PRO  N  
ATOM   3581  CA  MET P 243       2.342   7.308 -15.945  0.00  0.00      PRO  C  
ATOM   3582  C   MET P 243       2.824   6.660 -14.681  0.00  0.00      PRO  C  
ATOM   3583  O   MET P 243       2.349   6.990 -13.572  0.00  0.00      PRO  O  
ATOM   3584  CB  MET P 243       1.497   6.331 -16.794  0.00  0.00      PRO  C  
ATOM   3585  CG  MET P 243       1.035   6.763 -18.158  0.00  0.00      PRO  C  
ATOM   3586  SD  MET P 243      -0.227   8.070 -18.103  0.00  0.00      PRO  S  
ATOM   3587  CE  MET P 243      -0.265   7.910 -19.933  0.00  0.00      PRO  C  
ATOM   3588  HN  MET P 243       3.563   7.299 -17.631  0.00  0.00      PRO  H  
ATOM   3589  HA  MET P 243       1.611   8.057 -15.675  0.00  0.00      PRO  H  
ATOM   3590  HB1 MET P 243       2.043   5.373 -16.930  0.00  0.00      PRO  H  
ATOM   3591  HB2 MET P 243       0.578   6.036 -16.245  0.00  0.00      PRO  H  
ATOM   3592  HG1 MET P 243       1.934   7.002 -18.765  0.00  0.00      PRO  H  
ATOM   3593  HG2 MET P 243       0.613   5.810 -18.542  0.00  0.00      PRO  H  
ATOM   3594  HE1 MET P 243       0.745   8.044 -20.376  0.00  0.00      PRO  H  
ATOM   3595  HE2 MET P 243      -0.683   6.981 -20.375  0.00  0.00      PRO  H  
ATOM   3596  HE3 MET P 243      -0.876   8.815 -20.138  0.00  0.00      PRO  H  
ATOM   3597  N   ILE P 244       3.814   5.697 -14.749  0.00  0.00      PRO  N  
ATOM   3598  CA  ILE P 244       4.367   5.032 -13.565  0.00  0.00      PRO  C  
ATOM   3599  C   ILE P 244       5.001   6.066 -12.593  0.00  0.00      PRO  C  
ATOM   3600  O   ILE P 244       4.655   6.216 -11.425  0.00  0.00      PRO  O  
ATOM   3601  CB  ILE P 244       5.320   3.836 -13.811  0.00  0.00      PRO  C  
ATOM   3602  CG2 ILE P 244       6.146   3.528 -12.550  0.00  0.00      PRO  C  
ATOM   3603  CG1 ILE P 244       4.501   2.619 -14.221  0.00  0.00      PRO  C  
ATOM   3604  CD  ILE P 244       3.564   1.936 -13.211  0.00  0.00      PRO  C  
ATOM   3605  HN  ILE P 244       4.141   5.395 -15.642  0.00  0.00      PRO  H  
ATOM   3606  HA  ILE P 244       3.493   4.672 -13.042  0.00  0.00      PRO  H  
ATOM   3607  HB  ILE P 244       5.991   4.195 -14.621  0.00  0.00      PRO  H  
ATOM   3608 HG21 ILE P 244       6.774   4.339 -12.124  0.00  0.00      PRO  H  
ATOM   3609 HG22 ILE P 244       5.637   3.100 -11.660  0.00  0.00      PRO  H  
ATOM   3610 HG23 ILE P 244       6.814   2.717 -12.912  0.00  0.00      PRO  H  
ATOM   3611 HG11 ILE P 244       3.778   2.966 -14.990  0.00  0.00      PRO  H  
ATOM   3612 HG12 ILE P 244       5.170   1.906 -14.750  0.00  0.00      PRO  H  
ATOM   3613  HD1 ILE P 244       4.148   1.341 -12.478  0.00  0.00      PRO  H  
ATOM   3614  HD2 ILE P 244       2.865   2.660 -12.740  0.00  0.00      PRO  H  
ATOM   3615  HD3 ILE P 244       2.898   1.228 -13.749  0.00  0.00      PRO  H  
ATOM   3616  N   PHE P 245       5.883   6.962 -13.109  0.00  0.00      PRO  N  
ATOM   3617  CA  PHE P 245       6.394   8.090 -12.301  0.00  0.00      PRO  C  
ATOM   3618  C   PHE P 245       5.350   8.966 -11.560  0.00  0.00      PRO  C  
ATOM   3619  O   PHE P 245       5.569   9.292 -10.403  0.00  0.00      PRO  O  
ATOM   3620  CB  PHE P 245       7.289   9.103 -13.224  0.00  0.00      PRO  C  
ATOM   3621  CG  PHE P 245       7.884  10.337 -12.611  0.00  0.00      PRO  C  
ATOM   3622  CD1 PHE P 245       7.512  11.651 -13.082  0.00  0.00      PRO  C  
ATOM   3623  CE1 PHE P 245       8.144  12.809 -12.622  0.00  0.00      PRO  C  
ATOM   3624  CZ  PHE P 245       9.157  12.597 -11.607  0.00  0.00      PRO  C  
ATOM   3625  CD2 PHE P 245       8.829  10.161 -11.590  0.00  0.00      PRO  C  
ATOM   3626  CE2 PHE P 245       9.487  11.375 -11.147  0.00  0.00      PRO  C  
ATOM   3627  HN  PHE P 245       6.162   6.873 -14.062  0.00  0.00      PRO  H  
ATOM   3628  HA  PHE P 245       7.046   7.625 -11.577  0.00  0.00      PRO  H  
ATOM   3629  HB1 PHE P 245       8.135   8.522 -13.650  0.00  0.00      PRO  H  
ATOM   3630  HB2 PHE P 245       6.637   9.344 -14.091  0.00  0.00      PRO  H  
ATOM   3631  HD1 PHE P 245       6.676  11.783 -13.754  0.00  0.00      PRO  H  
ATOM   3632  HE1 PHE P 245       7.780  13.812 -12.791  0.00  0.00      PRO  H  
ATOM   3633  HZ  PHE P 245       9.726  13.485 -11.373  0.00  0.00      PRO  H  
ATOM   3634  HD2 PHE P 245       9.154   9.225 -11.162  0.00  0.00      PRO  H  
ATOM   3635  HE2 PHE P 245      10.112  11.311 -10.269  0.00  0.00      PRO  H  
ATOM   3636  N   ALA P 246       4.202   9.289 -12.119  0.00  0.00      PRO  N  
ATOM   3637  CA  ALA P 246       3.128  10.091 -11.395  0.00  0.00      PRO  C  
ATOM   3638  C   ALA P 246       2.300   9.299 -10.358  0.00  0.00      PRO  C  
ATOM   3639  O   ALA P 246       1.806   9.771  -9.344  0.00  0.00      PRO  O  
ATOM   3640  CB  ALA P 246       2.105  10.715 -12.422  0.00  0.00      PRO  C  
ATOM   3641  HN  ALA P 246       4.066   9.092 -13.087  0.00  0.00      PRO  H  
ATOM   3642  HA  ALA P 246       3.647  10.856 -10.838  0.00  0.00      PRO  H  
ATOM   3643  HB1 ALA P 246       1.178  10.753 -11.810  0.00  0.00      PRO  H  
ATOM   3644  HB2 ALA P 246       2.454  11.634 -12.939  0.00  0.00      PRO  H  
ATOM   3645  HB3 ALA P 246       1.865   9.876 -13.110  0.00  0.00      PRO  H  
ATOM   3646  N   VAL P 247       2.278   7.989 -10.482  0.00  0.00      PRO  N  
ATOM   3647  CA  VAL P 247       1.731   6.969  -9.593  0.00  0.00      PRO  C  
ATOM   3648  C   VAL P 247       2.689   6.825  -8.405  0.00  0.00      PRO  C  
ATOM   3649  O   VAL P 247       2.306   7.029  -7.240  0.00  0.00      PRO  O  
ATOM   3650  CB  VAL P 247       1.550   5.733 -10.382  0.00  0.00      PRO  C  
ATOM   3651  CG1 VAL P 247       1.421   4.510  -9.473  0.00  0.00      PRO  C  
ATOM   3652  CG2 VAL P 247       0.227   5.920 -11.240  0.00  0.00      PRO  C  
ATOM   3653  HN  VAL P 247       2.828   7.671 -11.250  0.00  0.00      PRO  H  
ATOM   3654  HA  VAL P 247       0.791   7.374  -9.249  0.00  0.00      PRO  H  
ATOM   3655  HB  VAL P 247       2.424   5.541 -11.040  0.00  0.00      PRO  H  
ATOM   3656 HG11 VAL P 247       0.665   4.505  -8.659  0.00  0.00      PRO  H  
ATOM   3657 HG12 VAL P 247       1.118   3.641 -10.095  0.00  0.00      PRO  H  
ATOM   3658 HG13 VAL P 247       2.372   4.278  -8.947  0.00  0.00      PRO  H  
ATOM   3659 HG21 VAL P 247      -0.603   6.269 -10.589  0.00  0.00      PRO  H  
ATOM   3660 HG22 VAL P 247       0.410   6.650 -12.058  0.00  0.00      PRO  H  
ATOM   3661 HG23 VAL P 247       0.026   4.884 -11.589  0.00  0.00      PRO  H  
ATOM   3662  N   VAL P 248       3.979   6.493  -8.710  0.00  0.00      PRO  N  
ATOM   3663  CA  VAL P 248       4.936   5.946  -7.779  0.00  0.00      PRO  C  
ATOM   3664  C   VAL P 248       5.342   7.063  -6.743  0.00  0.00      PRO  C  
ATOM   3665  O   VAL P 248       5.445   6.846  -5.548  0.00  0.00      PRO  O  
ATOM   3666  CB  VAL P 248       6.078   5.206  -8.468  0.00  0.00      PRO  C  
ATOM   3667  CG1 VAL P 248       7.183   4.953  -7.409  0.00  0.00      PRO  C  
ATOM   3668  CG2 VAL P 248       5.540   3.881  -9.040  0.00  0.00      PRO  C  
ATOM   3669  HN  VAL P 248       4.195   6.533  -9.682  0.00  0.00      PRO  H  
ATOM   3670  HA  VAL P 248       4.407   5.257  -7.138  0.00  0.00      PRO  H  
ATOM   3671  HB  VAL P 248       6.526   5.884  -9.227  0.00  0.00      PRO  H  
ATOM   3672 HG11 VAL P 248       7.960   4.261  -7.799  0.00  0.00      PRO  H  
ATOM   3673 HG12 VAL P 248       7.571   5.911  -6.999  0.00  0.00      PRO  H  
ATOM   3674 HG13 VAL P 248       6.712   4.418  -6.557  0.00  0.00      PRO  H  
ATOM   3675 HG21 VAL P 248       6.239   3.198  -9.568  0.00  0.00      PRO  H  
ATOM   3676 HG22 VAL P 248       5.104   3.303  -8.197  0.00  0.00      PRO  H  
ATOM   3677 HG23 VAL P 248       4.673   4.099  -9.700  0.00  0.00      PRO  H  
ATOM   3678  N   VAL P 249       5.426   8.336  -7.181  0.00  0.00      PRO  N  
ATOM   3679  CA  VAL P 249       6.012   9.362  -6.377  0.00  0.00      PRO  C  
ATOM   3680  C   VAL P 249       4.896   9.970  -5.481  0.00  0.00      PRO  C  
ATOM   3681  O   VAL P 249       5.169  10.372  -4.368  0.00  0.00      PRO  O  
ATOM   3682  CB  VAL P 249       6.503  10.466  -7.350  0.00  0.00      PRO  C  
ATOM   3683  CG1 VAL P 249       6.898  11.789  -6.663  0.00  0.00      PRO  C  
ATOM   3684  CG2 VAL P 249       7.641   9.896  -8.124  0.00  0.00      PRO  C  
ATOM   3685  HN  VAL P 249       5.275   8.524  -8.148  0.00  0.00      PRO  H  
ATOM   3686  HA  VAL P 249       6.762   8.834  -5.806  0.00  0.00      PRO  H  
ATOM   3687  HB  VAL P 249       5.687  10.707  -8.066  0.00  0.00      PRO  H  
ATOM   3688 HG11 VAL P 249       7.619  11.533  -5.858  0.00  0.00      PRO  H  
ATOM   3689 HG12 VAL P 249       7.419  12.358  -7.462  0.00  0.00      PRO  H  
ATOM   3690 HG13 VAL P 249       6.087  12.489  -6.370  0.00  0.00      PRO  H  
ATOM   3691 HG21 VAL P 249       7.316   9.086  -8.813  0.00  0.00      PRO  H  
ATOM   3692 HG22 VAL P 249       8.048  10.681  -8.796  0.00  0.00      PRO  H  
ATOM   3693 HG23 VAL P 249       8.501   9.585  -7.492  0.00  0.00      PRO  H  
ATOM   3694  N   LEU P 250       3.632   9.993  -5.833  0.00  0.00      PRO  N  
ATOM   3695  CA  LEU P 250       2.515  10.279  -4.890  0.00  0.00      PRO  C  
ATOM   3696  C   LEU P 250       2.391   9.114  -3.775  0.00  0.00      PRO  C  
ATOM   3697  O   LEU P 250       2.269   9.436  -2.601  0.00  0.00      PRO  O  
ATOM   3698  CB  LEU P 250       1.212  10.614  -5.601  0.00  0.00      PRO  C  
ATOM   3699  CG  LEU P 250       1.275  12.030  -6.327  0.00  0.00      PRO  C  
ATOM   3700  CD1 LEU P 250       0.095  12.183  -7.321  0.00  0.00      PRO  C  
ATOM   3701  CD2 LEU P 250       1.290  13.189  -5.286  0.00  0.00      PRO  C  
ATOM   3702  HN  LEU P 250       3.430   9.656  -6.749  0.00  0.00      PRO  H  
ATOM   3703  HA  LEU P 250       2.831  11.136  -4.312  0.00  0.00      PRO  H  
ATOM   3704  HB1 LEU P 250       1.069   9.824  -6.369  0.00  0.00      PRO  H  
ATOM   3705  HB2 LEU P 250       0.347  10.652  -4.904  0.00  0.00      PRO  H  
ATOM   3706  HG  LEU P 250       2.237  12.111  -6.876  0.00  0.00      PRO  H  
ATOM   3707 HD11 LEU P 250       0.105  11.472  -8.174  0.00  0.00      PRO  H  
ATOM   3708 HD12 LEU P 250      -0.893  11.985  -6.853  0.00  0.00      PRO  H  
ATOM   3709 HD13 LEU P 250       0.187  13.179  -7.805  0.00  0.00      PRO  H  
ATOM   3710 HD21 LEU P 250       0.479  13.137  -4.528  0.00  0.00      PRO  H  
ATOM   3711 HD22 LEU P 250       2.241  13.121  -4.716  0.00  0.00      PRO  H  
ATOM   3712 HD23 LEU P 250       1.247  14.139  -5.861  0.00  0.00      PRO  H  
ATOM   3713  N   PHE P 251       2.469   7.771  -4.117  0.00  0.00      PRO  N  
ATOM   3714  CA  PHE P 251       2.550   6.702  -3.157  0.00  0.00      PRO  C  
ATOM   3715  C   PHE P 251       3.839   6.662  -2.239  0.00  0.00      PRO  C  
ATOM   3716  O   PHE P 251       3.751   6.353  -1.094  0.00  0.00      PRO  O  
ATOM   3717  CB  PHE P 251       2.264   5.224  -3.886  0.00  0.00      PRO  C  
ATOM   3718  CG  PHE P 251       3.099   4.040  -3.449  0.00  0.00      PRO  C  
ATOM   3719  CD1 PHE P 251       2.709   3.373  -2.229  0.00  0.00      PRO  C  
ATOM   3720  CE1 PHE P 251       3.600   2.432  -1.703  0.00  0.00      PRO  C  
ATOM   3721  CZ  PHE P 251       4.724   2.046  -2.372  0.00  0.00      PRO  C  
ATOM   3722  CD2 PHE P 251       4.241   3.693  -4.170  0.00  0.00      PRO  C  
ATOM   3723  CE2 PHE P 251       5.087   2.699  -3.665  0.00  0.00      PRO  C  
ATOM   3724  HN  PHE P 251       2.412   7.489  -5.072  0.00  0.00      PRO  H  
ATOM   3725  HA  PHE P 251       1.697   6.688  -2.494  0.00  0.00      PRO  H  
ATOM   3726  HB1 PHE P 251       1.240   4.846  -3.674  0.00  0.00      PRO  H  
ATOM   3727  HB2 PHE P 251       2.289   5.228  -4.997  0.00  0.00      PRO  H  
ATOM   3728  HD1 PHE P 251       1.907   3.741  -1.605  0.00  0.00      PRO  H  
ATOM   3729  HE1 PHE P 251       3.274   1.870  -0.841  0.00  0.00      PRO  H  
ATOM   3730  HZ  PHE P 251       5.600   1.534  -2.002  0.00  0.00      PRO  H  
ATOM   3731  HD2 PHE P 251       4.538   4.213  -5.069  0.00  0.00      PRO  H  
ATOM   3732  HE2 PHE P 251       6.031   2.401  -4.099  0.00  0.00      PRO  H  
ATOM   3733  N   LEU P 252       5.099   6.988  -2.717  0.00  0.00      PRO  N  
ATOM   3734  CA  LEU P 252       6.313   7.190  -1.888  0.00  0.00      PRO  C  
ATOM   3735  C   LEU P 252       6.015   8.294  -0.849  0.00  0.00      PRO  C  
ATOM   3736  O   LEU P 252       6.178   8.087   0.357  0.00  0.00      PRO  O  
ATOM   3737  CB  LEU P 252       7.579   7.395  -2.767  0.00  0.00      PRO  C  
ATOM   3738  CG  LEU P 252       8.000   6.189  -3.628  0.00  0.00      PRO  C  
ATOM   3739  CD1 LEU P 252       9.066   6.618  -4.663  0.00  0.00      PRO  C  
ATOM   3740  CD2 LEU P 252       8.527   5.166  -2.636  0.00  0.00      PRO  C  
ATOM   3741  HN  LEU P 252       5.082   7.094  -3.708  0.00  0.00      PRO  H  
ATOM   3742  HA  LEU P 252       6.331   6.296  -1.283  0.00  0.00      PRO  H  
ATOM   3743  HB1 LEU P 252       7.376   8.361  -3.278  0.00  0.00      PRO  H  
ATOM   3744  HB2 LEU P 252       8.407   7.582  -2.050  0.00  0.00      PRO  H  
ATOM   3745  HG  LEU P 252       7.155   5.720  -4.176  0.00  0.00      PRO  H  
ATOM   3746 HD11 LEU P 252       9.956   6.944  -4.084  0.00  0.00      PRO  H  
ATOM   3747 HD12 LEU P 252       9.488   5.735  -5.188  0.00  0.00      PRO  H  
ATOM   3748 HD13 LEU P 252       8.749   7.510  -5.244  0.00  0.00      PRO  H  
ATOM   3749 HD21 LEU P 252       9.317   5.588  -1.979  0.00  0.00      PRO  H  
ATOM   3750 HD22 LEU P 252       7.765   4.588  -2.071  0.00  0.00      PRO  H  
ATOM   3751 HD23 LEU P 252       9.086   4.407  -3.223  0.00  0.00      PRO  H  
ATOM   3752  N   GLY P 253       5.390   9.350  -1.339  0.00  0.00      PRO  N  
ATOM   3753  CA  GLY P 253       4.676  10.287  -0.561  0.00  0.00      PRO  C  
ATOM   3754  C   GLY P 253       3.832   9.929   0.617  0.00  0.00      PRO  C  
ATOM   3755  O   GLY P 253       4.001  10.289   1.792  0.00  0.00      PRO  O  
ATOM   3756  HN  GLY P 253       5.132   9.202  -2.291  0.00  0.00      PRO  H  
ATOM   3757  HA1 GLY P 253       3.921  10.646  -1.245  0.00  0.00      PRO  H  
ATOM   3758  HA2 GLY P 253       5.349  11.108  -0.359  0.00  0.00      PRO  H  
ATOM   3759  N   PHE P 254       2.744   9.146   0.412  0.00  0.00      PRO  N  
ATOM   3760  CA  PHE P 254       1.897   8.687   1.486  0.00  0.00      PRO  C  
ATOM   3761  C   PHE P 254       2.576   7.762   2.495  0.00  0.00      PRO  C  
ATOM   3762  O   PHE P 254       2.377   7.854   3.727  0.00  0.00      PRO  O  
ATOM   3763  CB  PHE P 254       0.576   8.104   0.880  0.00  0.00      PRO  C  
ATOM   3764  CG  PHE P 254      -0.229   9.174   0.254  0.00  0.00      PRO  C  
ATOM   3765  CD1 PHE P 254      -0.416   9.202  -1.134  0.00  0.00      PRO  C  
ATOM   3766  CE1 PHE P 254      -1.203  10.198  -1.757  0.00  0.00      PRO  C  
ATOM   3767  CZ  PHE P 254      -1.567  11.292  -0.911  0.00  0.00      PRO  C  
ATOM   3768  CD2 PHE P 254      -0.791  10.146   1.128  0.00  0.00      PRO  C  
ATOM   3769  CE2 PHE P 254      -1.433  11.254   0.469  0.00  0.00      PRO  C  
ATOM   3770  HN  PHE P 254       2.298   9.046  -0.474  0.00  0.00      PRO  H  
ATOM   3771  HA  PHE P 254       1.743   9.552   2.114  0.00  0.00      PRO  H  
ATOM   3772  HB1 PHE P 254       0.795   7.252   0.202  0.00  0.00      PRO  H  
ATOM   3773  HB2 PHE P 254      -0.034   7.694   1.713  0.00  0.00      PRO  H  
ATOM   3774  HD1 PHE P 254      -0.124   8.321  -1.686  0.00  0.00      PRO  H  
ATOM   3775  HE1 PHE P 254      -1.447  10.204  -2.810  0.00  0.00      PRO  H  
ATOM   3776  HZ  PHE P 254      -2.093  12.113  -1.376  0.00  0.00      PRO  H  
ATOM   3777  HD2 PHE P 254      -0.730  10.044   2.201  0.00  0.00      PRO  H  
ATOM   3778  HE2 PHE P 254      -1.764  12.047   1.124  0.00  0.00      PRO  H  
ATOM   3779  N   TRP P 255       3.426   6.859   2.056  0.00  0.00      PRO  N  
ATOM   3780  CA  TRP P 255       4.116   5.876   2.922  0.00  0.00      PRO  C  
ATOM   3781  C   TRP P 255       5.453   6.211   3.572  0.00  0.00      PRO  C  
ATOM   3782  O   TRP P 255       5.820   5.757   4.627  0.00  0.00      PRO  O  
ATOM   3783  CB  TRP P 255       4.111   4.438   2.229  0.00  0.00      PRO  C  
ATOM   3784  CG  TRP P 255       2.739   3.890   2.154  0.00  0.00      PRO  C  
ATOM   3785  CD1 TRP P 255       1.745   4.268   1.179  0.00  0.00      PRO  C  
ATOM   3786  NE1 TRP P 255       0.612   3.509   1.442  0.00  0.00      PRO  N  
ATOM   3787  CE2 TRP P 255       0.767   2.824   2.584  0.00  0.00      PRO  C  
ATOM   3788  CD2 TRP P 255       2.085   3.025   3.047  0.00  0.00      PRO  C  
ATOM   3789  CE3 TRP P 255       2.497   2.364   4.235  0.00  0.00      PRO  C  
ATOM   3790  CZ3 TRP P 255       1.575   1.428   4.921  0.00  0.00      PRO  C  
ATOM   3791  CZ2 TRP P 255      -0.155   2.101   3.251  0.00  0.00      PRO  C  
ATOM   3792  CH2 TRP P 255       0.270   1.309   4.352  0.00  0.00      PRO  C  
ATOM   3793  HN  TRP P 255       3.584   6.868   1.072  0.00  0.00      PRO  H  
ATOM   3794  HA  TRP P 255       3.516   5.772   3.814  0.00  0.00      PRO  H  
ATOM   3795  HB1 TRP P 255       4.644   4.580   1.265  0.00  0.00      PRO  H  
ATOM   3796  HB2 TRP P 255       4.663   3.628   2.751  0.00  0.00      PRO  H  
ATOM   3797  HD1 TRP P 255       1.878   5.063   0.460  0.00  0.00      PRO  H  
ATOM   3798  HE1 TRP P 255      -0.196   3.394   0.907  0.00  0.00      PRO  H  
ATOM   3799  HE3 TRP P 255       3.505   2.423   4.619  0.00  0.00      PRO  H  
ATOM   3800  HZ3 TRP P 255       1.823   0.857   5.804  0.00  0.00      PRO  H  
ATOM   3801  HZ2 TRP P 255      -1.102   1.909   2.769  0.00  0.00      PRO  H  
ATOM   3802  HH2 TRP P 255      -0.426   0.575   4.732  0.00  0.00      PRO  H  
ATOM   3803  N   THR P 256       6.232   7.009   2.998  0.00  0.00      PRO  N  
ATOM   3804  CA  THR P 256       7.583   7.167   3.400  0.00  0.00      PRO  C  
ATOM   3805  C   THR P 256       7.838   7.687   4.767  0.00  0.00      PRO  C  
ATOM   3806  O   THR P 256       8.684   7.098   5.454  0.00  0.00      PRO  O  
ATOM   3807  CB  THR P 256       8.467   7.941   2.419  0.00  0.00      PRO  C  
ATOM   3808  OG1 THR P 256       8.639   7.331   1.193  0.00  0.00      PRO  O  
ATOM   3809  CG2 THR P 256       9.876   8.197   3.044  0.00  0.00      PRO  C  
ATOM   3810  HN  THR P 256       5.901   7.401   2.142  0.00  0.00      PRO  H  
ATOM   3811  HA  THR P 256       8.041   6.190   3.377  0.00  0.00      PRO  H  
ATOM   3812  HB  THR P 256       8.020   8.904   2.092  0.00  0.00      PRO  H  
ATOM   3813  HG1 THR P 256       7.745   7.396   0.849  0.00  0.00      PRO  H  
ATOM   3814 HG21 THR P 256      10.706   8.594   2.421  0.00  0.00      PRO  H  
ATOM   3815 HG22 THR P 256       9.823   8.974   3.836  0.00  0.00      PRO  H  
ATOM   3816 HG23 THR P 256      10.225   7.259   3.527  0.00  0.00      PRO  H  
ATOM   3817  N   PRO P 257       7.167   8.688   5.335  0.00  0.00      PRO  N  
ATOM   3818  CA  PRO P 257       7.356   9.014   6.744  0.00  0.00      PRO  C  
ATOM   3819  C   PRO P 257       7.054   7.888   7.712  0.00  0.00      PRO  C  
ATOM   3820  O   PRO P 257       7.609   7.864   8.815  0.00  0.00      PRO  O  
ATOM   3821  CD  PRO P 257       6.326   9.599   4.668  0.00  0.00      PRO  C  
ATOM   3822  CB  PRO P 257       6.467  10.247   6.975  0.00  0.00      PRO  C  
ATOM   3823  CG  PRO P 257       6.348  10.898   5.520  0.00  0.00      PRO  C  
ATOM   3824  HD1 PRO P 257       5.310   9.169   4.535  0.00  0.00      PRO  H  
ATOM   3825  HD2 PRO P 257       6.613   9.864   3.628  0.00  0.00      PRO  H  
ATOM   3826  HA  PRO P 257       8.394   9.305   6.805  0.00  0.00      PRO  H  
ATOM   3827  HB1 PRO P 257       6.866  10.992   7.697  0.00  0.00      PRO  H  
ATOM   3828  HB2 PRO P 257       5.440   9.871   7.169  0.00  0.00      PRO  H  
ATOM   3829  HG1 PRO P 257       7.260  11.514   5.368  0.00  0.00      PRO  H  
ATOM   3830  HG2 PRO P 257       5.481  11.586   5.414  0.00  0.00      PRO  H  
ATOM   3831  N   TYR P 258       5.977   6.990   7.520  0.00  0.00      PRO  N  
ATOM   3832  CA  TYR P 258       5.657   5.958   8.533  0.00  0.00      PRO  C  
ATOM   3833  C   TYR P 258       6.761   4.862   8.565  0.00  0.00      PRO  C  
ATOM   3834  O   TYR P 258       7.153   4.332   9.579  0.00  0.00      PRO  O  
ATOM   3835  CB  TYR P 258       4.242   5.460   8.126  0.00  0.00      PRO  C  
ATOM   3836  CG  TYR P 258       3.693   4.441   9.055  0.00  0.00      PRO  C  
ATOM   3837  CD1 TYR P 258       3.745   4.562  10.457  0.00  0.00      PRO  C  
ATOM   3838  CE1 TYR P 258       3.036   3.649  11.305  0.00  0.00      PRO  C  
ATOM   3839  CZ  TYR P 258       2.261   2.627  10.728  0.00  0.00      PRO  C  
ATOM   3840  OH  TYR P 258       1.341   1.789  11.477  0.00  0.00      PRO  O  
ATOM   3841  CD2 TYR P 258       2.908   3.366   8.485  0.00  0.00      PRO  C  
ATOM   3842  CE2 TYR P 258       2.233   2.417   9.335  0.00  0.00      PRO  C  
ATOM   3843  HN  TYR P 258       5.543   6.986   6.622  0.00  0.00      PRO  H  
ATOM   3844  HA  TYR P 258       5.643   6.452   9.493  0.00  0.00      PRO  H  
ATOM   3845  HB1 TYR P 258       3.574   6.347   8.097  0.00  0.00      PRO  H  
ATOM   3846  HB2 TYR P 258       4.310   5.014   7.111  0.00  0.00      PRO  H  
ATOM   3847  HD1 TYR P 258       4.323   5.316  10.971  0.00  0.00      PRO  H  
ATOM   3848  HE1 TYR P 258       3.077   3.814  12.371  0.00  0.00      PRO  H  
ATOM   3849  HH  TYR P 258       0.997   2.250  12.246  0.00  0.00      PRO  H  
ATOM   3850  HD2 TYR P 258       2.785   3.135   7.437  0.00  0.00      PRO  H  
ATOM   3851  HE2 TYR P 258       1.810   1.573   8.810  0.00  0.00      PRO  H  
ATOM   3852  N   ASN P 259       7.276   4.568   7.322  0.00  0.00      PRO  N  
ATOM   3853  CA  ASN P 259       8.557   3.808   7.204  0.00  0.00      PRO  C  
ATOM   3854  C   ASN P 259       9.727   4.492   8.016  0.00  0.00      PRO  C  
ATOM   3855  O   ASN P 259      10.382   3.712   8.721  0.00  0.00      PRO  O  
ATOM   3856  CB  ASN P 259       8.966   3.777   5.642  0.00  0.00      PRO  C  
ATOM   3857  CG  ASN P 259       9.630   2.394   5.474  0.00  0.00      PRO  C  
ATOM   3858  OD1 ASN P 259      10.811   2.091   5.768  0.00  0.00      PRO  O  
ATOM   3859  ND2 ASN P 259       8.800   1.524   4.804  0.00  0.00      PRO  N  
ATOM   3860  HN  ASN P 259       6.843   4.912   6.493  0.00  0.00      PRO  H  
ATOM   3861  HA  ASN P 259       8.480   2.810   7.608  0.00  0.00      PRO  H  
ATOM   3862  HB1 ASN P 259       8.069   3.943   5.008  0.00  0.00      PRO  H  
ATOM   3863  HB2 ASN P 259       9.756   4.494   5.331  0.00  0.00      PRO  H  
ATOM   3864 HD21 ASN P 259       9.055   0.557   4.786  0.00  0.00      PRO  H  
ATOM   3865 HD22 ASN P 259       7.956   1.792   4.340  0.00  0.00      PRO  H  
ATOM   3866  N   ILE P 260       9.909   5.791   7.839  0.00  0.00      PRO  N  
ATOM   3867  CA  ILE P 260      10.941   6.464   8.556  0.00  0.00      PRO  C  
ATOM   3868  C   ILE P 260      10.891   6.361  10.061  0.00  0.00      PRO  C  
ATOM   3869  O   ILE P 260      11.902   5.958  10.669  0.00  0.00      PRO  O  
ATOM   3870  CB  ILE P 260      11.215   7.840   8.078  0.00  0.00      PRO  C  
ATOM   3871  CG2 ILE P 260      12.311   8.597   8.933  0.00  0.00      PRO  C  
ATOM   3872  CG1 ILE P 260      11.614   7.836   6.568  0.00  0.00      PRO  C  
ATOM   3873  CD  ILE P 260      11.644   9.207   5.897  0.00  0.00      PRO  C  
ATOM   3874  HN  ILE P 260       9.384   6.386   7.235  0.00  0.00      PRO  H  
ATOM   3875  HA  ILE P 260      11.845   5.883   8.443  0.00  0.00      PRO  H  
ATOM   3876  HB  ILE P 260      10.264   8.410   8.155  0.00  0.00      PRO  H  
ATOM   3877 HG21 ILE P 260      11.925   8.829   9.949  0.00  0.00      PRO  H  
ATOM   3878 HG22 ILE P 260      13.220   7.987   9.124  0.00  0.00      PRO  H  
ATOM   3879 HG23 ILE P 260      12.546   9.598   8.511  0.00  0.00      PRO  H  
ATOM   3880 HG11 ILE P 260      12.595   7.322   6.484  0.00  0.00      PRO  H  
ATOM   3881 HG12 ILE P 260      10.996   7.161   5.939  0.00  0.00      PRO  H  
ATOM   3882  HD1 ILE P 260      10.712   9.752   6.160  0.00  0.00      PRO  H  
ATOM   3883  HD2 ILE P 260      12.438   9.864   6.314  0.00  0.00      PRO  H  
ATOM   3884  HD3 ILE P 260      11.855   9.113   4.811  0.00  0.00      PRO  H  
ATOM   3885  N   VAL P 261       9.648   6.700  10.673  0.00  0.00      PRO  N  
ATOM   3886  CA  VAL P 261       9.421   6.577  12.168  0.00  0.00      PRO  C  
ATOM   3887  C   VAL P 261       9.732   5.215  12.664  0.00  0.00      PRO  C  
ATOM   3888  O   VAL P 261      10.499   5.141  13.628  0.00  0.00      PRO  O  
ATOM   3889  CB  VAL P 261       8.155   7.169  12.612  0.00  0.00      PRO  C  
ATOM   3890  CG1 VAL P 261       8.152   8.719  12.192  0.00  0.00      PRO  C  
ATOM   3891  CG2 VAL P 261       6.915   6.522  12.001  0.00  0.00      PRO  C  
ATOM   3892  HN  VAL P 261       8.843   7.088  10.231  0.00  0.00      PRO  H  
ATOM   3893  HA  VAL P 261      10.123   7.242  12.649  0.00  0.00      PRO  H  
ATOM   3894  HB  VAL P 261       8.163   7.055  13.717  0.00  0.00      PRO  H  
ATOM   3895 HG11 VAL P 261       9.006   9.329  12.556  0.00  0.00      PRO  H  
ATOM   3896 HG12 VAL P 261       7.953   8.919  11.118  0.00  0.00      PRO  H  
ATOM   3897 HG13 VAL P 261       7.301   9.138  12.772  0.00  0.00      PRO  H  
ATOM   3898 HG21 VAL P 261       6.005   7.129  12.193  0.00  0.00      PRO  H  
ATOM   3899 HG22 VAL P 261       7.138   6.570  10.914  0.00  0.00      PRO  H  
ATOM   3900 HG23 VAL P 261       6.785   5.486  12.381  0.00  0.00      PRO  H  
ATOM   3901  N   LEU P 262       9.310   4.199  11.961  0.00  0.00      PRO  N  
ATOM   3902  CA  LEU P 262       9.514   2.783  12.404  0.00  0.00      PRO  C  
ATOM   3903  C   LEU P 262      10.923   2.341  12.425  0.00  0.00      PRO  C  
ATOM   3904  O   LEU P 262      11.263   1.635  13.324  0.00  0.00      PRO  O  
ATOM   3905  CB  LEU P 262       8.550   1.756  11.782  0.00  0.00      PRO  C  
ATOM   3906  CG  LEU P 262       7.019   1.953  12.149  0.00  0.00      PRO  C  
ATOM   3907  CD1 LEU P 262       6.100   1.294  11.050  0.00  0.00      PRO  C  
ATOM   3908  CD2 LEU P 262       6.750   1.493  13.569  0.00  0.00      PRO  C  
ATOM   3909  HN  LEU P 262       8.770   4.212  11.123  0.00  0.00      PRO  H  
ATOM   3910  HA  LEU P 262       9.285   2.819  13.459  0.00  0.00      PRO  H  
ATOM   3911  HB1 LEU P 262       8.692   2.009  10.709  0.00  0.00      PRO  H  
ATOM   3912  HB2 LEU P 262       8.792   0.711  12.072  0.00  0.00      PRO  H  
ATOM   3913  HG  LEU P 262       6.881   3.053  12.078  0.00  0.00      PRO  H  
ATOM   3914 HD11 LEU P 262       5.059   1.398  11.422  0.00  0.00      PRO  H  
ATOM   3915 HD12 LEU P 262       6.199   1.794  10.062  0.00  0.00      PRO  H  
ATOM   3916 HD13 LEU P 262       6.356   0.218  10.949  0.00  0.00      PRO  H  
ATOM   3917 HD21 LEU P 262       7.008   0.422  13.716  0.00  0.00      PRO  H  
ATOM   3918 HD22 LEU P 262       7.322   2.139  14.268  0.00  0.00      PRO  H  
ATOM   3919 HD23 LEU P 262       5.698   1.625  13.900  0.00  0.00      PRO  H  
ATOM   3920  N   PHE P 263      11.741   2.804  11.445  0.00  0.00      PRO  N  
ATOM   3921  CA  PHE P 263      13.181   2.744  11.482  0.00  0.00      PRO  C  
ATOM   3922  C   PHE P 263      13.869   3.378  12.647  0.00  0.00      PRO  C  
ATOM   3923  O   PHE P 263      14.708   2.802  13.302  0.00  0.00      PRO  O  
ATOM   3924  CB  PHE P 263      13.584   3.299  10.031  0.00  0.00      PRO  C  
ATOM   3925  CG  PHE P 263      14.978   4.064   9.992  0.00  0.00      PRO  C  
ATOM   3926  CD1 PHE P 263      15.055   5.448   9.627  0.00  0.00      PRO  C  
ATOM   3927  CE1 PHE P 263      16.312   6.155   9.717  0.00  0.00      PRO  C  
ATOM   3928  CZ  PHE P 263      17.496   5.414   9.963  0.00  0.00      PRO  C  
ATOM   3929  CD2 PHE P 263      16.195   3.395  10.190  0.00  0.00      PRO  C  
ATOM   3930  CE2 PHE P 263      17.430   4.065  10.196  0.00  0.00      PRO  C  
ATOM   3931  HN  PHE P 263      11.325   3.375  10.742  0.00  0.00      PRO  H  
ATOM   3932  HA  PHE P 263      13.348   1.681  11.576  0.00  0.00      PRO  H  
ATOM   3933  HB1 PHE P 263      13.673   2.387   9.402  0.00  0.00      PRO  H  
ATOM   3934  HB2 PHE P 263      12.751   3.872   9.571  0.00  0.00      PRO  H  
ATOM   3935  HD1 PHE P 263      14.142   5.966   9.374  0.00  0.00      PRO  H  
ATOM   3936  HE1 PHE P 263      16.257   7.192   9.419  0.00  0.00      PRO  H  
ATOM   3937  HZ  PHE P 263      18.410   5.989   9.952  0.00  0.00      PRO  H  
ATOM   3938  HD2 PHE P 263      16.194   2.333  10.389  0.00  0.00      PRO  H  
ATOM   3939  HE2 PHE P 263      18.372   3.594  10.434  0.00  0.00      PRO  H  
ATOM   3940  N   LEU P 264      13.535   4.657  12.996  0.00  0.00      PRO  N  
ATOM   3941  CA  LEU P 264      14.034   5.429  14.151  0.00  0.00      PRO  C  
ATOM   3942  C   LEU P 264      13.557   4.915  15.469  0.00  0.00      PRO  C  
ATOM   3943  O   LEU P 264      14.242   4.915  16.451  0.00  0.00      PRO  O  
ATOM   3944  CB  LEU P 264      13.785   6.859  13.902  0.00  0.00      PRO  C  
ATOM   3945  CG  LEU P 264      14.502   7.824  14.889  0.00  0.00      PRO  C  
ATOM   3946  CD1 LEU P 264      15.745   8.432  14.170  0.00  0.00      PRO  C  
ATOM   3947  CD2 LEU P 264      13.579   9.005  15.206  0.00  0.00      PRO  C  
ATOM   3948  HN  LEU P 264      12.996   5.160  12.325  0.00  0.00      PRO  H  
ATOM   3949  HA  LEU P 264      15.107   5.304  14.142  0.00  0.00      PRO  H  
ATOM   3950  HB1 LEU P 264      14.204   7.056  12.892  0.00  0.00      PRO  H  
ATOM   3951  HB2 LEU P 264      12.752   7.198  13.672  0.00  0.00      PRO  H  
ATOM   3952  HG  LEU P 264      14.997   7.235  15.689  0.00  0.00      PRO  H  
ATOM   3953 HD11 LEU P 264      16.331   9.011  14.916  0.00  0.00      PRO  H  
ATOM   3954 HD12 LEU P 264      16.425   7.648  13.773  0.00  0.00      PRO  H  
ATOM   3955 HD13 LEU P 264      15.434   9.121  13.357  0.00  0.00      PRO  H  
ATOM   3956 HD21 LEU P 264      12.620   8.565  15.556  0.00  0.00      PRO  H  
ATOM   3957 HD22 LEU P 264      14.005   9.639  16.012  0.00  0.00      PRO  H  
ATOM   3958 HD23 LEU P 264      13.389   9.558  14.262  0.00  0.00      PRO  H  
ATOM   3959  N   GLU P 265      12.311   4.339  15.454  0.00  0.00      PRO  N  
ATOM   3960  CA  GLU P 265      11.848   3.617  16.694  0.00  0.00      PRO  C  
ATOM   3961  C   GLU P 265      12.376   2.247  16.860  0.00  0.00      PRO  C  
ATOM   3962  O   GLU P 265      12.469   1.721  17.985  0.00  0.00      PRO  O  
ATOM   3963  CB  GLU P 265      10.298   3.659  16.647  0.00  0.00      PRO  C  
ATOM   3964  CG  GLU P 265       9.645   3.358  18.082  0.00  0.00      PRO  C  
ATOM   3965  CD  GLU P 265       9.625   1.904  18.581  0.00  0.00      PRO  C  
ATOM   3966  OE1 GLU P 265      10.191   1.658  19.701  0.00  0.00      PRO  O1-
ATOM   3967  OE2 GLU P 265       9.108   1.038  17.883  0.00  0.00      PRO  O  
ATOM   3968  HN  GLU P 265      11.892   4.327  14.549  0.00  0.00      PRO  H  
ATOM   3969  HA  GLU P 265      12.164   4.105  17.604  0.00  0.00      PRO  H  
ATOM   3970  HB1 GLU P 265      10.000   4.690  16.358  0.00  0.00      PRO  H  
ATOM   3971  HB2 GLU P 265       9.796   2.971  15.934  0.00  0.00      PRO  H  
ATOM   3972  HG1 GLU P 265      10.163   4.011  18.816  0.00  0.00      PRO  H  
ATOM   3973  HG2 GLU P 265       8.598   3.727  18.102  0.00  0.00      PRO  H  
ATOM   3974  N   THR P 266      12.840   1.661  15.732  0.00  0.00      PRO  N  
ATOM   3975  CA  THR P 266      13.488   0.388  15.797  0.00  0.00      PRO  C  
ATOM   3976  C   THR P 266      15.045   0.356  15.798  0.00  0.00      PRO  C  
ATOM   3977  O   THR P 266      15.741   0.415  16.783  0.00  0.00      PRO  O  
ATOM   3978  CB  THR P 266      12.875  -0.551  14.858  0.00  0.00      PRO  C  
ATOM   3979  OG1 THR P 266      11.477  -0.589  14.939  0.00  0.00      PRO  O  
ATOM   3980  CG2 THR P 266      13.341  -2.000  15.197  0.00  0.00      PRO  C  
ATOM   3981  HN  THR P 266      12.651   2.111  14.863  0.00  0.00      PRO  H  
ATOM   3982  HA  THR P 266      13.281  -0.045  16.765  0.00  0.00      PRO  H  
ATOM   3983  HB  THR P 266      13.286  -0.271  13.865  0.00  0.00      PRO  H  
ATOM   3984  HG1 THR P 266      11.199   0.290  14.670  0.00  0.00      PRO  H  
ATOM   3985 HG21 THR P 266      12.857  -2.690  14.473  0.00  0.00      PRO  H  
ATOM   3986 HG22 THR P 266      14.436  -2.132  15.066  0.00  0.00      PRO  H  
ATOM   3987 HG23 THR P 266      13.165  -2.168  16.281  0.00  0.00      PRO  H  
ATOM   3988  N   LEU P 267      15.544   0.389  14.519  0.00  0.00      PRO  N  
ATOM   3989  CA  LEU P 267      16.897   0.022  14.203  0.00  0.00      PRO  C  
ATOM   3990  C   LEU P 267      17.863   0.754  15.038  0.00  0.00      PRO  C  
ATOM   3991  O   LEU P 267      18.725   0.167  15.647  0.00  0.00      PRO  O  
ATOM   3992  CB  LEU P 267      17.190   0.217  12.695  0.00  0.00      PRO  C  
ATOM   3993  CG  LEU P 267      16.424  -0.844  11.801  0.00  0.00      PRO  C  
ATOM   3994  CD1 LEU P 267      16.063  -0.330  10.419  0.00  0.00      PRO  C  
ATOM   3995  CD2 LEU P 267      17.091  -2.159  11.815  0.00  0.00      PRO  C  
ATOM   3996  HN  LEU P 267      14.953   0.723  13.790  0.00  0.00      PRO  H  
ATOM   3997  HA  LEU P 267      16.992  -1.047  14.327  0.00  0.00      PRO  H  
ATOM   3998  HB1 LEU P 267      17.071   1.225  12.242  0.00  0.00      PRO  H  
ATOM   3999  HB2 LEU P 267      18.249  -0.040  12.480  0.00  0.00      PRO  H  
ATOM   4000  HG  LEU P 267      15.454  -1.111  12.272  0.00  0.00      PRO  H  
ATOM   4001 HD11 LEU P 267      15.171   0.316  10.568  0.00  0.00      PRO  H  
ATOM   4002 HD12 LEU P 267      16.888   0.221   9.917  0.00  0.00      PRO  H  
ATOM   4003 HD13 LEU P 267      15.726  -1.204   9.823  0.00  0.00      PRO  H  
ATOM   4004 HD21 LEU P 267      16.492  -2.955  11.322  0.00  0.00      PRO  H  
ATOM   4005 HD22 LEU P 267      18.081  -2.106  11.313  0.00  0.00      PRO  H  
ATOM   4006 HD23 LEU P 267      17.335  -2.408  12.870  0.00  0.00      PRO  H  
ATOM   4007  N   VAL P 268      17.790   2.082  15.091  0.00  0.00      PRO  N  
ATOM   4008  CA  VAL P 268      18.682   3.051  15.717  0.00  0.00      PRO  C  
ATOM   4009  C   VAL P 268      18.175   3.624  17.055  0.00  0.00      PRO  C  
ATOM   4010  O   VAL P 268      18.767   4.595  17.557  0.00  0.00      PRO  O  
ATOM   4011  CB  VAL P 268      19.043   4.237  14.841  0.00  0.00      PRO  C  
ATOM   4012  CG1 VAL P 268      19.774   3.786  13.535  0.00  0.00      PRO  C  
ATOM   4013  CG2 VAL P 268      17.814   5.033  14.450  0.00  0.00      PRO  C  
ATOM   4014  HN  VAL P 268      17.055   2.422  14.509  0.00  0.00      PRO  H  
ATOM   4015  HA  VAL P 268      19.478   2.409  16.062  0.00  0.00      PRO  H  
ATOM   4016  HB  VAL P 268      19.823   4.863  15.326  0.00  0.00      PRO  H  
ATOM   4017 HG11 VAL P 268      20.685   3.158  13.625  0.00  0.00      PRO  H  
ATOM   4018 HG12 VAL P 268      19.054   3.329  12.823  0.00  0.00      PRO  H  
ATOM   4019 HG13 VAL P 268      20.192   4.661  12.994  0.00  0.00      PRO  H  
ATOM   4020 HG21 VAL P 268      17.082   4.489  13.816  0.00  0.00      PRO  H  
ATOM   4021 HG22 VAL P 268      17.371   5.469  15.371  0.00  0.00      PRO  H  
ATOM   4022 HG23 VAL P 268      18.191   5.846  13.793  0.00  0.00      PRO  H  
ATOM   4023  N   GLU P 269      17.041   3.063  17.589  0.00  0.00      PRO  N  
ATOM   4024  CA  GLU P 269      16.533   3.392  18.982  0.00  0.00      PRO  C  
ATOM   4025  C   GLU P 269      17.596   3.867  20.076  0.00  0.00      PRO  C  
ATOM   4026  O   GLU P 269      17.398   4.815  20.807  0.00  0.00      PRO  O  
ATOM   4027  CB  GLU P 269      15.804   2.229  19.581  0.00  0.00      PRO  C  
ATOM   4028  CG  GLU P 269      15.518   2.193  21.162  0.00  0.00      PRO  C  
ATOM   4029  CD  GLU P 269      14.580   1.103  21.538  0.00  0.00      PRO  C  
ATOM   4030  OE1 GLU P 269      14.865  -0.070  21.274  0.00  0.00      PRO  O1-
ATOM   4031  OE2 GLU P 269      13.630   1.372  22.328  0.00  0.00      PRO  O  
ATOM   4032  HN  GLU P 269      16.651   2.274  17.122  0.00  0.00      PRO  H  
ATOM   4033  HA  GLU P 269      15.842   4.203  18.805  0.00  0.00      PRO  H  
ATOM   4034  HB1 GLU P 269      14.801   2.214  19.103  0.00  0.00      PRO  H  
ATOM   4035  HB2 GLU P 269      16.163   1.198  19.371  0.00  0.00      PRO  H  
ATOM   4036  HG1 GLU P 269      16.414   2.077  21.808  0.00  0.00      PRO  H  
ATOM   4037  HG2 GLU P 269      15.186   3.221  21.423  0.00  0.00      PRO  H  
ATOM   4038  N   LEU P 270      18.713   3.103  20.188  0.00  0.00      PRO  N  
ATOM   4039  CA  LEU P 270      19.727   3.379  21.169  0.00  0.00      PRO  C  
ATOM   4040  C   LEU P 270      20.781   4.372  20.764  0.00  0.00      PRO  C  
ATOM   4041  O   LEU P 270      21.666   4.702  21.550  0.00  0.00      PRO  O  
ATOM   4042  CB  LEU P 270      20.313   1.985  21.578  0.00  0.00      PRO  C  
ATOM   4043  CG  LEU P 270      19.272   0.908  22.122  0.00  0.00      PRO  C  
ATOM   4044  CD1 LEU P 270      20.050  -0.491  22.151  0.00  0.00      PRO  C  
ATOM   4045  CD2 LEU P 270      18.573   1.300  23.441  0.00  0.00      PRO  C  
ATOM   4046  HN  LEU P 270      18.860   2.337  19.567  0.00  0.00      PRO  H  
ATOM   4047  HA  LEU P 270      19.205   3.693  22.061  0.00  0.00      PRO  H  
ATOM   4048  HB1 LEU P 270      20.797   1.634  20.642  0.00  0.00      PRO  H  
ATOM   4049  HB2 LEU P 270      21.106   2.079  22.351  0.00  0.00      PRO  H  
ATOM   4050  HG  LEU P 270      18.509   0.915  21.314  0.00  0.00      PRO  H  
ATOM   4051 HD11 LEU P 270      19.332  -1.330  22.270  0.00  0.00      PRO  H  
ATOM   4052 HD12 LEU P 270      20.624  -0.578  21.204  0.00  0.00      PRO  H  
ATOM   4053 HD13 LEU P 270      20.850  -0.570  22.918  0.00  0.00      PRO  H  
ATOM   4054 HD21 LEU P 270      19.143   0.888  24.300  0.00  0.00      PRO  H  
ATOM   4055 HD22 LEU P 270      18.611   2.410  23.414  0.00  0.00      PRO  H  
ATOM   4056 HD23 LEU P 270      17.537   0.926  23.586  0.00  0.00      PRO  H  
ATOM   4057  N   GLU P 271      20.737   4.898  19.505  0.00  0.00      PRO  N  
ATOM   4058  CA  GLU P 271      21.489   6.089  19.105  0.00  0.00      PRO  C  
ATOM   4059  C   GLU P 271      20.717   7.384  19.283  0.00  0.00      PRO  C  
ATOM   4060  O   GLU P 271      21.361   8.440  18.992  0.00  0.00      PRO  O  
ATOM   4061  CB  GLU P 271      21.927   6.096  17.615  0.00  0.00      PRO  C  
ATOM   4062  CG  GLU P 271      22.847   4.842  17.109  0.00  0.00      PRO  C  
ATOM   4063  CD  GLU P 271      23.939   4.454  18.142  0.00  0.00      PRO  C  
ATOM   4064  OE1 GLU P 271      24.641   5.328  18.644  0.00  0.00      PRO  O1-
ATOM   4065  OE2 GLU P 271      24.151   3.271  18.450  0.00  0.00      PRO  O  
ATOM   4066  HN  GLU P 271      20.034   4.529  18.903  0.00  0.00      PRO  H  
ATOM   4067  HA  GLU P 271      22.382   6.047  19.710  0.00  0.00      PRO  H  
ATOM   4068  HB1 GLU P 271      21.012   5.993  16.994  0.00  0.00      PRO  H  
ATOM   4069  HB2 GLU P 271      22.490   7.018  17.359  0.00  0.00      PRO  H  
ATOM   4070  HG1 GLU P 271      22.179   3.961  16.994  0.00  0.00      PRO  H  
ATOM   4071  HG2 GLU P 271      23.394   5.091  16.175  0.00  0.00      PRO  H  
ATOM   4072  N   VAL P 272      19.411   7.377  19.540  0.00  0.00      PRO  N  
ATOM   4073  CA  VAL P 272      18.693   8.644  19.426  0.00  0.00      PRO  C  
ATOM   4074  C   VAL P 272      18.987   9.721  20.414  0.00  0.00      PRO  C  
ATOM   4075  O   VAL P 272      19.111  10.934  20.093  0.00  0.00      PRO  O  
ATOM   4076  CB  VAL P 272      17.189   8.367  19.267  0.00  0.00      PRO  C  
ATOM   4077  CG1 VAL P 272      16.156   9.515  19.423  0.00  0.00      PRO  C  
ATOM   4078  CG2 VAL P 272      16.994   7.625  17.929  0.00  0.00      PRO  C  
ATOM   4079  HN  VAL P 272      18.986   6.477  19.587  0.00  0.00      PRO  H  
ATOM   4080  HA  VAL P 272      18.895   9.026  18.436  0.00  0.00      PRO  H  
ATOM   4081  HB  VAL P 272      16.949   7.665  20.095  0.00  0.00      PRO  H  
ATOM   4082 HG11 VAL P 272      16.345  10.445  18.845  0.00  0.00      PRO  H  
ATOM   4083 HG12 VAL P 272      15.173   9.176  19.031  0.00  0.00      PRO  H  
ATOM   4084 HG13 VAL P 272      15.998   9.771  20.492  0.00  0.00      PRO  H  
ATOM   4085 HG21 VAL P 272      17.638   6.721  17.891  0.00  0.00      PRO  H  
ATOM   4086 HG22 VAL P 272      15.919   7.367  17.813  0.00  0.00      PRO  H  
ATOM   4087 HG23 VAL P 272      17.260   8.307  17.094  0.00  0.00      PRO  H  
ATOM   4088  N   LEU P 273      19.150   9.266  21.676  0.00  0.00      PRO  N  
ATOM   4089  CA  LEU P 273      19.572   9.985  22.877  0.00  0.00      PRO  C  
ATOM   4090  C   LEU P 273      18.792  11.221  23.116  0.00  0.00      PRO  C  
ATOM   4091  O   LEU P 273      19.343  12.289  23.356  0.00  0.00      PRO  O  
ATOM   4092  CB  LEU P 273      21.109  10.149  22.938  0.00  0.00      PRO  C  
ATOM   4093  CG  LEU P 273      21.971   8.878  22.917  0.00  0.00      PRO  C  
ATOM   4094  CD1 LEU P 273      23.471   9.226  22.938  0.00  0.00      PRO  C  
ATOM   4095  CD2 LEU P 273      21.581   7.894  23.930  0.00  0.00      PRO  C  
ATOM   4096  HN  LEU P 273      19.124   8.271  21.730  0.00  0.00      PRO  H  
ATOM   4097  HA  LEU P 273      19.344   9.314  23.692  0.00  0.00      PRO  H  
ATOM   4098  HB1 LEU P 273      21.384  10.760  22.051  0.00  0.00      PRO  H  
ATOM   4099  HB2 LEU P 273      21.368  10.619  23.910  0.00  0.00      PRO  H  
ATOM   4100  HG  LEU P 273      21.809   8.347  21.954  0.00  0.00      PRO  H  
ATOM   4101 HD11 LEU P 273      23.701   9.987  23.713  0.00  0.00      PRO  H  
ATOM   4102 HD12 LEU P 273      24.176   8.422  23.237  0.00  0.00      PRO  H  
ATOM   4103 HD13 LEU P 273      23.868   9.583  21.964  0.00  0.00      PRO  H  
ATOM   4104 HD21 LEU P 273      20.593   7.476  23.641  0.00  0.00      PRO  H  
ATOM   4105 HD22 LEU P 273      22.317   7.062  23.959  0.00  0.00      PRO  H  
ATOM   4106 HD23 LEU P 273      21.422   8.317  24.945  0.00  0.00      PRO  H  
ATOM   4107  N   GLN P 274      17.440  11.234  23.120  0.00  0.00      PRO  N  
ATOM   4108  CA  GLN P 274      16.613  12.442  23.349  0.00  0.00      PRO  C  
ATOM   4109  C   GLN P 274      15.645  12.167  24.530  0.00  0.00      PRO  C  
ATOM   4110  O   GLN P 274      15.124  11.044  24.677  0.00  0.00      PRO  O  
ATOM   4111  CB  GLN P 274      15.693  12.703  22.146  0.00  0.00      PRO  C  
ATOM   4112  CG  GLN P 274      16.308  13.061  20.781  0.00  0.00      PRO  C  
ATOM   4113  CD  GLN P 274      17.498  14.047  20.918  0.00  0.00      PRO  C  
ATOM   4114  OE1 GLN P 274      17.232  15.148  21.322  0.00  0.00      PRO  O  
ATOM   4115  NE2 GLN P 274      18.733  13.592  20.619  0.00  0.00      PRO  N  
ATOM   4116  HN  GLN P 274      16.998  10.346  23.021  0.00  0.00      PRO  H  
ATOM   4117  HA  GLN P 274      17.216  13.329  23.473  0.00  0.00      PRO  H  
ATOM   4118  HB1 GLN P 274      15.139  11.747  22.037  0.00  0.00      PRO  H  
ATOM   4119  HB2 GLN P 274      15.213  13.636  22.513  0.00  0.00      PRO  H  
ATOM   4120  HG1 GLN P 274      16.562  12.225  20.095  0.00  0.00      PRO  H  
ATOM   4121  HG2 GLN P 274      15.557  13.631  20.193  0.00  0.00      PRO  H  
ATOM   4122 HE21 GLN P 274      19.504  14.228  20.575  0.00  0.00      PRO  H  
ATOM   4123 HE22 GLN P 274      18.774  12.621  20.384  0.00  0.00      PRO  H  
ATOM   4124  N   ASP P 275      15.437  13.206  25.402  0.00  0.00      PRO  N  
ATOM   4125  CA  ASP P 275      14.498  13.079  26.517  0.00  0.00      PRO  C  
ATOM   4126  C   ASP P 275      13.013  12.814  26.117  0.00  0.00      PRO  C  
ATOM   4127  O   ASP P 275      12.682  12.865  24.958  0.00  0.00      PRO  O  
ATOM   4128  CB  ASP P 275      14.461  14.351  27.350  0.00  0.00      PRO  C  
ATOM   4129  CG  ASP P 275      15.651  14.454  28.347  0.00  0.00      PRO  C  
ATOM   4130  OD1 ASP P 275      15.892  13.397  29.062  0.00  0.00      PRO  O1-
ATOM   4131  OD2 ASP P 275      16.322  15.518  28.395  0.00  0.00      PRO  O  
ATOM   4132  HN  ASP P 275      15.963  14.051  25.341  0.00  0.00      PRO  H  
ATOM   4133  HA  ASP P 275      14.753  12.259  27.172  0.00  0.00      PRO  H  
ATOM   4134  HB1 ASP P 275      14.402  15.226  26.668  0.00  0.00      PRO  H  
ATOM   4135  HB2 ASP P 275      13.618  14.298  28.072  0.00  0.00      PRO  H  
ATOM   4136  N   CYS P 276      12.141  12.689  27.155  0.00  0.00      PRO  N  
ATOM   4137  CA  CYS P 276      10.699  12.389  27.157  0.00  0.00      PRO  C  
ATOM   4138  C   CYS P 276       9.946  13.339  26.290  0.00  0.00      PRO  C  
ATOM   4139  O   CYS P 276       8.982  13.053  25.601  0.00  0.00      PRO  O  
ATOM   4140  CB  CYS P 276      10.108  12.321  28.498  0.00  0.00      PRO  C  
ATOM   4141  SG  CYS P 276      11.023  11.142  29.416  0.00  0.00      PRO  S1-
ATOM   4142  HN  CYS P 276      12.595  12.871  28.024  0.00  0.00      PRO  H  
ATOM   4143  HA  CYS P 276      10.565  11.438  26.663  0.00  0.00      PRO  H  
ATOM   4144  HB1 CYS P 276      10.161  13.321  28.979  0.00  0.00      PRO  H  
ATOM   4145  HB2 CYS P 276       9.024  12.091  28.419  0.00  0.00      PRO  H  
ATOM   4146  N   THR P 277      10.414  14.603  26.311  0.00  0.00      PRO  N  
ATOM   4147  CA  THR P 277       9.756  15.588  25.428  0.00  0.00      PRO  C  
ATOM   4148  C   THR P 277       9.792  15.239  23.905  0.00  0.00      PRO  C  
ATOM   4149  O   THR P 277       8.903  15.300  22.973  0.00  0.00      PRO  O  
ATOM   4150  CB  THR P 277       9.997  17.032  25.815  0.00  0.00      PRO  C  
ATOM   4151  OG1 THR P 277       9.417  17.238  27.085  0.00  0.00      PRO  O  
ATOM   4152  CG2 THR P 277       9.286  18.001  24.865  0.00  0.00      PRO  C  
ATOM   4153  HN  THR P 277      10.858  14.896  27.154  0.00  0.00      PRO  H  
ATOM   4154  HA  THR P 277       8.701  15.442  25.605  0.00  0.00      PRO  H  
ATOM   4155  HB  THR P 277      11.089  17.172  25.964  0.00  0.00      PRO  H  
ATOM   4156  HG1 THR P 277       9.842  16.662  27.724  0.00  0.00      PRO  H  
ATOM   4157 HG21 THR P 277       9.602  19.025  25.160  0.00  0.00      PRO  H  
ATOM   4158 HG22 THR P 277       9.747  17.880  23.862  0.00  0.00      PRO  H  
ATOM   4159 HG23 THR P 277       8.180  18.095  24.915  0.00  0.00      PRO  H  
ATOM   4160  N   PHE P 278      10.929  14.761  23.516  0.00  0.00      PRO  N  
ATOM   4161  CA  PHE P 278      11.141  14.296  22.082  0.00  0.00      PRO  C  
ATOM   4162  C   PHE P 278      10.338  13.098  21.701  0.00  0.00      PRO  C  
ATOM   4163  O   PHE P 278       9.734  13.006  20.619  0.00  0.00      PRO  O  
ATOM   4164  CB  PHE P 278      12.644  14.108  21.778  0.00  0.00      PRO  C  
ATOM   4165  CG  PHE P 278      12.964  13.753  20.272  0.00  0.00      PRO  C  
ATOM   4166  CD1 PHE P 278      12.722  14.641  19.224  0.00  0.00      PRO  C  
ATOM   4167  CE1 PHE P 278      12.848  14.247  17.906  0.00  0.00      PRO  C  
ATOM   4168  CZ  PHE P 278      13.324  12.878  17.595  0.00  0.00      PRO  C  
ATOM   4169  CD2 PHE P 278      13.221  12.388  19.892  0.00  0.00      PRO  C  
ATOM   4170  CE2 PHE P 278      13.408  11.969  18.576  0.00  0.00      PRO  C  
ATOM   4171  HN  PHE P 278      11.718  14.701  24.123  0.00  0.00      PRO  H  
ATOM   4172  HA  PHE P 278      10.853  15.189  21.548  0.00  0.00      PRO  H  
ATOM   4173  HB1 PHE P 278      13.181  15.078  21.836  0.00  0.00      PRO  H  
ATOM   4174  HB2 PHE P 278      13.151  13.379  22.446  0.00  0.00      PRO  H  
ATOM   4175  HD1 PHE P 278      12.215  15.583  19.374  0.00  0.00      PRO  H  
ATOM   4176  HE1 PHE P 278      12.401  14.870  17.145  0.00  0.00      PRO  H  
ATOM   4177  HZ  PHE P 278      13.252  12.531  16.575  0.00  0.00      PRO  H  
ATOM   4178  HD2 PHE P 278      13.227  11.652  20.683  0.00  0.00      PRO  H  
ATOM   4179  HE2 PHE P 278      13.623  10.936  18.346  0.00  0.00      PRO  H  
ATOM   4180  N   GLU P 279      10.229  12.172  22.660  0.00  0.00      PRO  N  
ATOM   4181  CA  GLU P 279       9.402  10.973  22.505  0.00  0.00      PRO  C  
ATOM   4182  C   GLU P 279       7.929  11.308  22.276  0.00  0.00      PRO  C  
ATOM   4183  O   GLU P 279       7.175  10.842  21.444  0.00  0.00      PRO  O  
ATOM   4184  CB  GLU P 279       9.582   9.966  23.716  0.00  0.00      PRO  C  
ATOM   4185  CG  GLU P 279       8.989   8.572  23.375  0.00  0.00      PRO  C  
ATOM   4186  CD  GLU P 279       9.022   7.591  24.532  0.00  0.00      PRO  C  
ATOM   4187  OE1 GLU P 279       7.975   7.103  25.012  0.00  0.00      PRO  O1-
ATOM   4188  OE2 GLU P 279      10.147   7.422  25.060  0.00  0.00      PRO  O  
ATOM   4189  HN  GLU P 279      10.829  12.238  23.453  0.00  0.00      PRO  H  
ATOM   4190  HA  GLU P 279       9.722  10.402  21.646  0.00  0.00      PRO  H  
ATOM   4191  HB1 GLU P 279      10.642  10.016  24.045  0.00  0.00      PRO  H  
ATOM   4192  HB2 GLU P 279       9.043  10.509  24.522  0.00  0.00      PRO  H  
ATOM   4193  HG1 GLU P 279       7.908   8.732  23.174  0.00  0.00      PRO  H  
ATOM   4194  HG2 GLU P 279       9.522   8.291  22.442  0.00  0.00      PRO  H  
ATOM   4195  N   ARG P 280       7.533  12.350  23.048  0.00  0.00      PRO  N  
ATOM   4196  CA  ARG P 280       6.196  12.875  23.005  0.00  0.00      PRO  C  
ATOM   4197  C   ARG P 280       5.861  13.451  21.595  0.00  0.00      PRO  C  
ATOM   4198  O   ARG P 280       4.772  13.288  21.193  0.00  0.00      PRO  O  
ATOM   4199  CB  ARG P 280       5.784  13.914  24.068  0.00  0.00      PRO  C  
ATOM   4200  CG  ARG P 280       4.375  14.466  24.065  0.00  0.00      PRO  C  
ATOM   4201  CD  ARG P 280       3.262  13.436  24.011  0.00  0.00      PRO  C  
ATOM   4202  NE  ARG P 280       1.983  14.215  24.167  0.00  0.00      PRO  N1+
ATOM   4203  CZ  ARG P 280       0.803  13.657  24.382  0.00  0.00      PRO  C  
ATOM   4204  NH1 ARG P 280       0.576  12.414  24.128  0.00  0.00      PRO  N  
ATOM   4205  NH2 ARG P 280      -0.175  14.362  24.921  0.00  0.00      PRO  N  
ATOM   4206  HN  ARG P 280       8.117  12.801  23.718  0.00  0.00      PRO  H  
ATOM   4207  HA  ARG P 280       5.616  11.972  23.129  0.00  0.00      PRO  H  
ATOM   4208  HB1 ARG P 280       5.943  13.412  25.046  0.00  0.00      PRO  H  
ATOM   4209  HB2 ARG P 280       6.557  14.705  23.956  0.00  0.00      PRO  H  
ATOM   4210  HG1 ARG P 280       4.299  14.927  25.073  0.00  0.00      PRO  H  
ATOM   4211  HG2 ARG P 280       4.138  15.321  23.397  0.00  0.00      PRO  H  
ATOM   4212  HD1 ARG P 280       3.324  12.878  23.053  0.00  0.00      PRO  H  
ATOM   4213  HD2 ARG P 280       3.501  12.683  24.793  0.00  0.00      PRO  H  
ATOM   4214  HE  ARG P 280       1.940  15.204  24.307  0.00  0.00      PRO  H  
ATOM   4215 HH11 ARG P 280      -0.151  11.893  24.576  0.00  0.00      PRO  H  
ATOM   4216 HH12 ARG P 280       1.498  12.041  24.024  0.00  0.00      PRO  H  
ATOM   4217 HH21 ARG P 280      -1.074  13.955  25.083  0.00  0.00      PRO  H  
ATOM   4218 HH22 ARG P 280       0.040  15.303  25.185  0.00  0.00      PRO  H  
ATOM   4219  N   TYR P 281       6.799  14.176  20.979  0.00  0.00      PRO  N  
ATOM   4220  CA  TYR P 281       6.720  14.753  19.635  0.00  0.00      PRO  C  
ATOM   4221  C   TYR P 281       6.707  13.645  18.592  0.00  0.00      PRO  C  
ATOM   4222  O   TYR P 281       5.963  13.701  17.607  0.00  0.00      PRO  O  
ATOM   4223  CB  TYR P 281       7.859  15.845  19.440  0.00  0.00      PRO  C  
ATOM   4224  CG  TYR P 281       7.823  17.059  20.435  0.00  0.00      PRO  C  
ATOM   4225  CD1 TYR P 281       6.725  17.312  21.280  0.00  0.00      PRO  C  
ATOM   4226  CE1 TYR P 281       6.764  18.375  22.117  0.00  0.00      PRO  C  
ATOM   4227  CZ  TYR P 281       7.843  19.274  22.056  0.00  0.00      PRO  C  
ATOM   4228  OH  TYR P 281       7.719  20.435  22.885  0.00  0.00      PRO  O  
ATOM   4229  CD2 TYR P 281       8.981  17.908  20.554  0.00  0.00      PRO  C  
ATOM   4230  CE2 TYR P 281       8.991  19.004  21.367  0.00  0.00      PRO  C  
ATOM   4231  HN  TYR P 281       7.651  14.509  21.376  0.00  0.00      PRO  H  
ATOM   4232  HA  TYR P 281       5.755  15.223  19.512  0.00  0.00      PRO  H  
ATOM   4233  HB1 TYR P 281       8.884  15.422  19.498  0.00  0.00      PRO  H  
ATOM   4234  HB2 TYR P 281       7.675  16.271  18.430  0.00  0.00      PRO  H  
ATOM   4235  HD1 TYR P 281       5.805  16.747  21.260  0.00  0.00      PRO  H  
ATOM   4236  HE1 TYR P 281       5.967  18.414  22.845  0.00  0.00      PRO  H  
ATOM   4237  HH  TYR P 281       8.336  21.118  22.612  0.00  0.00      PRO  H  
ATOM   4238  HD2 TYR P 281       9.845  17.680  19.948  0.00  0.00      PRO  H  
ATOM   4239  HE2 TYR P 281       9.819  19.666  21.573  0.00  0.00      PRO  H  
ATOM   4240  N   LEU P 282       7.510  12.654  18.694  0.00  0.00      PRO  N  
ATOM   4241  CA  LEU P 282       7.494  11.392  18.012  0.00  0.00      PRO  C  
ATOM   4242  C   LEU P 282       6.216  10.581  18.050  0.00  0.00      PRO  C  
ATOM   4243  O   LEU P 282       5.724  10.220  16.983  0.00  0.00      PRO  O  
ATOM   4244  CB  LEU P 282       8.658  10.493  18.324  0.00  0.00      PRO  C  
ATOM   4245  CG  LEU P 282       8.713   9.151  17.499  0.00  0.00      PRO  C  
ATOM   4246  CD1 LEU P 282       8.819   9.345  16.058  0.00  0.00      PRO  C  
ATOM   4247  CD2 LEU P 282       9.793   8.131  17.934  0.00  0.00      PRO  C  
ATOM   4248  HN  LEU P 282       8.046  12.670  19.535  0.00  0.00      PRO  H  
ATOM   4249  HA  LEU P 282       7.656  11.661  16.978  0.00  0.00      PRO  H  
ATOM   4250  HB1 LEU P 282       9.600  11.058  18.157  0.00  0.00      PRO  H  
ATOM   4251  HB2 LEU P 282       8.740  10.166  19.382  0.00  0.00      PRO  H  
ATOM   4252  HG  LEU P 282       7.746   8.671  17.763  0.00  0.00      PRO  H  
ATOM   4253 HD11 LEU P 282       7.959   9.916  15.646  0.00  0.00      PRO  H  
ATOM   4254 HD12 LEU P 282       9.687  10.001  15.834  0.00  0.00      PRO  H  
ATOM   4255 HD13 LEU P 282       8.899   8.393  15.491  0.00  0.00      PRO  H  
ATOM   4256 HD21 LEU P 282       9.524   7.770  18.949  0.00  0.00      PRO  H  
ATOM   4257 HD22 LEU P 282       9.924   7.218  17.316  0.00  0.00      PRO  H  
ATOM   4258 HD23 LEU P 282      10.809   8.536  18.129  0.00  0.00      PRO  H  
ATOM   4259  N   ASP P 283       5.577  10.388  19.228  0.00  0.00      PRO  N  
ATOM   4260  CA  ASP P 283       4.239   9.823  19.386  0.00  0.00      PRO  C  
ATOM   4261  C   ASP P 283       3.162  10.552  18.603  0.00  0.00      PRO  C  
ATOM   4262  O   ASP P 283       2.250   9.954  17.976  0.00  0.00      PRO  O  
ATOM   4263  CB  ASP P 283       3.863   9.956  20.974  0.00  0.00      PRO  C  
ATOM   4264  CG  ASP P 283       4.468   8.846  21.796  0.00  0.00      PRO  C  
ATOM   4265  OD1 ASP P 283       4.935   7.911  21.153  0.00  0.00      PRO  O1-
ATOM   4266  OD2 ASP P 283       4.331   8.829  23.053  0.00  0.00      PRO  O  
ATOM   4267  HN  ASP P 283       6.013  10.508  20.116  0.00  0.00      PRO  H  
ATOM   4268  HA  ASP P 283       4.369   8.807  19.043  0.00  0.00      PRO  H  
ATOM   4269  HB1 ASP P 283       4.317  10.918  21.295  0.00  0.00      PRO  H  
ATOM   4270  HB2 ASP P 283       2.779   9.990  21.216  0.00  0.00      PRO  H  
ATOM   4271  N   TYR P 284       3.190  11.900  18.489  0.00  0.00      PRO  N  
ATOM   4272  CA  TYR P 284       2.366  12.631  17.570  0.00  0.00      PRO  C  
ATOM   4273  C   TYR P 284       2.667  12.240  16.170  0.00  0.00      PRO  C  
ATOM   4274  O   TYR P 284       1.790  11.916  15.388  0.00  0.00      PRO  O  
ATOM   4275  CB  TYR P 284       2.513  14.153  17.724  0.00  0.00      PRO  C  
ATOM   4276  CG  TYR P 284       1.832  14.666  19.005  0.00  0.00      PRO  C  
ATOM   4277  CD1 TYR P 284       2.615  15.375  19.913  0.00  0.00      PRO  C  
ATOM   4278  CE1 TYR P 284       2.034  15.803  21.092  0.00  0.00      PRO  C  
ATOM   4279  CZ  TYR P 284       0.669  15.664  21.334  0.00  0.00      PRO  C  
ATOM   4280  OH  TYR P 284       0.294  16.399  22.457  0.00  0.00      PRO  O  
ATOM   4281  CD2 TYR P 284       0.488  14.482  19.307  0.00  0.00      PRO  C  
ATOM   4282  CE2 TYR P 284      -0.119  14.992  20.473  0.00  0.00      PRO  C  
ATOM   4283  HN  TYR P 284       3.783  12.423  19.096  0.00  0.00      PRO  H  
ATOM   4284  HA  TYR P 284       1.337  12.304  17.592  0.00  0.00      PRO  H  
ATOM   4285  HB1 TYR P 284       3.528  14.604  17.682  0.00  0.00      PRO  H  
ATOM   4286  HB2 TYR P 284       1.930  14.645  16.917  0.00  0.00      PRO  H  
ATOM   4287  HD1 TYR P 284       3.612  15.664  19.616  0.00  0.00      PRO  H  
ATOM   4288  HE1 TYR P 284       2.693  16.301  21.788  0.00  0.00      PRO  H  
ATOM   4289  HH  TYR P 284       1.057  16.892  22.768  0.00  0.00      PRO  H  
ATOM   4290  HD2 TYR P 284      -0.010  13.834  18.601  0.00  0.00      PRO  H  
ATOM   4291  HE2 TYR P 284      -1.191  14.914  20.577  0.00  0.00      PRO  H  
ATOM   4292  N   ALA P 285       3.884  12.184  15.768  0.00  0.00      PRO  N  
ATOM   4293  CA  ALA P 285       4.290  11.887  14.400  0.00  0.00      PRO  C  
ATOM   4294  C   ALA P 285       3.890  10.505  13.875  0.00  0.00      PRO  C  
ATOM   4295  O   ALA P 285       3.384  10.318  12.803  0.00  0.00      PRO  O  
ATOM   4296  CB  ALA P 285       5.855  12.026  14.209  0.00  0.00      PRO  C  
ATOM   4297  HN  ALA P 285       4.683  12.356  16.338  0.00  0.00      PRO  H  
ATOM   4298  HA  ALA P 285       3.873  12.660  13.772  0.00  0.00      PRO  H  
ATOM   4299  HB1 ALA P 285       6.395  11.148  14.624  0.00  0.00      PRO  H  
ATOM   4300  HB2 ALA P 285       6.239  12.181  13.177  0.00  0.00      PRO  H  
ATOM   4301  HB3 ALA P 285       6.263  12.867  14.809  0.00  0.00      PRO  H  
ATOM   4302  N   ILE P 286       4.099   9.454  14.719  0.00  0.00      PRO  N  
ATOM   4303  CA  ILE P 286       3.619   8.116  14.388  0.00  0.00      PRO  C  
ATOM   4304  C   ILE P 286       2.088   8.025  14.054  0.00  0.00      PRO  C  
ATOM   4305  O   ILE P 286       1.691   7.553  12.970  0.00  0.00      PRO  O  
ATOM   4306  CB  ILE P 286       4.066   7.068  15.352  0.00  0.00      PRO  C  
ATOM   4307  CG2 ILE P 286       3.568   5.696  14.955  0.00  0.00      PRO  C  
ATOM   4308  CG1 ILE P 286       5.643   7.026  15.446  0.00  0.00      PRO  C  
ATOM   4309  CD  ILE P 286       6.129   6.356  16.744  0.00  0.00      PRO  C  
ATOM   4310  HN  ILE P 286       4.495   9.646  15.613  0.00  0.00      PRO  H  
ATOM   4311  HA  ILE P 286       4.043   7.674  13.499  0.00  0.00      PRO  H  
ATOM   4312  HB  ILE P 286       3.564   7.303  16.315  0.00  0.00      PRO  H  
ATOM   4313 HG21 ILE P 286       2.461   5.617  14.990  0.00  0.00      PRO  H  
ATOM   4314 HG22 ILE P 286       3.800   5.410  13.906  0.00  0.00      PRO  H  
ATOM   4315 HG23 ILE P 286       3.976   4.876  15.584  0.00  0.00      PRO  H  
ATOM   4316 HG11 ILE P 286       5.947   6.392  14.586  0.00  0.00      PRO  H  
ATOM   4317 HG12 ILE P 286       6.041   8.063  15.463  0.00  0.00      PRO  H  
ATOM   4318  HD1 ILE P 286       5.930   6.984  17.638  0.00  0.00      PRO  H  
ATOM   4319  HD2 ILE P 286       5.690   5.339  16.837  0.00  0.00      PRO  H  
ATOM   4320  HD3 ILE P 286       7.238   6.408  16.762  0.00  0.00      PRO  H  
ATOM   4321  N   GLN P 287       1.188   8.709  14.823  0.00  0.00      PRO  N  
ATOM   4322  CA  GLN P 287      -0.239   8.779  14.485  0.00  0.00      PRO  C  
ATOM   4323  C   GLN P 287      -0.441   9.553  13.225  0.00  0.00      PRO  C  
ATOM   4324  O   GLN P 287      -1.169   9.227  12.321  0.00  0.00      PRO  O  
ATOM   4325  CB  GLN P 287      -1.048   9.475  15.645  0.00  0.00      PRO  C  
ATOM   4326  CG  GLN P 287      -0.894   8.799  17.079  0.00  0.00      PRO  C  
ATOM   4327  CD  GLN P 287      -1.035   7.244  16.957  0.00  0.00      PRO  C  
ATOM   4328  OE1 GLN P 287      -0.055   6.535  16.866  0.00  0.00      PRO  O  
ATOM   4329  NE2 GLN P 287      -2.296   6.772  16.962  0.00  0.00      PRO  N  
ATOM   4330  HN  GLN P 287       1.440   9.198  15.655  0.00  0.00      PRO  H  
ATOM   4331  HA  GLN P 287      -0.563   7.753  14.390  0.00  0.00      PRO  H  
ATOM   4332  HB1 GLN P 287      -0.614  10.497  15.662  0.00  0.00      PRO  H  
ATOM   4333  HB2 GLN P 287      -2.144   9.559  15.488  0.00  0.00      PRO  H  
ATOM   4334  HG1 GLN P 287       0.118   8.933  17.516  0.00  0.00      PRO  H  
ATOM   4335  HG2 GLN P 287      -1.668   9.206  17.765  0.00  0.00      PRO  H  
ATOM   4336 HE21 GLN P 287      -2.432   5.832  16.649  0.00  0.00      PRO  H  
ATOM   4337 HE22 GLN P 287      -3.012   7.362  17.336  0.00  0.00      PRO  H  
ATOM   4338  N   ALA P 288       0.263  10.711  13.138  0.00  0.00      PRO  N  
ATOM   4339  CA  ALA P 288       0.084  11.535  11.991  0.00  0.00      PRO  C  
ATOM   4340  C   ALA P 288       0.523  10.817  10.666  0.00  0.00      PRO  C  
ATOM   4341  O   ALA P 288      -0.248  10.810   9.690  0.00  0.00      PRO  O  
ATOM   4342  CB  ALA P 288       0.878  12.862  12.141  0.00  0.00      PRO  C  
ATOM   4343  HN  ALA P 288       0.927  10.954  13.841  0.00  0.00      PRO  H  
ATOM   4344  HA  ALA P 288      -0.974  11.749  11.958  0.00  0.00      PRO  H  
ATOM   4345  HB1 ALA P 288       0.709  13.164  13.196  0.00  0.00      PRO  H  
ATOM   4346  HB2 ALA P 288       1.975  12.716  12.043  0.00  0.00      PRO  H  
ATOM   4347  HB3 ALA P 288       0.518  13.657  11.454  0.00  0.00      PRO  H  
ATOM   4348  N   THR P 289       1.672  10.140  10.682  0.00  0.00      PRO  N  
ATOM   4349  CA  THR P 289       2.197   9.344   9.581  0.00  0.00      PRO  C  
ATOM   4350  C   THR P 289       1.509   8.104   9.224  0.00  0.00      PRO  C  
ATOM   4351  O   THR P 289       1.409   7.648   8.044  0.00  0.00      PRO  O  
ATOM   4352  CB  THR P 289       3.732   9.110   9.619  0.00  0.00      PRO  C  
ATOM   4353  OG1 THR P 289       4.119   8.370  10.794  0.00  0.00      PRO  O  
ATOM   4354  CG2 THR P 289       4.520  10.367   9.648  0.00  0.00      PRO  C  
ATOM   4355  HN  THR P 289       2.192  10.111  11.532  0.00  0.00      PRO  H  
ATOM   4356  HA  THR P 289       2.123   9.966   8.701  0.00  0.00      PRO  H  
ATOM   4357  HB  THR P 289       3.969   8.496   8.724  0.00  0.00      PRO  H  
ATOM   4358  HG1 THR P 289       3.922   8.955  11.530  0.00  0.00      PRO  H  
ATOM   4359 HG21 THR P 289       4.216  11.030   8.810  0.00  0.00      PRO  H  
ATOM   4360 HG22 THR P 289       4.203  11.017  10.492  0.00  0.00      PRO  H  
ATOM   4361 HG23 THR P 289       5.625  10.282   9.725  0.00  0.00      PRO  H  
ATOM   4362  N   GLU P 290       0.996   7.348  10.209  0.00  0.00      PRO  N  
ATOM   4363  CA  GLU P 290       0.063   6.239  10.061  0.00  0.00      PRO  C  
ATOM   4364  C   GLU P 290      -1.281   6.674   9.465  0.00  0.00      PRO  C  
ATOM   4365  O   GLU P 290      -1.879   6.030   8.623  0.00  0.00      PRO  O  
ATOM   4366  CB  GLU P 290      -0.213   5.580  11.508  0.00  0.00      PRO  C  
ATOM   4367  CG  GLU P 290      -1.169   4.380  11.472  0.00  0.00      PRO  C  
ATOM   4368  CD  GLU P 290      -1.391   3.746  12.840  0.00  0.00      PRO  C  
ATOM   4369  OE1 GLU P 290      -1.927   4.411  13.760  0.00  0.00      PRO  O1-
ATOM   4370  OE2 GLU P 290      -0.838   2.642  13.027  0.00  0.00      PRO  O  
ATOM   4371  HN  GLU P 290       1.218   7.703  11.114  0.00  0.00      PRO  H  
ATOM   4372  HA  GLU P 290       0.557   5.518   9.427  0.00  0.00      PRO  H  
ATOM   4373  HB1 GLU P 290       0.720   5.268  12.025  0.00  0.00      PRO  H  
ATOM   4374  HB2 GLU P 290      -0.704   6.322  12.174  0.00  0.00      PRO  H  
ATOM   4375  HG1 GLU P 290      -2.165   4.807  11.228  0.00  0.00      PRO  H  
ATOM   4376  HG2 GLU P 290      -0.864   3.616  10.726  0.00  0.00      PRO  H  
ATOM   4377  N   THR P 291      -1.754   7.866   9.886  0.00  0.00      PRO  N  
ATOM   4378  CA  THR P 291      -2.946   8.491   9.249  0.00  0.00      PRO  C  
ATOM   4379  C   THR P 291      -2.671   8.939   7.793  0.00  0.00      PRO  C  
ATOM   4380  O   THR P 291      -3.523   8.656   6.956  0.00  0.00      PRO  O  
ATOM   4381  CB  THR P 291      -3.502   9.666  10.048  0.00  0.00      PRO  C  
ATOM   4382  OG1 THR P 291      -3.786   9.314  11.340  0.00  0.00      PRO  O  
ATOM   4383  CG2 THR P 291      -4.776  10.322   9.398  0.00  0.00      PRO  C  
ATOM   4384  HN  THR P 291      -1.259   8.359  10.597  0.00  0.00      PRO  H  
ATOM   4385  HA  THR P 291      -3.760   7.781   9.239  0.00  0.00      PRO  H  
ATOM   4386  HB  THR P 291      -2.680  10.408  10.137  0.00  0.00      PRO  H  
ATOM   4387  HG1 THR P 291      -2.927   9.186  11.749  0.00  0.00      PRO  H  
ATOM   4388 HG21 THR P 291      -5.050  11.150  10.086  0.00  0.00      PRO  H  
ATOM   4389 HG22 THR P 291      -4.564  10.648   8.357  0.00  0.00      PRO  H  
ATOM   4390 HG23 THR P 291      -5.653   9.641   9.351  0.00  0.00      PRO  H  
ATOM   4391  N   LEU P 292      -1.508   9.617   7.510  0.00  0.00      PRO  N  
ATOM   4392  CA  LEU P 292      -0.928   9.684   6.129  0.00  0.00      PRO  C  
ATOM   4393  C   LEU P 292      -0.930   8.435   5.241  0.00  0.00      PRO  C  
ATOM   4394  O   LEU P 292      -1.435   8.471   4.110  0.00  0.00      PRO  O  
ATOM   4395  CB  LEU P 292       0.415  10.456   6.008  0.00  0.00      PRO  C  
ATOM   4396  CG  LEU P 292       0.708  11.089   4.638  0.00  0.00      PRO  C  
ATOM   4397  CD1 LEU P 292       0.002  12.362   4.266  0.00  0.00      PRO  C  
ATOM   4398  CD2 LEU P 292       2.261  11.355   4.523  0.00  0.00      PRO  C  
ATOM   4399  HN  LEU P 292      -0.893   9.939   8.225  0.00  0.00      PRO  H  
ATOM   4400  HA  LEU P 292      -1.609  10.302   5.562  0.00  0.00      PRO  H  
ATOM   4401  HB1 LEU P 292       0.388  11.287   6.745  0.00  0.00      PRO  H  
ATOM   4402  HB2 LEU P 292       1.164   9.697   6.317  0.00  0.00      PRO  H  
ATOM   4403  HG  LEU P 292       0.682  10.303   3.853  0.00  0.00      PRO  H  
ATOM   4404 HD11 LEU P 292       0.422  12.925   3.406  0.00  0.00      PRO  H  
ATOM   4405 HD12 LEU P 292      -1.092  12.173   4.218  0.00  0.00      PRO  H  
ATOM   4406 HD13 LEU P 292       0.319  13.008   5.112  0.00  0.00      PRO  H  
ATOM   4407 HD21 LEU P 292       2.787  10.459   4.916  0.00  0.00      PRO  H  
ATOM   4408 HD22 LEU P 292       2.613  11.468   3.476  0.00  0.00      PRO  H  
ATOM   4409 HD23 LEU P 292       2.648  12.137   5.211  0.00  0.00      PRO  H  
ATOM   4410  N   ALA P 293      -0.295   7.263   5.755  0.00  0.00      PRO  N  
ATOM   4411  CA  ALA P 293      -0.302   5.959   5.011  0.00  0.00      PRO  C  
ATOM   4412  C   ALA P 293      -1.721   5.435   4.759  0.00  0.00      PRO  C  
ATOM   4413  O   ALA P 293      -2.112   4.966   3.724  0.00  0.00      PRO  O  
ATOM   4414  CB  ALA P 293       0.559   5.027   5.909  0.00  0.00      PRO  C  
ATOM   4415  HN  ALA P 293       0.260   7.274   6.583  0.00  0.00      PRO  H  
ATOM   4416  HA  ALA P 293       0.169   6.121   4.052  0.00  0.00      PRO  H  
ATOM   4417  HB1 ALA P 293       0.330   3.999   5.555  0.00  0.00      PRO  H  
ATOM   4418  HB2 ALA P 293       1.665   5.109   5.831  0.00  0.00      PRO  H  
ATOM   4419  HB3 ALA P 293       0.158   5.002   6.944  0.00  0.00      PRO  H  
ATOM   4420  N   PHE P 294      -2.592   5.569   5.771  0.00  0.00      PRO  N  
ATOM   4421  CA  PHE P 294      -3.979   5.200   5.650  0.00  0.00      PRO  C  
ATOM   4422  C   PHE P 294      -4.785   5.718   4.504  0.00  0.00      PRO  C  
ATOM   4423  O   PHE P 294      -5.794   5.112   4.090  0.00  0.00      PRO  O  
ATOM   4424  CB  PHE P 294      -4.731   5.444   7.021  0.00  0.00      PRO  C  
ATOM   4425  CG  PHE P 294      -4.823   4.340   7.912  0.00  0.00      PRO  C  
ATOM   4426  CD1 PHE P 294      -5.606   3.209   7.535  0.00  0.00      PRO  C  
ATOM   4427  CE1 PHE P 294      -5.584   2.062   8.316  0.00  0.00      PRO  C  
ATOM   4428  CZ  PHE P 294      -4.901   2.023   9.493  0.00  0.00      PRO  C  
ATOM   4429  CD2 PHE P 294      -4.207   4.256   9.182  0.00  0.00      PRO  C  
ATOM   4430  CE2 PHE P 294      -4.235   3.083   9.946  0.00  0.00      PRO  C  
ATOM   4431  HN  PHE P 294      -2.352   6.022   6.626  0.00  0.00      PRO  H  
ATOM   4432  HA  PHE P 294      -4.016   4.120   5.657  0.00  0.00      PRO  H  
ATOM   4433  HB1 PHE P 294      -4.283   6.351   7.480  0.00  0.00      PRO  H  
ATOM   4434  HB2 PHE P 294      -5.782   5.763   6.852  0.00  0.00      PRO  H  
ATOM   4435  HD1 PHE P 294      -6.045   3.364   6.561  0.00  0.00      PRO  H  
ATOM   4436  HE1 PHE P 294      -5.934   1.106   7.956  0.00  0.00      PRO  H  
ATOM   4437  HZ  PHE P 294      -4.868   1.105  10.060  0.00  0.00      PRO  H  
ATOM   4438  HD2 PHE P 294      -3.601   5.040   9.613  0.00  0.00      PRO  H  
ATOM   4439  HE2 PHE P 294      -3.834   2.992  10.945  0.00  0.00      PRO  H  
ATOM   4440  N   VAL P 295      -4.516   6.938   4.075  0.00  0.00      PRO  N  
ATOM   4441  CA  VAL P 295      -5.255   7.599   3.033  0.00  0.00      PRO  C  
ATOM   4442  C   VAL P 295      -4.831   7.274   1.609  0.00  0.00      PRO  C  
ATOM   4443  O   VAL P 295      -5.502   7.527   0.647  0.00  0.00      PRO  O  
ATOM   4444  CB  VAL P 295      -5.445   9.113   3.178  0.00  0.00      PRO  C  
ATOM   4445  CG1 VAL P 295      -6.258   9.441   4.388  0.00  0.00      PRO  C  
ATOM   4446  CG2 VAL P 295      -4.034   9.753   3.339  0.00  0.00      PRO  C  
ATOM   4447  HN  VAL P 295      -3.839   7.426   4.621  0.00  0.00      PRO  H  
ATOM   4448  HA  VAL P 295      -6.263   7.211   3.066  0.00  0.00      PRO  H  
ATOM   4449  HB  VAL P 295      -6.021   9.513   2.316  0.00  0.00      PRO  H  
ATOM   4450 HG11 VAL P 295      -6.319  10.544   4.508  0.00  0.00      PRO  H  
ATOM   4451 HG12 VAL P 295      -7.277   9.003   4.322  0.00  0.00      PRO  H  
ATOM   4452 HG13 VAL P 295      -5.896   8.876   5.274  0.00  0.00      PRO  H  
ATOM   4453 HG21 VAL P 295      -4.114  10.857   3.244  0.00  0.00      PRO  H  
ATOM   4454 HG22 VAL P 295      -3.748   9.649   4.408  0.00  0.00      PRO  H  
ATOM   4455 HG23 VAL P 295      -3.321   9.407   2.560  0.00  0.00      PRO  H  
ATOM   4456  N   HIS P 296      -3.693   6.627   1.400  0.00  0.00      PRO  N  
ATOM   4457  CA  HIS P 296      -3.285   6.097   0.083  0.00  0.00      PRO  C  
ATOM   4458  C   HIS P 296      -4.232   5.291  -0.740  0.00  0.00      PRO  C  
ATOM   4459  O   HIS P 296      -4.468   5.600  -1.913  0.00  0.00      PRO  O  
ATOM   4460  CB  HIS P 296      -1.839   5.415   0.198  0.00  0.00      PRO  C  
ATOM   4461  ND1 HIS P 296      -1.901   2.925  -0.286  0.00  0.00      PRO  N  
ATOM   4462  CG  HIS P 296      -1.515   4.174  -0.628  0.00  0.00      PRO  C  
ATOM   4463  CE1 HIS P 296      -1.381   2.043  -1.144  0.00  0.00      PRO  C  
ATOM   4464  NE2 HIS P 296      -0.769   2.659  -2.132  0.00  0.00      PRO  N  
ATOM   4465  CD2 HIS P 296      -0.828   3.990  -1.780  0.00  0.00      PRO  C  
ATOM   4466  HN  HIS P 296      -3.016   6.484   2.118  0.00  0.00      PRO  H  
ATOM   4467  HA  HIS P 296      -3.074   6.892  -0.616  0.00  0.00      PRO  H  
ATOM   4468  HB1 HIS P 296      -1.153   6.218  -0.144  0.00  0.00      PRO  H  
ATOM   4469  HB2 HIS P 296      -1.738   5.083   1.253  0.00  0.00      PRO  H  
ATOM   4470  HD1 HIS P 296      -2.443   2.635   0.503  0.00  0.00      PRO  H  
ATOM   4471  HE1 HIS P 296      -1.396   0.968  -0.964  0.00  0.00      PRO  H  
ATOM   4472  HD2 HIS P 296      -0.456   4.706  -2.502  0.00  0.00      PRO  H  
ATOM   4473  N   CYS P 297      -5.016   4.335  -0.140  0.00  0.00      PRO  N  
ATOM   4474  CA  CYS P 297      -5.940   3.450  -0.786  0.00  0.00      PRO  C  
ATOM   4475  C   CYS P 297      -7.171   4.184  -1.215  0.00  0.00      PRO  C  
ATOM   4476  O   CYS P 297      -7.821   3.799  -2.219  0.00  0.00      PRO  O  
ATOM   4477  CB  CYS P 297      -6.225   2.228   0.036  0.00  0.00      PRO  C  
ATOM   4478  SG  CYS P 297      -6.933   2.545   1.650  0.00  0.00      PRO  S  
ATOM   4479  HN  CYS P 297      -4.851   3.985   0.778  0.00  0.00      PRO  H  
ATOM   4480  HA  CYS P 297      -5.548   2.996  -1.684  0.00  0.00      PRO  H  
ATOM   4481  HB1 CYS P 297      -6.890   1.514  -0.496  0.00  0.00      PRO  H  
ATOM   4482  HB2 CYS P 297      -5.246   1.770   0.294  0.00  0.00      PRO  H  
ATOM   4483  HG1 CYS P 297      -5.943   3.307   2.090  0.00  0.00      PRO  H  
ATOM   4484  N   CYS P 298      -7.517   5.305  -0.643  0.00  0.00      PRO  N  
ATOM   4485  CA  CYS P 298      -8.630   6.163  -0.858  0.00  0.00      PRO  C  
ATOM   4486  C   CYS P 298      -8.377   7.114  -2.035  0.00  0.00      PRO  C  
ATOM   4487  O   CYS P 298      -9.277   7.644  -2.619  0.00  0.00      PRO  O  
ATOM   4488  CB  CYS P 298      -8.969   7.024   0.529  0.00  0.00      PRO  C  
ATOM   4489  SG  CYS P 298     -10.375   8.186   0.417  0.00  0.00      PRO  S  
ATOM   4490  HN  CYS P 298      -6.865   5.650   0.027  0.00  0.00      PRO  H  
ATOM   4491  HA  CYS P 298      -9.465   5.550  -1.165  0.00  0.00      PRO  H  
ATOM   4492  HB1 CYS P 298      -9.238   6.235   1.263  0.00  0.00      PRO  H  
ATOM   4493  HB2 CYS P 298      -8.085   7.544   0.956  0.00  0.00      PRO  H  
ATOM   4494  HG1 CYS P 298      -9.986   8.609  -0.778  0.00  0.00      PRO  H  
ATOM   4495  N   LEU P 299      -7.085   7.206  -2.392  0.00  0.00      PRO  N  
ATOM   4496  CA  LEU P 299      -6.569   8.176  -3.431  0.00  0.00      PRO  C  
ATOM   4497  C   LEU P 299      -5.925   7.504  -4.704  0.00  0.00      PRO  C  
ATOM   4498  O   LEU P 299      -6.046   8.104  -5.789  0.00  0.00      PRO  O  
ATOM   4499  CB  LEU P 299      -5.467   9.093  -2.659  0.00  0.00      PRO  C  
ATOM   4500  CG  LEU P 299      -5.960   9.920  -1.400  0.00  0.00      PRO  C  
ATOM   4501  CD1 LEU P 299      -4.870  10.704  -0.659  0.00  0.00      PRO  C  
ATOM   4502  CD2 LEU P 299      -7.117  10.890  -1.759  0.00  0.00      PRO  C  
ATOM   4503  HN  LEU P 299      -6.345   6.715  -1.939  0.00  0.00      PRO  H  
ATOM   4504  HA  LEU P 299      -7.345   8.817  -3.823  0.00  0.00      PRO  H  
ATOM   4505  HB1 LEU P 299      -4.757   8.327  -2.278  0.00  0.00      PRO  H  
ATOM   4506  HB2 LEU P 299      -5.041   9.819  -3.383  0.00  0.00      PRO  H  
ATOM   4507  HG  LEU P 299      -6.300   9.120  -0.709  0.00  0.00      PRO  H  
ATOM   4508 HD11 LEU P 299      -4.087  10.030  -0.250  0.00  0.00      PRO  H  
ATOM   4509 HD12 LEU P 299      -4.394  11.387  -1.395  0.00  0.00      PRO  H  
ATOM   4510 HD13 LEU P 299      -5.273  11.316   0.176  0.00  0.00      PRO  H  
ATOM   4511 HD21 LEU P 299      -6.765  11.521  -2.603  0.00  0.00      PRO  H  
ATOM   4512 HD22 LEU P 299      -8.062  10.322  -1.892  0.00  0.00      PRO  H  
ATOM   4513 HD23 LEU P 299      -7.452  11.569  -0.946  0.00  0.00      PRO  H  
ATOM   4514  N   ASN P 300      -5.429   6.271  -4.614  0.00  0.00      PRO  N  
ATOM   4515  CA  ASN P 300      -5.107   5.460  -5.763  0.00  0.00      PRO  C  
ATOM   4516  C   ASN P 300      -6.147   5.508  -6.853  0.00  0.00      PRO  C  
ATOM   4517  O   ASN P 300      -5.772   5.896  -7.969  0.00  0.00      PRO  O  
ATOM   4518  CB  ASN P 300      -4.651   3.991  -5.477  0.00  0.00      PRO  C  
ATOM   4519  CG  ASN P 300      -3.534   3.992  -4.440  0.00  0.00      PRO  C  
ATOM   4520  OD1 ASN P 300      -2.612   4.833  -4.596  0.00  0.00      PRO  O  
ATOM   4521  ND2 ASN P 300      -3.602   3.169  -3.381  0.00  0.00      PRO  N  
ATOM   4522  HN  ASN P 300      -5.258   5.938  -3.690  0.00  0.00      PRO  H  
ATOM   4523  HA  ASN P 300      -4.278   5.968  -6.233  0.00  0.00      PRO  H  
ATOM   4524  HB1 ASN P 300      -5.573   3.492  -5.109  0.00  0.00      PRO  H  
ATOM   4525  HB2 ASN P 300      -4.255   3.616  -6.445  0.00  0.00      PRO  H  
ATOM   4526 HD21 ASN P 300      -2.803   3.103  -2.783  0.00  0.00      PRO  H  
ATOM   4527 HD22 ASN P 300      -4.313   2.472  -3.474  0.00  0.00      PRO  H  
ATOM   4528  N   PRO P 301      -7.467   5.299  -6.789  0.00  0.00      PRO  N  
ATOM   4529  CA  PRO P 301      -8.309   5.303  -7.950  0.00  0.00      PRO  C  
ATOM   4530  C   PRO P 301      -8.483   6.689  -8.552  0.00  0.00      PRO  C  
ATOM   4531  O   PRO P 301      -8.749   6.803  -9.750  0.00  0.00      PRO  O  
ATOM   4532  CD  PRO P 301      -8.174   4.504  -5.744  0.00  0.00      PRO  C  
ATOM   4533  CB  PRO P 301      -9.656   4.722  -7.466  0.00  0.00      PRO  C  
ATOM   4534  CG  PRO P 301      -9.569   4.813  -5.948  0.00  0.00      PRO  C  
ATOM   4535  HD1 PRO P 301      -7.903   4.844  -4.722  0.00  0.00      PRO  H  
ATOM   4536  HD2 PRO P 301      -7.868   3.436  -5.768  0.00  0.00      PRO  H  
ATOM   4537  HA  PRO P 301      -7.845   4.656  -8.680  0.00  0.00      PRO  H  
ATOM   4538  HB1 PRO P 301      -9.793   3.682  -7.832  0.00  0.00      PRO  H  
ATOM   4539  HB2 PRO P 301     -10.510   5.327  -7.837  0.00  0.00      PRO  H  
ATOM   4540  HG1 PRO P 301     -10.186   4.012  -5.488  0.00  0.00      PRO  H  
ATOM   4541  HG2 PRO P 301      -9.769   5.800  -5.479  0.00  0.00      PRO  H  
ATOM   4542  N   ILE P 302      -8.271   7.711  -7.711  0.00  0.00      PRO  N  
ATOM   4543  CA  ILE P 302      -8.494   9.070  -8.015  0.00  0.00      PRO  C  
ATOM   4544  C   ILE P 302      -7.355   9.645  -8.921  0.00  0.00      PRO  C  
ATOM   4545  O   ILE P 302      -7.686  10.400  -9.837  0.00  0.00      PRO  O  
ATOM   4546  CB  ILE P 302      -8.621   9.910  -6.707  0.00  0.00      PRO  C  
ATOM   4547  CG2 ILE P 302      -9.197  11.345  -7.079  0.00  0.00      PRO  C  
ATOM   4548  CG1 ILE P 302      -9.576   9.277  -5.629  0.00  0.00      PRO  C  
ATOM   4549  CD  ILE P 302     -11.040   8.976  -6.008  0.00  0.00      PRO  C  
ATOM   4550  HN  ILE P 302      -7.963   7.390  -6.819  0.00  0.00      PRO  H  
ATOM   4551  HA  ILE P 302      -9.443   9.128  -8.527  0.00  0.00      PRO  H  
ATOM   4552  HB  ILE P 302      -7.670  10.034  -6.146  0.00  0.00      PRO  H  
ATOM   4553 HG21 ILE P 302      -8.679  11.625  -8.021  0.00  0.00      PRO  H  
ATOM   4554 HG22 ILE P 302     -10.277  11.233  -7.315  0.00  0.00      PRO  H  
ATOM   4555 HG23 ILE P 302      -9.176  12.112  -6.276  0.00  0.00      PRO  H  
ATOM   4556 HG11 ILE P 302      -9.216   8.355  -5.124  0.00  0.00      PRO  H  
ATOM   4557 HG12 ILE P 302      -9.597  10.015  -4.799  0.00  0.00      PRO  H  
ATOM   4558  HD1 ILE P 302     -11.025   8.221  -6.822  0.00  0.00      PRO  H  
ATOM   4559  HD2 ILE P 302     -11.553   8.541  -5.124  0.00  0.00      PRO  H  
ATOM   4560  HD3 ILE P 302     -11.599   9.863  -6.376  0.00  0.00      PRO  H  
ATOM   4561  N   ILE P 303      -6.085   9.192  -8.568  0.00  0.00      PRO  N  
ATOM   4562  CA  ILE P 303      -4.834   9.430  -9.345  0.00  0.00      PRO  C  
ATOM   4563  C   ILE P 303      -4.952   8.705 -10.684  0.00  0.00      PRO  C  
ATOM   4564  O   ILE P 303      -4.772   9.369 -11.759  0.00  0.00      PRO  O  
ATOM   4565  CB  ILE P 303      -3.617   9.028  -8.572  0.00  0.00      PRO  C  
ATOM   4566  CG2 ILE P 303      -2.365   9.419  -9.367  0.00  0.00      PRO  C  
ATOM   4567  CG1 ILE P 303      -3.402   9.676  -7.172  0.00  0.00      PRO  C  
ATOM   4568  CD  ILE P 303      -2.450   8.892  -6.259  0.00  0.00      PRO  C  
ATOM   4569  HN  ILE P 303      -5.886   8.622  -7.774  0.00  0.00      PRO  H  
ATOM   4570  HA  ILE P 303      -4.889  10.497  -9.504  0.00  0.00      PRO  H  
ATOM   4571  HB  ILE P 303      -3.597   7.926  -8.431  0.00  0.00      PRO  H  
ATOM   4572 HG21 ILE P 303      -1.409   9.029  -8.955  0.00  0.00      PRO  H  
ATOM   4573 HG22 ILE P 303      -2.516   9.036 -10.399  0.00  0.00      PRO  H  
ATOM   4574 HG23 ILE P 303      -2.307  10.521  -9.491  0.00  0.00      PRO  H  
ATOM   4575 HG11 ILE P 303      -3.064  10.732  -7.241  0.00  0.00      PRO  H  
ATOM   4576 HG12 ILE P 303      -4.367   9.905  -6.670  0.00  0.00      PRO  H  
ATOM   4577  HD1 ILE P 303      -2.334   9.420  -5.289  0.00  0.00      PRO  H  
ATOM   4578  HD2 ILE P 303      -2.910   7.908  -6.025  0.00  0.00      PRO  H  
ATOM   4579  HD3 ILE P 303      -1.455   8.742  -6.731  0.00  0.00      PRO  H  
ATOM   4580  N   TYR P 304      -5.290   7.449 -10.582  0.00  0.00      PRO  N  
ATOM   4581  CA  TYR P 304      -5.450   6.561 -11.767  0.00  0.00      PRO  C  
ATOM   4582  C   TYR P 304      -6.436   7.035 -12.794  0.00  0.00      PRO  C  
ATOM   4583  O   TYR P 304      -6.055   7.173 -14.022  0.00  0.00      PRO  O  
ATOM   4584  CB  TYR P 304      -5.623   5.048 -11.330  0.00  0.00      PRO  C  
ATOM   4585  CG  TYR P 304      -4.556   4.360 -10.510  0.00  0.00      PRO  C  
ATOM   4586  CD1 TYR P 304      -4.661   2.978 -10.405  0.00  0.00      PRO  C  
ATOM   4587  CE1 TYR P 304      -3.728   2.213  -9.787  0.00  0.00      PRO  C  
ATOM   4588  CZ  TYR P 304      -2.594   2.837  -9.180  0.00  0.00      PRO  C  
ATOM   4589  OH  TYR P 304      -1.535   2.121  -8.660  0.00  0.00      PRO  O  
ATOM   4590  CD2 TYR P 304      -3.512   5.033  -9.836  0.00  0.00      PRO  C  
ATOM   4591  CE2 TYR P 304      -2.493   4.283  -9.232  0.00  0.00      PRO  C  
ATOM   4592  HN  TYR P 304      -5.473   6.981  -9.721  0.00  0.00      PRO  H  
ATOM   4593  HA  TYR P 304      -4.524   6.449 -12.312  0.00  0.00      PRO  H  
ATOM   4594  HB1 TYR P 304      -6.568   5.004 -10.748  0.00  0.00      PRO  H  
ATOM   4595  HB2 TYR P 304      -5.738   4.442 -12.254  0.00  0.00      PRO  H  
ATOM   4596  HD1 TYR P 304      -5.530   2.493 -10.823  0.00  0.00      PRO  H  
ATOM   4597  HE1 TYR P 304      -3.925   1.151  -9.801  0.00  0.00      PRO  H  
ATOM   4598  HH  TYR P 304      -1.349   2.542  -7.818  0.00  0.00      PRO  H  
ATOM   4599  HD2 TYR P 304      -3.510   6.113  -9.809  0.00  0.00      PRO  H  
ATOM   4600  HE2 TYR P 304      -1.602   4.681  -8.771  0.00  0.00      PRO  H  
ATOM   4601  N   PHE P 305      -7.624   7.424 -12.325  0.00  0.00      PRO  N  
ATOM   4602  CA  PHE P 305      -8.613   8.109 -13.134  0.00  0.00      PRO  C  
ATOM   4603  C   PHE P 305      -8.194   9.459 -13.739  0.00  0.00      PRO  C  
ATOM   4604  O   PHE P 305      -8.406   9.682 -14.939  0.00  0.00      PRO  O  
ATOM   4605  CB  PHE P 305      -9.868   8.177 -12.242  0.00  0.00      PRO  C  
ATOM   4606  CG  PHE P 305     -11.090   8.866 -12.695  0.00  0.00      PRO  C  
ATOM   4607  CD1 PHE P 305     -11.734   8.271 -13.823  0.00  0.00      PRO  C  
ATOM   4608  CE1 PHE P 305     -12.846   8.853 -14.429  0.00  0.00      PRO  C  
ATOM   4609  CZ  PHE P 305     -13.466   9.993 -13.823  0.00  0.00      PRO  C  
ATOM   4610  CD2 PHE P 305     -11.782   9.956 -12.133  0.00  0.00      PRO  C  
ATOM   4611  CE2 PHE P 305     -12.872  10.556 -12.734  0.00  0.00      PRO  C  
ATOM   4612  HN  PHE P 305      -7.785   7.261 -11.355  0.00  0.00      PRO  H  
ATOM   4613  HA  PHE P 305      -9.022   7.485 -13.916  0.00  0.00      PRO  H  
ATOM   4614  HB1 PHE P 305     -10.253   7.187 -11.916  0.00  0.00      PRO  H  
ATOM   4615  HB2 PHE P 305      -9.577   8.758 -11.342  0.00  0.00      PRO  H  
ATOM   4616  HD1 PHE P 305     -11.241   7.473 -14.357  0.00  0.00      PRO  H  
ATOM   4617  HE1 PHE P 305     -13.364   8.395 -15.259  0.00  0.00      PRO  H  
ATOM   4618  HZ  PHE P 305     -14.396  10.323 -14.263  0.00  0.00      PRO  H  
ATOM   4619  HD2 PHE P 305     -11.320  10.421 -11.275  0.00  0.00      PRO  H  
ATOM   4620  HE2 PHE P 305     -13.210  11.458 -12.244  0.00  0.00      PRO  H  
ATOM   4621  N   PHE P 306      -7.598  10.364 -12.927  0.00  0.00      PRO  N  
ATOM   4622  CA  PHE P 306      -6.946  11.545 -13.397  0.00  0.00      PRO  C  
ATOM   4623  C   PHE P 306      -5.842  11.295 -14.530  0.00  0.00      PRO  C  
ATOM   4624  O   PHE P 306      -6.006  11.774 -15.650  0.00  0.00      PRO  O  
ATOM   4625  CB  PHE P 306      -6.449  12.315 -12.214  0.00  0.00      PRO  C  
ATOM   4626  CG  PHE P 306      -5.246  13.176 -12.434  0.00  0.00      PRO  C  
ATOM   4627  CD1 PHE P 306      -5.415  14.391 -13.138  0.00  0.00      PRO  C  
ATOM   4628  CE1 PHE P 306      -4.251  15.090 -13.510  0.00  0.00      PRO  C  
ATOM   4629  CZ  PHE P 306      -2.985  14.614 -12.984  0.00  0.00      PRO  C  
ATOM   4630  CD2 PHE P 306      -3.973  12.794 -11.928  0.00  0.00      PRO  C  
ATOM   4631  CE2 PHE P 306      -2.842  13.528 -12.182  0.00  0.00      PRO  C  
ATOM   4632  HN  PHE P 306      -7.503  10.036 -11.990  0.00  0.00      PRO  H  
ATOM   4633  HA  PHE P 306      -7.741  12.116 -13.853  0.00  0.00      PRO  H  
ATOM   4634  HB1 PHE P 306      -7.288  12.900 -11.780  0.00  0.00      PRO  H  
ATOM   4635  HB2 PHE P 306      -6.164  11.678 -11.350  0.00  0.00      PRO  H  
ATOM   4636  HD1 PHE P 306      -6.386  14.665 -13.523  0.00  0.00      PRO  H  
ATOM   4637  HE1 PHE P 306      -4.339  15.939 -14.171  0.00  0.00      PRO  H  
ATOM   4638  HZ  PHE P 306      -2.160  15.290 -13.156  0.00  0.00      PRO  H  
ATOM   4639  HD2 PHE P 306      -4.006  11.850 -11.405  0.00  0.00      PRO  H  
ATOM   4640  HE2 PHE P 306      -1.911  13.197 -11.745  0.00  0.00      PRO  H  
ATOM   4641  N   LEU P 307      -4.829  10.415 -14.325  0.00  0.00      PRO  N  
ATOM   4642  CA  LEU P 307      -3.749   9.982 -15.233  0.00  0.00      PRO  C  
ATOM   4643  C   LEU P 307      -4.245   9.390 -16.558  0.00  0.00      PRO  C  
ATOM   4644  O   LEU P 307      -3.714   9.666 -17.625  0.00  0.00      PRO  O  
ATOM   4645  CB  LEU P 307      -2.734   9.040 -14.492  0.00  0.00      PRO  C  
ATOM   4646  CG  LEU P 307      -1.896   9.763 -13.448  0.00  0.00      PRO  C  
ATOM   4647  CD1 LEU P 307      -1.136   8.673 -12.797  0.00  0.00      PRO  C  
ATOM   4648  CD2 LEU P 307      -1.033  10.849 -14.071  0.00  0.00      PRO  C  
ATOM   4649  HN  LEU P 307      -4.776  10.056 -13.396  0.00  0.00      PRO  H  
ATOM   4650  HA  LEU P 307      -3.242  10.894 -15.512  0.00  0.00      PRO  H  
ATOM   4651  HB1 LEU P 307      -3.245   8.167 -14.034  0.00  0.00      PRO  H  
ATOM   4652  HB2 LEU P 307      -2.045   8.734 -15.309  0.00  0.00      PRO  H  
ATOM   4653  HG  LEU P 307      -2.620  10.123 -12.687  0.00  0.00      PRO  H  
ATOM   4654 HD11 LEU P 307      -1.851   7.962 -12.331  0.00  0.00      PRO  H  
ATOM   4655 HD12 LEU P 307      -0.518   8.122 -13.539  0.00  0.00      PRO  H  
ATOM   4656 HD13 LEU P 307      -0.457   9.006 -11.983  0.00  0.00      PRO  H  
ATOM   4657 HD21 LEU P 307      -0.271  10.454 -14.778  0.00  0.00      PRO  H  
ATOM   4658 HD22 LEU P 307      -1.541  11.699 -14.574  0.00  0.00      PRO  H  
ATOM   4659 HD23 LEU P 307      -0.402  11.321 -13.287  0.00  0.00      PRO  H  
ATOM   4660  N   GLY P 308      -5.252   8.500 -16.556  0.00  0.00      PRO  N  
ATOM   4661  CA  GLY P 308      -5.893   8.131 -17.807  0.00  0.00      PRO  C  
ATOM   4662  C   GLY P 308      -6.360   9.247 -18.727  0.00  0.00      PRO  C  
ATOM   4663  O   GLY P 308      -6.132  10.400 -18.497  0.00  0.00      PRO  O  
ATOM   4664  HN  GLY P 308      -5.845   8.401 -15.761  0.00  0.00      PRO  H  
ATOM   4665  HA1 GLY P 308      -6.859   7.713 -17.562  0.00  0.00      PRO  H  
ATOM   4666  HA2 GLY P 308      -5.178   7.458 -18.256  0.00  0.00      PRO  H  
ATOM   4667  N   GLU P 309      -7.089   8.888 -19.771  0.00  0.00      PRO  N  
ATOM   4668  CA  GLU P 309      -7.735   9.838 -20.765  0.00  0.00      PRO  C  
ATOM   4669  C   GLU P 309      -9.096   9.250 -21.116  0.00  0.00      PRO  C  
ATOM   4670  O   GLU P 309     -10.076   9.861 -20.887  0.00  0.00      PRO  O  
ATOM   4671  CB  GLU P 309      -6.837  10.123 -21.983  0.00  0.00      PRO  C  
ATOM   4672  CG  GLU P 309      -7.519  10.936 -23.072  0.00  0.00      PRO  C  
ATOM   4673  CD  GLU P 309      -6.455  11.212 -24.139  0.00  0.00      PRO  C  
ATOM   4674  OE1 GLU P 309      -6.403  10.464 -25.158  0.00  0.00      PRO  O1-
ATOM   4675  OE2 GLU P 309      -5.525  12.046 -23.972  0.00  0.00      PRO  O  
ATOM   4676  HN  GLU P 309      -7.446   7.957 -19.770  0.00  0.00      PRO  H  
ATOM   4677  HA  GLU P 309      -7.931  10.831 -20.387  0.00  0.00      PRO  H  
ATOM   4678  HB1 GLU P 309      -5.864  10.592 -21.720  0.00  0.00      PRO  H  
ATOM   4679  HB2 GLU P 309      -6.437   9.171 -22.392  0.00  0.00      PRO  H  
ATOM   4680  HG1 GLU P 309      -8.197  10.245 -23.617  0.00  0.00      PRO  H  
ATOM   4681  HG2 GLU P 309      -8.100  11.802 -22.690  0.00  0.00      PRO  H  
ATOM   4682  N   LYS P 310      -9.174   8.011 -21.594  0.00  0.00      PRO  N  
ATOM   4683  CA  LYS P 310     -10.366   7.336 -21.913  0.00  0.00      PRO  C  
ATOM   4684  C   LYS P 310     -11.582   7.388 -20.964  0.00  0.00      PRO  C  
ATOM   4685  O   LYS P 310     -12.751   7.663 -21.378  0.00  0.00      PRO  O  
ATOM   4686  CB  LYS P 310     -10.043   5.875 -22.206  0.00  0.00      PRO  C  
ATOM   4687  CG  LYS P 310     -11.255   4.961 -22.328  0.00  0.00      PRO  C  
ATOM   4688  CD  LYS P 310     -10.977   3.658 -22.984  0.00  0.00      PRO  C  
ATOM   4689  CE  LYS P 310     -10.408   3.802 -24.393  0.00  0.00      PRO  C  
ATOM   4690  NZ  LYS P 310     -10.614   2.624 -25.240  0.00  0.00      PRO  N1+
ATOM   4691  HN  LYS P 310      -8.327   7.648 -21.974  0.00  0.00      PRO  H  
ATOM   4692  HA  LYS P 310     -10.644   7.710 -22.887  0.00  0.00      PRO  H  
ATOM   4693  HB1 LYS P 310      -9.447   5.835 -23.143  0.00  0.00      PRO  H  
ATOM   4694  HB2 LYS P 310      -9.447   5.601 -21.309  0.00  0.00      PRO  H  
ATOM   4695  HG1 LYS P 310     -11.697   4.686 -21.347  0.00  0.00      PRO  H  
ATOM   4696  HG2 LYS P 310     -11.988   5.529 -22.940  0.00  0.00      PRO  H  
ATOM   4697  HD1 LYS P 310     -10.221   3.063 -22.429  0.00  0.00      PRO  H  
ATOM   4698  HD2 LYS P 310     -11.875   3.005 -22.969  0.00  0.00      PRO  H  
ATOM   4699  HE1 LYS P 310     -11.057   4.582 -24.845  0.00  0.00      PRO  H  
ATOM   4700  HE2 LYS P 310      -9.349   4.114 -24.523  0.00  0.00      PRO  H  
ATOM   4701  HZ1 LYS P 310     -10.758   1.804 -24.616  0.00  0.00      PRO  H  
ATOM   4702  HZ2 LYS P 310     -11.495   2.815 -25.758  0.00  0.00      PRO  H  
ATOM   4703  HZ3 LYS P 310      -9.863   2.468 -25.943  0.00  0.00      PRO  H  
ATOM   4704  N   PHE P 311     -11.447   7.131 -19.627  0.00  0.00      PRO  N  
ATOM   4705  CA  PHE P 311     -12.502   7.080 -18.691  0.00  0.00      PRO  C  
ATOM   4706  C   PHE P 311     -13.067   8.437 -18.173  0.00  0.00      PRO  C  
ATOM   4707  O   PHE P 311     -14.305   8.443 -17.968  0.00  0.00      PRO  O  
ATOM   4708  CB  PHE P 311     -12.126   6.298 -17.403  0.00  0.00      PRO  C  
ATOM   4709  CG  PHE P 311     -11.646   4.877 -17.632  0.00  0.00      PRO  C  
ATOM   4710  CD1 PHE P 311     -10.775   4.324 -16.759  0.00  0.00      PRO  C  
ATOM   4711  CE1 PHE P 311     -10.442   2.954 -16.881  0.00  0.00      PRO  C  
ATOM   4712  CZ  PHE P 311     -10.963   2.184 -17.947  0.00  0.00      PRO  C  
ATOM   4713  CD2 PHE P 311     -12.177   4.155 -18.722  0.00  0.00      PRO  C  
ATOM   4714  CE2 PHE P 311     -11.841   2.798 -18.878  0.00  0.00      PRO  C  
ATOM   4715  HN  PHE P 311     -10.563   6.950 -19.202  0.00  0.00      PRO  H  
ATOM   4716  HA  PHE P 311     -13.338   6.529 -19.096  0.00  0.00      PRO  H  
ATOM   4717  HB1 PHE P 311     -11.290   6.816 -16.885  0.00  0.00      PRO  H  
ATOM   4718  HB2 PHE P 311     -13.035   6.251 -16.766  0.00  0.00      PRO  H  
ATOM   4719  HD1 PHE P 311     -10.420   4.836 -15.876  0.00  0.00      PRO  H  
ATOM   4720  HE1 PHE P 311      -9.752   2.411 -16.252  0.00  0.00      PRO  H  
ATOM   4721  HZ  PHE P 311     -10.770   1.126 -18.042  0.00  0.00      PRO  H  
ATOM   4722  HD2 PHE P 311     -12.943   4.572 -19.359  0.00  0.00      PRO  H  
ATOM   4723  HE2 PHE P 311     -12.173   2.141 -19.668  0.00  0.00      PRO  H  
ATOM   4724  N   ARG P 312     -12.274   9.506 -17.988  0.00  0.00      PRO  N  
ATOM   4725  CA  ARG P 312     -12.685  10.836 -17.679  0.00  0.00      PRO  C  
ATOM   4726  C   ARG P 312     -13.354  11.414 -18.860  0.00  0.00      PRO  C  
ATOM   4727  O   ARG P 312     -14.356  12.061 -18.682  0.00  0.00      PRO  O  
ATOM   4728  CB  ARG P 312     -11.412  11.685 -17.093  0.00  0.00      PRO  C  
ATOM   4729  CG  ARG P 312     -10.173  11.714 -18.001  0.00  0.00      PRO  C  
ATOM   4730  CD  ARG P 312      -9.183  12.573 -17.236  0.00  0.00      PRO  C  
ATOM   4731  NE  ARG P 312      -7.879  12.420 -18.044  0.00  0.00      PRO  N1+
ATOM   4732  CZ  ARG P 312      -7.469  13.338 -18.857  0.00  0.00      PRO  C  
ATOM   4733  NH1 ARG P 312      -8.133  14.482 -19.094  0.00  0.00      PRO  N  
ATOM   4734  NH2 ARG P 312      -6.385  13.034 -19.589  0.00  0.00      PRO  N  
ATOM   4735  HN  ARG P 312     -11.285   9.390 -17.932  0.00  0.00      PRO  H  
ATOM   4736  HA  ARG P 312     -13.460  10.706 -16.939  0.00  0.00      PRO  H  
ATOM   4737  HB1 ARG P 312     -11.807  12.705 -16.900  0.00  0.00      PRO  H  
ATOM   4738  HB2 ARG P 312     -11.141  11.219 -16.122  0.00  0.00      PRO  H  
ATOM   4739  HG1 ARG P 312      -9.737  10.710 -18.189  0.00  0.00      PRO  H  
ATOM   4740  HG2 ARG P 312     -10.427  12.334 -18.888  0.00  0.00      PRO  H  
ATOM   4741  HD1 ARG P 312      -9.546  13.621 -17.170  0.00  0.00      PRO  H  
ATOM   4742  HD2 ARG P 312      -8.983  12.241 -16.195  0.00  0.00      PRO  H  
ATOM   4743  HE  ARG P 312      -7.098  11.816 -17.887  0.00  0.00      PRO  H  
ATOM   4744 HH11 ARG P 312      -7.781  15.130 -19.770  0.00  0.00      PRO  H  
ATOM   4745 HH12 ARG P 312      -8.856  14.855 -18.513  0.00  0.00      PRO  H  
ATOM   4746 HH21 ARG P 312      -6.164  13.604 -20.380  0.00  0.00      PRO  H  
ATOM   4747 HH22 ARG P 312      -6.151  12.064 -19.527  0.00  0.00      PRO  H  
ATOM   4748  N   LYS P 313     -12.887  11.188 -20.076  0.00  0.00      PRO  N  
ATOM   4749  CA  LYS P 313     -13.561  11.497 -21.378  0.00  0.00      PRO  C  
ATOM   4750  C   LYS P 313     -14.856  10.733 -21.722  0.00  0.00      PRO  C  
ATOM   4751  O   LYS P 313     -15.768  11.420 -22.106  0.00  0.00      PRO  O  
ATOM   4752  CB  LYS P 313     -12.478  11.443 -22.476  0.00  0.00      PRO  C  
ATOM   4753  CG  LYS P 313     -11.349  12.395 -22.338  0.00  0.00      PRO  C  
ATOM   4754  CD  LYS P 313     -11.709  13.873 -22.394  0.00  0.00      PRO  C  
ATOM   4755  CE  LYS P 313     -10.565  14.807 -22.502  0.00  0.00      PRO  C  
ATOM   4756  NZ  LYS P 313     -11.151  16.218 -22.475  0.00  0.00      PRO  N1+
ATOM   4757  HN  LYS P 313     -12.056  10.639 -20.103  0.00  0.00      PRO  H  
ATOM   4758  HA  LYS P 313     -13.793  12.551 -21.340  0.00  0.00      PRO  H  
ATOM   4759  HB1 LYS P 313     -12.014  10.436 -22.557  0.00  0.00      PRO  H  
ATOM   4760  HB2 LYS P 313     -12.907  11.590 -23.490  0.00  0.00      PRO  H  
ATOM   4761  HG1 LYS P 313     -10.739  12.137 -21.446  0.00  0.00      PRO  H  
ATOM   4762  HG2 LYS P 313     -10.609  12.184 -23.140  0.00  0.00      PRO  H  
ATOM   4763  HD1 LYS P 313     -12.357  13.896 -23.297  0.00  0.00      PRO  H  
ATOM   4764  HD2 LYS P 313     -12.388  13.911 -21.516  0.00  0.00      PRO  H  
ATOM   4765  HE1 LYS P 313      -9.796  14.759 -21.702  0.00  0.00      PRO  H  
ATOM   4766  HE2 LYS P 313      -9.956  14.627 -23.413  0.00  0.00      PRO  H  
ATOM   4767  HZ1 LYS P 313     -11.528  16.407 -21.524  0.00  0.00      PRO  H  
ATOM   4768  HZ2 LYS P 313     -10.419  16.906 -22.747  0.00  0.00      PRO  H  
ATOM   4769  HZ3 LYS P 313     -11.837  16.300 -23.252  0.00  0.00      PRO  H  
ATOM   4770  N   TYR P 314     -14.924   9.444 -21.498  0.00  0.00      PRO  N  
ATOM   4771  CA  TYR P 314     -16.191   8.741 -21.517  0.00  0.00      PRO  C  
ATOM   4772  C   TYR P 314     -17.224   9.251 -20.478  0.00  0.00      PRO  C  
ATOM   4773  O   TYR P 314     -18.312   9.557 -20.980  0.00  0.00      PRO  O  
ATOM   4774  CB  TYR P 314     -15.831   7.292 -21.020  0.00  0.00      PRO  C  
ATOM   4775  CG  TYR P 314     -16.981   6.353 -20.776  0.00  0.00      PRO  C  
ATOM   4776  CD1 TYR P 314     -18.003   6.214 -21.745  0.00  0.00      PRO  C  
ATOM   4777  CE1 TYR P 314     -19.062   5.371 -21.449  0.00  0.00      PRO  C  
ATOM   4778  CZ  TYR P 314     -19.179   4.662 -20.280  0.00  0.00      PRO  C  
ATOM   4779  OH  TYR P 314     -20.376   3.919 -20.064  0.00  0.00      PRO  O  
ATOM   4780  CD2 TYR P 314     -16.986   5.557 -19.586  0.00  0.00      PRO  C  
ATOM   4781  CE2 TYR P 314     -18.136   4.724 -19.339  0.00  0.00      PRO  C  
ATOM   4782  HN  TYR P 314     -14.185   8.842 -21.206  0.00  0.00      PRO  H  
ATOM   4783  HA  TYR P 314     -16.591   8.773 -22.520  0.00  0.00      PRO  H  
ATOM   4784  HB1 TYR P 314     -15.256   6.806 -21.837  0.00  0.00      PRO  H  
ATOM   4785  HB2 TYR P 314     -15.209   7.319 -20.099  0.00  0.00      PRO  H  
ATOM   4786  HD1 TYR P 314     -18.099   6.753 -22.675  0.00  0.00      PRO  H  
ATOM   4787  HE1 TYR P 314     -19.941   5.320 -22.074  0.00  0.00      PRO  H  
ATOM   4788  HH  TYR P 314     -20.996   4.255 -20.716  0.00  0.00      PRO  H  
ATOM   4789  HD2 TYR P 314     -16.239   5.787 -18.841  0.00  0.00      PRO  H  
ATOM   4790  HE2 TYR P 314     -18.201   4.032 -18.513  0.00  0.00      PRO  H  
ATOM   4791  N   ILE P 315     -16.968   9.296 -19.123  0.00  0.00      PRO  N  
ATOM   4792  CA  ILE P 315     -17.927   9.794 -18.139  0.00  0.00      PRO  C  
ATOM   4793  C   ILE P 315     -18.381  11.270 -18.427  0.00  0.00      PRO  C  
ATOM   4794  O   ILE P 315     -19.492  11.615 -18.260  0.00  0.00      PRO  O  
ATOM   4795  CB  ILE P 315     -17.368   9.530 -16.699  0.00  0.00      PRO  C  
ATOM   4796  CG2 ILE P 315     -18.092  10.311 -15.555  0.00  0.00      PRO  C  
ATOM   4797  CG1 ILE P 315     -17.412   8.006 -16.342  0.00  0.00      PRO  C  
ATOM   4798  CD  ILE P 315     -16.619   7.291 -15.169  0.00  0.00      PRO  C  
ATOM   4799  HN  ILE P 315     -16.101   8.951 -18.772  0.00  0.00      PRO  H  
ATOM   4800  HA  ILE P 315     -18.835   9.210 -18.161  0.00  0.00      PRO  H  
ATOM   4801  HB  ILE P 315     -16.336   9.883 -16.911  0.00  0.00      PRO  H  
ATOM   4802 HG21 ILE P 315     -17.627   9.973 -14.604  0.00  0.00      PRO  H  
ATOM   4803 HG22 ILE P 315     -17.987  11.403 -15.729  0.00  0.00      PRO  H  
ATOM   4804 HG23 ILE P 315     -19.156   9.992 -15.565  0.00  0.00      PRO  H  
ATOM   4805 HG11 ILE P 315     -18.462   7.673 -16.198  0.00  0.00      PRO  H  
ATOM   4806 HG12 ILE P 315     -17.064   7.481 -17.257  0.00  0.00      PRO  H  
ATOM   4807  HD1 ILE P 315     -17.024   7.489 -14.154  0.00  0.00      PRO  H  
ATOM   4808  HD2 ILE P 315     -16.630   6.193 -15.338  0.00  0.00      PRO  H  
ATOM   4809  HD3 ILE P 315     -15.545   7.575 -15.182  0.00  0.00      PRO  H  
ATOM   4810  N   LEU P 316     -17.438  12.171 -18.862  0.00  0.00      PRO  N  
ATOM   4811  CA  LEU P 316     -17.636  13.559 -19.273  0.00  0.00      PRO  C  
ATOM   4812  C   LEU P 316     -18.665  13.645 -20.413  0.00  0.00      PRO  C  
ATOM   4813  O   LEU P 316     -19.602  14.399 -20.425  0.00  0.00      PRO  O  
ATOM   4814  CB  LEU P 316     -16.369  14.176 -19.809  0.00  0.00      PRO  C  
ATOM   4815  CG  LEU P 316     -16.330  15.668 -20.248  0.00  0.00      PRO  C  
ATOM   4816  CD1 LEU P 316     -16.755  16.679 -19.200  0.00  0.00      PRO  C  
ATOM   4817  CD2 LEU P 316     -14.837  15.915 -20.711  0.00  0.00      PRO  C  
ATOM   4818  HN  LEU P 316     -16.506  11.816 -18.849  0.00  0.00      PRO  H  
ATOM   4819  HA  LEU P 316     -18.066  14.097 -18.441  0.00  0.00      PRO  H  
ATOM   4820  HB1 LEU P 316     -15.569  14.062 -19.046  0.00  0.00      PRO  H  
ATOM   4821  HB2 LEU P 316     -16.109  13.607 -20.727  0.00  0.00      PRO  H  
ATOM   4822  HG  LEU P 316     -16.945  15.778 -21.166  0.00  0.00      PRO  H  
ATOM   4823 HD11 LEU P 316     -16.460  16.333 -18.185  0.00  0.00      PRO  H  
ATOM   4824 HD12 LEU P 316     -16.299  17.662 -19.442  0.00  0.00      PRO  H  
ATOM   4825 HD13 LEU P 316     -17.864  16.674 -19.134  0.00  0.00      PRO  H  
ATOM   4826 HD21 LEU P 316     -14.835  16.878 -21.266  0.00  0.00      PRO  H  
ATOM   4827 HD22 LEU P 316     -14.134  16.021 -19.857  0.00  0.00      PRO  H  
ATOM   4828 HD23 LEU P 316     -14.382  15.182 -21.411  0.00  0.00      PRO  H  
ATOM   4829  N   GLN P 317     -18.457  12.853 -21.465  0.00  0.00      PRO  N  
ATOM   4830  CA  GLN P 317     -19.502  12.712 -22.604  0.00  0.00      PRO  C  
ATOM   4831  C   GLN P 317     -20.810  12.106 -22.325  0.00  0.00      PRO  C  
ATOM   4832  O   GLN P 317     -21.788  12.511 -22.955  0.00  0.00      PRO  O  
ATOM   4833  CB  GLN P 317     -18.835  12.173 -23.945  0.00  0.00      PRO  C  
ATOM   4834  CG  GLN P 317     -18.322  13.239 -24.890  0.00  0.00      PRO  C  
ATOM   4835  CD  GLN P 317     -17.392  14.206 -24.228  0.00  0.00      PRO  C  
ATOM   4836  OE1 GLN P 317     -17.685  15.412 -24.285  0.00  0.00      PRO  O  
ATOM   4837  NE2 GLN P 317     -16.233  13.703 -23.721  0.00  0.00      PRO  N  
ATOM   4838  HN  GLN P 317     -17.658  12.262 -21.544  0.00  0.00      PRO  H  
ATOM   4839  HA  GLN P 317     -19.788  13.680 -22.987  0.00  0.00      PRO  H  
ATOM   4840  HB1 GLN P 317     -18.011  11.473 -23.691  0.00  0.00      PRO  H  
ATOM   4841  HB2 GLN P 317     -19.480  11.561 -24.610  0.00  0.00      PRO  H  
ATOM   4842  HG1 GLN P 317     -17.803  12.985 -25.840  0.00  0.00      PRO  H  
ATOM   4843  HG2 GLN P 317     -19.246  13.770 -25.202  0.00  0.00      PRO  H  
ATOM   4844 HE21 GLN P 317     -15.476  14.349 -23.622  0.00  0.00      PRO  H  
ATOM   4845 HE22 GLN P 317     -16.114  12.716 -23.615  0.00  0.00      PRO  H  
ATOM   4846  N   LEU P 318     -20.873  11.003 -21.455  0.00  0.00      PRO  N  
ATOM   4847  CA  LEU P 318     -22.001  10.135 -21.008  0.00  0.00      PRO  C  
ATOM   4848  C   LEU P 318     -23.042  11.085 -20.278  0.00  0.00      PRO  C  
ATOM   4849  O   LEU P 318     -24.196  11.132 -20.701  0.00  0.00      PRO  O  
ATOM   4850  CB  LEU P 318     -21.409   9.131 -19.976  0.00  0.00      PRO  C  
ATOM   4851  CG  LEU P 318     -22.464   8.312 -19.217  0.00  0.00      PRO  C  
ATOM   4852  CD1 LEU P 318     -23.565   7.821 -20.133  0.00  0.00      PRO  C  
ATOM   4853  CD2 LEU P 318     -21.767   7.117 -18.582  0.00  0.00      PRO  C  
ATOM   4854  HN  LEU P 318     -20.004  10.669 -21.098  0.00  0.00      PRO  H  
ATOM   4855  HA  LEU P 318     -22.541   9.740 -21.855  0.00  0.00      PRO  H  
ATOM   4856  HB1 LEU P 318     -20.750   8.426 -20.526  0.00  0.00      PRO  H  
ATOM   4857  HB2 LEU P 318     -20.638   9.600 -19.328  0.00  0.00      PRO  H  
ATOM   4858  HG  LEU P 318     -22.903   8.919 -18.397  0.00  0.00      PRO  H  
ATOM   4859 HD11 LEU P 318     -24.257   8.591 -20.538  0.00  0.00      PRO  H  
ATOM   4860 HD12 LEU P 318     -23.161   7.214 -20.971  0.00  0.00      PRO  H  
ATOM   4861 HD13 LEU P 318     -24.236   7.203 -19.499  0.00  0.00      PRO  H  
ATOM   4862 HD21 LEU P 318     -20.841   7.417 -18.046  0.00  0.00      PRO  H  
ATOM   4863 HD22 LEU P 318     -22.485   6.550 -17.951  0.00  0.00      PRO  H  
ATOM   4864 HD23 LEU P 318     -21.443   6.395 -19.361  0.00  0.00      PRO  H  
ATOM   4865  N   PHE P 319     -22.557  11.923 -19.346  0.00  0.00      PRO  N  
ATOM   4866  CA  PHE P 319     -23.453  12.842 -18.711  0.00  0.00      PRO  C  
ATOM   4867  C   PHE P 319     -23.806  14.114 -19.398  0.00  0.00      PRO  C  
ATOM   4868  O   PHE P 319     -24.773  14.823 -19.017  0.00  0.00      PRO  O  
ATOM   4869  CB  PHE P 319     -22.930  13.095 -17.251  0.00  0.00      PRO  C  
ATOM   4870  CG  PHE P 319     -23.078  11.788 -16.410  0.00  0.00      PRO  C  
ATOM   4871  CD1 PHE P 319     -21.966  11.305 -15.640  0.00  0.00      PRO  C  
ATOM   4872  CE1 PHE P 319     -22.151  10.425 -14.557  0.00  0.00      PRO  C  
ATOM   4873  CZ  PHE P 319     -23.448   9.826 -14.401  0.00  0.00      PRO  C  
ATOM   4874  CD2 PHE P 319     -24.332  11.210 -16.153  0.00  0.00      PRO  C  
ATOM   4875  CE2 PHE P 319     -24.522  10.204 -15.190  0.00  0.00      PRO  C  
ATOM   4876  HN  PHE P 319     -21.671  11.765 -18.918  0.00  0.00      PRO  H  
ATOM   4877  HA  PHE P 319     -24.430  12.381 -18.739  0.00  0.00      PRO  H  
ATOM   4878  HB1 PHE P 319     -21.878  13.450 -17.229  0.00  0.00      PRO  H  
ATOM   4879  HB2 PHE P 319     -23.610  13.800 -16.725  0.00  0.00      PRO  H  
ATOM   4880  HD1 PHE P 319     -21.070  11.867 -15.861  0.00  0.00      PRO  H  
ATOM   4881  HE1 PHE P 319     -21.324  10.121 -13.931  0.00  0.00      PRO  H  
ATOM   4882  HZ  PHE P 319     -23.606   9.025 -13.694  0.00  0.00      PRO  H  
ATOM   4883  HD2 PHE P 319     -25.168  11.528 -16.759  0.00  0.00      PRO  H  
ATOM   4884  HE2 PHE P 319     -25.477   9.740 -14.993  0.00  0.00      PRO  H  
ATOM   4885  N   LYS P 320     -23.103  14.367 -20.504  0.00  0.00      PRO  N  
ATOM   4886  CA  LYS P 320     -23.481  15.306 -21.488  0.00  0.00      PRO  C  
ATOM   4887  C   LYS P 320     -24.451  14.723 -22.462  0.00  0.00      PRO  C  
ATOM   4888  O   LYS P 320     -25.057  15.424 -23.212  0.00  0.00      PRO  O  
ATOM   4889  CB  LYS P 320     -22.172  15.953 -22.190  0.00  0.00      PRO  C  
ATOM   4890  CG  LYS P 320     -21.369  16.862 -21.228  0.00  0.00      PRO  C  
ATOM   4891  CD  LYS P 320     -20.150  17.439 -21.900  0.00  0.00      PRO  C  
ATOM   4892  CE  LYS P 320     -19.581  18.650 -21.068  0.00  0.00      PRO  C  
ATOM   4893  NZ  LYS P 320     -20.638  19.670 -20.977  0.00  0.00      PRO  N1+
ATOM   4894  HN  LYS P 320     -22.433  13.722 -20.863  0.00  0.00      PRO  H  
ATOM   4895  HA  LYS P 320     -23.961  16.152 -21.019  0.00  0.00      PRO  H  
ATOM   4896  HB1 LYS P 320     -21.474  15.207 -22.626  0.00  0.00      PRO  H  
ATOM   4897  HB2 LYS P 320     -22.462  16.605 -23.041  0.00  0.00      PRO  H  
ATOM   4898  HG1 LYS P 320     -22.113  17.657 -21.006  0.00  0.00      PRO  H  
ATOM   4899  HG2 LYS P 320     -20.986  16.323 -20.336  0.00  0.00      PRO  H  
ATOM   4900  HD1 LYS P 320     -19.428  16.610 -22.065  0.00  0.00      PRO  H  
ATOM   4901  HD2 LYS P 320     -20.412  17.912 -22.871  0.00  0.00      PRO  H  
ATOM   4902  HE1 LYS P 320     -19.185  18.411 -20.058  0.00  0.00      PRO  H  
ATOM   4903  HE2 LYS P 320     -18.706  19.038 -21.632  0.00  0.00      PRO  H  
ATOM   4904  HZ1 LYS P 320     -21.155  19.667 -21.879  0.00  0.00      PRO  H  
ATOM   4905  HZ2 LYS P 320     -21.293  19.657 -20.170  0.00  0.00      PRO  H  
ATOM   4906  HZ3 LYS P 320     -20.340  20.659 -21.098  0.00  0.00      PRO  H  
ATOM   4907  N   THR P 321     -24.557  13.422 -22.582  0.00  0.00      PRO  N  
ATOM   4908  CA  THR P 321     -25.492  12.828 -23.599  0.00  0.00      PRO  C  
ATOM   4909  C   THR P 321     -26.841  12.438 -22.978  0.00  0.00      PRO  C  
ATOM   4910  O   THR P 321     -27.022  11.642 -22.027  0.00  0.00      PRO  O  
ATOM   4911  CB  THR P 321     -24.843  11.642 -24.165  0.00  0.00      PRO  C  
ATOM   4912  OG1 THR P 321     -23.721  12.069 -24.857  0.00  0.00      PRO  O  
ATOM   4913  CG2 THR P 321     -25.808  11.045 -25.160  0.00  0.00      PRO  C  
ATOM   4914  HN  THR P 321     -23.911  12.820 -22.120  0.00  0.00      PRO  H  
ATOM   4915  HA  THR P 321     -25.675  13.523 -24.406  0.00  0.00      PRO  H  
ATOM   4916  HB  THR P 321     -24.456  10.904 -23.430  0.00  0.00      PRO  H  
ATOM   4917  HG1 THR P 321     -23.012  12.368 -24.283  0.00  0.00      PRO  H  
ATOM   4918 HG21 THR P 321     -25.317  10.332 -25.856  0.00  0.00      PRO  H  
ATOM   4919 HG22 THR P 321     -26.570  10.441 -24.622  0.00  0.00      PRO  H  
ATOM   4920 HG23 THR P 321     -26.151  11.919 -25.753  0.00  0.00      PRO  H  
ATOM   4921  N   CYS P 322     -27.927  13.028 -23.512  0.00  0.00      PRO  N  
ATOM   4922  CA  CYS P 322     -29.301  12.789 -23.020  0.00  0.00      PRO  C  
ATOM   4923  C   CYS P 322     -29.833  11.403 -22.975  0.00  0.00      PRO  C  
ATOM   4924  O   CYS P 322     -29.469  10.535 -23.791  0.00  0.00      PRO  O  
ATOM   4925  CB  CYS P 322     -30.280  13.770 -23.798  0.00  0.00      PRO  C  
ATOM   4926  SG  CYS P 322     -30.040  15.528 -23.761  0.00  0.00      PRO  S  
ATOM   4927  HN  CYS P 322     -27.814  13.601 -24.320  0.00  0.00      PRO  H  
ATOM   4928  HA  CYS P 322     -29.217  13.106 -21.991  0.00  0.00      PRO  H  
ATOM   4929  HB1 CYS P 322     -30.125  13.426 -24.843  0.00  0.00      PRO  H  
ATOM   4930  HB2 CYS P 322     -31.346  13.518 -23.612  0.00  0.00      PRO  H  
ATOM   4931  HG1 CYS P 322     -30.446  16.016 -22.598  0.00  0.00      PRO  H  
ATOM   4932  N   ARG P 323     -30.754  11.102 -22.048  0.00  0.00      PRO  N  
ATOM   4933  CA  ARG P 323     -31.436   9.858 -21.824  0.00  0.00      PRO  C
[truncated: 34,368 more chars]
