# Supplementary material for: Exploring an Intracellular Allosteric Site of CC-Chemokine Receptor 4 from 3D Models, Probe Simulations, and Mutagenesis
Source: ACS Pharmacol Transl Sci. 2024 Jul 16;7(8):2516–26. doi: 10.1021/acsptsci.4c00330 (PMC11320731; doi:10.1021/acsptsci.4c00330)
Supplement: Supplementary file 2 — pt4c00330_si_002.zip [file pt4c00330_si_002.zip › GSK_CCR4-CCR5-dock-scal0_7.pdb]

REMARK   4      COMPLIES WITH FORMAT V. 3.0, 1-DEC-2006
REMARK 888
REMARK 888 WRITTEN BY MAESTRO (A PRODUCT OF SCHRODINGER, LLC)
TITLE     CCR4-4mbs-46%
EXPDTA    THEORETICAL MODEL, MODELLER 9.23 2020/01/07 12:40:52
REMARK 250  TEMPERATURE           (KELVIN) : NULL
REMARK 250  PH                             : NULL
MODEL        1
ATOM      1  N   ILE    25       8.152  -6.729  29.966  1.00136.15           N  
ATOM      2  CA  ILE    25       8.249  -6.304  28.605  1.00136.15           C  
ATOM      3  C   ILE    25       9.133  -5.107  28.602  1.00136.15           C  
ATOM      4  O   ILE    25       9.259  -4.426  29.617  1.00136.15           O  
ATOM      5  CB  ILE    25       6.916  -5.971  27.986  1.00136.15           C  
ATOM      6  CG1 ILE    25       6.176  -4.842  28.734  1.00136.15           C  
ATOM      7  CG2 ILE    25       6.112  -7.277  27.916  1.00136.15           C  
ATOM      8  CD1 ILE    25       6.717  -3.431  28.497  1.00136.15           C  
ATOM      9  H1  ILE    25       9.075  -6.936  30.320  1.00  0.00           H  
ATOM     10  H2  ILE    25       7.735  -5.995  30.520  1.00  0.00           H  
ATOM     11  HA  ILE    25       8.723  -7.094  28.022  1.00  0.00           H  
ATOM     12  HB  ILE    25       7.096  -5.633  26.966  1.00  0.00           H  
ATOM     13 HG13 ILE    25       6.182  -5.055  29.803  1.00  0.00           H  
ATOM     14 HG12 ILE    25       5.118  -4.871  28.475  1.00  0.00           H  
ATOM     15 HG21 ILE    25       5.137  -7.080  27.473  1.00  0.00           H  
ATOM     16 HG22 ILE    25       6.649  -8.003  27.305  1.00  0.00           H  
ATOM     17 HG23 ILE    25       5.979  -7.677  28.921  1.00  0.00           H  
ATOM     18 HD11 ILE    25       6.127  -2.714  29.069  1.00  0.00           H  
ATOM     19 HD12 ILE    25       7.757  -3.382  28.817  1.00  0.00           H  
ATOM     20 HD13 ILE    25       6.652  -3.190  27.437  1.00  0.00           H  
ATOM     21  N   PRO    26       9.785  -4.837  27.507  1.00156.01           N  
ATOM     22  CA  PRO    26      10.625  -3.679  27.485  1.00156.01           C  
ATOM     23  C   PRO    26       9.731  -2.495  27.601  1.00156.01           C  
ATOM     24  O   PRO    26       8.721  -2.447  26.901  1.00156.01           O  
ATOM     25  CD  PRO    26      10.251  -5.872  26.601  1.00156.01           C  
ATOM     26  CB  PRO    26      11.424  -3.771  26.188  1.00156.01           C  
ATOM     27  CG  PRO    26      11.513  -5.291  25.933  1.00156.01           C  
ATOM     28  HA  PRO    26      11.305  -3.707  28.335  1.00  0.00           H  
ATOM     29  HD2 PRO    26       9.492  -6.056  25.841  1.00  0.00           H  
ATOM     30  HD3 PRO    26      10.521  -6.760  27.172  1.00  0.00           H  
ATOM     31  HB3 PRO    26      12.425  -3.375  26.354  1.00  0.00           H  
ATOM     32  HB2 PRO    26      10.858  -3.303  25.384  1.00  0.00           H  
ATOM     33  HG2 PRO    26      11.473  -5.479  24.860  1.00  0.00           H  
ATOM     34  HG3 PRO    26      12.399  -5.689  26.426  1.00  0.00           H  
ATOM     35  N   LYS    27      10.071  -1.526  28.469  1.00197.07           N  
ATOM     36  CA  LYS    27       9.185  -0.414  28.608  1.00197.07           C  
ATOM     37  C   LYS    27       9.961   0.834  28.358  1.00197.07           C  
ATOM     38  O   LYS    27      11.051   1.058  28.882  1.00197.07           O  
ATOM     39  CB  LYS    27       8.552  -0.300  30.006  1.00197.07           C  
ATOM     40  CG  LYS    27       9.565  -0.028  31.115  1.00197.07           C  
ATOM     41  CD  LYS    27       8.916   0.377  32.438  1.00197.07           C  
ATOM     42  CE  LYS    27       8.134   1.691  32.354  1.00197.07           C  
ATOM     43  NZ  LYS    27       7.394   1.929  33.612  1.00197.07           N1+
ATOM     44  H   LYS    27      10.928  -1.601  28.997  1.00  0.00           H  
ATOM     45  HA  LYS    27       8.393  -0.496  27.864  1.00  0.00           H  
ATOM     46  HB3 LYS    27       8.006  -1.216  30.232  1.00  0.00           H  
ATOM     47  HB2 LYS    27       7.802   0.491  30.000  1.00  0.00           H  
ATOM     48  HG3 LYS    27      10.252   0.756  30.794  1.00  0.00           H  
ATOM     49  HG2 LYS    27      10.180  -0.915  31.269  1.00  0.00           H  
ATOM     50  HD3 LYS    27       9.684   0.463  33.206  1.00  0.00           H  
ATOM     51  HD2 LYS    27       8.252  -0.419  32.774  1.00  0.00           H  
ATOM     52  HE3 LYS    27       7.431   1.641  31.523  1.00  0.00           H  
ATOM     53  HE2 LYS    27       8.826   2.515  32.178  1.00  0.00           H  
ATOM     54  HZ1 LYS    27       6.883   2.798  33.544  1.00  0.00           H  
ATOM     55  HZ2 LYS    27       6.748   1.170  33.772  1.00  0.00           H  
ATOM     56  HZ3 LYS    27       8.046   1.983  34.381  1.00  0.00           H  
ATOM     57  N   PRO    28       9.382   1.629  27.514  1.00112.63           N  
ATOM     58  CA  PRO    28       9.964   2.901  27.199  1.00112.63           C  
ATOM     59  C   PRO    28       9.628   3.855  28.296  1.00112.63           C  
ATOM     60  O   PRO    28       8.915   3.468  29.220  1.00112.63           O  
ATOM     61  CD  PRO    28       8.723   1.043  26.360  1.00112.63           C  
ATOM     62  CB  PRO    28       9.380   3.314  25.851  1.00112.63           C  
ATOM     63  CG  PRO    28       9.034   1.976  25.181  1.00112.63           C  
ATOM     64  HA  PRO    28      11.046   2.801  27.116  1.00  0.00           H  
ATOM     65  HD2 PRO    28       7.647   1.021  26.531  1.00  0.00           H  
ATOM     66  HD3 PRO    28       9.145   0.057  26.163  1.00  0.00           H  
ATOM     67  HB3 PRO    28      10.146   3.823  25.267  1.00  0.00           H  
ATOM     68  HB2 PRO    28       8.465   3.883  26.015  1.00  0.00           H  
ATOM     69  HG2 PRO    28       8.139   2.099  24.573  1.00  0.00           H  
ATOM     70  HG3 PRO    28       9.909   1.603  24.648  1.00  0.00           H  
ATOM     71  N   CYS    29      10.128   5.104  28.209  1.00 91.54           N  
ATOM     72  CA  CYS    29       9.863   6.078  29.225  1.00 91.54           C  
ATOM     73  C   CYS    29       8.382   6.259  29.288  1.00 91.54           C  
ATOM     74  O   CYS    29       7.664   5.928  28.347  1.00 91.54           O  
ATOM     75  CB  CYS    29      10.510   7.453  28.950  1.00 91.54           C  
ATOM     76  SG  CYS    29      12.319   7.344  28.809  1.00 91.54           S  
ATOM     77  H   CYS    29      10.699   5.365  27.418  1.00  0.00           H  
ATOM     78  HA  CYS    29      10.219   5.700  30.183  1.00  0.00           H  
ATOM     79  HB3 CYS    29      10.249   8.143  29.751  1.00  0.00           H  
ATOM     80  HB2 CYS    29      10.100   7.869  28.031  1.00  0.00           H  
ATOM     81  N   THR    30       7.872   6.756  30.432  1.00117.38           N  
ATOM     82  CA  THR    30       6.451   6.895  30.553  1.00117.38           C  
ATOM     83  C   THR    30       5.963   7.827  29.492  1.00117.38           C  
ATOM     84  O   THR    30       6.184   9.037  29.556  1.00117.38           O  
ATOM     85  CB  THR    30       6.006   7.382  31.907  1.00117.38           C  
ATOM     86  OG1 THR    30       4.590   7.484  31.953  1.00117.38           O  
ATOM     87  CG2 THR    30       6.665   8.732  32.233  1.00117.38           C  
ATOM     88  H   THR    30       8.488   7.022  31.185  1.00  0.00           H  
ATOM     89  HA  THR    30       6.000   5.918  30.380  1.00  0.00           H  
ATOM     90  HB  THR    30       6.322   6.655  32.655  1.00  0.00           H  
ATOM     91  HG1 THR    30       4.319   7.795  32.819  1.00  0.00           H  
ATOM     92 HG21 THR    30       6.334   9.072  33.214  1.00  0.00           H  
ATOM     93 HG22 THR    30       7.749   8.616  32.235  1.00  0.00           H  
ATOM     94 HG23 THR    30       6.381   9.468  31.481  1.00  0.00           H  
ATOM     95  N   LYS    31       5.268   7.269  28.481  1.00123.38           N  
ATOM     96  CA  LYS    31       4.759   8.045  27.386  1.00123.38           C  
ATOM     97  C   LYS    31       3.461   8.648  27.811  1.00123.38           C  
ATOM     98  O   LYS    31       2.878   8.241  28.812  1.00123.38           O  
ATOM     99  CB  LYS    31       4.445   7.240  26.110  1.00123.38           C  
ATOM    100  CG  LYS    31       5.644   6.535  25.476  1.00123.38           C  
ATOM    101  CD  LYS    31       6.072   5.268  26.218  1.00123.38           C  
ATOM    102  CE  LYS    31       5.257   4.026  25.848  1.00123.38           C  
ATOM    103  NZ  LYS    31       5.604   3.590  24.476  1.00123.38           N1+
ATOM    104  H   LYS    31       5.091   6.274  28.478  1.00  0.00           H  
ATOM    105  HA  LYS    31       5.464   8.841  27.147  1.00  0.00           H  
ATOM    106  HB3 LYS    31       3.983   7.898  25.374  1.00  0.00           H  
ATOM    107  HB2 LYS    31       3.670   6.506  26.328  1.00  0.00           H  
ATOM    108  HG3 LYS    31       6.485   7.227  25.425  1.00  0.00           H  
ATOM    109  HG2 LYS    31       5.411   6.285  24.441  1.00  0.00           H  
ATOM    110  HD3 LYS    31       6.002   5.439  27.292  1.00  0.00           H  
ATOM    111  HD2 LYS    31       7.128   5.077  26.028  1.00  0.00           H  
ATOM    112  HE3 LYS    31       4.194   4.262  25.897  1.00  0.00           H  
ATOM    113  HE2 LYS    31       5.479   3.223  26.550  1.00  0.00           H  
ATOM    114  HZ1 LYS    31       5.064   2.770  24.237  1.00  0.00           H  
ATOM    115  HZ2 LYS    31       5.396   4.333  23.824  1.00  0.00           H  
ATOM    116  HZ3 LYS    31       6.588   3.368  24.431  1.00  0.00           H  
ATOM    117  N   GLU    32       2.992   9.666  27.059  1.00 42.59           N  
ATOM    118  CA  GLU    32       1.742  10.297  27.373  1.00 42.59           C  
ATOM    119  C   GLU    32       0.629   9.441  26.860  1.00 42.59           C  
ATOM    120  O   GLU    32       0.828   8.608  25.976  1.00 42.59           O  
ATOM    121  CB  GLU    32       1.567  11.709  26.787  1.00 42.59           C  
ATOM    122  CG  GLU    32       2.464  12.752  27.454  1.00 42.59           C  
ATOM    123  CD  GLU    32       1.986  14.130  27.021  1.00 42.59           C  
ATOM    124  OE1 GLU    32       1.410  14.235  25.906  1.00 42.59           O  
ATOM    125  OE2 GLU    32       2.180  15.096  27.805  1.00 42.59           O1-
ATOM    126  H   GLU    32       3.523   9.993  26.265  1.00  0.00           H  
ATOM    127  HA  GLU    32       1.653  10.363  28.456  1.00  0.00           H  
ATOM    128  HB3 GLU    32       0.526  12.014  26.882  1.00  0.00           H  
ATOM    129  HB2 GLU    32       1.775  11.685  25.718  1.00  0.00           H  
ATOM    130  HG3 GLU    32       3.494  12.606  27.129  1.00  0.00           H  
ATOM    131  HG2 GLU    32       2.379  12.663  28.537  1.00  0.00           H  
ATOM    132  N   GLY    33      -0.587   9.623  27.426  1.00 36.89           N  
ATOM    133  CA  GLY    33      -1.700   8.805  27.037  1.00 36.89           C  
ATOM    134  C   GLY    33      -2.448   9.489  25.937  1.00 36.89           C  
ATOM    135  O   GLY    33      -3.209  10.428  26.160  1.00 36.89           O  
ATOM    136  H   GLY    33      -0.715  10.339  28.128  1.00  0.00           H  
ATOM    137  HA3 GLY    33      -2.362   8.662  27.891  1.00  0.00           H  
ATOM    138  HA2 GLY    33      -1.336   7.840  26.684  1.00  0.00           H  
ATOM    139  N   ILE    34      -2.187   9.009  24.707  1.00109.70           N  
ATOM    140  CA  ILE    34      -2.768   9.387  23.451  1.00109.70           C  
ATOM    141  C   ILE    34      -4.150   8.838  23.303  1.00109.70           C  
ATOM    142  O   ILE    34      -4.983   9.414  22.605  1.00109.70           O  
ATOM    143  CB  ILE    34      -1.969   8.899  22.278  1.00109.70           C  
ATOM    144  CG1 ILE    34      -2.445   9.581  20.987  1.00109.70           C  
ATOM    145  CG2 ILE    34      -2.058   7.364  22.239  1.00109.70           C  
ATOM    146  CD1 ILE    34      -1.497   9.367  19.809  1.00109.70           C  
ATOM    147  H   ILE    34      -1.498   8.282  24.584  1.00  0.00           H  
ATOM    148  HA  ILE    34      -2.821  10.475  23.407  1.00  0.00           H  
ATOM    149  HB  ILE    34      -0.927   9.174  22.440  1.00  0.00           H  
ATOM    150 HG13 ILE    34      -2.566  10.650  21.164  1.00  0.00           H  
ATOM    151 HG12 ILE    34      -3.436   9.209  20.727  1.00  0.00           H  
ATOM    152 HG21 ILE    34      -1.484   6.987  21.393  1.00  0.00           H  
ATOM    153 HG22 ILE    34      -1.654   6.952  23.163  1.00  0.00           H  
ATOM    154 HG23 ILE    34      -3.100   7.063  22.134  1.00  0.00           H  
ATOM    155 HD11 ILE    34      -1.891   9.873  18.929  1.00  0.00           H  
ATOM    156 HD12 ILE    34      -0.516   9.774  20.053  1.00  0.00           H  
ATOM    157 HD13 ILE    34      -1.406   8.299  19.605  1.00  0.00           H  
ATOM    158  N   LYS    35      -4.409   7.677  23.933  1.00113.20           N  
ATOM    159  CA  LYS    35      -5.602   6.910  23.706  1.00113.20           C  
ATOM    160  C   LYS    35      -6.843   7.724  23.913  1.00113.20           C  
ATOM    161  O   LYS    35      -7.813   7.552  23.178  1.00113.20           O  
ATOM    162  CB  LYS    35      -5.711   5.673  24.613  1.00113.20           C  
ATOM    163  CG  LYS    35      -5.892   6.001  26.096  1.00113.20           C  
ATOM    164  CD  LYS    35      -6.354   4.800  26.928  1.00113.20           C  
ATOM    165  CE  LYS    35      -6.539   5.121  28.412  1.00113.20           C  
ATOM    166  NZ  LYS    35      -5.227   5.391  29.037  1.00113.20           N1+
ATOM    167  H   LYS    35      -3.749   7.307  24.601  1.00  0.00           H  
ATOM    168  HA  LYS    35      -5.591   6.569  22.672  1.00  0.00           H  
ATOM    169  HB3 LYS    35      -4.824   5.052  24.485  1.00  0.00           H  
ATOM    170  HB2 LYS    35      -6.539   5.050  24.277  1.00  0.00           H  
ATOM    171  HG3 LYS    35      -6.611   6.814  26.202  1.00  0.00           H  
ATOM    172  HG2 LYS    35      -4.954   6.382  26.499  1.00  0.00           H  
ATOM    173  HD3 LYS    35      -5.636   3.987  26.820  1.00  0.00           H  
ATOM    174  HD2 LYS    35      -7.289   4.417  26.522  1.00  0.00           H  
ATOM    175  HE3 LYS    35      -7.011   4.273  28.910  1.00  0.00           H  
ATOM    176  HE2 LYS    35      -7.179   5.997  28.518  1.00  0.00           H  
ATOM    177  HZ1 LYS    35      -5.357   5.602  30.015  1.00  0.00           H  
ATOM    178  HZ2 LYS    35      -4.635   4.578  28.943  1.00  0.00           H  
ATOM    179  HZ3 LYS    35      -4.792   6.180  28.579  1.00  0.00           H  
ATOM    180  N   ALA    36      -6.873   8.618  24.918  1.00 27.20           N  
ATOM    181  CA  ALA    36      -8.058   9.395  25.152  1.00 27.20           C  
ATOM    182  C   ALA    36      -8.337  10.242  23.947  1.00 27.20           C  
ATOM    183  O   ALA    36      -9.488  10.386  23.542  1.00 27.20           O  
ATOM    184  CB  ALA    36      -7.925  10.341  26.356  1.00 27.20           C  
ATOM    185  H   ALA    36      -6.062   8.742  25.506  1.00  0.00           H  
ATOM    186  HA  ALA    36      -8.899   8.722  25.318  1.00  0.00           H  
ATOM    187  HB1 ALA    36      -8.851  10.902  26.484  1.00  0.00           H  
ATOM    188  HB2 ALA    36      -7.727   9.759  27.255  1.00  0.00           H  
ATOM    189  HB3 ALA    36      -7.102  11.035  26.184  1.00  0.00           H  
ATOM    190  N   PHE    37      -7.285  10.849  23.362  1.00 90.11           N  
ATOM    191  CA  PHE    37      -7.415  11.690  22.205  1.00 90.11           C  
ATOM    192  C   PHE    37      -7.831  10.875  21.019  1.00 90.11           C  
ATOM    193  O   PHE    37      -8.732  11.259  20.277  1.00 90.11           O  
ATOM    194  CB  PHE    37      -6.094  12.370  21.805  1.00 90.11           C  
ATOM    195  CG  PHE    37      -5.735  13.386  22.834  1.00 90.11           C  
ATOM    196  CD1 PHE    37      -6.306  14.639  22.803  1.00 90.11           C  
ATOM    197  CD2 PHE    37      -4.820  13.094  23.817  1.00 90.11           C  
ATOM    198  CE1 PHE    37      -5.973  15.583  23.747  1.00 90.11           C  
ATOM    199  CE2 PHE    37      -4.484  14.034  24.762  1.00 90.11           C  
ATOM    200  CZ  PHE    37      -5.060  15.283  24.728  1.00 90.11           C  
ATOM    201  H   PHE    37      -6.357  10.720  23.736  1.00  0.00           H  
ATOM    202  HA  PHE    37      -8.168  12.454  22.398  1.00  0.00           H  
ATOM    203  HB3 PHE    37      -6.215  12.859  20.840  1.00  0.00           H  
ATOM    204  HB2 PHE    37      -5.305  11.621  21.743  1.00  0.00           H  
ATOM    205  HD1 PHE    37      -7.021  14.887  22.034  1.00  0.00           H  
ATOM    206  HD2 PHE    37      -4.359  12.118  23.852  1.00  0.00           H  
ATOM    207  HE1 PHE    37      -6.430  16.562  23.718  1.00  0.00           H  
ATOM    208  HE2 PHE    37      -3.767  13.792  25.532  1.00  0.00           H  
ATOM    209  HZ  PHE    37      -4.798  16.026  25.467  1.00  0.00           H  
ATOM    210  N   GLY    38      -7.184   9.707  20.825  1.00 26.94           N  
ATOM    211  CA  GLY    38      -7.385   8.874  19.674  1.00 26.94           C  
ATOM    212  C   GLY    38      -8.800   8.403  19.602  1.00 26.94           C  
ATOM    213  O   GLY    38      -9.353   8.255  18.514  1.00 26.94           O  
ATOM    214  H   GLY    38      -6.520   9.379  21.510  1.00  0.00           H  
ATOM    215  HA3 GLY    38      -6.719   8.013  19.728  1.00  0.00           H  
ATOM    216  HA2 GLY    38      -7.143   9.437  18.773  1.00  0.00           H  
ATOM    217  N   GLU    39      -9.422   8.123  20.759  1.00 85.62           N  
ATOM    218  CA  GLU    39     -10.757   7.605  20.747  1.00 85.62           C  
ATOM    219  C   GLU    39     -11.681   8.604  20.119  1.00 85.62           C  
ATOM    220  O   GLU    39     -12.611   8.219  19.418  1.00 85.62           O  
ATOM    221  CB  GLU    39     -11.300   7.263  22.144  1.00 85.62           C  
ATOM    222  CG  GLU    39     -11.409   8.454  23.096  1.00 85.62           C  
ATOM    223  CD  GLU    39     -11.998   7.938  24.402  1.00 85.62           C  
ATOM    224  OE1 GLU    39     -12.308   6.718  24.466  1.00 85.62           O  
ATOM    225  OE2 GLU    39     -12.150   8.755  25.349  1.00 85.62           O1-
ATOM    226  H   GLU    39      -8.949   8.278  21.637  1.00  0.00           H  
ATOM    227  HA  GLU    39     -10.768   6.698  20.142  1.00  0.00           H  
ATOM    228  HB3 GLU    39     -10.673   6.494  22.596  1.00  0.00           H  
ATOM    229  HB2 GLU    39     -12.276   6.789  22.046  1.00  0.00           H  
ATOM    230  HG3 GLU    39     -12.077   9.202  22.668  1.00  0.00           H  
ATOM    231  HG2 GLU    39     -10.416   8.862  23.282  1.00  0.00           H  
ATOM    232  N   LEU    40     -11.520   9.908  20.421  1.00 98.67           N  
ATOM    233  CA  LEU    40     -12.357  10.904  19.810  1.00 98.67           C  
ATOM    234  C   LEU    40     -11.998  11.176  18.372  1.00 98.67           C  
ATOM    235  O   LEU    40     -12.882  11.281  17.524  1.00 98.67           O  
ATOM    236  CB  LEU    40     -12.338  12.252  20.554  1.00 98.67           C  
ATOM    237  CG  LEU    40     -13.036  12.209  21.927  1.00 98.67           C  
ATOM    238  CD1 LEU    40     -12.323  11.253  22.894  1.00 98.67           C  
ATOM    239  CD2 LEU    40     -13.218  13.622  22.503  1.00 98.67           C  
ATOM    240  H   LEU    40     -10.808  10.189  21.079  1.00  0.00           H  
ATOM    241  HA  LEU    40     -13.381  10.531  19.830  1.00  0.00           H  
ATOM    242  HB3 LEU    40     -12.807  13.015  19.934  1.00  0.00           H  
ATOM    243  HB2 LEU    40     -11.306  12.578  20.683  1.00  0.00           H  
ATOM    244  HG  LEU    40     -14.034  11.804  21.761  1.00  0.00           H  
ATOM    245 HD11 LEU    40     -12.845  11.250  23.851  1.00  0.00           H  
ATOM    246 HD12 LEU    40     -12.323  10.246  22.477  1.00  0.00           H  
ATOM    247 HD13 LEU    40     -11.296  11.585  23.041  1.00  0.00           H  
ATOM    248 HD21 LEU    40     -13.713  13.559  23.472  1.00  0.00           H  
ATOM    249 HD22 LEU    40     -12.244  14.094  22.624  1.00  0.00           H  
ATOM    250 HD23 LEU    40     -13.827  14.218  21.823  1.00  0.00           H  
ATOM    251  N   PHE    41     -10.689  11.347  18.079  1.00 66.43           N  
ATOM    252  CA  PHE    41     -10.206  11.765  16.786  1.00 66.43           C  
ATOM    253  C   PHE    41     -10.285  10.736  15.687  1.00 66.43           C  
ATOM    254  O   PHE    41     -10.814  11.024  14.617  1.00 66.43           O  
ATOM    255  CB  PHE    41      -8.748  12.252  16.849  1.00 66.43           C  
ATOM    256  CG  PHE    41      -8.395  12.800  15.511  1.00 66.43           C  
ATOM    257  CD1 PHE    41      -8.796  14.068  15.155  1.00 66.43           C  
ATOM    258  CD2 PHE    41      -7.660  12.056  14.617  1.00 66.43           C  
ATOM    259  CE1 PHE    41      -8.471  14.584  13.924  1.00 66.43           C  
ATOM    260  CE2 PHE    41      -7.332  12.567  13.384  1.00 66.43           C  
ATOM    261  CZ  PHE    41      -7.737  13.834  13.037  1.00 66.43           C  
ATOM    262  H   PHE    41      -9.988  11.180  18.786  1.00  0.00           H  
ATOM    263  HA  PHE    41     -10.815  12.615  16.476  1.00  0.00           H  
ATOM    264  HB3 PHE    41      -8.095  11.411  17.081  1.00  0.00           H  
ATOM    265  HB2 PHE    41      -8.661  13.040  17.598  1.00  0.00           H  
ATOM    266  HD1 PHE    41      -9.370  14.667  15.846  1.00  0.00           H  
ATOM    267  HD2 PHE    41      -7.334  11.060  14.880  1.00  0.00           H  
ATOM    268  HE1 PHE    41      -8.793  15.579  13.654  1.00  0.00           H  
ATOM    269  HE2 PHE    41      -6.757  11.974  12.689  1.00  0.00           H  
ATOM    270  HZ  PHE    41      -7.481  14.240  12.070  1.00  0.00           H  
ATOM    271  N   LEU    42      -9.779   9.506  15.920  1.00 68.86           N  
ATOM    272  CA  LEU    42      -9.624   8.525  14.873  1.00 68.86           C  
ATOM    273  C   LEU    42     -10.916   8.053  14.282  1.00 68.86           C  
ATOM    274  O   LEU    42     -10.994   7.919  13.064  1.00 68.86           O  
ATOM    275  CB  LEU    42      -8.840   7.274  15.313  1.00 68.86           C  
ATOM    276  CG  LEU    42      -7.360   7.551  15.634  1.00 68.86           C  
ATOM    277  CD1 LEU    42      -6.625   6.263  16.044  1.00 68.86           C  
ATOM    278  CD2 LEU    42      -6.665   8.285  14.475  1.00 68.86           C  
ATOM    279  H   LEU    42      -9.494   9.247  16.853  1.00  0.00           H  
ATOM    280  HA  LEU    42      -9.055   8.996  14.072  1.00  0.00           H  
ATOM    281  HB3 LEU    42      -8.905   6.513  14.536  1.00  0.00           H  
ATOM    282  HB2 LEU    42      -9.323   6.833  16.185  1.00  0.00           H  
ATOM    283  HG  LEU    42      -7.339   8.220  16.494  1.00  0.00           H  
ATOM    284 HD11 LEU    42      -5.583   6.494  16.264  1.00  0.00           H  
ATOM    285 HD12 LEU    42      -7.098   5.841  16.931  1.00  0.00           H  
ATOM    286 HD13 LEU    42      -6.672   5.540  15.230  1.00  0.00           H  
ATOM    287 HD21 LEU    42      -5.621   8.465  14.732  1.00  0.00           H  
ATOM    288 HD22 LEU    42      -6.715   7.673  13.575  1.00  0.00           H  
ATOM    289 HD23 LEU    42      -7.164   9.237  14.296  1.00  0.00           H  
ATOM    290  N   PRO    43     -11.941   7.793  15.034  1.00 83.05           N  
ATOM    291  CA  PRO    43     -13.121   7.246  14.429  1.00 83.05           C  
ATOM    292  C   PRO    43     -13.721   8.071  13.329  1.00 83.05           C  
ATOM    293  O   PRO    43     -14.111   7.469  12.333  1.00 83.05           O  
ATOM    294  CD  PRO    43     -11.807   7.400  16.426  1.00 83.05           C  
ATOM    295  CB  PRO    43     -14.053   6.913  15.592  1.00 83.05           C  
ATOM    296  CG  PRO    43     -13.074   6.579  16.736  1.00 83.05           C  
ATOM    297  HA  PRO    43     -12.830   6.295  13.982  1.00  0.00           H  
ATOM    298  HD2 PRO    43     -11.792   8.292  17.052  1.00  0.00           H  
ATOM    299  HD3 PRO    43     -10.929   6.765  16.539  1.00  0.00           H  
ATOM    300  HB3 PRO    43     -14.633   6.024  15.345  1.00  0.00           H  
ATOM    301  HB2 PRO    43     -14.628   7.801  15.858  1.00  0.00           H  
ATOM    302  HG2 PRO    43     -13.498   6.912  17.683  1.00  0.00           H  
ATOM    303  HG3 PRO    43     -12.832   5.516  16.706  1.00  0.00           H  
ATOM    304  N   PRO    44     -13.832   9.369  13.431  1.00 70.39           N  
ATOM    305  CA  PRO    44     -14.392  10.109  12.334  1.00 70.39           C  
ATOM    306  C   PRO    44     -13.521  10.112  11.116  1.00 70.39           C  
ATOM    307  O   PRO    44     -14.054  10.069  10.008  1.00 70.39           O  
ATOM    308  CD  PRO    44     -14.118  10.000  14.710  1.00 70.39           C  
ATOM    309  CB  PRO    44     -14.709  11.498  12.887  1.00 70.39           C  
ATOM    310  CG  PRO    44     -14.976  11.235  14.380  1.00 70.39           C  
ATOM    311  HA  PRO    44     -15.336   9.636  12.065  1.00  0.00           H  
ATOM    312  HD2 PRO    44     -13.185  10.322  15.171  1.00  0.00           H  
ATOM    313  HD3 PRO    44     -14.695   9.314  15.331  1.00  0.00           H  
ATOM    314  HB3 PRO    44     -15.620  11.872  12.420  1.00  0.00           H  
ATOM    315  HB2 PRO    44     -13.832  12.135  12.784  1.00  0.00           H  
ATOM    316  HG2 PRO    44     -14.626  12.086  14.964  1.00  0.00           H  
ATOM    317  HG3 PRO    44     -16.028  10.991  14.522  1.00  0.00           H  
ATOM    318  N   LEU    45     -12.186  10.161  11.290  1.00152.26           N  
ATOM    319  CA  LEU    45     -11.307  10.199  10.156  1.00152.26           C  
ATOM    320  C   LEU    45     -11.416   8.920   9.398  1.00152.26           C  
ATOM    321  O   LEU    45     -11.551   8.924   8.178  1.00152.26           O  
ATOM    322  CB  LEU    45      -9.812  10.337  10.504  1.00152.26           C  
ATOM    323  CG  LEU    45      -9.377  11.743  10.946  1.00152.26           C  
ATOM    324  CD1 LEU    45      -9.556  12.761   9.809  1.00152.26           C  
ATOM    325  CD2 LEU    45     -10.062  12.175  12.248  1.00152.26           C  
ATOM    326  H   LEU    45     -11.799  10.171  12.222  1.00  0.00           H  
ATOM    327  HA  LEU    45     -11.598  11.025   9.508  1.00  0.00           H  
ATOM    328  HB3 LEU    45      -9.213  10.026   9.648  1.00  0.00           H  
ATOM    329  HB2 LEU    45      -9.556   9.617  11.281  1.00  0.00           H  
ATOM    330  HG  LEU    45      -8.309  11.690  11.155  1.00  0.00           H  
ATOM    331 HD11 LEU    45      -9.240  13.747  10.149  1.00  0.00           H  
ATOM    332 HD12 LEU    45      -8.949  12.460   8.955  1.00  0.00           H  
ATOM    333 HD13 LEU    45     -10.604  12.797   9.516  1.00  0.00           H  
ATOM    334 HD21 LEU    45      -9.724  13.175  12.522  1.00  0.00           H  
ATOM    335 HD22 LEU    45     -11.142  12.185  12.105  1.00  0.00           H  
ATOM    336 HD23 LEU    45      -9.807  11.474  13.042  1.00  0.00           H  
ATOM    337  N   TYR    46     -11.388   7.790  10.122  1.00 68.29           N  
ATOM    338  CA  TYR    46     -11.397   6.483   9.529  1.00 68.29           C  
ATOM    339  C   TYR    46     -12.676   6.275   8.788  1.00 68.29           C  
ATOM    340  O   TYR    46     -12.688   5.657   7.723  1.00 68.29           O  
ATOM    341  CB  TYR    46     -11.212   5.362  10.568  1.00 68.29           C  
ATOM    342  CG  TYR    46      -9.775   5.365  10.979  1.00 68.29           C  
ATOM    343  CD1 TYR    46      -9.214   6.467  11.576  1.00 68.29           C  
ATOM    344  CD2 TYR    46      -8.989   4.250  10.794  1.00 68.29           C  
ATOM    345  CE1 TYR    46      -7.894   6.476  11.962  1.00 68.29           C  
ATOM    346  CE2 TYR    46      -7.669   4.246  11.179  1.00 68.29           C  
ATOM    347  CZ  TYR    46      -7.117   5.362  11.762  1.00 68.29           C  
ATOM    348  OH  TYR    46      -5.763   5.360  12.157  1.00 68.29           O  
ATOM    349  H   TYR    46     -11.360   7.837  11.129  1.00  0.00           H  
ATOM    350  HA  TYR    46     -10.575   6.425   8.815  1.00  0.00           H  
ATOM    351  HB3 TYR    46     -11.458   4.402  10.115  1.00  0.00           H  
ATOM    352  HB2 TYR    46     -11.838   5.567  11.436  1.00  0.00           H  
ATOM    353  HD1 TYR    46      -9.810   7.351  11.751  1.00  0.00           H  
ATOM    354  HD2 TYR    46      -9.407   3.362  10.343  1.00  0.00           H  
ATOM    355  HE1 TYR    46      -7.473   7.358  12.421  1.00  0.00           H  
ATOM    356  HE2 TYR    46      -7.063   3.366  11.022  1.00  0.00           H  
ATOM    357  HH  TYR    46      -5.369   4.510  11.946  1.00  0.00           H  
ATOM    358  N   SER    47     -13.797   6.771   9.341  1.00 27.53           N  
ATOM    359  CA  SER    47     -15.068   6.589   8.706  1.00 27.53           C  
ATOM    360  C   SER    47     -15.056   7.274   7.373  1.00 27.53           C  
ATOM    361  O   SER    47     -15.580   6.744   6.396  1.00 27.53           O  
ATOM    362  CB  SER    47     -16.224   7.189   9.525  1.00 27.53           C  
ATOM    363  OG  SER    47     -16.335   6.512  10.768  1.00 27.53           O  
ATOM    364  H   SER    47     -13.749   7.278  10.213  1.00  0.00           H  
ATOM    365  HA  SER    47     -15.246   5.523   8.560  1.00  0.00           H  
ATOM    366  HB3 SER    47     -17.155   7.084   8.971  1.00  0.00           H  
ATOM    367  HB2 SER    47     -16.031   8.248   9.704  1.00  0.00           H  
ATOM    368  HG  SER    47     -17.057   6.890  11.275  1.00  0.00           H  
ATOM    369  N   LEU    48     -14.463   8.483   7.303  1.00119.71           N  
ATOM    370  CA  LEU    48     -14.458   9.252   6.091  1.00119.71           C  
ATOM    371  C   LEU    48     -13.644   8.548   5.040  1.00119.71           C  
ATOM    372  O   LEU    48     -14.069   8.435   3.893  1.00119.71           O  
ATOM    373  CB  LEU    48     -13.863  10.656   6.312  1.00119.71           C  
ATOM    374  CG  LEU    48     -14.028  11.641   5.133  1.00119.71           C  
ATOM    375  CD1 LEU    48     -13.219  11.223   3.894  1.00119.71           C  
ATOM    376  CD2 LEU    48     -15.514  11.885   4.829  1.00119.71           C  
ATOM    377  H   LEU    48     -14.006   8.868   8.116  1.00  0.00           H  
ATOM    378  HA  LEU    48     -15.483   9.355   5.735  1.00  0.00           H  
ATOM    379  HB3 LEU    48     -12.805  10.564   6.557  1.00  0.00           H  
ATOM    380  HB2 LEU    48     -14.297  11.095   7.210  1.00  0.00           H  
ATOM    381  HG  LEU    48     -13.619  12.595   5.465  1.00  0.00           H  
ATOM    382 HD11 LEU    48     -13.374  11.951   3.098  1.00  0.00           H  
ATOM    383 HD12 LEU    48     -12.160  11.182   4.147  1.00  0.00           H  
ATOM    384 HD13 LEU    48     -13.550  10.241   3.558  1.00  0.00           H  
ATOM    385 HD21 LEU    48     -15.604  12.581   3.996  1.00  0.00           H  
ATOM    386 HD22 LEU    48     -15.991  10.940   4.567  1.00  0.00           H  
ATOM    387 HD23 LEU    48     -16.001  12.306   5.708  1.00  0.00           H  
ATOM    388  N   VAL    49     -12.453   8.043   5.413  1.00 35.72           N  
ATOM    389  CA  VAL    49     -11.552   7.405   4.489  1.00 35.72           C  
ATOM    390  C   VAL    49     -12.220   6.189   3.931  1.00 35.72           C  
ATOM    391  O   VAL    49     -12.111   5.895   2.741  1.00 35.72           O  
ATOM    392  CB  VAL    49     -10.279   6.966   5.150  1.00 35.72           C  
ATOM    393  CG1 VAL    49      -9.409   6.230   4.116  1.00 35.72           C  
ATOM    394  CG2 VAL    49      -9.607   8.201   5.775  1.00 35.72           C  
ATOM    395  H   VAL    49     -12.158   8.104   6.376  1.00  0.00           H  
ATOM    396  HA  VAL    49     -11.318   8.094   3.678  1.00  0.00           H  
ATOM    397  HB  VAL    49     -10.529   6.267   5.949  1.00  0.00           H  
ATOM    398 HG11 VAL    49      -8.481   5.906   4.585  1.00  0.00           H  
ATOM    399 HG12 VAL    49      -9.948   5.361   3.740  1.00  0.00           H  
ATOM    400 HG13 VAL    49      -9.182   6.903   3.289  1.00  0.00           H  
ATOM    401 HG21 VAL    49      -8.679   7.902   6.261  1.00  0.00           H  
ATOM    402 HG22 VAL    49      -9.389   8.931   4.995  1.00  0.00           H  
ATOM    403 HG23 VAL    49     -10.276   8.646   6.511  1.00  0.00           H  
ATOM    404  N   PHE    50     -12.942   5.450   4.792  1.00 50.04           N  
ATOM    405  CA  PHE    50     -13.612   4.236   4.424  1.00 50.04           C  
ATOM    406  C   PHE    50     -14.638   4.510   3.365  1.00 50.04           C  
ATOM    407  O   PHE    50     -14.695   3.792   2.369  1.00 50.04           O  
ATOM    408  CB  PHE    50     -14.332   3.601   5.632  1.00 50.04           C  
ATOM    409  CG  PHE    50     -15.128   2.423   5.186  1.00 50.04           C  
ATOM    410  CD1 PHE    50     -14.521   1.213   4.936  1.00 50.04           C  
ATOM    411  CD2 PHE    50     -16.493   2.531   5.031  1.00 50.04           C  
ATOM    412  CE1 PHE    50     -15.265   0.129   4.529  1.00 50.04           C  
ATOM    413  CE2 PHE    50     -17.239   1.451   4.626  1.00 50.04           C  
ATOM    414  CZ  PHE    50     -16.623   0.248   4.370  1.00 50.04           C  
ATOM    415  H   PHE    50     -13.034   5.743   5.754  1.00  0.00           H  
ATOM    416  HA  PHE    50     -12.879   3.529   4.035  1.00  0.00           H  
ATOM    417  HB3 PHE    50     -14.995   4.337   6.087  1.00  0.00           H  
ATOM    418  HB2 PHE    50     -13.594   3.282   6.367  1.00  0.00           H  
ATOM    419  HD1 PHE    50     -13.454   1.109   5.058  1.00  0.00           H  
ATOM    420  HD2 PHE    50     -16.986   3.471   5.230  1.00  0.00           H  
ATOM    421  HE1 PHE    50     -14.780  -0.817   4.335  1.00  0.00           H  
ATOM    422  HE2 PHE    50     -18.308   1.549   4.508  1.00  0.00           H  
ATOM    423  HZ  PHE    50     -17.205  -0.602   4.044  1.00  0.00           H  
ATOM    424  N   VAL    51     -15.480   5.551   3.550  1.00 91.95           N  
ATOM    425  CA  VAL    51     -16.532   5.827   2.610  1.00 91.95           C  
ATOM    426  C   VAL    51     -15.973   6.232   1.276  1.00 91.95           C  
ATOM    427  O   VAL    51     -16.367   5.687   0.247  1.00 91.95           O  
ATOM    428  CB  VAL    51     -17.482   6.897   3.082  1.00 91.95           C  
ATOM    429  CG1 VAL    51     -16.726   8.224   3.253  1.00 91.95           C  
ATOM    430  CG2 VAL    51     -18.653   6.982   2.091  1.00 91.95           C  
ATOM    431  H   VAL    51     -15.375   6.148   4.357  1.00  0.00           H  
ATOM    432  HA  VAL    51     -17.104   4.910   2.469  1.00  0.00           H  
ATOM    433  HB  VAL    51     -17.877   6.600   4.053  1.00  0.00           H  
ATOM    434 HG11 VAL    51     -17.416   8.995   3.595  1.00  0.00           H  
ATOM    435 HG12 VAL    51     -15.932   8.096   3.988  1.00  0.00           H  
ATOM    436 HG13 VAL    51     -16.292   8.522   2.299  1.00  0.00           H  
ATOM    437 HG21 VAL    51     -19.352   7.752   2.417  1.00  0.00           H  
ATOM    438 HG22 VAL    51     -18.274   7.232   1.101  1.00  0.00           H  
ATOM    439 HG23 VAL    51     -19.166   6.020   2.051  1.00  0.00           H  
ATOM    440  N   PHE    52     -15.015   7.181   1.258  1.00 54.52           N  
ATOM    441  CA  PHE    52     -14.467   7.674   0.025  1.00 54.52           C  
ATOM    442  C   PHE    52     -13.763   6.564  -0.691  1.00 54.52           C  
ATOM    443  O   PHE    52     -13.905   6.409  -1.902  1.00 54.52           O  
ATOM    444  CB  PHE    52     -13.456   8.820   0.234  1.00 54.52           C  
ATOM    445  CG  PHE    52     -12.908   9.244  -1.091  1.00 54.52           C  
ATOM    446  CD1 PHE    52     -13.668   9.984  -1.964  1.00 54.52           C  
ATOM    447  CD2 PHE    52     -11.617   8.919  -1.452  1.00 54.52           C  
ATOM    448  CE1 PHE    52     -13.155  10.374  -3.180  1.00 54.52           C  
ATOM    449  CE2 PHE    52     -11.098   9.308  -2.666  1.00 54.52           C  
ATOM    450  CZ  PHE    52     -11.868  10.038  -3.536  1.00 54.52           C  
ATOM    451  H   PHE    52     -14.667   7.562   2.125  1.00  0.00           H  
ATOM    452  HA  PHE    52     -15.282   8.036  -0.601  1.00  0.00           H  
ATOM    453  HB3 PHE    52     -12.642   8.472   0.869  1.00  0.00           H  
ATOM    454  HB2 PHE    52     -13.957   9.665   0.707  1.00  0.00           H  
ATOM    455  HD1 PHE    52     -14.677  10.264  -1.698  1.00  0.00           H  
ATOM    456  HD2 PHE    52     -10.995   8.349  -0.778  1.00  0.00           H  
ATOM    457  HE1 PHE    52     -13.763  10.949  -3.862  1.00  0.00           H  
ATOM    458  HE2 PHE    52     -10.087   9.038  -2.933  1.00  0.00           H  
ATOM    459  HZ  PHE    52     -11.474  10.349  -4.491  1.00  0.00           H  
ATOM    460  N   GLY    53     -12.966   5.769   0.044  1.00 31.61           N  
ATOM    461  CA  GLY    53     -12.180   4.716  -0.538  1.00 31.61           C  
ATOM    462  C   GLY    53     -13.027   3.614  -1.096  1.00 31.61           C  
ATOM    463  O   GLY    53     -12.717   3.069  -2.156  1.00 31.61           O  
ATOM    464  H   GLY    53     -12.904   5.901   1.043  1.00  0.00           H  
ATOM    465  HA3 GLY    53     -11.505   4.308   0.213  1.00  0.00           H  
ATOM    466  HA2 GLY    53     -11.553   5.128  -1.330  1.00  0.00           H  
ATOM    467  N   LEU    54     -14.096   3.228  -0.371  1.00 94.04           N  
ATOM    468  CA  LEU    54     -14.916   2.122  -0.779  1.00 94.04           C  
ATOM    469  C   LEU    54     -15.602   2.477  -2.057  1.00 94.04           C  
ATOM    470  O   LEU    54     -15.646   1.677  -2.991  1.00 94.04           O  
ATOM    471  CB  LEU    54     -15.974   1.775   0.296  1.00 94.04           C  
ATOM    472  CG  LEU    54     -16.765   0.456   0.110  1.00 94.04           C  
ATOM    473  CD1 LEU    54     -17.767   0.267   1.259  1.00 94.04           C  
ATOM    474  CD2 LEU    54     -17.455   0.346  -1.256  1.00 94.04           C  
ATOM    475  H   LEU    54     -14.334   3.719   0.478  1.00  0.00           H  
ATOM    476  HA  LEU    54     -14.282   1.251  -0.947  1.00  0.00           H  
ATOM    477  HB3 LEU    54     -16.676   2.605   0.388  1.00  0.00           H  
ATOM    478  HB2 LEU    54     -15.500   1.773   1.277  1.00  0.00           H  
ATOM    479  HG  LEU    54     -16.046  -0.361   0.172  1.00  0.00           H  
ATOM    480 HD11 LEU    54     -18.315  -0.664   1.115  1.00  0.00           H  
ATOM    481 HD12 LEU    54     -17.230   0.228   2.206  1.00  0.00           H  
ATOM    482 HD13 LEU    54     -18.467   1.103   1.273  1.00  0.00           H  
ATOM    483 HD21 LEU    54     -17.990  -0.602  -1.318  1.00  0.00           H  
ATOM    484 HD22 LEU    54     -18.160   1.169  -1.375  1.00  0.00           H  
ATOM    485 HD23 LEU    54     -16.707   0.393  -2.047  1.00  0.00           H  
ATOM    486  N   LEU    55     -16.162   3.699  -2.134  1.00 38.61           N  
ATOM    487  CA  LEU    55     -16.872   4.082  -3.316  1.00 38.61           C  
ATOM    488  C   LEU    55     -15.903   4.182  -4.458  1.00 38.61           C  
ATOM    489  O   LEU    55     -16.193   3.735  -5.565  1.00 38.61           O  
ATOM    490  CB  LEU    55     -17.596   5.432  -3.180  1.00 38.61           C  
ATOM    491  CG  LEU    55     -18.428   5.784  -4.425  1.00 38.61           C  
ATOM    492  CD1 LEU    55     -19.532   4.741  -4.660  1.00 38.61           C  
ATOM    493  CD2 LEU    55     -18.977   7.219  -4.349  1.00 38.61           C  
ATOM    494  H   LEU    55     -16.080   4.342  -1.360  1.00  0.00           H  
ATOM    495  HA  LEU    55     -17.607   3.312  -3.547  1.00  0.00           H  
ATOM    496  HB3 LEU    55     -16.865   6.219  -3.000  1.00  0.00           H  
ATOM    497  HB2 LEU    55     -18.245   5.408  -2.305  1.00  0.00           H  
ATOM    498  HG  LEU    55     -17.758   5.741  -5.283  1.00  0.00           H  
ATOM    499 HD11 LEU    55     -20.106   5.012  -5.545  1.00  0.00           H  
ATOM    500 HD12 LEU    55     -19.080   3.759  -4.806  1.00  0.00           H  
ATOM    501 HD13 LEU    55     -20.193   4.710  -3.794  1.00  0.00           H  
ATOM    502 HD21 LEU    55     -19.560   7.433  -5.244  1.00  0.00           H  
ATOM    503 HD22 LEU    55     -19.614   7.319  -3.470  1.00  0.00           H  
ATOM    504 HD23 LEU    55     -18.148   7.923  -4.279  1.00  0.00           H  
ATOM    505  N   GLY    56     -14.715   4.763  -4.205  1.00 32.00           N  
ATOM    506  CA  GLY    56     -13.743   4.999  -5.240  1.00 32.00           C  
ATOM    507  C   GLY    56     -13.248   3.715  -5.849  1.00 32.00           C  
ATOM    508  O   GLY    56     -13.149   3.606  -7.069  1.00 32.00           O  
ATOM    509  H   GLY    56     -14.482   5.049  -3.265  1.00  0.00           H  
ATOM    510  HA3 GLY    56     -12.900   5.553  -4.827  1.00  0.00           H  
ATOM    511  HA2 GLY    56     -14.184   5.623  -6.017  1.00  0.00           H  
ATOM    512  N   ASN    57     -12.903   2.713  -5.018  1.00 71.68           N  
ATOM    513  CA  ASN    57     -12.371   1.464  -5.501  1.00 71.68           C  
ATOM    514  C   ASN    57     -13.422   0.686  -6.218  1.00 71.68           C  
ATOM    515  O   ASN    57     -13.122  -0.022  -7.179  1.00 71.68           O  
ATOM    516  CB  ASN    57     -11.812   0.565  -4.387  1.00 71.68           C  
ATOM    517  CG  ASN    57     -10.479   1.163  -3.968  1.00 71.68           C  
ATOM    518  OD1 ASN    57     -10.221   1.381  -2.787  1.00 71.68           O  
ATOM    519  ND2 ASN    57      -9.601   1.440  -4.967  1.00 71.68           N  
ATOM    520  H   ASN    57     -13.015   2.823  -4.021  1.00  0.00           H  
ATOM    521  HA  ASN    57     -11.566   1.682  -6.203  1.00  0.00           H  
ATOM    522  HB3 ASN    57     -11.652  -0.441  -4.778  1.00  0.00           H  
ATOM    523  HB2 ASN    57     -12.496   0.572  -3.539  1.00  0.00           H  
ATOM    524 HD22 ASN    57      -8.699   1.838  -4.751  1.00  0.00           H  
ATOM    525 HD21 ASN    57      -9.851   1.247  -5.926  1.00  0.00           H  
ATOM    526  N   SER    58     -14.678   0.765  -5.740  1.00 64.75           N  
ATOM    527  CA  SER    58     -15.752   0.023  -6.331  1.00 64.75           C  
ATOM    528  C   SER    58     -15.963   0.500  -7.731  1.00 64.75           C  
ATOM    529  O   SER    58     -16.170  -0.303  -8.638  1.00 64.75           O  
ATOM    530  CB  SER    58     -17.078   0.203  -5.570  1.00 64.75           C  
ATOM    531  OG  SER    58     -18.107  -0.550  -6.192  1.00 64.75           O  
ATOM    532  H   SER    58     -14.880   1.357  -4.948  1.00  0.00           H  
ATOM    533  HA  SER    58     -15.490  -1.035  -6.348  1.00  0.00           H  
ATOM    534  HB3 SER    58     -17.353   1.258  -5.563  1.00  0.00           H  
ATOM    535  HB2 SER    58     -16.955  -0.133  -4.541  1.00  0.00           H  
ATOM    536  HG  SER    58     -18.928  -0.430  -5.710  1.00  0.00           H  
ATOM    537  N   VAL    59     -15.908   1.829  -7.947  1.00 81.86           N  
ATOM    538  CA  VAL    59     -16.149   2.354  -9.257  1.00 81.86           C  
ATOM    539  C   VAL    59     -15.073   1.895 -10.197  1.00 81.86           C  
ATOM    540  O   VAL    59     -15.358   1.532 -11.337  1.00 81.86           O  
ATOM    541  CB  VAL    59     -16.216   3.856  -9.317  1.00 81.86           C  
ATOM    542  CG1 VAL    59     -14.815   4.437  -9.077  1.00 81.86           C  
ATOM    543  CG2 VAL    59     -16.832   4.256 -10.668  1.00 81.86           C  
ATOM    544  H   VAL    59     -15.696   2.456  -7.185  1.00  0.00           H  
ATOM    545  HA  VAL    59     -17.101   1.957  -9.610  1.00  0.00           H  
ATOM    546  HB  VAL    59     -16.875   4.205  -8.521  1.00  0.00           H  
ATOM    547 HG11 VAL    59     -14.860   5.526  -9.120  1.00  0.00           H  
ATOM    548 HG12 VAL    59     -14.456   4.127  -8.097  1.00  0.00           H  
ATOM    549 HG13 VAL    59     -14.133   4.072  -9.845  1.00  0.00           H  
ATOM    550 HG21 VAL    59     -16.891   5.343 -10.734  1.00  0.00           H  
ATOM    551 HG22 VAL    59     -16.209   3.877 -11.477  1.00  0.00           H  
ATOM    552 HG23 VAL    59     -17.833   3.833 -10.750  1.00  0.00           H  
ATOM    553  N   VAL    60     -13.804   1.883  -9.744  1.00 38.38           N  
ATOM    554  CA  VAL    60     -12.716   1.506 -10.604  1.00 38.38           C  
ATOM    555  C   VAL    60     -12.924   0.095 -11.067  1.00 38.38           C  
ATOM    556  O   VAL    60     -12.778  -0.196 -12.252  1.00 38.38           O  
ATOM    557  CB  VAL    60     -11.370   1.580  -9.941  1.00 38.38           C  
ATOM    558  CG1 VAL    60     -10.311   1.045 -10.921  1.00 38.38           C  
ATOM    559  CG2 VAL    60     -11.109   3.033  -9.504  1.00 38.38           C  
ATOM    560  H   VAL    60     -13.608   2.142  -8.789  1.00  0.00           H  
ATOM    561  HA  VAL    60     -12.714   2.163 -11.473  1.00  0.00           H  
ATOM    562  HB  VAL    60     -11.380   0.944  -9.056  1.00  0.00           H  
ATOM    563 HG11 VAL    60      -9.327   1.091 -10.456  1.00  0.00           H  
ATOM    564 HG12 VAL    60     -10.542   0.011 -11.178  1.00  0.00           H  
ATOM    565 HG13 VAL    60     -10.313   1.653 -11.826  1.00  0.00           H  
ATOM    566 HG21 VAL    60     -10.135   3.097  -9.022  1.00  0.00           H  
ATOM    567 HG22 VAL    60     -11.125   3.684 -10.377  1.00  0.00           H  
ATOM    568 HG23 VAL    60     -11.883   3.346  -8.804  1.00  0.00           H  
ATOM    569  N   VAL    61     -13.298  -0.813 -10.143  1.00 29.62           N  
ATOM    570  CA  VAL    61     -13.465  -2.205 -10.456  1.00 29.62           C  
ATOM    571  C   VAL    61     -14.547  -2.376 -11.479  1.00 29.62           C  
ATOM    572  O   VAL    61     -14.386  -3.137 -12.431  1.00 29.62           O  
ATOM    573  CB  VAL    61     -13.848  -3.024  -9.258  1.00 29.62           C  
ATOM    574  CG1 VAL    61     -14.073  -4.480  -9.704  1.00 29.62           C  
ATOM    575  CG2 VAL    61     -12.754  -2.864  -8.192  1.00 29.62           C  
ATOM    576  H   VAL    61     -13.472  -0.522  -9.192  1.00  0.00           H  
ATOM    577  HA  VAL    61     -12.530  -2.590 -10.863  1.00  0.00           H  
ATOM    578  HB  VAL    61     -14.783  -2.635  -8.857  1.00  0.00           H  
ATOM    579 HG11 VAL    61     -14.352  -5.086  -8.842  1.00  0.00           H  
ATOM    580 HG12 VAL    61     -14.872  -4.513 -10.444  1.00  0.00           H  
ATOM    581 HG13 VAL    61     -13.156  -4.873 -10.142  1.00  0.00           H  
ATOM    582 HG21 VAL    61     -13.015  -3.453  -7.313  1.00  0.00           H  
ATOM    583 HG22 VAL    61     -11.802  -3.213  -8.593  1.00  0.00           H  
ATOM    584 HG23 VAL    61     -12.669  -1.814  -7.914  1.00  0.00           H  
ATOM    585  N   LEU    62     -15.682  -1.668 -11.313  1.00 35.78           N  
ATOM    586  CA  LEU    62     -16.797  -1.807 -12.206  1.00 35.78           C  
ATOM    587  C   LEU    62     -16.396  -1.342 -13.568  1.00 35.78           C  
ATOM    588  O   LEU    62     -16.755  -1.955 -14.570  1.00 35.78           O  
ATOM    589  CB  LEU    62     -18.001  -0.942 -11.792  1.00 35.78           C  
ATOM    590  CG  LEU    62     -18.600  -1.321 -10.426  1.00 35.78           C  
ATOM    591  CD1 LEU    62     -19.799  -0.423 -10.078  1.00 35.78           C  
ATOM    592  CD2 LEU    62     -18.938  -2.819 -10.365  1.00 35.78           C  
ATOM    593  H   LEU    62     -15.764  -1.018 -10.544  1.00  0.00           H  
ATOM    594  HA  LEU    62     -17.098  -2.853 -12.251  1.00  0.00           H  
ATOM    595  HB3 LEU    62     -18.774  -1.010 -12.556  1.00  0.00           H  
ATOM    596  HB2 LEU    62     -17.705   0.107 -11.778  1.00  0.00           H  
ATOM    597  HG  LEU    62     -17.832  -1.135  -9.677  1.00  0.00           H  
ATOM    598 HD11 LEU    62     -20.201  -0.714  -9.108  1.00  0.00           H  
ATOM    599 HD12 LEU    62     -19.475   0.618 -10.040  1.00  0.00           H  
ATOM    600 HD13 LEU    62     -20.570  -0.535 -10.839  1.00  0.00           H  
ATOM    601 HD21 LEU    62     -19.359  -3.057  -9.389  1.00  0.00           H  
ATOM    602 HD22 LEU    62     -19.663  -3.060 -11.141  1.00  0.00           H  
ATOM    603 HD23 LEU    62     -18.031  -3.403 -10.522  1.00  0.00           H  
ATOM    604  N   VAL    63     -15.650  -0.227 -13.632  1.00 33.51           N  
ATOM    605  CA  VAL    63     -15.253   0.343 -14.885  1.00 33.51           C  
ATOM    606  C   VAL    63     -14.348  -0.608 -15.612  1.00 33.51           C  
ATOM    607  O   VAL    63     -14.484  -0.791 -16.819  1.00 33.51           O  
ATOM    608  CB  VAL    63     -14.509   1.635 -14.719  1.00 33.51           C  
ATOM    609  CG1 VAL    63     -14.037   2.103 -16.104  1.00 33.51           C  
ATOM    610  CG2 VAL    63     -15.423   2.640 -13.992  1.00 33.51           C  
ATOM    611  H   VAL    63     -15.354   0.232 -12.783  1.00  0.00           H  
ATOM    612  HA  VAL    63     -16.141   0.521 -15.491  1.00  0.00           H  
ATOM    613  HB  VAL    63     -13.633   1.452 -14.098  1.00  0.00           H  
ATOM    614 HG11 VAL    63     -13.493   3.042 -16.006  1.00  0.00           H  
ATOM    615 HG12 VAL    63     -13.382   1.347 -16.539  1.00  0.00           H  
ATOM    616 HG13 VAL    63     -14.900   2.250 -16.751  1.00  0.00           H  
ATOM    617 HG21 VAL    63     -14.896   3.585 -13.863  1.00  0.00           H  
ATOM    618 HG22 VAL    63     -16.324   2.805 -14.582  1.00  0.00           H  
ATOM    619 HG23 VAL    63     -15.697   2.241 -13.016  1.00  0.00           H  
ATOM    620  N   LEU    64     -13.382  -1.223 -14.895  1.00 54.87           N  
ATOM    621  CA  LEU    64     -12.430  -2.122 -15.497  1.00 54.87           C  
ATOM    622  C   LEU    64     -13.118  -3.343 -16.015  1.00 54.87           C  
ATOM    623  O   LEU    64     -12.826  -3.803 -17.118  1.00 54.87           O  
ATOM    624  CB  LEU    64     -11.352  -2.615 -14.513  1.00 54.87           C  
ATOM    625  CG  LEU    64     -10.400  -1.514 -14.004  1.00 54.87           C  
ATOM    626  CD1 LEU    64      -9.355  -2.081 -13.029  1.00 54.87           C  
ATOM    627  CD2 LEU    64      -9.738  -0.763 -15.166  1.00 54.87           C  
ATOM    628  H   LEU    64     -13.310  -1.058 -13.902  1.00  0.00           H  
ATOM    629  HA  LEU    64     -11.942  -1.613 -16.328  1.00  0.00           H  
ATOM    630  HB3 LEU    64     -10.770  -3.408 -14.982  1.00  0.00           H  
ATOM    631  HB2 LEU    64     -11.833  -3.098 -13.662  1.00  0.00           H  
ATOM    632  HG  LEU    64     -11.002  -0.792 -13.453  1.00  0.00           H  
ATOM    633 HD11 LEU    64      -8.701  -1.278 -12.691  1.00  0.00           H  
ATOM    634 HD12 LEU    64      -9.861  -2.524 -12.171  1.00  0.00           H  
ATOM    635 HD13 LEU    64      -8.762  -2.845 -13.534  1.00  0.00           H  
ATOM    636 HD21 LEU    64      -9.073   0.006 -14.771  1.00  0.00           H  
ATOM    637 HD22 LEU    64      -9.163  -1.464 -15.771  1.00  0.00           H  
ATOM    638 HD23 LEU    64     -10.505  -0.296 -15.782  1.00  0.00           H  
ATOM    639  N   PHE    65     -14.014  -3.938 -15.206  1.00109.64           N  
ATOM    640  CA  PHE    65     -14.713  -5.127 -15.602  1.00109.64           C  
ATOM    641  C   PHE    65     -15.683  -4.871 -16.720  1.00109.64           C  
ATOM    642  O   PHE    65     -15.651  -5.556 -17.741  1.00109.64           O  
ATOM    643  CB  PHE    65     -15.520  -5.741 -14.444  1.00109.64           C  
ATOM    644  CG  PHE    65     -16.461  -6.737 -15.028  1.00109.64           C  
ATOM    645  CD1 PHE    65     -16.050  -8.009 -15.357  1.00109.64           C  
ATOM    646  CD2 PHE    65     -17.773  -6.385 -15.244  1.00109.64           C  
ATOM    647  CE1 PHE    65     -16.937  -8.911 -15.896  1.00109.64           C  
ATOM    648  CE2 PHE    65     -18.665  -7.281 -15.783  1.00109.64           C  
ATOM    649  CZ  PHE    65     -18.245  -8.550 -16.112  1.00109.64           C  
ATOM    650  H   PHE    65     -14.207  -3.547 -14.295  1.00  0.00           H  
ATOM    651  HA  PHE    65     -13.982  -5.861 -15.940  1.00  0.00           H  
ATOM    652  HB3 PHE    65     -16.088  -4.957 -13.942  1.00  0.00           H  
ATOM    653  HB2 PHE    65     -14.842  -6.245 -13.756  1.00  0.00           H  
ATOM    654  HD1 PHE    65     -15.024  -8.305 -15.192  1.00  0.00           H  
ATOM    655  HD2 PHE    65     -18.115  -5.392 -14.990  1.00  0.00           H  
ATOM    656  HE1 PHE    65     -16.607  -9.907 -16.152  1.00  0.00           H  
ATOM    657  HE2 PHE    65     -19.691  -6.989 -15.946  1.00  0.00           H  
ATOM    658  HZ  PHE    65     -18.938  -9.261 -16.537  1.00  0.00           H  
ATOM    659  N   LYS    66     -16.616  -3.913 -16.532  1.00 62.61           N  
ATOM    660  CA  LYS    66     -17.624  -3.681 -17.532  1.00 62.61           C  
ATOM    661  C   LYS    66     -17.143  -2.933 -18.742  1.00 62.61           C  
ATOM    662  O   LYS    66     -17.240  -3.432 -19.862  1.00 62.61           O  
ATOM    663  CB  LYS    66     -18.838  -2.915 -16.981  1.00 62.61           C  
ATOM    664  CG  LYS    66     -19.630  -3.708 -15.939  1.00 62.61           C  
ATOM    665  CD  LYS    66     -20.671  -2.874 -15.191  1.00 62.61           C  
ATOM    666  CE  LYS    66     -21.458  -3.675 -14.153  1.00 62.61           C  
ATOM    667  NZ  LYS    66     -22.479  -2.810 -13.520  1.00 62.61           N1+
ATOM    668  H   LYS    66     -16.609  -3.359 -15.688  1.00  0.00           H  
ATOM    669  HA  LYS    66     -17.978  -4.655 -17.869  1.00  0.00           H  
ATOM    670  HB3 LYS    66     -19.496  -2.640 -17.804  1.00  0.00           H  
ATOM    671  HB2 LYS    66     -18.504  -1.974 -16.543  1.00  0.00           H  
ATOM    672  HG3 LYS    66     -18.940  -4.153 -15.223  1.00  0.00           H  
ATOM    673  HG2 LYS    66     -20.121  -4.551 -16.424  1.00  0.00           H  
ATOM    674  HD3 LYS    66     -21.363  -2.431 -15.906  1.00  0.00           H  
ATOM    675  HD2 LYS    66     -20.179  -2.033 -14.702  1.00  0.00           H  
ATOM    676  HE3 LYS    66     -20.777  -4.050 -13.391  1.00  0.00           H  
ATOM    677  HE2 LYS    66     -21.947  -4.518 -14.640  1.00  0.00           H  
ATOM    678  HZ1 LYS    66     -22.996  -3.345 -12.836  1.00  0.00           H  
ATOM    679  HZ2 LYS    66     -22.027  -2.030 -13.066  1.00  0.00           H  
ATOM    680  HZ3 LYS    66     -23.114  -2.465 -14.225  1.00  0.00           H  
ATOM    681  N   TYR    67     -16.637  -1.694 -18.544  1.00 97.60           N  
ATOM    682  CA  TYR    67     -16.260  -0.850 -19.649  1.00 97.60           C  
ATOM    683  C   TYR    67     -14.997  -1.300 -20.322  1.00 97.60           C  
ATOM    684  O   TYR    67     -14.980  -1.527 -21.529  1.00 97.60           O  
ATOM    685  CB  TYR    67     -16.092   0.620 -19.215  1.00 97.60           C  
ATOM    686  CG  TYR    67     -15.478   1.386 -20.336  1.00 97.60           C  
ATOM    687  CD1 TYR    67     -16.192   1.688 -21.471  1.00 97.60           C  
ATOM    688  CD2 TYR    67     -14.180   1.827 -20.231  1.00 97.60           C  
ATOM    689  CE1 TYR    67     -15.608   2.403 -22.493  1.00 97.60           C  
ATOM    690  CE2 TYR    67     -13.593   2.542 -21.248  1.00 97.60           C  
ATOM    691  CZ  TYR    67     -14.305   2.829 -22.383  1.00 97.60           C  
ATOM    692  OH  TYR    67     -13.704   3.562 -23.427  1.00 97.60           O  
ATOM    693  H   TYR    67     -16.517  -1.342 -17.605  1.00  0.00           H  
ATOM    694  HA  TYR    67     -17.061  -0.890 -20.385  1.00  0.00           H  
ATOM    695  HB3 TYR    67     -15.441   0.669 -18.344  1.00  0.00           H  
ATOM    696  HB2 TYR    67     -17.068   1.043 -18.979  1.00  0.00           H  
ATOM    697  HD1 TYR    67     -17.217   1.363 -21.565  1.00  0.00           H  
ATOM    698  HD2 TYR    67     -13.608   1.614 -19.342  1.00  0.00           H  
ATOM    699  HE1 TYR    67     -16.173   2.630 -23.384  1.00  0.00           H  
ATOM    700  HE2 TYR    67     -12.571   2.877 -21.153  1.00  0.00           H  
ATOM    701  HH  TYR    67     -12.800   3.778 -23.189  1.00  0.00           H  
ATOM    702  N   LYS    68     -13.904  -1.440 -19.547  1.00 89.35           N  
ATOM    703  CA  LYS    68     -12.632  -1.858 -20.074  1.00 89.35           C  
ATOM    704  C   LYS    68     -12.672  -3.307 -20.453  1.00 89.35           C  
ATOM    705  O   LYS    68     -12.044  -3.721 -21.425  1.00 89.35           O  
ATOM    706  CB  LYS    68     -11.455  -1.670 -19.108  1.00 89.35           C  
ATOM    707  CG  LYS    68     -10.913  -0.242 -19.079  1.00 89.35           C  
ATOM    708  CD  LYS    68      -9.848  -0.029 -18.010  1.00 89.35           C  
ATOM    709  CE  LYS    68      -9.020   1.242 -18.204  1.00 89.35           C  
ATOM    710  NZ  LYS    68      -8.148   1.090 -19.390  1.00 89.35           N1+
ATOM    711  H   LYS    68     -13.959  -1.249 -18.557  1.00  0.00           H  
ATOM    712  HA  LYS    68     -12.429  -1.277 -20.973  1.00  0.00           H  
ATOM    713  HB3 LYS    68     -10.652  -2.357 -19.378  1.00  0.00           H  
ATOM    714  HB2 LYS    68     -11.762  -1.961 -18.104  1.00  0.00           H  
ATOM    715  HG3 LYS    68     -11.735   0.455 -18.914  1.00  0.00           H  
ATOM    716  HG2 LYS    68     -10.500   0.009 -20.056  1.00  0.00           H  
ATOM    717  HD3 LYS    68      -9.184  -0.893 -17.985  1.00  0.00           H  
ATOM    718  HD2 LYS    68     -10.321  -0.005 -17.029  1.00  0.00           H  
ATOM    719  HE3 LYS    68      -8.405   1.413 -17.321  1.00  0.00           H  
ATOM    720  HE2 LYS    68      -9.687   2.092 -18.350  1.00  0.00           H  
ATOM    721  HZ1 LYS    68      -7.602   1.930 -19.516  1.00  0.00           H  
ATOM    722  HZ2 LYS    68      -7.529   0.303 -19.255  1.00  0.00           H  
ATOM    723  HZ3 LYS    68      -8.717   0.932 -20.208  1.00  0.00           H  
ATOM    724  N   ARG    69     -13.390  -4.121 -19.659  1.00 84.93           N  
ATOM    725  CA  ARG    69     -13.571  -5.530 -19.887  1.00 84.93           C  
ATOM    726  C   ARG    69     -12.273  -6.293 -19.834  1.00 84.93           C  
ATOM    727  O   ARG    69     -12.191  -7.387 -20.390  1.00 84.93           O  
ATOM    728  CB  ARG    69     -14.279  -5.854 -21.213  1.00 84.93           C  
ATOM    729  CG  ARG    69     -15.744  -5.419 -21.226  1.00 84.93           C  
ATOM    730  CD  ARG    69     -16.540  -5.957 -22.413  1.00 84.93           C  
ATOM    731  NE  ARG    69     -17.935  -5.457 -22.260  1.00 84.93           N  
ATOM    732  CZ  ARG    69     -18.979  -6.198 -22.731  1.00 84.93           C  
ATOM    733  NH1 ARG    69     -18.745  -7.402 -23.332  1.00 84.93           N  
ATOM    734  NH2 ARG    69     -20.256  -5.735 -22.595  1.00 84.93           N1+
ATOM    735  H   ARG    69     -13.846  -3.750 -18.838  1.00  0.00           H  
ATOM    736  HA  ARG    69     -14.202  -5.909 -19.083  1.00  0.00           H  
ATOM    737  HB3 ARG    69     -14.217  -6.926 -21.404  1.00  0.00           H  
ATOM    738  HB2 ARG    69     -13.749  -5.370 -22.033  1.00  0.00           H  
ATOM    739  HG3 ARG    69     -15.798  -4.330 -21.218  1.00  0.00           H  
ATOM    740  HG2 ARG    69     -16.223  -5.732 -20.299  1.00  0.00           H  
ATOM    741  HD3 ARG    69     -16.541  -7.047 -22.386  1.00  0.00           H  
ATOM    742  HD2 ARG    69     -16.116  -5.570 -23.339  1.00  0.00           H  
ATOM    743  HE  ARG    69     -18.108  -4.570 -21.808  1.00  0.00           H  
ATOM    744 HH12 ARG    69     -19.517  -7.951 -23.681  1.00  0.00           H  
ATOM    745 HH11 ARG    69     -17.800  -7.744 -23.427  1.00  0.00           H  
ATOM    746 HH22 ARG    69     -21.031  -6.281 -22.943  1.00  0.00           H  
ATOM    747 HH21 ARG    69     -20.426  -4.846 -22.146  1.00  0.00           H  
ATOM    748  N   LEU    70     -11.245  -5.761 -19.139  1.00117.40           N  
ATOM    749  CA  LEU    70      -9.993  -6.444 -18.919  1.00117.40           C  
ATOM    750  C   LEU    70      -9.408  -7.013 -20.182  1.00117.40           C  
ATOM    751  O   LEU    70      -9.152  -8.214 -20.279  1.00117.40           O  
ATOM    752  CB  LEU    70     -10.080  -7.537 -17.838  1.00117.40           C  
ATOM    753  CG  LEU    70     -10.289  -6.959 -16.421  1.00117.40           C  
ATOM    754  CD1 LEU    70     -11.637  -6.235 -16.283  1.00117.40           C  
ATOM    755  CD2 LEU    70     -10.077  -8.025 -15.337  1.00117.40           C  
ATOM    756  H   LEU    70     -11.330  -4.838 -18.739  1.00  0.00           H  
ATOM    757  HA  LEU    70      -9.288  -5.696 -18.556  1.00  0.00           H  
ATOM    758  HB3 LEU    70      -9.170  -8.137 -17.855  1.00  0.00           H  
ATOM    759  HB2 LEU    70     -10.897  -8.218 -18.075  1.00  0.00           H  
ATOM    760  HG  LEU    70      -9.515  -6.206 -16.274  1.00  0.00           H  
ATOM    761 HD11 LEU    70     -11.739  -5.845 -15.270  1.00  0.00           H  
ATOM    762 HD12 LEU    70     -11.682  -5.410 -16.994  1.00  0.00           H  
ATOM    763 HD13 LEU    70     -12.448  -6.934 -16.486  1.00  0.00           H  
ATOM    764 HD21 LEU    70     -10.233  -7.580 -14.354  1.00  0.00           H  
ATOM    765 HD22 LEU    70     -10.786  -8.840 -15.482  1.00  0.00           H  
ATOM    766 HD23 LEU    70      -9.060  -8.414 -15.402  1.00  0.00           H  
ATOM    767  N   ARG    71      -9.222  -6.148 -21.196  1.00214.44           N  
ATOM    768  CA  ARG    71      -8.633  -6.445 -22.473  1.00214.44           C  
ATOM    769  C   ARG    71      -7.150  -6.633 -22.368  1.00214.44           C  
ATOM    770  O   ARG    71      -6.583  -7.459 -23.086  1.00214.44           O  
ATOM    771  CB  ARG    71      -8.836  -5.290 -23.463  1.00214.44           C  
ATOM    772  CG  ARG    71     -10.290  -5.061 -23.865  1.00214.44           C  
ATOM    773  CD  ARG    71     -10.513  -3.707 -24.536  1.00214.44           C  
ATOM    774  NE  ARG    71      -9.237  -3.336 -25.213  1.00214.44           N  
ATOM    775  CZ  ARG    71      -9.258  -2.700 -26.418  1.00214.44           C  
ATOM    776  NH1 ARG    71     -10.449  -2.447 -27.035  1.00214.44           N  
ATOM    777  NH2 ARG    71      -8.087  -2.319 -27.009  1.00214.44           N1+
ATOM    778  H   ARG    71      -9.510  -5.184 -21.097  1.00  0.00           H  
ATOM    779  HA  ARG    71      -9.084  -7.352 -22.876  1.00  0.00           H  
ATOM    780  HB3 ARG    71      -8.238  -5.472 -24.356  1.00  0.00           H  
ATOM    781  HB2 ARG    71      -8.431  -4.373 -23.037  1.00  0.00           H  
ATOM    782  HG3 ARG    71     -10.927  -5.138 -22.984  1.00  0.00           H  
ATOM    783  HG2 ARG    71     -10.608  -5.857 -24.539  1.00  0.00           H  
ATOM    784  HD3 ARG    71     -10.752  -2.961 -23.778  1.00  0.00           H  
ATOM    785  HD2 ARG    71     -11.305  -3.796 -25.278  1.00  0.00           H  
ATOM    786  HE  ARG    71      -8.356  -3.558 -24.775  1.00  0.00           H  
ATOM    787 HH12 ARG    71     -10.464  -1.976 -27.928  1.00  0.00           H  
ATOM    788 HH11 ARG    71     -11.314  -2.732 -26.599  1.00  0.00           H  
ATOM    789 HH22 ARG    71      -8.102  -1.847 -27.902  1.00  0.00           H  
ATOM    790 HH21 ARG    71      -7.207  -2.508 -26.553  1.00  0.00           H  
ATOM    791  N   SER    72      -6.487  -5.857 -21.482  1.00 56.63           N  
ATOM    792  CA  SER    72      -5.050  -5.789 -21.440  1.00 56.63           C  
ATOM    793  C   SER    72      -4.506  -6.306 -20.142  1.00 56.63           C  
ATOM    794  O   SER    72      -5.226  -6.519 -19.168  1.00 56.63           O  
ATOM    795  CB  SER    72      -4.547  -4.340 -21.591  1.00 56.63           C  
ATOM    796  OG  SER    72      -3.130  -4.291 -21.548  1.00 56.63           O  
ATOM    797  H   SER    72      -7.002  -5.297 -20.817  1.00  0.00           H  
ATOM    798  HA  SER    72      -4.645  -6.389 -22.255  1.00  0.00           H  
ATOM    799  HB3 SER    72      -4.957  -3.727 -20.788  1.00  0.00           H  
ATOM    800  HB2 SER    72      -4.895  -3.931 -22.540  1.00  0.00           H  
ATOM    801  HG  SER    72      -2.837  -3.381 -21.643  1.00  0.00           H  
ATOM    802  N   MET    73      -3.179  -6.551 -20.150  1.00 64.75           N  
ATOM    803  CA  MET    73      -2.391  -7.006 -19.043  1.00 64.75           C  
ATOM    804  C   MET    73      -2.418  -5.933 -17.995  1.00 64.75           C  
ATOM    805  O   MET    73      -2.547  -6.211 -16.806  1.00 64.75           O  
ATOM    806  CB  MET    73      -0.937  -7.252 -19.489  1.00 64.75           C  
ATOM    807  CG  MET    73       0.028  -7.739 -18.412  1.00 64.75           C  
ATOM    808  SD  MET    73       1.620  -8.299 -19.098  1.00 64.75           S  
ATOM    809  CE  MET    73       2.560  -8.194 -17.553  1.00 64.75           C  
ATOM    810  H   MET    73      -2.645  -6.413 -20.995  1.00  0.00           H  
ATOM    811  HA  MET    73      -2.815  -7.926 -18.641  1.00  0.00           H  
ATOM    812  HB3 MET    73      -0.541  -6.342 -19.941  1.00  0.00           H  
ATOM    813  HB2 MET    73      -0.930  -7.956 -20.321  1.00  0.00           H  
ATOM    814  HG3 MET    73      -0.433  -8.555 -17.855  1.00  0.00           H  
ATOM    815  HG2 MET    73       0.203  -6.938 -17.695  1.00  0.00           H  
ATOM    816  HE1 MET    73       3.591  -8.497 -17.733  1.00  0.00           H  
ATOM    817  HE2 MET    73       2.542  -7.167 -17.186  1.00  0.00           H  
ATOM    818  HE3 MET    73       2.112  -8.854 -16.810  1.00  0.00           H  
ATOM    819  N   THR    74      -2.336  -4.662 -18.428  1.00 48.51           N  
ATOM    820  CA  THR    74      -2.312  -3.545 -17.531  1.00 48.51           C  
ATOM    821  C   THR    74      -3.596  -3.526 -16.748  1.00 48.51           C  
ATOM    822  O   THR    74      -3.601  -3.205 -15.559  1.00 48.51           O  
ATOM    823  CB  THR    74      -2.169  -2.244 -18.265  1.00 48.51           C  
ATOM    824  OG1 THR    74      -0.984  -2.266 -19.051  1.00 48.51           O  
ATOM    825  CG2 THR    74      -2.091  -1.096 -17.245  1.00 48.51           C  
ATOM    826  H   THR    74      -2.288  -4.468 -19.417  1.00  0.00           H  
ATOM    827  HA  THR    74      -1.476  -3.659 -16.842  1.00  0.00           H  
ATOM    828  HB  THR    74      -3.032  -2.096 -18.913  1.00  0.00           H  
ATOM    829  HG1 THR    74      -0.895  -1.433 -19.520  1.00  0.00           H  
ATOM    830 HG21 THR    74      -1.986  -0.147 -17.771  1.00  0.00           H  
ATOM    831 HG22 THR    74      -3.000  -1.079 -16.645  1.00  0.00           H  
ATOM    832 HG23 THR    74      -1.230  -1.246 -16.595  1.00  0.00           H  
ATOM    833  N   ASP    75      -4.720  -3.880 -17.400  1.00 48.20           N  
ATOM    834  CA  ASP    75      -6.030  -3.883 -16.801  1.00 48.20           C  
ATOM    835  C   ASP    75      -6.083  -4.880 -15.683  1.00 48.20           C  
ATOM    836  O   ASP    75      -6.754  -4.631 -14.680  1.00 48.20           O  
ATOM    837  CB  ASP    75      -7.131  -4.275 -17.797  1.00 48.20           C  
ATOM    838  CG  ASP    75      -7.260  -3.173 -18.836  1.00 48.20           C  
ATOM    839  OD1 ASP    75      -6.863  -2.018 -18.527  1.00 48.20           O  
ATOM    840  OD2 ASP    75      -7.756  -3.472 -19.954  1.00 48.20           O1-
ATOM    841  H   ASP    75      -4.674  -4.165 -18.367  1.00  0.00           H  
ATOM    842  HA  ASP    75      -6.244  -2.890 -16.405  1.00  0.00           H  
ATOM    843  HB3 ASP    75      -8.077  -4.387 -17.267  1.00  0.00           H  
ATOM    844  HB2 ASP    75      -6.860  -5.210 -18.289  1.00  0.00           H  
ATOM    845  N   VAL    76      -5.417  -6.047 -15.834  1.00 92.25           N  
ATOM    846  CA  VAL    76      -5.467  -7.046 -14.799  1.00 92.25           C  
ATOM    847  C   VAL    76      -4.782  -6.531 -13.566  1.00 92.25           C  
ATOM    848  O   VAL    76      -5.276  -6.730 -12.457  1.00 92.25           O  
ATOM    849  CB  VAL    76      -4.854  -8.376 -15.170  1.00 92.25           C  
ATOM    850  CG1 VAL    76      -3.320  -8.265 -15.173  1.00 92.25           C  
ATOM    851  CG2 VAL    76      -5.390  -9.437 -14.195  1.00 92.25           C  
ATOM    852  H   VAL    76      -4.884  -6.219 -16.674  1.00  0.00           H  
ATOM    853  HA  VAL    76      -6.514  -7.220 -14.552  1.00  0.00           H  
ATOM    854  HB  VAL    76      -5.181  -8.637 -16.176  1.00  0.00           H  
ATOM    855 HG11 VAL    76      -2.886  -9.229 -15.441  1.00  0.00           H  
ATOM    856 HG12 VAL    76      -3.011  -7.512 -15.898  1.00  0.00           H  
ATOM    857 HG13 VAL    76      -2.975  -7.976 -14.181  1.00  0.00           H  
ATOM    858 HG21 VAL    76      -4.961 -10.409 -14.442  1.00  0.00           H  
ATOM    859 HG22 VAL    76      -5.113  -9.167 -13.176  1.00  0.00           H  
ATOM    860 HG23 VAL    76      -6.475  -9.489 -14.274  1.00  0.00           H  
ATOM    861  N   TYR    77      -3.624  -5.855 -13.728  1.00 69.00           N  
ATOM    862  CA  TYR    77      -2.875  -5.345 -12.610  1.00 69.00           C  
ATOM    863  C   TYR    77      -3.646  -4.269 -11.919  1.00 69.00           C  
ATOM    864  O   TYR    77      -3.638  -4.184 -10.692  1.00 69.00           O  
ATOM    865  CB  TYR    77      -1.512  -4.740 -12.984  1.00 69.00           C  
ATOM    866  CG  TYR    77      -0.654  -5.846 -13.484  1.00 69.00           C  
ATOM    867  CD1 TYR    77      -0.322  -6.887 -12.651  1.00 69.00           C  
ATOM    868  CD2 TYR    77      -0.159  -5.830 -14.766  1.00 69.00           C  
ATOM    869  CE1 TYR    77       0.476  -7.913 -13.098  1.00 69.00           C  
ATOM    870  CE2 TYR    77       0.642  -6.853 -15.217  1.00 69.00           C  
ATOM    871  CZ  TYR    77       0.959  -7.898 -14.384  1.00 69.00           C  
ATOM    872  OH  TYR    77       1.780  -8.953 -14.841  1.00 69.00           O  
ATOM    873  H   TYR    77      -3.257  -5.694 -14.655  1.00  0.00           H  
ATOM    874  HA  TYR    77      -2.711  -6.160 -11.905  1.00  0.00           H  
ATOM    875  HB3 TYR    77      -1.056  -4.299 -12.098  1.00  0.00           H  
ATOM    876  HB2 TYR    77      -1.647  -4.000 -13.772  1.00  0.00           H  
ATOM    877  HD1 TYR    77      -0.689  -6.904 -11.636  1.00  0.00           H  
ATOM    878  HD2 TYR    77      -0.398  -5.010 -15.427  1.00  0.00           H  
ATOM    879  HE1 TYR    77       0.723  -8.732 -12.439  1.00  0.00           H  
ATOM    880  HE2 TYR    77       1.023  -6.836 -16.227  1.00  0.00           H  
ATOM    881  HH  TYR    77       2.031  -8.791 -15.753  1.00  0.00           H  
ATOM    882  N   LEU    78      -4.311  -3.395 -12.699  1.00 47.14           N  
ATOM    883  CA  LEU    78      -5.061  -2.291 -12.162  1.00 47.14           C  
ATOM    884  C   LEU    78      -6.185  -2.815 -11.320  1.00 47.14           C  
ATOM    885  O   LEU    78      -6.516  -2.236 -10.286  1.00 47.14           O  
ATOM    886  CB  LEU    78      -5.690  -1.407 -13.251  1.00 47.14           C  
ATOM    887  CG  LEU    78      -4.663  -0.632 -14.095  1.00 47.14           C  
ATOM    888  CD1 LEU    78      -5.361   0.228 -15.159  1.00 47.14           C  
ATOM    889  CD2 LEU    78      -3.721   0.194 -13.202  1.00 47.14           C  
ATOM    890  H   LEU    78      -4.295  -3.502 -13.703  1.00  0.00           H  
ATOM    891  HA  LEU    78      -4.405  -1.680 -11.543  1.00  0.00           H  
ATOM    892  HB3 LEU    78      -6.383  -0.702 -12.790  1.00  0.00           H  
ATOM    893  HB2 LEU    78      -6.305  -2.024 -13.906  1.00  0.00           H  
ATOM    894  HG  LEU    78      -4.052  -1.368 -14.619  1.00  0.00           H  
ATOM    895 HD11 LEU    78      -4.613   0.765 -15.742  1.00  0.00           H  
ATOM    896 HD12 LEU    78      -5.943  -0.414 -15.819  1.00  0.00           H  
ATOM    897 HD13 LEU    78      -6.023   0.944 -14.672  1.00  0.00           H  
ATOM    898 HD21 LEU    78      -3.006   0.730 -13.825  1.00  0.00           H  
ATOM    899 HD22 LEU    78      -4.305   0.909 -12.622  1.00  0.00           H  
ATOM    900 HD23 LEU    78      -3.186  -0.472 -12.526  1.00  0.00           H  
ATOM    901  N   LEU    79      -6.831  -3.910 -11.760  1.00 45.96           N  
ATOM    902  CA  LEU    79      -7.933  -4.471 -11.025  1.00 45.96           C  
ATOM    903  C   LEU    79      -7.448  -5.017  -9.715  1.00 45.96           C  
ATOM    904  O   LEU    79      -8.086  -4.815  -8.683  1.00 45.96           O  
ATOM    905  CB  LEU    79      -8.634  -5.616 -11.774  1.00 45.96           C  
ATOM    906  CG  LEU    79      -9.817  -6.229 -10.996  1.00 45.96           C  
ATOM    907  CD1 LEU    79     -10.931  -5.193 -10.754  1.00 45.96           C  
ATOM    908  CD2 LEU    79     -10.327  -7.504 -11.686  1.00 45.96           C  
ATOM    909  H   LEU    79      -6.545  -4.354 -12.621  1.00  0.00           H  
ATOM    910  HA  LEU    79      -8.660  -3.683 -10.829  1.00  0.00           H  
ATOM    911  HB3 LEU    79      -7.909  -6.397 -12.004  1.00  0.00           H  
ATOM    912  HB2 LEU    79      -8.986  -5.253 -12.740  1.00  0.00           H  
ATOM    913  HG  LEU    79      -9.438  -6.525 -10.019  1.00  0.00           H  
ATOM    914 HD11 LEU    79     -11.748  -5.660 -10.204  1.00  0.00           H  
ATOM    915 HD12 LEU    79     -10.534  -4.359 -10.176  1.00  0.00           H  
ATOM    916 HD13 LEU    79     -11.301  -4.827 -11.711  1.00  0.00           H  
ATOM    917 HD21 LEU    79     -11.160  -7.917 -11.118  1.00  0.00           H  
ATOM    918 HD22 LEU    79     -10.659  -7.263 -12.695  1.00  0.00           H  
ATOM    919 HD23 LEU    79      -9.523  -8.239 -11.735  1.00  0.00           H  
ATOM    920  N   ASN    80      -6.299  -5.725  -9.727  1.00 51.38           N  
ATOM    921  CA  ASN    80      -5.746  -6.327  -8.544  1.00 51.38           C  
ATOM    922  C   ASN    80      -5.315  -5.264  -7.578  1.00 51.38           C  
ATOM    923  O   ASN    80      -5.396  -5.455  -6.367  1.00 51.38           O  
ATOM    924  CB  ASN    80      -4.548  -7.248  -8.835  1.00 51.38           C  
ATOM    925  CG  ASN    80      -5.097  -8.574  -9.346  1.00 51.38           C  
ATOM    926  OD1 ASN    80      -5.653  -9.362  -8.582  1.00 51.38           O  
ATOM    927  ND2 ASN    80      -4.945  -8.828 -10.673  1.00 51.38           N  
ATOM    928  H   ASN    80      -5.791  -5.849 -10.591  1.00  0.00           H  
ATOM    929  HA  ASN    80      -6.526  -6.923  -8.069  1.00  0.00           H  
ATOM    930  HB3 ASN    80      -3.989  -7.417  -7.916  1.00  0.00           H  
ATOM    931  HB2 ASN    80      -3.921  -6.795  -9.603  1.00  0.00           H  
ATOM    932 HD22 ASN    80      -5.291  -9.693 -11.064  1.00  0.00           H  
ATOM    933 HD21 ASN    80      -4.486  -8.152 -11.267  1.00  0.00           H  
ATOM    934  N   LEU    81      -4.817  -4.124  -8.089  1.00105.19           N  
ATOM    935  CA  LEU    81      -4.388  -3.049  -7.241  1.00105.19           C  
ATOM    936  C   LEU    81      -5.589  -2.551  -6.481  1.00105.19           C  
ATOM    937  O   LEU    81      -5.502  -2.255  -5.290  1.00105.19           O  
ATOM    938  CB  LEU    81      -3.825  -1.862  -8.050  1.00105.19           C  
ATOM    939  CG  LEU    81      -3.123  -0.753  -7.234  1.00105.19           C  
ATOM    940  CD1 LEU    81      -4.063  -0.050  -6.242  1.00105.19           C  
ATOM    941  CD2 LEU    81      -1.838  -1.271  -6.576  1.00105.19           C  
ATOM    942  H   LEU    81      -4.739  -4.010  -9.089  1.00  0.00           H  
ATOM    943  HA  LEU    81      -3.633  -3.411  -6.543  1.00  0.00           H  
ATOM    944  HB3 LEU    81      -4.625  -1.419  -8.643  1.00  0.00           H  
ATOM    945  HB2 LEU    81      -3.139  -2.238  -8.809  1.00  0.00           H  
ATOM    946  HG  LEU    81      -2.814   0.007  -7.952  1.00  0.00           H  
ATOM    947 HD11 LEU    81      -3.512   0.717  -5.700  1.00  0.00           H  
ATOM    948 HD12 LEU    81      -4.887   0.412  -6.786  1.00  0.00           H  
ATOM    949 HD13 LEU    81      -4.459  -0.781  -5.537  1.00  0.00           H  
ATOM    950 HD21 LEU    81      -1.370  -0.466  -6.010  1.00  0.00           H  
ATOM    951 HD22 LEU    81      -2.080  -2.095  -5.904  1.00  0.00           H  
ATOM    952 HD23 LEU    81      -1.150  -1.621  -7.345  1.00  0.00           H  
ATOM    953  N   ALA    82      -6.747  -2.433  -7.164  1.00 36.57           N  
ATOM    954  CA  ALA    82      -7.964  -1.943  -6.570  1.00 36.57           C  
ATOM    955  C   ALA    82      -8.413  -2.887  -5.497  1.00 36.57           C  
ATOM    956  O   ALA    82      -8.886  -2.453  -4.448  1.00 36.57           O  
ATOM    957  CB  ALA    82      -9.112  -1.814  -7.581  1.00 36.57           C  
ATOM    958  H   ALA    82      -6.786  -2.694  -8.138  1.00  0.00           H  
ATOM    959  HA  ALA    82      -7.773  -0.966  -6.126  1.00  0.00           H  
ATOM    960  HB1 ALA    82     -10.002  -1.441  -7.075  1.00  0.00           H  
ATOM    961  HB2 ALA    82      -8.825  -1.120  -8.371  1.00  0.00           H  
ATOM    962  HB3 ALA    82      -9.324  -2.791  -8.015  1.00  0.00           H  
ATOM    963  N   ILE    83      -8.281  -4.206  -5.742  1.00 95.84           N  
ATOM    964  CA  ILE    83      -8.730  -5.209  -4.814  1.00 95.84           C  
ATOM    965  C   ILE    83      -7.955  -5.068  -3.533  1.00 95.84           C  
ATOM    966  O   ILE    83      -8.538  -5.058  -2.450  1.00 95.84           O  
ATOM    967  CB  ILE    83      -8.479  -6.607  -5.311  1.00 95.84           C  
ATOM    968  CG1 ILE    83      -9.157  -6.850  -6.671  1.00 95.84           C  
ATOM    969  CG2 ILE    83      -8.953  -7.581  -4.219  1.00 95.84           C  
ATOM    970  CD1 ILE    83     -10.679  -6.746  -6.643  1.00 95.84           C  
ATOM    971  H   ILE    83      -7.854  -4.520  -6.602  1.00  0.00           H  
ATOM    972  HA  ILE    83      -9.793  -5.075  -4.616  1.00  0.00           H  
ATOM    973  HB  ILE    83      -7.405  -6.736  -5.439  1.00  0.00           H  
ATOM    974 HG13 ILE    83      -8.869  -7.832  -7.048  1.00  0.00           H  
ATOM    975 HG12 ILE    83      -8.760  -6.146  -7.403  1.00  0.00           H  
ATOM    976 HG21 ILE    83      -8.786  -8.607  -4.548  1.00  0.00           H  
ATOM    977 HG22 ILE    83      -8.394  -7.399  -3.302  1.00  0.00           H  
ATOM    978 HG23 ILE    83     -10.016  -7.429  -4.032  1.00  0.00           H  
ATOM    979 HD11 ILE    83     -11.074  -6.931  -7.641  1.00  0.00           H  
ATOM    980 HD12 ILE    83     -11.082  -7.486  -5.951  1.00  0.00           H  
ATOM    981 HD13 ILE    83     -10.970  -5.747  -6.317  1.00  0.00           H  
ATOM    982  N   SER    84      -6.618  -4.917  -3.628  1.00 94.48           N  
ATOM    983  CA  SER    84      -5.742  -4.856  -2.488  1.00 94.48           C  
ATOM    984  C   SER    84      -6.112  -3.669  -1.656  1.00 94.48           C  
ATOM    985  O   SER    84      -5.927  -3.679  -0.440  1.00 94.48           O  
ATOM    986  CB  SER    84      -4.282  -4.616  -2.899  1.00 94.48           C  
ATOM    987  OG  SER    84      -3.907  -5.526  -3.921  1.00 94.48           O  
ATOM    988  H   SER    84      -6.181  -4.840  -4.535  1.00  0.00           H  
ATOM    989  HA  SER    84      -5.824  -5.770  -1.901  1.00  0.00           H  
ATOM    990  HB3 SER    84      -3.634  -4.755  -2.035  1.00  0.00           H  
ATOM    991  HB2 SER    84      -4.170  -3.594  -3.263  1.00  0.00           H  
ATOM    992  HG  SER    84      -2.993  -5.369  -4.171  1.00  0.00           H  
ATOM    993  N   ASP    85      -6.572  -2.584  -2.301  1.00 51.16           N  
ATOM    994  CA  ASP    85      -6.975  -1.412  -1.575  1.00 51.16           C  
ATOM    995  C   ASP    85      -8.224  -1.709  -0.805  1.00 51.16           C  
ATOM    996  O   ASP    85      -8.396  -1.238   0.318  1.00 51.16           O  
ATOM    997  CB  ASP    85      -7.255  -0.192  -2.468  1.00 51.16           C  
ATOM    998  CG  ASP    85      -5.925   0.427  -2.875  1.00 51.16           C  
ATOM    999  OD1 ASP    85      -4.900   0.127  -2.208  1.00 51.16           O  
ATOM   1000  OD2 ASP    85      -5.923   1.224  -3.850  1.00 51.16           O1-
ATOM   1001  H   ASP    85      -6.639  -2.587  -3.308  1.00  0.00           H  
ATOM   1002  HA  ASP    85      -6.186  -1.153  -0.871  1.00  0.00           H  
ATOM   1003  HB3 ASP    85      -7.840   0.539  -1.910  1.00  0.00           H  
ATOM   1004  HB2 ASP    85      -7.794  -0.511  -3.359  1.00  0.00           H  
ATOM   1005  N   LEU    86      -9.141  -2.489  -1.408  1.00112.29           N  
ATOM   1006  CA  LEU    86     -10.411  -2.787  -0.813  1.00112.29           C  
ATOM   1007  C   LEU    86     -10.192  -3.653   0.400  1.00112.29           C  
ATOM   1008  O   LEU    86     -10.859  -3.470   1.418  1.00112.29           O  
ATOM   1009  CB  LEU    86     -11.347  -3.494  -1.807  1.00112.29           C  
ATOM   1010  CG  LEU    86     -12.851  -3.391  -1.476  1.00112.29           C  
ATOM   1011  CD1 LEU    86     -13.676  -4.204  -2.479  1.00112.29           C  
ATOM   1012  CD2 LEU    86     -13.181  -3.707  -0.012  1.00112.29           C  
ATOM   1013  H   LEU    86      -8.946  -2.889  -2.314  1.00  0.00           H  
ATOM   1014  HA  LEU    86     -10.877  -1.853  -0.497  1.00  0.00           H  
ATOM   1015  HB3 LEU    86     -11.065  -4.544  -1.883  1.00  0.00           H  
ATOM   1016  HB2 LEU    86     -11.170  -3.102  -2.808  1.00  0.00           H  
ATOM   1017  HG  LEU    86     -13.126  -2.347  -1.630  1.00  0.00           H  
ATOM   1018 HD11 LEU    86     -14.734  -4.121  -2.231  1.00  0.00           H  
ATOM   1019 HD12 LEU    86     -13.506  -3.819  -3.484  1.00  0.00           H  
ATOM   1020 HD13 LEU    86     -13.374  -5.251  -2.435  1.00  0.00           H  
ATOM   1021 HD21 LEU    86     -14.255  -3.614   0.147  1.00  0.00           H  
ATOM   1022 HD22 LEU    86     -12.865  -4.724   0.220  1.00  0.00           H  
ATOM   1023 HD23 LEU    86     -12.656  -3.006   0.637  1.00  0.00           H  
ATOM   1024  N   LEU    87      -9.240  -4.617   0.329  1.00 85.29           N  
ATOM   1025  CA  LEU    87      -8.966  -5.495   1.442  1.00 85.29           C  
ATOM   1026  C   LEU    87      -8.487  -4.678   2.599  1.00 85.29           C  
ATOM   1027  O   LEU    87      -8.881  -4.913   3.739  1.00 85.29           O  
ATOM   1028  CB  LEU    87      -7.906  -6.582   1.160  1.00 85.29           C  
ATOM   1029  CG  LEU    87      -8.410  -7.794   0.346  1.00 85.29           C  
ATOM   1030  CD1 LEU    87      -8.843  -7.407  -1.074  1.00 85.29           C  
ATOM   1031  CD2 LEU    87      -7.373  -8.932   0.366  1.00 85.29           C  
ATOM   1032  H   LEU    87      -8.703  -4.735  -0.518  1.00  0.00           H  
ATOM   1033  HA  LEU    87      -9.895  -5.987   1.730  1.00  0.00           H  
ATOM   1034  HB3 LEU    87      -7.488  -6.932   2.104  1.00  0.00           H  
ATOM   1035  HB2 LEU    87      -7.056  -6.132   0.648  1.00  0.00           H  
ATOM   1036  HG  LEU    87      -9.298  -8.168   0.855  1.00  0.00           H  
ATOM   1037 HD11 LEU    87      -9.189  -8.296  -1.602  1.00  0.00           H  
ATOM   1038 HD12 LEU    87      -9.652  -6.678  -1.022  1.00  0.00           H  
ATOM   1039 HD13 LEU    87      -7.998  -6.974  -1.608  1.00  0.00           H  
ATOM   1040 HD21 LEU    87      -7.747  -9.776  -0.214  1.00  0.00           H  
ATOM   1041 HD22 LEU    87      -6.438  -8.580  -0.069  1.00  0.00           H  
ATOM   1042 HD23 LEU    87      -7.199  -9.248   1.394  1.00  0.00           H  
ATOM   1043  N   PHE    88      -7.629  -3.683   2.317  1.00123.70           N  
ATOM   1044  CA  PHE    88      -7.058  -2.793   3.285  1.00123.70           C  
ATOM   1045  C   PHE    88      -8.185  -2.012   3.913  1.00123.70           C  
ATOM   1046  O   PHE    88      -8.211  -1.827   5.128  1.00123.70           O  
ATOM   1047  CB  PHE    88      -6.114  -1.791   2.588  1.00123.70           C  
ATOM   1048  CG  PHE    88      -5.255  -1.069   3.567  1.00123.70           C  
ATOM   1049  CD1 PHE    88      -5.744  -0.009   4.298  1.00123.70           C  
ATOM   1050  CD2 PHE    88      -3.938  -1.437   3.726  1.00123.70           C  
ATOM   1051  CE1 PHE    88      -4.939   0.655   5.192  1.00123.70           C  
ATOM   1052  CE2 PHE    88      -3.129  -0.777   4.618  1.00123.70           C  
ATOM   1053  CZ  PHE    88      -3.630   0.272   5.352  1.00123.70           C  
ATOM   1054  H   PHE    88      -7.341  -3.519   1.364  1.00  0.00           H  
ATOM   1055  HA  PHE    88      -6.518  -3.357   4.044  1.00  0.00           H  
ATOM   1056  HB3 PHE    88      -6.704  -1.069   2.023  1.00  0.00           H  
ATOM   1057  HB2 PHE    88      -5.484  -2.322   1.875  1.00  0.00           H  
ATOM   1058  HD1 PHE    88      -6.768   0.307   4.171  1.00  0.00           H  
ATOM   1059  HD2 PHE    88      -3.531  -2.253   3.148  1.00  0.00           H  
ATOM   1060  HE1 PHE    88      -5.335   1.478   5.768  1.00  0.00           H  
ATOM   1061  HE2 PHE    88      -2.100  -1.082   4.740  1.00  0.00           H  
ATOM   1062  HZ  PHE    88      -2.998   0.794   6.054  1.00  0.00           H  
ATOM   1063  N   VAL    89      -9.148  -1.551   3.082  1.00 44.93           N  
ATOM   1064  CA  VAL    89     -10.275  -0.730   3.465  1.00 44.93           C  
ATOM   1065  C   VAL    89     -11.184  -1.438   4.428  1.00 44.93           C  
ATOM   1066  O   VAL    89     -11.690  -0.826   5.368  1.00 44.93           O  
ATOM   1067  CB  VAL    89     -11.126  -0.331   2.294  1.00 44.93           C  
ATOM   1068  CG1 VAL    89     -12.360   0.421   2.824  1.00 44.93           C  
ATOM   1069  CG2 VAL    89     -10.272   0.496   1.321  1.00 44.93           C  
ATOM   1070  H   VAL    89      -9.117  -1.778   2.099  1.00  0.00           H  
ATOM   1071  HA  VAL    89      -9.899   0.174   3.944  1.00  0.00           H  
ATOM   1072  HB  VAL    89     -11.461  -1.234   1.784  1.00  0.00           H  
ATOM   1073 HG11 VAL    89     -12.991   0.719   1.987  1.00  0.00           H  
ATOM   1074 HG12 VAL    89     -12.925  -0.232   3.489  1.00  0.00           H  
ATOM   1075 HG13 VAL    89     -12.040   1.308   3.370  1.00  0.00           H  
ATOM   1076 HG21 VAL    89     -10.879   0.792   0.466  1.00  0.00           H  
ATOM   1077 HG22 VAL    89      -9.902   1.387   1.828  1.00  0.00           H  
ATOM   1078 HG23 VAL    89      -9.429  -0.103   0.977  1.00  0.00           H  
ATOM   1079  N   PHE    90     -11.397  -2.756   4.246  1.00126.17           N  
ATOM   1080  CA  PHE    90     -12.332  -3.496   5.057  1.00126.17           C  
ATOM   1081  C   PHE    90     -11.975  -3.332   6.502  1.00126.17           C  
ATOM   1082  O   PHE    90     -12.858  -3.249   7.353  1.00126.17           O  
ATOM   1083  CB  PHE    90     -12.267  -5.028   4.888  1.00126.17           C  
ATOM   1084  CG  PHE    90     -12.776  -5.508   3.577  1.00126.17           C  
ATOM   1085  CD1 PHE    90     -14.118  -5.746   3.398  1.00126.17           C  
ATOM   1086  CD2 PHE    90     -11.910  -5.746   2.536  1.00126.17           C  
ATOM   1087  CE1 PHE    90     -14.591  -6.200   2.192  1.00126.17           C  
ATOM   1088  CE2 PHE    90     -12.373  -6.202   1.326  1.00126.17           C  
ATOM   1089  CZ  PHE    90     -13.718  -6.431   1.155  1.00126.17           C  
ATOM   1090  H   PHE    90     -10.894  -3.254   3.526  1.00  0.00           H  
ATOM   1091  HA  PHE    90     -13.347  -3.140   4.879  1.00  0.00           H  
ATOM   1092  HB3 PHE    90     -12.830  -5.505   5.690  1.00  0.00           H  
ATOM   1093  HB2 PHE    90     -11.239  -5.364   5.021  1.00  0.00           H  
ATOM   1094  HD1 PHE    90     -14.810  -5.576   4.209  1.00  0.00           H  
ATOM   1095  HD2 PHE    90     -10.852  -5.574   2.663  1.00  0.00           H  
ATOM   1096  HE1 PHE    90     -15.647  -6.376   2.058  1.00  0.00           H  
ATOM   1097  HE2 PHE    90     -11.682  -6.378   0.515  1.00  0.00           H  
ATOM   1098  HZ  PHE    90     -14.088  -6.791   0.208  1.00  0.00           H  
ATOM   1099  N   SER    91     -10.670  -3.355   6.817  1.00 60.51           N  
ATOM   1100  CA  SER    91     -10.181  -3.330   8.169  1.00 60.51           C  
ATOM   1101  C   SER    91     -10.377  -1.998   8.847  1.00 60.51           C  
ATOM   1102  O   SER    91     -10.469  -1.950  10.072  1.00 60.51           O  
ATOM   1103  CB  SER    91      -8.685  -3.669   8.268  1.00 60.51           C  
ATOM   1104  OG  SER    91      -7.904  -2.626   7.704  1.00 60.51           O  
ATOM   1105  H   SER    91      -9.974  -3.392   6.087  1.00  0.00           H  
ATOM   1106  HA  SER    91     -10.732  -4.079   8.738  1.00  0.00           H  
ATOM   1107  HB3 SER    91      -8.487  -4.600   7.735  1.00  0.00           H  
ATOM   1108  HB2 SER    91      -8.412  -3.802   9.314  1.00  0.00           H  
ATOM   1109  HG  SER    91      -6.973  -2.850   7.772  1.00  0.00           H  
ATOM   1110  N   LEU    92     -10.480  -0.889   8.089  1.00162.03           N  
ATOM   1111  CA  LEU    92     -10.515   0.425   8.686  1.00162.03           C  
ATOM   1112  C   LEU    92     -11.654   0.585   9.656  1.00162.03           C  
ATOM   1113  O   LEU    92     -11.450   1.171  10.717  1.00162.03           O  
ATOM   1114  CB  LEU    92     -10.671   1.581   7.679  1.00162.03           C  
ATOM   1115  CG  LEU    92      -9.450   1.819   6.774  1.00162.03           C  
ATOM   1116  CD1 LEU    92      -8.215   2.217   7.596  1.00162.03           C  
ATOM   1117  CD2 LEU    92      -9.199   0.628   5.844  1.00162.03           C  
ATOM   1118  H   LEU    92     -10.535  -0.968   7.084  1.00  0.00           H  
ATOM   1119  HA  LEU    92      -9.583   0.575   9.230  1.00  0.00           H  
ATOM   1120  HB3 LEU    92     -10.907   2.500   8.216  1.00  0.00           H  
ATOM   1121  HB2 LEU    92     -11.549   1.402   7.060  1.00  0.00           H  
ATOM   1122  HG  LEU    92      -9.691   2.671   6.138  1.00  0.00           H  
ATOM   1123 HD11 LEU    92      -7.369   2.378   6.928  1.00  0.00           H  
ATOM   1124 HD12 LEU    92      -8.424   3.136   8.145  1.00  0.00           H  
ATOM   1125 HD13 LEU    92      -7.975   1.420   8.300  1.00  0.00           H  
ATOM   1126 HD21 LEU    92      -8.329   0.831   5.219  1.00  0.00           H  
ATOM   1127 HD22 LEU    92      -9.018  -0.267   6.438  1.00  0.00           H  
ATOM   1128 HD23 LEU    92     -10.072   0.473   5.210  1.00  0.00           H  
ATOM   1129  N   PRO    93     -12.840   0.128   9.374  1.00 72.78           N  
ATOM   1130  CA  PRO    93     -13.925   0.335  10.302  1.00 72.78           C  
ATOM   1131  C   PRO    93     -13.707  -0.346  11.617  1.00 72.78           C  
ATOM   1132  O   PRO    93     -14.226   0.137  12.624  1.00 72.78           O  
ATOM   1133  CD  PRO    93     -13.303  -0.000   8.005  1.00 72.78           C  
ATOM   1134  CB  PRO    93     -15.179  -0.114   9.563  1.00 72.78           C  
ATOM   1135  CG  PRO    93     -14.834   0.146   8.084  1.00 72.78           C  
ATOM   1136  HA  PRO    93     -14.009   1.406  10.487  1.00  0.00           H  
ATOM   1137  HD2 PRO    93     -13.054  -0.993   7.630  1.00  0.00           H  
ATOM   1138  HD3 PRO    93     -12.893   0.814   7.407  1.00  0.00           H  
ATOM   1139  HB3 PRO    93     -16.016   0.521   9.855  1.00  0.00           H  
ATOM   1140  HB2 PRO    93     -15.324  -1.184   9.716  1.00  0.00           H  
ATOM   1141  HG2 PRO    93     -15.302  -0.619   7.465  1.00  0.00           H  
ATOM   1142  HG3 PRO    93     -15.113   1.166   7.822  1.00  0.00           H  
ATOM   1143  N   PHE    94     -12.981  -1.480  11.629  1.00 51.59           N  
ATOM   1144  CA  PHE    94     -12.710  -2.222  12.827  1.00 51.59           C  
ATOM   1145  C   PHE    94     -11.778  -1.449  13.708  1.00 51.59           C  
ATOM   1146  O   PHE    94     -11.934  -1.432  14.928  1.00 51.59           O  
ATOM   1147  CB  PHE    94     -12.050  -3.587  12.545  1.00 51.59           C  
ATOM   1148  CG  PHE    94     -13.062  -4.482  11.912  1.00 51.59           C  
ATOM   1149  CD1 PHE    94     -13.914  -5.231  12.692  1.00 51.59           C  
ATOM   1150  CD2 PHE    94     -13.166  -4.578  10.545  1.00 51.59           C  
ATOM   1151  CE1 PHE    94     -14.850  -6.061  12.121  1.00 51.59           C  
ATOM   1152  CE2 PHE    94     -14.098  -5.407   9.968  1.00 51.59           C  
ATOM   1153  CZ  PHE    94     -14.944  -6.151  10.755  1.00 51.59           C  
ATOM   1154  H   PHE    94     -12.600  -1.845  10.768  1.00  0.00           H  
ATOM   1155  HA  PHE    94     -13.646  -2.386  13.361  1.00  0.00           H  
ATOM   1156  HB3 PHE    94     -11.713  -4.028  13.483  1.00  0.00           H  
ATOM   1157  HB2 PHE    94     -11.210  -3.450  11.865  1.00  0.00           H  
ATOM   1158  HD1 PHE    94     -13.853  -5.172  13.768  1.00  0.00           H  
ATOM   1159  HD2 PHE    94     -12.510  -3.998   9.912  1.00  0.00           H  
ATOM   1160  HE1 PHE    94     -15.511  -6.642  12.748  1.00  0.00           H  
ATOM   1161  HE2 PHE    94     -14.167  -5.475   8.893  1.00  0.00           H  
ATOM   1162  HZ  PHE    94     -15.678  -6.803  10.307  1.00  0.00           H  
ATOM   1163  N   TRP    95     -10.758  -0.811  13.101  1.00 79.96           N  
ATOM   1164  CA  TRP    95      -9.759  -0.078  13.824  1.00 79.96           C  
ATOM   1165  C   TRP    95     -10.410   1.099  14.486  1.00 79.96           C  
ATOM   1166  O   TRP    95     -10.038   1.488  15.592  1.00 79.96           O  
ATOM   1167  CB  TRP    95      -8.638   0.458  12.916  1.00 79.96           C  
ATOM   1168  CG  TRP    95      -7.853  -0.623  12.207  1.00 79.96           C  
ATOM   1169  CD2 TRP    95      -7.138  -1.679  12.872  1.00 79.96           C  
ATOM   1170  CD1 TRP    95      -7.698  -0.840  10.870  1.00 79.96           C  
ATOM   1171  NE1 TRP    95      -6.923  -1.957  10.658  1.00 79.96           N  
ATOM   1172  CE2 TRP    95      -6.575  -2.485  11.881  1.00 79.96           C  
ATOM   1173  CE3 TRP    95      -6.965  -1.956  14.197  1.00 79.96           C  
ATOM   1174  CZ2 TRP    95      -5.826  -3.582  12.203  1.00 79.96           C  
ATOM   1175  CZ3 TRP    95      -6.212  -3.063  14.517  1.00 79.96           C  
ATOM   1176  CH2 TRP    95      -5.651  -3.862  13.540  1.00 79.96           C  
ATOM   1177  H   TRP    95     -10.674  -0.837  12.095  1.00  0.00           H  
ATOM   1178  HA  TRP    95      -9.325  -0.723  14.586  1.00  0.00           H  
ATOM   1179  HB3 TRP    95      -7.957   1.071  13.506  1.00  0.00           H  
ATOM   1180  HB2 TRP    95      -9.063   1.139  12.179  1.00  0.00           H  
ATOM   1181  HD1 TRP    95      -8.160  -0.172  10.159  1.00  0.00           H  
ATOM   1182  HE1 TRP    95      -6.707  -2.250   9.716  1.00  0.00           H  
ATOM   1183  HE3 TRP    95      -7.412  -1.317  14.944  1.00  0.00           H  
ATOM   1184  HZ2 TRP    95      -5.398  -4.193  11.421  1.00  0.00           H  
ATOM   1185  HZ3 TRP    95      -6.048  -3.323  15.552  1.00  0.00           H  
ATOM   1186  HH2 TRP    95      -5.067  -4.719  13.840  1.00  0.00           H  
ATOM   1187  N   GLY    96     -11.387   1.719  13.802  1.00 24.55           N  
ATOM   1188  CA  GLY    96     -12.052   2.877  14.329  1.00 24.55           C  
ATOM   1189  C   GLY    96     -12.795   2.525  15.585  1.00 24.55           C  
ATOM   1190  O   GLY    96     -12.787   3.295  16.545  1.00 24.55           O  
ATOM   1191  H   GLY    96     -11.668   1.371  12.897  1.00  0.00           H  
ATOM   1192  HA3 GLY    96     -12.753   3.262  13.589  1.00  0.00           H  
ATOM   1193  HA2 GLY    96     -11.316   3.651  14.547  1.00  0.00           H  
ATOM   1194  N   TYR    97     -13.479   1.362  15.597  1.00 38.57           N  
ATOM   1195  CA  TYR    97     -14.267   0.939  16.724  1.00 38.57           C  
ATOM   1196  C   TYR    97     -13.356   0.663  17.880  1.00 38.57           C  
ATOM   1197  O   TYR    97     -13.641   1.053  19.013  1.00 38.57           O  
ATOM   1198  CB  TYR    97     -15.061  -0.346  16.435  1.00 38.57           C  
ATOM   1199  CG  TYR    97     -15.872  -0.672  17.640  1.00 38.57           C  
ATOM   1200  CD1 TYR    97     -17.080  -0.044  17.851  1.00 38.57           C  
ATOM   1201  CD2 TYR    97     -15.436  -1.602  18.553  1.00 38.57           C  
ATOM   1202  CE1 TYR    97     -17.839  -0.338  18.961  1.00 38.57           C  
ATOM   1203  CE2 TYR    97     -16.190  -1.900  19.664  1.00 38.57           C  
ATOM   1204  CZ  TYR    97     -17.393  -1.267  19.869  1.00 38.57           C  
ATOM   1205  OH  TYR    97     -18.169  -1.570  21.008  1.00 38.57           O  
ATOM   1206  H   TYR    97     -13.449   0.750  14.794  1.00  0.00           H  
ATOM   1207  HA  TYR    97     -14.960   1.736  16.996  1.00  0.00           H  
ATOM   1208  HB3 TYR    97     -14.369  -1.164  16.232  1.00  0.00           H  
ATOM   1209  HB2 TYR    97     -15.724  -0.179  15.587  1.00  0.00           H  
ATOM   1210  HD1 TYR    97     -17.440   0.687  17.143  1.00  0.00           H  
ATOM   1211  HD2 TYR    97     -14.493  -2.106  18.402  1.00  0.00           H  
ATOM   1212  HE1 TYR    97     -18.784   0.161  19.117  1.00  0.00           H  
ATOM   1213  HE2 TYR    97     -15.837  -2.631  20.375  1.00  0.00           H  
ATOM   1214  HH  TYR    97     -17.719  -2.233  21.535  1.00  0.00           H  
ATOM   1215  N   TYR    98     -12.223  -0.011  17.605  1.00 62.18           N  
ATOM   1216  CA  TYR    98     -11.261  -0.393  18.599  1.00 62.18           C  
ATOM   1217  C   TYR    98     -10.745   0.849  19.262  1.00 62.18           C  
ATOM   1218  O   TYR    98     -10.651   0.905  20.486  1.00 62.18           O  
ATOM   1219  CB  TYR    98     -10.085  -1.168  17.961  1.00 62.18           C  
ATOM   1220  CG  TYR    98      -9.030  -1.464  18.970  1.00 62.18           C  
ATOM   1221  CD1 TYR    98      -9.268  -2.330  20.011  1.00 62.18           C  
ATOM   1222  CD2 TYR    98      -7.780  -0.904  18.845  1.00 62.18           C  
ATOM   1223  CE1 TYR    98      -8.283  -2.606  20.930  1.00 62.18           C  
ATOM   1224  CE2 TYR    98      -6.790  -1.176  19.758  1.00 62.18           C  
ATOM   1225  CZ  TYR    98      -7.043  -2.026  20.806  1.00 62.18           C  
ATOM   1226  OH  TYR    98      -6.032  -2.310  21.748  1.00 62.18           O  
ATOM   1227  H   TYR    98     -12.010  -0.275  16.654  1.00  0.00           H  
ATOM   1228  HA  TYR    98     -11.746  -1.024  19.344  1.00  0.00           H  
ATOM   1229  HB3 TYR    98      -9.658  -0.577  17.152  1.00  0.00           H  
ATOM   1230  HB2 TYR    98     -10.454  -2.103  17.537  1.00  0.00           H  
ATOM   1231  HD1 TYR    98     -10.235  -2.800  20.112  1.00  0.00           H  
ATOM   1232  HD2 TYR    98      -7.565  -0.241  18.020  1.00  0.00           H  
ATOM   1233  HE1 TYR    98      -8.483  -3.280  21.750  1.00  0.00           H  
ATOM   1234  HE2 TYR    98      -5.817  -0.721  19.650  1.00  0.00           H  
ATOM   1235  HH  TYR    98      -5.235  -1.827  21.517  1.00  0.00           H  
ATOM   1236  N   ALA    99     -10.424   1.894  18.474  1.00 33.78           N  
ATOM   1237  CA  ALA    99      -9.900   3.107  19.038  1.00 33.78           C  
ATOM   1238  C   ALA    99     -10.919   3.702  19.968  1.00 33.78           C  
ATOM   1239  O   ALA    99     -10.583   4.161  21.058  1.00 33.78           O  
ATOM   1240  CB  ALA    99      -9.575   4.169  17.976  1.00 33.78           C  
ATOM   1241  H   ALA    99     -10.550   1.830  17.475  1.00  0.00           H  
ATOM   1242  HA  ALA    99      -8.996   2.877  19.600  1.00  0.00           H  
ATOM   1243  HB1 ALA    99      -9.184   5.062  18.461  1.00  0.00           H  
ATOM   1244  HB2 ALA    99      -8.830   3.775  17.285  1.00  0.00           H  
ATOM   1245  HB3 ALA    99     -10.481   4.423  17.427  1.00  0.00           H  
ATOM   1246  N   ALA   100     -12.196   3.725  19.543  1.00 43.00           N  
ATOM   1247  CA  ALA   100     -13.270   4.280  20.322  1.00 43.00           C  
ATOM   1248  C   ALA   100     -13.533   3.462  21.552  1.00 43.00           C  
ATOM   1249  O   ALA   100     -13.760   4.017  22.626  1.00 43.00           O  
ATOM   1250  CB  ALA   100     -14.588   4.360  19.535  1.00 43.00           C  
ATOM   1251  H   ALA   100     -12.433   3.341  18.640  1.00  0.00           H  
ATOM   1252  HA  ALA   100     -12.989   5.288  20.629  1.00  0.00           H  
ATOM   1253  HB1 ALA   100     -15.365   4.786  20.169  1.00  0.00           H  
ATOM   1254  HB2 ALA   100     -14.449   4.991  18.657  1.00  0.00           H  
ATOM   1255  HB3 ALA   100     -14.884   3.359  19.219  1.00  0.00           H  
ATOM   1256  N   ASP   101     -13.524   2.115  21.430  1.00 97.47           N  
ATOM   1257  CA  ASP   101     -13.876   1.281  22.547  1.00 97.47           C  
ATOM   1258  C   ASP   101     -12.784   0.278  22.807  1.00 97.47           C  
ATOM   1259  O   ASP   101     -11.669   0.641  23.180  1.00 97.47           O  
ATOM   1260  CB  ASP   101     -15.180   0.495  22.325  1.00 97.47           C  
ATOM   1261  CG  ASP   101     -15.605  -0.113  23.656  1.00 97.47           C  
ATOM   1262  OD1 ASP   101     -14.868   0.086  24.656  1.00 97.47           O  
ATOM   1263  OD2 ASP   101     -16.671  -0.785  23.689  1.00 97.47           O1-
ATOM   1264  H   ASP   101     -13.269   1.689  20.551  1.00  0.00           H  
ATOM   1265  HA  ASP   101     -13.992   1.910  23.430  1.00  0.00           H  
ATOM   1266  HB3 ASP   101     -15.005  -0.302  21.602  1.00  0.00           H  
ATOM   1267  HB2 ASP   101     -15.956   1.174  21.972  1.00  0.00           H  
ATOM   1268  N   GLN   102     -13.126  -1.023  22.639  1.00150.19           N  
ATOM   1269  CA  GLN   102     -12.266  -2.151  22.898  1.00150.19           C  
ATOM   1270  C   GLN   102     -12.360  -3.086  21.731  1.00150.19           C  
ATOM   1271  O   GLN   102     -13.027  -2.796  20.742  1.00150.19           O  
ATOM   1272  CB  GLN   102     -12.752  -3.040  24.050  1.00150.19           C  
ATOM   1273  CG  GLN   102     -12.872  -2.367  25.409  1.00150.19           C  
ATOM   1274  CD  GLN   102     -13.546  -3.374  26.333  1.00150.19           C  
ATOM   1275  OE1 GLN   102     -14.570  -3.078  26.945  1.00150.19           O  
ATOM   1276  NE2 GLN   102     -12.963  -4.598  26.437  1.00150.19           N  
ATOM   1277  H   GLN   102     -14.048  -1.264  22.308  1.00  0.00           H  
ATOM   1278  HA  GLN   102     -11.238  -1.830  23.059  1.00  0.00           H  
ATOM   1279  HB3 GLN   102     -12.100  -3.909  24.134  1.00  0.00           H  
ATOM   1280  HB2 GLN   102     -13.711  -3.483  23.783  1.00  0.00           H  
ATOM   1281  HG3 GLN   102     -13.498  -1.479  25.322  1.00  0.00           H  
ATOM   1282  HG2 GLN   102     -11.876  -2.138  25.788  1.00  0.00           H  
ATOM   1283 HE22 GLN   102     -13.369  -5.302  27.036  1.00  0.00           H  
ATOM   1284 HE21 GLN   102     -12.123  -4.804  25.915  1.00  0.00           H  
ATOM   1285  N   TRP   103     -11.685  -4.256  21.823  1.00107.46           N  
ATOM   1286  CA  TRP   103     -11.774  -5.182  20.732  1.00107.46           C  
ATOM   1287  C   TRP   103     -12.889  -6.141  21.048  1.00107.46           C  
ATOM   1288  O   TRP   103     -12.748  -7.050  21.864  1.00107.46           O  
ATOM   1289  CB  TRP   103     -10.478  -5.973  20.477  1.00107.46           C  
ATOM   1290  CG  TRP   103     -10.508  -6.757  19.191  1.00107.46           C  
ATOM   1291  CD2 TRP   103     -10.269  -6.167  17.903  1.00107.46           C  
ATOM   1292  CD1 TRP   103     -10.787  -8.075  18.969  1.00107.46           C  
ATOM   1293  NE1 TRP   103     -10.744  -8.342  17.622  1.00107.46           N  
ATOM   1294  CE2 TRP   103     -10.425  -7.176  16.954  1.00107.46           C  
ATOM   1295  CE3 TRP   103      -9.951  -4.886  17.542  1.00107.46           C  
ATOM   1296  CZ2 TRP   103     -10.267  -6.919  15.623  1.00107.46           C  
ATOM   1297  CZ3 TRP   103      -9.786  -4.630  16.200  1.00107.46           C  
ATOM   1298  CH2 TRP   103      -9.941  -5.630  15.261  1.00107.46           C  
ATOM   1299  H   TRP   103     -11.136  -4.459  22.646  1.00  0.00           H  
ATOM   1300  HA  TRP   103     -12.032  -4.632  19.828  1.00  0.00           H  
ATOM   1301  HB3 TRP   103     -10.298  -6.652  21.310  1.00  0.00           H  
ATOM   1302  HB2 TRP   103      -9.632  -5.285  20.461  1.00  0.00           H  
ATOM   1303  HD1 TRP   103     -10.997  -8.730  19.801  1.00  0.00           H  
ATOM   1304  HE1 TRP   103     -10.933  -9.276  17.286  1.00  0.00           H  
ATOM   1305  HE3 TRP   103      -9.840  -4.123  18.299  1.00  0.00           H  
ATOM   1306  HZ2 TRP   103     -10.397  -7.712  14.901  1.00  0.00           H  
ATOM   1307  HZ3 TRP   103      -9.530  -3.635  15.867  1.00  0.00           H  
ATOM   1308  HH2 TRP   103      -9.801  -5.380  14.220  1.00  0.00           H  
ATOM   1309  N   VAL   104     -14.061  -5.867  20.444  1.00 79.49           N  
ATOM   1310  CA  VAL   104     -15.304  -6.593  20.525  1.00 79.49           C  
ATOM   1311  C   VAL   104     -15.337  -7.798  19.620  1.00 79.49           C  
ATOM   1312  O   VAL   104     -16.109  -8.727  19.848  1.00 79.49           O  
ATOM   1313  CB  VAL   104     -16.474  -5.730  20.155  1.00 79.49           C  
ATOM   1314  CG1 VAL   104     -17.762  -6.565  20.248  1.00 79.49           C  
ATOM   1315  CG2 VAL   104     -16.464  -4.488  21.060  1.00 79.49           C  
ATOM   1316  H   VAL   104     -14.143  -5.061  19.842  1.00  0.00           H  
ATOM   1317  HA  VAL   104     -15.438  -6.931  21.552  1.00  0.00           H  
ATOM   1318  HB  VAL   104     -16.349  -5.404  19.123  1.00  0.00           H  
ATOM   1319 HG11 VAL   104     -18.617  -5.945  19.980  1.00  0.00           H  
ATOM   1320 HG12 VAL   104     -17.697  -7.411  19.564  1.00  0.00           H  
ATOM   1321 HG13 VAL   104     -17.885  -6.932  21.267  1.00  0.00           H  
ATOM   1322 HG21 VAL   104     -17.307  -3.845  20.808  1.00  0.00           H  
ATOM   1323 HG22 VAL   104     -16.542  -4.797  22.102  1.00  0.00           H  
ATOM   1324 HG23 VAL   104     -15.534  -3.939  20.913  1.00  0.00           H  
ATOM   1325  N   PHE   105     -14.533  -7.766  18.540  1.00101.22           N  
ATOM   1326  CA  PHE   105     -14.539  -8.663  17.412  1.00101.22           C  
ATOM   1327  C   PHE   105     -14.138 -10.085  17.707  1.00101.22           C  
ATOM   1328  O   PHE   105     -14.633 -11.000  17.053  1.00101.22           O  
ATOM   1329  CB  PHE   105     -13.656  -8.102  16.289  1.00101.22           C  
ATOM   1330  CG  PHE   105     -14.204  -6.732  16.061  1.00101.22           C  
ATOM   1331  CD1 PHE   105     -15.422  -6.559  15.449  1.00101.22           C  
ATOM   1332  CD2 PHE   105     -13.499  -5.615  16.458  1.00101.22           C  
ATOM   1333  CE1 PHE   105     -15.930  -5.296  15.245  1.00101.22           C  
ATOM   1334  CE2 PHE   105     -14.001  -4.351  16.256  1.00101.22           C  
ATOM   1335  CZ  PHE   105     -15.221  -4.189  15.645  1.00101.22           C  
ATOM   1336  H   PHE   105     -13.825  -7.051  18.459  1.00  0.00           H  
ATOM   1337  HA  PHE   105     -15.560  -8.692  17.032  1.00  0.00           H  
ATOM   1338  HB3 PHE   105     -13.794  -8.701  15.390  1.00  0.00           H  
ATOM   1339  HB2 PHE   105     -12.629  -8.025  16.643  1.00  0.00           H  
ATOM   1340  HD1 PHE   105     -15.990  -7.418  15.125  1.00  0.00           H  
ATOM   1341  HD2 PHE   105     -12.538  -5.727  16.937  1.00  0.00           H  
ATOM   1342  HE1 PHE   105     -16.890  -5.172  14.768  1.00  0.00           H  
ATOM   1343  HE2 PHE   105     -13.437  -3.488  16.576  1.00  0.00           H  
ATOM   1344  HZ  PHE   105     -15.622  -3.200  15.480  1.00  0.00           H  
ATOM   1345  N   GLY   106     -13.201 -10.342  18.636  1.00 28.99           N  
ATOM   1346  CA  GLY   106     -12.856 -11.720  18.886  1.00 28.99           C  
ATOM   1347  C   GLY   106     -11.514 -12.004  18.279  1.00 28.99           C  
ATOM   1348  O   GLY   106     -11.003 -11.221  17.482  1.00 28.99           O  
ATOM   1349  H   GLY   106     -12.762  -9.581  19.134  1.00  0.00           H  
ATOM   1350  HA3 GLY   106     -13.604 -12.370  18.433  1.00  0.00           H  
ATOM   1351  HA2 GLY   106     -12.812 -11.894  19.960  1.00  0.00           H  
ATOM   1352  N   LEU   107     -10.913 -13.151  18.669  1.00 83.94           N  
ATOM   1353  CA  LEU   107      -9.585 -13.541  18.276  1.00 83.94           C  
ATOM   1354  C   LEU   107      -9.466 -13.812  16.809  1.00 83.94           C  
ATOM   1355  O   LEU   107      -8.510 -13.362  16.177  1.00 83.94           O  
ATOM   1356  CB  LEU   107      -9.095 -14.799  19.013  1.00 83.94           C  
ATOM   1357  CG  LEU   107      -8.910 -14.590  20.526  1.00 83.94           C  
ATOM   1358  CD1 LEU   107     -10.243 -14.261  21.217  1.00 83.94           C  
ATOM   1359  CD2 LEU   107      -8.180 -15.784  21.163  1.00 83.94           C  
ATOM   1360  H   LEU   107     -11.401 -13.796  19.275  1.00  0.00           H  
ATOM   1361  HA  LEU   107      -8.910 -12.722  18.522  1.00  0.00           H  
ATOM   1362  HB3 LEU   107      -8.153 -15.131  18.576  1.00  0.00           H  
ATOM   1363  HB2 LEU   107      -9.797 -15.615  18.844  1.00  0.00           H  
ATOM   1364  HG  LEU   107      -8.266 -13.720  20.650  1.00  0.00           H  
ATOM   1365 HD11 LEU   107     -10.075 -14.120  22.284  1.00  0.00           H  
ATOM   1366 HD12 LEU   107     -10.658 -13.347  20.792  1.00  0.00           H  
ATOM   1367 HD13 LEU   107     -10.943 -15.082  21.066  1.00  0.00           H  
ATOM   1368 HD21 LEU   107      -8.063 -15.609  22.232  1.00  0.00           H  
ATOM   1369 HD22 LEU   107      -8.760 -16.693  21.005  1.00  0.00           H  
ATOM   1370 HD23 LEU   107      -7.198 -15.896  20.704  1.00  0.00           H  
ATOM   1371  N   GLY   108     -10.426 -14.548  16.220  1.00 19.71           N  
ATOM   1372  CA  GLY   108     -10.301 -14.913  14.836  1.00 19.71           C  
ATOM   1373  C   GLY   108     -10.294 -13.674  14.003  1.00 19.71           C  
ATOM   1374  O   GLY   108      -9.506 -13.552  13.064  1.00 19.71           O  
ATOM   1375  H   GLY   108     -11.234 -14.843  16.750  1.00  0.00           H  
ATOM   1376  HA3 GLY   108     -11.145 -15.540  14.549  1.00  0.00           H  
ATOM   1377  HA2 GLY   108      -9.368 -15.457  14.687  1.00  0.00           H  
ATOM   1378  N   LEU   109     -11.179 -12.714  14.333  1.00 90.46           N  
ATOM   1379  CA  LEU   109     -11.291 -11.518  13.554  1.00 90.46           C  
ATOM   1380  C   LEU   109     -10.004 -10.760  13.667  1.00 90.46           C  
ATOM   1381  O   LEU   109      -9.541 -10.171  12.691  1.00 90.46           O  
ATOM   1382  CB  LEU   109     -12.477 -10.624  13.985  1.00 90.46           C  
ATOM   1383  CG  LEU   109     -12.793  -9.435  13.043  1.00 90.46           C  
ATOM   1384  CD1 LEU   109     -14.101  -8.738  13.450  1.00 90.46           C  
ATOM   1385  CD2 LEU   109     -11.640  -8.424  12.944  1.00 90.46           C  
ATOM   1386  H   LEU   109     -11.775 -12.833  15.139  1.00  0.00           H  
ATOM   1387  HA  LEU   109     -11.433 -11.799  12.512  1.00  0.00           H  
ATOM   1388  HB3 LEU   109     -12.299 -10.248  14.991  1.00  0.00           H  
ATOM   1389  HB2 LEU   109     -13.369 -11.241  14.098  1.00  0.00           H  
ATOM   1390  HG  LEU   109     -12.945  -9.847  12.046  1.00  0.00           H  
ATOM   1391 HD11 LEU   109     -14.297  -7.908  12.773  1.00  0.00           H  
ATOM   1392 HD12 LEU   109     -14.923  -9.452  13.399  1.00  0.00           H  
ATOM   1393 HD13 LEU   109     -14.011  -8.361  14.468  1.00  0.00           H  
ATOM   1394 HD21 LEU   109     -11.921  -7.614  12.271  1.00  0.00           H  
ATOM   1395 HD22 LEU   109     -11.428  -8.015  13.931  1.00  0.00           H  
ATOM   1396 HD23 LEU   109     -10.751  -8.923  12.559  1.00  0.00           H  
ATOM   1397  N   CYS   110      -9.381 -10.766  14.858  1.00 92.28           N  
ATOM   1398  CA  CYS   110      -8.143 -10.058  15.055  1.00 92.28           C  
ATOM   1399  C   CYS   110      -7.104 -10.542  14.100  1.00 92.28           C  
ATOM   1400  O   CYS   110      -6.385  -9.738  13.514  1.00 92.28           O  
ATOM   1401  CB  CYS   110      -7.510 -10.291  16.428  1.00 92.28           C  
ATOM   1402  SG  CYS   110      -7.897  -8.996  17.620  1.00 92.28           S  
ATOM   1403  H   CYS   110      -9.781 -11.273  15.634  1.00  0.00           H  
ATOM   1404  HA  CYS   110      -8.307  -8.991  14.905  1.00  0.00           H  
ATOM   1405  HB3 CYS   110      -6.429 -10.371  16.319  1.00  0.00           H  
ATOM   1406  HB2 CYS   110      -7.838 -11.254  16.820  1.00  0.00           H  
ATOM   1407  N   LYS   111      -6.961 -11.873  13.961  1.00 68.17           N  
ATOM   1408  CA  LYS   111      -5.960 -12.424  13.093  1.00 68.17           C  
ATOM   1409  C   LYS   111      -6.298 -12.131  11.664  1.00 68.17           C  
ATOM   1410  O   LYS   111      -5.417 -11.795  10.873  1.00 68.17           O  
ATOM   1411  CB  LYS   111      -5.827 -13.950  13.231  1.00 68.17           C  
ATOM   1412  CG  LYS   111      -5.260 -14.400  14.576  1.00 68.17           C  
ATOM   1413  CD  LYS   111      -5.394 -15.906  14.812  1.00 68.17           C  
ATOM   1414  CE  LYS   111      -6.838 -16.371  15.007  1.00 68.17           C  
ATOM   1415  NZ  LYS   111      -6.873 -17.836  15.216  1.00 68.17           N1+
ATOM   1416  H   LYS   111      -7.564 -12.502  14.472  1.00  0.00           H  
ATOM   1417  HA  LYS   111      -5.001 -11.964  13.328  1.00  0.00           H  
ATOM   1418  HB3 LYS   111      -5.198 -14.333  12.427  1.00  0.00           H  
ATOM   1419  HB2 LYS   111      -6.801 -14.413  13.077  1.00  0.00           H  
ATOM   1420  HG3 LYS   111      -5.763 -13.861  15.379  1.00  0.00           H  
ATOM   1421  HG2 LYS   111      -4.210 -14.116  14.638  1.00  0.00           H  
ATOM   1422  HD3 LYS   111      -4.802 -16.190  15.681  1.00  0.00           H  
ATOM   1423  HD2 LYS   111      -4.950 -16.444  13.974  1.00  0.00           H  
ATOM   1424  HE3 LYS   111      -7.423 -16.116  14.125  1.00  0.00           H  
ATOM   1425  HE2 LYS   111      -7.267 -15.870  15.875  1.00  0.00           H  
ATOM   1426  HZ1 LYS   111      -7.829 -18.136  15.344  1.00  0.00           H  
ATOM   1427  HZ2 LYS   111      -6.480 -18.302  14.411  1.00  0.00           H  
ATOM   1428  HZ3 LYS   111      -6.334 -18.073  16.036  1.00  0.00           H  
ATOM   1429  N   MET   112      -7.587 -12.269  11.297  1.00 71.92           N  
ATOM   1430  CA  MET   112      -7.993 -12.111   9.929  1.00 71.92           C  
ATOM   1431  C   MET   112      -7.778 -10.702   9.460  1.00 71.92           C  
ATOM   1432  O   MET   112      -7.248 -10.481   8.374  1.00 71.92           O  
ATOM   1433  CB  MET   112      -9.475 -12.450   9.700  1.00 71.92           C  
ATOM   1434  CG  MET   112      -9.841 -12.572   8.220  1.00 71.92           C  
ATOM   1435  SD  MET   112     -11.571 -13.033   7.900  1.00 71.92           S  
ATOM   1436  CE  MET   112     -11.343 -13.280   6.116  1.00 71.92           C  
ATOM   1437  H   MET   112      -8.289 -12.488  11.989  1.00  0.00           H  
ATOM   1438  HA  MET   112      -7.388 -12.776   9.312  1.00  0.00           H  
ATOM   1439  HB3 MET   112     -10.097 -11.685  10.166  1.00  0.00           H  
ATOM   1440  HB2 MET   112      -9.716 -13.383  10.211  1.00  0.00           H  
ATOM   1441  HG3 MET   112      -9.181 -13.296   7.744  1.00  0.00           H  
ATOM   1442  HG2 MET   112      -9.619 -11.632   7.715  1.00  0.00           H  
ATOM   1443  HE1 MET   112     -12.290 -13.579   5.667  1.00  0.00           H  
ATOM   1444  HE2 MET   112     -11.003 -12.350   5.661  1.00  0.00           H  
ATOM   1445  HE3 MET   112     -10.600 -14.060   5.948  1.00  0.00           H  
ATOM   1446  N   ILE   113      -8.179  -9.711  10.283  1.00136.77           N  
ATOM   1447  CA  ILE   113      -8.088  -8.317   9.944  1.00136.77           C  
ATOM   1448  C   ILE   113      -6.652  -7.917   9.812  1.00136.77           C  
ATOM   1449  O   ILE   113      -6.291  -7.192   8.886  1.00136.77           O  
ATOM   1450  CB  ILE   113      -8.773  -7.463  10.989  1.00136.77           C  
ATOM   1451  CG1 ILE   113      -8.912  -5.992  10.562  1.00136.77           C  
ATOM   1452  CG2 ILE   113      -8.034  -7.663  12.320  1.00136.77           C  
ATOM   1453  CD1 ILE   113      -7.596  -5.223  10.515  1.00136.77           C  
ATOM   1454  H   ILE   113      -8.566  -9.934  11.188  1.00  0.00           H  
ATOM   1455  HA  ILE   113      -8.582  -8.158   8.986  1.00  0.00           H  
ATOM   1456  HB  ILE   113      -9.781  -7.859  11.118  1.00  0.00           H  
ATOM   1457 HG13 ILE   113      -9.604  -5.484  11.234  1.00  0.00           H  
ATOM   1458 HG12 ILE   113      -9.392  -5.944   9.585  1.00  0.00           H  
ATOM   1459 HG21 ILE   113      -8.508  -7.058  13.093  1.00  0.00           H  
ATOM   1460 HG22 ILE   113      -8.075  -8.714  12.605  1.00  0.00           H  
ATOM   1461 HG23 ILE   113      -6.994  -7.357  12.207  1.00  0.00           H  
ATOM   1462 HD11 ILE   113      -7.785  -4.195  10.205  1.00  0.00           H  
ATOM   1463 HD12 ILE   113      -7.139  -5.224  11.504  1.00  0.00           H  
ATOM   1464 HD13 ILE   113      -6.921  -5.699   9.804  1.00  0.00           H  
ATOM   1465  N   SER   114      -5.798  -8.370  10.746  1.00 33.39           N  
ATOM   1466  CA  SER   114      -4.403  -8.037  10.713  1.00 33.39           C  
ATOM   1467  C   SER   114      -3.835  -8.624   9.461  1.00 33.39           C  
ATOM   1468  O   SER   114      -2.974  -8.027   8.816  1.00 33.39           O  
ATOM   1469  CB  SER   114      -3.637  -8.626  11.907  1.00 33.39           C  
ATOM   1470  OG  SER   114      -4.131  -8.066  13.117  1.00 33.39           O  
ATOM   1471  H   SER   114      -6.134  -8.960  11.493  1.00  0.00           H  
ATOM   1472  HA  SER   114      -4.284  -6.953  10.698  1.00  0.00           H  
ATOM   1473  HB3 SER   114      -2.577  -8.397  11.807  1.00  0.00           H  
ATOM   1474  HB2 SER   114      -3.771  -9.708  11.927  1.00  0.00           H  
ATOM   1475  HG  SER   114      -3.651  -8.436  13.860  1.00  0.00           H  
ATOM   1476  N   TRP   115      -4.333  -9.816   9.084  1.00115.94           N  
ATOM   1477  CA  TRP   115      -3.889 -10.534   7.926  1.00115.94           C  
ATOM   1478  C   TRP   115      -4.191  -9.724   6.697  1.00115.94           C  
ATOM   1479  O   TRP   115      -3.331  -9.548   5.836  1.00115.94           O  
ATOM   1480  CB  TRP   115      -4.608 -11.889   7.817  1.00115.94           C  
ATOM   1481  CG  TRP   115      -4.094 -12.843   6.768  1.00115.94           C  
ATOM   1482  CD2 TRP   115      -4.547 -14.200   6.673  1.00115.94           C  
ATOM   1483  CD1 TRP   115      -3.163 -12.673   5.784  1.00115.94           C  
ATOM   1484  NE1 TRP   115      -3.007 -13.847   5.081  1.00115.94           N  
ATOM   1485  CE2 TRP   115      -3.853 -14.795   5.618  1.00115.94           C  
ATOM   1486  CE3 TRP   115      -5.463 -14.894   7.409  1.00115.94           C  
ATOM   1487  CZ2 TRP   115      -4.068 -16.103   5.285  1.00115.94           C  
ATOM   1488  CZ3 TRP   115      -5.680 -16.212   7.068  1.00115.94           C  
ATOM   1489  CH2 TRP   115      -4.995 -16.804   6.026  1.00115.94           C  
ATOM   1490  H   TRP   115      -5.062 -10.254   9.629  1.00  0.00           H  
ATOM   1491  HA  TRP   115      -2.814 -10.700   7.993  1.00  0.00           H  
ATOM   1492  HB3 TRP   115      -5.672 -11.718   7.657  1.00  0.00           H  
ATOM   1493  HB2 TRP   115      -4.593 -12.384   8.788  1.00  0.00           H  
ATOM   1494  HD1 TRP   115      -2.678 -11.716   5.659  1.00  0.00           H  
ATOM   1495  HE1 TRP   115      -2.351 -13.894   4.315  1.00  0.00           H  
ATOM   1496  HE3 TRP   115      -5.983 -14.408   8.220  1.00  0.00           H  
ATOM   1497  HZ2 TRP   115      -3.522 -16.549   4.467  1.00  0.00           H  
ATOM   1498  HZ3 TRP   115      -6.398 -16.801   7.619  1.00  0.00           H  
ATOM   1499  HH2 TRP   115      -5.198 -17.840   5.797  1.00  0.00           H  
ATOM   1500  N   MET   116      -5.420  -9.183   6.596  1.00 72.64           N  
ATOM   1501  CA  MET   116      -5.842  -8.420   5.452  1.00 72.64           C  
ATOM   1502  C   MET   116      -5.048  -7.153   5.334  1.00 72.64           C  
ATOM   1503  O   MET   116      -4.816  -6.667   4.229  1.00 72.64           O  
ATOM   1504  CB  MET   116      -7.331  -8.033   5.486  1.00 72.64           C  
ATOM   1505  CG  MET   116      -8.268  -9.218   5.262  1.00 72.64           C  
ATOM   1506  SD  MET   116     -10.036  -8.794   5.289  1.00 72.64           S  
ATOM   1507  CE  MET   116     -10.611 -10.484   4.965  1.00 72.64           C  
ATOM   1508  H   MET   116      -6.088  -9.306   7.343  1.00  0.00           H  
ATOM   1509  HA  MET   116      -5.665  -9.019   4.559  1.00  0.00           H  
ATOM   1510  HB3 MET   116      -7.524  -7.270   4.732  1.00  0.00           H  
ATOM   1511  HB2 MET   116      -7.562  -7.565   6.443  1.00  0.00           H  
ATOM   1512  HG3 MET   116      -8.069  -9.984   6.011  1.00  0.00           H  
ATOM   1513  HG2 MET   116      -8.026  -9.695   4.313  1.00  0.00           H  
ATOM   1514  HE1 MET   116     -11.700 -10.497   4.932  1.00  0.00           H  
ATOM   1515  HE2 MET   116     -10.215 -10.826   4.009  1.00  0.00           H  
ATOM   1516  HE3 MET   116     -10.265 -11.146   5.758  1.00  0.00           H  
ATOM   1517  N   TYR   117      -4.664  -6.554   6.474  1.00152.09           N  
ATOM   1518  CA  TYR   117      -3.936  -5.314   6.486  1.00152.09           C  
ATOM   1519  C   TYR   117      -2.579  -5.521   5.868  1.00152.09           C  
ATOM   1520  O   TYR   117      -2.149  -4.732   5.029  1.00152.09           O  
ATOM   1521  CB  TYR   117      -3.713  -4.822   7.928  1.00152.09           C  
ATOM   1522  CG  TYR   117      -3.172  -3.431   7.934  1.00152.09           C  
ATOM   1523  CD1 TYR   117      -1.815  -3.197   7.911  1.00152.09           C  
ATOM   1524  CD2 TYR   117      -4.030  -2.355   7.974  1.00152.09           C  
ATOM   1525  CE1 TYR   117      -1.322  -1.911   7.924  1.00152.09           C  
ATOM   1526  CE2 TYR   117      -3.544  -1.069   7.987  1.00152.09           C  
ATOM   1527  CZ  TYR   117      -2.188  -0.846   7.961  1.00152.09           C  
ATOM   1528  OH  TYR   117      -1.687   0.474   7.975  1.00152.09           O  
ATOM   1529  H   TYR   117      -4.887  -6.974   7.364  1.00  0.00           H  
ATOM   1530  HA  TYR   117      -4.484  -4.560   5.922  1.00  0.00           H  
ATOM   1531  HB3 TYR   117      -3.014  -5.487   8.433  1.00  0.00           H  
ATOM   1532  HB2 TYR   117      -4.659  -4.846   8.469  1.00  0.00           H  
ATOM   1533  HD1 TYR   117      -1.125  -4.027   7.882  1.00  0.00           H  
ATOM   1534  HD2 TYR   117      -5.098  -2.517   7.995  1.00  0.00           H  
ATOM   1535  HE1 TYR   117      -0.256  -1.742   7.905  1.00  0.00           H  
ATOM   1536  HE2 TYR   117      -4.227  -0.233   8.017  1.00  0.00           H  
ATOM   1537  HH  TYR   117      -2.418   1.095   8.001  1.00  0.00           H  
ATOM   1538  N   LEU   118      -1.863  -6.588   6.284  1.00 51.11           N  
ATOM   1539  CA  LEU   118      -0.539  -6.862   5.794  1.00 51.11           C  
ATOM   1540  C   LEU   118      -0.587  -7.268   4.354  1.00 51.11           C  
ATOM   1541  O   LEU   118       0.182  -6.769   3.533  1.00 51.11           O  
ATOM   1542  CB  LEU   118       0.147  -8.006   6.563  1.00 51.11           C  
ATOM   1543  CG  LEU   118       0.372  -7.690   8.051  1.00 51.11           C  
ATOM   1544  CD1 LEU   118       1.077  -8.853   8.766  1.00 51.11           C  
ATOM   1545  CD2 LEU   118       1.094  -6.346   8.235  1.00 51.11           C  
ATOM   1546  H   LEU   118      -2.255  -7.225   6.962  1.00  0.00           H  
ATOM   1547  HA  LEU   118       0.066  -5.960   5.887  1.00  0.00           H  
ATOM   1548  HB3 LEU   118       1.103  -8.235   6.094  1.00  0.00           H  
ATOM   1549  HB2 LEU   118      -0.450  -8.913   6.472  1.00  0.00           H  
ATOM   1550  HG  LEU   118      -0.613  -7.587   8.507  1.00  0.00           H  
ATOM   1551 HD11 LEU   118       1.221  -8.600   9.815  1.00  0.00           H  
ATOM   1552 HD12 LEU   118       0.466  -9.752   8.690  1.00  0.00           H  
ATOM   1553 HD13 LEU   118       2.046  -9.033   8.299  1.00  0.00           H  
ATOM   1554 HD21 LEU   118       1.237  -6.153   9.297  1.00  0.00           H  
ATOM   1555 HD22 LEU   118       2.064  -6.384   7.739  1.00  0.00           H  
ATOM   1556 HD23 LEU   118       0.494  -5.547   7.799  1.00  0.00           H  
ATOM   1557  N   VAL   119      -1.515  -8.185   4.015  1.00 29.93           N  
ATOM   1558  CA  VAL   119      -1.631  -8.708   2.683  1.00 29.93           C  
ATOM   1559  C   VAL   119      -1.977  -7.586   1.760  1.00 29.93           C  
ATOM   1560  O   VAL   119      -1.414  -7.476   0.673  1.00 29.93           O  
ATOM   1561  CB  VAL   119      -2.716  -9.737   2.559  1.00 29.93           C  
ATOM   1562  CG1 VAL   119      -2.800 -10.186   1.091  1.00 29.93           C  
ATOM   1563  CG2 VAL   119      -2.426 -10.875   3.549  1.00 29.93           C  
ATOM   1564  H   VAL   119      -2.161  -8.531   4.709  1.00  0.00           H  
ATOM   1565  HA  VAL   119      -0.680  -9.146   2.381  1.00  0.00           H  
ATOM   1566  HB  VAL   119      -3.663  -9.273   2.833  1.00  0.00           H  
ATOM   1567 HG11 VAL   119      -3.585 -10.935   0.984  1.00  0.00           H  
ATOM   1568 HG12 VAL   119      -3.030  -9.327   0.461  1.00  0.00           H  
ATOM   1569 HG13 VAL   119      -1.846 -10.615   0.786  1.00  0.00           H  
ATOM   1570 HG21 VAL   119      -3.205 -11.633   3.472  1.00  0.00           H  
ATOM   1571 HG22 VAL   119      -1.460 -11.324   3.316  1.00  0.00           H  
ATOM   1572 HG23 VAL   119      -2.406 -10.478   4.563  1.00  0.00           H  
ATOM   1573  N   GLY   120      -2.907  -6.714   2.190  1.00 25.77           N  
ATOM   1574  CA  GLY   120      -3.366  -5.621   1.384  1.00 25.77           C  
ATOM   1575  C   GLY   120      -2.215  -4.710   1.087  1.00 25.77           C  
ATOM   1576  O   GLY   120      -2.114  -4.175  -0.017  1.00 25.77           O  
ATOM   1577  H   GLY   120      -3.307  -6.816   3.111  1.00  0.00           H  
ATOM   1578  HA3 GLY   120      -4.136  -5.069   1.924  1.00  0.00           H  
ATOM   1579  HA2 GLY   120      -3.774  -6.007   0.450  1.00  0.00           H  
ATOM   1580  N   PHE   121      -1.346  -4.465   2.088  1.00 66.52           N  
ATOM   1581  CA  PHE   121      -0.228  -3.580   1.909  1.00 66.52           C  
ATOM   1582  C   PHE   121       0.788  -4.130   0.944  1.00 66.52           C  
ATOM   1583  O   PHE   121       1.156  -3.457  -0.018  1.00 66.52           O  
ATOM   1584  CB  PHE   121       0.505  -3.270   3.225  1.00 66.52           C  
ATOM   1585  CG  PHE   121       1.665  -2.395   2.888  1.00 66.52           C  
ATOM   1586  CD1 PHE   121       1.464  -1.086   2.525  1.00 66.52           C  
ATOM   1587  CD2 PHE   121       2.955  -2.878   2.948  1.00 66.52           C  
ATOM   1588  CE1 PHE   121       2.534  -0.278   2.214  1.00 66.52           C  
ATOM   1589  CE2 PHE   121       4.026  -2.073   2.641  1.00 66.52           C  
ATOM   1590  CZ  PHE   121       3.816  -0.768   2.270  1.00 66.52           C  
ATOM   1591  H   PHE   121      -1.475  -4.907   2.986  1.00  0.00           H  
ATOM   1592  HA  PHE   121      -0.603  -2.640   1.505  1.00  0.00           H  
ATOM   1593  HB3 PHE   121       0.868  -4.199   3.666  1.00  0.00           H  
ATOM   1594  HB2 PHE   121      -0.167  -2.738   3.898  1.00  0.00           H  
ATOM   1595  HD1 PHE   121       0.462  -0.686   2.481  1.00  0.00           H  
ATOM   1596  HD2 PHE   121       3.135  -3.903   3.239  1.00  0.00           H  
ATOM   1597  HE1 PHE   121       2.369   0.749   1.925  1.00  0.00           H  
ATOM   1598  HE2 PHE   121       5.030  -2.468   2.692  1.00  0.00           H  
ATOM   1599  HZ  PHE   121       4.650  -0.128   2.023  1.00  0.00           H  
ATOM   1600  N   TYR   122       1.246  -5.384   1.160  1.00 69.56           N  
ATOM   1601  CA  TYR   122       2.297  -5.968   0.369  1.00 69.56           C  
ATOM   1602  C   TYR   122       1.871  -6.125  -1.055  1.00 69.56           C  
ATOM   1603  O   TYR   122       2.610  -5.759  -1.967  1.00 69.56           O  
ATOM   1604  CB  TYR   122       2.718  -7.375   0.846  1.00 69.56           C  
ATOM   1605  CG  TYR   122       3.379  -7.253   2.173  1.00 69.56           C  
ATOM   1606  CD1 TYR   122       4.641  -6.710   2.268  1.00 69.56           C  
ATOM   1607  CD2 TYR   122       2.755  -7.700   3.314  1.00 69.56           C  
ATOM   1608  CE1 TYR   122       5.265  -6.597   3.486  1.00 69.56           C  
ATOM   1609  CE2 TYR   122       3.374  -7.589   4.535  1.00 69.56           C  
ATOM   1610  CZ  TYR   122       4.630  -7.033   4.623  1.00 69.56           C  
ATOM   1611  OH  TYR   122       5.261  -6.921   5.879  1.00 69.56           O  
ATOM   1612  H   TYR   122       0.849  -5.946   1.900  1.00  0.00           H  
ATOM   1613  HA  TYR   122       3.166  -5.312   0.403  1.00  0.00           H  
ATOM   1614  HB3 TYR   122       3.417  -7.807   0.131  1.00  0.00           H  
ATOM   1615  HB2 TYR   122       1.835  -8.007   0.938  1.00  0.00           H  
ATOM   1616  HD1 TYR   122       5.150  -6.369   1.379  1.00  0.00           H  
ATOM   1617  HD2 TYR   122       1.772  -8.141   3.254  1.00  0.00           H  
ATOM   1618  HE1 TYR   122       6.253  -6.165   3.547  1.00  0.00           H  
ATOM   1619  HE2 TYR   122       2.876  -7.938   5.426  1.00  0.00           H  
ATOM   1620  HH  TYR   122       4.683  -7.270   6.561  1.00  0.00           H  
ATOM   1621  N   SER   123       0.661  -6.663  -1.290  1.00 40.83           N  
ATOM   1622  CA  SER   123       0.218  -6.910  -2.631  1.00 40.83           C  
ATOM   1623  C   SER   123       0.089  -5.609  -3.361  1.00 40.83           C  
ATOM   1624  O   SER   123       0.351  -5.543  -4.562  1.00 40.83           O  
ATOM   1625  CB  SER   123      -1.136  -7.649  -2.675  1.00 40.83           C  
ATOM   1626  OG  SER   123      -2.138  -6.889  -2.014  1.00 40.83           O  
ATOM   1627  H   SER   123       0.054  -6.898  -0.518  1.00  0.00           H  
ATOM   1628  HA  SER   123       0.965  -7.522  -3.137  1.00  0.00           H  
ATOM   1629  HB3 SER   123      -1.036  -8.620  -2.189  1.00  0.00           H  
ATOM   1630  HB2 SER   123      -1.427  -7.810  -3.713  1.00  0.00           H  
ATOM   1631  HG  SER   123      -2.973  -7.360  -2.050  1.00  0.00           H  
ATOM   1632  N   GLY   124      -0.298  -4.528  -2.654  1.00 28.38           N  
ATOM   1633  CA  GLY   124      -0.502  -3.258  -3.291  1.00 28.38           C  
ATOM   1634  C   GLY   124       0.778  -2.776  -3.907  1.00 28.38           C  
ATOM   1635  O   GLY   124       0.786  -2.304  -5.040  1.00 28.38           O  
ATOM   1636  H   GLY   124      -0.450  -4.605  -1.659  1.00  0.00           H  
ATOM   1637  HA3 GLY   124      -0.846  -2.532  -2.554  1.00  0.00           H  
ATOM   1638  HA2 GLY   124      -1.262  -3.359  -4.065  1.00  0.00           H  
ATOM   1639  N   ILE   125       1.896  -2.862  -3.167  1.00129.21           N  
ATOM   1640  CA  ILE   125       3.174  -2.409  -3.649  1.00129.21           C  
ATOM   1641  C   ILE   125       3.611  -3.330  -4.764  1.00129.21           C  
ATOM   1642  O   ILE   125       4.249  -2.902  -5.724  1.00129.21           O  
ATOM   1643  CB  ILE   125       4.222  -2.385  -2.566  1.00129.21           C  
ATOM   1644  CG1 ILE   125       5.298  -1.319  -2.854  1.00129.21           C  
ATOM   1645  CG2 ILE   125       4.774  -3.808  -2.385  1.00129.21           C  
ATOM   1646  CD1 ILE   125       5.990  -1.431  -4.208  1.00129.21           C  
ATOM   1647  H   ILE   125       1.857  -3.255  -2.238  1.00  0.00           H  
ATOM   1648  HA  ILE   125       3.060  -1.401  -4.050  1.00  0.00           H  
ATOM   1649  HB  ILE   125       3.725  -2.106  -1.637  1.00  0.00           H  
ATOM   1650 HG13 ILE   125       6.048  -1.342  -2.065  1.00  0.00           H  
ATOM   1651 HG12 ILE   125       4.858  -0.326  -2.756  1.00  0.00           H  
ATOM   1652 HG21 ILE   125       5.533  -3.807  -1.605  1.00  0.00           H  
ATOM   1653 HG22 ILE   125       3.963  -4.480  -2.102  1.00  0.00           H  
ATOM   1654 HG23 ILE   125       5.216  -4.149  -3.321  1.00  0.00           H  
ATOM   1655 HD11 ILE   125       6.727  -0.634  -4.307  1.00  0.00           H  
ATOM   1656 HD12 ILE   125       6.487  -2.398  -4.283  1.00  0.00           H  
ATOM   1657 HD13 ILE   125       5.250  -1.341  -5.002  1.00  0.00           H  
ATOM   1658  N   PHE   126       3.302  -4.643  -4.654  1.00 75.07           N  
ATOM   1659  CA  PHE   126       3.705  -5.598  -5.658  1.00 75.07           C  
ATOM   1660  C   PHE   126       3.050  -5.293  -6.973  1.00 75.07           C  
ATOM   1661  O   PHE   126       3.670  -5.459  -8.022  1.00 75.07           O  
ATOM   1662  CB  PHE   126       3.363  -7.070  -5.344  1.00 75.07           C  
ATOM   1663  CG  PHE   126       4.215  -7.544  -4.219  1.00 75.07           C  
ATOM   1664  CD1 PHE   126       5.587  -7.536  -4.327  1.00 75.07           C  
ATOM   1665  CD2 PHE   126       3.641  -8.045  -3.074  1.00 75.07           C  
ATOM   1666  CE1 PHE   126       6.372  -7.983  -3.291  1.00 75.07           C  
ATOM   1667  CE2 PHE   126       4.419  -8.495  -2.035  1.00 75.07           C  
ATOM   1668  CZ  PHE   126       5.789  -8.460  -2.142  1.00 75.07           C  
ATOM   1669  H   PHE   126       2.778  -4.973  -3.857  1.00  0.00           H  
ATOM   1670  HA  PHE   126       4.784  -5.520  -5.789  1.00  0.00           H  
ATOM   1671  HB3 PHE   126       3.554  -7.683  -6.225  1.00  0.00           H  
ATOM   1672  HB2 PHE   126       2.314  -7.147  -5.062  1.00  0.00           H  
ATOM   1673  HD1 PHE   126       6.056  -7.176  -5.231  1.00  0.00           H  
ATOM   1674  HD2 PHE   126       2.566  -8.088  -2.982  1.00  0.00           H  
ATOM   1675  HE1 PHE   126       7.448  -7.960  -3.380  1.00  0.00           H  
ATOM   1676  HE2 PHE   126       3.955  -8.875  -1.138  1.00  0.00           H  
ATOM   1677  HZ  PHE   126       6.406  -8.806  -1.327  1.00  0.00           H  
ATOM   1678  N   PHE   127       1.761  -4.898  -6.962  1.00 76.50           N  
ATOM   1679  CA  PHE   127       1.037  -4.592  -8.167  1.00 76.50           C  
ATOM   1680  C   PHE   127       1.569  -3.349  -8.809  1.00 76.50           C  
ATOM   1681  O   PHE   127       1.521  -3.225 -10.032  1.00 76.50           O  
ATOM   1682  CB  PHE   127      -0.483  -4.459  -7.956  1.00 76.50           C  
ATOM   1683  CG  PHE   127      -0.986  -5.853  -7.772  1.00 76.50           C  
ATOM   1684  CD1 PHE   127      -1.071  -6.699  -8.853  1.00 76.50           C  
ATOM   1685  CD2 PHE   127      -1.379  -6.319  -6.540  1.00 76.50           C  
ATOM   1686  CE1 PHE   127      -1.531  -7.988  -8.713  1.00 76.50           C  
ATOM   1687  CE2 PHE   127      -1.839  -7.607  -6.390  1.00 76.50           C  
ATOM   1688  CZ  PHE   127      -1.915  -8.444  -7.476  1.00 76.50           C  
ATOM   1689  H   PHE   127       1.268  -4.806  -6.085  1.00  0.00           H  
ATOM   1690  HA  PHE   127       1.200  -5.416  -8.862  1.00  0.00           H  
ATOM   1691  HB3 PHE   127      -0.934  -4.026  -8.848  1.00  0.00           H  
ATOM   1692  HB2 PHE   127      -0.674  -3.882  -7.052  1.00  0.00           H  
ATOM   1693  HD1 PHE   127      -0.774  -6.354  -9.832  1.00  0.00           H  
ATOM   1694  HD2 PHE   127      -1.327  -5.672  -5.677  1.00  0.00           H  
ATOM   1695  HE1 PHE   127      -1.589  -8.638  -9.574  1.00  0.00           H  
ATOM   1696  HE2 PHE   127      -2.143  -7.962  -5.416  1.00  0.00           H  
ATOM   1697  HZ  PHE   127      -2.274  -9.457  -7.361  1.00  0.00           H  
ATOM   1698  N   VAL   128       2.021  -2.362  -8.011  1.00 93.82           N  
ATOM   1699  CA  VAL   128       2.570  -1.158  -8.582  1.00 93.82           C  
ATOM   1700  C   VAL   128       3.854  -1.502  -9.294  1.00 93.82           C  
ATOM   1701  O   VAL   128       4.168  -0.926 -10.334  1.00 93.82           O  
ATOM   1702  CB  VAL   128       2.860  -0.059  -7.596  1.00 93.82           C  
ATOM   1703  CG1 VAL   128       4.132  -0.399  -6.811  1.00 93.82           C  
ATOM   1704  CG2 VAL   128       2.962   1.267  -8.370  1.00 93.82           C  
ATOM   1705  H   VAL   128       1.976  -2.464  -7.008  1.00  0.00           H  
ATOM   1706  HA  VAL   128       1.863  -0.777  -9.318  1.00  0.00           H  
ATOM   1707  HB  VAL   128       2.027   0.010  -6.896  1.00  0.00           H  
ATOM   1708 HG11 VAL   128       4.342   0.397  -6.097  1.00  0.00           H  
ATOM   1709 HG12 VAL   128       3.990  -1.339  -6.277  1.00  0.00           H  
ATOM   1710 HG13 VAL   128       4.970  -0.498  -7.501  1.00  0.00           H  
ATOM   1711 HG21 VAL   128       3.171   2.080  -7.675  1.00  0.00           H  
ATOM   1712 HG22 VAL   128       3.766   1.198  -9.102  1.00  0.00           H  
ATOM   1713 HG23 VAL   128       2.020   1.462  -8.882  1.00  0.00           H  
ATOM   1714  N   MET   129       4.651  -2.433  -8.725  1.00 78.18           N  
ATOM   1715  CA  MET   129       5.905  -2.850  -9.301  1.00 78.18           C  
ATOM   1716  C   MET   129       5.651  -3.525 -10.620  1.00 78.18           C  
ATOM   1717  O   MET   129       6.342  -3.262 -11.604  1.00 78.18           O  
ATOM   1718  CB  MET   129       6.647  -3.857  -8.400  1.00 78.18           C  
ATOM   1719  CG  MET   129       7.991  -4.333  -8.960  1.00 78.18           C  
ATOM   1720  SD  MET   129       8.878  -5.518  -7.905  1.00 78.18           S  
ATOM   1721  CE  MET   129       7.763  -6.916  -8.228  1.00 78.18           C  
ATOM   1722  H   MET   129       4.376  -2.871  -7.858  1.00  0.00           H  
ATOM   1723  HA  MET   129       6.536  -1.976  -9.460  1.00  0.00           H  
ATOM   1724  HB3 MET   129       6.006  -4.719  -8.217  1.00  0.00           H  
ATOM   1725  HB2 MET   129       6.802  -3.413  -7.417  1.00  0.00           H  
ATOM   1726  HG3 MET   129       8.628  -3.469  -9.150  1.00  0.00           H  
ATOM   1727  HG2 MET   129       7.836  -4.773  -9.944  1.00  0.00           H  
ATOM   1728  HE1 MET   129       8.105  -7.791  -7.675  1.00  0.00           H  
ATOM   1729  HE2 MET   129       6.754  -6.657  -7.907  1.00  0.00           H  
ATOM   1730  HE3 MET   129       7.759  -7.139  -9.294  1.00  0.00           H  
ATOM   1731  N   LEU   130       4.625  -4.402 -10.671  1.00 53.64           N  
ATOM   1732  CA  LEU   130       4.271  -5.167 -11.840  1.00 53.64           C  
ATOM   1733  C   LEU   130       3.862  -4.226 -12.930  1.00 53.64           C  
ATOM   1734  O   LEU   130       4.165  -4.454 -14.100  1.00 53.64           O  
ATOM   1735  CB  LEU   130       3.078  -6.108 -11.581  1.00 53.64           C  
ATOM   1736  CG  LEU   130       3.393  -7.258 -10.604  1.00 53.64           C  
ATOM   1737  CD1 LEU   130       2.164  -8.156 -10.369  1.00 53.64           C  
ATOM   1738  CD2 LEU   130       4.609  -8.071 -11.081  1.00 53.64           C  
ATOM   1739  H   LEU   130       4.050  -4.554  -9.855  1.00  0.00           H  
ATOM   1740  HA  LEU   130       5.131  -5.752 -12.167  1.00  0.00           H  
ATOM   1741  HB3 LEU   130       2.733  -6.523 -12.527  1.00  0.00           H  
ATOM   1742  HB2 LEU   130       2.238  -5.529 -11.199  1.00  0.00           H  
ATOM   1743  HG  LEU   130       3.656  -6.809  -9.647  1.00  0.00           H  
ATOM   1744 HD11 LEU   130       2.423  -8.955  -9.676  1.00  0.00           H  
ATOM   1745 HD12 LEU   130       1.353  -7.559  -9.950  1.00  0.00           H  
ATOM   1746 HD13 LEU   130       1.843  -8.588 -11.317  1.00  0.00           H  
ATOM   1747 HD21 LEU   130       4.809  -8.876 -10.374  1.00  0.00           H  
ATOM   1748 HD22 LEU   130       4.401  -8.495 -12.062  1.00  0.00           H  
ATOM   1749 HD23 LEU   130       5.479  -7.418 -11.145  1.00  0.00           H  
ATOM   1750  N   MET   131       3.132  -3.156 -12.574  1.00 73.79           N  
ATOM   1751  CA  MET   131       2.679  -2.196 -13.538  1.00 73.79           C  
ATOM   1752  C   MET   131       3.863  -1.497 -14.139  1.00 73.79           C  
ATOM   1753  O   MET   131       3.859  -1.185 -15.326  1.00 73.79           O  
ATOM   1754  CB  MET   131       1.756  -1.127 -12.929  1.00 73.79           C  
ATOM   1755  CG  MET   131       0.424  -1.707 -12.449  1.00 73.79           C  
ATOM   1756  SD  MET   131      -0.714  -0.495 -11.715  1.00 73.79           S  
ATOM   1757  CE  MET   131       0.240  -0.308 -10.184  1.00 73.79           C  
ATOM   1758  H   MET   131       2.889  -3.011 -11.606  1.00  0.00           H  
ATOM   1759  HA  MET   131       2.140  -2.718 -14.327  1.00  0.00           H  
ATOM   1760  HB3 MET   131       1.567  -0.348 -13.667  1.00  0.00           H  
ATOM   1761  HB2 MET   131       2.262  -0.644 -12.094  1.00  0.00           H  
ATOM   1762  HG3 MET   131       0.615  -2.504 -11.730  1.00  0.00           H  
ATOM   1763  HG2 MET   131      -0.070  -2.210 -13.279  1.00  0.00           H  
ATOM   1764  HE1 MET   131      -0.257   0.409  -9.531  1.00  0.00           H  
ATOM   1765  HE2 MET   131       0.311  -1.272  -9.680  1.00  0.00           H  
ATOM   1766  HE3 MET   131       1.241   0.052 -10.421  1.00  0.00           H  
ATOM   1767  N   SER   132       4.896  -1.206 -13.321  1.00 40.81           N  
ATOM   1768  CA  SER   132       6.068  -0.521 -13.792  1.00 40.81           C  
ATOM   1769  C   SER   132       6.806  -1.393 -14.765  1.00 40.81           C  
ATOM   1770  O   SER   132       7.259  -0.921 -15.807  1.00 40.81           O  
ATOM   1771  CB  SER   132       7.044  -0.165 -12.659  1.00 40.81           C  
ATOM   1772  OG  SER   132       6.424   0.736 -11.752  1.00 40.81           O  
ATOM   1773  H   SER   132       4.858  -1.469 -12.348  1.00  0.00           H  
ATOM   1774  HA  SER   132       5.765   0.396 -14.297  1.00  0.00           H  
ATOM   1775  HB3 SER   132       7.935   0.299 -13.079  1.00  0.00           H  
ATOM   1776  HB2 SER   132       7.331  -1.074 -12.129  1.00  0.00           H  
ATOM   1777  HG  SER   132       7.037   0.954 -11.048  1.00  0.00           H  
ATOM   1778  N   ILE   133       6.957  -2.693 -14.443  1.00 91.38           N  
ATOM   1779  CA  ILE   133       7.665  -3.607 -15.298  1.00 91.38           C  
ATOM   1780  C   ILE   133       6.894  -3.781 -16.573  1.00 91.38           C  
ATOM   1781  O   ILE   133       7.478  -3.856 -17.653  1.00 91.38           O  
ATOM   1782  CB  ILE   133       7.893  -4.961 -14.684  1.00 91.38           C  
ATOM   1783  CG1 ILE   133       8.973  -5.719 -15.471  1.00 91.38           C  
ATOM   1784  CG2 ILE   133       6.554  -5.709 -14.606  1.00 91.38           C  
ATOM   1785  CD1 ILE   133       9.472  -6.979 -14.764  1.00 91.38           C  
ATOM   1786  H   ILE   133       6.569  -3.049 -13.582  1.00  0.00           H  
ATOM   1787  HA  ILE   133       8.634  -3.170 -15.539  1.00  0.00           H  
ATOM   1788  HB  ILE   133       8.257  -4.814 -13.668  1.00  0.00           H  
ATOM   1789 HG13 ILE   133       9.815  -5.054 -15.663  1.00  0.00           H  
ATOM   1790 HG12 ILE   133       8.585  -5.987 -16.453  1.00  0.00           H  
ATOM   1791 HG21 ILE   133       6.711  -6.692 -14.162  1.00  0.00           H  
ATOM   1792 HG22 ILE   133       5.855  -5.141 -13.992  1.00  0.00           H  
ATOM   1793 HG23 ILE   133       6.144  -5.826 -15.608  1.00  0.00           H  
ATOM   1794 HD11 ILE   133      10.233  -7.464 -15.376  1.00  0.00           H  
ATOM   1795 HD12 ILE   133       9.901  -6.708 -13.800  1.00  0.00           H  
ATOM   1796 HD13 ILE   133       8.639  -7.665 -14.610  1.00  0.00           H  
ATOM   1797  N   ASP   134       5.552  -3.843 -16.477  1.00 67.93           N  
ATOM   1798  CA  ASP   134       4.704  -4.030 -17.620  1.00 67.93           C  
ATOM   1799  C   ASP   134       4.966  -2.920 -18.594  1.00 67.93           C  
ATOM   1800  O   ASP   134       5.082  -3.160 -19.795  1.00 67.93           O  
ATOM   1801  CB  ASP   134       3.211  -4.001 -17.233  1.00 67.93           C  
ATOM   1802  CG  ASP   134       2.362  -4.001 -18.494  1.00 67.93           C  
ATOM   1803  OD1 ASP   134       2.070  -2.887 -19.001  1.00 67.93           O  
ATOM   1804  OD2 ASP   134       2.005  -5.110 -18.975  1.00 67.93           O1-
ATOM   1805  H   ASP   134       5.105  -3.758 -15.575  1.00  0.00           H  
ATOM   1806  HA  ASP   134       4.938  -4.986 -18.089  1.00  0.00           H  
ATOM   1807  HB3 ASP   134       3.002  -3.100 -16.656  1.00  0.00           H  
ATOM   1808  HB2 ASP   134       2.973  -4.882 -16.636  1.00  0.00           H  
ATOM   1809  N   ARG   135       5.073  -1.673 -18.097  1.00117.67           N  
ATOM   1810  CA  ARG   135       5.310  -0.519 -18.921  1.00117.67           C  
ATOM   1811  C   ARG   135       6.685  -0.596 -19.518  1.00117.67           C  
ATOM   1812  O   ARG   135       6.891  -0.222 -20.670  1.00117.67           O  
ATOM   1813  CB  ARG   135       5.199   0.810 -18.150  1.00117.67           C  
ATOM   1814  CG  ARG   135       5.027   2.034 -19.057  1.00117.67           C  
ATOM   1815  CD  ARG   135       3.624   2.150 -19.662  1.00117.67           C  
ATOM   1816  NE  ARG   135       3.382   0.919 -20.468  1.00117.67           N  
ATOM   1817  CZ  ARG   135       2.116   0.442 -20.647  1.00117.67           C  
ATOM   1818  NH1 ARG   135       1.048   1.120 -20.131  1.00117.67           N  
ATOM   1819  NH2 ARG   135       1.912  -0.716 -21.339  1.00117.67           N1+
ATOM   1820  H   ARG   135       4.986  -1.516 -17.104  1.00  0.00           H  
ATOM   1821  HA  ARG   135       4.580  -0.514 -19.729  1.00  0.00           H  
ATOM   1822  HB3 ARG   135       6.084   0.943 -17.529  1.00  0.00           H  
ATOM   1823  HB2 ARG   135       4.362   0.756 -17.454  1.00  0.00           H  
ATOM   1824  HG3 ARG   135       5.765   1.996 -19.858  1.00  0.00           H  
ATOM   1825  HG2 ARG   135       5.253   2.938 -18.493  1.00  0.00           H  
ATOM   1826  HD3 ARG   135       3.580   3.024 -20.311  1.00  0.00           H  
ATOM   1827  HD2 ARG   135       2.887   2.209 -18.861  1.00  0.00           H  
ATOM   1828  HE  ARG   135       4.166   0.438 -20.885  1.00  0.00           H  
ATOM   1829 HH12 ARG   135       0.113   0.764 -20.265  1.00  0.00           H  
ATOM   1830 HH11 ARG   135       1.194   1.976 -19.616  1.00  0.00           H  
ATOM   1831 HH22 ARG   135       0.975  -1.067 -21.471  1.00  0.00           H  
ATOM   1832 HH21 ARG   135       2.699  -1.222 -21.721  1.00  0.00           H  
ATOM   1833  N   TYR   136       7.661  -1.104 -18.744  1.00 68.39           N  
ATOM   1834  CA  TYR   136       9.037  -1.180 -19.153  1.00 68.39           C  
ATOM   1835  C   TYR   136       9.119  -2.019 -20.391  1.00 68.39           C  
ATOM   1836  O   TYR   136       9.791  -1.648 -21.352  1.00 68.39           O  
ATOM   1837  CB  TYR   136       9.897  -1.827 -18.048  1.00 68.39           C  
ATOM   1838  CG  TYR   136      11.294  -2.048 -18.522  1.00 68.39           C  
ATOM   1839  CD1 TYR   136      12.210  -1.021 -18.537  1.00 68.39           C  
ATOM   1840  CD2 TYR   136      11.689  -3.302 -18.930  1.00 68.39           C  
ATOM   1841  CE1 TYR   136      13.498  -1.245 -18.971  1.00 68.39           C  
ATOM   1842  CE2 TYR   136      12.976  -3.530 -19.362  1.00 68.39           C  
ATOM   1843  CZ  TYR   136      13.884  -2.499 -19.385  1.00 68.39           C  
ATOM   1844  OH  TYR   136      15.205  -2.727 -19.827  1.00 68.39           O  
ATOM   1845  H   TYR   136       7.444  -1.456 -17.823  1.00  0.00           H  
ATOM   1846  HA  TYR   136       9.410  -0.178 -19.366  1.00  0.00           H  
ATOM   1847  HB3 TYR   136       9.458  -2.781 -17.757  1.00  0.00           H  
ATOM   1848  HB2 TYR   136       9.909  -1.179 -17.172  1.00  0.00           H  
ATOM   1849  HD1 TYR   136      11.920  -0.034 -18.209  1.00  0.00           H  
ATOM   1850  HD2 TYR   136      10.987  -4.122 -18.914  1.00  0.00           H  
ATOM   1851  HE1 TYR   136      14.211  -0.434 -18.985  1.00  0.00           H  
ATOM   1852  HE2 TYR   136      13.271  -4.519 -19.682  1.00  0.00           H  
ATOM   1853  HH  TYR   136      15.305  -3.648 -20.079  1.00  0.00           H  
ATOM   1854  N   LEU   137       8.429  -3.175 -20.408  1.00 51.84           N  
ATOM   1855  CA  LEU   137       8.492  -4.058 -21.536  1.00 51.84           C  
ATOM   1856  C   LEU   137       7.897  -3.403 -22.740  1.00 51.84           C  
ATOM   1857  O   LEU   137       8.497  -3.411 -23.816  1.00 51.84           O  
ATOM   1858  CB  LEU   137       7.718  -5.369 -21.307  1.00 51.84           C  
ATOM   1859  CG  LEU   137       8.326  -6.270 -20.218  1.00 51.84           C  
ATOM   1860  CD1 LEU   137       7.510  -7.560 -20.039  1.00 51.84           C  
ATOM   1861  CD2 LEU   137       9.812  -6.550 -20.495  1.00 51.84           C  
ATOM   1862  H   LEU   137       7.855  -3.433 -19.618  1.00  0.00           H  
ATOM   1863  HA  LEU   137       9.536  -4.295 -21.742  1.00  0.00           H  
ATOM   1864  HB3 LEU   137       7.661  -5.924 -22.243  1.00  0.00           H  
ATOM   1865  HB2 LEU   137       6.684  -5.138 -21.049  1.00  0.00           H  
ATOM   1866  HG  LEU   137       8.271  -5.720 -19.279  1.00  0.00           H  
ATOM   1867 HD11 LEU   137       7.966  -8.174 -19.263  1.00  0.00           H  
ATOM   1868 HD12 LEU   137       6.490  -7.308 -19.750  1.00  0.00           H  
ATOM   1869 HD13 LEU   137       7.496  -8.114 -20.977  1.00  0.00           H  
ATOM   1870 HD21 LEU   137      10.214  -7.188 -19.709  1.00  0.00           H  
ATOM   1871 HD22 LEU   137       9.915  -7.052 -21.457  1.00  0.00           H  
ATOM   1872 HD23 LEU   137      10.361  -5.609 -20.517  1.00  0.00           H  
ATOM   1873  N   ALA   138       6.700  -2.803 -22.595  1.00 48.65           N  
ATOM   1874  CA  ALA   138       6.018  -2.267 -23.734  1.00 48.65           C  
ATOM   1875  C   ALA   138       6.856  -1.200 -24.363  1.00 48.65           C  
ATOM   1876  O   ALA   138       6.933  -1.105 -25.586  1.00 48.65           O  
ATOM   1877  CB  ALA   138       4.659  -1.638 -23.373  1.00 48.65           C  
ATOM   1878  H   ALA   138       6.280  -2.729 -21.680  1.00  0.00           H  
ATOM   1879  HA  ALA   138       5.858  -3.065 -24.458  1.00  0.00           H  
ATOM   1880  HB1 ALA   138       4.187  -1.248 -24.274  1.00  0.00           H  
ATOM   1881  HB2 ALA   138       4.015  -2.395 -22.925  1.00  0.00           H  
ATOM   1882  HB3 ALA   138       4.811  -0.824 -22.664  1.00  0.00           H  
ATOM   1883  N   ILE   139       7.458  -0.326 -23.538  1.00135.72           N  
ATOM   1884  CA  ILE   139       8.242   0.769 -24.032  1.00135.72           C  
ATOM   1885  C   ILE   139       9.599   0.397 -24.581  1.00135.72           C  
ATOM   1886  O   ILE   139       9.931   0.760 -25.709  1.00135.72           O  
ATOM   1887  CB  ILE   139       8.453   1.818 -22.979  1.00135.72           C  
ATOM   1888  CG1 ILE   139       7.103   2.359 -22.473  1.00135.72           C  
ATOM   1889  CG2 ILE   139       9.338   2.909 -23.588  1.00135.72           C  
ATOM   1890  CD1 ILE   139       6.270   3.032 -23.559  1.00135.72           C  
ATOM   1891  H   ILE   139       7.365  -0.431 -22.538  1.00  0.00           H  
ATOM   1892  HA  ILE   139       7.679   1.232 -24.842  1.00  0.00           H  
ATOM   1893  HB  ILE   139       8.983   1.367 -22.142  1.00  0.00           H  
ATOM   1894 HG13 ILE   139       7.277   3.065 -21.662  1.00  0.00           H  
ATOM   1895 HG12 ILE   139       6.531   1.543 -22.031  1.00  0.00           H  
ATOM   1896 HG21 ILE   139       9.513   3.690 -22.850  1.00  0.00           H  
ATOM   1897 HG22 ILE   139      10.291   2.476 -23.892  1.00  0.00           H  
ATOM   1898 HG23 ILE   139       8.841   3.337 -24.458  1.00  0.00           H  
ATOM   1899 HD11 ILE   139       5.333   3.388 -23.131  1.00  0.00           H  
ATOM   1900 HD12 ILE   139       6.823   3.875 -23.973  1.00  0.00           H  
ATOM   1901 HD13 ILE   139       6.057   2.314 -24.351  1.00  0.00           H  
ATOM   1902  N   VAL   140      10.455  -0.285 -23.786  1.00165.40           N  
ATOM   1903  CA  VAL   140      11.789  -0.571 -24.264  1.00165.40           C  
ATOM   1904  C   VAL   140      11.831  -1.719 -25.237  1.00165.40           C  
ATOM   1905  O   VAL   140      12.457  -1.626 -26.291  1.00165.40           O  
ATOM   1906  CB  VAL   140      12.777  -0.834 -23.170  1.00165.40           C  
ATOM   1907  CG1 VAL   140      12.920   0.448 -22.334  1.00165.40           C  
ATOM   1908  CG2 VAL   140      12.308  -2.039 -22.358  1.00165.40           C  
ATOM   1909  H   VAL   140      10.159  -0.587 -22.869  1.00  0.00           H  
ATOM   1910  HA  VAL   140      12.132   0.315 -24.798  1.00  0.00           H  
ATOM   1911  HB  VAL   140      13.742  -1.069 -23.619  1.00  0.00           H  
ATOM   1912 HG11 VAL   140      13.636   0.280 -21.531  1.00  0.00           H  
ATOM   1913 HG12 VAL   140      13.274   1.260 -22.970  1.00  0.00           H  
ATOM   1914 HG13 VAL   140      11.953   0.716 -21.909  1.00  0.00           H  
ATOM   1915 HG21 VAL   140      13.021  -2.239 -21.559  1.00  0.00           H  
ATOM   1916 HG22 VAL   140      11.329  -1.829 -21.927  1.00  0.00           H  
ATOM   1917 HG23 VAL   140      12.239  -2.912 -23.008  1.00  0.00           H  
ATOM   1918  N   HIS   141      11.199  -2.840 -24.839  1.00145.18           N  
ATOM   1919  CA  HIS   141      11.061  -4.149 -25.434  1.00145.18           C  
ATOM   1920  C   HIS   141       9.879  -4.306 -26.350  1.00145.18           C  
ATOM   1921  O   HIS   141       9.368  -5.416 -26.480  1.00145.18           O  
ATOM   1922  ND1 HIS   141      13.585  -5.808 -24.536  1.00145.18           N  
ATOM   1923  CG  HIS   141      12.493  -5.342 -23.836  1.00145.18           C  
ATOM   1924  CB  HIS   141      11.109  -5.283 -24.406  1.00145.18           C  
ATOM   1925  NE2 HIS   141      14.339  -5.143 -22.556  1.00145.18           N  
ATOM   1926  CD2 HIS   141      12.971  -4.942 -22.628  1.00145.18           C  
ATOM   1927  CE1 HIS   141      14.661  -5.665 -23.725  1.00145.18           C  
ATOM   1928  H   HIS   141      10.698  -2.852 -23.962  1.00  0.00           H  
ATOM   1929  HA  HIS   141      11.941  -4.283 -26.062  1.00  0.00           H  
ATOM   1930  HD1 HIS   141      13.469  -6.164 -25.473  1.00  0.00           H  
ATOM   1931  HB3 HIS   141      10.880  -6.229 -24.897  1.00  0.00           H  
ATOM   1932  HB2 HIS   141      10.395  -5.081 -23.608  1.00  0.00           H  
ATOM   1933  HD2 HIS   141      12.298  -4.534 -21.888  1.00  0.00           H  
ATOM   1934  HE1 HIS   141      15.639  -5.967 -24.068  1.00  0.00           H  
ATOM   1935  N   ALA   142       9.362  -3.227 -26.959  1.00 75.56           N  
ATOM   1936  CA  ALA   142       8.070  -3.235 -27.593  1.00 75.56           C  
ATOM   1937  C   ALA   142       7.824  -4.383 -28.538  1.00 75.56           C  
ATOM   1938  O   ALA   142       6.754  -4.982 -28.453  1.00 75.56           O  
ATOM   1939  CB  ALA   142       7.803  -1.942 -28.384  1.00 75.56           C  
ATOM   1940  H   ALA   142       9.885  -2.362 -26.986  1.00  0.00           H  
ATOM   1941  HA  ALA   142       7.320  -3.296 -26.805  1.00  0.00           H  
ATOM   1942  HB1 ALA   142       6.818  -1.994 -28.844  1.00  0.00           H  
ATOM   1943  HB2 ALA   142       7.843  -1.087 -27.709  1.00  0.00           H  
ATOM   1944  HB3 ALA   142       8.561  -1.827 -29.159  1.00  0.00           H  
ATOM   1945  N   VAL   143       8.751  -4.754 -29.442  1.00 33.51           N  
ATOM   1946  CA  VAL   143       8.434  -5.825 -30.356  1.00 33.51           C  
ATOM   1947  C   VAL   143       8.180  -7.085 -29.578  1.00 33.51           C  
ATOM   1948  O   VAL   143       7.241  -7.827 -29.861  1.00 33.51           O  
ATOM   1949  CB  VAL   143       9.541  -6.116 -31.325  1.00 33.51           C  
ATOM   1950  CG1 VAL   143       9.137  -7.340 -32.163  1.00 33.51           C  
ATOM   1951  CG2 VAL   143       9.812  -4.850 -32.158  1.00 33.51           C  
ATOM   1952  H   VAL   143       9.644  -4.285 -29.471  1.00  0.00           H  
ATOM   1953  HA  VAL   143       7.534  -5.563 -30.911  1.00  0.00           H  
ATOM   1954  HB  VAL   143      10.441  -6.362 -30.763  1.00  0.00           H  
ATOM   1955 HG11 VAL   143       9.928  -7.570 -32.876  1.00  0.00           H  
ATOM   1956 HG12 VAL   143       8.981  -8.196 -31.506  1.00  0.00           H  
ATOM   1957 HG13 VAL   143       8.214  -7.123 -32.701  1.00  0.00           H  
ATOM   1958 HG21 VAL   143      10.615  -5.047 -32.868  1.00  0.00           H  
ATOM   1959 HG22 VAL   143       8.909  -4.571 -32.700  1.00  0.00           H  
ATOM   1960 HG23 VAL   143      10.104  -4.034 -31.497  1.00  0.00           H  
ATOM   1961  N   PHE   144       9.030  -7.337 -28.570  1.00 54.09           N  
ATOM   1962  CA  PHE   144       9.006  -8.489 -27.714  1.00 54.09           C  
ATOM   1963  C   PHE   144       7.734  -8.534 -26.917  1.00 54.09           C  
ATOM   1964  O   PHE   144       7.134  -9.597 -26.760  1.00 54.09           O  
ATOM   1965  CB  PHE   144      10.196  -8.454 -26.740  1.00 54.09           C  
ATOM   1966  CG  PHE   144      10.027  -9.487 -25.681  1.00 54.09           C  
ATOM   1967  CD1 PHE   144      10.313 -10.812 -25.917  1.00 54.09           C  
ATOM   1968  CD2 PHE   144       9.599  -9.109 -24.429  1.00 54.09           C  
ATOM   1969  CE1 PHE   144      10.154 -11.742 -24.917  1.00 54.09           C  
ATOM   1970  CE2 PHE   144       9.440 -10.033 -23.425  1.00 54.09           C  
ATOM   1971  CZ  PHE   144       9.717 -11.355 -23.670  1.00 54.09           C  
ATOM   1972  H   PHE   144       9.769  -6.683 -28.358  1.00  0.00           H  
ATOM   1973  HA  PHE   144       9.075  -9.389 -28.325  1.00  0.00           H  
ATOM   1974  HB3 PHE   144      10.258  -7.468 -26.279  1.00  0.00           H  
ATOM   1975  HB2 PHE   144      11.119  -8.643 -27.287  1.00  0.00           H  
ATOM   1976  HD1 PHE   144      10.661 -11.125 -26.890  1.00  0.00           H  
ATOM   1977  HD2 PHE   144       9.382  -8.071 -24.223  1.00  0.00           H  
ATOM   1978  HE1 PHE   144      10.374 -12.782 -25.106  1.00  0.00           H  
ATOM   1979  HE2 PHE   144       9.099  -9.717 -22.451  1.00  0.00           H  
ATOM   1980  HZ  PHE   144       9.593 -12.092 -22.890  1.00  0.00           H  
ATOM   1981  N   SER   145       7.282  -7.377 -26.400  1.00 88.00           N  
ATOM   1982  CA  SER   145       6.134  -7.315 -25.539  1.00 88.00           C  
ATOM   1983  C   SER   145       4.904  -7.725 -26.268  1.00 88.00           C  
ATOM   1984  O   SER   145       3.901  -8.055 -25.636  1.00 88.00           O  
ATOM   1985  CB  SER   145       5.890  -5.918 -24.971  1.00 88.00           C  
ATOM   1986  OG  SER   145       6.970  -5.608 -24.114  1.00 88.00           O  
ATOM   1987  H   SER   145       7.755  -6.510 -26.613  1.00  0.00           H  
ATOM   1988  HA  SER   145       6.287  -8.004 -24.709  1.00  0.00           H  
ATOM   1989  HB3 SER   145       4.962  -5.915 -24.401  1.00  0.00           H  
ATOM   1990  HB2 SER   145       5.856  -5.195 -25.786  1.00  0.00           H  
ATOM   1991  HG  SER   145       6.842  -4.732 -23.742  1.00  0.00           H  
ATOM   1992  N   LEU   146       4.926  -7.702 -27.610  1.00 43.59           N  
ATOM   1993  CA  LEU   146       3.732  -8.091 -28.297  1.00 43.59           C  
ATOM   1994  C   LEU   146       3.453  -9.512 -27.937  1.00 43.59           C  
ATOM   1995  O   LEU   146       2.303  -9.880 -27.699  1.00 43.59           O  
ATOM   1996  CB  LEU   146       3.843  -8.003 -29.828  1.00 43.59           C  
ATOM   1997  CG  LEU   146       2.546  -8.415 -30.548  1.00 43.59           C  
ATOM   1998  CD1 LEU   146       1.394  -7.456 -30.206  1.00 43.59           C  
ATOM   1999  CD2 LEU   146       2.770  -8.564 -32.060  1.00 43.59           C  
ATOM   2000  H   LEU   146       5.763  -7.417 -28.097  1.00  0.00           H  
ATOM   2001  HA  LEU   146       2.905  -7.465 -27.960  1.00  0.00           H  
ATOM   2002  HB3 LEU   146       4.663  -8.635 -30.169  1.00  0.00           H  
ATOM   2003  HB2 LEU   146       4.108  -6.985 -30.114  1.00  0.00           H  
ATOM   2004  HG  LEU   146       2.267  -9.398 -30.168  1.00  0.00           H  
ATOM   2005 HD11 LEU   146       0.491  -7.772 -30.728  1.00  0.00           H  
ATOM   2006 HD12 LEU   146       1.214  -7.472 -29.131  1.00  0.00           H  
ATOM   2007 HD13 LEU   146       1.657  -6.445 -30.515  1.00  0.00           H  
ATOM   2008 HD21 LEU   146       1.836  -8.855 -32.539  1.00  0.00           H  
ATOM   2009 HD22 LEU   146       3.109  -7.613 -32.473  1.00  0.00           H  
ATOM   2010 HD23 LEU   146       3.525  -9.329 -32.242  1.00  0.00           H  
ATOM   2011  N   ARG   147       4.497 -10.363 -27.934  1.00138.15           N  
ATOM   2012  CA  ARG   147       4.348 -11.745 -27.573  1.00138.15           C  
ATOM   2013  C   ARG   147       4.104 -11.908 -26.096  1.00138.15           C  
ATOM   2014  O   ARG   147       3.210 -12.649 -25.695  1.00138.15           O  
ATOM   2015  CB  ARG   147       5.605 -12.568 -27.908  1.00138.15           C  
ATOM   2016  CG  ARG   147       5.412 -14.078 -27.753  1.00138.15           C  
ATOM   2017  CD  ARG   147       6.700 -14.884 -27.946  1.00138.15           C  
ATOM   2018  NE  ARG   147       7.246 -14.548 -29.290  1.00138.15           N  
ATOM   2019  CZ  ARG   147       8.068 -15.425 -29.940  1.00138.15           C  
ATOM   2020  NH1 ARG   147       8.336 -16.647 -29.394  1.00138.15           N  
ATOM   2021  NH2 ARG   147       8.617 -15.083 -31.141  1.00138.15           N1+
ATOM   2022  H   ARG   147       5.417 -10.033 -28.191  1.00  0.00           H  
ATOM   2023  HA  ARG   147       3.501 -12.161 -28.117  1.00  0.00           H  
ATOM   2024  HB3 ARG   147       6.430 -12.242 -27.276  1.00  0.00           H  
ATOM   2025  HB2 ARG   147       5.921 -12.347 -28.927  1.00  0.00           H  
ATOM   2026  HG3 ARG   147       4.662 -14.421 -28.464  1.00  0.00           H  
ATOM   2027  HG2 ARG   147       4.996 -14.290 -26.769  1.00  0.00           H  
ATOM   2028  HD3 ARG   147       6.471 -15.950 -27.903  1.00  0.00           H  
ATOM   2029  HD2 ARG   147       7.422 -14.602 -27.181  1.00  0.00           H  
ATOM   2030  HE  ARG   147       7.005 -13.667 -29.721  1.00  0.00           H  
ATOM   2031 HH12 ARG   147       8.944 -17.294 -29.876  1.00  0.00           H  
ATOM   2032 HH11 ARG   147       7.926 -16.905 -28.508  1.00  0.00           H  
ATOM   2033 HH22 ARG   147       9.225 -15.731 -31.621  1.00  0.00           H  
ATOM   2034 HH21 ARG   147       8.416 -14.181 -31.550  1.00  0.00           H  
ATOM   2035  N   ALA   148       4.930 -11.238 -25.262  1.00 58.03           N  
ATOM   2036  CA  ALA   148       4.957 -11.361 -23.824  1.00 58.03           C  
ATOM   2037  C   ALA   148       3.766 -10.792 -23.099  1.00 58.03           C  
ATOM   2038  O   ALA   148       3.255 -11.422 -22.175  1.00 58.03           O  
ATOM   2039  CB  ALA   148       6.199 -10.699 -23.211  1.00 58.03           C  
ATOM   2040  H   ALA   148       5.604 -10.584 -25.635  1.00  0.00           H  
ATOM   2041  HA  ALA   148       5.004 -12.425 -23.589  1.00  0.00           H  
ATOM   2042  HB1 ALA   148       6.176 -10.817 -22.128  1.00  0.00           H  
ATOM   2043  HB2 ALA   148       7.097 -11.172 -23.608  1.00  0.00           H  
ATOM   2044  HB3 ALA   148       6.207  -9.637 -23.460  1.00  0.00           H  
ATOM   2045  N   ARG   149       3.288  -9.586 -23.471  1.00109.90           N  
ATOM   2046  CA  ARG   149       2.237  -8.986 -22.693  1.00109.90           C  
ATOM   2047  C   ARG   149       0.931  -9.580 -23.105  1.00109.90           C  
ATOM   2048  O   ARG   149       0.354  -9.187 -24.115  1.00109.90           O  
ATOM   2049  CB  ARG   149       2.106  -7.463 -22.896  1.00109.90           C  
ATOM   2050  CG  ARG   149       3.283  -6.643 -22.369  1.00109.90           C  
ATOM   2051  CD  ARG   149       3.090  -5.137 -22.562  1.00109.90           C  
ATOM   2052  NE  ARG   149       1.918  -4.726 -21.734  1.00109.90           N  
ATOM   2053  CZ  ARG   149       0.896  -4.014 -22.293  1.00109.90           C  
ATOM   2054  NH1 ARG   149       0.944  -3.672 -23.611  1.00109.90           N  
ATOM   2055  NH2 ARG   149      -0.175  -3.644 -21.531  1.00109.90           N1+
ATOM   2056  H   ARG   149       3.668  -9.122 -24.284  1.00  0.00           H  
ATOM   2057  HA  ARG   149       2.409  -9.194 -21.637  1.00  0.00           H  
ATOM   2058  HB3 ARG   149       1.186  -7.115 -22.428  1.00  0.00           H  
ATOM   2059  HB2 ARG   149       1.965  -7.251 -23.955  1.00  0.00           H  
ATOM   2060  HG3 ARG   149       4.197  -6.959 -22.871  1.00  0.00           H  
ATOM   2061  HG2 ARG   149       3.427  -6.857 -21.311  1.00  0.00           H  
ATOM   2062  HD3 ARG   149       2.883  -4.929 -23.611  1.00  0.00           H  
ATOM   2063  HD2 ARG   149       3.979  -4.610 -22.218  1.00  0.00           H  
ATOM   2064  HE  ARG   149       1.882  -4.978 -20.757  1.00  0.00           H  
ATOM   2065 HH12 ARG   149       0.187  -3.145 -24.023  1.00  0.00           H  
ATOM   2066 HH11 ARG   149       1.735  -3.945 -24.175  1.00  0.00           H  
ATOM   2067 HH22 ARG   149      -0.930  -3.117 -21.944  1.00  0.00           H  
ATOM   2068 HH21 ARG   149      -0.211  -3.897 -20.554  1.00  0.00           H  
ATOM   2069  N   THR   150       0.422 -10.529 -22.294  1.00113.77           N  
ATOM   2070  CA  THR   150      -0.817 -11.198 -22.565  1.00113.77           C  
ATOM   2071  C   THR   150      -1.637 -11.189 -21.305  1.00113.77           C  
ATOM   2072  O   THR   150      -1.103 -11.024 -20.213  1.00113.77           O  
ATOM   2073  CB  THR   150      -0.612 -12.621 -23.005  1.00113.77           C  
ATOM   2074  OG1 THR   150      -1.857 -13.253 -23.263  1.00113.77           O  
ATOM   2075  CG2 THR   150       0.176 -13.366 -21.919  1.00113.77           C  
ATOM   2076  H   THR   150       0.917 -10.796 -21.456  1.00  0.00           H  
ATOM   2077  HA  THR   150      -1.353 -10.656 -23.343  1.00  0.00           H  
ATOM   2078  HB  THR   150      -0.024 -12.620 -23.922  1.00  0.00           H  
ATOM   2079  HG1 THR   150      -1.704 -14.159 -23.542  1.00  0.00           H  
ATOM   2080 HG21 THR   150       0.332 -14.401 -22.226  1.00  0.00           H  
ATOM   2081 HG22 THR   150       1.141 -12.882 -21.774  1.00  0.00           H  
ATOM   2082 HG23 THR   150      -0.384 -13.346 -20.984  1.00  0.00           H  
ATOM   2083  N   LEU   151      -2.973 -11.337 -21.443  1.00 97.45           N  
ATOM   2084  CA  LEU   151      -3.891 -11.304 -20.335  1.00 97.45           C  
ATOM   2085  C   LEU   151      -3.645 -12.481 -19.438  1.00 97.45           C  
ATOM   2086  O   LEU   151      -3.641 -12.334 -18.218  1.00 97.45           O  
ATOM   2087  CB  LEU   151      -5.362 -11.338 -20.800  1.00 97.45           C  
ATOM   2088  CG  LEU   151      -6.426 -11.283 -19.679  1.00 97.45           C  
ATOM   2089  CD1 LEU   151      -6.528 -12.599 -18.886  1.00 97.45           C  
ATOM   2090  CD2 LEU   151      -6.212 -10.057 -18.777  1.00 97.45           C  
ATOM   2091  H   LEU   151      -3.373 -11.479 -22.358  1.00  0.00           H  
ATOM   2092  HA  LEU   151      -3.724 -10.388 -19.768  1.00  0.00           H  
ATOM   2093  HB3 LEU   151      -5.526 -12.227 -21.408  1.00  0.00           H  
ATOM   2094  HB2 LEU   151      -5.537 -10.522 -21.501  1.00  0.00           H  
ATOM   2095  HG  LEU   151      -7.388 -11.141 -20.170  1.00  0.00           H  
ATOM   2096 HD11 LEU   151      -7.291 -12.500 -18.114  1.00  0.00           H  
ATOM   2097 HD12 LEU   151      -6.799 -13.411 -19.561  1.00  0.00           H  
ATOM   2098 HD13 LEU   151      -5.568 -12.820 -18.422  1.00  0.00           H  
ATOM   2099 HD21 LEU   151      -6.973 -10.042 -17.997  1.00  0.00           H  
ATOM   2100 HD22 LEU   151      -5.225 -10.112 -18.319  1.00  0.00           H  
ATOM   2101 HD23 LEU   151      -6.285  -9.148 -19.373  1.00  0.00           H  
ATOM   2102  N   THR   152      -3.429 -13.677 -20.021  1.00 33.24           N  
ATOM   2103  CA  THR   152      -3.244 -14.886 -19.265  1.00 33.24           C  
ATOM   2104  C   THR   152      -2.011 -14.768 -18.427  1.00 33.24           C  
ATOM   2105  O   THR   152      -1.989 -15.190 -17.274  1.00 33.24           O  
ATOM   2106  CB  THR   152      -3.084 -16.100 -20.136  1.00 33.24           C  
ATOM   2107  OG1 THR   152      -1.941 -15.961 -20.968  1.00 33.24           O  
ATOM   2108  CG2 THR   152      -4.350 -16.268 -20.986  1.00 33.24           C  
ATOM   2109  H   THR   152      -3.392 -13.749 -21.027  1.00  0.00           H  
ATOM   2110  HA  THR   152      -4.104 -15.031 -18.612  1.00  0.00           H  
ATOM   2111  HB  THR   152      -2.960 -16.979 -19.504  1.00  0.00           H  
ATOM   2112  HG1 THR   152      -1.849 -16.742 -21.519  1.00  0.00           H  
ATOM   2113 HG21 THR   152      -4.246 -17.146 -21.623  1.00  0.00           H  
ATOM   2114 HG22 THR   152      -5.213 -16.394 -20.332  1.00  0.00           H  
ATOM   2115 HG23 THR   152      -4.491 -15.383 -21.606  1.00  0.00           H  
ATOM   2116  N   TYR   153      -0.938 -14.187 -18.988  1.00 55.64           N  
ATOM   2117  CA  TYR   153       0.292 -14.041 -18.270  1.00 55.64           C  
ATOM   2118  C   TYR   153       0.011 -13.142 -17.105  1.00 55.64           C  
ATOM   2119  O   TYR   153       0.519 -13.348 -16.005  1.00 55.64           O  
ATOM   2120  CB  TYR   153       1.398 -13.404 -19.138  1.00 55.64           C  
ATOM   2121  CG  TYR   153       2.654 -13.277 -18.346  1.00 55.64           C  
ATOM   2122  CD1 TYR   153       3.578 -14.298 -18.334  1.00 55.64           C  
ATOM   2123  CD2 TYR   153       2.913 -12.139 -17.617  1.00 55.64           C  
ATOM   2124  CE1 TYR   153       4.742 -14.189 -17.611  1.00 55.64           C  
ATOM   2125  CE2 TYR   153       4.076 -12.023 -16.894  1.00 55.64           C  
ATOM   2126  CZ  TYR   153       4.991 -13.049 -16.886  1.00 55.64           C  
ATOM   2127  OH  TYR   153       6.182 -12.927 -16.141  1.00 55.64           O  
ATOM   2128  H   TYR   153      -0.988 -13.842 -19.935  1.00  0.00           H  
ATOM   2129  HA  TYR   153       0.624 -15.016 -17.910  1.00  0.00           H  
ATOM   2130  HB3 TYR   153       1.076 -12.417 -19.468  1.00  0.00           H  
ATOM   2131  HB2 TYR   153       1.581 -14.032 -20.010  1.00  0.00           H  
ATOM   2132  HD1 TYR   153       3.394 -15.200 -18.898  1.00  0.00           H  
ATOM   2133  HD2 TYR   153       2.200 -11.328 -17.610  1.00  0.00           H  
ATOM   2134  HE1 TYR   153       5.457 -14.998 -17.614  1.00  0.00           H  
ATOM   2135  HE2 TYR   153       4.273 -11.124 -16.329  1.00  0.00           H  
ATOM   2136  HH  TYR   153       6.197 -12.075 -15.698  1.00  0.00           H  
ATOM   2137  N   GLY   154      -0.812 -12.102 -17.325  1.00 27.53           N  
ATOM   2138  CA  GLY   154      -1.138 -11.169 -16.286  1.00 27.53           C  
ATOM   2139  C   GLY   154      -1.862 -11.877 -15.182  1.00 27.53           C  
ATOM   2140  O   GLY   154      -1.631 -11.589 -14.010  1.00 27.53           O  
ATOM   2141  H   GLY   154      -1.216 -11.963 -18.240  1.00  0.00           H  
ATOM   2142  HA3 GLY   154      -1.773 -10.381 -16.690  1.00  0.00           H  
ATOM   2143  HA2 GLY   154      -0.223 -10.727 -15.895  1.00  0.00           H  
ATOM   2144  N   VAL   155      -2.795 -12.788 -15.529  1.00 88.00           N  
ATOM   2145  CA  VAL   155      -3.551 -13.485 -14.527  1.00 88.00           C  
ATOM   2146  C   VAL   155      -2.666 -14.429 -13.772  1.00 88.00           C  
ATOM   2147  O   VAL   155      -2.760 -14.525 -12.551  1.00 88.00           O  
ATOM   2148  CB  VAL   155      -4.728 -14.252 -15.064  1.00 88.00           C  
ATOM   2149  CG1 VAL   155      -4.251 -15.533 -15.768  1.00 88.00           C  
ATOM   2150  CG2 VAL   155      -5.702 -14.507 -13.903  1.00 88.00           C  
ATOM   2151  H   VAL   155      -2.968 -12.987 -16.503  1.00  0.00           H  
ATOM   2152  HA  VAL   155      -3.929 -12.745 -13.821  1.00  0.00           H  
ATOM   2153  HB  VAL   155      -5.233 -13.627 -15.800  1.00  0.00           H  
ATOM   2154 HG11 VAL   155      -5.112 -16.079 -16.152  1.00  0.00           H  
ATOM   2155 HG12 VAL   155      -3.590 -15.269 -16.593  1.00  0.00           H  
ATOM   2156 HG13 VAL   155      -3.712 -16.160 -15.058  1.00  0.00           H  
ATOM   2157 HG21 VAL   155      -6.566 -15.063 -14.267  1.00  0.00           H  
ATOM   2158 HG22 VAL   155      -5.200 -15.086 -13.128  1.00  0.00           H  
ATOM   2159 HG23 VAL   155      -6.032 -13.554 -13.489  1.00  0.00           H  
ATOM   2160  N   ILE   156      -1.765 -15.150 -14.477  1.00 76.60           N  
ATOM   2161  CA  ILE   156      -0.930 -16.110 -13.809  1.00 76.60           C  
ATOM   2162  C   ILE   156      -0.045 -15.395 -12.836  1.00 76.60           C  
ATOM   2163  O   ILE   156       0.142 -15.855 -11.713  1.00 76.60           O  
ATOM   2164  CB  ILE   156      -0.066 -16.921 -14.740  1.00 76.60           C  
ATOM   2165  CG1 ILE   156       0.590 -18.086 -13.978  1.00 76.60           C  
ATOM   2166  CG2 ILE   156       0.943 -15.990 -15.426  1.00 76.60           C  
ATOM   2167  CD1 ILE   156       1.245 -19.125 -14.887  1.00 76.60           C  
ATOM   2168  H   ILE   156      -1.679 -15.013 -15.473  1.00  0.00           H  
ATOM   2169  HA  ILE   156      -1.570 -16.794 -13.253  1.00  0.00           H  
ATOM   2170  HB  ILE   156      -0.708 -17.346 -15.510  1.00  0.00           H  
ATOM   2171 HG13 ILE   156      -0.156 -18.574 -13.351  1.00  0.00           H  
ATOM   2172 HG12 ILE   156       1.333 -17.691 -13.286  1.00  0.00           H  
ATOM   2173 HG21 ILE   156       1.572 -16.570 -16.101  1.00  0.00           H  
ATOM   2174 HG22 ILE   156       0.409 -15.228 -15.992  1.00  0.00           H  
ATOM   2175 HG23 ILE   156       1.566 -15.510 -14.672  1.00  0.00           H  
ATOM   2176 HD11 ILE   156       1.686 -19.915 -14.280  1.00  0.00           H  
ATOM   2177 HD12 ILE   156       0.494 -19.555 -15.549  1.00  0.00           H  
ATOM   2178 HD13 ILE   156       2.024 -18.648 -15.483  1.00  0.00           H  
ATOM   2179  N   THR   157       0.516 -14.240 -13.247  1.00 46.21           N  
ATOM   2180  CA  THR   157       1.406 -13.471 -12.424  1.00 46.21           C  
ATOM   2181  C   THR   157       0.673 -12.922 -11.234  1.00 46.21           C  
ATOM   2182  O   THR   157       1.259 -12.757 -10.169  1.00 46.21           O  
ATOM   2183  CB  THR   157       2.033 -12.313 -13.145  1.00 46.21           C  
ATOM   2184  OG1 THR   157       1.039 -11.398 -13.581  1.00 46.21           O  
ATOM   2185  CG2 THR   157       2.826 -12.850 -14.345  1.00 46.21           C  
ATOM   2186  H   THR   157       0.315 -13.881 -14.169  1.00  0.00           H  
ATOM   2187  HA  THR   157       2.200 -14.128 -12.069  1.00  0.00           H  
ATOM   2188  HB  THR   157       2.715 -11.800 -12.468  1.00  0.00           H  
ATOM   2189  HG1 THR   157       1.457 -10.665 -14.039  1.00  0.00           H  
ATOM   2190 HG21 THR   157       3.287 -12.018 -14.878  1.00  0.00           H  
ATOM   2191 HG22 THR   157       3.601 -13.531 -13.994  1.00  0.00           H  
ATOM   2192 HG23 THR   157       2.153 -13.383 -15.016  1.00  0.00           H  
ATOM   2193  N   SER   158      -0.618 -12.572 -11.393  1.00 36.24           N  
ATOM   2194  CA  SER   158      -1.374 -12.013 -10.304  1.00 36.24           C  
ATOM   2195  C   SER   158      -1.561 -13.028  -9.219  1.00 36.24           C  
ATOM   2196  O   SER   158      -1.501 -12.690  -8.039  1.00 36.24           O  
ATOM   2197  CB  SER   158      -2.768 -11.522 -10.726  1.00 36.24           C  
ATOM   2198  OG  SER   158      -2.643 -10.411 -11.601  1.00 36.24           O  
ATOM   2199  H   SER   158      -1.069 -12.701 -12.286  1.00  0.00           H  
ATOM   2200  HA  SER   158      -0.820 -11.167  -9.897  1.00  0.00           H  
ATOM   2201  HB3 SER   158      -3.332 -11.225  -9.842  1.00  0.00           H  
ATOM   2202  HB2 SER   158      -3.297 -12.328 -11.234  1.00  0.00           H  
ATOM   2203  HG  SER   158      -3.516 -10.108 -11.861  1.00  0.00           H  
ATOM   2204  N   LEU   159      -1.798 -14.302  -9.590  1.00134.28           N  
ATOM   2205  CA  LEU   159      -2.055 -15.332  -8.619  1.00134.28           C  
ATOM   2206  C   LEU   159      -0.842 -15.530  -7.768  1.00134.28           C  
ATOM   2207  O   LEU   159      -0.942 -15.609  -6.545  1.00134.28           O  
ATOM   2208  CB  LEU   159      -2.388 -16.681  -9.274  1.00134.28           C  
ATOM   2209  CG  LEU   159      -3.665 -16.621 -10.132  1.00134.28           C  
ATOM   2210  CD1 LEU   159      -3.978 -17.980 -10.773  1.00134.28           C  
ATOM   2211  CD2 LEU   159      -4.844 -16.037  -9.334  1.00134.28           C  
ATOM   2212  H   LEU   159      -1.797 -14.552 -10.568  1.00  0.00           H  
ATOM   2213  HA  LEU   159      -2.889 -15.026  -7.987  1.00  0.00           H  
ATOM   2214  HB3 LEU   159      -2.507 -17.440  -8.501  1.00  0.00           H  
ATOM   2215  HB2 LEU   159      -1.550 -17.001  -9.893  1.00  0.00           H  
ATOM   2216  HG  LEU   159      -3.462 -15.927 -10.947  1.00  0.00           H  
ATOM   2217 HD11 LEU   159      -4.885 -17.899 -11.371  1.00  0.00           H  
ATOM   2218 HD12 LEU   159      -3.148 -18.282 -11.412  1.00  0.00           H  
ATOM   2219 HD13 LEU   159      -4.124 -18.727  -9.993  1.00  0.00           H  
ATOM   2220 HD21 LEU   159      -5.731 -16.006  -9.965  1.00  0.00           H  
ATOM   2221 HD22 LEU   159      -5.039 -16.663  -8.464  1.00  0.00           H  
ATOM   2222 HD23 LEU   159      -4.597 -15.026  -9.007  1.00  0.00           H  
ATOM   2223  N   ALA   160       0.344 -15.597  -8.397  1.00 23.24           N  
ATOM   2224  CA  ALA   160       1.562 -15.830  -7.678  1.00 23.24           C  
ATOM   2225  C   ALA   160       1.795 -14.687  -6.740  1.00 23.24           C  
ATOM   2226  O   ALA   160       2.226 -14.882  -5.605  1.00 23.24           O  
ATOM   2227  CB  ALA   160       2.789 -15.931  -8.601  1.00 23.24           C  
ATOM   2228  H   ALA   160       0.392 -15.482  -9.399  1.00  0.00           H  
ATOM   2229  HA  ALA   160       1.468 -16.753  -7.104  1.00  0.00           H  
ATOM   2230  HB1 ALA   160       3.681 -16.108  -8.002  1.00  0.00           H  
ATOM   2231  HB2 ALA   160       2.652 -16.757  -9.299  1.00  0.00           H  
ATOM   2232  HB3 ALA   160       2.903 -15.001  -9.156  1.00  0.00           H  
ATOM   2233  N   THR   161       1.495 -13.455  -7.193  1.00 32.80           N  
ATOM   2234  CA  THR   161       1.739 -12.263  -6.432  1.00 32.80           C  
ATOM   2235  C   THR   161       0.968 -12.327  -5.148  1.00 32.80           C  
ATOM   2236  O   THR   161       1.497 -12.009  -4.086  1.00 32.80           O  
ATOM   2237  CB  THR   161       1.293 -11.028  -7.162  1.00 32.80           C  
ATOM   2238  OG1 THR   161       1.971 -10.923  -8.407  1.00 32.80           O  
ATOM   2239  CG2 THR   161       1.591  -9.793  -6.294  1.00 32.80           C  
ATOM   2240  H   THR   161       1.080 -13.341  -8.106  1.00  0.00           H  
ATOM   2241  HA  THR   161       2.803 -12.187  -6.211  1.00  0.00           H  
ATOM   2242  HB  THR   161       0.220 -11.087  -7.343  1.00  0.00           H  
ATOM   2243  HG1 THR   161       1.679 -10.131  -8.864  1.00  0.00           H  
ATOM   2244 HG21 THR   161       1.270  -8.893  -6.818  1.00  0.00           H  
ATOM   2245 HG22 THR   161       1.052  -9.875  -5.350  1.00  0.00           H  
ATOM   2246 HG23 THR   161       2.661  -9.736  -6.098  1.00  0.00           H  
ATOM   2247  N   TRP   162      -0.310 -12.746  -5.209  1.00 52.96           N  
ATOM   2248  CA  TRP   162      -1.114 -12.816  -4.021  1.00 52.96           C  
ATOM   2249  C   TRP   162      -0.548 -13.841  -3.093  1.00 52.96           C  
ATOM   2250  O   TRP   162      -0.523 -13.630  -1.882  1.00 52.96           O  
ATOM   2251  CB  TRP   162      -2.590 -13.156  -4.284  1.00 52.96           C  
ATOM   2252  CG  TRP   162      -3.374 -12.018  -4.894  1.00 52.96           C  
ATOM   2253  CD2 TRP   162      -3.948 -10.941  -4.135  1.00 52.96           C  
ATOM   2254  CD1 TRP   162      -3.677 -11.771  -6.200  1.00 52.96           C  
ATOM   2255  NE1 TRP   162      -4.408 -10.611  -6.301  1.00 52.96           N  
ATOM   2256  CE2 TRP   162      -4.582 -10.090  -5.037  1.00 52.96           C  
ATOM   2257  CE3 TRP   162      -3.946 -10.683  -2.793  1.00 52.96           C  
ATOM   2258  CZ2 TRP   162      -5.228  -8.962  -4.610  1.00 52.96           C  
ATOM   2259  CZ3 TRP   162      -4.598  -9.546  -2.367  1.00 52.96           C  
ATOM   2260  CH2 TRP   162      -5.227  -8.703  -3.258  1.00 52.96           C  
ATOM   2261  H   TRP   162      -0.711 -13.015  -6.095  1.00  0.00           H  
ATOM   2262  HA  TRP   162      -1.072 -11.846  -3.525  1.00  0.00           H  
ATOM   2263  HB3 TRP   162      -3.063 -13.461  -3.351  1.00  0.00           H  
ATOM   2264  HB2 TRP   162      -2.650 -14.028  -4.935  1.00  0.00           H  
ATOM   2265  HD1 TRP   162      -3.344 -12.452  -6.970  1.00  0.00           H  
ATOM   2266  HE1 TRP   162      -4.717 -10.286  -7.205  1.00  0.00           H  
ATOM   2267  HE3 TRP   162      -3.447 -11.359  -2.115  1.00  0.00           H  
ATOM   2268  HZ2 TRP   162      -5.713  -8.314  -5.324  1.00  0.00           H  
ATOM   2269  HZ3 TRP   162      -4.624  -9.299  -1.317  1.00  0.00           H  
ATOM   2270  HH2 TRP   162      -5.726  -7.825  -2.876  1.00  0.00           H  
ATOM   2271  N   SER   163      -0.087 -14.987  -3.635  1.00 26.95           N  
ATOM   2272  CA  SER   163       0.442 -16.023  -2.799  1.00 26.95           C  
ATOM   2273  C   SER   163       1.648 -15.494  -2.088  1.00 26.95           C  
ATOM   2274  O   SER   163       1.796 -15.692  -0.887  1.00 26.95           O  
ATOM   2275  CB  SER   163       0.871 -17.276  -3.582  1.00 26.95           C  
ATOM   2276  OG  SER   163      -0.261 -17.882  -4.187  1.00 26.95           O  
ATOM   2277  H   SER   163      -0.113 -15.118  -4.635  1.00  0.00           H  
ATOM   2278  HA  SER   163      -0.311 -16.305  -2.063  1.00  0.00           H  
ATOM   2279  HB3 SER   163       1.343 -17.986  -2.904  1.00  0.00           H  
ATOM   2280  HB2 SER   163       1.587 -16.993  -4.354  1.00  0.00           H  
ATOM   2281  HG  SER   163       0.016 -18.662  -4.673  1.00  0.00           H  
ATOM   2282  N   VAL   164       2.533 -14.770  -2.793  1.00 29.37           N  
ATOM   2283  CA  VAL   164       3.739 -14.284  -2.182  1.00 29.37           C  
ATOM   2284  C   VAL   164       3.377 -13.365  -1.053  1.00 29.37           C  
ATOM   2285  O   VAL   164       3.974 -13.430   0.019  1.00 29.37           O  
ATOM   2286  CB  VAL   164       4.595 -13.502  -3.136  1.00 29.37           C  
ATOM   2287  CG1 VAL   164       5.799 -12.941  -2.365  1.00 29.37           C  
ATOM   2288  CG2 VAL   164       4.974 -14.407  -4.322  1.00 29.37           C  
ATOM   2289  H   VAL   164       2.354 -14.561  -3.765  1.00  0.00           H  
ATOM   2290  HA  VAL   164       4.310 -15.127  -1.793  1.00  0.00           H  
ATOM   2291  HB  VAL   164       4.010 -12.664  -3.515  1.00  0.00           H  
ATOM   2292 HG11 VAL   164       6.432 -12.369  -3.043  1.00  0.00           H  
ATOM   2293 HG12 VAL   164       5.447 -12.291  -1.564  1.00  0.00           H  
ATOM   2294 HG13 VAL   164       6.373 -13.764  -1.939  1.00  0.00           H  
ATOM   2295 HG21 VAL   164       5.596 -13.848  -5.021  1.00  0.00           H  
ATOM   2296 HG22 VAL   164       5.526 -15.274  -3.958  1.00  0.00           H  
ATOM   2297 HG23 VAL   164       4.069 -14.741  -4.828  1.00  0.00           H  
ATOM   2298  N   ALA   165       2.371 -12.493  -1.266  1.00 35.09           N  
ATOM   2299  CA  ALA   165       1.958 -11.516  -0.294  1.00 35.09           C  
ATOM   2300  C   ALA   165       1.472 -12.200   0.948  1.00 35.09           C  
ATOM   2301  O   ALA   165       1.733 -11.731   2.055  1.00 35.09           O  
ATOM   2302  CB  ALA   165       0.821 -10.612  -0.805  1.00 35.09           C  
ATOM   2303  H   ALA   165       1.869 -12.507  -2.142  1.00  0.00           H  
ATOM   2304  HA  ALA   165       2.813 -10.891  -0.039  1.00  0.00           H  
ATOM   2305  HB1 ALA   165       0.550  -9.895  -0.031  1.00  0.00           H  
ATOM   2306  HB2 ALA   165       1.154 -10.078  -1.694  1.00  0.00           H  
ATOM   2307  HB3 ALA   165      -0.046 -11.225  -1.052  1.00  0.00           H  
ATOM   2308  N   VAL   166       0.731 -13.316   0.803  1.00 90.85           N  
ATOM   2309  CA  VAL   166       0.227 -13.987   1.968  1.00 90.85           C  
ATOM   2310  C   VAL   166       1.385 -14.509   2.769  1.00 90.85           C  
ATOM   2311  O   VAL   166       1.390 -14.384   3.992  1.00 90.85           O  
ATOM   2312  CB  VAL   166      -0.710 -15.130   1.686  1.00 90.85           C  
ATOM   2313  CG1 VAL   166       0.068 -16.334   1.131  1.00 90.85           C  
ATOM   2314  CG2 VAL   166      -1.472 -15.442   2.984  1.00 90.85           C  
ATOM   2315  H   VAL   166       0.535 -13.675  -0.120  1.00  0.00           H  
ATOM   2316  HA  VAL   166      -0.304 -13.254   2.577  1.00  0.00           H  
ATOM   2317  HB  VAL   166      -1.430 -14.807   0.934  1.00  0.00           H  
ATOM   2318 HG11 VAL   166      -0.623 -17.153   0.931  1.00  0.00           H  
ATOM   2319 HG12 VAL   166       0.569 -16.049   0.207  1.00  0.00           H  
ATOM   2320 HG13 VAL   166       0.809 -16.656   1.861  1.00  0.00           H  
ATOM   2321 HG21 VAL   166      -2.161 -16.268   2.813  1.00  0.00           H  
ATOM   2322 HG22 VAL   166      -0.762 -15.718   3.763  1.00  0.00           H  
ATOM   2323 HG23 VAL   166      -2.031 -14.561   3.298  1.00  0.00           H  
ATOM   2324  N   PHE   167       2.409 -15.080   2.095  1.00 51.12           N  
ATOM   2325  CA  PHE   167       3.553 -15.661   2.756  1.00 51.12           C  
ATOM   2326  C   PHE   167       4.303 -14.611   3.509  1.00 51.12           C  
ATOM   2327  O   PHE   167       4.789 -14.862   4.608  1.00 51.12           O  
ATOM   2328  CB  PHE   167       4.587 -16.306   1.807  1.00 51.12           C  
ATOM   2329  CG  PHE   167       4.080 -17.613   1.308  1.00 51.12           C  
ATOM   2330  CD1 PHE   167       3.336 -17.690   0.159  1.00 51.12           C  
ATOM   2331  CD2 PHE   167       4.356 -18.774   1.993  1.00 51.12           C  
ATOM   2332  CE1 PHE   167       2.870 -18.899  -0.302  1.00 51.12           C  
ATOM   2333  CE2 PHE   167       3.895 -19.988   1.542  1.00 51.12           C  
ATOM   2334  CZ  PHE   167       3.148 -20.052   0.391  1.00 51.12           C  
ATOM   2335  H   PHE   167       2.394 -15.112   1.086  1.00  0.00           H  
ATOM   2336  HA  PHE   167       3.204 -16.417   3.459  1.00  0.00           H  
ATOM   2337  HB3 PHE   167       5.523 -16.461   2.342  1.00  0.00           H  
ATOM   2338  HB2 PHE   167       4.769 -15.640   0.964  1.00  0.00           H  
ATOM   2339  HD1 PHE   167       3.108 -16.793  -0.398  1.00  0.00           H  
ATOM   2340  HD2 PHE   167       4.942 -18.739   2.899  1.00  0.00           H  
ATOM   2341  HE1 PHE   167       2.286 -18.941  -1.209  1.00  0.00           H  
ATOM   2342  HE2 PHE   167       4.121 -20.890   2.091  1.00  0.00           H  
ATOM   2343  HZ  PHE   167       2.780 -21.001   0.032  1.00  0.00           H  
ATOM   2344  N   ALA   168       4.451 -13.417   2.913  1.00 44.33           N  
ATOM   2345  CA  ALA   168       5.198 -12.348   3.511  1.00 44.33           C  
ATOM   2346  C   ALA   168       4.560 -11.912   4.799  1.00 44.33           C  
ATOM   2347  O   ALA   168       5.264 -11.515   5.723  1.00 44.33           O  
ATOM   2348  CB  ALA   168       5.291 -11.105   2.607  1.00 44.33           C  
ATOM   2349  H   ALA   168       4.029 -13.246   2.013  1.00  0.00           H  
ATOM   2350  HA  ALA   168       6.206 -12.702   3.722  1.00  0.00           H  
ATOM   2351  HB1 ALA   168       5.867 -10.330   3.112  1.00  0.00           H  
ATOM   2352  HB2 ALA   168       5.783 -11.372   1.673  1.00  0.00           H  
ATOM   2353  HB3 ALA   168       4.289 -10.732   2.397  1.00  0.00           H  
ATOM   2354  N   SER   169       3.213 -11.896   4.862  1.00110.19           N  
ATOM   2355  CA  SER   169       2.445 -11.459   6.004  1.00110.19           C  
ATOM   2356  C   SER   169       2.263 -12.510   7.074  1.00110.19           C  
ATOM   2357  O   SER   169       1.751 -12.206   8.151  1.00110.19           O  
ATOM   2358  CB  SER   169       1.060 -10.915   5.608  1.00110.19           C  
ATOM   2359  OG  SER   169       0.360 -11.874   4.833  1.00110.19           O  
ATOM   2360  H   SER   169       2.668 -12.205   4.071  1.00  0.00           H  
ATOM   2361  HA  SER   169       2.992 -10.633   6.458  1.00  0.00           H  
ATOM   2362  HB3 SER   169       1.182  -9.999   5.029  1.00  0.00           H  
ATOM   2363  HB2 SER   169       0.488 -10.686   6.507  1.00  0.00           H  
ATOM   2364  HG  SER   169      -0.501 -11.524   4.593  1.00  0.00           H  
ATOM   2365  N   LEU   170       2.682 -13.767   6.830  1.00168.07           N  
ATOM   2366  CA  LEU   170       2.387 -14.878   7.701  1.00168.07           C  
ATOM   2367  C   LEU   170       2.914 -14.727   9.104  1.00168.07           C  
ATOM   2368  O   LEU   170       2.154 -14.956  10.046  1.00168.07           O  
ATOM   2369  CB  LEU   170       2.960 -16.199   7.160  1.00168.07           C  
ATOM   2370  CG  LEU   170       2.425 -16.591   5.774  1.00168.07           C  
ATOM   2371  CD1 LEU   170       3.038 -17.918   5.307  1.00168.07           C  
ATOM   2372  CD2 LEU   170       0.890 -16.605   5.740  1.00168.07           C  
ATOM   2373  H   LEU   170       3.230 -13.965   6.006  1.00  0.00           H  
ATOM   2374  HA  LEU   170       1.303 -14.981   7.759  1.00  0.00           H  
ATOM   2375  HB3 LEU   170       2.750 -17.001   7.868  1.00  0.00           H  
ATOM   2376  HB2 LEU   170       4.047 -16.132   7.122  1.00  0.00           H  
ATOM   2377  HG  LEU   170       2.755 -15.822   5.075  1.00  0.00           H  
ATOM   2378 HD11 LEU   170       2.645 -18.175   4.325  1.00  0.00           H  
ATOM   2379 HD12 LEU   170       4.122 -17.818   5.249  1.00  0.00           H  
ATOM   2380 HD13 LEU   170       2.784 -18.706   6.016  1.00  0.00           H  
ATOM   2381 HD21 LEU   170       0.552 -16.886   4.743  1.00  0.00           H  
ATOM   2382 HD22 LEU   170       0.516 -17.325   6.467  1.00  0.00           H  
ATOM   2383 HD23 LEU   170       0.511 -15.612   5.985  1.00  0.00           H  
ATOM   2384  N   PRO   171       4.145 -14.362   9.341  1.00 75.01           N  
ATOM   2385  CA  PRO   171       4.610 -14.321  10.703  1.00 75.01           C  
ATOM   2386  C   PRO   171       3.848 -13.336  11.534  1.00 75.01           C  
ATOM   2387  O   PRO   171       3.624 -13.599  12.714  1.00 75.01           O  
ATOM   2388  CD  PRO   171       5.226 -14.614   8.402  1.00 75.01           C  
ATOM   2389  CB  PRO   171       6.114 -14.078  10.612  1.00 75.01           C  
ATOM   2390  CG  PRO   171       6.496 -14.727   9.264  1.00 75.01           C  
ATOM   2391  HA  PRO   171       4.458 -15.310  11.136  1.00  0.00           H  
ATOM   2392  HD2 PRO   171       5.323 -13.765   7.726  1.00  0.00           H  
ATOM   2393  HD3 PRO   171       5.050 -15.562   7.893  1.00  0.00           H  
ATOM   2394  HB3 PRO   171       6.614 -14.611  11.421  1.00  0.00           H  
ATOM   2395  HB2 PRO   171       6.303 -13.006  10.561  1.00  0.00           H  
ATOM   2396  HG2 PRO   171       7.299 -14.154   8.801  1.00  0.00           H  
ATOM   2397  HG3 PRO   171       6.732 -15.780   9.423  1.00  0.00           H  
ATOM   2398  N   GLY   172       3.428 -12.210  10.934  1.00 28.16           N  
ATOM   2399  CA  GLY   172       2.720 -11.178  11.635  1.00 28.16           C  
ATOM   2400  C   GLY   172       1.395 -11.695  12.121  1.00 28.16           C  
ATOM   2401  O   GLY   172       0.963 -11.366  13.223  1.00 28.16           O  
ATOM   2402  H   GLY   172       3.608 -12.066   9.951  1.00  0.00           H  
ATOM   2403  HA3 GLY   172       2.557 -10.331  10.969  1.00  0.00           H  
ATOM   2404  HA2 GLY   172       3.313 -10.845  12.486  1.00  0.00           H  
ATOM   2405  N   PHE   173       0.715 -12.509  11.292  1.00 93.11           N  
ATOM   2406  CA  PHE   173      -0.586 -13.066  11.562  1.00 93.11           C  
ATOM   2407  C   PHE   173      -0.508 -13.930  12.785  1.00 93.11           C  
ATOM   2408  O   PHE   173      -1.384 -13.874  13.648  1.00 93.11           O  
ATOM   2409  CB  PHE   173      -1.024 -13.957  10.387  1.00 93.11           C  
ATOM   2410  CG  PHE   173      -2.364 -14.556  10.632  1.00 93.11           C  
ATOM   2411  CD1 PHE   173      -3.512 -13.868  10.313  1.00 93.11           C  
ATOM   2412  CD2 PHE   173      -2.470 -15.821  11.162  1.00 93.11           C  
ATOM   2413  CE1 PHE   173      -4.746 -14.433  10.531  1.00 93.11           C  
ATOM   2414  CE2 PHE   173      -3.701 -16.390  11.382  1.00 93.11           C  
ATOM   2415  CZ  PHE   173      -4.844 -15.696  11.065  1.00 93.11           C  
ATOM   2416  H   PHE   173       1.114 -12.773  10.403  1.00  0.00           H  
ATOM   2417  HA  PHE   173      -1.310 -12.266  11.716  1.00  0.00           H  
ATOM   2418  HB3 PHE   173      -0.293 -14.752  10.241  1.00  0.00           H  
ATOM   2419  HB2 PHE   173      -1.053 -13.362   9.475  1.00  0.00           H  
ATOM   2420  HD1 PHE   173      -3.449 -12.877   9.888  1.00  0.00           H  
ATOM   2421  HD2 PHE   173      -1.579 -16.379  11.412  1.00  0.00           H  
ATOM   2422  HE1 PHE   173      -5.642 -13.885  10.283  1.00  0.00           H  
ATOM   2423  HE2 PHE   173      -3.771 -17.383  11.802  1.00  0.00           H  
ATOM   2424  HZ  PHE   173      -5.815 -16.137  11.234  1.00  0.00           H  
ATOM   2425  N   LEU   174       0.549 -14.760  12.867  1.00125.14           N  
ATOM   2426  CA  LEU   174       0.747 -15.693  13.940  1.00125.14           C  
ATOM   2427  C   LEU   174       0.960 -14.976  15.241  1.00125.14           C  
ATOM   2428  O   LEU   174       0.434 -15.394  16.270  1.00125.14           O  
ATOM   2429  CB  LEU   174       1.970 -16.595  13.719  1.00125.14           C  
ATOM   2430  CG  LEU   174       2.187 -17.606  14.859  1.00125.14           C  
ATOM   2431  CD1 LEU   174       1.046 -18.631  14.922  1.00125.14           C  
ATOM   2432  CD2 LEU   174       3.576 -18.259  14.769  1.00125.14           C  
ATOM   2433  H   LEU   174       1.258 -14.748  12.149  1.00  0.00           H  
ATOM   2434  HA  LEU   174      -0.139 -16.321  14.027  1.00  0.00           H  
ATOM   2435  HB3 LEU   174       2.860 -15.976  13.610  1.00  0.00           H  
ATOM   2436  HB2 LEU   174       1.861 -17.131  12.777  1.00  0.00           H  
ATOM   2437  HG  LEU   174       2.159 -17.043  15.791  1.00  0.00           H  
ATOM   2438 HD11 LEU   174       1.230 -19.331  15.737  1.00  0.00           H  
ATOM   2439 HD12 LEU   174       0.102 -18.114  15.093  1.00  0.00           H  
ATOM   2440 HD13 LEU   174       0.996 -19.178  13.981  1.00  0.00           H  
ATOM   2441 HD21 LEU   174       3.698 -18.969  15.588  1.00  0.00           H  
ATOM   2442 HD22 LEU   174       3.672 -18.784  13.819  1.00  0.00           H  
ATOM   2443 HD23 LEU   174       4.345 -17.490  14.838  1.00  0.00           H  
ATOM   2444  N   PHE   175       1.740 -13.879  15.228  1.00 81.90           N  
ATOM   2445  CA  PHE   175       2.089 -13.138  16.414  1.00 81.90           C  
ATOM   2446  C   PHE   175       0.888 -12.490  17.030  1.00 81.90           C  
ATOM   2447  O   PHE   175       0.856 -12.295  18.243  1.00 81.90           O  
ATOM   2448  CB  PHE   175       3.110 -12.006  16.185  1.00 81.90           C  
ATOM   2449  CG  PHE   175       4.463 -12.614  16.041  1.00 81.90           C  
ATOM   2450  CD1 PHE   175       5.111 -13.117  17.144  1.00 81.90           C  
ATOM   2451  CD2 PHE   175       5.096 -12.657  14.823  1.00 81.90           C  
ATOM   2452  CE1 PHE   175       6.360 -13.676  17.031  1.00 81.90           C  
ATOM   2453  CE2 PHE   175       6.347 -13.214  14.702  1.00 81.90           C  
ATOM   2454  CZ  PHE   175       6.981 -13.725  15.807  1.00 81.90           C  
ATOM   2455  H   PHE   175       2.115 -13.535  14.356  1.00  0.00           H  
ATOM   2456  HA  PHE   175       2.509 -13.835  17.138  1.00  0.00           H  
ATOM   2457  HB3 PHE   175       3.104 -11.333  17.042  1.00  0.00           H  
ATOM   2458  HB2 PHE   175       2.857 -11.465  15.274  1.00  0.00           H  
ATOM   2459  HD1 PHE   175       4.637 -13.075  18.113  1.00  0.00           H  
ATOM   2460  HD2 PHE   175       4.611 -12.250  13.948  1.00  0.00           H  
ATOM   2461  HE1 PHE   175       6.853 -14.077  17.903  1.00  0.00           H  
ATOM   2462  HE2 PHE   175       6.832 -13.250  13.738  1.00  0.00           H  
ATOM   2463  HZ  PHE   175       7.964 -14.164  15.718  1.00  0.00           H  
ATOM   2464  N   SER   176      -0.092 -12.077  16.206  1.00 93.63           N  
ATOM   2465  CA  SER   176      -1.233 -11.330  16.667  1.00 93.63           C  
ATOM   2466  C   SER   176      -2.251 -12.189  17.362  1.00 93.63           C  
ATOM   2467  O   SER   176      -2.461 -13.347  17.005  1.00 93.63           O  
ATOM   2468  CB  SER   176      -1.953 -10.597  15.528  1.00 93.63           C  
ATOM   2469  OG  SER   176      -3.054  -9.875  16.051  1.00 93.63           O  
ATOM   2470  H   SER   176      -0.046 -12.289  15.221  1.00  0.00           H  
ATOM   2471  HA  SER   176      -0.882 -10.582  17.378  1.00  0.00           H  
ATOM   2472  HB3 SER   176      -2.308 -11.324  14.798  1.00  0.00           H  
ATOM   2473  HB2 SER   176      -1.261  -9.906  15.047  1.00  0.00           H  
ATOM   2474  HG  SER   176      -3.505  -9.417  15.339  1.00  0.00           H  
ATOM   2475  N   THR   177      -2.920 -11.619  18.395  1.00 51.30           N  
ATOM   2476  CA  THR   177      -3.945 -12.334  19.109  1.00 51.30           C  
ATOM   2477  C   THR   177      -4.804 -11.338  19.847  1.00 51.30           C  
ATOM   2478  O   THR   177      -4.432 -10.178  20.027  1.00 51.30           O  
ATOM   2479  CB  THR   177      -3.365 -13.297  20.110  1.00 51.30           C  
ATOM   2480  OG1 THR   177      -2.482 -14.192  19.448  1.00 51.30           O  
ATOM   2481  CG2 THR   177      -4.489 -14.104  20.783  1.00 51.30           C  
ATOM   2482  H   THR   177      -2.703 -10.673  18.677  1.00  0.00           H  
ATOM   2483  HA  THR   177      -4.561 -12.883  18.398  1.00  0.00           H  
ATOM   2484  HB  THR   177      -2.815 -12.741  20.868  1.00  0.00           H  
ATOM   2485  HG1 THR   177      -2.112 -14.807  20.085  1.00  0.00           H  
ATOM   2486 HG21 THR   177      -4.058 -14.797  21.505  1.00  0.00           H  
ATOM   2487 HG22 THR   177      -5.169 -13.423  21.295  1.00  0.00           H  
ATOM   2488 HG23 THR   177      -5.037 -14.665  20.027  1.00  0.00           H  
ATOM   2489  N   CYS   178      -6.003 -11.783  20.282  1.00 84.36           N  
ATOM   2490  CA  CYS   178      -6.912 -10.992  21.061  1.00 84.36           C  
ATOM   2491  C   CYS   178      -6.826 -11.535  22.453  1.00 84.36           C  
ATOM   2492  O   CYS   178      -6.838 -12.751  22.647  1.00 84.36           O  
ATOM   2493  CB  CYS   178      -8.361 -11.145  20.575  1.00 84.36           C  
ATOM   2494  SG  CYS   178      -9.555 -10.176  21.538  1.00 84.36           S  
ATOM   2495  H   CYS   178      -6.303 -12.722  20.060  1.00  0.00           H  
ATOM   2496  HA  CYS   178      -6.614  -9.943  21.044  1.00  0.00           H  
ATOM   2497  HB3 CYS   178      -8.642 -12.198  20.603  1.00  0.00           H  
ATOM   2498  HB2 CYS   178      -8.422 -10.855  19.527  1.00  0.00           H  
ATOM   2499  HG  CYS   178     -10.782 -10.368  21.049  1.00  0.00           H  
ATOM   2500  N   TYR   179      -6.676 -10.651  23.463  1.00 52.83           N  
ATOM   2501  CA  TYR   179      -6.610 -11.143  24.808  1.00 52.83           C  
ATOM   2502  C   TYR   179      -7.244 -10.149  25.727  1.00 52.83           C  
ATOM   2503  O   TYR   179      -7.370  -8.969  25.403  1.00 52.83           O  
ATOM   2504  CB  TYR   179      -5.176 -11.411  25.292  1.00 52.83           C  
ATOM   2505  CG  TYR   179      -4.426 -10.130  25.222  1.00 52.83           C  
ATOM   2506  CD1 TYR   179      -4.478  -9.230  26.259  1.00 52.83           C  
ATOM   2507  CD2 TYR   179      -3.671  -9.834  24.112  1.00 52.83           C  
ATOM   2508  CE1 TYR   179      -3.782  -8.048  26.189  1.00 52.83           C  
ATOM   2509  CE2 TYR   179      -2.973  -8.653  24.035  1.00 52.83           C  
ATOM   2510  CZ  TYR   179      -3.031  -7.759  25.076  1.00 52.83           C  
ATOM   2511  OH  TYR   179      -2.317  -6.547  24.999  1.00 52.83           O  
ATOM   2512  H   TYR   179      -6.613  -9.662  23.264  1.00  0.00           H  
ATOM   2513  HA  TYR   179      -7.173 -12.075  24.864  1.00  0.00           H  
ATOM   2514  HB3 TYR   179      -4.704 -12.145  24.640  1.00  0.00           H  
ATOM   2515  HB2 TYR   179      -5.202 -11.761  26.324  1.00  0.00           H  
ATOM   2516  HD1 TYR   179      -5.069  -9.450  27.136  1.00  0.00           H  
ATOM   2517  HD2 TYR   179      -3.622 -10.533  23.291  1.00  0.00           H  
ATOM   2518  HE1 TYR   179      -3.826  -7.347  27.009  1.00  0.00           H  
ATOM   2519  HE2 TYR   179      -2.382  -8.431  23.159  1.00  0.00           H  
ATOM   2520  HH  TYR   179      -1.849  -6.503  24.163  1.00  0.00           H  
ATOM   2521  N   THR   180      -7.663 -10.624  26.917  1.00 38.75           N  
ATOM   2522  CA  THR   180      -8.287  -9.760  27.876  1.00 38.75           C  
ATOM   2523  C   THR   180      -7.225  -9.377  28.844  1.00 38.75           C  
ATOM   2524  O   THR   180      -6.668 -10.217  29.549  1.00 38.75           O  
ATOM   2525  CB  THR   180      -9.388 -10.427  28.648  1.00 38.75           C  
ATOM   2526  OG1 THR   180     -10.391 -10.902  27.767  1.00 38.75           O  
ATOM   2527  CG2 THR   180      -9.991  -9.405  29.630  1.00 38.75           C  
ATOM   2528  H   THR   180      -7.539 -11.601  27.143  1.00  0.00           H  
ATOM   2529  HA  THR   180      -8.671  -8.870  27.379  1.00  0.00           H  
ATOM   2530  HB  THR   180      -8.977 -11.266  29.209  1.00  0.00           H  
ATOM   2531  HG1 THR   180     -11.088 -11.325  28.273  1.00  0.00           H  
ATOM   2532 HG21 THR   180     -10.793  -9.877  30.198  1.00  0.00           H  
ATOM   2533 HG22 THR   180      -9.218  -9.058  30.314  1.00  0.00           H  
ATOM   2534 HG23 THR   180     -10.390  -8.557  29.074  1.00  0.00           H  
ATOM   2535  N   GLU   181      -6.910  -8.074  28.879  1.00107.18           N  
ATOM   2536  CA  GLU   181      -5.881  -7.596  29.739  1.00107.18           C  
ATOM   2537  C   GLU   181      -6.577  -6.920  30.864  1.00107.18           C  
ATOM   2538  O   GLU   181      -6.909  -5.738  30.781  1.00107.18           O  
ATOM   2539  CB  GLU   181      -5.024  -6.560  29.003  1.00107.18           C  
ATOM   2540  CG  GLU   181      -3.642  -6.314  29.587  1.00107.18           C  
ATOM   2541  CD  GLU   181      -2.942  -5.379  28.610  1.00107.18           C  
ATOM   2542  OE1 GLU   181      -3.343  -4.186  28.552  1.00107.18           O  
ATOM   2543  OE2 GLU   181      -2.011  -5.846  27.898  1.00107.18           O1-
ATOM   2544  H   GLU   181      -7.405  -7.418  28.293  1.00  0.00           H  
ATOM   2545  HA  GLU   181      -5.266  -8.420  30.101  1.00  0.00           H  
ATOM   2546  HB3 GLU   181      -5.566  -5.615  28.951  1.00  0.00           H  
ATOM   2547  HB2 GLU   181      -4.926  -6.851  27.958  1.00  0.00           H  
ATOM   2548  HG3 GLU   181      -3.098  -7.257  29.639  1.00  0.00           H  
ATOM   2549  HG2 GLU   181      -3.741  -5.819  30.553  1.00  0.00           H  
ATOM   2550  N   ARG   182      -6.817  -7.664  31.955  1.00 93.84           N  
ATOM   2551  CA  ARG   182      -7.489  -7.051  33.054  1.00 93.84           C  
ATOM   2552  C   ARG   182      -8.836  -6.614  32.581  1.00 93.84           C  
ATOM   2553  O   ARG   182      -9.690  -7.435  32.252  1.00 93.84           O  
ATOM   2554  CB  ARG   182      -6.723  -5.867  33.670  1.00 93.84           C  
ATOM   2555  CG  ARG   182      -5.463  -6.331  34.405  1.00 93.84           C  
ATOM   2556  CD  ARG   182      -4.835  -5.279  35.323  1.00 93.84           C  
ATOM   2557  NE  ARG   182      -3.727  -5.952  36.060  1.00 93.84           N  
ATOM   2558  CZ  ARG   182      -3.312  -5.469  37.267  1.00 93.84           C  
ATOM   2559  NH1 ARG   182      -3.911  -4.363  37.802  1.00 93.84           N  
ATOM   2560  NH2 ARG   182      -2.306  -6.094  37.944  1.00 93.84           N1+
ATOM   2561  H   ARG   182      -6.524  -8.630  31.983  1.00  0.00           H  
ATOM   2562  HA  ARG   182      -7.630  -7.805  33.828  1.00  0.00           H  
ATOM   2563  HB3 ARG   182      -7.374  -5.336  34.364  1.00  0.00           H  
ATOM   2564  HB2 ARG   182      -6.447  -5.164  32.885  1.00  0.00           H  
ATOM   2565  HG3 ARG   182      -4.722  -6.663  33.678  1.00  0.00           H  
ATOM   2566  HG2 ARG   182      -5.691  -7.226  34.984  1.00  0.00           H  
ATOM   2567  HD3 ARG   182      -5.582  -4.926  36.033  1.00  0.00           H  
ATOM   2568  HD2 ARG   182      -4.429  -4.467  34.720  1.00  0.00           H  
ATOM   2569  HE  ARG   182      -3.282  -6.767  35.663  1.00  0.00           H  
ATOM   2570 HH12 ARG   182      -3.605  -4.005  38.695  1.00  0.00           H  
ATOM   2571 HH11 ARG   182      -4.660  -3.904  37.304  1.00  0.00           H  
ATOM   2572 HH22 ARG   182      -2.000  -5.735  38.837  1.00  0.00           H  
ATOM   2573 HH21 ARG   182      -1.867  -6.915  37.553  1.00  0.00           H  
ATOM   2574  N   ASN   183      -9.065  -5.290  32.600  1.00111.15           N  
ATOM   2575  CA  ASN   183     -10.308  -4.673  32.248  1.00111.15           C  
ATOM   2576  C   ASN   183     -10.681  -4.780  30.796  1.00111.15           C  
ATOM   2577  O   ASN   183     -11.837  -5.068  30.494  1.00111.15           O  
ATOM   2578  CB  ASN   183     -10.336  -3.189  32.660  1.00111.15           C  
ATOM   2579  CG  ASN   183      -9.111  -2.504  32.068  1.00111.15           C  
ATOM   2580  OD1 ASN   183      -9.015  -2.286  30.863  1.00111.15           O  
ATOM   2581  ND2 ASN   183      -8.140  -2.150  32.949  1.00111.15           N  
ATOM   2582  H   ASN   183      -8.331  -4.654  32.876  1.00  0.00           H  
ATOM   2583  HA  ASN   183     -11.089  -5.178  32.817  1.00  0.00           H  
ATOM   2584  HB3 ASN   183     -10.304  -3.114  33.746  1.00  0.00           H  
ATOM   2585  HB2 ASN   183     -11.238  -2.720  32.269  1.00  0.00           H  
ATOM   2586 HD22 ASN   183      -7.302  -1.692  32.620  1.00  0.00           H  
ATOM   2587 HD21 ASN   183      -8.256  -2.345  33.933  1.00  0.00           H  
ATOM   2588  N   HIS   184      -9.749  -4.582  29.839  1.00 85.74           N  
ATOM   2589  CA  HIS   184     -10.264  -4.516  28.501  1.00 85.74           C  
ATOM   2590  C   HIS   184      -9.623  -5.501  27.576  1.00 85.74           C  
ATOM   2591  O   HIS   184      -8.656  -6.185  27.911  1.00 85.74           O  
ATOM   2592  ND1 HIS   184     -12.293  -2.246  28.833  1.00 85.74           N  
ATOM   2593  CG  HIS   184     -10.951  -2.101  28.561  1.00 85.74           C  
ATOM   2594  CB  HIS   184     -10.134  -3.132  27.849  1.00 85.74           C  
ATOM   2595  NE2 HIS   184     -11.694  -0.266  29.642  1.00 85.74           N  
ATOM   2596  CD2 HIS   184     -10.602  -0.885  29.060  1.00 85.74           C  
ATOM   2597  CE1 HIS   184     -12.687  -1.121  29.481  1.00 85.74           C  
ATOM   2598  H   HIS   184      -8.776  -4.492  30.092  1.00  0.00           H  
ATOM   2599  HA  HIS   184     -11.326  -4.757  28.548  1.00  0.00           H  
ATOM   2600  HD1 HIS   184     -12.777  -3.086  28.549  1.00  0.00           H  
ATOM   2601  HB3 HIS   184     -10.451  -3.190  26.809  1.00  0.00           H  
ATOM   2602  HB2 HIS   184      -9.088  -2.828  27.848  1.00  0.00           H  
ATOM   2603  HD2 HIS   184      -9.584  -0.536  28.968  1.00  0.00           H  
ATOM   2604  HE1 HIS   184     -13.714  -1.011  29.797  1.00  0.00           H  
ATOM   2605  N   THR   185     -10.210  -5.587  26.363  1.00 48.40           N  
ATOM   2606  CA  THR   185      -9.803  -6.491  25.328  1.00 48.40           C  
ATOM   2607  C   THR   185      -8.950  -5.739  24.353  1.00 48.40           C  
ATOM   2608  O   THR   185      -9.259  -4.605  23.990  1.00 48.40           O  
ATOM   2609  CB  THR   185     -10.976  -7.048  24.580  1.00 48.40           C  
ATOM   2610  OG1 THR   185     -11.842  -7.734  25.471  1.00 48.40           O  
ATOM   2611  CG2 THR   185     -10.458  -8.008  23.502  1.00 48.40           C  
ATOM   2612  H   THR   185     -10.992  -4.988  26.137  1.00  0.00           H  
ATOM   2613  HA  THR   185      -9.227  -7.308  25.763  1.00  0.00           H  
ATOM   2614  HB  THR   185     -11.520  -6.232  24.106  1.00  0.00           H  
ATOM   2615  HG1 THR   185     -12.589  -8.087  24.983  1.00  0.00           H  
ATOM   2616 HG21 THR   185     -11.301  -8.421  22.949  1.00  0.00           H  
ATOM   2617 HG22 THR   185      -9.805  -7.467  22.818  1.00  0.00           H  
ATOM   2618 HG23 THR   185      -9.901  -8.818  23.971  1.00  0.00           H  
ATOM   2619  N   TYR   186      -7.855  -6.383  23.891  1.00158.31           N  
ATOM   2620  CA  TYR   186      -6.927  -5.754  22.996  1.00158.31           C  
ATOM   2621  C   TYR   186      -6.722  -6.640  21.805  1.00158.31           C  
ATOM   2622  O   TYR   186      -7.058  -7.824  21.815  1.00158.31           O  
ATOM   2623  CB  TYR   186      -5.520  -5.550  23.599  1.00158.31           C  
ATOM   2624  CG  TYR   186      -5.591  -4.559  24.710  1.00158.31           C  
ATOM   2625  CD1 TYR   186      -6.000  -4.940  25.965  1.00158.31           C  
ATOM   2626  CD2 TYR   186      -5.233  -3.248  24.493  1.00158.31           C  
ATOM   2627  CE1 TYR   186      -6.059  -4.026  26.988  1.00158.31           C  
ATOM   2628  CE2 TYR   186      -5.291  -2.328  25.512  1.00158.31           C  
ATOM   2629  CZ  TYR   186      -5.703  -2.718  26.761  1.00158.31           C  
ATOM   2630  OH  TYR   186      -5.763  -1.777  27.811  1.00158.31           O  
ATOM   2631  H   TYR   186      -7.671  -7.335  24.175  1.00  0.00           H  
ATOM   2632  HA  TYR   186      -7.327  -4.793  22.672  1.00  0.00           H  
ATOM   2633  HB3 TYR   186      -4.844  -5.183  22.828  1.00  0.00           H  
ATOM   2634  HB2 TYR   186      -5.149  -6.501  23.983  1.00  0.00           H  
ATOM   2635  HD1 TYR   186      -6.278  -5.966  26.154  1.00  0.00           H  
ATOM   2636  HD2 TYR   186      -4.902  -2.934  23.514  1.00  0.00           H  
ATOM   2637  HE1 TYR   186      -6.385  -4.335  27.970  1.00  0.00           H  
ATOM   2638  HE2 TYR   186      -5.013  -1.300  25.329  1.00  0.00           H  
ATOM   2639  HH  TYR   186      -5.484  -0.917  27.487  1.00  0.00           H  
ATOM   2640  N   CYS   187      -6.199  -6.035  20.718  1.00 80.83           N  
ATOM   2641  CA  CYS   187      -5.871  -6.724  19.507  1.00 80.83           C  
ATOM   2642  C   CYS   187      -4.521  -6.193  19.148  1.00 80.83           C  
ATOM   2643  O   CYS   187      -4.412  -5.061  18.677  1.00 80.83           O  
ATOM   2644  CB  CYS   187      -6.813  -6.333  18.363  1.00 80.83           C  
ATOM   2645  SG  CYS   187      -6.708  -7.485  16.974  1.00 80.83           S  
ATOM   2646  H   CYS   187      -6.018  -5.041  20.731  1.00  0.00           H  
ATOM   2647  HA  CYS   187      -5.848  -7.804  19.655  1.00  0.00           H  
ATOM   2648  HB3 CYS   187      -6.570  -5.327  18.020  1.00  0.00           H  
ATOM   2649  HB2 CYS   187      -7.838  -6.303  18.732  1.00  0.00           H  
ATOM   2650  N   LYS   188      -3.448  -6.981  19.370  1.00135.47           N  
ATOM   2651  CA  LYS   188      -2.146  -6.455  19.069  1.00135.47           C  
ATOM   2652  C   LYS   188      -1.218  -7.591  18.771  1.00135.47           C  
ATOM   2653  O   LYS   188      -1.603  -8.759  18.830  1.00135.47           O  
ATOM   2654  CB  LYS   188      -1.543  -5.620  20.214  1.00135.47           C  
ATOM   2655  CG  LYS   188      -0.300  -4.822  19.805  1.00135.47           C  
ATOM   2656  CD  LYS   188       0.054  -3.702  20.783  1.00135.47           C  
ATOM   2657  CE  LYS   188       0.123  -4.167  22.237  1.00135.47           C  
ATOM   2658  NZ  LYS   188       1.280  -5.071  22.418  1.00135.47           N1+
ATOM   2659  H   LYS   188      -3.573  -7.913  19.739  1.00  0.00           H  
ATOM   2660  HA  LYS   188      -2.221  -5.825  18.183  1.00  0.00           H  
ATOM   2661  HB3 LYS   188      -1.293  -6.277  21.047  1.00  0.00           H  
ATOM   2662  HB2 LYS   188      -2.299  -4.936  20.602  1.00  0.00           H  
ATOM   2663  HG3 LYS   188      -0.452  -4.400  18.812  1.00  0.00           H  
ATOM   2664  HG2 LYS   188       0.548  -5.500  19.707  1.00  0.00           H  
ATOM   2665  HD3 LYS   188      -0.677  -2.898  20.695  1.00  0.00           H  
ATOM   2666  HD2 LYS   188       1.010  -3.262  20.498  1.00  0.00           H  
ATOM   2667  HE3 LYS   188      -0.794  -4.697  22.493  1.00  0.00           H  
ATOM   2668  HE2 LYS   188       0.232  -3.301  22.890  1.00  0.00           H  
ATOM   2669  HZ1 LYS   188       1.322  -5.376  23.379  1.00  0.00           H  
ATOM   2670  HZ2 LYS   188       1.178  -5.875  21.815  1.00  0.00           H  
ATOM   2671  HZ3 LYS   188       2.130  -4.580  22.183  1.00  0.00           H  
ATOM   2672  N   THR   189       0.042  -7.260  18.420  1.00109.54           N  
ATOM   2673  CA  THR   189       1.032  -8.251  18.109  1.00109.54           C  
ATOM   2674  C   THR   189       1.862  -8.457  19.330  1.00109.54           C  
ATOM   2675  O   THR   189       2.220  -7.505  20.022  1.00109.54           O  
ATOM   2676  CB  THR   189       1.954  -7.857  16.993  1.00109.54           C  
ATOM   2677  OG1 THR   189       2.796  -8.947  16.641  1.00109.54           O  
ATOM   2678  CG2 THR   189       2.796  -6.656  17.456  1.00109.54           C  
ATOM   2679  H   THR   189       0.314  -6.289  18.370  1.00  0.00           H  
ATOM   2680  HA  THR   189       0.536  -9.186  17.851  1.00  0.00           H  
ATOM   2681  HB  THR   189       1.363  -7.566  16.126  1.00  0.00           H  
ATOM   2682  HG1 THR   189       3.381  -8.683  15.927  1.00  0.00           H  
ATOM   2683 HG21 THR   189       3.472  -6.356  16.656  1.00  0.00           H  
ATOM   2684 HG22 THR   189       2.137  -5.824  17.705  1.00  0.00           H  
ATOM   2685 HG23 THR   189       3.375  -6.937  18.335  1.00  0.00           H  
ATOM   2686  N   LYS   190       2.159  -9.735  19.640  1.00119.23           N  
ATOM   2687  CA  LYS   190       2.928 -10.036  20.809  1.00119.23           C  
ATOM   2688  C   LYS   190       4.174 -10.725  20.366  1.00119.23           C  
ATOM   2689  O   LYS   190       4.135 -11.851  19.875  1.00119.23           O  
ATOM   2690  CB  LYS   190       2.193 -10.996  21.759  1.00119.23           C  
ATOM   2691  CG  LYS   190       2.935 -11.293  23.061  1.00119.23           C  
ATOM   2692  CD  LYS   190       2.988 -10.103  24.021  1.00119.23           C  
ATOM   2693  CE  LYS   190       3.667 -10.423  25.351  1.00119.23           C  
ATOM   2694  NZ  LYS   190       3.680  -9.219  26.215  1.00119.23           N1+
ATOM   2695  H   LYS   190       1.838 -10.487  19.048  1.00  0.00           H  
ATOM   2696  HA  LYS   190       3.180  -9.114  21.333  1.00  0.00           H  
ATOM   2697  HB3 LYS   190       1.988 -11.932  21.240  1.00  0.00           H  
ATOM   2698  HB2 LYS   190       1.208 -10.591  21.990  1.00  0.00           H  
ATOM   2699  HG3 LYS   190       3.950 -11.619  22.832  1.00  0.00           H  
ATOM   2700  HG2 LYS   190       2.466 -12.141  23.560  1.00  0.00           H  
ATOM   2701  HD3 LYS   190       1.976  -9.744  24.210  1.00  0.00           H  
ATOM   2702  HD2 LYS   190       3.506  -9.272  23.541  1.00  0.00           H  
ATOM   2703  HE3 LYS   190       4.691 -10.749  25.167  1.00  0.00           H  
ATOM   2704  HE2 LYS   190       3.125 -11.224  25.853  1.00  0.00           H  
ATOM   2705  HZ1 LYS   190       4.130  -9.439  27.091  1.00  0.00           H  
ATOM   2706  HZ2 LYS   190       4.187  -8.478  25.753  1.00  0.00           H  
ATOM   2707  HZ3 LYS   190       2.732  -8.920  26.390  1.00  0.00           H  
ATOM   2708  N   TYR   191       5.325 -10.056  20.552  1.00 71.17           N  
ATOM   2709  CA  TYR   191       6.592 -10.617  20.189  1.00 71.17           C  
ATOM   2710  C   TYR   191       7.112 -11.356  21.379  1.00 71.17           C  
ATOM   2711  O   TYR   191       6.886 -10.960  22.520  1.00 71.17           O  
ATOM   2712  CB  TYR   191       7.642  -9.579  19.755  1.00 71.17           C  
ATOM   2713  CG  TYR   191       7.149  -8.961  18.490  1.00 71.17           C  
ATOM   2714  CD1 TYR   191       7.111  -9.696  17.326  1.00 71.17           C  
ATOM   2715  CD2 TYR   191       6.744  -7.645  18.458  1.00 71.17           C  
ATOM   2716  CE1 TYR   191       6.662  -9.139  16.154  1.00 71.17           C  
ATOM   2717  CE2 TYR   191       6.296  -7.080  17.289  1.00 71.17           C  
ATOM   2718  CZ  TYR   191       6.253  -7.827  16.136  1.00 71.17           C  
ATOM   2719  OH  TYR   191       5.791  -7.250  14.936  1.00 71.17           O  
ATOM   2720  H   TYR   191       5.312  -9.131  20.958  1.00  0.00           H  
ATOM   2721  HA  TYR   191       6.442 -11.326  19.375  1.00  0.00           H  
ATOM   2722  HB3 TYR   191       8.591 -10.080  19.568  1.00  0.00           H  
ATOM   2723  HB2 TYR   191       7.730  -8.810  20.522  1.00  0.00           H  
ATOM   2724  HD1 TYR   191       7.438 -10.726  17.327  1.00  0.00           H  
ATOM   2725  HD2 TYR   191       6.777  -7.048  19.356  1.00  0.00           H  
ATOM   2726  HE1 TYR   191       6.631  -9.732  15.253  1.00  0.00           H  
ATOM   2727  HE2 TYR   191       5.976  -6.048  17.275  1.00  0.00           H  
ATOM   2728  HH  TYR   191       5.546  -6.335  15.094  1.00  0.00           H  
ATOM   2729  N   SER   192       7.818 -12.474  21.129  1.00100.47           N  
ATOM   2730  CA  SER   192       8.302 -13.323  22.175  1.00100.47           C  
ATOM   2731  C   SER   192       9.331 -12.575  22.962  1.00100.47           C  
ATOM   2732  O   SER   192       9.462 -11.357  22.852  1.00100.47           O  
ATOM   2733  CB  SER   192       8.916 -14.635  21.642  1.00100.47           C  
ATOM   2734  OG  SER   192       9.161 -15.547  22.702  1.00100.47           O  
ATOM   2735  H   SER   192       8.024 -12.739  20.177  1.00  0.00           H  
ATOM   2736  HA  SER   192       7.471 -13.571  22.835  1.00  0.00           H  
ATOM   2737  HB3 SER   192       9.852 -14.415  21.129  1.00  0.00           H  
ATOM   2738  HB2 SER   192       8.235 -15.089  20.924  1.00  0.00           H  
ATOM   2739  HG  SER   192       9.542 -16.355  22.350  1.00  0.00           H  
ATOM   2740  N   LEU   193      10.084 -13.314  23.797  1.00222.08           N  
ATOM   2741  CA  LEU   193      11.023 -12.759  24.725  1.00222.08           C  
ATOM   2742  C   LEU   193      12.026 -11.922  24.009  1.00222.08           C  
ATOM   2743  O   LEU   193      12.316 -10.812  24.451  1.00222.08           O  
ATOM   2744  CB  LEU   193      11.814 -13.847  25.470  1.00222.08           C  
ATOM   2745  CG  LEU   193      12.868 -13.285  26.441  1.00222.08           C  
ATOM   2746  CD1 LEU   193      12.215 -12.522  27.605  1.00222.08           C  
ATOM   2747  CD2 LEU   193      13.838 -14.383  26.903  1.00222.08           C  
ATOM   2748  H   LEU   193      10.004 -14.322  23.793  1.00  0.00           H  
ATOM   2749  HA  LEU   193      10.491 -12.142  25.448  1.00  0.00           H  
ATOM   2750  HB3 LEU   193      12.301 -14.501  24.747  1.00  0.00           H  
ATOM   2751  HB2 LEU   193      11.122 -14.486  26.018  1.00  0.00           H  
ATOM   2752  HG  LEU   193      13.458 -12.559  25.881  1.00  0.00           H  
ATOM   2753 HD11 LEU   193      12.989 -12.140  28.270  1.00  0.00           H  
ATOM   2754 HD12 LEU   193      11.631 -11.690  27.214  1.00  0.00           H  
ATOM   2755 HD13 LEU   193      11.561 -13.196  28.159  1.00  0.00           H  
ATOM   2756 HD21 LEU   193      14.570 -13.956  27.588  1.00  0.00           H  
ATOM   2757 HD22 LEU   193      13.281 -15.170  27.412  1.00  0.00           H  
ATOM   2758 HD23 LEU   193      14.351 -14.804  26.039  1.00  0.00           H  
ATOM   2759  N   ASN   194      12.593 -12.408  22.890  1.00144.71           N  
ATOM   2760  CA  ASN   194      13.533 -11.545  22.241  1.00144.71           C  
ATOM   2761  C   ASN   194      12.718 -10.568  21.463  1.00144.71           C  
ATOM   2762  O   ASN   194      12.379 -10.811  20.308  1.00144.71           O  
ATOM   2763  CB  ASN   194      14.463 -12.254  21.240  1.00144.71           C  
ATOM   2764  CG  ASN   194      15.467 -13.092  22.013  1.00144.71           C  
ATOM   2765  OD1 ASN   194      15.203 -13.526  23.133  1.00144.71           O  
ATOM   2766  ND2 ASN   194      16.661 -13.318  21.403  1.00144.71           N  
ATOM   2767  H   ASN   194      12.347 -13.330  22.559  1.00  0.00           H  
ATOM   2768  HA  ASN   194      14.127 -11.018  22.987  1.00  0.00           H  
ATOM   2769  HB3 ASN   194      14.992 -11.508  20.647  1.00  0.00           H  
ATOM   2770  HB2 ASN   194      13.873 -12.902  20.592  1.00  0.00           H  
ATOM   2771 HD22 ASN   194      17.369 -13.868  21.867  1.00  0.00           H  
ATOM   2772 HD21 ASN   194      16.840 -12.936  20.486  1.00  0.00           H  
ATOM   2773  N   SER   195      12.363  -9.439  22.106  1.00 87.63           N  
ATOM   2774  CA  SER   195      11.568  -8.425  21.482  1.00 87.63           C  
ATOM   2775  C   SER   195      12.379  -7.702  20.455  1.00 87.63           C  
ATOM   2776  O   SER   195      11.880  -7.370  19.384  1.00 87.63           O  
ATOM   2777  CB  SER   195      11.052  -7.370  22.479  1.00 87.63           C  
ATOM   2778  OG  SER   195      12.139  -6.639  23.027  1.00 87.63           O  
ATOM   2779  H   SER   195      12.659  -9.287  23.059  1.00  0.00           H  
ATOM   2780  HA  SER   195      10.715  -8.896  20.994  1.00  0.00           H  
ATOM   2781  HB3 SER   195      10.506  -7.866  23.281  1.00  0.00           H  
ATOM   2782  HB2 SER   195      10.377  -6.686  21.967  1.00  0.00           H  
ATOM   2783  HG  SER   195      11.805  -5.986  23.646  1.00  0.00           H  
ATOM   2784  N   THR   196      13.669  -7.459  20.756  1.00 95.19           N  
ATOM   2785  CA  THR   196      14.509  -6.670  19.902  1.00 95.19           C  
ATOM   2786  C   THR   196      14.671  -7.329  18.571  1.00 95.19           C  
ATOM   2787  O   THR   196      14.616  -6.666  17.538  1.00 95.19           O  
ATOM   2788  CB  THR   196      15.882  -6.442  20.473  1.00 95.19           C  
ATOM   2789  OG1 THR   196      16.610  -5.538  19.655  1.00 95.19           O  
ATOM   2790  CG2 THR   196      16.627  -7.785  20.577  1.00 95.19           C  
ATOM   2791  H   THR   196      14.068  -7.836  21.603  1.00  0.00           H  
ATOM   2792  HA  THR   196      14.033  -5.700  19.751  1.00  0.00           H  
ATOM   2793  HB  THR   196      15.783  -6.014  21.470  1.00  0.00           H  
ATOM   2794  HG1 THR   196      17.483  -5.400  20.028  1.00  0.00           H  
ATOM   2795 HG21 THR   196      17.621  -7.619  20.990  1.00  0.00           H  
ATOM   2796 HG22 THR   196      16.071  -8.460  21.227  1.00  0.00           H  
ATOM   2797 HG23 THR   196      16.717  -8.229  19.586  1.00  0.00           H  
ATOM   2798  N   THR   197      14.866  -8.658  18.551  1.00 97.14           N  
ATOM   2799  CA  THR   197      15.110  -9.323  17.307  1.00 97.14           C  
ATOM   2800  C   THR   197      13.925  -9.140  16.416  1.00 97.14           C  
ATOM   2801  O   THR   197      14.075  -8.819  15.239  1.00 97.14           O  
ATOM   2802  CB  THR   197      15.318 -10.800  17.469  1.00 97.14           C  
ATOM   2803  OG1 THR   197      14.149 -11.401  18.005  1.00 97.14           O  
ATOM   2804  CG2 THR   197      16.512 -11.029  18.409  1.00 97.14           C  
ATOM   2805  H   THR   197      14.841  -9.186  19.412  1.00  0.00           H  
ATOM   2806  HA  THR   197      15.988  -8.886  16.832  1.00  0.00           H  
ATOM   2807  HB  THR   197      15.536 -11.242  16.497  1.00  0.00           H  
ATOM   2808  HG1 THR   197      14.291 -12.346  18.105  1.00  0.00           H  
ATOM   2809 HG21 THR   197      16.675 -12.100  18.536  1.00  0.00           H  
ATOM   2810 HG22 THR   197      17.405 -10.574  17.980  1.00  0.00           H  
ATOM   2811 HG23 THR   197      16.304 -10.576  19.378  1.00  0.00           H  
ATOM   2812  N   TRP   198      12.713  -9.340  16.964  1.00 64.20           N  
ATOM   2813  CA  TRP   198      11.509  -9.259  16.189  1.00 64.20           C  
ATOM   2814  C   TRP   198      11.262  -7.857  15.732  1.00 64.20           C  
ATOM   2815  O   TRP   198      10.837  -7.645  14.600  1.00 64.20           O  
ATOM   2816  CB  TRP   198      10.267  -9.766  16.941  1.00 64.20           C  
ATOM   2817  CG  TRP   198      10.318 -11.257  17.184  1.00 64.20           C  
ATOM   2818  CD2 TRP   198      10.275 -12.238  16.136  1.00 64.20           C  
ATOM   2819  CD1 TRP   198      10.460 -11.947  18.351  1.00 64.20           C  
ATOM   2820  NE1 TRP   198      10.500 -13.297  18.096  1.00 64.20           N  
ATOM   2821  CE2 TRP   198      10.392 -13.491  16.737  1.00 64.20           C  
ATOM   2822  CE3 TRP   198      10.157 -12.107  14.783  1.00 64.20           C  
ATOM   2823  CZ2 TRP   198      10.394 -14.635  15.989  1.00 64.20           C  
ATOM   2824  CZ3 TRP   198      10.151 -13.263  14.034  1.00 64.20           C  
ATOM   2825  CH2 TRP   198      10.268 -14.503  14.624  1.00 64.20           C  
ATOM   2826  H   TRP   198      12.632  -9.554  17.947  1.00  0.00           H  
ATOM   2827  HA  TRP   198      11.641  -9.881  15.304  1.00  0.00           H  
ATOM   2828  HB3 TRP   198       9.373  -9.522  16.369  1.00  0.00           H  
ATOM   2829  HB2 TRP   198      10.184  -9.246  17.894  1.00  0.00           H  
ATOM   2830  HD1 TRP   198      10.523 -11.414  19.288  1.00  0.00           H  
ATOM   2831  HE1 TRP   198      10.596 -13.953  18.858  1.00  0.00           H  
ATOM   2832  HE3 TRP   198      10.074 -11.125  14.341  1.00  0.00           H  
ATOM   2833  HZ2 TRP   198      10.493 -15.596  16.472  1.00  0.00           H  
ATOM   2834  HZ3 TRP   198      10.052 -13.210  12.960  1.00  0.00           H  
ATOM   2835  HH2 TRP   198      10.259 -15.381  13.996  1.00  0.00           H  
ATOM   2836  N   LYS   199      11.512  -6.856  16.602  1.00 35.70           N  
ATOM   2837  CA  LYS   199      11.259  -5.500  16.210  1.00 35.70           C  
ATOM   2838  C   LYS   199      12.136  -5.217  15.032  1.00 35.70           C  
ATOM   2839  O   LYS   199      11.685  -4.650  14.040  1.00 35.70           O  
ATOM   2840  CB  LYS   199      11.604  -4.476  17.305  1.00 35.70           C  
ATOM   2841  CG  LYS   199      10.732  -4.582  18.562  1.00 35.70           C  
ATOM   2842  CD  LYS   199      11.264  -3.764  19.741  1.00 35.70           C  
ATOM   2843  CE  LYS   199      10.412  -3.875  21.009  1.00 35.70           C  
ATOM   2844  NZ  LYS   199      11.001  -3.050  22.086  1.00 35.70           N1+
ATOM   2845  H   LYS   199      11.874  -7.066  17.520  1.00  0.00           H  
ATOM   2846  HA  LYS   199      10.214  -5.390  15.923  1.00  0.00           H  
ATOM   2847  HB3 LYS   199      11.526  -3.468  16.896  1.00  0.00           H  
ATOM   2848  HB2 LYS   199      12.652  -4.584  17.582  1.00  0.00           H  
ATOM   2849  HG3 LYS   199      10.648  -5.629  18.855  1.00  0.00           H  
ATOM   2850  HG2 LYS   199       9.718  -4.261  18.327  1.00  0.00           H  
ATOM   2851  HD3 LYS   199      11.342  -2.717  19.449  1.00  0.00           H  
ATOM   2852  HD2 LYS   199      12.285  -4.073  19.963  1.00  0.00           H  
ATOM   2853  HE3 LYS   199      10.371  -4.917  21.329  1.00  0.00           H  
ATOM   2854  HE2 LYS   199       9.400  -3.528  20.799  1.00  0.00           H  
ATOM   2855  HZ1 LYS   199      10.435  -3.128  22.918  1.00  0.00           H  
ATOM   2856  HZ2 LYS   199      11.937  -3.374  22.284  1.00  0.00           H  
ATOM   2857  HZ3 LYS   199      11.035  -2.084  21.792  1.00  0.00           H  
ATOM   2858  N   VAL   200      13.415  -5.640  15.114  1.00 33.75           N  
ATOM   2859  CA  VAL   200      14.368  -5.407  14.068  1.00 33.75           C  
ATOM   2860  C   VAL   200      13.946  -6.121  12.821  1.00 33.75           C  
ATOM   2861  O   VAL   200      13.971  -5.538  11.742  1.00 33.75           O  
ATOM   2862  CB  VAL   200      15.741  -5.916  14.406  1.00 33.75           C  
ATOM   2863  CG1 VAL   200      16.652  -5.713  13.183  1.00 33.75           C  
ATOM   2864  CG2 VAL   200      16.232  -5.203  15.674  1.00 33.75           C  
ATOM   2865  H   VAL   200      13.729  -6.140  15.932  1.00  0.00           H  
ATOM   2866  HA  VAL   200      14.424  -4.337  13.867  1.00  0.00           H  
ATOM   2867  HB  VAL   200      15.673  -6.985  14.613  1.00  0.00           H  
ATOM   2868 HG11 VAL   200      17.653  -6.078  13.411  1.00  0.00           H  
ATOM   2869 HG12 VAL   200      16.250  -6.266  12.335  1.00  0.00           H  
ATOM   2870 HG13 VAL   200      16.699  -4.652  12.937  1.00  0.00           H  
ATOM   2871 HG21 VAL   200      17.228  -5.564  15.930  1.00  0.00           H  
ATOM   2872 HG22 VAL   200      16.270  -4.128  15.496  1.00  0.00           H  
ATOM   2873 HG23 VAL   200      15.548  -5.411  16.496  1.00  0.00           H  
ATOM   2874  N   LEU   201      13.546  -7.403  12.942  1.00141.21           N  
ATOM   2875  CA  LEU   201      13.216  -8.207  11.799  1.00141.21           C  
ATOM   2876  C   LEU   201      12.008  -7.667  11.093  1.00141.21           C  
ATOM   2877  O   LEU   201      12.019  -7.507   9.873  1.00141.21           O  
ATOM   2878  CB  LEU   201      12.892  -9.660  12.180  1.00141.21           C  
ATOM   2879  CG  LEU   201      14.092 -10.427  12.769  1.00141.21           C  
ATOM   2880  CD1 LEU   201      13.709 -11.872  13.129  1.00141.21           C  
ATOM   2881  CD2 LEU   201      15.310 -10.359  11.832  1.00141.21           C  
ATOM   2882  H   LEU   201      13.472  -7.824  13.857  1.00  0.00           H  
ATOM   2883  HA  LEU   201      14.060  -8.203  11.109  1.00  0.00           H  
ATOM   2884  HB3 LEU   201      12.521 -10.190  11.303  1.00  0.00           H  
ATOM   2885  HB2 LEU   201      12.069  -9.672  12.895  1.00  0.00           H  
ATOM   2886  HG  LEU   201      14.370  -9.926  13.696  1.00  0.00           H  
ATOM   2887 HD11 LEU   201      14.576 -12.387  13.542  1.00  0.00           H  
ATOM   2888 HD12 LEU   201      12.907 -11.862  13.867  1.00  0.00           H  
ATOM   2889 HD13 LEU   201      13.371 -12.393  12.234  1.00  0.00           H  
ATOM   2890 HD21 LEU   201      16.141 -10.908  12.275  1.00  0.00           H  
ATOM   2891 HD22 LEU   201      15.055 -10.802  10.871  1.00  0.00           H  
ATOM   2892 HD23 LEU   201      15.600  -9.318  11.687  1.00  0.00           H  
ATOM   2893  N   SER   202      10.933  -7.360  11.846  1.00 69.73           N  
ATOM   2894  CA  SER   202       9.701  -6.918  11.254  1.00 69.73           C  
ATOM   2895  C   SER   202       9.908  -5.583  10.614  1.00 69.73           C  
ATOM   2896  O   SER   202       9.256  -5.264   9.624  1.00 69.73           O  
ATOM   2897  CB  SER   202       8.562  -6.763  12.281  1.00 69.73           C  
ATOM   2898  OG  SER   202       7.377  -6.325  11.634  1.00 69.73           O  
ATOM   2899  H   SER   202      10.981  -7.440  12.851  1.00  0.00           H  
ATOM   2900  HA  SER   202       9.397  -7.635  10.491  1.00  0.00           H  
ATOM   2901  HB3 SER   202       8.852  -6.034  13.037  1.00  0.00           H  
ATOM   2902  HB2 SER   202       8.378  -7.722  12.766  1.00  0.00           H  
ATOM   2903  HG  SER   202       6.674  -6.231  12.281  1.00  0.00           H  
ATOM   2904  N   SER   203      10.801  -4.757  11.186  1.00 36.61           N  
ATOM   2905  CA  SER   203      11.052  -3.449  10.654  1.00 36.61           C  
ATOM   2906  C   SER   203      11.702  -3.567   9.309  1.00 36.61           C  
ATOM   2907  O   SER   203      11.278  -2.927   8.350  1.00 36.61           O  
ATOM   2908  CB  SER   203      11.984  -2.608  11.546  1.00 36.61           C  
ATOM   2909  OG  SER   203      11.362  -2.360  12.797  1.00 36.61           O  
ATOM   2910  H   SER   203      11.309  -5.055  12.006  1.00  0.00           H  
ATOM   2911  HA  SER   203      10.103  -2.925  10.544  1.00  0.00           H  
ATOM   2912  HB3 SER   203      12.199  -1.659  11.053  1.00  0.00           H  
ATOM   2913  HB2 SER   203      12.917  -3.148  11.704  1.00  0.00           H  
ATOM   2914  HG  SER   203      11.947  -1.835  13.347  1.00  0.00           H  
ATOM   2915  N   LEU   204      12.734  -4.426   9.204  1.00 45.75           N  
ATOM   2916  CA  LEU   204      13.505  -4.578   8.000  1.00 45.75           C  
ATOM   2917  C   LEU   204      12.630  -5.107   6.907  1.00 45.75           C  
ATOM   2918  O   LEU   204      12.761  -4.704   5.755  1.00 45.75           O  
ATOM   2919  CB  LEU   204      14.680  -5.555   8.171  1.00 45.75           C  
ATOM   2920  CG  LEU   204      15.694  -5.100   9.236  1.00 45.75           C  
ATOM   2921  CD1 LEU   204      16.856  -6.100   9.357  1.00 45.75           C  
ATOM   2922  CD2 LEU   204      16.163  -3.658   8.985  1.00 45.75           C  
ATOM   2923  H   LEU   204      12.998  -4.998   9.993  1.00  0.00           H  
ATOM   2924  HA  LEU   204      13.893  -3.603   7.703  1.00  0.00           H  
ATOM   2925  HB3 LEU   204      15.190  -5.679   7.216  1.00  0.00           H  
ATOM   2926  HB2 LEU   204      14.297  -6.541   8.434  1.00  0.00           H  
ATOM   2927  HG  LEU   204      15.173  -5.102  10.192  1.00  0.00           H  
ATOM   2928 HD11 LEU   204      17.556  -5.752  10.115  1.00  0.00           H  
ATOM   2929 HD12 LEU   204      16.467  -7.078   9.641  1.00  0.00           H  
ATOM   2930 HD13 LEU   204      17.370  -6.178   8.399  1.00  0.00           H  
ATOM   2931 HD21 LEU   204      16.878  -3.368   9.754  1.00  0.00           H  
ATOM   2932 HD22 LEU   204      16.639  -3.595   8.007  1.00  0.00           H  
ATOM   2933 HD23 LEU   204      15.306  -2.985   9.016  1.00  0.00           H  
ATOM   2934  N   GLU   205      11.707  -6.028   7.231  1.00 62.29           N  
ATOM   2935  CA  GLU   205      10.901  -6.624   6.209  1.00 62.29           C  
ATOM   2936  C   GLU   205      10.075  -5.576   5.522  1.00 62.29           C  
ATOM   2937  O   GLU   205       9.987  -5.570   4.297  1.00 62.29           O  
ATOM   2938  CB  GLU   205       9.924  -7.689   6.741  1.00 62.29           C  
ATOM   2939  CG  GLU   205      10.603  -8.978   7.216  1.00 62.29           C  
ATOM   2940  CD  GLU   205       9.516  -9.957   7.645  1.00 62.29           C  
ATOM   2941  OE1 GLU   205       8.314  -9.579   7.574  1.00 62.29           O  
ATOM   2942  OE2 GLU   205       9.868 -11.098   8.046  1.00 62.29           O1-
ATOM   2943  H   GLU   205      11.581  -6.300   8.196  1.00  0.00           H  
ATOM   2944  HA  GLU   205      11.558  -7.089   5.474  1.00  0.00           H  
ATOM   2945  HB3 GLU   205       9.195  -7.930   5.968  1.00  0.00           H  
ATOM   2946  HB2 GLU   205       9.339  -7.267   7.558  1.00  0.00           H  
ATOM   2947  HG3 GLU   205      11.247  -8.756   8.066  1.00  0.00           H  
ATOM   2948  HG2 GLU   205      11.177  -9.410   6.396  1.00  0.00           H  
ATOM   2949  N   ILE   206       9.443  -4.666   6.291  1.00 95.82           N  
ATOM   2950  CA  ILE   206       8.597  -3.638   5.744  1.00 95.82           C  
ATOM   2951  C   ILE   206       9.417  -2.673   4.942  1.00 95.82           C  
ATOM   2952  O   ILE   206       8.995  -2.225   3.877  1.00 95.82           O  
ATOM   2953  CB  ILE   206       7.886  -2.841   6.804  1.00 95.82           C  
ATOM   2954  CG1 ILE   206       6.971  -3.747   7.644  1.00 95.82           C  
ATOM   2955  CG2 ILE   206       7.122  -1.701   6.107  1.00 95.82           C  
ATOM   2956  CD1 ILE   206       5.830  -4.369   6.846  1.00 95.82           C  
ATOM   2957  H   ILE   206       9.553  -4.689   7.294  1.00  0.00           H  
ATOM   2958  HA  ILE   206       7.856  -4.100   5.093  1.00  0.00           H  
ATOM   2959  HB  ILE   206       8.633  -2.400   7.463  1.00  0.00           H  
ATOM   2960 HG13 ILE   206       6.561  -3.175   8.476  1.00  0.00           H  
ATOM   2961 HG12 ILE   206       7.565  -4.538   8.100  1.00  0.00           H  
ATOM   2962 HG21 ILE   206       6.596  -1.105   6.852  1.00  0.00           H  
ATOM   2963 HG22 ILE   206       7.826  -1.067   5.567  1.00  0.00           H  
ATOM   2964 HG23 ILE   206       6.403  -2.122   5.406  1.00  0.00           H  
ATOM   2965 HD11 ILE   206       5.226  -4.995   7.503  1.00  0.00           H  
ATOM   2966 HD12 ILE   206       5.208  -3.579   6.426  1.00  0.00           H  
ATOM   2967 HD13 ILE   206       6.239  -4.978   6.040  1.00  0.00           H  
ATOM   2968  N   ASN   207      10.602  -2.298   5.455  1.00 88.48           N  
ATOM   2969  CA  ASN   207      11.457  -1.331   4.825  1.00 88.48           C  
ATOM   2970  C   ASN   207      11.951  -1.840   3.505  1.00 88.48           C  
ATOM   2971  O   ASN   207      11.946  -1.108   2.518  1.00 88.48           O  
ATOM   2972  CB  ASN   207      12.691  -0.994   5.674  1.00 88.48           C  
ATOM   2973  CG  ASN   207      13.400   0.191   5.033  1.00 88.48           C  
ATOM   2974  OD1 ASN   207      13.238   1.332   5.463  1.00 88.48           O  
ATOM   2975  ND2 ASN   207      14.216  -0.086   3.981  1.00 88.48           N  
ATOM   2976  H   ASN   207      10.926  -2.701   6.322  1.00  0.00           H  
ATOM   2977  HA  ASN   207      10.888  -0.417   4.658  1.00  0.00           H  
ATOM   2978  HB3 ASN   207      13.363  -1.853   5.693  1.00  0.00           H  
ATOM   2979  HB2 ASN   207      12.375  -0.726   6.682  1.00  0.00           H  
ATOM   2980 HD22 ASN   207      14.712   0.661   3.516  1.00  0.00           H  
ATOM   2981 HD21 ASN   207      14.326  -1.039   3.664  1.00  0.00           H  
ATOM   2982  N   ILE   208      12.423  -3.102   3.443  1.00 92.72           N  
ATOM   2983  CA  ILE   208      12.932  -3.575   2.186  1.00 92.72           C  
ATOM   2984  C   ILE   208      11.836  -3.707   1.168  1.00 92.72           C  
ATOM   2985  O   ILE   208      11.955  -3.184   0.061  1.00 92.72           O  
ATOM   2986  CB  ILE   208      13.659  -4.891   2.287  1.00 92.72           C  
ATOM   2987  CG1 ILE   208      15.052  -4.699   2.916  1.00 92.72           C  
ATOM   2988  CG2 ILE   208      13.724  -5.511   0.883  1.00 92.72           C  
ATOM   2989  CD1 ILE   208      15.056  -4.197   4.356  1.00 92.72           C  
ATOM   2990  H   ILE   208      12.412  -3.687   4.266  1.00  0.00           H  
ATOM   2991  HA  ILE   208      13.640  -2.833   1.816  1.00  0.00           H  
ATOM   2992  HB  ILE   208      13.081  -5.555   2.929  1.00  0.00           H  
ATOM   2993 HG13 ILE   208      15.637  -4.019   2.296  1.00  0.00           H  
ATOM   2994 HG12 ILE   208      15.605  -5.637   2.859  1.00  0.00           H  
ATOM   2995 HG21 ILE   208      14.247  -6.466   0.930  1.00  0.00           H  
ATOM   2996 HG22 ILE   208      12.713  -5.669   0.509  1.00  0.00           H  
ATOM   2997 HG23 ILE   208      14.257  -4.838   0.212  1.00  0.00           H  
ATOM   2998 HD11 ILE   208      16.084  -4.096   4.702  1.00  0.00           H  
ATOM   2999 HD12 ILE   208      14.560  -3.227   4.406  1.00  0.00           H  
ATOM   3000 HD13 ILE   208      14.527  -4.908   4.991  1.00  0.00           H  
ATOM   3001  N   LEU   209      10.728  -4.395   1.521  1.00 66.02           N  
ATOM   3002  CA  LEU   209       9.653  -4.643   0.594  1.00 66.02           C  
ATOM   3003  C   LEU   209       8.903  -3.388   0.235  1.00 66.02           C  
ATOM   3004  O   LEU   209       8.499  -3.213  -0.912  1.00 66.02           O  
ATOM   3005  CB  LEU   209       8.611  -5.644   1.138  1.00 66.02           C  
ATOM   3006  CG  LEU   209       9.155  -7.075   1.315  1.00 66.02           C  
ATOM   3007  CD1 LEU   209       8.076  -8.027   1.853  1.00 66.02           C  
ATOM   3008  CD2 LEU   209       9.804  -7.595   0.022  1.00 66.02           C  
ATOM   3009  H   LEU   209      10.635  -4.754   2.460  1.00  0.00           H  
ATOM   3010  HA  LEU   209      10.080  -5.059  -0.318  1.00  0.00           H  
ATOM   3011  HB3 LEU   209       7.749  -5.664   0.473  1.00  0.00           H  
ATOM   3012  HB2 LEU   209       8.227  -5.282   2.092  1.00  0.00           H  
ATOM   3013  HG  LEU   209       9.941  -7.027   2.068  1.00  0.00           H  
ATOM   3014 HD11 LEU   209       8.495  -9.027   1.965  1.00  0.00           H  
ATOM   3015 HD12 LEU   209       7.725  -7.670   2.821  1.00  0.00           H  
ATOM   3016 HD13 LEU   209       7.240  -8.061   1.155  1.00  0.00           H  
ATOM   3017 HD21 LEU   209      10.176  -8.607   0.182  1.00  0.00           H  
ATOM   3018 HD22 LEU   209       9.063  -7.604  -0.777  1.00  0.00           H  
ATOM   3019 HD23 LEU   209      10.631  -6.944  -0.258  1.00  0.00           H  
ATOM   3020  N   GLY   210       8.593  -2.542   1.235  1.00 86.69           N  
ATOM   3021  CA  GLY   210       7.855  -1.325   1.025  1.00 86.69           C  
ATOM   3022  C   GLY   210       8.634  -0.171   0.440  1.00 86.69           C  
ATOM   3023  O   GLY   210       8.050   0.673  -0.234  1.00 86.69           O  
ATOM   3024  H   GLY   210       8.880  -2.752   2.180  1.00  0.00           H  
ATOM   3025  HA3 GLY   210       7.401  -1.012   1.964  1.00  0.00           H  
ATOM   3026  HA2 GLY   210       6.992  -1.533   0.393  1.00  0.00           H  
ATOM   3027  N   LEU   211       9.867   0.082   0.925  1.00118.91           N  
ATOM   3028  CA  LEU   211      10.683   1.145   0.385  1.00118.91           C  
ATOM   3029  C   LEU   211      11.733   0.750  -0.620  1.00118.91           C  
ATOM   3030  O   LEU   211      11.781   1.257  -1.737  1.00118.91           O  
ATOM   3031  CB  LEU   211      11.383   1.921   1.513  1.00118.91           C  
ATOM   3032  CG  LEU   211      12.229   3.111   1.036  1.00118.91           C  
ATOM   3033  CD1 LEU   211      11.366   4.156   0.314  1.00118.91           C  
ATOM   3034  CD2 LEU   211      13.026   3.719   2.199  1.00118.91           C  
ATOM   3035  H   LEU   211      10.235  -0.476   1.681  1.00  0.00           H  
ATOM   3036  HA  LEU   211      10.011   1.843  -0.113  1.00  0.00           H  
ATOM   3037  HB3 LEU   211      12.010   1.237   2.085  1.00  0.00           H  
ATOM   3038  HB2 LEU   211      10.637   2.272   2.226  1.00  0.00           H  
ATOM   3039  HG  LEU   211      12.950   2.728   0.314  1.00  0.00           H  
ATOM   3040 HD11 LEU   211      11.993   4.985  -0.012  1.00  0.00           H  
ATOM   3041 HD12 LEU   211      10.892   3.697  -0.553  1.00  0.00           H  
ATOM   3042 HD13 LEU   211      10.598   4.526   0.993  1.00  0.00           H  
ATOM   3043 HD21 LEU   211      13.617   4.560   1.836  1.00  0.00           H  
ATOM   3044 HD22 LEU   211      12.337   4.067   2.969  1.00  0.00           H  
ATOM   3045 HD23 LEU   211      13.689   2.963   2.619  1.00  0.00           H  
ATOM   3046  N   VAL   212      12.608  -0.197  -0.210  1.00 58.24           N  
ATOM   3047  CA  VAL   212      13.815  -0.516  -0.934  1.00 58.24           C  
ATOM   3048  C   VAL   212      13.523  -1.132  -2.257  1.00 58.24           C  
ATOM   3049  O   VAL   212      14.040  -0.688  -3.283  1.00 58.24           O  
ATOM   3050  CB  VAL   212      14.699  -1.471  -0.188  1.00 58.24           C  
ATOM   3051  CG1 VAL   212      15.924  -1.796  -1.066  1.00 58.24           C  
ATOM   3052  CG2 VAL   212      15.041  -0.849   1.175  1.00 58.24           C  
ATOM   3053  H   VAL   212      12.429  -0.717   0.637  1.00  0.00           H  
ATOM   3054  HA  VAL   212      14.369   0.408  -1.100  1.00  0.00           H  
ATOM   3055  HB  VAL   212      14.144  -2.393  -0.017  1.00  0.00           H  
ATOM   3056 HG11 VAL   212      16.577  -2.489  -0.537  1.00  0.00           H  
ATOM   3057 HG12 VAL   212      15.593  -2.251  -1.998  1.00  0.00           H  
ATOM   3058 HG13 VAL   212      16.469  -0.877  -1.284  1.00  0.00           H  
ATOM   3059 HG21 VAL   212      15.684  -1.530   1.733  1.00  0.00           H  
ATOM   3060 HG22 VAL   212      15.558   0.098   1.024  1.00  0.00           H  
ATOM   3061 HG23 VAL   212      14.123  -0.676   1.736  1.00  0.00           H  
ATOM   3062  N   ILE   213      12.682  -2.179  -2.276  1.00144.04           N  
ATOM   3063  CA  ILE   213      12.441  -2.811  -3.533  1.00144.04           C  
ATOM   3064  C   ILE   213      11.749  -1.886  -4.502  1.00144.04           C  
ATOM   3065  O   ILE   213      12.265  -1.750  -5.609  1.00144.04           O  
ATOM   3066  CB  ILE   213      11.674  -4.108  -3.432  1.00144.04           C  
ATOM   3067  CG1 ILE   213      11.741  -4.859  -4.771  1.00144.04           C  
ATOM   3068  CG2 ILE   213      10.237  -3.831  -2.958  1.00144.04           C  
ATOM   3069  CD1 ILE   213      13.140  -5.375  -5.110  1.00144.04           C  
ATOM   3070  H   ILE   213      12.245  -2.491  -1.421  1.00  0.00           H  
ATOM   3071  HA  ILE   213      13.415  -3.050  -3.961  1.00  0.00           H  
ATOM   3072  HB  ILE   213      12.160  -4.727  -2.678  1.00  0.00           H  
ATOM   3073 HG13 ILE   213      11.393  -4.205  -5.570  1.00  0.00           H  
ATOM   3074 HG12 ILE   213      11.043  -5.696  -4.752  1.00  0.00           H  
ATOM   3075 HG21 ILE   213       9.690  -4.771  -2.887  1.00  0.00           H  
ATOM   3076 HG22 ILE   213      10.262  -3.352  -1.980  1.00  0.00           H  
ATOM   3077 HG23 ILE   213       9.739  -3.173  -3.670  1.00  0.00           H  
ATOM   3078 HD11 ILE   213      13.114  -5.895  -6.067  1.00  0.00           H  
ATOM   3079 HD12 ILE   213      13.831  -4.535  -5.172  1.00  0.00           H  
ATOM   3080 HD13 ILE   213      13.472  -6.063  -4.334  1.00  0.00           H  
ATOM   3081  N   PRO   214      10.647  -1.215  -4.219  1.00 81.43           N  
ATOM   3082  CA  PRO   214      10.025  -0.397  -5.224  1.00 81.43           C  
ATOM   3083  C   PRO   214      10.953   0.656  -5.756  1.00 81.43           C  
ATOM   3084  O   PRO   214      10.886   0.952  -6.945  1.00 81.43           O  
ATOM   3085  CD  PRO   214      10.224  -0.807  -2.883  1.00 81.43           C  
ATOM   3086  CB  PRO   214       8.823   0.253  -4.544  1.00 81.43           C  
ATOM   3087  CG  PRO   214       9.292   0.401  -3.089  1.00 81.43           C  
ATOM   3088  HA  PRO   214       9.683  -1.028  -6.044  1.00  0.00           H  
ATOM   3089  HD2 PRO   214      11.095  -0.497  -2.307  1.00  0.00           H  
ATOM   3090  HD3 PRO   214       9.666  -1.619  -2.416  1.00  0.00           H  
ATOM   3091  HB3 PRO   214       7.976  -0.433  -4.580  1.00  0.00           H  
ATOM   3092  HB2 PRO   214       8.659   1.242  -4.971  1.00  0.00           H  
ATOM   3093  HG2 PRO   214       9.866   1.321  -2.988  1.00  0.00           H  
ATOM   3094  HG3 PRO   214       8.434   0.312  -2.423  1.00  0.00           H  
ATOM   3095  N   LEU   215      11.800   1.260  -4.903  1.00145.52           N  
ATOM   3096  CA  LEU   215      12.679   2.307  -5.343  1.00145.52           C  
ATOM   3097  C   LEU   215      13.672   1.771  -6.323  1.00145.52           C  
ATOM   3098  O   LEU   215      13.982   2.433  -7.308  1.00145.52           O  
ATOM   3099  CB  LEU   215      13.441   3.003  -4.202  1.00145.52           C  
ATOM   3100  CG  LEU   215      12.617   4.092  -3.485  1.00145.52           C  
ATOM   3101  CD1 LEU   215      12.519   5.362  -4.345  1.00145.52           C  
ATOM   3102  CD2 LEU   215      11.225   3.578  -3.084  1.00145.52           C  
ATOM   3103  H   LEU   215      11.826   0.977  -3.934  1.00  0.00           H  
ATOM   3104  HA  LEU   215      12.077   3.059  -5.852  1.00  0.00           H  
ATOM   3105  HB3 LEU   215      14.357   3.443  -4.594  1.00  0.00           H  
ATOM   3106  HB2 LEU   215      13.764   2.257  -3.476  1.00  0.00           H  
ATOM   3107  HG  LEU   215      13.146   4.355  -2.570  1.00  0.00           H  
ATOM   3108 HD11 LEU   215      11.933   6.115  -3.817  1.00  0.00           H  
ATOM   3109 HD12 LEU   215      13.519   5.750  -4.536  1.00  0.00           H  
ATOM   3110 HD13 LEU   215      12.035   5.124  -5.291  1.00  0.00           H  
ATOM   3111 HD21 LEU   215      10.675   4.374  -2.582  1.00  0.00           H  
ATOM   3112 HD22 LEU   215      10.681   3.268  -3.975  1.00  0.00           H  
ATOM   3113 HD23 LEU   215      11.331   2.728  -2.410  1.00  0.00           H  
ATOM   3114  N   GLY   216      14.207   0.561  -6.081  1.00 17.79           N  
ATOM   3115  CA  GLY   216      15.190   0.010  -6.969  1.00 17.79           C  
ATOM   3116  C   GLY   216      14.575  -0.216  -8.311  1.00 17.79           C  
ATOM   3117  O   GLY   216      15.203   0.046  -9.335  1.00 17.79           O  
ATOM   3118  H   GLY   216      13.917   0.034  -5.270  1.00  0.00           H  
ATOM   3119  HA3 GLY   216      15.549  -0.939  -6.570  1.00  0.00           H  
ATOM   3120  HA2 GLY   216      16.023   0.706  -7.064  1.00  0.00           H  
ATOM   3121  N   ILE   217      13.328  -0.730  -8.342  1.00 84.39           N  
ATOM   3122  CA  ILE   217      12.698  -0.997  -9.599  1.00 84.39           C  
ATOM   3123  C   ILE   217      12.460   0.292 -10.321  1.00 84.39           C  
ATOM   3124  O   ILE   217      12.662   0.374 -11.530  1.00 84.39           O  
ATOM   3125  CB  ILE   217      11.393  -1.741  -9.530  1.00 84.39           C  
ATOM   3126  CG1 ILE   217      11.044  -2.265 -10.932  1.00 84.39           C  
ATOM   3127  CG2 ILE   217      10.311  -0.818  -8.949  1.00 84.39           C  
ATOM   3128  CD1 ILE   217       9.890  -3.267 -10.950  1.00 84.39           C  
ATOM   3129  H   ILE   217      12.840  -0.926  -7.480  1.00  0.00           H  
ATOM   3130  HA  ILE   217      13.388  -1.592 -10.198  1.00  0.00           H  
ATOM   3131  HB  ILE   217      11.516  -2.595  -8.863  1.00  0.00           H  
ATOM   3132 HG13 ILE   217      11.927  -2.724 -11.377  1.00  0.00           H  
ATOM   3133 HG12 ILE   217      10.804  -1.424 -11.582  1.00  0.00           H  
ATOM   3134 HG21 ILE   217       9.365  -1.355  -8.898  1.00  0.00           H  
ATOM   3135 HG22 ILE   217      10.603  -0.501  -7.948  1.00  0.00           H  
ATOM   3136 HG23 ILE   217      10.198   0.058  -9.588  1.00  0.00           H  
ATOM   3137 HD11 ILE   217       9.705  -3.589 -11.974  1.00  0.00           H  
ATOM   3138 HD12 ILE   217      10.149  -4.132 -10.340  1.00  0.00           H  
ATOM   3139 HD13 ILE   217       8.993  -2.795 -10.550  1.00  0.00           H  
ATOM   3140  N   MET   218      12.031   1.339  -9.587  1.00 88.33           N  
ATOM   3141  CA  MET   218      11.702   2.594 -10.196  1.00 88.33           C  
ATOM   3142  C   MET   218      12.887   3.156 -10.918  1.00 88.33           C  
ATOM   3143  O   MET   218      12.778   3.530 -12.084  1.00 88.33           O  
ATOM   3144  CB  MET   218      11.301   3.666  -9.170  1.00 88.33           C  
ATOM   3145  CG  MET   218       9.927   3.458  -8.539  1.00 88.33           C  
ATOM   3146  SD  MET   218       9.569   4.631  -7.202  1.00 88.33           S  
ATOM   3147  CE  MET   218       9.704   6.096  -8.266  1.00 88.33           C  
ATOM   3148  H   MET   218      11.935   1.248  -8.586  1.00  0.00           H  
ATOM   3149  HA  MET   218      10.885   2.448 -10.901  1.00  0.00           H  
ATOM   3150  HB3 MET   218      11.337   4.648  -9.641  1.00  0.00           H  
ATOM   3151  HB2 MET   218      12.055   3.713  -8.385  1.00  0.00           H  
ATOM   3152  HG3 MET   218       9.855   2.439  -8.157  1.00  0.00           H  
ATOM   3153  HG2 MET   218       9.160   3.541  -9.308  1.00  0.00           H  
ATOM   3154  HE1 MET   218       9.522   6.994  -7.676  1.00  0.00           H  
ATOM   3155  HE2 MET   218      10.704   6.141  -8.697  1.00  0.00           H  
ATOM   3156  HE3 MET   218       8.967   6.032  -9.066  1.00  0.00           H  
ATOM   3157  N   LEU   219      14.060   3.203 -10.263  1.00144.84           N  
ATOM   3158  CA  LEU   219      15.197   3.819 -10.890  1.00144.84           C  
ATOM   3159  C   LEU   219      15.602   3.071 -12.122  1.00144.84           C  
ATOM   3160  O   LEU   219      15.859   3.679 -13.157  1.00144.84           O  
ATOM   3161  CB  LEU   219      16.437   3.926  -9.983  1.00144.84           C  
ATOM   3162  CG  LEU   219      16.350   5.034  -8.910  1.00144.84           C  
ATOM   3163  CD1 LEU   219      16.325   6.431  -9.552  1.00144.84           C  
ATOM   3164  CD2 LEU   219      15.181   4.812  -7.941  1.00144.84           C  
ATOM   3165  H   LEU   219      14.137   2.807  -9.338  1.00  0.00           H  
ATOM   3166  HA  LEU   219      14.911   4.828 -11.188  1.00  0.00           H  
ATOM   3167  HB3 LEU   219      17.322   4.089 -10.599  1.00  0.00           H  
ATOM   3168  HB2 LEU   219      16.614   2.966  -9.499  1.00  0.00           H  
ATOM   3169  HG  LEU   219      17.264   4.974  -8.321  1.00  0.00           H  
ATOM   3170 HD11 LEU   219      16.263   7.190  -8.773  1.00  0.00           H  
ATOM   3171 HD12 LEU   219      17.235   6.581 -10.133  1.00  0.00           H  
ATOM   3172 HD13 LEU   219      15.459   6.514 -10.208  1.00  0.00           H  
ATOM   3173 HD21 LEU   219      15.161   5.615  -7.205  1.00  0.00           H  
ATOM   3174 HD22 LEU   219      14.244   4.806  -8.496  1.00  0.00           H  
ATOM   3175 HD23 LEU   219      15.307   3.856  -7.432  1.00  0.00           H  
ATOM   3176  N   PHE   220      15.675   1.729 -12.050  1.00 86.85           N  
ATOM   3177  CA  PHE   220      16.129   0.972 -13.182  1.00 86.85           C  
ATOM   3178  C   PHE   220      15.167   1.079 -14.327  1.00 86.85           C  
ATOM   3179  O   PHE   220      15.576   1.339 -15.458  1.00 86.85           O  
ATOM   3180  CB  PHE   220      16.293  -0.525 -12.870  1.00 86.85           C  
ATOM   3181  CG  PHE   220      16.766  -1.202 -14.113  1.00 86.85           C  
ATOM   3182  CD1 PHE   220      18.103  -1.229 -14.442  1.00 86.85           C  
ATOM   3183  CD2 PHE   220      15.866  -1.814 -14.952  1.00 86.85           C  
ATOM   3184  CE1 PHE   220      18.532  -1.858 -15.588  1.00 86.85           C  
ATOM   3185  CE2 PHE   220      16.289  -2.443 -16.099  1.00 86.85           C  
ATOM   3186  CZ  PHE   220      17.624  -2.468 -16.420  1.00 86.85           C  
ATOM   3187  H   PHE   220      15.411   1.254 -11.199  1.00  0.00           H  
ATOM   3188  HA  PHE   220      17.093   1.368 -13.501  1.00  0.00           H  
ATOM   3189  HB3 PHE   220      15.331  -0.942 -12.574  1.00  0.00           H  
ATOM   3190  HB2 PHE   220      17.036  -0.653 -12.084  1.00  0.00           H  
ATOM   3191  HD1 PHE   220      18.827  -0.753 -13.798  1.00  0.00           H  
ATOM   3192  HD2 PHE   220      14.813  -1.804 -14.713  1.00  0.00           H  
ATOM   3193  HE1 PHE   220      19.583  -1.873 -15.836  1.00  0.00           H  
ATOM   3194  HE2 PHE   220      15.570  -2.918 -16.749  1.00  0.00           H  
ATOM   3195  HZ  PHE   220      17.963  -2.962 -17.319  1.00  0.00           H  
ATOM   3196  N   CYS   221      13.859   0.873 -14.065  1.00 50.53           N  
ATOM   3197  CA  CYS   221      12.872   0.831 -15.110  1.00 50.53           C  
ATOM   3198  C   CYS   221      12.691   2.156 -15.787  1.00 50.53           C  
ATOM   3199  O   CYS   221      12.646   2.222 -17.013  1.00 50.53           O  
ATOM   3200  CB  CYS   221      11.487   0.380 -14.614  1.00 50.53           C  
ATOM   3201  SG  CYS   221      11.462  -1.368 -14.110  1.00 50.53           S  
ATOM   3202  H   CYS   221      13.548   0.743 -13.113  1.00  0.00           H  
ATOM   3203  HA  CYS   221      13.209   0.115 -15.859  1.00  0.00           H  
ATOM   3204  HB3 CYS   221      10.751   0.541 -15.400  1.00  0.00           H  
ATOM   3205  HB2 CYS   221      11.182   1.004 -13.774  1.00  0.00           H  
ATOM   3206  HG  CYS   221      10.236  -1.694 -13.692  1.00  0.00           H  
ATOM   3207  N   TYR   222      12.576   3.249 -15.012  1.00157.84           N  
ATOM   3208  CA  TYR   222      12.319   4.554 -15.557  1.00157.84           C  
ATOM   3209  C   TYR   222      13.475   5.050 -16.357  1.00157.84           C  
ATOM   3210  O   TYR   222      13.297   5.834 -17.287  1.00157.84           O  
ATOM   3211  CB  TYR   222      11.890   5.595 -14.510  1.00157.84           C  
ATOM   3212  CG  TYR   222      10.522   5.163 -14.091  1.00157.84           C  
ATOM   3213  CD1 TYR   222       9.429   5.498 -14.856  1.00157.84           C  
ATOM   3214  CD2 TYR   222      10.331   4.396 -12.966  1.00157.84           C  
ATOM   3215  CE1 TYR   222       8.164   5.098 -14.490  1.00157.84           C  
ATOM   3216  CE2 TYR   222       9.070   3.993 -12.594  1.00157.84           C  
ATOM   3217  CZ  TYR   222       7.983   4.345 -13.355  1.00157.84           C  
ATOM   3218  OH  TYR   222       6.690   3.931 -12.971  1.00157.84           O  
ATOM   3219  H   TYR   222      12.670   3.169 -14.010  1.00  0.00           H  
ATOM   3220  HA  TYR   222      11.485   4.444 -16.249  1.00  0.00           H  
ATOM   3221  HB3 TYR   222      11.831   6.577 -14.979  1.00  0.00           H  
ATOM   3222  HB2 TYR   222      12.562   5.544 -13.655  1.00  0.00           H  
ATOM   3223  HD1 TYR   222       9.558   6.082 -15.755  1.00  0.00           H  
ATOM   3224  HD2 TYR   222      11.177   4.102 -12.363  1.00  0.00           H  
ATOM   3225  HE1 TYR   222       7.314   5.377 -15.094  1.00  0.00           H  
ATOM   3226  HE2 TYR   222       8.933   3.399 -11.703  1.00  0.00           H  
ATOM   3227  HH  TYR   222       6.745   3.418 -12.162  1.00  0.00           H  
ATOM   3228  N   SER   223      14.704   4.666 -15.983  1.00 86.25           N  
ATOM   3229  CA  SER   223      15.834   5.117 -16.740  1.00 86.25           C  
ATOM   3230  C   SER   223      15.688   4.639 -18.154  1.00 86.25           C  
ATOM   3231  O   SER   223      15.823   5.422 -19.092  1.00 86.25           O  
ATOM   3232  CB  SER   223      17.161   4.546 -16.222  1.00 86.25           C  
ATOM   3233  OG  SER   223      17.342   4.922 -14.870  1.00 86.25           O  
ATOM   3234  H   SER   223      14.823   4.067 -15.178  1.00  0.00           H  
ATOM   3235  HA  SER   223      15.873   6.206 -16.724  1.00  0.00           H  
ATOM   3236  HB3 SER   223      17.982   4.938 -16.822  1.00  0.00           H  
ATOM   3237  HB2 SER   223      17.143   3.459 -16.298  1.00  0.00           H  
ATOM   3238  HG  SER   223      18.172   4.565 -14.548  1.00  0.00           H  
ATOM   3239  N   MET   224      15.401   3.332 -18.329  1.00129.08           N  
ATOM   3240  CA  MET   224      15.290   2.715 -19.621  1.00129.08           C  
ATOM   3241  C   MET   224      14.125   3.299 -20.361  1.00129.08           C  
ATOM   3242  O   MET   224      14.206   3.573 -21.557  1.00129.08           O  
ATOM   3243  CB  MET   224      15.064   1.195 -19.510  1.00129.08           C  
ATOM   3244  CG  MET   224      15.422   0.416 -20.776  1.00129.08           C  
ATOM   3245  SD  MET   224      17.212   0.259 -21.068  1.00129.08           S  
ATOM   3246  CE  MET   224      17.494  -0.834 -19.647  1.00129.08           C  
ATOM   3247  H   MET   224      15.253   2.736 -17.527  1.00  0.00           H  
ATOM   3248  HA  MET   224      16.203   2.900 -20.186  1.00  0.00           H  
ATOM   3249  HB3 MET   224      14.023   1.003 -19.249  1.00  0.00           H  
ATOM   3250  HB2 MET   224      15.639   0.805 -18.671  1.00  0.00           H  
ATOM   3251  HG3 MET   224      14.956   0.894 -21.637  1.00  0.00           H  
ATOM   3252  HG2 MET   224      14.976  -0.577 -20.728  1.00  0.00           H  
ATOM   3253  HE1 MET   224      18.551  -1.092 -19.592  1.00  0.00           H  
ATOM   3254  HE2 MET   224      17.197  -0.323 -18.732  1.00  0.00           H  
ATOM   3255  HE3 MET   224      16.904  -1.743 -19.763  1.00  0.00           H  
ATOM   3256  N   ILE   225      12.995   3.504 -19.660  1.00 53.56           N  
ATOM   3257  CA  ILE   225      11.827   4.036 -20.291  1.00 53.56           C  
ATOM   3258  C   ILE   225      12.127   5.422 -20.785  1.00 53.56           C  
ATOM   3259  O   ILE   225      11.810   5.772 -21.918  1.00 53.56           O  
ATOM   3260  CB  ILE   225      10.656   4.099 -19.349  1.00 53.56           C  
ATOM   3261  CG1 ILE   225      10.294   2.683 -18.865  1.00 53.56           C  
ATOM   3262  CG2 ILE   225       9.500   4.818 -20.060  1.00 53.56           C  
ATOM   3263  CD1 ILE   225       9.340   2.670 -17.670  1.00 53.56           C  
ATOM   3264  H   ILE   225      12.965   3.283 -18.676  1.00  0.00           H  
ATOM   3265  HA  ILE   225      11.566   3.405 -21.140  1.00  0.00           H  
ATOM   3266  HB  ILE   225      10.946   4.693 -18.484  1.00  0.00           H  
ATOM   3267 HG13 ILE   225      11.206   2.145 -18.606  1.00  0.00           H  
ATOM   3268 HG12 ILE   225       9.852   2.121 -19.686  1.00  0.00           H  
ATOM   3269 HG21 ILE   225       8.640   4.874 -19.392  1.00  0.00           H  
ATOM   3270 HG22 ILE   225       9.811   5.826 -20.334  1.00  0.00           H  
ATOM   3271 HG23 ILE   225       9.226   4.266 -20.958  1.00  0.00           H  
ATOM   3272 HD11 ILE   225       9.130   1.640 -17.384  1.00  0.00           H  
ATOM   3273 HD12 ILE   225       9.800   3.194 -16.832  1.00  0.00           H  
ATOM   3274 HD13 ILE   225       8.410   3.169 -17.942  1.00  0.00           H  
ATOM   3275  N   ILE   226      12.788   6.244 -19.952  1.00 86.33           N  
ATOM   3276  CA  ILE   226      13.060   7.609 -20.302  1.00 86.33           C  
ATOM   3277  C   ILE   226      13.934   7.651 -21.513  1.00 86.33           C  
ATOM   3278  O   ILE   226      13.696   8.453 -22.412  1.00 86.33           O  
ATOM   3279  CB  ILE   226      13.758   8.368 -19.212  1.00 86.33           C  
ATOM   3280  CG1 ILE   226      12.866   8.461 -17.961  1.00 86.33           C  
ATOM   3281  CG2 ILE   226      14.171   9.734 -19.784  1.00 86.33           C  
ATOM   3282  CD1 ILE   226      11.545   9.191 -18.196  1.00 86.33           C  
ATOM   3283  H   ILE   226      13.106   5.905 -19.056  1.00  0.00           H  
ATOM   3284  HA  ILE   226      12.119   8.108 -20.529  1.00  0.00           H  
ATOM   3285  HB  ILE   226      14.664   7.823 -18.946  1.00  0.00           H  
ATOM   3286 HG13 ILE   226      13.416   8.958 -17.162  1.00  0.00           H  
ATOM   3287 HG12 ILE   226      12.664   7.457 -17.587  1.00  0.00           H  
ATOM   3288 HG21 ILE   226      14.683  10.312 -19.015  1.00  0.00           H  
ATOM   3289 HG22 ILE   226      14.840   9.587 -20.632  1.00  0.00           H  
ATOM   3290 HG23 ILE   226      13.284  10.275 -20.112  1.00  0.00           H  
ATOM   3291 HD11 ILE   226      10.972   9.216 -17.270  1.00  0.00           H  
ATOM   3292 HD12 ILE   226      11.746  10.211 -18.526  1.00  0.00           H  
ATOM   3293 HD13 ILE   226      10.973   8.669 -18.962  1.00  0.00           H  
ATOM   3294  N   ARG   227      14.961   6.782 -21.582  1.00127.82           N  
ATOM   3295  CA  ARG   227      15.867   6.854 -22.693  1.00127.82           C  
ATOM   3296  C   ARG   227      15.127   6.599 -23.966  1.00127.82           C  
ATOM   3297  O   ARG   227      15.310   7.314 -24.948  1.00127.82           O  
ATOM   3298  CB  ARG   227      17.037   5.856 -22.605  1.00127.82           C  
ATOM   3299  CG  ARG   227      16.616   4.386 -22.587  1.00127.82           C  
ATOM   3300  CD  ARG   227      17.786   3.418 -22.408  1.00127.82           C  
ATOM   3301  NE  ARG   227      18.252   3.542 -20.999  1.00127.82           N  
ATOM   3302  CZ  ARG   227      19.470   3.046 -20.640  1.00127.82           C  
ATOM   3303  NH1 ARG   227      20.261   2.439 -21.575  1.00127.82           N  
ATOM   3304  NH2 ARG   227      19.892   3.151 -19.348  1.00127.82           N1+
ATOM   3305  H   ARG   227      15.087   6.090 -20.858  1.00  0.00           H  
ATOM   3306  HA  ARG   227      16.279   7.863 -22.733  1.00  0.00           H  
ATOM   3307  HB3 ARG   227      17.629   6.072 -21.718  1.00  0.00           H  
ATOM   3308  HB2 ARG   227      17.719   6.026 -23.438  1.00  0.00           H  
ATOM   3309  HG3 ARG   227      16.090   4.149 -23.511  1.00  0.00           H  
ATOM   3310  HG2 ARG   227      15.890   4.228 -21.790  1.00  0.00           H  
ATOM   3311  HD3 ARG   227      18.595   3.697 -23.083  1.00  0.00           H  
ATOM   3312  HD2 ARG   227      17.446   2.398 -22.588  1.00  0.00           H  
ATOM   3313  HE  ARG   227      17.667   3.992 -20.310  1.00  0.00           H  
ATOM   3314 HH12 ARG   227      21.164   2.071 -21.311  1.00  0.00           H  
ATOM   3315 HH11 ARG   227      19.944   2.359 -22.529  1.00  0.00           H  
ATOM   3316 HH22 ARG   227      20.794   2.784 -19.081  1.00  0.00           H  
ATOM   3317 HH21 ARG   227      19.302   3.595 -18.659  1.00  0.00           H  
ATOM   3318  N   THR   228      14.247   5.585 -23.986  1.00110.51           N  
ATOM   3319  CA  THR   228      13.534   5.291 -25.192  1.00110.51           C  
ATOM   3320  C   THR   228      12.669   6.470 -25.523  1.00110.51           C  
ATOM   3321  O   THR   228      12.572   6.886 -26.674  1.00110.51           O  
ATOM   3322  CB  THR   228      12.662   4.078 -25.052  1.00110.51           C  
ATOM   3323  OG1 THR   228      11.716   4.278 -24.015  1.00110.51           O  
ATOM   3324  CG2 THR   228      13.553   2.863 -24.741  1.00110.51           C  
ATOM   3325  H   THR   228      14.091   5.035 -23.154  1.00  0.00           H  
ATOM   3326  HA  THR   228      14.247   5.130 -26.000  1.00  0.00           H  
ATOM   3327  HB  THR   228      12.135   3.905 -25.990  1.00  0.00           H  
ATOM   3328  HG1 THR   228      11.162   3.498 -23.932  1.00  0.00           H  
ATOM   3329 HG21 THR   228      12.932   1.973 -24.637  1.00  0.00           H  
ATOM   3330 HG22 THR   228      14.265   2.716 -25.553  1.00  0.00           H  
ATOM   3331 HG23 THR   228      14.093   3.038 -23.812  1.00  0.00           H  
ATOM   3332  N   LEU   229      12.043   7.046 -24.480  1.00 73.45           N  
ATOM   3333  CA  LEU   229      11.134   8.159 -24.529  1.00 73.45           C  
ATOM   3334  C   LEU   229      11.831   9.417 -24.960  1.00 73.45           C  
ATOM   3335  O   LEU   229      11.180  10.332 -25.461  1.00 73.45           O  
ATOM   3336  CB  LEU   229      10.472   8.454 -23.173  1.00 73.45           C  
ATOM   3337  CG  LEU   229       9.557   7.327 -22.663  1.00 73.45           C  
ATOM   3338  CD1 LEU   229       8.933   7.693 -21.311  1.00 73.45           C  
ATOM   3339  CD2 LEU   229       8.498   6.935 -23.704  1.00 73.45           C  
ATOM   3340  H   LEU   229      12.194   6.695 -23.545  1.00  0.00           H  
ATOM   3341  HA  LEU   229      10.352   7.933 -25.253  1.00  0.00           H  
ATOM   3342  HB3 LEU   229       9.900   9.380 -23.243  1.00  0.00           H  
ATOM   3343  HB2 LEU   229      11.243   8.657 -22.431  1.00  0.00           H  
ATOM   3344  HG  LEU   229      10.186   6.452 -22.500  1.00  0.00           H  
ATOM   3345 HD11 LEU   229       8.291   6.879 -20.974  1.00  0.00           H  
ATOM   3346 HD12 LEU   229       9.723   7.859 -20.579  1.00  0.00           H  
ATOM   3347 HD13 LEU   229       8.341   8.602 -21.417  1.00  0.00           H  
ATOM   3348 HD21 LEU   229       7.873   6.136 -23.305  1.00  0.00           H  
ATOM   3349 HD22 LEU   229       7.877   7.801 -23.935  1.00  0.00           H  
ATOM   3350 HD23 LEU   229       8.991   6.589 -24.612  1.00  0.00           H  
ATOM   3351  N   GLN   230      13.151   9.539 -24.727  1.00 63.43           N  
ATOM   3352  CA  GLN   230      13.800  10.772 -25.079  1.00 63.43           C  
ATOM   3353  C   GLN   230      13.651  10.993 -26.546  1.00 63.43           C  
ATOM   3354  O   GLN   230      13.316  12.097 -26.969  1.00 63.43           O  
ATOM   3355  CB  GLN   230      15.303  10.806 -24.758  1.00 63.43           C  
ATOM   3356  CG  GLN   230      15.608  10.847 -23.262  1.00 63.43           C  
ATOM   3357  CD  GLN   230      17.101  11.092 -23.105  1.00 63.43           C  
ATOM   3358  OE1 GLN   230      17.522  11.962 -22.347  1.00 63.43           O  
ATOM   3359  NE2 GLN   230      17.928  10.298 -23.840  1.00 63.43           N  
ATOM   3360  H   GLN   230      13.664   8.774 -24.312  1.00  0.00           H  
ATOM   3361  HA  GLN   230      13.310  11.590 -24.550  1.00  0.00           H  
ATOM   3362  HB3 GLN   230      15.757  11.670 -25.244  1.00  0.00           H  
ATOM   3363  HB2 GLN   230      15.788   9.936 -25.202  1.00  0.00           H  
ATOM   3364  HG3 GLN   230      15.348   9.888 -22.812  1.00  0.00           H  
ATOM   3365  HG2 GLN   230      15.055  11.666 -22.801  1.00  0.00           H  
ATOM   3366 HE22 GLN   230      18.929  10.416 -23.776  1.00  0.00           H  
ATOM   3367 HE21 GLN   230      17.541   9.592 -24.449  1.00  0.00           H  
ATOM   3368  N   HIS   231      13.876   9.948 -27.365  1.00185.16           N  
ATOM   3369  CA  HIS   231      13.660  10.136 -28.767  1.00185.16           C  
ATOM   3370  C   HIS   231      12.205  10.418 -28.830  1.00185.16           C  
ATOM   3371  O   HIS   231      11.483   9.988 -27.938  1.00185.16           O  
ATOM   3372  ND1 HIS   231      15.850   7.578 -28.596  1.00185.16           N  
ATOM   3373  CG  HIS   231      15.348   8.411 -29.569  1.00185.16           C  
ATOM   3374  CB  HIS   231      13.925   8.880 -29.618  1.00185.16           C  
ATOM   3375  NE2 HIS   231      17.530   8.016 -29.985  1.00185.16           N  
ATOM   3376  CD2 HIS   231      16.388   8.669 -30.409  1.00185.16           C  
ATOM   3377  CE1 HIS   231      17.159   7.373 -28.893  1.00185.16           C  
ATOM   3378  H   HIS   231      14.186   9.065 -26.986  1.00  0.00           H  
ATOM   3379  HA  HIS   231      14.236  10.984 -29.138  1.00  0.00           H  
ATOM   3380  HD1 HIS   231      15.249   7.250 -27.853  1.00  0.00           H  
ATOM   3381  HB3 HIS   231      13.646   9.079 -30.652  1.00  0.00           H  
ATOM   3382  HB2 HIS   231      13.268   8.075 -29.290  1.00  0.00           H  
ATOM   3383  HD2 HIS   231      16.244   9.310 -31.266  1.00  0.00           H  
ATOM   3384  HE1 HIS   231      17.765   6.743 -28.260  1.00  0.00           H  
ATOM   3385  N   CYS   232      11.724  11.169 -29.837  1.00 53.00           N  
ATOM   3386  CA  CYS   232      10.321  11.479 -29.828  1.00 53.00           C  
ATOM   3387  C   CYS   232       9.576  10.223 -30.139  1.00 53.00           C  
ATOM   3388  O   CYS   232       9.300   9.929 -31.299  1.00 53.00           O  
ATOM   3389  CB  CYS   232       9.921  12.528 -30.881  1.00 53.00           C  
ATOM   3390  SG  CYS   232      10.690  14.147 -30.585  1.00 53.00           S  
ATOM   3391  H   CYS   232      12.344  11.494 -30.565  1.00  0.00           H  
ATOM   3392  HA  CYS   232      10.034  11.834 -28.838  1.00  0.00           H  
ATOM   3393  HB3 CYS   232       8.837  12.639 -30.888  1.00  0.00           H  
ATOM   3394  HB2 CYS   232      10.200  12.170 -31.871  1.00  0.00           H  
ATOM   3395  HG  CYS   232      10.303  15.006 -31.532  1.00  0.00           H  
ATOM   3396  N   LYS   233       9.239   9.433 -29.102  1.00121.64           N  
ATOM   3397  CA  LYS   233       8.549   8.221 -29.385  1.00121.64           C  
ATOM   3398  C   LYS   233       7.149   8.532 -29.849  1.00121.64           C  
ATOM   3399  O   LYS   233       6.664   7.930 -30.802  1.00121.64           O  
ATOM   3400  CB  LYS   233       8.509   7.260 -28.189  1.00121.64           C  
ATOM   3401  CG  LYS   233       8.304   5.808 -28.621  1.00121.64           C  
ATOM   3402  CD  LYS   233       8.609   4.791 -27.522  1.00121.64           C  
ATOM   3403  CE  LYS   233       8.138   3.373 -27.854  1.00121.64           C  
ATOM   3404  NZ  LYS   233       8.757   2.909 -29.117  1.00121.64           N1+
ATOM   3405  H   LYS   233       9.476   9.708 -28.160  1.00  0.00           H  
ATOM   3406  HA  LYS   233       9.071   7.719 -30.201  1.00  0.00           H  
ATOM   3407  HB3 LYS   233       7.705   7.555 -27.515  1.00  0.00           H  
ATOM   3408  HB2 LYS   233       9.439   7.343 -27.627  1.00  0.00           H  
ATOM   3409  HG3 LYS   233       8.928   5.597 -29.490  1.00  0.00           H  
ATOM   3410  HG2 LYS   233       7.279   5.674 -28.962  1.00  0.00           H  
ATOM   3411  HD3 LYS   233       8.147   5.117 -26.590  1.00  0.00           H  
ATOM   3412  HD2 LYS   233       9.681   4.779 -27.328  1.00  0.00           H  
ATOM   3413  HE3 LYS   233       7.053   3.367 -27.958  1.00  0.00           H  
ATOM   3414  HE2 LYS   233       8.415   2.698 -27.045  1.00  0.00           H  
ATOM   3415  HZ1 LYS   233       8.438   1.973 -29.325  1.00  0.00           H  
ATOM   3416  HZ2 LYS   233       8.494   3.529 -29.868  1.00  0.00           H  
ATOM   3417  HZ3 LYS   233       9.762   2.907 -29.019  1.00  0.00           H  
ATOM   3418  N   ASN   234       6.471   9.497 -29.186  1.00104.81           N  
ATOM   3419  CA  ASN   234       5.142   9.966 -29.512  1.00104.81           C  
ATOM   3420  C   ASN   234       4.177   8.838 -29.752  1.00104.81           C  
ATOM   3421  O   ASN   234       3.651   8.687 -30.850  1.00104.81           O  
ATOM   3422  CB  ASN   234       5.105  10.912 -30.725  1.00104.81           C  
ATOM   3423  CG  ASN   234       3.765  11.638 -30.702  1.00104.81           C  
ATOM   3424  OD1 ASN   234       2.713  11.024 -30.538  1.00104.81           O  
ATOM   3425  ND2 ASN   234       3.806  12.990 -30.859  1.00104.81           N  
ATOM   3426  H   ASN   234       6.892   9.954 -28.390  1.00  0.00           H  
ATOM   3427  HA  ASN   234       4.777  10.528 -28.653  1.00  0.00           H  
ATOM   3428  HB3 ASN   234       5.187  10.328 -31.641  1.00  0.00           H  
ATOM   3429  HB2 ASN   234       5.912  11.639 -30.644  1.00  0.00           H  
ATOM   3430 HD22 ASN   234       2.950  13.525 -30.853  1.00  0.00           H  
ATOM   3431 HD21 ASN   234       4.693  13.457 -30.982  1.00  0.00           H  
ATOM   3432  N   GLU   235       3.906   8.003 -28.732  1.00136.62           N  
ATOM   3433  CA  GLU   235       2.958   6.932 -28.919  1.00136.62           C  
ATOM   3434  C   GLU   235       2.092   6.851 -27.695  1.00136.62           C  
ATOM   3435  O   GLU   235       2.412   7.421 -26.654  1.00136.62           O  
ATOM   3436  CB  GLU   235       3.619   5.549 -29.076  1.00136.62           C  
ATOM   3437  CG  GLU   235       2.656   4.417 -29.433  1.00136.62           C  
ATOM   3438  CD  GLU   235       2.587   4.327 -30.948  1.00136.62           C  
ATOM   3439  OE1 GLU   235       3.660   4.456 -31.598  1.00136.62           O  
ATOM   3440  OE2 GLU   235       1.464   4.111 -31.476  1.00136.62           O1-
ATOM   3441  H   GLU   235       4.365   8.128 -27.842  1.00  0.00           H  
ATOM   3442  HA  GLU   235       2.339   7.141 -29.790  1.00  0.00           H  
ATOM   3443  HB3 GLU   235       4.148   5.296 -28.158  1.00  0.00           H  
ATOM   3444  HB2 GLU   235       4.403   5.607 -29.831  1.00  0.00           H  
ATOM   3445  HG3 GLU   235       1.666   4.645 -29.037  1.00  0.00           H  
ATOM   3446  HG2 GLU   235       3.034   3.477 -29.031  1.00  0.00           H  
ATOM   3447  N   LYS   236       0.950   6.141 -27.811  1.00152.93           N  
ATOM   3448  CA  LYS   236      -0.000   5.959 -26.744  1.00152.93           C  
ATOM   3449  C   LYS   236       0.625   5.140 -25.657  1.00152.93           C  
ATOM   3450  O   LYS   236       0.383   5.379 -24.476  1.00152.93           O  
ATOM   3451  CB  LYS   236      -1.281   5.249 -27.205  1.00152.93           C  
ATOM   3452  CG  LYS   236      -2.012   6.028 -28.301  1.00152.93           C  
ATOM   3453  CD  LYS   236      -2.336   7.473 -27.910  1.00152.93           C  
ATOM   3454  CE  LYS   236      -1.122   8.407 -27.948  1.00152.93           C  
ATOM   3455  NZ  LYS   236      -1.519   9.771 -27.535  1.00152.93           N1+
ATOM   3456  H   LYS   236       0.718   5.697 -28.688  1.00  0.00           H  
ATOM   3457  HA  LYS   236      -0.266   6.936 -26.339  1.00  0.00           H  
ATOM   3458  HB3 LYS   236      -1.947   5.113 -26.353  1.00  0.00           H  
ATOM   3459  HB2 LYS   236      -1.033   4.253 -27.571  1.00  0.00           H  
ATOM   3460  HG3 LYS   236      -2.934   5.508 -28.560  1.00  0.00           H  
ATOM   3461  HG2 LYS   236      -1.409   6.025 -29.209  1.00  0.00           H  
ATOM   3462  HD3 LYS   236      -2.773   7.489 -26.912  1.00  0.00           H  
ATOM   3463  HD2 LYS   236      -3.111   7.862 -28.570  1.00  0.00           H  
ATOM   3464  HE3 LYS   236      -0.719   8.437 -28.960  1.00  0.00           H  
ATOM   3465  HE2 LYS   236      -0.354   8.031 -27.273  1.00  0.00           H  
ATOM   3466  HZ1 LYS   236      -0.714  10.380 -27.562  1.00  0.00           H  
ATOM   3467  HZ2 LYS   236      -2.226  10.122 -28.163  1.00  0.00           H  
ATOM   3468  HZ3 LYS   236      -1.888   9.744 -26.595  1.00  0.00           H  
ATOM   3469  N   LYS   237       1.457   4.153 -26.040  1.00135.29           N  
ATOM   3470  CA  LYS   237       2.110   3.269 -25.114  1.00135.29           C  
ATOM   3471  C   LYS   237       2.962   4.131 -24.244  1.00135.29           C  
ATOM   3472  O   LYS   237       3.150   3.848 -23.063  1.00135.29           O  
ATOM   3473  CB  LYS   237       3.082   2.317 -25.828  1.00135.29           C  
ATOM   3474  CG  LYS   237       2.435   1.470 -26.922  1.00135.29           C  
ATOM   3475  CD  LYS   237       3.451   0.914 -27.927  1.00135.29           C  
ATOM   3476  CE  LYS   237       4.384  -0.157 -27.358  1.00135.29           C  
ATOM   3477  NZ  LYS   237       3.855  -1.503 -27.668  1.00135.29           N1+
ATOM   3478  H   LYS   237       1.648   4.005 -27.021  1.00  0.00           H  
ATOM   3479  HA  LYS   237       1.382   2.714 -24.523  1.00  0.00           H  
ATOM   3480  HB3 LYS   237       3.550   1.661 -25.094  1.00  0.00           H  
ATOM   3481  HB2 LYS   237       3.903   2.893 -26.254  1.00  0.00           H  
ATOM   3482  HG3 LYS   237       1.693   2.068 -27.450  1.00  0.00           H  
ATOM   3483  HG2 LYS   237       1.889   0.644 -26.466  1.00  0.00           H  
ATOM   3484  HD3 LYS   237       4.046   1.735 -28.329  1.00  0.00           H  
ATOM   3485  HD2 LYS   237       2.923   0.511 -28.789  1.00  0.00           H  
ATOM   3486  HE3 LYS   237       4.459  -0.036 -26.278  1.00  0.00           H  
ATOM   3487  HE2 LYS   237       5.375  -0.046 -27.799  1.00  0.00           H  
ATOM   3488  HZ1 LYS   237       4.476  -2.205 -27.290  1.00  0.00           H  
ATOM   3489  HZ2 LYS   237       2.939  -1.608 -27.257  1.00  0.00           H  
ATOM   3490  HZ3 LYS   237       3.790  -1.617 -28.669  1.00  0.00           H  
ATOM   3491  N   ASN   238       3.558   5.172 -24.861  1.00 67.28           N  
ATOM   3492  CA  ASN   238       4.406   6.118 -24.194  1.00 67.28           C  
ATOM   3493  C   ASN   238       3.597   6.995 -23.293  1.00 67.28           C  
ATOM   3494  O   ASN   238       4.048   7.367 -22.213  1.00 67.28           O  
ATOM   3495  CB  ASN   238       5.141   7.048 -25.163  1.00 67.28           C  
ATOM   3496  CG  ASN   238       6.049   6.162 -25.986  1.00 67.28           C  
ATOM   3497  OD1 ASN   238       6.942   5.502 -25.457  1.00 67.28           O  
ATOM   3498  ND2 ASN   238       5.791   6.131 -27.315  1.00 67.28           N  
ATOM   3499  H   ASN   238       3.418   5.321 -25.849  1.00  0.00           H  
ATOM   3500  HA  ASN   238       5.140   5.576 -23.598  1.00  0.00           H  
ATOM   3501  HB3 ASN   238       5.744   7.758 -24.597  1.00  0.00           H  
ATOM   3502  HB2 ASN   238       4.418   7.534 -25.818  1.00  0.00           H  
ATOM   3503 HD22 ASN   238       6.357   5.560 -27.926  1.00  0.00           H  
ATOM   3504 HD21 ASN   238       5.032   6.679 -27.694  1.00  0.00           H  
ATOM   3505  N   LYS   239       2.382   7.361 -23.740  1.00142.25           N  
ATOM   3506  CA  LYS   239       1.503   8.249 -23.033  1.00142.25           C  
ATOM   3507  C   LYS   239       1.110   7.621 -21.730  1.00142.25           C  
ATOM   3508  O   LYS   239       0.958   8.307 -20.721  1.00142.25           O  
ATOM   3509  CB  LYS   239       0.214   8.529 -23.819  1.00142.25           C  
ATOM   3510  CG  LYS   239      -0.697   9.541 -23.131  1.00142.25           C  
ATOM   3511  CD  LYS   239      -0.126  10.958 -23.114  1.00142.25           C  
ATOM   3512  CE  LYS   239      -1.030  11.968 -22.404  1.00142.25           C  
ATOM   3513  NZ  LYS   239      -1.007  11.717 -20.948  1.00142.25           N1+
ATOM   3514  H   LYS   239       2.041   7.006 -24.621  1.00  0.00           H  
ATOM   3515  HA  LYS   239       2.019   9.190 -22.840  1.00  0.00           H  
ATOM   3516  HB3 LYS   239      -0.329   7.596 -23.969  1.00  0.00           H  
ATOM   3517  HB2 LYS   239       0.469   8.892 -24.815  1.00  0.00           H  
ATOM   3518  HG3 LYS   239      -0.890   9.216 -22.109  1.00  0.00           H  
ATOM   3519  HG2 LYS   239      -1.668   9.549 -23.625  1.00  0.00           H  
ATOM   3520  HD3 LYS   239       0.052  11.289 -24.137  1.00  0.00           H  
ATOM   3521  HD2 LYS   239       0.852  10.948 -22.634  1.00  0.00           H  
ATOM   3522  HE3 LYS   239      -2.049  11.865 -22.774  1.00  0.00           H  
ATOM   3523  HE2 LYS   239      -0.673  12.978 -22.604  1.00  0.00           H  
ATOM   3524  HZ1 LYS   239      -1.605  12.384 -20.482  1.00  0.00           H  
ATOM   3525  HZ2 LYS   239      -1.338  10.781 -20.762  1.00  0.00           H  
ATOM   3526  HZ3 LYS   239      -0.063  11.813 -20.605  1.00  0.00           H  
ATOM   3527  N   ALA   240       0.960   6.285 -21.734  1.00 59.11           N  
ATOM   3528  CA  ALA   240       0.521   5.470 -20.633  1.00 59.11           C  
ATOM   3529  C   ALA   240       1.467   5.588 -19.473  1.00 59.11           C  
ATOM   3530  O   ALA   240       1.085   5.351 -18.329  1.00 59.11           O  
ATOM   3531  CB  ALA   240       0.428   3.979 -20.997  1.00 59.11           C  
ATOM   3532  H   ALA   240       1.164   5.756 -22.570  1.00  0.00           H  
ATOM   3533  HA  ALA   240      -0.464   5.814 -20.316  1.00  0.00           H  
ATOM   3534  HB1 ALA   240       0.092   3.412 -20.129  1.00  0.00           H  
ATOM   3535  HB2 ALA   240      -0.282   3.848 -21.813  1.00  0.00           H  
ATOM   3536  HB3 ALA   240       1.408   3.618 -21.309  1.00  0.00           H  
ATOM   3537  N   VAL   241       2.746   5.907 -19.744  1.00 61.96           N  
ATOM   3538  CA  VAL   241       3.777   5.977 -18.742  1.00 61.96           C  
ATOM   3539  C   VAL   241       3.421   6.978 -17.673  1.00 61.96           C  
ATOM   3540  O   VAL   241       3.797   6.800 -16.518  1.00 61.96           O  
ATOM   3541  CB  VAL   241       5.110   6.380 -19.311  1.00 61.96           C  
ATOM   3542  CG1 VAL   241       6.129   6.482 -18.166  1.00 61.96           C  
ATOM   3543  CG2 VAL   241       5.501   5.367 -20.398  1.00 61.96           C  
ATOM   3544  H   VAL   241       3.025   6.113 -20.692  1.00  0.00           H  
ATOM   3545  HA  VAL   241       3.879   4.995 -18.279  1.00  0.00           H  
ATOM   3546  HB  VAL   241       5.007   7.363 -19.772  1.00  0.00           H  
ATOM   3547 HG11 VAL   241       7.099   6.774 -18.567  1.00  0.00           H  
ATOM   3548 HG12 VAL   241       5.794   7.230 -17.447  1.00  0.00           H  
ATOM   3549 HG13 VAL   241       6.217   5.515 -17.670  1.00  0.00           H  
ATOM   3550 HG21 VAL   241       6.466   5.643 -20.823  1.00  0.00           H  
ATOM   3551 HG22 VAL   241       5.569   4.370 -19.961  1.00  0.00           H  
ATOM   3552 HG23 VAL   241       4.746   5.367 -21.183  1.00  0.00           H  
ATOM   3553  N   LYS   242       2.704   8.063 -18.023  1.00 53.74           N  
ATOM   3554  CA  LYS   242       2.380   9.107 -17.084  1.00 53.74           C  
ATOM   3555  C   LYS   242       1.588   8.585 -15.916  1.00 53.74           C  
ATOM   3556  O   LYS   242       1.898   8.908 -14.771  1.00 53.74           O  
ATOM   3557  CB  LYS   242       1.512  10.203 -17.725  1.00 53.74           C  
ATOM   3558  CG  LYS   242       1.124  11.335 -16.771  1.00 53.74           C  
ATOM   3559  CD  LYS   242       0.344  12.466 -17.445  1.00 53.74           C  
ATOM   3560  CE  LYS   242      -0.268  13.464 -16.459  1.00 53.74           C  
ATOM   3561  NZ  LYS   242      -1.164  14.400 -17.174  1.00 53.74           N1+
ATOM   3562  H   LYS   242       2.374   8.165 -18.971  1.00  0.00           H  
ATOM   3563  HA  LYS   242       3.303   9.555 -16.718  1.00  0.00           H  
ATOM   3564  HB3 LYS   242       0.610   9.753 -18.137  1.00  0.00           H  
ATOM   3565  HB2 LYS   242       2.034  10.619 -18.586  1.00  0.00           H  
ATOM   3566  HG3 LYS   242       2.022  11.742 -16.309  1.00  0.00           H  
ATOM   3567  HG2 LYS   242       0.535  10.929 -15.949  1.00  0.00           H  
ATOM   3568  HD3 LYS   242      -0.444  12.040 -18.065  1.00  0.00           H  
ATOM   3569  HD2 LYS   242       1.000  12.996 -18.135  1.00  0.00           H  
ATOM   3570  HE3 LYS   242       0.527  14.027 -15.971  1.00  0.00           H  
ATOM   3571  HE2 LYS   242      -0.836  12.924 -15.702  1.00  0.00           H  
ATOM   3572  HZ1 LYS   242      -1.564  15.054 -16.517  1.00  0.00           H  
ATOM   3573  HZ2 LYS   242      -0.638  14.904 -17.873  1.00  0.00           H  
ATOM   3574  HZ3 LYS   242      -1.905  13.879 -17.622  1.00  0.00           H  
ATOM   3575  N   MET   243       0.536   7.780 -16.161  1.00 72.70           N  
ATOM   3576  CA  MET   243      -0.318   7.341 -15.090  1.00 72.70           C  
ATOM   3577  C   MET   243       0.401   6.450 -14.123  1.00 72.70           C  
ATOM   3578  O   MET   243       0.294   6.640 -12.912  1.00 72.70           O  
ATOM   3579  CB  MET   243      -1.563   6.581 -15.583  1.00 72.70           C  
ATOM   3580  CG  MET   243      -1.251   5.260 -16.290  1.00 72.70           C  
ATOM   3581  SD  MET   243      -2.723   4.315 -16.788  1.00 72.70           S  
ATOM   3582  CE  MET   243      -3.296   5.543 -17.996  1.00 72.70           C  
ATOM   3583  H   MET   243       0.341   7.479 -17.105  1.00  0.00           H  
ATOM   3584  HA  MET   243      -0.656   8.224 -14.547  1.00  0.00           H  
ATOM   3585  HB3 MET   243      -2.136   7.223 -16.252  1.00  0.00           H  
ATOM   3586  HB2 MET   243      -2.228   6.391 -14.741  1.00  0.00           H  
ATOM   3587  HG3 MET   243      -0.628   4.643 -15.644  1.00  0.00           H  
ATOM   3588  HG2 MET   243      -0.634   5.457 -17.166  1.00  0.00           H  
ATOM   3589  HE1 MET   243      -4.216   5.192 -18.461  1.00  0.00           H  
ATOM   3590  HE2 MET   243      -3.482   6.491 -17.492  1.00  0.00           H  
ATOM   3591  HE3 MET   243      -2.533   5.683 -18.762  1.00  0.00           H  
ATOM   3592  N   ILE   244       1.163   5.460 -14.632  1.00 47.07           N  
ATOM   3593  CA  ILE   244       1.847   4.494 -13.816  1.00 47.07           C  
ATOM   3594  C   ILE   244       2.895   5.177 -12.994  1.00 47.07           C  
ATOM   3595  O   ILE   244       3.066   4.867 -11.821  1.00 47.07           O  
ATOM   3596  CB  ILE   244       2.516   3.422 -14.632  1.00 47.07           C  
ATOM   3597  CG1 ILE   244       1.453   2.628 -15.410  1.00 47.07           C  
ATOM   3598  CG2 ILE   244       3.370   2.557 -13.691  1.00 47.07           C  
ATOM   3599  CD1 ILE   244       2.033   1.712 -16.485  1.00 47.07           C  
ATOM   3600  H   ILE   244       1.274   5.372 -15.631  1.00  0.00           H  
ATOM   3601  HA  ILE   244       1.126   4.026 -13.147  1.00  0.00           H  
ATOM   3602  HB  ILE   244       3.179   3.904 -15.351  1.00  0.00           H  
ATOM   3603 HG13 ILE   244       0.748   3.322 -15.868  1.00  0.00           H  
ATOM   3604 HG12 ILE   244       0.861   2.036 -14.713  1.00  0.00           H  
ATOM   3605 HG21 ILE   244       3.864   1.772 -14.265  1.00  0.00           H  
ATOM   3606 HG22 ILE   244       4.121   3.180 -13.207  1.00  0.00           H  
ATOM   3607 HG23 ILE   244       2.731   2.104 -12.933  1.00  0.00           H  
ATOM   3608 HD11 ILE   244       1.224   1.186 -16.990  1.00  0.00           H  
ATOM   3609 HD12 ILE   244       2.588   2.308 -17.210  1.00  0.00           H  
ATOM   3610 HD13 ILE   244       2.703   0.987 -16.023  1.00  0.00           H  
ATOM   3611  N   PHE   245       3.636   6.129 -13.589  1.00 54.47           N  
ATOM   3612  CA  PHE   245       4.681   6.800 -12.868  1.00 54.47           C  
ATOM   3613  C   PHE   245       4.070   7.566 -11.731  1.00 54.47           C  
ATOM   3614  O   PHE   245       4.616   7.594 -10.630  1.00 54.47           O  
ATOM   3615  CB  PHE   245       5.489   7.777 -13.744  1.00 54.47           C  
ATOM   3616  CG  PHE   245       6.589   8.349 -12.919  1.00 54.47           C  
ATOM   3617  CD1 PHE   245       7.708   7.599 -12.636  1.00 54.47           C  
ATOM   3618  CD2 PHE   245       6.515   9.639 -12.443  1.00 54.47           C  
ATOM   3619  CE1 PHE   245       8.728   8.121 -11.878  1.00 54.47           C  
ATOM   3620  CE2 PHE   245       7.534  10.165 -11.685  1.00 54.47           C  
ATOM   3621  CZ  PHE   245       8.646   9.408 -11.403  1.00 54.47           C  
ATOM   3622  H   PHE   245       3.459   6.378 -14.551  1.00  0.00           H  
ATOM   3623  HA  PHE   245       5.360   6.051 -12.461  1.00  0.00           H  
ATOM   3624  HB3 PHE   245       4.838   8.581 -14.087  1.00  0.00           H  
ATOM   3625  HB2 PHE   245       5.913   7.237 -14.591  1.00  0.00           H  
ATOM   3626  HD1 PHE   245       7.791   6.589 -13.010  1.00  0.00           H  
ATOM   3627  HD2 PHE   245       5.650  10.248 -12.662  1.00  0.00           H  
ATOM   3628  HE1 PHE   245       9.596   7.519 -11.654  1.00  0.00           H  
ATOM   3629  HE2 PHE   245       7.463  11.176 -11.311  1.00  0.00           H  
ATOM   3630  HZ  PHE   245       9.451   9.818 -10.812  1.00  0.00           H  
ATOM   3631  N   ALA   246       2.916   8.217 -11.973  1.00 28.74           N  
ATOM   3632  CA  ALA   246       2.253   9.001 -10.969  1.00 28.74           C  
ATOM   3633  C   ALA   246       1.833   8.119  -9.834  1.00 28.74           C  
ATOM   3634  O   ALA   246       1.952   8.505  -8.673  1.00 28.74           O  
ATOM   3635  CB  ALA   246       0.996   9.703 -11.501  1.00 28.74           C  
ATOM   3636  H   ALA   246       2.488   8.163 -12.885  1.00  0.00           H  
ATOM   3637  HA  ALA   246       2.945   9.755 -10.595  1.00  0.00           H  
ATOM   3638  HB1 ALA   246       0.535  10.281 -10.700  1.00  0.00           H  
ATOM   3639  HB2 ALA   246       1.269  10.370 -12.318  1.00  0.00           H  
ATOM   3640  HB3 ALA   246       0.289   8.956 -11.862  1.00  0.00           H  
ATOM   3641  N   VAL   247       1.326   6.904 -10.124  1.00103.80           N  
ATOM   3642  CA  VAL   247       0.858   6.080  -9.047  1.00103.80           C  
ATOM   3643  C   VAL   247       1.996   5.757  -8.125  1.00103.80           C  
ATOM   3644  O   VAL   247       1.846   5.894  -6.913  1.00103.80           O  
ATOM   3645  CB  VAL   247       0.204   4.792  -9.476  1.00103.80           C  
ATOM   3646  CG1 VAL   247      -0.965   5.137 -10.413  1.00103.80           C  
ATOM   3647  CG2 VAL   247       1.246   3.826 -10.061  1.00103.80           C  
ATOM   3648  H   VAL   247       1.283   6.591 -11.083  1.00  0.00           H  
ATOM   3649  HA  VAL   247       0.124   6.656  -8.483  1.00  0.00           H  
ATOM   3650  HB  VAL   247      -0.216   4.323  -8.586  1.00  0.00           H  
ATOM   3651 HG11 VAL   247      -1.454   4.219 -10.736  1.00  0.00           H  
ATOM   3652 HG12 VAL   247      -1.682   5.765  -9.884  1.00  0.00           H  
ATOM   3653 HG13 VAL   247      -0.587   5.673 -11.283  1.00  0.00           H  
ATOM   3654 HG21 VAL   247       0.755   2.901 -10.365  1.00  0.00           H  
ATOM   3655 HG22 VAL   247       1.722   4.286 -10.927  1.00  0.00           H  
ATOM   3656 HG23 VAL   247       2.000   3.604  -9.308  1.00  0.00           H  
ATOM   3657  N   VAL   248       3.168   5.350  -8.664  1.00 90.19           N  
ATOM   3658  CA  VAL   248       4.285   4.966  -7.839  1.00 90.19           C  
ATOM   3659  C   VAL   248       4.760   6.135  -7.027  1.00 90.19           C  
ATOM   3660  O   VAL   248       5.047   5.985  -5.842  1.00 90.19           O  
ATOM   3661  CB  VAL   248       5.454   4.431  -8.620  1.00 90.19           C  
ATOM   3662  CG1 VAL   248       6.050   5.555  -9.481  1.00 90.19           C  
ATOM   3663  CG2 VAL   248       6.451   3.817  -7.626  1.00 90.19           C  
ATOM   3664  H   VAL   248       3.276   5.310  -9.667  1.00  0.00           H  
ATOM   3665  HA  VAL   248       3.950   4.188  -7.153  1.00  0.00           H  
ATOM   3666  HB  VAL   248       5.096   3.642  -9.280  1.00  0.00           H  
ATOM   3667 HG11 VAL   248       6.897   5.168 -10.047  1.00  0.00           H  
ATOM   3668 HG12 VAL   248       5.292   5.926 -10.170  1.00  0.00           H  
ATOM   3669 HG13 VAL   248       6.384   6.369  -8.839  1.00  0.00           H  
ATOM   3670 HG21 VAL   248       7.309   3.422  -8.168  1.00  0.00           H  
ATOM   3671 HG22 VAL   248       6.785   4.583  -6.927  1.00  0.00           H  
ATOM   3672 HG23 VAL   248       5.967   3.010  -7.076  1.00  0.00           H  
ATOM   3673  N   VAL   249       4.852   7.333  -7.637  1.00 90.06           N  
ATOM   3674  CA  VAL   249       5.359   8.483  -6.936  1.00 90.06           C  
ATOM   3675  C   VAL   249       4.445   8.853  -5.803  1.00 90.06           C  
ATOM   3676  O   VAL   249       4.908   9.215  -4.725  1.00 90.06           O  
ATOM   3677  CB  VAL   249       5.516   9.692  -7.810  1.00 90.06           C  
ATOM   3678  CG1 VAL   249       6.540   9.360  -8.910  1.00 90.06           C  
ATOM   3679  CG2 VAL   249       4.137  10.124  -8.329  1.00 90.06           C  
ATOM   3680  H   VAL   249       4.564   7.434  -8.599  1.00  0.00           H  
ATOM   3681  HA  VAL   249       6.334   8.229  -6.522  1.00  0.00           H  
ATOM   3682  HB  VAL   249       5.919  10.502  -7.203  1.00  0.00           H  
ATOM   3683 HG11 VAL   249       6.670  10.226  -9.559  1.00  0.00           H  
ATOM   3684 HG12 VAL   249       7.495   9.102  -8.453  1.00  0.00           H  
ATOM   3685 HG13 VAL   249       6.181   8.516  -9.498  1.00  0.00           H  
ATOM   3686 HG21 VAL   249       4.247  11.003  -8.965  1.00  0.00           H  
ATOM   3687 HG22 VAL   249       3.695   9.312  -8.905  1.00  0.00           H  
ATOM   3688 HG23 VAL   249       3.490  10.366  -7.487  1.00  0.00           H  
ATOM   3689  N   LEU   250       3.116   8.780  -6.020  1.00 91.65           N  
ATOM   3690  CA  LEU   250       2.144   9.151  -5.023  1.00 91.65           C  
ATOM   3691  C   LEU   250       2.274   8.208  -3.863  1.00 91.65           C  
ATOM   3692  O   LEU   250       2.149   8.606  -2.707  1.00 91.65           O  
ATOM   3693  CB  LEU   250       0.703   9.077  -5.569  1.00 91.65           C  
ATOM   3694  CG  LEU   250      -0.403   9.574  -4.611  1.00 91.65           C  
ATOM   3695  CD1 LEU   250      -0.599   8.649  -3.400  1.00 91.65           C  
ATOM   3696  CD2 LEU   250      -0.173  11.042  -4.222  1.00 91.65           C  
ATOM   3697  H   LEU   250       2.767   8.455  -6.909  1.00  0.00           H  
ATOM   3698  HA  LEU   250       2.347  10.168  -4.685  1.00  0.00           H  
ATOM   3699  HB3 LEU   250       0.485   8.053  -5.871  1.00  0.00           H  
ATOM   3700  HB2 LEU   250       0.644   9.633  -6.505  1.00  0.00           H  
ATOM   3701  HG  LEU   250      -1.335   9.546  -5.175  1.00  0.00           H  
ATOM   3702 HD11 LEU   250      -1.388   9.048  -2.763  1.00  0.00           H  
ATOM   3703 HD12 LEU   250      -0.878   7.653  -3.743  1.00  0.00           H  
ATOM   3704 HD13 LEU   250       0.329   8.590  -2.834  1.00  0.00           H  
ATOM   3705 HD21 LEU   250      -0.965  11.368  -3.547  1.00  0.00           H  
ATOM   3706 HD22 LEU   250       0.790  11.139  -3.724  1.00  0.00           H  
ATOM   3707 HD23 LEU   250      -0.182  11.663  -5.117  1.00  0.00           H  
ATOM   3708  N   PHE   251       2.544   6.922  -4.160  1.00 63.50           N  
ATOM   3709  CA  PHE   251       2.681   5.873  -3.188  1.00 63.50           C  
ATOM   3710  C   PHE   251       3.771   6.243  -2.231  1.00 63.50           C  
ATOM   3711  O   PHE   251       3.599   6.138  -1.019  1.00 63.50           O  
ATOM   3712  CB  PHE   251       3.077   4.551  -3.883  1.00 63.50           C  
ATOM   3713  CG  PHE   251       3.434   3.490  -2.895  1.00 63.50           C  
ATOM   3714  CD1 PHE   251       2.470   2.699  -2.314  1.00 63.50           C  
ATOM   3715  CD2 PHE   251       4.754   3.280  -2.565  1.00 63.50           C  
ATOM   3716  CE1 PHE   251       2.820   1.721  -1.411  1.00 63.50           C  
ATOM   3717  CE2 PHE   251       5.110   2.306  -1.666  1.00 63.50           C  
ATOM   3718  CZ  PHE   251       4.140   1.525  -1.086  1.00 63.50           C  
ATOM   3719  H   PHE   251       2.665   6.641  -5.122  1.00  0.00           H  
ATOM   3720  HA  PHE   251       1.743   5.742  -2.649  1.00  0.00           H  
ATOM   3721  HB3 PHE   251       3.924   4.729  -4.545  1.00  0.00           H  
ATOM   3722  HB2 PHE   251       2.250   4.205  -4.502  1.00  0.00           H  
ATOM   3723  HD1 PHE   251       1.430   2.843  -2.565  1.00  0.00           H  
ATOM   3724  HD2 PHE   251       5.526   3.886  -3.016  1.00  0.00           H  
ATOM   3725  HE1 PHE   251       2.056   1.106  -0.958  1.00  0.00           H  
ATOM   3726  HE2 PHE   251       6.149   2.155  -1.417  1.00  0.00           H  
ATOM   3727  HZ  PHE   251       4.413   0.760  -0.375  1.00  0.00           H  
ATOM   3728  N   LEU   252       4.924   6.703  -2.756  1.00 83.08           N  
ATOM   3729  CA  LEU   252       6.042   7.063  -1.933  1.00 83.08           C  
ATOM   3730  C   LEU   252       5.686   8.219  -1.054  1.00 83.08           C  
ATOM   3731  O   LEU   252       6.123   8.283   0.092  1.00 83.08           O  
ATOM   3732  CB  LEU   252       7.308   7.437  -2.730  1.00 83.08           C  
ATOM   3733  CG  LEU   252       8.061   6.221  -3.310  1.00 83.08           C  
ATOM   3734  CD1 LEU   252       8.706   5.389  -2.191  1.00 83.08           C  
ATOM   3735  CD2 LEU   252       7.166   5.372  -4.222  1.00 83.08           C  
ATOM   3736  H   LEU   252       5.019   6.803  -3.756  1.00  0.00           H  
ATOM   3737  HA  LEU   252       6.281   6.212  -1.296  1.00  0.00           H  
ATOM   3738  HB3 LEU   252       7.981   8.009  -2.092  1.00  0.00           H  
ATOM   3739  HB2 LEU   252       7.038   8.116  -3.539  1.00  0.00           H  
ATOM   3740  HG  LEU   252       8.870   6.610  -3.927  1.00  0.00           H  
ATOM   3741 HD11 LEU   252       9.231   4.538  -2.625  1.00  0.00           H  
ATOM   3742 HD12 LEU   252       9.414   6.009  -1.640  1.00  0.00           H  
ATOM   3743 HD13 LEU   252       7.933   5.031  -1.512  1.00  0.00           H  
ATOM   3744 HD21 LEU   252       7.736   4.527  -4.608  1.00  0.00           H  
ATOM   3745 HD22 LEU   252       6.312   5.004  -3.654  1.00  0.00           H  
ATOM   3746 HD23 LEU   252       6.813   5.983  -5.053  1.00  0.00           H  
ATOM   3747  N   GLY   253       4.888   9.178  -1.551  1.00 31.96           N  
ATOM   3748  CA  GLY   253       4.596  10.319  -0.734  1.00 31.96           C  
ATOM   3749  C   GLY   253       3.880   9.880   0.506  1.00 31.96           C  
ATOM   3750  O   GLY   253       4.155  10.383   1.591  1.00 31.96           O  
ATOM   3751  H   GLY   253       4.509   9.086  -2.482  1.00  0.00           H  
ATOM   3752  HA3 GLY   253       3.966  11.013  -1.291  1.00  0.00           H  
ATOM   3753  HA2 GLY   253       5.526  10.817  -0.461  1.00  0.00           H  
ATOM   3754  N   PHE   254       2.895   8.971   0.366  1.00149.61           N  
ATOM   3755  CA  PHE   254       2.113   8.512   1.480  1.00149.61           C  
ATOM   3756  C   PHE   254       2.848   7.584   2.413  1.00149.61           C  
ATOM   3757  O   PHE   254       2.693   7.709   3.625  1.00149.61           O  
ATOM   3758  CB  PHE   254       0.800   7.853   1.020  1.00149.61           C  
ATOM   3759  CG  PHE   254      -0.031   9.001   0.563  1.00149.61           C  
ATOM   3760  CD1 PHE   254       0.144   9.542  -0.689  1.00149.61           C  
ATOM   3761  CD2 PHE   254      -0.962   9.562   1.409  1.00149.61           C  
ATOM   3762  CE1 PHE   254      -0.611  10.615  -1.103  1.00149.61           C  
ATOM   3763  CE2 PHE   254      -1.721  10.634   1.001  1.00149.61           C  
ATOM   3764  CZ  PHE   254      -1.547  11.161  -0.255  1.00149.61           C  
ATOM   3765  H   PHE   254       2.687   8.589  -0.544  1.00  0.00           H  
ATOM   3766  HA  PHE   254       1.839   9.394   2.059  1.00  0.00           H  
ATOM   3767  HB3 PHE   254       0.317   7.376   1.872  1.00  0.00           H  
ATOM   3768  HB2 PHE   254       1.004   7.196   0.174  1.00  0.00           H  
ATOM   3769  HD1 PHE   254       0.879   9.123  -1.360  1.00  0.00           H  
ATOM   3770  HD2 PHE   254      -1.100   9.160   2.401  1.00  0.00           H  
ATOM   3771  HE1 PHE   254      -0.468  11.027  -2.090  1.00  0.00           H  
ATOM   3772  HE2 PHE   254      -2.455  11.062   1.669  1.00  0.00           H  
ATOM   3773  HZ  PHE   254      -2.143  12.003  -0.577  1.00  0.00           H  
ATOM   3774  N   TRP   255       3.563   6.566   1.872  1.00119.05           N  
ATOM   3775  CA  TRP   255       4.268   5.563   2.639  1.00119.05           C  
ATOM   3776  C   TRP   255       5.667   5.866   3.113  1.00119.05           C  
ATOM   3777  O   TRP   255       6.066   5.394   4.175  1.00119.05           O  
ATOM   3778  CB  TRP   255       4.248   4.178   1.979  1.00119.05           C  
ATOM   3779  CG  TRP   255       2.885   3.551   2.131  1.00119.05           C  
ATOM   3780  CD2 TRP   255       2.438   2.934   3.348  1.00119.05           C  
ATOM   3781  CD1 TRP   255       1.846   3.471   1.253  1.00119.05           C  
ATOM   3782  NE1 TRP   255       0.776   2.843   1.850  1.00119.05           N  
ATOM   3783  CE2 TRP   255       1.129   2.506   3.140  1.00119.05           C  
ATOM   3784  CE3 TRP   255       3.067   2.751   4.546  1.00119.05           C  
ATOM   3785  CZ2 TRP   255       0.424   1.882   4.134  1.00119.05           C  
ATOM   3786  CZ3 TRP   255       2.360   2.110   5.539  1.00119.05           C  
ATOM   3787  CH2 TRP   255       1.063   1.682   5.337  1.00119.05           C  
ATOM   3788  H   TRP   255       3.628   6.473   0.869  1.00  0.00           H  
ATOM   3789  HA  TRP   255       3.683   5.446   3.550  1.00  0.00           H  
ATOM   3790  HB3 TRP   255       4.995   3.540   2.449  1.00  0.00           H  
ATOM   3791  HB2 TRP   255       4.486   4.278   0.920  1.00  0.00           H  
ATOM   3792  HD1 TRP   255       1.950   3.874   0.257  1.00  0.00           H  
ATOM   3793  HE1 TRP   255      -0.080   2.704   1.334  1.00  0.00           H  
ATOM   3794  HE3 TRP   255       4.077   3.104   4.684  1.00  0.00           H  
ATOM   3795  HZ2 TRP   255      -0.594   1.567   3.958  1.00  0.00           H  
ATOM   3796  HZ3 TRP   255       2.818   1.933   6.500  1.00  0.00           H  
ATOM   3797  HH2 TRP   255       0.550   1.181   6.144  1.00  0.00           H  
ATOM   3798  N   THR   256       6.467   6.628   2.344  1.00 52.46           N  
ATOM   3799  CA  THR   256       7.863   6.822   2.649  1.00 52.46           C  
ATOM   3800  C   THR   256       8.038   7.409   4.018  1.00 52.46           C  
ATOM   3801  O   THR   256       8.953   7.005   4.732  1.00 52.46           O  
ATOM   3802  CB  THR   256       8.544   7.750   1.685  1.00 52.46           C  
ATOM   3803  OG1 THR   256       8.465   7.236   0.364  1.00 52.46           O  
ATOM   3804  CG2 THR   256      10.015   7.907   2.105  1.00 52.46           C  
ATOM   3805  H   THR   256       6.094   7.085   1.525  1.00  0.00           H  
ATOM   3806  HA  THR   256       8.365   5.855   2.617  1.00  0.00           H  
ATOM   3807  HB  THR   256       8.056   8.724   1.720  1.00  0.00           H  
ATOM   3808  HG1 THR   256       8.904   7.839  -0.241  1.00  0.00           H  
ATOM   3809 HG21 THR   256      10.522   8.579   1.413  1.00  0.00           H  
ATOM   3810 HG22 THR   256      10.063   8.321   3.112  1.00  0.00           H  
ATOM   3811 HG23 THR   256      10.504   6.933   2.089  1.00  0.00           H  
ATOM   3812  N   PRO   257       7.232   8.342   4.433  1.00 74.43           N  
ATOM   3813  CA  PRO   257       7.432   8.910   5.737  1.00 74.43           C  
ATOM   3814  C   PRO   257       7.337   7.895   6.835  1.00 74.43           C  
ATOM   3815  O   PRO   257       8.064   8.034   7.816  1.00 74.43           O  
ATOM   3816  CD  PRO   257       6.596   9.281   3.526  1.00 74.43           C  
ATOM   3817  CB  PRO   257       6.448  10.073   5.832  1.00 74.43           C  
ATOM   3818  CG  PRO   257       6.324  10.541   4.369  1.00 74.43           C  
ATOM   3819  HA  PRO   257       8.438   9.328   5.761  1.00  0.00           H  
ATOM   3820  HD2 PRO   257       5.650   8.865   3.182  1.00  0.00           H  
ATOM   3821  HD3 PRO   257       7.286   9.528   2.720  1.00  0.00           H  
ATOM   3822  HB3 PRO   257       6.891  10.871   6.427  1.00  0.00           H  
ATOM   3823  HB2 PRO   257       5.483   9.700   6.174  1.00  0.00           H  
ATOM   3824  HG2 PRO   257       5.306  10.886   4.186  1.00  0.00           H  
ATOM   3825  HG3 PRO   257       7.090  11.288   4.161  1.00  0.00           H  
ATOM   3826  N   TYR   258       6.449   6.888   6.703  1.00 59.85           N  
ATOM   3827  CA  TYR   258       6.295   5.873   7.707  1.00 59.85           C  
ATOM   3828  C   TYR   258       7.529   5.015   7.769  1.00 59.85           C  
ATOM   3829  O   TYR   258       8.025   4.722   8.852  1.00 59.85           O  
ATOM   3830  CB  TYR   258       5.094   4.944   7.441  1.00 59.85           C  
ATOM   3831  CG  TYR   258       5.058   3.922   8.527  1.00 59.85           C  
ATOM   3832  CD1 TYR   258       4.573   4.246   9.774  1.00 59.85           C  
ATOM   3833  CD2 TYR   258       5.499   2.639   8.295  1.00 59.85           C  
ATOM   3834  CE1 TYR   258       4.538   3.309  10.777  1.00 59.85           C  
ATOM   3835  CE2 TYR   258       5.465   1.697   9.296  1.00 59.85           C  
ATOM   3836  CZ  TYR   258       4.986   2.032  10.539  1.00 59.85           C  
ATOM   3837  OH  TYR   258       4.951   1.069  11.570  1.00 59.85           O  
ATOM   3838  H   TYR   258       5.868   6.832   5.880  1.00  0.00           H  
ATOM   3839  HA  TYR   258       6.156   6.356   8.673  1.00  0.00           H  
ATOM   3840  HB3 TYR   258       5.225   4.448   6.480  1.00  0.00           H  
ATOM   3841  HB2 TYR   258       4.174   5.528   7.462  1.00  0.00           H  
ATOM   3842  HD1 TYR   258       4.216   5.246   9.972  1.00  0.00           H  
ATOM   3843  HD2 TYR   258       5.874   2.365   7.320  1.00  0.00           H  
ATOM   3844  HE1 TYR   258       4.158   3.576  11.752  1.00  0.00           H  
ATOM   3845  HE2 TYR   258       5.816   0.693   9.106  1.00  0.00           H  
ATOM   3846  HH  TYR   258       5.297   0.235  11.242  1.00  0.00           H  
ATOM   3847  N   ASN   259       8.068   4.611   6.598  1.00 52.63           N  
ATOM   3848  CA  ASN   259       9.202   3.726   6.521  1.00 52.63           C  
ATOM   3849  C   ASN   259      10.371   4.365   7.193  1.00 52.63           C  
ATOM   3850  O   ASN   259      11.136   3.693   7.882  1.00 52.63           O  
ATOM   3851  CB  ASN   259       9.642   3.438   5.069  1.00 52.63           C  
ATOM   3852  CG  ASN   259       8.633   2.505   4.416  1.00 52.63           C  
ATOM   3853  OD1 ASN   259       8.819   1.289   4.388  1.00 52.63           O  
ATOM   3854  ND2 ASN   259       7.526   3.089   3.887  1.00 52.63           N  
ATOM   3855  H   ASN   259       7.675   4.931   5.725  1.00  0.00           H  
ATOM   3856  HA  ASN   259       8.964   2.786   7.020  1.00  0.00           H  
ATOM   3857  HB3 ASN   259      10.623   2.963   5.074  1.00  0.00           H  
ATOM   3858  HB2 ASN   259       9.687   4.373   4.512  1.00  0.00           H  
ATOM   3859 HD22 ASN   259       6.821   2.520   3.440  1.00  0.00           H  
ATOM   3860 HD21 ASN   259       7.408   4.091   3.940  1.00  0.00           H  
ATOM   3861  N   ILE   260      10.553   5.681   6.977  1.00 43.80           N  
ATOM   3862  CA  ILE   260      11.660   6.402   7.537  1.00 43.80           C  
ATOM   3863  C   ILE   260      11.538   6.457   9.031  1.00 43.80           C  
ATOM   3864  O   ILE   260      12.503   6.174   9.737  1.00 43.80           O  
ATOM   3865  CB  ILE   260      11.723   7.812   7.023  1.00 43.80           C  
ATOM   3866  CG1 ILE   260      11.925   7.806   5.499  1.00 43.80           C  
ATOM   3867  CG2 ILE   260      12.826   8.564   7.788  1.00 43.80           C  
ATOM   3868  CD1 ILE   260      11.713   9.173   4.853  1.00 43.80           C  
ATOM   3869  H   ILE   260       9.899   6.194   6.404  1.00  0.00           H  
ATOM   3870  HA  ILE   260      12.585   5.888   7.276  1.00  0.00           H  
ATOM   3871  HB  ILE   260      10.771   8.295   7.239  1.00  0.00           H  
ATOM   3872 HG13 ILE   260      11.246   7.082   5.048  1.00  0.00           H  
ATOM   3873 HG12 ILE   260      12.928   7.448   5.268  1.00  0.00           H  
ATOM   3874 HG21 ILE   260      12.884   9.591   7.426  1.00  0.00           H  
ATOM   3875 HG22 ILE   260      12.592   8.567   8.852  1.00  0.00           H  
ATOM   3876 HG23 ILE   260      13.782   8.067   7.627  1.00  0.00           H  
ATOM   3877 HD11 ILE   260      11.871   9.095   3.778  1.00  0.00           H  
ATOM   3878 HD12 ILE   260      10.696   9.514   5.047  1.00  0.00           H  
ATOM   3879 HD13 ILE   260      12.420   9.888   5.272  1.00  0.00           H  
ATOM   3880  N   VAL   261      10.342   6.804   9.555  1.00 97.96           N  
ATOM   3881  CA  VAL   261      10.136   6.946  10.973  1.00 97.96           C  
ATOM   3882  C   VAL   261      10.324   5.612  11.635  1.00 97.96           C  
ATOM   3883  O   VAL   261      10.897   5.526  12.719  1.00 97.96           O  
ATOM   3884  CB  VAL   261       8.766   7.464  11.328  1.00 97.96           C  
ATOM   3885  CG1 VAL   261       7.711   6.398  11.001  1.00 97.96           C  
ATOM   3886  CG2 VAL   261       8.773   7.886  12.803  1.00 97.96           C  
ATOM   3887  H   VAL   261       9.554   6.973   8.947  1.00  0.00           H  
ATOM   3888  HA  VAL   261      10.881   7.637  11.365  1.00  0.00           H  
ATOM   3889  HB  VAL   261       8.564   8.346  10.720  1.00  0.00           H  
ATOM   3890 HG11 VAL   261       6.721   6.775  11.258  1.00  0.00           H  
ATOM   3891 HG12 VAL   261       7.746   6.166   9.937  1.00  0.00           H  
ATOM   3892 HG13 VAL   261       7.915   5.494  11.576  1.00  0.00           H  
ATOM   3893 HG21 VAL   261       7.788   8.264  13.078  1.00  0.00           H  
ATOM   3894 HG22 VAL   261       9.018   7.026  13.425  1.00  0.00           H  
ATOM   3895 HG23 VAL   261       9.516   8.668  12.954  1.00  0.00           H  
ATOM   3896  N   LEU   262       9.846   4.535  10.983  1.00 52.70           N  
ATOM   3897  CA  LEU   262       9.914   3.195  11.494  1.00 52.70           C  
ATOM   3898  C   LEU   262      11.352   2.809  11.638  1.00 52.70           C  
ATOM   3899  O   LEU   262      11.724   2.115  12.580  1.00 52.70           O  
ATOM   3900  CB  LEU   262       9.229   2.186  10.553  1.00 52.70           C  
ATOM   3901  CG  LEU   262       9.260   0.724  11.040  1.00 52.70           C  
ATOM   3902  CD1 LEU   262       8.511   0.565  12.374  1.00 52.70           C  
ATOM   3903  CD2 LEU   262       8.729  -0.231   9.957  1.00 52.70           C  
ATOM   3904  H   LEU   262       9.410   4.645  10.079  1.00  0.00           H  
ATOM   3905  HA  LEU   262       9.433   3.159  12.471  1.00  0.00           H  
ATOM   3906  HB3 LEU   262       9.685   2.247   9.566  1.00  0.00           H  
ATOM   3907  HB2 LEU   262       8.195   2.490  10.390  1.00  0.00           H  
ATOM   3908  HG  LEU   262      10.302   0.463  11.219  1.00  0.00           H  
ATOM   3909 HD11 LEU   262       8.551  -0.478  12.691  1.00  0.00           H  
ATOM   3910 HD12 LEU   262       8.981   1.193  13.131  1.00  0.00           H  
ATOM   3911 HD13 LEU   262       7.472   0.866  12.247  1.00  0.00           H  
ATOM   3912 HD21 LEU   262       8.762  -1.256  10.326  1.00  0.00           H  
ATOM   3913 HD22 LEU   262       7.701   0.034   9.712  1.00  0.00           H  
ATOM   3914 HD23 LEU   262       9.348  -0.147   9.064  1.00  0.00           H  
ATOM   3915  N   PHE   263      12.198   3.230  10.680  1.00 45.56           N  
ATOM   3916  CA  PHE   263      13.600   2.920  10.706  1.00 45.56           C  
ATOM   3917  C   PHE   263      14.226   3.597  11.892  1.00 45.56           C  
ATOM   3918  O   PHE   263      15.014   2.990  12.613  1.00 45.56           O  
ATOM   3919  CB  PHE   263      14.326   3.428   9.449  1.00 45.56           C  
ATOM   3920  CG  PHE   263      15.698   2.852   9.437  1.00 45.56           C  
ATOM   3921  CD1 PHE   263      15.924   1.626   8.852  1.00 45.56           C  
ATOM   3922  CD2 PHE   263      16.754   3.523  10.005  1.00 45.56           C  
ATOM   3923  CE1 PHE   263      17.185   1.077   8.829  1.00 45.56           C  
ATOM   3924  CE2 PHE   263      18.018   2.977   9.985  1.00 45.56           C  
ATOM   3925  CZ  PHE   263      18.236   1.753   9.397  1.00 45.56           C  
ATOM   3926  H   PHE   263      11.853   3.784   9.910  1.00  0.00           H  
ATOM   3927  HA  PHE   263      13.732   1.841  10.791  1.00  0.00           H  
ATOM   3928  HB3 PHE   263      14.389   4.516   9.481  1.00  0.00           H  
ATOM   3929  HB2 PHE   263      13.787   3.099   8.562  1.00  0.00           H  
ATOM   3930  HD1 PHE   263      15.106   1.083   8.404  1.00  0.00           H  
ATOM   3931  HD2 PHE   263      16.595   4.484  10.471  1.00  0.00           H  
ATOM   3932  HE1 PHE   263      17.348   0.115   8.364  1.00  0.00           H  
ATOM   3933  HE2 PHE   263      18.843   3.512  10.431  1.00  0.00           H  
ATOM   3934  HZ  PHE   263      19.226   1.323   9.381  1.00  0.00           H  
ATOM   3935  N   LEU   264      13.901   4.889  12.114  1.00 93.96           N  
ATOM   3936  CA  LEU   264      14.469   5.654  13.189  1.00 93.96           C  
ATOM   3937  C   LEU   264      14.032   5.149  14.529  1.00 93.96           C  
ATOM   3938  O   LEU   264      14.839   5.060  15.452  1.00 93.96           O  
ATOM   3939  CB  LEU   264      14.134   7.158  13.135  1.00 93.96           C  
ATOM   3940  CG  LEU   264      14.955   7.961  12.103  1.00 93.96           C  
ATOM   3941  CD1 LEU   264      14.728   7.470  10.668  1.00 93.96           C  
ATOM   3942  CD2 LEU   264      14.703   9.469  12.259  1.00 93.96           C  
ATOM   3943  H   LEU   264      13.236   5.353  11.513  1.00  0.00           H  
ATOM   3944  HA  LEU   264      15.552   5.553  13.132  1.00  0.00           H  
ATOM   3945  HB3 LEU   264      14.272   7.595  14.123  1.00  0.00           H  
ATOM   3946  HB2 LEU   264      13.071   7.284  12.928  1.00  0.00           H  
ATOM   3947  HG  LEU   264      16.006   7.789  12.333  1.00  0.00           H  
ATOM   3948 HD11 LEU   264      15.328   8.067   9.981  1.00  0.00           H  
ATOM   3949 HD12 LEU   264      15.021   6.423  10.590  1.00  0.00           H  
ATOM   3950 HD13 LEU   264      13.674   7.572  10.412  1.00  0.00           H  
ATOM   3951 HD21 LEU   264      15.292  10.014  11.522  1.00  0.00           H  
ATOM   3952 HD22 LEU   264      13.645   9.680  12.106  1.00  0.00           H  
ATOM   3953 HD23 LEU   264      14.994   9.785  13.260  1.00  0.00           H  
ATOM   3954  N   GLU   265      12.738   4.817  14.685  1.00 91.10           N  
ATOM   3955  CA  GLU   265      12.233   4.388  15.957  1.00 91.10           C  
ATOM   3956  C   GLU   265      12.871   3.100  16.376  1.00 91.10           C  
ATOM   3957  O   GLU   265      13.226   2.944  17.541  1.00 91.10           O  
ATOM   3958  CB  GLU   265      10.711   4.164  15.947  1.00 91.10           C  
ATOM   3959  CG  GLU   265      10.173   3.521  17.230  1.00 91.10           C  
ATOM   3960  CD  GLU   265      10.347   4.498  18.383  1.00 91.10           C  
ATOM   3961  OE1 GLU   265       9.750   5.606  18.320  1.00 91.10           O  
ATOM   3962  OE2 GLU   265      11.075   4.146  19.347  1.00 91.10           O1-
ATOM   3963  H   GLU   265      12.106   4.868  13.900  1.00  0.00           H  
ATOM   3964  HA  GLU   265      12.467   5.151  16.698  1.00  0.00           H  
ATOM   3965  HB3 GLU   265      10.443   3.543  15.093  1.00  0.00           H  
ATOM   3966  HB2 GLU   265      10.207   5.116  15.780  1.00  0.00           H  
ATOM   3967  HG3 GLU   265      10.730   2.608  17.439  1.00  0.00           H  
ATOM   3968  HG2 GLU   265       9.115   3.292  17.105  1.00  0.00           H  
ATOM   3969  N   THR   266      12.967   2.112  15.466  1.00 68.89           N  
ATOM   3970  CA  THR   266      13.550   0.853  15.841  1.00 68.89           C  
ATOM   3971  C   THR   266      15.040   0.938  16.062  1.00 68.89           C  
ATOM   3972  O   THR   266      15.507   0.725  17.177  1.00 68.89           O  
ATOM   3973  CB  THR   266      13.314  -0.205  14.804  1.00 68.89           C  
ATOM   3974  OG1 THR   266      11.921  -0.362  14.584  1.00 68.89           O  
ATOM   3975  CG2 THR   266      13.916  -1.532  15.295  1.00 68.89           C  
ATOM   3976  H   THR   266      12.630   2.258  14.526  1.00  0.00           H  
ATOM   3977  HA  THR   266      13.085   0.527  16.772  1.00  0.00           H  
ATOM   3978  HB  THR   266      13.797   0.088  13.873  1.00  0.00           H  
ATOM   3979  HG1 THR   266      11.776  -1.040  13.920  1.00  0.00           H  
ATOM   3980 HG21 THR   266      13.749  -2.307  14.547  1.00  0.00           H  
ATOM   3981 HG22 THR   266      14.986  -1.408  15.455  1.00  0.00           H  
ATOM   3982 HG23 THR   266      13.440  -1.823  16.230  1.00  0.00           H  
ATOM   3983  N   LEU   267      15.819   1.190  14.977  1.00 85.45           N  
ATOM   3984  CA  LEU   267      17.267   1.220  15.012  1.00 85.45           C  
ATOM   3985  C   LEU   267      17.886   2.513  15.455  1.00 85.45           C  
ATOM   3986  O   LEU   267      18.703   2.558  16.370  1.00 85.45           O  
ATOM   3987  CB  LEU   267      17.890   0.869  13.647  1.00 85.45           C  
ATOM   3988  CG  LEU   267      17.565  -0.561  13.164  1.00 85.45           C  
ATOM   3989  CD1 LEU   267      18.234  -0.860  11.812  1.00 85.45           C  
ATOM   3990  CD2 LEU   267      17.902  -1.610  14.235  1.00 85.45           C  
ATOM   3991  H   LEU   267      15.392   1.371  14.081  1.00  0.00           H  
ATOM   3992  HA  LEU   267      17.586   0.452  15.716  1.00  0.00           H  
ATOM   3993  HB3 LEU   267      18.971   0.995  13.700  1.00  0.00           H  
ATOM   3994  HB2 LEU   267      17.554   1.589  12.902  1.00  0.00           H  
ATOM   3995  HG  LEU   267      16.488  -0.605  13.003  1.00  0.00           H  
ATOM   3996 HD11 LEU   267      17.986  -1.874  11.499  1.00  0.00           H  
ATOM   3997 HD12 LEU   267      17.877  -0.151  11.065  1.00  0.00           H  
ATOM   3998 HD13 LEU   267      19.315  -0.766  11.911  1.00  0.00           H  
ATOM   3999 HD21 LEU   267      17.660  -2.605  13.860  1.00  0.00           H  
ATOM   4000 HD22 LEU   267      18.964  -1.560  14.471  1.00  0.00           H  
ATOM   4001 HD23 LEU   267      17.320  -1.411  15.135  1.00  0.00           H  
ATOM   4002  N   VAL   268      17.446   3.613  14.828  1.00 75.95           N  
ATOM   4003  CA  VAL   268      18.009   4.928  14.918  1.00 75.95           C  
ATOM   4004  C   VAL   268      17.889   5.394  16.326  1.00 75.95           C  
ATOM   4005  O   VAL   268      18.527   6.364  16.726  1.00 75.95           O  
ATOM   4006  CB  VAL   268      17.295   5.872  13.993  1.00 75.95           C  
ATOM   4007  CG1 VAL   268      17.925   7.262  14.108  1.00 75.95           C  
ATOM   4008  CG2 VAL   268      17.330   5.275  12.574  1.00 75.95           C  
ATOM   4009  H   VAL   268      16.642   3.559  14.221  1.00  0.00           H  
ATOM   4010  HA  VAL   268      19.062   4.886  14.642  1.00  0.00           H  
ATOM   4011  HB  VAL   268      16.255   5.940  14.311  1.00  0.00           H  
ATOM   4012 HG11 VAL   268      17.411   7.951  13.439  1.00  0.00           H  
ATOM   4013 HG12 VAL   268      17.835   7.618  15.134  1.00  0.00           H  
ATOM   4014 HG13 VAL   268      18.978   7.208  13.833  1.00  0.00           H  
ATOM   4015 HG21 VAL   268      16.816   5.946  11.886  1.00  0.00           H  
ATOM   4016 HG22 VAL   268      18.365   5.152  12.256  1.00  0.00           H  
ATOM   4017 HG23 VAL   268      16.833   4.305  12.575  1.00  0.00           H  
ATOM   4018  N   GLU   269      17.024   4.744  17.114  1.00 45.06           N  
ATOM   4019  CA  GLU   269      16.881   5.144  18.480  1.00 45.06           C  
ATOM   4020  C   GLU   269      18.234   5.045  19.113  1.00 45.06           C  
ATOM   4021  O   GLU   269      18.612   5.903  19.907  1.00 45.06           O  
ATOM   4022  CB  GLU   269      15.938   4.226  19.275  1.00 45.06           C  
ATOM   4023  CG  GLU   269      15.766   4.651  20.736  1.00 45.06           C  
ATOM   4024  CD  GLU   269      14.937   3.590  21.444  1.00 45.06           C  
ATOM   4025  OE1 GLU   269      13.937   3.116  20.846  1.00 45.06           O  
ATOM   4026  OE2 GLU   269      15.305   3.232  22.595  1.00 45.06           O1-
ATOM   4027  H   GLU   269      16.479   3.979  16.744  1.00  0.00           H  
ATOM   4028  HA  GLU   269      16.524   6.173  18.529  1.00  0.00           H  
ATOM   4029  HB3 GLU   269      16.313   3.203  19.238  1.00  0.00           H  
ATOM   4030  HB2 GLU   269      14.964   4.200  18.790  1.00  0.00           H  
ATOM   4031  HG3 GLU   269      15.244   5.607  20.777  1.00  0.00           H  
ATOM   4032  HG2 GLU   269      16.744   4.724  21.209  1.00  0.00           H  
ATOM   4033  N   LEU   270      18.971   3.957  18.811  1.00 91.79           N  
ATOM   4034  CA  LEU   270      20.305   3.776  19.305  1.00 91.79           C  
ATOM   4035  C   LEU   270      21.228   4.743  18.628  1.00 91.79           C  
ATOM   4036  O   LEU   270      22.055   5.387  19.271  1.00 91.79           O  
ATOM   4037  CB  LEU   270      20.862   2.371  19.010  1.00 91.79           C  
ATOM   4038  CG  LEU   270      20.039   1.231  19.640  1.00 91.79           C  
ATOM   4039  CD1 LEU   270      20.047   1.318  21.172  1.00 91.79           C  
ATOM   4040  CD2 LEU   270      18.624   1.160  19.048  1.00 91.79           C  
ATOM   4041  H   LEU   270      18.588   3.235  18.218  1.00  0.00           H  
ATOM   4042  HA  LEU   270      20.319   3.954  20.380  1.00  0.00           H  
ATOM   4043  HB3 LEU   270      21.892   2.309  19.360  1.00  0.00           H  
ATOM   4044  HB2 LEU   270      20.918   2.223  17.932  1.00  0.00           H  
ATOM   4045  HG  LEU   270      20.538   0.298  19.375  1.00  0.00           H  
ATOM   4046 HD11 LEU   270      19.457   0.499  21.586  1.00  0.00           H  
ATOM   4047 HD12 LEU   270      21.071   1.246  21.535  1.00  0.00           H  
ATOM   4048 HD13 LEU   270      19.616   2.269  21.485  1.00  0.00           H  
ATOM   4049 HD21 LEU   270      18.074   0.344  19.516  1.00  0.00           H  
ATOM   4050 HD22 LEU   270      18.105   2.101  19.232  1.00  0.00           H  
ATOM   4051 HD23 LEU   270      18.688   0.984  17.975  1.00  0.00           H  
ATOM   4052  N   GLU   271      21.125   4.853  17.288  1.00 72.68           N  
ATOM   4053  CA  GLU   271      22.057   5.689  16.593  1.00 72.68           C  
ATOM   4054  C   GLU   271      21.886   7.133  16.976  1.00 72.68           C  
ATOM   4055  O   GLU   271      22.803   7.722  17.541  1.00 72.68           O  
ATOM   4056  CB  GLU   271      21.881   5.632  15.068  1.00 72.68           C  
ATOM   4057  CG  GLU   271      22.171   4.256  14.466  1.00 72.68           C  
ATOM   4058  CD  GLU   271      21.956   4.357  12.964  1.00 72.68           C  
ATOM   4059  OE1 GLU   271      22.668   5.166  12.312  1.00 72.68           O  
ATOM   4060  OE2 GLU   271      21.067   3.627  12.449  1.00 72.68           O1-
ATOM   4061  H   GLU   271      20.401   4.351  16.795  1.00  0.00           H  
ATOM   4062  HA  GLU   271      23.069   5.374  16.844  1.00  0.00           H  
ATOM   4063  HB3 GLU   271      22.528   6.375  14.602  1.00  0.00           H  
ATOM   4064  HB2 GLU   271      20.867   5.934  14.810  1.00  0.00           H  
ATOM   4065  HG3 GLU   271      21.479   3.524  14.883  1.00  0.00           H  
ATOM   4066  HG2 GLU   271      23.206   3.982  14.666  1.00  0.00           H  
ATOM   4067  N   VAL   272      20.732   7.754  16.627  1.00 91.26           N  
ATOM   4068  CA  VAL   272      20.540   9.152  16.925  1.00 91.26           C  
ATOM   4069  C   VAL   272      20.041   9.509  18.307  1.00 91.26           C  
ATOM   4070  O   VAL   272      20.758  10.169  19.055  1.00 91.26           O  
ATOM   4071  CB  VAL   272      19.693   9.893  15.919  1.00 91.26           C  
ATOM   4072  CG1 VAL   272      20.338   9.711  14.536  1.00 91.26           C  
ATOM   4073  CG2 VAL   272      18.217   9.475  16.010  1.00 91.26           C  
ATOM   4074  H   VAL   272      20.004   7.237  16.156  1.00  0.00           H  
ATOM   4075  HA  VAL   272      21.530   9.601  16.851  1.00  0.00           H  
ATOM   4076  HB  VAL   272      19.746  10.953  16.166  1.00  0.00           H  
ATOM   4077 HG11 VAL   272      19.746  10.236  13.787  1.00  0.00           H  
ATOM   4078 HG12 VAL   272      21.349  10.117  14.549  1.00  0.00           H  
ATOM   4079 HG13 VAL   272      20.377   8.649  14.290  1.00  0.00           H  
ATOM   4080 HG21 VAL   272      17.637  10.028  15.272  1.00  0.00           H  
ATOM   4081 HG22 VAL   272      18.129   8.406  15.815  1.00  0.00           H  
ATOM   4082 HG23 VAL   272      17.837   9.694  17.007  1.00  0.00           H  
ATOM   4083  N   LEU   273      18.821   9.064  18.718  1.00131.01           N  
ATOM   4084  CA  LEU   273      18.282   9.594  19.950  1.00131.01           C  
ATOM   4085  C   LEU   273      17.610   8.549  20.797  1.00131.01           C  
ATOM   4086  O   LEU   273      16.639   7.906  20.396  1.00131.01           O  
ATOM   4087  CB  LEU   273      17.277  10.742  19.751  1.00131.01           C  
ATOM   4088  CG  LEU   273      17.883  12.040  19.179  1.00131.01           C  
ATOM   4089  CD1 LEU   273      18.357  11.860  17.731  1.00131.01           C  
ATOM   4090  CD2 LEU   273      16.921  13.227  19.349  1.00131.01           C  
ATOM   4091  H   LEU   273      18.320   8.384  18.166  1.00  0.00           H  
ATOM   4092  HA  LEU   273      19.117   9.991  20.526  1.00  0.00           H  
ATOM   4093  HB3 LEU   273      16.786  10.961  20.698  1.00  0.00           H  
ATOM   4094  HB2 LEU   273      16.469  10.405  19.103  1.00  0.00           H  
ATOM   4095  HG  LEU   273      18.767  12.263  19.774  1.00  0.00           H  
ATOM   4096 HD11 LEU   273      18.777  12.798  17.367  1.00  0.00           H  
ATOM   4097 HD12 LEU   273      19.119  11.082  17.690  1.00  0.00           H  
ATOM   4098 HD13 LEU   273      17.513  11.574  17.105  1.00  0.00           H  
ATOM   4099 HD21 LEU   273      17.377  14.127  18.936  1.00  0.00           H  
ATOM   4100 HD22 LEU   273      15.990  13.018  18.824  1.00  0.00           H  
ATOM   4101 HD23 LEU   273      16.714  13.379  20.408  1.00  0.00           H  
ATOM   4102  N   GLN   274      18.207   8.342  21.986  1.00 95.01           N  
ATOM   4103  CA  GLN   274      17.860   7.485  23.090  1.00 95.01           C  
ATOM   4104  C   GLN   274      16.836   8.071  24.039  1.00 95.01           C  
ATOM   4105  O   GLN   274      16.088   7.335  24.680  1.00 95.01           O  
ATOM   4106  CB  GLN   274      19.107   7.183  23.934  1.00 95.01           C  
ATOM   4107  CG  GLN   274      20.212   6.473  23.143  1.00 95.01           C  
ATOM   4108  CD  GLN   274      21.524   6.660  23.893  1.00 95.01           C  
ATOM   4109  OE1 GLN   274      22.007   7.783  24.037  1.00 95.01           O  
ATOM   4110  NE2 GLN   274      22.122   5.539  24.376  1.00 95.01           N  
ATOM   4111  H   GLN   274      19.054   8.840  22.218  1.00  0.00           H  
ATOM   4112  HA  GLN   274      17.472   6.546  22.695  1.00  0.00           H  
ATOM   4113  HB3 GLN   274      18.824   6.570  24.789  1.00  0.00           H  
ATOM   4114  HB2 GLN   274      19.497   8.113  24.348  1.00  0.00           H  
ATOM   4115  HG3 GLN   274      20.295   6.921  22.153  1.00  0.00           H  
ATOM   4116  HG2 GLN   274      19.984   5.410  23.072  1.00  0.00           H  
ATOM   4117 HE22 GLN   274      22.993   5.609  24.881  1.00  0.00           H  
ATOM   4118 HE21 GLN   274      21.694   4.635  24.231  1.00  0.00           H  
ATOM   4119  N   ASP   275      16.808   9.416  24.170  1.00 75.35           N  
ATOM   4120  CA  ASP   275      16.124  10.149  25.212  1.00 75.35           C  
ATOM   4121  C   ASP   275      14.651   9.880  25.274  1.00 75.35           C  
ATOM   4122  O   ASP   275      14.043   9.374  24.335  1.00 75.35           O  
ATOM   4123  CB  ASP   275      16.333  11.662  25.065  1.00 75.35           C  
ATOM   4124  CG  ASP   275      17.833  11.880  25.179  1.00 75.35           C  
ATOM   4125  OD1 ASP   275      18.393  11.640  26.282  1.00 75.35           O  
ATOM   4126  OD2 ASP   275      18.447  12.263  24.148  1.00 75.35           O1-
ATOM   4127  H   ASP   275      17.294   9.998  23.504  1.00  0.00           H  
ATOM   4128  HA  ASP   275      16.555   9.847  26.165  1.00  0.00           H  
ATOM   4129  HB3 ASP   275      15.828  12.178  25.881  1.00  0.00           H  
ATOM   4130  HB2 ASP   275      15.996  11.979  24.079  1.00  0.00           H  
ATOM   4131  N   CYS   276      14.062  10.182  26.457  1.00 83.87           N  
ATOM   4132  CA  CYS   276      12.666   9.987  26.743  1.00 83.87           C  
ATOM   4133  C   CYS   276      11.832  10.884  25.884  1.00 83.87           C  
ATOM   4134  O   CYS   276      10.811  10.457  25.351  1.00 83.87           O  
ATOM   4135  CB  CYS   276      12.272  10.314  28.194  1.00 83.87           C  
ATOM   4136  SG  CYS   276      12.987   9.170  29.404  1.00 83.87           S  
ATOM   4137  H   CYS   276      14.611  10.571  27.210  1.00  0.00           H  
ATOM   4138  HA  CYS   276      12.404   8.950  26.531  1.00  0.00           H  
ATOM   4139  HB3 CYS   276      11.187  10.306  28.286  1.00  0.00           H  
ATOM   4140  HB2 CYS   276      12.581  11.333  28.431  1.00  0.00           H  
ATOM   4141  N   THR   277      12.242  12.158  25.735  1.00 96.34           N  
ATOM   4142  CA  THR   277      11.457  13.095  24.981  1.00 96.34           C  
ATOM   4143  C   THR   277      11.397  12.638  23.558  1.00 96.34           C  
ATOM   4144  O   THR   277      10.339  12.658  22.934  1.00 96.34           O  
ATOM   4145  CB  THR   277      12.014  14.494  25.017  1.00 96.34           C  
ATOM   4146  OG1 THR   277      11.144  15.382  24.334  1.00 96.34           O  
ATOM   4147  CG2 THR   277      13.414  14.510  24.379  1.00 96.34           C  
ATOM   4148  H   THR   277      13.108  12.462  26.156  1.00  0.00           H  
ATOM   4149  HA  THR   277      10.446  13.110  25.387  1.00  0.00           H  
ATOM   4150  HB  THR   277      12.097  14.813  26.055  1.00  0.00           H  
ATOM   4151  HG1 THR   277      11.507  16.271  24.361  1.00  0.00           H  
ATOM   4152 HG21 THR   277      13.814  15.523  24.406  1.00  0.00           H  
ATOM   4153 HG22 THR   277      14.074  13.843  24.933  1.00  0.00           H  
ATOM   4154 HG23 THR   277      13.346  14.174  23.345  1.00  0.00           H  
ATOM   4155  N   PHE   278      12.544  12.186  23.028  1.00100.40           N  
ATOM   4156  CA  PHE   278      12.712  11.735  21.677  1.00100.40           C  
ATOM   4157  C   PHE   278      11.885  10.505  21.456  1.00100.40           C  
ATOM   4158  O   PHE   278      11.320  10.307  20.383  1.00100.40           O  
ATOM   4159  CB  PHE   278      14.187  11.395  21.412  1.00100.40           C  
ATOM   4160  CG  PHE   278      14.355  10.923  20.014  1.00100.40           C  
ATOM   4161  CD1 PHE   278      14.347  11.808  18.962  1.00100.40           C  
ATOM   4162  CD2 PHE   278      14.561   9.587  19.768  1.00100.40           C  
ATOM   4163  CE1 PHE   278      14.522  11.355  17.677  1.00100.40           C  
ATOM   4164  CE2 PHE   278      14.739   9.131  18.487  1.00100.40           C  
ATOM   4165  CZ  PHE   278      14.715  10.014  17.438  1.00100.40           C  
ATOM   4166  H   PHE   278      13.379  12.144  23.593  1.00  0.00           H  
ATOM   4167  HA  PHE   278      12.391  12.518  20.990  1.00  0.00           H  
ATOM   4168  HB3 PHE   278      14.508  10.613  22.099  1.00  0.00           H  
ATOM   4169  HB2 PHE   278      14.798  12.283  21.571  1.00  0.00           H  
ATOM   4170  HD1 PHE   278      14.204  12.863  19.144  1.00  0.00           H  
ATOM   4171  HD2 PHE   278      14.585   8.883  20.586  1.00  0.00           H  
ATOM   4172  HE1 PHE   278      14.507  12.052  16.853  1.00  0.00           H  
ATOM   4173  HE2 PHE   278      14.897   8.078  18.306  1.00  0.00           H  
ATOM   4174  HZ  PHE   278      14.847   9.660  16.427  1.00  0.00           H  
ATOM   4175  N   GLU   279      11.818   9.626  22.472  1.00 40.57           N  
ATOM   4176  CA  GLU   279      11.075   8.405  22.362  1.00 40.57           C  
ATOM   4177  C   GLU   279       9.620   8.720  22.176  1.00 40.57           C  
ATOM   4178  O   GLU   279       8.937   8.047  21.409  1.00 40.57           O  
ATOM   4179  CB  GLU   279      11.240   7.489  23.586  1.00 40.57           C  
ATOM   4180  CG  GLU   279      12.658   6.918  23.696  1.00 40.57           C  
ATOM   4181  CD  GLU   279      12.713   5.944  24.864  1.00 40.57           C  
ATOM   4182  OE1 GLU   279      11.943   4.949  24.840  1.00 40.57           O  
ATOM   4183  OE2 GLU   279      13.531   6.177  25.792  1.00 40.57           O1-
ATOM   4184  H   GLU   279      12.299   9.820  23.338  1.00  0.00           H  
ATOM   4185  HA  GLU   279      11.425   7.867  21.481  1.00  0.00           H  
ATOM   4186  HB3 GLU   279      10.524   6.669  23.526  1.00  0.00           H  
ATOM   4187  HB2 GLU   279      11.003   8.048  24.491  1.00  0.00           H  
ATOM   4188  HG3 GLU   279      13.363   7.731  23.866  1.00  0.00           H  
ATOM   4189  HG2 GLU   279      12.911   6.394  22.775  1.00  0.00           H  
ATOM   4190  N   ARG   280       9.100   9.738  22.891  1.00148.39           N  
ATOM   4191  CA  ARG   280       7.722  10.130  22.771  1.00148.39           C  
ATOM   4192  C   ARG   280       7.452  10.663  21.402  1.00148.39           C  
ATOM   4193  O   ARG   280       6.459  10.304  20.770  1.00148.39           O  
ATOM   4194  CB  ARG   280       7.337  11.255  23.749  1.00148.39           C  
ATOM   4195  CG  ARG   280       6.067  12.007  23.336  1.00148.39           C  
ATOM   4196  CD  ARG   280       6.370  13.202  22.426  1.00148.39           C  
ATOM   4197  NE  ARG   280       5.083  13.748  21.917  1.00148.39           N  
ATOM   4198  CZ  ARG   280       4.426  14.712  22.626  1.00148.39           C  
ATOM   4199  NH1 ARG   280       4.934  15.149  23.813  1.00148.39           N  
ATOM   4200  NH2 ARG   280       3.266  15.242  22.142  1.00148.39           N1+
ATOM   4201  H   ARG   280       9.683  10.251  23.536  1.00  0.00           H  
ATOM   4202  HA  ARG   280       7.085   9.264  22.951  1.00  0.00           H  
ATOM   4203  HB3 ARG   280       8.164  11.961  23.832  1.00  0.00           H  
ATOM   4204  HB2 ARG   280       7.202  10.837  24.746  1.00  0.00           H  
ATOM   4205  HG3 ARG   280       5.544  12.353  24.227  1.00  0.00           H  
ATOM   4206  HG2 ARG   280       5.393  11.322  22.823  1.00  0.00           H  
ATOM   4207  HD3 ARG   280       6.983  12.873  21.587  1.00  0.00           H  
ATOM   4208  HD2 ARG   280       6.889  13.971  22.997  1.00  0.00           H  
ATOM   4209  HE  ARG   280       4.695  13.408  21.050  1.00  0.00           H  
ATOM   4210 HH12 ARG   280       4.448  15.862  24.338  1.00  0.00           H  
ATOM   4211 HH11 ARG   280       5.795  14.759  24.167  1.00  0.00           H  
ATOM   4212 HH22 ARG   280       2.779  15.956  22.666  1.00  0.00           H  
ATOM   4213 HH21 ARG   280       2.894  14.921  21.261  1.00  0.00           H  
ATOM   4214  N   TYR   281       8.341  11.543  20.906  1.00 54.44           N  
ATOM   4215  CA  TYR   281       8.115  12.180  19.644  1.00 54.44           C  
ATOM   4216  C   TYR   281       8.110  11.181  18.533  1.00 54.44           C  
ATOM   4217  O   TYR   281       7.262  11.261  17.648  1.00 54.44           O  
ATOM   4218  CB  TYR   281       9.109  13.308  19.315  1.00 54.44           C  
ATOM   4219  CG  TYR   281       8.700  14.469  20.157  1.00 54.44           C  
ATOM   4220  CD1 TYR   281       9.178  14.629  21.434  1.00 54.44           C  
ATOM   4221  CD2 TYR   281       7.814  15.401  19.665  1.00 54.44           C  
ATOM   4222  CE1 TYR   281       8.789  15.701  22.205  1.00 54.44           C  
ATOM   4223  CE2 TYR   281       7.419  16.475  20.429  1.00 54.44           C  
ATOM   4224  CZ  TYR   281       7.909  16.626  21.702  1.00 54.44           C  
ATOM   4225  OH  TYR   281       7.507  17.727  22.489  1.00 54.44           O  
ATOM   4226  H   TYR   281       9.178  11.762  21.425  1.00  0.00           H  
ATOM   4227  HA  TYR   281       7.122  12.627  19.681  1.00  0.00           H  
ATOM   4228  HB3 TYR   281       9.019  13.575  18.263  1.00  0.00           H  
ATOM   4229  HB2 TYR   281      10.115  12.995  19.593  1.00  0.00           H  
ATOM   4230  HD1 TYR   281       9.869  13.909  21.845  1.00  0.00           H  
ATOM   4231  HD2 TYR   281       7.420  15.294  18.666  1.00  0.00           H  
ATOM   4232  HE1 TYR   281       9.176  15.814  23.206  1.00  0.00           H  
ATOM   4233  HE2 TYR   281       6.724  17.198  20.028  1.00  0.00           H  
ATOM   4234  HH  TYR   281       6.895  18.271  21.990  1.00  0.00           H  
ATOM   4235  N   LEU   282       9.046  10.216  18.538  1.00 66.09           N  
ATOM   4236  CA  LEU   282       9.084   9.236  17.490  1.00 66.09           C  
ATOM   4237  C   LEU   282       7.864   8.372  17.523  1.00 66.09           C  
ATOM   4238  O   LEU   282       7.394   7.947  16.471  1.00 66.09           O  
ATOM   4239  CB  LEU   282      10.291   8.288  17.517  1.00 66.09           C  
ATOM   4240  CG  LEU   282      11.601   8.937  17.050  1.00 66.09           C  
ATOM   4241  CD1 LEU   282      12.675   7.864  16.825  1.00 66.09           C  
ATOM   4242  CD2 LEU   282      11.384   9.814  15.810  1.00 66.09           C  
ATOM   4243  H   LEU   282       9.728  10.178  19.281  1.00  0.00           H  
ATOM   4244  HA  LEU   282       9.095   9.766  16.537  1.00  0.00           H  
ATOM   4245  HB3 LEU   282      10.079   7.415  16.900  1.00  0.00           H  
ATOM   4246  HB2 LEU   282      10.420   7.897  18.526  1.00  0.00           H  
ATOM   4247  HG  LEU   282      11.949   9.587  17.853  1.00  0.00           H  
ATOM   4248 HD11 LEU   282      13.599   8.338  16.494  1.00  0.00           H  
ATOM   4249 HD12 LEU   282      12.855   7.328  17.756  1.00  0.00           H  
ATOM   4250 HD13 LEU   282      12.335   7.162  16.064  1.00  0.00           H  
ATOM   4251 HD21 LEU   282      12.332  10.258  15.507  1.00  0.00           H  
ATOM   4252 HD22 LEU   282      10.993   9.203  14.997  1.00  0.00           H  
ATOM   4253 HD23 LEU   282      10.671  10.606  16.044  1.00  0.00           H  
ATOM   4254  N   ASP   283       7.356   8.039  18.726  1.00 75.25           N  
ATOM   4255  CA  ASP   283       6.205   7.187  18.831  1.00 75.25           C  
ATOM   4256  C   ASP   283       5.009   7.868  18.244  1.00 75.25           C  
ATOM   4257  O   ASP   283       4.240   7.249  17.513  1.00 75.25           O  
ATOM   4258  CB  ASP   283       5.832   6.828  20.276  1.00 75.25           C  
ATOM   4259  CG  ASP   283       6.930   5.931  20.817  1.00 75.25           C  
ATOM   4260  OD1 ASP   283       8.005   5.854  20.163  1.00 75.25           O  
ATOM   4261  OD2 ASP   283       6.708   5.308  21.890  1.00 75.25           O1-
ATOM   4262  H   ASP   283       7.786   8.390  19.570  1.00  0.00           H  
ATOM   4263  HA  ASP   283       6.395   6.267  18.277  1.00  0.00           H  
ATOM   4264  HB3 ASP   283       4.886   6.287  20.284  1.00  0.00           H  
ATOM   4265  HB2 ASP   283       5.779   7.738  20.873  1.00  0.00           H  
ATOM   4266  N   TYR   284       4.819   9.167  18.552  1.00 99.05           N  
ATOM   4267  CA  TYR   284       3.692   9.895  18.043  1.00 99.05           C  
ATOM   4268  C   TYR   284       3.798   9.971  16.558  1.00 99.05           C  
ATOM   4269  O   TYR   284       2.797   9.851  15.856  1.00 99.05           O  
ATOM   4270  CB  TYR   284       3.568  11.340  18.565  1.00 99.05           C  
ATOM   4271  CG  TYR   284       3.005  11.308  19.945  1.00 99.05           C  
ATOM   4272  CD1 TYR   284       3.811  11.149  21.045  1.00 99.05           C  
ATOM   4273  CD2 TYR   284       1.648  11.444  20.129  1.00 99.05           C  
ATOM   4274  CE1 TYR   284       3.268  11.124  22.307  1.00 99.05           C  
ATOM   4275  CE2 TYR   284       1.097  11.420  21.389  1.00 99.05           C  
ATOM   4276  CZ  TYR   284       1.911  11.259  22.482  1.00 99.05           C  
ATOM   4277  OH  TYR   284       1.355  11.232  23.778  1.00 99.05           O  
ATOM   4278  H   TYR   284       5.476   9.645  19.151  1.00  0.00           H  
ATOM   4279  HA  TYR   284       2.782   9.353  18.300  1.00  0.00           H  
ATOM   4280  HB3 TYR   284       2.902  11.906  17.914  1.00  0.00           H  
ATOM   4281  HB2 TYR   284       4.554  11.804  18.585  1.00  0.00           H  
ATOM   4282  HD1 TYR   284       4.879  11.042  20.921  1.00  0.00           H  
ATOM   4283  HD2 TYR   284       0.998  11.572  19.277  1.00  0.00           H  
ATOM   4284  HE1 TYR   284       3.908  10.998  23.167  1.00  0.00           H  
ATOM   4285  HE2 TYR   284       0.030  11.528  21.514  1.00  0.00           H  
ATOM   4286  HH  TYR   284       0.403  11.339  23.721  1.00  0.00           H  
ATOM   4287  N   ALA   285       5.026  10.180  16.049  1.00 31.75           N  
ATOM   4288  CA  ALA   285       5.280  10.313  14.644  1.00 31.75           C  
ATOM   4289  C   ALA   285       4.882   9.046  13.947  1.00 31.75           C  
ATOM   4290  O   ALA   285       4.375   9.078  12.829  1.00 31.75           O  
ATOM   4291  CB  ALA   285       6.766  10.568  14.328  1.00 31.75           C  
ATOM   4292  H   ALA   285       5.822  10.250  16.665  1.00  0.00           H  
ATOM   4293  HA  ALA   285       4.686  11.138  14.251  1.00  0.00           H  
ATOM   4294  HB1 ALA   285       6.899  10.660  13.251  1.00  0.00           H  
ATOM   4295  HB2 ALA   285       7.087  11.490  14.813  1.00  0.00           H  
ATOM   4296  HB3 ALA   285       7.364   9.735  14.697  1.00  0.00           H  
ATOM   4297  N   ILE   286       5.128   7.887  14.587  1.00 32.98           N  
ATOM   4298  CA  ILE   286       4.814   6.616  14.001  1.00 32.98           C  
ATOM   4299  C   ILE   286       3.331   6.507  13.809  1.00 32.98           C  
ATOM   4300  O   ILE   286       2.875   6.044  12.767  1.00 32.98           O  
ATOM   4301  CB  ILE   286       5.240   5.466  14.866  1.00 32.98           C  
ATOM   4302  CG1 ILE   286       6.767   5.465  15.048  1.00 32.98           C  
ATOM   4303  CG2 ILE   286       4.694   4.168  14.249  1.00 32.98           C  
ATOM   4304  CD1 ILE   286       7.246   4.484  16.113  1.00 32.98           C  
ATOM   4305  H   ILE   286       5.546   7.897  15.505  1.00  0.00           H  
ATOM   4306  HA  ILE   286       5.307   6.537  13.033  1.00  0.00           H  
ATOM   4307  HB  ILE   286       4.782   5.592  15.847  1.00  0.00           H  
ATOM   4308 HG13 ILE   286       7.100   6.471  15.304  1.00  0.00           H  
ATOM   4309 HG12 ILE   286       7.245   5.229  14.098  1.00  0.00           H  
ATOM   4310 HG21 ILE   286       4.992   3.318  14.862  1.00  0.00           H  
ATOM   4311 HG22 ILE   286       3.606   4.218  14.203  1.00  0.00           H  
ATOM   4312 HG23 ILE   286       5.095   4.047  13.243  1.00  0.00           H  
ATOM   4313 HD11 ILE   286       8.332   4.534  16.191  1.00  0.00           H  
ATOM   4314 HD12 ILE   286       6.801   4.744  17.073  1.00  0.00           H  
ATOM   4315 HD13 ILE   286       6.949   3.472  15.837  1.00  0.00           H  
ATOM   4316  N   GLN   287       2.532   6.925  14.811  1.00 75.36           N  
ATOM   4317  CA  GLN   287       1.105   6.803  14.715  1.00 75.36           C  
ATOM   4318  C   GLN   287       0.608   7.647  13.582  1.00 75.36           C  
ATOM   4319  O   GLN   287      -0.212   7.202  12.782  1.00 75.36           O  
ATOM   4320  CB  GLN   287       0.381   7.307  15.978  1.00 75.36           C  
ATOM   4321  CG  GLN   287       0.641   6.469  17.230  1.00 75.36           C  
ATOM   4322  CD  GLN   287      -0.172   5.189  17.112  1.00 75.36           C  
ATOM   4323  OE1 GLN   287       0.329   4.160  16.660  1.00 75.36           O  
ATOM   4324  NE2 GLN   287      -1.468   5.254  17.523  1.00 75.36           N  
ATOM   4325  H   GLN   287       2.936   7.330  15.643  1.00  0.00           H  
ATOM   4326  HA  GLN   287       0.841   5.761  14.536  1.00  0.00           H  
ATOM   4327  HB3 GLN   287      -0.691   7.347  15.788  1.00  0.00           H  
ATOM   4328  HB2 GLN   287       0.665   8.342  16.169  1.00  0.00           H  
ATOM   4329  HG3 GLN   287       0.318   7.024  18.111  1.00  0.00           H  
ATOM   4330  HG2 GLN   287       1.701   6.221  17.286  1.00  0.00           H  
ATOM   4331 HE22 GLN   287      -2.057   4.435  17.468  1.00  0.00           H  
ATOM   4332 HE21 GLN   287      -1.841   6.121  17.883  1.00  0.00           H  
ATOM   4333  N   ALA   288       1.103   8.896  13.482  1.00 33.88           N  
ATOM   4334  CA  ALA   288       0.633   9.809  12.477  1.00 33.88           C  
ATOM   4335  C   ALA   288       0.970   9.317  11.099  1.00 33.88           C  
ATOM   4336  O   ALA   288       0.123   9.340  10.208  1.00 33.88           O  
ATOM   4337  CB  ALA   288       1.242  11.214  12.624  1.00 33.88           C  
ATOM   4338  H   ALA   288       1.819   9.208  14.121  1.00  0.00           H  
ATOM   4339  HA  ALA   288      -0.450   9.890  12.562  1.00  0.00           H  
ATOM   4340  HB1 ALA   288       0.853  11.863  11.840  1.00  0.00           H  
ATOM   4341  HB2 ALA   288       0.978  11.625  13.598  1.00  0.00           H  
ATOM   4342  HB3 ALA   288       2.326  11.151  12.538  1.00  0.00           H  
ATOM   4343  N   THR   289       2.213   8.843  10.895  1.00 45.80           N  
ATOM   4344  CA  THR   289       2.691   8.425   9.604  1.00 45.80           C  
ATOM   4345  C   THR   289       1.936   7.225   9.124  1.00 45.80           C  
ATOM   4346  O   THR   289       1.661   7.112   7.933  1.00 45.80           O  
ATOM   4347  CB  THR   289       4.157   8.088   9.607  1.00 45.80           C  
ATOM   4348  OG1 THR   289       4.413   7.002  10.485  1.00 45.80           O  
ATOM   4349  CG2 THR   289       4.951   9.327  10.058  1.00 45.80           C  
ATOM   4350  H   THR   289       2.858   8.768  11.668  1.00  0.00           H  
ATOM   4351  HA  THR   289       2.527   9.239   8.898  1.00  0.00           H  
ATOM   4352  HB  THR   289       4.465   7.812   8.599  1.00  0.00           H  
ATOM   4353  HG1 THR   289       5.351   6.798  10.477  1.00  0.00           H  
ATOM   4354 HG21 THR   289       6.015   9.094  10.064  1.00  0.00           H  
ATOM   4355 HG22 THR   289       4.764  10.150   9.368  1.00  0.00           H  
ATOM   4356 HG23 THR   289       4.636   9.616  11.060  1.00  0.00           H  
ATOM   4357  N   GLU   290       1.618   6.274  10.027  1.00 56.34           N  
ATOM   4358  CA  GLU   290       0.907   5.091   9.629  1.00 56.34           C  
ATOM   4359  C   GLU   290      -0.488   5.470   9.233  1.00 56.34           C  
ATOM   4360  O   GLU   290      -1.069   4.868   8.335  1.00 56.34           O  
ATOM   4361  CB  GLU   290       0.820   4.007  10.716  1.00 56.34           C  
ATOM   4362  CG  GLU   290       0.408   2.653  10.131  1.00 56.34           C  
ATOM   4363  CD  GLU   290       0.339   1.622  11.246  1.00 56.34           C  
ATOM   4364  OE1 GLU   290       0.648   1.986  12.411  1.00 56.34           O  
ATOM   4365  OE2 GLU   290      -0.025   0.452  10.944  1.00 56.34           O1-
ATOM   4366  H   GLU   290       1.880   6.390  10.994  1.00  0.00           H  
ATOM   4367  HA  GLU   290       1.407   4.665   8.760  1.00  0.00           H  
ATOM   4368  HB3 GLU   290       0.098   4.310  11.474  1.00  0.00           H  
ATOM   4369  HB2 GLU   290       1.788   3.908  11.208  1.00  0.00           H  
ATOM   4370  HG3 GLU   290       1.143   2.338   9.391  1.00  0.00           H  
ATOM   4371  HG2 GLU   290      -0.571   2.745   9.661  1.00  0.00           H  
ATOM   4372  N   THR   291      -1.074   6.471   9.923  1.00 38.26           N  
ATOM   4373  CA  THR   291      -2.397   6.954   9.635  1.00 38.26           C  
ATOM   4374  C   THR   291      -2.385   7.519   8.246  1.00 38.26           C  
ATOM   4375  O   THR   291      -3.297   7.285   7.458  1.00 38.26           O  
ATOM   4376  CB  THR   291      -2.793   8.057  10.587  1.00 38.26           C  
ATOM   4377  OG1 THR   291      -2.787   7.569  11.919  1.00 38.26           O  
ATOM   4378  CG2 THR   291      -4.179   8.621  10.232  1.00 38.26           C  
ATOM   4379  H   THR   291      -0.580   6.917  10.681  1.00  0.00           H  
ATOM   4380  HA  THR   291      -3.113   6.134   9.698  1.00  0.00           H  
ATOM   4381  HB  THR   291      -2.062   8.862  10.508  1.00  0.00           H  
ATOM   4382  HG1 THR   291      -3.039   8.275  12.519  1.00  0.00           H  
ATOM   4383 HG21 THR   291      -4.440   9.414  10.933  1.00  0.00           H  
ATOM   4384 HG22 THR   291      -4.160   9.023   9.220  1.00  0.00           H  
ATOM   4385 HG23 THR   291      -4.921   7.824  10.293  1.00  0.00           H  
ATOM   4386  N   LEU   292      -1.325   8.276   7.907  1.00 40.90           N  
ATOM   4387  CA  LEU   292      -1.201   8.889   6.617  1.00 40.90           C  
ATOM   4388  C   LEU   292      -1.120   7.813   5.578  1.00 40.90           C  
ATOM   4389  O   LEU   292      -1.715   7.921   4.511  1.00 40.90           O  
ATOM   4390  CB  LEU   292       0.070   9.746   6.495  1.00 40.90           C  
ATOM   4391  CG  LEU   292       0.244  10.422   5.124  1.00 40.90           C  
ATOM   4392  CD1 LEU   292      -0.858  11.460   4.869  1.00 40.90           C  
ATOM   4393  CD2 LEU   292       1.661  10.999   4.966  1.00 40.90           C  
ATOM   4394  H   LEU   292      -0.581   8.429   8.571  1.00  0.00           H  
ATOM   4395  HA  LEU   292      -2.075   9.512   6.426  1.00  0.00           H  
ATOM   4396  HB3 LEU   292       0.943   9.127   6.706  1.00  0.00           H  
ATOM   4397  HB2 LEU   292       0.069  10.507   7.275  1.00  0.00           H  
ATOM   4398  HG  LEU   292       0.131   9.644   4.370  1.00  0.00           H  
ATOM   4399 HD11 LEU   292      -0.706  11.919   3.892  1.00  0.00           H  
ATOM   4400 HD12 LEU   292      -1.831  10.971   4.893  1.00  0.00           H  
ATOM   4401 HD13 LEU   292      -0.820  12.230   5.640  1.00  0.00           H  
ATOM   4402 HD21 LEU   292       1.755  11.471   3.988  1.00  0.00           H  
ATOM   4403 HD22 LEU   292       1.841  11.740   5.744  1.00  0.00           H  
ATOM   4404 HD23 LEU   292       2.392  10.195   5.053  1.00  0.00           H  
ATOM   4405  N   ALA   293      -0.363   6.742   5.862  1.00 32.11           N  
ATOM   4406  CA  ALA   293      -0.187   5.676   4.921  1.00 32.11           C  
ATOM   4407  C   ALA   293      -1.492   4.983   4.660  1.00 32.11           C  
ATOM   4408  O   ALA   293      -1.804   4.661   3.515  1.00 32.11           O  
ATOM   4409  CB  ALA   293       0.815   4.620   5.411  1.00 32.11           C  
ATOM   4410  H   ALA   293       0.099   6.673   6.757  1.00  0.00           H  
ATOM   4411  HA  ALA   293       0.180   6.096   3.985  1.00  0.00           H  
ATOM   4412  HB1 ALA   293       0.912   3.834   4.661  1.00  0.00           H  
ATOM   4413  HB2 ALA   293       1.785   5.088   5.574  1.00  0.00           H  
ATOM   4414  HB3 ALA   293       0.459   4.187   6.345  1.00  0.00           H  
ATOM   4415  N   PHE   294      -2.311   4.756   5.707  1.00123.98           N  
ATOM   4416  CA  PHE   294      -3.514   3.999   5.501  1.00123.98           C  
ATOM   4417  C   PHE   294      -4.425   4.763   4.586  1.00123.98           C  
ATOM   4418  O   PHE   294      -5.130   4.161   3.783  1.00123.98           O  
ATOM   4419  CB  PHE   294      -4.291   3.559   6.769  1.00123.98           C  
ATOM   4420  CG  PHE   294      -5.100   4.643   7.401  1.00123.98           C  
ATOM   4421  CD1 PHE   294      -6.294   5.037   6.839  1.00123.98           C  
ATOM   4422  CD2 PHE   294      -4.708   5.223   8.583  1.00123.98           C  
ATOM   4423  CE1 PHE   294      -7.065   6.020   7.412  1.00123.98           C  
ATOM   4424  CE2 PHE   294      -5.476   6.207   9.160  1.00123.98           C  
ATOM   4425  CZ  PHE   294      -6.652   6.613   8.578  1.00123.98           C  
ATOM   4426  H   PHE   294      -2.075   5.117   6.619  1.00  0.00           H  
ATOM   4427  HA  PHE   294      -3.228   3.088   4.975  1.00  0.00           H  
ATOM   4428  HB3 PHE   294      -3.590   3.157   7.499  1.00  0.00           H  
ATOM   4429  HB2 PHE   294      -4.941   2.720   6.521  1.00  0.00           H  
ATOM   4430  HD1 PHE   294      -6.641   4.570   5.930  1.00  0.00           H  
ATOM   4431  HD2 PHE   294      -3.795   4.905   9.063  1.00  0.00           H  
ATOM   4432  HE1 PHE   294      -7.990   6.322   6.945  1.00  0.00           H  
ATOM   4433  HE2 PHE   294      -5.157   6.670  10.082  1.00  0.00           H  
ATOM   4434  HZ  PHE   294      -7.249   7.392   9.030  1.00  0.00           H  
ATOM   4435  N   VAL   295      -4.405   6.112   4.665  1.00112.04           N  
ATOM   4436  CA  VAL   295      -5.283   6.982   3.926  1.00112.04           C  
ATOM   4437  C   VAL   295      -5.106   6.763   2.448  1.00112.04           C  
ATOM   4438  O   VAL   295      -6.016   7.041   1.673  1.00112.04           O  
ATOM   4439  CB  VAL   295      -5.068   8.452   4.161  1.00112.04           C  
ATOM   4440  CG1 VAL   295      -3.916   8.945   3.268  1.00112.04           C  
ATOM   4441  CG2 VAL   295      -6.396   9.181   3.895  1.00112.04           C  
ATOM   4442  H   VAL   295      -3.744   6.572   5.273  1.00  0.00           H  
ATOM   4443  HA  VAL   295      -6.311   6.738   4.190  1.00  0.00           H  
ATOM   4444  HB  VAL   295      -4.791   8.602   5.204  1.00  0.00           H  
ATOM   4445 HG11 VAL   295      -3.756  10.010   3.435  1.00  0.00           H  
ATOM   4446 HG12 VAL   295      -3.006   8.398   3.512  1.00  0.00           H  
ATOM   4447 HG13 VAL   295      -4.169   8.776   2.222  1.00  0.00           H  
ATOM   4448 HG21 VAL   295      -6.265  10.251   4.060  1.00  0.00           H  
ATOM   4449 HG22 VAL   295      -6.705   9.009   2.865  1.00  0.00           H  
ATOM   4450 HG23 VAL   295      -7.162   8.801   4.571  1.00  0.00           H  
ATOM   4451  N   HIS   296      -3.932   6.257   2.024  1.00 72.16           N  
ATOM   4452  CA  HIS   296      -3.552   6.061   0.646  1.00 72.16           C  
ATOM   4453  C   HIS   296      -4.522   5.147  -0.059  1.00 72.16           C  
ATOM   4454  O   HIS   296      -4.650   5.211  -1.280  1.00 72.16           O  
ATOM   4455  ND1 HIS   296      -1.895   4.210  -1.695  1.00 72.16           N  
ATOM   4456  CG  HIS   296      -1.673   5.318  -0.908  1.00 72.16           C  
ATOM   4457  CB  HIS   296      -2.143   5.450   0.510  1.00 72.16           C  
ATOM   4458  NE2 HIS   296      -0.757   5.656  -2.942  1.00 72.16           N  
ATOM   4459  CD2 HIS   296      -0.977   6.193  -1.686  1.00 72.16           C  
ATOM   4460  CE1 HIS   296      -1.327   4.465  -2.900  1.00 72.16           C  
ATOM   4461  H   HIS   296      -3.230   5.979   2.695  1.00  0.00           H  
ATOM   4462  HA  HIS   296      -3.560   7.029   0.145  1.00  0.00           H  
ATOM   4463  HD1 HIS   296      -2.401   3.419  -1.323  1.00  0.00           H  
ATOM   4464  HB3 HIS   296      -2.124   4.471   0.989  1.00  0.00           H  
ATOM   4465  HB2 HIS   296      -1.431   6.056   1.070  1.00  0.00           H  
ATOM   4466  HD2 HIS   296      -0.681   7.152  -1.288  1.00  0.00           H  
ATOM   4467  HE1 HIS   296      -1.376   3.727  -3.687  1.00  0.00           H  
ATOM   4468  N   CYS   297      -5.232   4.272   0.675  1.00 76.63           N  
ATOM   4469  CA  CYS   297      -6.124   3.313   0.073  1.00 76.63           C  
ATOM   4470  C   CYS   297      -7.189   4.006  -0.744  1.00 76.63           C  
ATOM   4471  O   CYS   297      -7.810   3.365  -1.589  1.00 76.63           O  
ATOM   4472  CB  CYS   297      -6.819   2.404   1.106  1.00 76.63           C  
ATOM   4473  SG  CYS   297      -7.888   3.310   2.265  1.00 76.63           S  
ATOM   4474  H   CYS   297      -5.151   4.274   1.681  1.00  0.00           H  
ATOM   4475  HA  CYS   297      -5.540   2.681  -0.596  1.00  0.00           H  
ATOM   4476  HB3 CYS   297      -6.065   1.850   1.665  1.00  0.00           H  
ATOM   4477  HB2 CYS   297      -7.408   1.649   0.586  1.00  0.00           H  
ATOM   4478  HG  CYS   297      -8.447   2.450   3.121  1.00  0.00           H  
ATOM   4479  N   CYS   298      -7.544   5.268  -0.410  1.00 98.35           N  
ATOM   4480  CA  CYS   298      -8.514   6.079  -1.120  1.00 98.35           C  
ATOM   4481  C   CYS   298      -7.997   6.839  -2.332  1.00 98.35           C  
ATOM   4482  O   CYS   298      -8.801   7.320  -3.122  1.00 98.35           O  
ATOM   4483  CB  CYS   298      -9.233   7.097  -0.213  1.00 98.35           C  
ATOM   4484  SG  CYS   298      -8.163   8.433   0.387  1.00 98.35           S  
ATOM   4485  H   CYS   298      -7.124   5.716   0.391  1.00  0.00           H  
ATOM   4486  HA  CYS   298      -9.279   5.396  -1.486  1.00  0.00           H  
ATOM   4487  HB3 CYS   298      -9.671   6.575   0.638  1.00  0.00           H  
ATOM   4488  HB2 CYS   298     -10.079   7.526  -0.749  1.00  0.00           H  
ATOM   4489  HG  CYS   298      -8.872   9.260   1.161  1.00  0.00           H  
ATOM   4490  N   LEU   299      -6.668   7.066  -2.448  1.00 85.39           N  
ATOM   4491  CA  LEU   299      -5.995   7.941  -3.397  1.00 85.39           C  
ATOM   4492  C   LEU   299      -6.013   7.559  -4.863  1.00 85.39           C  
ATOM   4493  O   LEU   299      -6.250   8.410  -5.716  1.00 85.39           O  
ATOM   4494  CB  LEU   299      -4.515   8.079  -3.016  1.00 85.39           C  
ATOM   4495  CG  LEU   299      -4.329   8.573  -1.573  1.00 85.39           C  
ATOM   4496  CD1 LEU   299      -2.844   8.696  -1.213  1.00 85.39           C  
ATOM   4497  CD2 LEU   299      -5.116   9.870  -1.324  1.00 85.39           C  
ATOM   4498  H   LEU   299      -6.021   6.601  -1.829  1.00  0.00           H  
ATOM   4499  HA  LEU   299      -6.449   8.929  -3.310  1.00  0.00           H  
ATOM   4500  HB3 LEU   299      -4.027   8.771  -3.702  1.00  0.00           H  
ATOM   4501  HB2 LEU   299      -4.018   7.115  -3.137  1.00  0.00           H  
ATOM   4502  HG  LEU   299      -4.753   7.811  -0.919  1.00  0.00           H  
ATOM   4503 HD11 LEU   299      -2.748   9.047  -0.186  1.00  0.00           H  
ATOM   4504 HD12 LEU   299      -2.364   7.721  -1.310  1.00  0.00           H  
ATOM   4505 HD13 LEU   299      -2.364   9.406  -1.886  1.00  0.00           H  
ATOM   4506 HD21 LEU   299      -4.966  10.196  -0.296  1.00  0.00           H  
ATOM   4507 HD22 LEU   299      -4.766  10.646  -2.005  1.00  0.00           H  
ATOM   4508 HD23 LEU   299      -6.177   9.690  -1.495  1.00  0.00           H  
ATOM   4509  N   ASN   300      -5.766   6.285  -5.225  1.00 68.68           N  
ATOM   4510  CA  ASN   300      -5.586   5.937  -6.614  1.00 68.68           C  
ATOM   4511  C   ASN   300      -6.782   6.292  -7.451  1.00 68.68           C  
ATOM   4512  O   ASN   300      -6.591   6.761  -8.572  1.00 68.68           O  
ATOM   4513  CB  ASN   300      -5.284   4.442  -6.826  1.00 68.68           C  
ATOM   4514  CG  ASN   300      -3.857   4.179  -6.364  1.00 68.68           C  
ATOM   4515  OD1 ASN   300      -3.051   5.101  -6.240  1.00 68.68           O  
ATOM   4516  ND2 ASN   300      -3.528   2.884  -6.114  1.00 68.68           N  
ATOM   4517  H   ASN   300      -5.704   5.562  -4.523  1.00  0.00           H  
ATOM   4518  HA  ASN   300      -4.736   6.505  -6.991  1.00  0.00           H  
ATOM   4519  HB3 ASN   300      -5.373   4.201  -7.884  1.00  0.00           H  
ATOM   4520  HB2 ASN   300      -5.974   3.844  -6.230  1.00  0.00           H  
ATOM   4521 HD22 ASN   300      -2.595   2.650  -5.805  1.00  0.00           H  
ATOM   4522 HD21 ASN   300      -4.216   2.155  -6.236  1.00  0.00           H  
ATOM   4523  N   PRO   301      -7.997   6.120  -7.014  1.00 76.72           N  
ATOM   4524  CA  PRO   301      -9.111   6.429  -7.866  1.00 76.72           C  
ATOM   4525  C   PRO   301      -9.104   7.858  -8.317  1.00 76.72           C  
ATOM   4526  O   PRO   301      -9.497   8.114  -9.454  1.00 76.72           O  
ATOM   4527  CD  PRO   301      -8.338   5.143  -5.995  1.00 76.72           C  
ATOM   4528  CB  PRO   301     -10.350   5.988  -7.090  1.00 76.72           C  
ATOM   4529  CG  PRO   301      -9.827   4.824  -6.222  1.00 76.72           C  
ATOM   4530  HA  PRO   301      -9.033   5.800  -8.752  1.00  0.00           H  
ATOM   4531  HD2 PRO   301      -8.211   5.589  -5.010  1.00  0.00           H  
ATOM   4532  HD3 PRO   301      -7.748   4.239  -6.148  1.00  0.00           H  
ATOM   4533  HB3 PRO   301     -11.095   5.608  -7.788  1.00  0.00           H  
ATOM   4534  HB2 PRO   301     -10.678   6.802  -6.443  1.00  0.00           H  
ATOM   4535  HG2 PRO   301     -10.347   4.826  -5.264  1.00  0.00           H  
ATOM   4536  HG3 PRO   301      -9.915   3.890  -6.776  1.00  0.00           H  
ATOM   4537  N   ILE   302      -8.668   8.808  -7.464  1.00119.73           N  
ATOM   4538  CA  ILE   302      -8.639  10.184  -7.871  1.00119.73           C  
ATOM   4539  C   ILE   302      -7.622  10.338  -8.964  1.00119.73           C  
ATOM   4540  O   ILE   302      -7.831  11.102  -9.903  1.00119.73           O  
ATOM   4541  CB  ILE   302      -8.407  11.173  -6.751  1.00119.73           C  
ATOM   4542  CG1 ILE   302      -7.050  10.998  -6.062  1.00119.73           C  
ATOM   4543  CG2 ILE   302      -9.600  11.063  -5.788  1.00119.73           C  
ATOM   4544  CD1 ILE   302      -6.808  12.030  -4.960  1.00119.73           C  
ATOM   4545  H   ILE   302      -8.362   8.551  -6.537  1.00  0.00           H  
ATOM   4546  HA  ILE   302      -9.613  10.412  -8.303  1.00  0.00           H  
ATOM   4547  HB  ILE   302      -8.427  12.173  -7.185  1.00  0.00           H  
ATOM   4548 HG13 ILE   302      -6.255  11.067  -6.804  1.00  0.00           H  
ATOM   4549 HG12 ILE   302      -6.986   9.995  -5.640  1.00  0.00           H  
ATOM   4550 HG21 ILE   302      -9.468  11.764  -4.964  1.00  0.00           H  
ATOM   4551 HG22 ILE   302     -10.520  11.300  -6.320  1.00  0.00           H  
ATOM   4552 HG23 ILE   302      -9.658  10.047  -5.396  1.00  0.00           H  
ATOM   4553 HD11 ILE   302      -5.832  11.856  -4.509  1.00  0.00           H  
ATOM   4554 HD12 ILE   302      -6.836  13.033  -5.387  1.00  0.00           H  
ATOM   4555 HD13 ILE   302      -7.582  11.938  -4.199  1.00  0.00           H  
ATOM   4556  N   ILE   303      -6.498   9.596  -8.880  1.00103.41           N  
ATOM   4557  CA  ILE   303      -5.430   9.689  -9.839  1.00103.41           C  
ATOM   4558  C   ILE   303      -5.961   9.321 -11.191  1.00103.41           C  
ATOM   4559  O   ILE   303      -5.719  10.023 -12.170  1.00103.41           O  
ATOM   4560  CB  ILE   303      -4.330   8.697  -9.572  1.00103.41           C  
ATOM   4561  CG1 ILE   303      -3.756   8.848  -8.155  1.00103.41           C  
ATOM   4562  CG2 ILE   303      -3.278   8.869 -10.681  1.00103.41           C  
ATOM   4563  CD1 ILE   303      -3.089  10.194  -7.894  1.00103.41           C  
ATOM   4564  H   ILE   303      -6.380   8.942  -8.120  1.00  0.00           H  
ATOM   4565  HA  ILE   303      -5.027  10.702  -9.856  1.00  0.00           H  
ATOM   4566  HB  ILE   303      -4.751   7.695  -9.660  1.00  0.00           H  
ATOM   4567 HG13 ILE   303      -3.040   8.047  -7.969  1.00  0.00           H  
ATOM   4568 HG12 ILE   303      -4.549   8.690  -7.425  1.00  0.00           H  
ATOM   4569 HG21 ILE   303      -2.462   8.164 -10.521  1.00  0.00           H  
ATOM   4570 HG22 ILE   303      -3.737   8.678 -11.650  1.00  0.00           H  
ATOM   4571 HG23 ILE   303      -2.889   9.887 -10.658  1.00  0.00           H  
ATOM   4572 HD11 ILE   303      -2.711  10.220  -6.873  1.00  0.00           H  
ATOM   4573 HD12 ILE   303      -2.263  10.332  -8.590  1.00  0.00           H  
ATOM   4574 HD13 ILE   303      -3.817  10.994  -8.030  1.00  0.00           H  
ATOM   4575  N   TYR   304      -6.735   8.219 -11.272  1.00 64.43           N  
ATOM   4576  CA  TYR   304      -7.217   7.732 -12.534  1.00 64.43           C  
ATOM   4577  C   TYR   304      -8.069   8.785 -13.162  1.00 64.43           C  
ATOM   4578  O   TYR   304      -8.003   9.012 -14.368  1.00 64.43           O  
ATOM   4579  CB  TYR   304      -8.111   6.478 -12.420  1.00 64.43           C  
ATOM   4580  CG  TYR   304      -7.319   5.335 -11.878  1.00 64.43           C  
ATOM   4581  CD1 TYR   304      -6.296   4.775 -12.609  1.00 64.43           C  
ATOM   4582  CD2 TYR   304      -7.629   4.795 -10.650  1.00 64.43           C  
ATOM   4583  CE1 TYR   304      -5.572   3.714 -12.110  1.00 64.43           C  
ATOM   4584  CE2 TYR   304      -6.912   3.734 -10.147  1.00 64.43           C  
ATOM   4585  CZ  TYR   304      -5.878   3.195 -10.876  1.00 64.43           C  
ATOM   4586  OH  TYR   304      -5.138   2.108 -10.358  1.00 64.43           O  
ATOM   4587  H   TYR   304      -6.988   7.716 -10.434  1.00  0.00           H  
ATOM   4588  HA  TYR   304      -6.371   7.514 -13.186  1.00  0.00           H  
ATOM   4589  HB3 TYR   304      -8.496   6.217 -13.405  1.00  0.00           H  
ATOM   4590  HB2 TYR   304      -8.948   6.689 -11.755  1.00  0.00           H  
ATOM   4591  HD1 TYR   304      -6.053   5.166 -13.585  1.00  0.00           H  
ATOM   4592  HD2 TYR   304      -8.444   5.203 -10.071  1.00  0.00           H  
ATOM   4593  HE1 TYR   304      -4.765   3.291 -12.689  1.00  0.00           H  
ATOM   4594  HE2 TYR   304      -7.160   3.325  -9.179  1.00  0.00           H  
ATOM   4595  HH  TYR   304      -5.479   1.871  -9.493  1.00  0.00           H  
ATOM   4596  N   PHE   305      -8.907   9.456 -12.351  1.00 89.56           N  
ATOM   4597  CA  PHE   305      -9.816  10.423 -12.880  1.00 89.56           C  
ATOM   4598  C   PHE   305      -9.047  11.535 -13.537  1.00 89.56           C  
ATOM   4599  O   PHE   305      -9.361  11.932 -14.656  1.00 89.56           O  
ATOM   4600  CB  PHE   305     -10.691  11.052 -11.784  1.00 89.56           C  
ATOM   4601  CG  PHE   305     -11.800  11.794 -12.442  1.00 89.56           C  
ATOM   4602  CD1 PHE   305     -12.954  11.134 -12.793  1.00 89.56           C  
ATOM   4603  CD2 PHE   305     -11.693  13.139 -12.708  1.00 89.56           C  
ATOM   4604  CE1 PHE   305     -13.989  11.800 -13.403  1.00 89.56           C  
ATOM   4605  CE2 PHE   305     -12.726  13.810 -13.318  1.00 89.56           C  
ATOM   4606  CZ  PHE   305     -13.876  13.143 -13.666  1.00 89.56           C  
ATOM   4607  H   PHE   305      -8.898   9.278 -11.357  1.00  0.00           H  
ATOM   4608  HA  PHE   305     -10.457   9.944 -13.620  1.00  0.00           H  
ATOM   4609  HB3 PHE   305     -10.092  11.746 -11.195  1.00  0.00           H  
ATOM   4610  HB2 PHE   305     -11.105  10.265 -11.154  1.00  0.00           H  
ATOM   4611  HD1 PHE   305     -13.056  10.077 -12.591  1.00  0.00           H  
ATOM   4612  HD2 PHE   305     -10.795  13.673 -12.437  1.00  0.00           H  
ATOM   4613  HE1 PHE   305     -14.888  11.267 -13.674  1.00  0.00           H  
ATOM   4614  HE2 PHE   305     -12.637  14.867 -13.526  1.00  0.00           H  
ATOM   4615  HZ  PHE   305     -14.688  13.670 -14.143  1.00  0.00           H  
ATOM   4616  N   PHE   306      -8.058  12.119 -12.836  1.00 70.85           N  
ATOM   4617  CA  PHE   306      -7.314  13.217 -13.397  1.00 70.85           C  
ATOM   4618  C   PHE   306      -6.307  12.806 -14.440  1.00 70.85           C  
ATOM   4619  O   PHE   306      -6.293  13.340 -15.547  1.00 70.85           O  
ATOM   4620  CB  PHE   306      -6.531  13.987 -12.322  1.00 70.85           C  
ATOM   4621  CG  PHE   306      -7.522  14.512 -11.340  1.00 70.85           C  
ATOM   4622  CD1 PHE   306      -8.214  15.676 -11.580  1.00 70.85           C  
ATOM   4623  CD2 PHE   306      -7.751  13.835 -10.165  1.00 70.85           C  
ATOM   4624  CE1 PHE   306      -9.127  16.148 -10.664  1.00 70.85           C  
ATOM   4625  CE2 PHE   306      -8.662  14.300  -9.246  1.00 70.85           C  
ATOM   4626  CZ  PHE   306      -9.352  15.463  -9.496  1.00 70.85           C  
ATOM   4627  H   PHE   306      -7.833  11.788 -11.909  1.00  0.00           H  
ATOM   4628  HA  PHE   306      -8.021  13.905 -13.859  1.00  0.00           H  
ATOM   4629  HB3 PHE   306      -6.003  14.821 -12.785  1.00  0.00           H  
ATOM   4630  HB2 PHE   306      -5.845  13.307 -11.817  1.00  0.00           H  
ATOM   4631  HD1 PHE   306      -8.043  16.227 -12.492  1.00  0.00           H  
ATOM   4632  HD2 PHE   306      -7.212  12.923  -9.953  1.00  0.00           H  
ATOM   4633  HE1 PHE   306      -9.669  17.061 -10.863  1.00  0.00           H  
ATOM   4634  HE2 PHE   306      -8.834  13.752  -8.332  1.00  0.00           H  
ATOM   4635  HZ  PHE   306     -10.068  15.838  -8.779  1.00  0.00           H  
ATOM   4636  N   LEU   307      -5.401  11.875 -14.072  1.00170.86           N  
ATOM   4637  CA  LEU   307      -4.275  11.453 -14.870  1.00170.86           C  
ATOM   4638  C   LEU   307      -4.620  10.539 -16.009  1.00170.86           C  
ATOM   4639  O   LEU   307      -4.066  10.678 -17.101  1.00170.86           O  
ATOM   4640  CB  LEU   307      -3.202  10.766 -14.016  1.00170.86           C  
ATOM   4641  CG  LEU   307      -2.655  11.698 -12.920  1.00170.86           C  
ATOM   4642  CD1 LEU   307      -1.585  11.000 -12.075  1.00170.86           C  
ATOM   4643  CD2 LEU   307      -2.184  13.039 -13.498  1.00170.86           C  
ATOM   4644  H   LEU   307      -5.484  11.417 -13.176  1.00  0.00           H  
ATOM   4645  HA  LEU   307      -3.826  12.349 -15.297  1.00  0.00           H  
ATOM   4646  HB3 LEU   307      -2.383  10.439 -14.656  1.00  0.00           H  
ATOM   4647  HB2 LEU   307      -3.622   9.872 -13.556  1.00  0.00           H  
ATOM   4648  HG  LEU   307      -3.487  11.919 -12.251  1.00  0.00           H  
ATOM   4649 HD11 LEU   307      -1.221  11.687 -11.312  1.00  0.00           H  
ATOM   4650 HD12 LEU   307      -2.014  10.120 -11.597  1.00  0.00           H  
ATOM   4651 HD13 LEU   307      -0.756  10.697 -12.716  1.00  0.00           H  
ATOM   4652 HD21 LEU   307      -1.805  13.669 -12.695  1.00  0.00           H  
ATOM   4653 HD22 LEU   307      -1.392  12.863 -14.226  1.00  0.00           H  
ATOM   4654 HD23 LEU   307      -3.021  13.539 -13.986  1.00  0.00           H  
ATOM   4655  N   GLY   308      -5.515   9.556 -15.773  1.00 34.01           N  
ATOM   4656  CA  GLY   308      -5.839   8.563 -16.765  1.00 34.01           C  
ATOM   4657  C   GLY   308      -6.643   9.165 -17.876  1.00 34.01           C  
ATOM   4658  O   GLY   308      -7.644   9.846 -17.646  1.00 34.01           O  
ATOM   4659  H   GLY   308      -5.980   9.501 -14.878  1.00  0.00           H  
ATOM   4660  HA3 GLY   308      -6.408   7.758 -16.301  1.00  0.00           H  
ATOM   4661  HA2 GLY   308      -4.920   8.140 -17.170  1.00  0.00           H  
ATOM   4662  N   GLU   309      -6.201   8.905 -19.127  1.00 55.44           N  
ATOM   4663  CA  GLU   309      -6.844   9.395 -20.312  1.00 55.44           C  
ATOM   4664  C   GLU   309      -8.153   8.698 -20.555  1.00 55.44           C  
ATOM   4665  O   GLU   309      -9.158   9.351 -20.832  1.00 55.44           O  
ATOM   4666  CB  GLU   309      -5.976   9.206 -21.569  1.00 55.44           C  
ATOM   4667  CG  GLU   309      -4.720  10.080 -21.566  1.00 55.44           C  
ATOM   4668  CD  GLU   309      -3.948   9.808 -22.849  1.00 55.44           C  
ATOM   4669  OE1 GLU   309      -3.499   8.647 -23.043  1.00 55.44           O  
ATOM   4670  OE2 GLU   309      -3.798  10.766 -23.653  1.00 55.44           O1-
ATOM   4671  H   GLU   309      -5.376   8.338 -19.263  1.00  0.00           H  
ATOM   4672  HA  GLU   309      -7.039  10.461 -20.184  1.00  0.00           H  
ATOM   4673  HB3 GLU   309      -6.569   9.429 -22.455  1.00  0.00           H  
ATOM   4674  HB2 GLU   309      -5.688   8.158 -21.656  1.00  0.00           H  
ATOM   4675  HG3 GLU   309      -4.101   9.822 -20.709  1.00  0.00           H  
ATOM   4676  HG2 GLU   309      -5.009  11.131 -21.532  1.00  0.00           H  
ATOM   4677  N   LYS   310      -8.178   7.351 -20.458  1.00 97.73           N  
ATOM   4678  CA  LYS   310      -9.359   6.581 -20.756  1.00 97.73           C  
ATOM   4679  C   LYS   310     -10.450   6.867 -19.769  1.00 97.73           C  
ATOM   4680  O   LYS   310     -11.601   7.076 -20.145  1.00 97.73           O  
ATOM   4681  CB  LYS   310      -9.123   5.059 -20.689  1.00 97.73           C  
ATOM   4682  CG  LYS   310      -8.287   4.477 -21.832  1.00 97.73           C  
ATOM   4683  CD  LYS   310      -8.971   4.555 -23.196  1.00 97.73           C  
ATOM   4684  CE  LYS   310      -8.206   3.827 -24.306  1.00 97.73           C  
ATOM   4685  NZ  LYS   310      -9.014   3.799 -25.544  1.00 97.73           N1+
ATOM   4686  H   LYS   310      -7.351   6.850 -20.168  1.00  0.00           H  
ATOM   4687  HA  LYS   310      -9.708   6.841 -21.755  1.00  0.00           H  
ATOM   4688  HB3 LYS   310     -10.083   4.547 -20.648  1.00  0.00           H  
ATOM   4689  HB2 LYS   310      -8.655   4.809 -19.737  1.00  0.00           H  
ATOM   4690  HG3 LYS   310      -8.042   3.438 -21.609  1.00  0.00           H  
ATOM   4691  HG2 LYS   310      -7.328   4.994 -21.879  1.00  0.00           H  
ATOM   4692  HD3 LYS   310      -9.105   5.601 -23.474  1.00  0.00           H  
ATOM   4693  HD2 LYS   310      -9.977   4.143 -23.120  1.00  0.00           H  
ATOM   4694  HE3 LYS   310      -7.991   2.806 -23.989  1.00  0.00           H  
ATOM   4695  HE2 LYS   310      -7.266   4.343 -24.498  1.00  0.00           H  
ATOM   4696  HZ1 LYS   310      -8.503   3.317 -26.269  1.00  0.00           H  
ATOM   4697  HZ2 LYS   310      -9.883   3.315 -25.368  1.00  0.00           H  
ATOM   4698  HZ3 LYS   310      -9.209   4.745 -25.840  1.00  0.00           H  
ATOM   4699  N   PHE   311     -10.097   6.906 -18.473  1.00 59.04           N  
ATOM   4700  CA  PHE   311     -11.047   7.065 -17.405  1.00 59.04           C  
ATOM   4701  C   PHE   311     -11.788   8.356 -17.565  1.00 59.04           C  
ATOM   4702  O   PHE   311     -12.998   8.403 -17.352  1.00 59.04           O  
ATOM   4703  CB  PHE   311     -10.377   7.100 -16.021  1.00 59.04           C  
ATOM   4704  CG  PHE   311      -9.811   5.748 -15.738  1.00 59.04           C  
ATOM   4705  CD1 PHE   311      -8.615   5.354 -16.296  1.00 59.04           C  
ATOM   4706  CD2 PHE   311     -10.472   4.878 -14.901  1.00 59.04           C  
ATOM   4707  CE1 PHE   311      -8.093   4.109 -16.029  1.00 59.04           C  
ATOM   4708  CE2 PHE   311      -9.954   3.633 -14.630  1.00 59.04           C  
ATOM   4709  CZ  PHE   311      -8.763   3.244 -15.196  1.00 59.04           C  
ATOM   4710  H   PHE   311      -9.126   6.821 -18.212  1.00  0.00           H  
ATOM   4711  HA  PHE   311     -11.758   6.240 -17.435  1.00  0.00           H  
ATOM   4712  HB3 PHE   311     -11.120   7.349 -15.264  1.00  0.00           H  
ATOM   4713  HB2 PHE   311      -9.574   7.837 -16.026  1.00  0.00           H  
ATOM   4714  HD1 PHE   311      -8.078   6.025 -16.949  1.00  0.00           H  
ATOM   4715  HD2 PHE   311     -11.408   5.170 -14.449  1.00  0.00           H  
ATOM   4716  HE1 PHE   311      -7.156   3.809 -16.474  1.00  0.00           H  
ATOM   4717  HE2 PHE   311     -10.483   2.959 -13.973  1.00  0.00           H  
ATOM   4718  HZ  PHE   311      -8.354   2.266 -14.990  1.00  0.00           H  
ATOM   4719  N   ARG   312     -11.079   9.454 -17.886  1.00 65.36           N  
ATOM   4720  CA  ARG   312     -11.701  10.740 -18.054  1.00 65.36           C  
ATOM   4721  C   ARG   312     -12.549  10.768 -19.289  1.00 65.36           C  
ATOM   4722  O   ARG   312     -13.596  11.411 -19.307  1.00 65.36           O  
ATOM   4723  CB  ARG   312     -10.694  11.900 -18.145  1.00 65.36           C  
ATOM   4724  CG  ARG   312      -9.713  11.783 -19.311  1.00 65.36           C  
ATOM   4725  CD  ARG   312      -8.722  12.945 -19.377  1.00 65.36           C  
ATOM   4726  NE  ARG   312      -7.791  12.683 -20.508  1.00 65.36           N  
ATOM   4727  CZ  ARG   312      -6.692  13.475 -20.678  1.00 65.36           C  
ATOM   4728  NH1 ARG   312      -6.456  14.509 -19.820  1.00 65.36           N  
ATOM   4729  NH2 ARG   312      -5.824  13.229 -21.704  1.00 65.36           N1+
ATOM   4730  H   ARG   312     -10.080   9.389 -18.016  1.00  0.00           H  
ATOM   4731  HA  ARG   312     -12.347  10.920 -17.195  1.00  0.00           H  
ATOM   4732  HB3 ARG   312     -10.137  11.968 -17.211  1.00  0.00           H  
ATOM   4733  HB2 ARG   312     -11.234  12.844 -18.219  1.00  0.00           H  
ATOM   4734  HG3 ARG   312     -10.268  11.729 -20.247  1.00  0.00           H  
ATOM   4735  HG2 ARG   312      -9.165  10.844 -19.232  1.00  0.00           H  
ATOM   4736  HD3 ARG   312      -8.157  12.992 -18.446  1.00  0.00           H  
ATOM   4737  HD2 ARG   312      -9.262  13.874 -19.559  1.00  0.00           H  
ATOM   4738  HE  ARG   312      -7.969  11.922 -21.148  1.00  0.00           H  
ATOM   4739 HH12 ARG   312      -5.643  15.095 -19.947  1.00  0.00           H  
ATOM   4740 HH11 ARG   312      -7.094  14.689 -19.058  1.00  0.00           H  
ATOM   4741 HH22 ARG   312      -5.012  13.815 -21.830  1.00  0.00           H  
ATOM   4742 HH21 ARG   312      -5.995  12.460 -22.337  1.00  0.00           H  
ATOM   4743  N   LYS   313     -12.100  10.096 -20.367  1.00146.62           N  
ATOM   4744  CA  LYS   313     -12.787  10.102 -21.629  1.00146.62           C  
ATOM   4745  C   LYS   313     -14.116   9.424 -21.503  1.00146.62           C  
ATOM   4746  O   LYS   313     -15.109   9.888 -22.061  1.00146.62           O  
ATOM   4747  CB  LYS   313     -11.958   9.404 -22.729  1.00146.62           C  
ATOM   4748  CG  LYS   313     -12.570   9.439 -24.131  1.00146.62           C  
ATOM   4749  CD  LYS   313     -13.813   8.564 -24.300  1.00146.62           C  
ATOM   4750  CE  LYS   313     -13.507   7.063 -24.240  1.00146.62           C  
ATOM   4751  NZ  LYS   313     -14.765   6.287 -24.313  1.00146.62           N1+
ATOM   4752  H   LYS   313     -11.247   9.559 -20.308  1.00  0.00           H  
ATOM   4753  HA  LYS   313     -12.953  11.138 -21.926  1.00  0.00           H  
ATOM   4754  HB3 LYS   313     -11.777   8.368 -22.442  1.00  0.00           H  
ATOM   4755  HB2 LYS   313     -10.961   9.841 -22.761  1.00  0.00           H  
ATOM   4756  HG3 LYS   313     -11.817   9.141 -24.861  1.00  0.00           H  
ATOM   4757  HG2 LYS   313     -12.814  10.469 -24.393  1.00  0.00           H  
ATOM   4758  HD3 LYS   313     -14.293   8.798 -25.249  1.00  0.00           H  
ATOM   4759  HD2 LYS   313     -14.541   8.816 -23.529  1.00  0.00           H  
ATOM   4760  HE3 LYS   313     -12.994   6.834 -23.307  1.00  0.00           H  
ATOM   4761  HE2 LYS   313     -12.863   6.790 -25.076  1.00  0.00           H  
ATOM   4762  HZ1 LYS   313     -14.555   5.300 -24.273  1.00  0.00           H  
ATOM   4763  HZ2 LYS   313     -15.360   6.536 -23.536  1.00  0.00           H  
ATOM   4764  HZ3 LYS   313     -15.239   6.495 -25.179  1.00  0.00           H  
ATOM   4765  N   TYR   314     -14.167   8.309 -20.755  1.00118.12           N  
ATOM   4766  CA  TYR   314     -15.350   7.509 -20.604  1.00118.12           C  
ATOM   4767  C   TYR   314     -16.434   8.299 -19.929  1.00118.12           C  
ATOM   4768  O   TYR   314     -17.588   8.255 -20.349  1.00118.12           O  
ATOM   4769  CB  TYR   314     -15.048   6.224 -19.805  1.00118.12           C  
ATOM   4770  CG  TYR   314     -16.292   5.450 -19.543  1.00118.12           C  
ATOM   4771  CD1 TYR   314     -16.832   4.620 -20.498  1.00118.12           C  
ATOM   4772  CD2 TYR   314     -16.928   5.565 -18.329  1.00118.12           C  
ATOM   4773  CE1 TYR   314     -17.982   3.911 -20.240  1.00118.12           C  
ATOM   4774  CE2 TYR   314     -18.075   4.858 -18.066  1.00118.12           C  
ATOM   4775  CZ  TYR   314     -18.605   4.030 -19.022  1.00118.12           C  
ATOM   4776  OH  TYR   314     -19.783   3.306 -18.750  1.00118.12           O  
ATOM   4777  H   TYR   314     -13.345   7.993 -20.262  1.00  0.00           H  
ATOM   4778  HA  TYR   314     -15.699   7.222 -21.595  1.00  0.00           H  
ATOM   4779  HB3 TYR   314     -14.579   6.488 -18.858  1.00  0.00           H  
ATOM   4780  HB2 TYR   314     -14.347   5.605 -20.365  1.00  0.00           H  
ATOM   4781  HD1 TYR   314     -16.352   4.521 -21.460  1.00  0.00           H  
ATOM   4782  HD2 TYR   314     -16.525   6.217 -17.569  1.00  0.00           H  
ATOM   4783  HE1 TYR   314     -18.395   3.259 -20.995  1.00  0.00           H  
ATOM   4784  HE2 TYR   314     -18.561   4.954 -17.106  1.00  0.00           H  
ATOM   4785  HH  TYR   314     -20.083   3.504 -17.860  1.00  0.00           H  
ATOM   4786  N   ILE   315     -16.090   9.069 -18.881  1.00 93.96           N  
ATOM   4787  CA  ILE   315     -17.081   9.811 -18.151  1.00 93.96           C  
ATOM   4788  C   ILE   315     -17.726  10.806 -19.060  1.00 93.96           C  
ATOM   4789  O   ILE   315     -18.937  11.006 -19.003  1.00 93.96           O  
ATOM   4790  CB  ILE   315     -16.533  10.563 -16.971  1.00 93.96           C  
ATOM   4791  CG1 ILE   315     -15.562  11.666 -17.417  1.00 93.96           C  
ATOM   4792  CG2 ILE   315     -15.902   9.539 -16.012  1.00 93.96           C  
ATOM   4793  CD1 ILE   315     -15.184  12.636 -16.300  1.00 93.96           C  
ATOM   4794  H   ILE   315     -15.124   9.132 -18.596  1.00  0.00           H  
ATOM   4795  HA  ILE   315     -17.844   9.118 -17.797  1.00  0.00           H  
ATOM   4796  HB  ILE   315     -17.368  11.038 -16.456  1.00  0.00           H  
ATOM   4797 HG13 ILE   315     -16.002  12.222 -18.244  1.00  0.00           H  
ATOM   4798 HG12 ILE   315     -14.659  11.210 -17.822  1.00  0.00           H  
ATOM   4799 HG21 ILE   315     -15.495  10.058 -15.144  1.00  0.00           H  
ATOM   4800 HG22 ILE   315     -16.662   8.829 -15.686  1.00  0.00           H  
ATOM   4801 HG23 ILE   315     -15.102   9.005 -16.524  1.00  0.00           H  
ATOM   4802 HD11 ILE   315     -14.496  13.388 -16.687  1.00  0.00           H  
ATOM   4803 HD12 ILE   315     -16.081  13.127 -15.923  1.00  0.00           H  
ATOM   4804 HD13 ILE   315     -14.703  12.088 -15.490  1.00  0.00           H  
ATOM   4805  N   LEU   316     -16.933  11.447 -19.940  1.00 41.21           N  
ATOM   4806  CA  LEU   316     -17.441  12.491 -20.781  1.00 41.21           C  
ATOM   4807  C   LEU   316     -18.564  11.963 -21.627  1.00 41.21           C  
ATOM   4808  O   LEU   316     -19.621  12.588 -21.703  1.00 41.21           O  
ATOM   4809  CB  LEU   316     -16.354  13.046 -21.719  1.00 41.21           C  
ATOM   4810  CG  LEU   316     -15.181  13.704 -20.966  1.00 41.21           C  
ATOM   4811  CD1 LEU   316     -14.124  14.256 -21.932  1.00 41.21           C  
ATOM   4812  CD2 LEU   316     -15.686  14.771 -19.982  1.00 41.21           C  
ATOM   4813  H   LEU   316     -15.958  11.196 -20.017  1.00  0.00           H  
ATOM   4814  HA  LEU   316     -17.818  13.301 -20.156  1.00  0.00           H  
ATOM   4815  HB3 LEU   316     -16.798  13.771 -22.400  1.00  0.00           H  
ATOM   4816  HB2 LEU   316     -15.973  12.240 -22.347  1.00  0.00           H  
ATOM   4817  HG  LEU   316     -14.701  12.923 -20.376  1.00  0.00           H  
ATOM   4818 HD11 LEU   316     -13.314  14.712 -21.364  1.00  0.00           H  
ATOM   4819 HD12 LEU   316     -13.728  13.443 -22.541  1.00  0.00           H  
ATOM   4820 HD13 LEU   316     -14.579  15.006 -22.579  1.00  0.00           H  
ATOM   4821 HD21 LEU   316     -14.839  15.219 -19.465  1.00  0.00           H  
ATOM   4822 HD22 LEU   316     -16.226  15.544 -20.529  1.00  0.00           H  
ATOM   4823 HD23 LEU   316     -16.353  14.308 -19.255  1.00  0.00           H  
ATOM   4824  N   GLN   317     -18.376  10.797 -22.279  1.00 76.65           N  
ATOM   4825  CA  GLN   317     -19.410  10.237 -23.107  1.00 76.65           C  
ATOM   4826  C   GLN   317     -20.569   9.802 -22.270  1.00 76.65           C  
ATOM   4827  O   GLN   317     -21.722   9.963 -22.663  1.00 76.65           O  
ATOM   4828  CB  GLN   317     -18.956   9.027 -23.943  1.00 76.65           C  
ATOM   4829  CG  GLN   317     -18.196   9.416 -25.211  1.00 76.65           C  
ATOM   4830  CD  GLN   317     -19.227   9.928 -26.210  1.00 76.65           C  
ATOM   4831  OE1 GLN   317     -19.069  10.997 -26.796  1.00 76.65           O  
ATOM   4832  NE2 GLN   317     -20.318   9.141 -26.413  1.00 76.65           N  
ATOM   4833  H   GLN   317     -17.500  10.303 -22.189  1.00  0.00           H  
ATOM   4834  HA  GLN   317     -19.755  11.013 -23.790  1.00  0.00           H  
ATOM   4835  HB3 GLN   317     -19.824   8.426 -24.210  1.00  0.00           H  
ATOM   4836  HB2 GLN   317     -18.329   8.379 -23.331  1.00  0.00           H  
ATOM   4837  HG3 GLN   317     -17.700   8.535 -25.620  1.00  0.00           H  
ATOM   4838  HG2 GLN   317     -17.489  10.212 -24.981  1.00  0.00           H  
ATOM   4839 HE22 GLN   317     -21.034   9.429 -27.063  1.00  0.00           H  
ATOM   4840 HE21 GLN   317     -20.412   8.268 -25.912  1.00  0.00           H  
ATOM   4841  N   LEU   318     -20.293   9.253 -21.077  1.00 32.69           N  
ATOM   4842  CA  LEU   318     -21.342   8.732 -20.252  1.00 32.69           C  
ATOM   4843  C   LEU   318     -22.293   9.847 -19.957  1.00 32.69           C  
ATOM   4844  O   LEU   318     -23.507   9.661 -20.003  1.00 32.69           O  
ATOM   4845  CB  LEU   318     -20.817   8.185 -18.915  1.00 32.69           C  
ATOM   4846  CG  LEU   318     -21.918   7.610 -18.003  1.00 32.69           C  
ATOM   4847  CD1 LEU   318     -22.590   6.385 -18.643  1.00 32.69           C  
ATOM   4848  CD2 LEU   318     -21.378   7.324 -16.595  1.00 32.69           C  
ATOM   4849  H   LEU   318     -19.338   9.204 -20.753  1.00  0.00           H  
ATOM   4850  HA  LEU   318     -21.865   7.939 -20.787  1.00  0.00           H  
ATOM   4851  HB3 LEU   318     -20.286   8.976 -18.386  1.00  0.00           H  
ATOM   4852  HB2 LEU   318     -20.069   7.416 -19.107  1.00  0.00           H  
ATOM   4853  HG  LEU   318     -22.684   8.379 -17.902  1.00  0.00           H  
ATOM   4854 HD11 LEU   318     -23.361   6.003 -17.975  1.00  0.00           H  
ATOM   4855 HD12 LEU   318     -23.041   6.672 -19.592  1.00  0.00           H  
ATOM   4856 HD13 LEU   318     -21.843   5.609 -18.816  1.00  0.00           H  
ATOM   4857 HD21 LEU   318     -22.177   6.919 -15.974  1.00  0.00           H  
ATOM   4858 HD22 LEU   318     -20.565   6.600 -16.658  1.00  0.00           H  
ATOM   4859 HD23 LEU   318     -21.008   8.249 -16.154  1.00  0.00           H  
ATOM   4860  N   PHE   319     -21.763  11.050 -19.658  1.00 54.64           N  
ATOM   4861  CA  PHE   319     -22.623  12.158 -19.361  1.00 54.64           C  
ATOM   4862  C   PHE   319     -23.473  12.446 -20.551  1.00 54.64           C  
ATOM   4863  O   PHE   319     -24.691  12.582 -20.429  1.00 54.64           O  
ATOM   4864  CB  PHE   319     -21.864  13.453 -19.015  1.00 54.64           C  
ATOM   4865  CG  PHE   319     -21.401  13.362 -17.604  1.00 54.64           C  
ATOM   4866  CD1 PHE   319     -20.267  12.662 -17.263  1.00 54.64           C  
ATOM   4867  CD2 PHE   319     -22.115  14.001 -16.614  1.00 54.64           C  
ATOM   4868  CE1 PHE   319     -19.859  12.594 -15.953  1.00 54.64           C  
ATOM   4869  CE2 PHE   319     -21.713  13.937 -15.303  1.00 54.64           C  
ATOM   4870  CZ  PHE   319     -20.580  13.232 -14.971  1.00 54.64           C  
ATOM   4871  H   PHE   319     -20.761  11.171 -19.644  1.00  0.00           H  
ATOM   4872  HA  PHE   319     -23.267  11.890 -18.524  1.00  0.00           H  
ATOM   4873  HB3 PHE   319     -22.534  14.307 -19.122  1.00  0.00           H  
ATOM   4874  HB2 PHE   319     -21.003  13.557 -19.674  1.00  0.00           H  
ATOM   4875  HD1 PHE   319     -19.692  12.161 -18.027  1.00  0.00           H  
ATOM   4876  HD2 PHE   319     -23.003  14.562 -16.865  1.00  0.00           H  
ATOM   4877  HE1 PHE   319     -18.970  12.038 -15.694  1.00  0.00           H  
ATOM   4878  HE2 PHE   319     -22.285  14.440 -14.538  1.00  0.00           H  
ATOM   4879  HZ  PHE   319     -20.256  13.178 -13.943  1.00  0.00           H  
ATOM   4880  N   LYS   320     -22.864  12.525 -21.747  1.00267.64           N  
ATOM   4881  CA  LYS   320     -23.673  12.840 -22.881  1.00267.64           C  
ATOM   4882  C   LYS   320     -24.613  11.701 -23.052  1.00267.64           C  
ATOM   4883  O   LYS   320     -24.217  10.539 -22.963  1.00267.64           O  
ATOM   4884  CB  LYS   320     -22.865  13.034 -24.174  1.00267.64           C  
ATOM   4885  CG  LYS   320     -21.849  14.166 -24.031  1.00267.64           C  
ATOM   4886  CD  LYS   320     -22.488  15.480 -23.573  1.00267.64           C  
ATOM   4887  CE  LYS   320     -21.478  16.527 -23.104  1.00267.64           C  
ATOM   4888  NZ  LYS   320     -22.189  17.724 -22.600  1.00267.64           N1+
ATOM   4889  H   LYS   320     -21.870  12.364 -21.819  1.00  0.00           H  
ATOM   4890  HA  LYS   320     -24.242  13.747 -22.674  1.00  0.00           H  
ATOM   4891  HB3 LYS   320     -23.545  13.260 -24.995  1.00  0.00           H  
ATOM   4892  HB2 LYS   320     -22.346  12.108 -24.420  1.00  0.00           H  
ATOM   4893  HG3 LYS   320     -21.343  14.321 -24.983  1.00  0.00           H  
ATOM   4894  HG2 LYS   320     -21.078  13.870 -23.320  1.00  0.00           H  
ATOM   4895  HD3 LYS   320     -23.197  15.277 -22.770  1.00  0.00           H  
ATOM   4896  HD2 LYS   320     -23.086  15.894 -24.384  1.00  0.00           H  
ATOM   4897  HE3 LYS   320     -20.836  16.812 -23.938  1.00  0.00           H  
ATOM   4898  HE2 LYS   320     -20.863  16.107 -22.309  1.00  0.00           H  
ATOM   4899  HZ1 LYS   320     -21.516  18.411 -22.292  1.00  0.00           H  
ATOM   4900  HZ2 LYS   320     -22.755  18.116 -23.337  1.00  0.00           H  
ATOM   4901  HZ3 LYS   320     -22.781  17.462 -21.824  1.00  0.00           H  
ATOM   4902  HXT LYS   320     -25.654  11.902 -23.258  1.00  0.00           H  
TER    4903      LYS   320
HETATM 4904  C1  UNK     1      -2.726   5.515 -21.571  1.00  0.00           C  
HETATM 4905  C2  UNK     1      -2.169   6.161 -22.701  1.00  0.00           C  
HETATM 4906  C3  UNK     1      -2.512   5.761 -24.009  1.00  0.00           C  
HETATM 4907  C4  UNK     1      -3.415   4.707 -24.217  1.00  0.00           C  
HETATM 4908  O1  UNK     1      -2.497   5.911 -20.267  1.00  0.00           O  
HETATM 4909  C5  UNK     1      -3.962   4.062 -23.099  1.00  0.00           C  
HETATM 4910  C6  UNK     1      -3.603   4.423 -21.772  1.00  0.00           C  
HETATM 4911  C7  UNK     1      -4.374   3.562 -20.946  1.00  0.00           C  
HETATM 4912  N1  UNK     1      -5.163   2.771 -21.633  1.00  0.00           N  
HETATM 4913  N2  UNK     1      -4.927   3.075 -22.938  1.00  0.00           N  
HETATM 4914  N3  UNK     1      -4.443   3.703 -19.561  1.00  0.00           N  
HETATM 4915  C8  UNK     1      -2.113   7.260 -20.062  1.00  0.00           C  
HETATM 4916  S1  UNK     1      -5.896   4.162 -18.791  1.00  0.00           S  
HETATM 4917  O2  UNK     1      -6.364   5.367 -19.480  1.00  0.00           O  
HETATM 4918  O3  UNK     1      -6.695   2.961 -18.760  1.00  0.00           O  
HETATM 4919  C9  UNK     1      -5.634   4.526 -17.106  1.00  0.00           C  
HETATM 4920  C10 UNK     1      -5.495   3.636 -16.059  1.00  0.00           C  
HETATM 4921  C11 UNK     1      -5.110   4.296 -14.855  1.00  0.00           C  
HETATM 4922  C12 UNK     1      -5.090   5.658 -15.019  1.00  0.00           C  
HETATM 4923  S2  UNK     1      -5.495   6.161 -16.616  1.00  0.00           S  
HETATM 4924 CL1  UNK     1      -4.693   6.859 -13.861  1.00  0.00          Cl  
HETATM 4925  C13 UNK     1      -5.745   2.450 -23.962  1.00  0.00           C  
HETATM 4926  C14 UNK     1      -3.898  -0.978 -25.861  1.00  0.00           C  
HETATM 4927  C15 UNK     1      -4.489  -1.114 -24.584  1.00  0.00           C  
HETATM 4928  C16 UNK     1      -5.064   0.013 -23.963  1.00  0.00           C  
HETATM 4929  C17 UNK     1      -5.066   1.263 -24.613  1.00  0.00           C  
HETATM 4930  C18 UNK     1      -4.473   1.392 -25.885  1.00  0.00           C  
HETATM 4931  C19 UNK     1      -3.888   0.273 -26.507  1.00  0.00           C  
HETATM 4932  C20 UNK     1      -4.490  -2.444 -23.854  1.00  0.00           C  
HETATM 4933  N4  UNK     1      -4.576  -3.598 -24.738  1.00  0.00           N  
HETATM 4934  C21 UNK     1      -5.645  -4.388 -24.910  1.00  0.00           C
[truncated: 4,315 more chars]
