# Supplementary material for: Exploring an Intracellular Allosteric Site of CC-Chemokine Receptor 4 from 3D Models, Probe Simulations, and Mutagenesis
Source: ACS Pharmacol Transl Sci. 2024 Jul 16;7(8):2516–26. doi: 10.1021/acsptsci.4c00330 (PMC11320731; doi:10.1021/acsptsci.4c00330)
Supplement: Supplementary file 2 — pt4c00330_si_002.zip [file pt4c00330_si_002.zip › GSK_CCR4-alpha-dock-scal0_7.pdb]

REMARK   4      COMPLIES WITH FORMAT V. 3.0, 1-DEC-2006
REMARK 888
REMARK 888 WRITTEN BY MAESTRO (A PRODUCT OF SCHRODINGER, LLC)
TITLE     ALPHAFOLD MONOMER V2.0 PREDICTION FOR C-C CHEMOKINE RECEPTOR
TITLE    2 TYPE 4 (P51679)
EXPDTA    THEORETICAL MODEL, MODELLER 9.23 2020/01/07 12:40:52
REMARK 250  TEMPERATURE           (KELVIN) : NULL
REMARK 250  PH                             : NULL
CRYST1    1.000    1.000    1.000  90.00  90.00  90.00 P 1           1
MODEL        1
ATOM      1  N   PRO A  28       8.118   7.050  33.145  1.00 55.95           N  
ATOM      2  CA  PRO A  28       7.537   6.466  31.943  1.00 55.95           C  
ATOM      3  C   PRO A  28       7.078   7.598  31.017  1.00 55.95           C  
ATOM      4  O   PRO A  28       6.381   8.515  31.461  1.00 55.95           O  
ATOM      5  CB  PRO A  28       6.395   5.564  32.426  1.00 55.95           C  
ATOM      6  CG  PRO A  28       6.062   6.085  33.826  1.00 55.95           C  
ATOM      7  CD  PRO A  28       7.387   6.651  34.333  1.00 55.95           C  
ATOM      8  H   PRO A  28       8.896   7.629  33.520  1.00  0.00           H  
ATOM      9  HA  PRO A  28       8.288   5.862  31.433  1.00  0.00           H  
ATOM     10  HB3 PRO A  28       6.754   4.537  32.499  1.00  0.00           H  
ATOM     11  HB2 PRO A  28       5.530   5.697  31.776  1.00  0.00           H  
ATOM     12  HG3 PRO A  28       5.760   5.252  34.459  1.00  0.00           H  
ATOM     13  HG2 PRO A  28       5.333   6.892  33.746  1.00  0.00           H  
ATOM     14  HD2 PRO A  28       7.193   7.527  34.951  1.00  0.00           H  
ATOM     15  HD3 PRO A  28       7.940   5.867  34.852  1.00  0.00           H  
ATOM     16  N   CYS A  29       7.503   7.564  29.749  1.00 64.04           N  
ATOM     17  CA  CYS A  29       7.200   8.616  28.783  1.00 64.04           C  
ATOM     18  C   CYS A  29       5.686   8.853  28.700  1.00 64.04           C  
ATOM     19  O   CYS A  29       4.912   7.953  28.371  1.00 64.04           O  
ATOM     20  CB  CYS A  29       7.763   8.239  27.407  1.00 64.04           C  
ATOM     21  SG  CYS A  29       9.564   8.120  27.331  1.00 64.04           S  
ATOM     22  H   CYS A  29       8.059   6.785  29.424  1.00  0.00           H  
ATOM     23  HA  CYS A  29       7.678   9.538  29.113  1.00  0.00           H  
ATOM     24  HB3 CYS A  29       7.418   8.960  26.666  1.00  0.00           H  
ATOM     25  HB2 CYS A  29       7.327   7.294  27.085  1.00  0.00           H  
ATOM     26  N   THR A  30       5.242  10.075  28.995  1.00 60.11           N  
ATOM     27  CA  THR A  30       3.818  10.436  28.976  1.00 60.11           C  
ATOM     28  C   THR A  30       3.333  10.600  27.531  1.00 60.11           C  
ATOM     29  O   THR A  30       3.654  11.595  26.879  1.00 60.11           O  
ATOM     30  CB  THR A  30       3.566  11.716  29.791  1.00 60.11           C  
ATOM     31  CG2 THR A  30       3.791  11.507  31.287  1.00 60.11           C  
ATOM     32  OG1 THR A  30       4.438  12.733  29.350  1.00 60.11           O  
ATOM     33  H   THR A  30       5.895  10.802  29.245  1.00  0.00           H  
ATOM     34  HA  THR A  30       3.255   9.625  29.435  1.00  0.00           H  
ATOM     35  HB  THR A  30       2.537  12.039  29.630  1.00  0.00           H  
ATOM     36 HG21 THR A  30       3.599  12.440  31.817  1.00  0.00           H  
ATOM     37 HG22 THR A  30       3.111  10.737  31.653  1.00  0.00           H  
ATOM     38 HG23 THR A  30       4.821  11.195  31.461  1.00  0.00           H  
ATOM     39  HG1 THR A  30       4.281  13.532  29.858  1.00  0.00           H  
ATOM     40  N   LYS A  31       2.539   9.639  27.036  1.00 67.28           N  
ATOM     41  CA  LYS A  31       1.954   9.612  25.674  1.00 67.28           C  
ATOM     42  C   LYS A  31       0.493  10.114  25.607  1.00 67.28           C  
ATOM     43  O   LYS A  31      -0.200   9.887  24.619  1.00 67.28           O  
ATOM     44  CB  LYS A  31       2.123   8.204  25.045  1.00 67.28           C  
ATOM     45  CG  LYS A  31       3.587   7.727  24.927  1.00 67.28           C  
ATOM     46  CD  LYS A  31       3.720   6.396  24.158  1.00 67.28           C  
ATOM     47  CE  LYS A  31       5.204   5.977  24.045  1.00 67.28           C  
ATOM     48  NZ  LYS A  31       5.504   5.162  22.834  1.00 67.28           N1+
ATOM     49  H   LYS A  31       2.292   8.843  27.606  1.00  0.00           H  
ATOM     50  HA  LYS A  31       2.546  10.297  25.067  1.00  0.00           H  
ATOM     51  HB3 LYS A  31       1.658   8.192  24.059  1.00  0.00           H  
ATOM     52  HB2 LYS A  31       1.552   7.479  25.625  1.00  0.00           H  
ATOM     53  HG3 LYS A  31       4.012   7.612  25.924  1.00  0.00           H  
ATOM     54  HG2 LYS A  31       4.179   8.494  24.429  1.00  0.00           H  
ATOM     55  HD3 LYS A  31       3.299   6.509  23.160  1.00  0.00           H  
ATOM     56  HD2 LYS A  31       3.163   5.618  24.679  1.00  0.00           H  
ATOM     57  HE3 LYS A  31       5.492   5.420  24.936  1.00  0.00           H  
ATOM     58  HE2 LYS A  31       5.832   6.867  24.046  1.00  0.00           H  
ATOM     59  HZ1 LYS A  31       6.485   4.924  22.823  1.00  0.00           H  
ATOM     60  HZ2 LYS A  31       4.953   4.316  22.853  1.00  0.00           H  
ATOM     61  HZ3 LYS A  31       5.276   5.694  22.006  1.00  0.00           H  
ATOM     62  N   GLU A  32      -0.005  10.780  26.651  1.00 67.09           N  
ATOM     63  CA  GLU A  32      -1.442  11.085  26.819  1.00 67.09           C  
ATOM     64  C   GLU A  32      -2.021  12.008  25.736  1.00 67.09           C  
ATOM     65  O   GLU A  32      -3.041  11.681  25.131  1.00 67.09           O  
ATOM     66  CB  GLU A  32      -1.692  11.702  28.202  1.00 67.09           C  
ATOM     67  CG  GLU A  32      -1.398  10.715  29.340  1.00 67.09           C  
ATOM     68  CD  GLU A  32      -1.693  11.294  30.733  1.00 67.09           C  
ATOM     69  OE1 GLU A  32      -1.576  10.507  31.696  1.00 67.09           O  
ATOM     70  OE2 GLU A  32      -1.990  12.506  30.822  1.00 67.09           O1-
ATOM     71  H   GLU A  32       0.611  11.107  27.381  1.00  0.00           H  
ATOM     72  HA  GLU A  32      -1.985  10.142  26.775  1.00  0.00           H  
ATOM     73  HB3 GLU A  32      -2.729  12.033  28.268  1.00  0.00           H  
ATOM     74  HB2 GLU A  32      -1.070  12.589  28.320  1.00  0.00           H  
ATOM     75  HG3 GLU A  32      -0.353  10.407  29.291  1.00  0.00           H  
ATOM     76  HG2 GLU A  32      -1.983   9.808  29.194  1.00  0.00           H  
ATOM     77  N   GLY A  33      -1.355  13.127  25.434  1.00 73.73           N  
ATOM     78  CA  GLY A  33      -1.847  14.085  24.431  1.00 73.73           C  
ATOM     79  C   GLY A  33      -1.904  13.507  23.012  1.00 73.73           C  
ATOM     80  O   GLY A  33      -2.778  13.864  22.227  1.00 73.73           O  
ATOM     81  H   GLY A  33      -0.483  13.338  25.898  1.00  0.00           H  
ATOM     82  HA3 GLY A  33      -1.212  14.970  24.435  1.00  0.00           H  
ATOM     83  HA2 GLY A  33      -2.839  14.434  24.720  1.00  0.00           H  
ATOM     84  N   ILE A  34      -0.999  12.575  22.704  1.00 73.69           N  
ATOM     85  CA  ILE A  34      -0.954  11.846  21.435  1.00 73.69           C  
ATOM     86  C   ILE A  34      -2.190  10.955  21.294  1.00 73.69           C  
ATOM     87  O   ILE A  34      -2.887  11.010  20.282  1.00 73.69           O  
ATOM     88  CB  ILE A  34       0.345  11.011  21.381  1.00 73.69           C  
ATOM     89  CG1 ILE A  34       1.587  11.904  21.288  1.00 73.69           C  
ATOM     90  CG2 ILE A  34       0.327  10.116  20.156  1.00 73.69           C  
ATOM     91  CD1 ILE A  34       2.920  11.192  21.506  1.00 73.69           C  
ATOM     92  H   ILE A  34      -0.278  12.331  23.369  1.00  0.00           H  
ATOM     93  HA  ILE A  34      -0.945  12.566  20.616  1.00  0.00           H  
ATOM     94  HB  ILE A  34       0.412  10.394  22.276  1.00  0.00           H  
ATOM     95 HG13 ILE A  34       1.496  12.723  22.001  1.00  0.00           H  
ATOM     96 HG12 ILE A  34       1.600  12.404  20.320  1.00  0.00           H  
ATOM     97 HG21 ILE A  34       1.244   9.529  20.120  1.00  0.00           H  
ATOM     98 HG22 ILE A  34      -0.531   9.446  20.208  1.00  0.00           H  
ATOM     99 HG23 ILE A  34       0.254  10.729  19.257  1.00  0.00           H  
ATOM    100 HD11 ILE A  34       3.735  11.910  21.420  1.00  0.00           H  
ATOM    101 HD12 ILE A  34       2.936  10.742  22.499  1.00  0.00           H  
ATOM    102 HD13 ILE A  34       3.044  10.412  20.754  1.00  0.00           H  
ATOM    103  N   LYS A  35      -2.470  10.156  22.328  1.00 77.55           N  
ATOM    104  CA  LYS A  35      -3.601   9.226  22.350  1.00 77.55           C  
ATOM    105  C   LYS A  35      -4.932   9.966  22.218  1.00 77.55           C  
ATOM    106  O   LYS A  35      -5.745   9.593  21.384  1.00 77.55           O  
ATOM    107  CB  LYS A  35      -3.526   8.405  23.641  1.00 77.55           C  
ATOM    108  CG  LYS A  35      -4.475   7.202  23.609  1.00 77.55           C  
ATOM    109  CD  LYS A  35      -4.419   6.463  24.950  1.00 77.55           C  
ATOM    110  CE  LYS A  35      -5.270   5.190  24.911  1.00 77.55           C  
ATOM    111  NZ  LYS A  35      -6.561   5.380  25.600  1.00 77.55           N1+
ATOM    112  H   LYS A  35      -1.886  10.173  23.151  1.00  0.00           H  
ATOM    113  HA  LYS A  35      -3.502   8.546  21.505  1.00  0.00           H  
ATOM    114  HB3 LYS A  35      -3.776   9.041  24.491  1.00  0.00           H  
ATOM    115  HB2 LYS A  35      -2.504   8.057  23.791  1.00  0.00           H  
ATOM    116  HG3 LYS A  35      -4.176   6.525  22.809  1.00  0.00           H  
ATOM    117  HG2 LYS A  35      -5.493   7.546  23.427  1.00  0.00           H  
ATOM    118  HD3 LYS A  35      -4.782   7.118  25.741  1.00  0.00           H  
ATOM    119  HD2 LYS A  35      -3.385   6.201  25.177  1.00  0.00           H  
ATOM    120  HE3 LYS A  35      -4.724   4.373  25.383  1.00  0.00           H  
ATOM    121  HE2 LYS A  35      -5.452   4.906  23.874  1.00  0.00           H  
ATOM    122  HZ1 LYS A  35      -7.096   4.526  25.555  1.00  0.00           H  
ATOM    123  HZ2 LYS A  35      -6.395   5.624  26.566  1.00  0.00           H  
ATOM    124  HZ3 LYS A  35      -7.077   6.123  25.150  1.00  0.00           H  
ATOM    125  N   ALA A  36      -5.105  11.058  22.967  1.00 82.58           N  
ATOM    126  CA  ALA A  36      -6.318  11.874  22.919  1.00 82.58           C  
ATOM    127  C   ALA A  36      -6.558  12.505  21.533  1.00 82.58           C  
ATOM    128  O   ALA A  36      -7.694  12.569  21.065  1.00 82.58           O  
ATOM    129  CB  ALA A  36      -6.202  12.952  24.003  1.00 82.58           C  
ATOM    130  H   ALA A  36      -4.377  11.354  23.603  1.00  0.00           H  
ATOM    131  HA  ALA A  36      -7.169  11.237  23.158  1.00  0.00           H  
ATOM    132  HB1 ALA A  36      -7.094  13.577  23.992  1.00  0.00           H  
ATOM    133  HB2 ALA A  36      -6.104  12.477  24.979  1.00  0.00           H  
ATOM    134  HB3 ALA A  36      -5.323  13.568  23.811  1.00  0.00           H  
ATOM    135  N   PHE A  37      -5.494  12.954  20.853  1.00 83.77           N  
ATOM    136  CA  PHE A  37      -5.609  13.438  19.477  1.00 83.77           C  
ATOM    137  C   PHE A  37      -6.023  12.313  18.518  1.00 83.77           C  
ATOM    138  O   PHE A  37      -6.934  12.502  17.709  1.00 83.77           O  
ATOM    139  CB  PHE A  37      -4.290  14.086  19.037  1.00 83.77           C  
ATOM    140  CG  PHE A  37      -4.317  14.557  17.595  1.00 83.77           C  
ATOM    141  CD1 PHE A  37      -3.762  13.755  16.578  1.00 83.77           C  
ATOM    142  CD2 PHE A  37      -4.953  15.768  17.263  1.00 83.77           C  
ATOM    143  CE1 PHE A  37      -3.842  14.166  15.236  1.00 83.77           C  
ATOM    144  CE2 PHE A  37      -5.030  16.178  15.920  1.00 83.77           C  
ATOM    145  CZ  PHE A  37      -4.476  15.376  14.906  1.00 83.77           C  
ATOM    146  H   PHE A  37      -4.584  12.963  21.288  1.00  0.00           H  
ATOM    147  HA  PHE A  37      -6.385  14.203  19.452  1.00  0.00           H  
ATOM    148  HB3 PHE A  37      -3.474  13.375  19.172  1.00  0.00           H  
ATOM    149  HB2 PHE A  37      -4.067  14.930  19.690  1.00  0.00           H  
ATOM    150  HD1 PHE A  37      -3.276  12.824  16.829  1.00  0.00           H  
ATOM    151  HD2 PHE A  37      -5.382  16.383  18.038  1.00  0.00           H  
ATOM    152  HE1 PHE A  37      -3.414  13.551  14.457  1.00  0.00           H  
ATOM    153  HE2 PHE A  37      -5.515  17.109  15.668  1.00  0.00           H  
ATOM    154  HZ  PHE A  37      -4.538  15.690  13.874  1.00  0.00           H  
ATOM    155  N   GLY A  38      -5.388  11.142  18.633  1.00 84.00           N  
ATOM    156  CA  GLY A  38      -5.708   9.963  17.828  1.00 84.00           C  
ATOM    157  C   GLY A  38      -7.165   9.514  17.988  1.00 84.00           C  
ATOM    158  O   GLY A  38      -7.859   9.337  16.989  1.00 84.00           O  
ATOM    159  H   GLY A  38      -4.641  11.035  19.305  1.00  0.00           H  
ATOM    160  HA3 GLY A  38      -5.044   9.145  18.104  1.00  0.00           H  
ATOM    161  HA2 GLY A  38      -5.509  10.176  16.778  1.00  0.00           H  
ATOM    162  N   GLU A  39      -7.652   9.430  19.228  1.00 86.54           N  
ATOM    163  CA  GLU A  39      -9.031   9.043  19.571  1.00 86.54           C  
ATOM    164  C   GLU A  39     -10.088   9.945  18.919  1.00 86.54           C  
ATOM    165  O   GLU A  39     -11.151   9.471  18.512  1.00 86.54           O  
ATOM    166  CB  GLU A  39      -9.199   9.053  21.106  1.00 86.54           C  
ATOM    167  CG  GLU A  39      -8.569   7.824  21.793  1.00 86.54           C  
ATOM    168  CD  GLU A  39      -8.472   7.917  23.328  1.00 86.54           C  
ATOM    169  OE1 GLU A  39      -7.931   6.961  23.948  1.00 86.54           O  
ATOM    170  OE2 GLU A  39      -8.866   8.945  23.919  1.00 86.54           O1-
ATOM    171  H   GLU A  39      -7.060   9.641  20.018  1.00  0.00           H  
ATOM    172  HA  GLU A  39      -9.193   8.025  19.219  1.00  0.00           H  
ATOM    173  HB3 GLU A  39     -10.259   9.103  21.354  1.00  0.00           H  
ATOM    174  HB2 GLU A  39      -8.756   9.961  21.513  1.00  0.00           H  
ATOM    175  HG3 GLU A  39      -7.576   7.647  21.379  1.00  0.00           H  
ATOM    176  HG2 GLU A  39      -9.132   6.931  21.521  1.00  0.00           H  
ATOM    177  N   LEU A  40      -9.797  11.241  18.765  1.00 88.46           N  
ATOM    178  CA  LEU A  40     -10.717  12.197  18.149  1.00 88.46           C  
ATOM    179  C   LEU A  40     -10.593  12.254  16.618  1.00 88.46           C  
ATOM    180  O   LEU A  40     -11.593  12.426  15.919  1.00 88.46           O  
ATOM    181  CB  LEU A  40     -10.469  13.568  18.805  1.00 88.46           C  
ATOM    182  CG  LEU A  40     -11.435  14.676  18.348  1.00 88.46           C  
ATOM    183  CD1 LEU A  40     -12.891  14.371  18.707  1.00 88.46           C  
ATOM    184  CD2 LEU A  40     -11.045  15.996  19.014  1.00 88.46           C  
ATOM    185  H   LEU A  40      -8.908  11.599  19.081  1.00  0.00           H  
ATOM    186  HA  LEU A  40     -11.734  11.888  18.392  1.00  0.00           H  
ATOM    187  HB3 LEU A  40      -9.442  13.879  18.611  1.00  0.00           H  
ATOM    188  HB2 LEU A  40     -10.525  13.465  19.889  1.00  0.00           H  
ATOM    189  HG  LEU A  40     -11.354  14.790  17.267  1.00  0.00           H  
ATOM    190 HD11 LEU A  40     -13.530  15.185  18.363  1.00  0.00           H  
ATOM    191 HD12 LEU A  40     -13.197  13.442  18.226  1.00  0.00           H  
ATOM    192 HD13 LEU A  40     -12.986  14.269  19.787  1.00  0.00           H  
ATOM    193 HD21 LEU A  40     -11.729  16.782  18.690  1.00  0.00           H  
ATOM    194 HD22 LEU A  40     -11.103  15.889  20.097  1.00  0.00           H  
ATOM    195 HD23 LEU A  40     -10.027  16.262  18.730  1.00  0.00           H  
ATOM    196  N   PHE A  41      -9.372  12.153  16.087  1.00 90.55           N  
ATOM    197  CA  PHE A  41      -9.082  12.425  14.676  1.00 90.55           C  
ATOM    198  C   PHE A  41      -9.133  11.182  13.776  1.00 90.55           C  
ATOM    199  O   PHE A  41      -9.638  11.254  12.651  1.00 90.55           O  
ATOM    200  CB  PHE A  41      -7.716  13.116  14.590  1.00 90.55           C  
ATOM    201  CG  PHE A  41      -7.306  13.470  13.175  1.00 90.55           C  
ATOM    202  CD1 PHE A  41      -6.335  12.697  12.509  1.00 90.55           C  
ATOM    203  CD2 PHE A  41      -7.917  14.550  12.515  1.00 90.55           C  
ATOM    204  CE1 PHE A  41      -5.970  13.012  11.189  1.00 90.55           C  
ATOM    205  CE2 PHE A  41      -7.561  14.858  11.190  1.00 90.55           C  
ATOM    206  CZ  PHE A  41      -6.588  14.088  10.527  1.00 90.55           C  
ATOM    207  H   PHE A  41      -8.591  11.878  16.665  1.00  0.00           H  
ATOM    208  HA  PHE A  41      -9.832  13.128  14.314  1.00  0.00           H  
ATOM    209  HB3 PHE A  41      -6.956  12.475  15.037  1.00  0.00           H  
ATOM    210  HB2 PHE A  41      -7.727  14.020  15.199  1.00  0.00           H  
ATOM    211  HD1 PHE A  41      -5.871  11.863  13.012  1.00  0.00           H  
ATOM    212  HD2 PHE A  41      -8.660  15.145  13.026  1.00  0.00           H  
ATOM    213  HE1 PHE A  41      -5.216  12.427  10.683  1.00  0.00           H  
ATOM    214  HE2 PHE A  41      -8.035  15.685  10.683  1.00  0.00           H  
ATOM    215  HZ  PHE A  41      -6.316  14.322   9.509  1.00  0.00           H  
ATOM    216  N   LEU A  42      -8.628  10.040  14.249  1.00 91.15           N  
ATOM    217  CA  LEU A  42      -8.500   8.822  13.441  1.00 91.15           C  
ATOM    218  C   LEU A  42      -9.852   8.211  13.038  1.00 91.15           C  
ATOM    219  O   LEU A  42      -9.997   7.874  11.861  1.00 91.15           O  
ATOM    220  CB  LEU A  42      -7.613   7.780  14.150  1.00 91.15           C  
ATOM    221  CG  LEU A  42      -6.167   8.223  14.430  1.00 91.15           C  
ATOM    222  CD1 LEU A  42      -5.435   7.170  15.261  1.00 91.15           C  
ATOM    223  CD2 LEU A  42      -5.391   8.439  13.141  1.00 91.15           C  
ATOM    224  H   LEU A  42      -8.312   9.985  15.207  1.00  0.00           H  
ATOM    225  HA  LEU A  42      -7.989   9.103  12.520  1.00  0.00           H  
ATOM    226  HB3 LEU A  42      -7.599   6.861  13.565  1.00  0.00           H  
ATOM    227  HB2 LEU A  42      -8.086   7.482  15.084  1.00  0.00           H  
ATOM    228  HG  LEU A  42      -6.189   9.158  14.989  1.00  0.00           H  
ATOM    229 HD11 LEU A  42      -4.414   7.501  15.451  1.00  0.00           H  
ATOM    230 HD12 LEU A  42      -5.954   7.032  16.210  1.00  0.00           H  
ATOM    231 HD13 LEU A  42      -5.416   6.227  14.716  1.00  0.00           H  
ATOM    232 HD21 LEU A  42      -4.374   8.752  13.377  1.00  0.00           H  
ATOM    233 HD22 LEU A  42      -5.363   7.510  12.574  1.00  0.00           H  
ATOM    234 HD23 LEU A  42      -5.880   9.212  12.548  1.00  0.00           H  
ATOM    235  N   PRO A  43     -10.873   8.096  13.914  1.00 94.04           N  
ATOM    236  CA  PRO A  43     -12.125   7.437  13.535  1.00 94.04           C  
ATOM    237  C   PRO A  43     -12.888   8.154  12.405  1.00 94.04           C  
ATOM    238  O   PRO A  43     -13.287   7.481  11.441  1.00 94.04           O  
ATOM    239  CB  PRO A  43     -12.952   7.280  14.815  1.00 94.04           C  
ATOM    240  CG  PRO A  43     -11.952   7.526  15.945  1.00 94.04           C  
ATOM    241  CD  PRO A  43     -10.871   8.401  15.342  1.00 94.04           C  
ATOM    242  HA  PRO A  43     -11.875   6.437  13.180  1.00  0.00           H  
ATOM    243  HB3 PRO A  43     -13.326   6.258  14.881  1.00  0.00           H  
ATOM    244  HB2 PRO A  43     -13.725   8.049  14.843  1.00  0.00           H  
ATOM    245  HG3 PRO A  43     -11.517   6.576  16.256  1.00  0.00           H  
ATOM    246  HG2 PRO A  43     -12.446   8.066  16.754  1.00  0.00           H  
ATOM    247  HD2 PRO A  43     -11.132   9.449  15.488  1.00  0.00           H  
ATOM    248  HD3 PRO A  43      -9.905   8.129  15.769  1.00  0.00           H  
ATOM    249  N   PRO A  44     -13.069   9.496  12.429  1.00 94.60           N  
ATOM    250  CA  PRO A  44     -13.656  10.219  11.302  1.00 94.60           C  
ATOM    251  C   PRO A  44     -12.830  10.082  10.020  1.00 94.60           C  
ATOM    252  O   PRO A  44     -13.396   9.848   8.950  1.00 94.60           O  
ATOM    253  CB  PRO A  44     -13.750  11.685  11.743  1.00 94.60           C  
ATOM    254  CG  PRO A  44     -13.779  11.607  13.265  1.00 94.60           C  
ATOM    255  CD  PRO A  44     -12.878  10.413  13.550  1.00 94.60           C  
ATOM    256  HA  PRO A  44     -14.660   9.839  11.119  1.00  0.00           H  
ATOM    257  HB3 PRO A  44     -14.689  12.109  11.385  1.00  0.00           H  
ATOM    258  HB2 PRO A  44     -12.852  12.214  11.426  1.00  0.00           H  
ATOM    259  HG3 PRO A  44     -14.793  11.378  13.593  1.00  0.00           H  
ATOM    260  HG2 PRO A  44     -13.324  12.506  13.680  1.00  0.00           H  
ATOM    261  HD2 PRO A  44     -11.838  10.740  13.575  1.00  0.00           H  
ATOM    262  HD3 PRO A  44     -13.199   9.928  14.471  1.00  0.00           H  
ATOM    263  N   LEU A  45     -11.497  10.178  10.116  1.00 93.44           N  
ATOM    264  CA  LEU A  45     -10.615  10.033   8.961  1.00 93.44           C  
ATOM    265  C   LEU A  45     -10.736   8.637   8.335  1.00 93.44           C  
ATOM    266  O   LEU A  45     -10.962   8.525   7.132  1.00 93.44           O  
ATOM    267  CB  LEU A  45      -9.168  10.339   9.384  1.00 93.44           C  
ATOM    268  CG  LEU A  45      -8.162  10.151   8.235  1.00 93.44           C  
ATOM    269  CD1 LEU A  45      -8.367  11.154   7.099  1.00 93.44           C  
ATOM    270  CD2 LEU A  45      -6.745  10.310   8.754  1.00 93.44           C  
ATOM    271  H   LEU A  45     -11.067  10.358  11.012  1.00  0.00           H  
ATOM    272  HA  LEU A  45     -10.913  10.767   8.213  1.00  0.00           H  
ATOM    273  HB3 LEU A  45      -8.890   9.695  10.218  1.00  0.00           H  
ATOM    274  HB2 LEU A  45      -9.108  11.362   9.754  1.00  0.00           H  
ATOM    275  HG  LEU A  45      -8.275   9.144   7.834  1.00  0.00           H  
ATOM    276 HD11 LEU A  45      -7.629  10.974   6.318  1.00  0.00           H  
ATOM    277 HD12 LEU A  45      -9.369  11.038   6.686  1.00  0.00           H  
ATOM    278 HD13 LEU A  45      -8.247  12.167   7.483  1.00  0.00           H  
ATOM    279 HD21 LEU A  45      -6.040  10.176   7.934  1.00  0.00           H  
ATOM    280 HD22 LEU A  45      -6.623  11.307   9.176  1.00  0.00           H  
ATOM    281 HD23 LEU A  45      -6.552   9.563   9.523  1.00  0.00           H  
ATOM    282  N   TYR A  46     -10.637   7.577   9.135  1.00 94.70           N  
ATOM    283  CA  TYR A  46     -10.730   6.194   8.661  1.00 94.70           C  
ATOM    284  C   TYR A  46     -12.106   5.896   8.071  1.00 94.70           C  
ATOM    285  O   TYR A  46     -12.199   5.200   7.061  1.00 94.70           O  
ATOM    286  CB  TYR A  46     -10.386   5.232   9.807  1.00 94.70           C  
ATOM    287  CG  TYR A  46      -8.924   5.187  10.234  1.00 94.70           C  
ATOM    288  CD1 TYR A  46      -7.943   6.014   9.650  1.00 94.70           C  
ATOM    289  CD2 TYR A  46      -8.537   4.280  11.240  1.00 94.70           C  
ATOM    290  CE1 TYR A  46      -6.611   5.948  10.088  1.00 94.70           C  
ATOM    291  CE2 TYR A  46      -7.203   4.217  11.691  1.00 94.70           C  
ATOM    292  OH  TYR A  46      -4.927   5.044  11.474  1.00 94.70           O  
ATOM    293  CZ  TYR A  46      -6.233   5.057  11.108  1.00 94.70           C  
ATOM    294  H   TYR A  46     -10.491   7.705  10.126  1.00  0.00           H  
ATOM    295  HA  TYR A  46      -9.989   6.058   7.874  1.00  0.00           H  
ATOM    296  HB3 TYR A  46     -10.714   4.227   9.542  1.00  0.00           H  
ATOM    297  HB2 TYR A  46     -11.006   5.467  10.672  1.00  0.00           H  
ATOM    298  HD1 TYR A  46      -8.215   6.701   8.863  1.00  0.00           H  
ATOM    299  HD2 TYR A  46      -9.269   3.620  11.681  1.00  0.00           H  
ATOM    300  HE1 TYR A  46      -5.863   6.585   9.641  1.00  0.00           H  
ATOM    301  HE2 TYR A  46      -6.931   3.527  12.476  1.00  0.00           H  
ATOM    302  HH  TYR A  46      -4.797   4.400  12.174  1.00  0.00           H  
ATOM    303  N   SER A  47     -13.169   6.488   8.625  1.00 95.32           N  
ATOM    304  CA  SER A  47     -14.520   6.404   8.059  1.00 95.32           C  
ATOM    305  C   SER A  47     -14.607   7.058   6.676  1.00 95.32           C  
ATOM    306  O   SER A  47     -15.181   6.478   5.753  1.00 95.32           O  
ATOM    307  CB  SER A  47     -15.535   7.052   9.002  1.00 95.32           C  
ATOM    308  OG  SER A  47     -15.524   6.413  10.261  1.00 95.32           O  
ATOM    309  H   SER A  47     -13.061   7.026   9.472  1.00  0.00           H  
ATOM    310  HA  SER A  47     -14.777   5.350   7.954  1.00  0.00           H  
ATOM    311  HB3 SER A  47     -16.532   6.980   8.567  1.00  0.00           H  
ATOM    312  HB2 SER A  47     -15.291   8.106   9.128  1.00  0.00           H  
ATOM    313  HG  SER A  47     -16.166   6.832  10.838  1.00  0.00           H  
ATOM    314  N   LEU A  48     -14.006   8.239   6.491  1.00 95.54           N  
ATOM    315  CA  LEU A  48     -13.954   8.915   5.191  1.00 95.54           C  
ATOM    316  C   LEU A  48     -13.134   8.114   4.172  1.00 95.54           C  
ATOM    317  O   LEU A  48     -13.601   7.884   3.054  1.00 95.54           O  
ATOM    318  CB  LEU A  48     -13.372  10.332   5.357  1.00 95.54           C  
ATOM    319  CG  LEU A  48     -14.305  11.328   6.066  1.00 95.54           C  
ATOM    320  CD1 LEU A  48     -13.524  12.600   6.402  1.00 95.54           C  
ATOM    321  CD2 LEU A  48     -15.499  11.723   5.191  1.00 95.54           C  
ATOM    322  H   LEU A  48     -13.563   8.706   7.268  1.00  0.00           H  
ATOM    323  HA  LEU A  48     -14.972   9.007   4.813  1.00  0.00           H  
ATOM    324  HB3 LEU A  48     -13.099  10.726   4.378  1.00  0.00           H  
ATOM    325  HB2 LEU A  48     -12.427  10.273   5.897  1.00  0.00           H  
ATOM    326  HG  LEU A  48     -14.672  10.880   6.989  1.00  0.00           H  
ATOM    327 HD11 LEU A  48     -14.183  13.309   6.905  1.00  0.00           H  
ATOM    328 HD12 LEU A  48     -12.689  12.352   7.057  1.00  0.00           H  
ATOM    329 HD13 LEU A  48     -13.144  13.047   5.484  1.00  0.00           H  
ATOM    330 HD21 LEU A  48     -16.131  12.427   5.732  1.00  0.00           H  
ATOM    331 HD22 LEU A  48     -15.140  12.188   4.273  1.00  0.00           H  
ATOM    332 HD23 LEU A  48     -16.078  10.834   4.943  1.00  0.00           H  
ATOM    333  N   VAL A  49     -11.941   7.652   4.562  1.00 95.52           N  
ATOM    334  CA  VAL A  49     -11.069   6.825   3.711  1.00 95.52           C  
ATOM    335  C   VAL A  49     -11.779   5.527   3.322  1.00 95.52           C  
ATOM    336  O   VAL A  49     -11.765   5.149   2.152  1.00 95.52           O  
ATOM    337  CB  VAL A  49      -9.720   6.543   4.408  1.00 95.52           C  
ATOM    338  CG1 VAL A  49      -8.818   5.586   3.614  1.00 95.52           C  
ATOM    339  CG2 VAL A  49      -8.911   7.836   4.586  1.00 95.52           C  
ATOM    340  H   VAL A  49     -11.593   7.867   5.485  1.00  0.00           H  
ATOM    341  HA  VAL A  49     -10.865   7.382   2.797  1.00  0.00           H  
ATOM    342  HB  VAL A  49      -9.914   6.111   5.389  1.00  0.00           H  
ATOM    343 HG11 VAL A  49      -7.886   5.430   4.157  1.00  0.00           H  
ATOM    344 HG12 VAL A  49      -9.327   4.632   3.484  1.00  0.00           H  
ATOM    345 HG13 VAL A  49      -8.601   6.017   2.637  1.00  0.00           H  
ATOM    346 HG21 VAL A  49      -7.965   7.608   5.078  1.00  0.00           H  
ATOM    347 HG22 VAL A  49      -8.714   8.280   3.611  1.00  0.00           H  
ATOM    348 HG23 VAL A  49      -9.478   8.538   5.196  1.00  0.00           H  
ATOM    349  N   PHE A  50     -12.485   4.889   4.256  1.00 96.42           N  
ATOM    350  CA  PHE A  50     -13.304   3.715   3.966  1.00 96.42           C  
ATOM    351  C   PHE A  50     -14.371   4.008   2.907  1.00 96.42           C  
ATOM    352  O   PHE A  50     -14.428   3.310   1.898  1.00 96.42           O  
ATOM    353  CB  PHE A  50     -13.938   3.183   5.255  1.00 96.42           C  
ATOM    354  CG  PHE A  50     -14.971   2.102   5.009  1.00 96.42           C  
ATOM    355  CD1 PHE A  50     -16.334   2.344   5.264  1.00 96.42           C  
ATOM    356  CD2 PHE A  50     -14.570   0.862   4.485  1.00 96.42           C  
ATOM    357  CE1 PHE A  50     -17.283   1.333   5.024  1.00 96.42           C  
ATOM    358  CE2 PHE A  50     -15.512  -0.153   4.253  1.00 96.42           C  
ATOM    359  CZ  PHE A  50     -16.870   0.080   4.532  1.00 96.42           C  
ATOM    360  H   PHE A  50     -12.469   5.212   5.213  1.00  0.00           H  
ATOM    361  HA  PHE A  50     -12.647   2.939   3.572  1.00  0.00           H  
ATOM    362  HB3 PHE A  50     -14.400   4.008   5.797  1.00  0.00           H  
ATOM    363  HB2 PHE A  50     -13.157   2.796   5.910  1.00  0.00           H  
ATOM    364  HD1 PHE A  50     -16.651   3.304   5.643  1.00  0.00           H  
ATOM    365  HD2 PHE A  50     -13.529   0.683   4.256  1.00  0.00           H  
ATOM    366  HE1 PHE A  50     -18.329   1.518   5.217  1.00  0.00           H  
ATOM    367  HE2 PHE A  50     -15.193  -1.107   3.863  1.00  0.00           H  
ATOM    368  HZ  PHE A  50     -17.597  -0.701   4.370  1.00  0.00           H  
ATOM    369  N   VAL A  51     -15.183   5.055   3.087  1.00 96.55           N  
ATOM    370  CA  VAL A  51     -16.264   5.392   2.144  1.00 96.55           C  
ATOM    371  C   VAL A  51     -15.712   5.708   0.753  1.00 96.55           C  
ATOM    372  O   VAL A  51     -16.159   5.127  -0.239  1.00 96.55           O  
ATOM    373  CB  VAL A  51     -17.125   6.551   2.690  1.00 96.55           C  
ATOM    374  CG1 VAL A  51     -18.121   7.087   1.650  1.00 96.55           C  
ATOM    375  CG2 VAL A  51     -17.946   6.086   3.899  1.00 96.55           C  
ATOM    376  H   VAL A  51     -15.067   5.652   3.893  1.00  0.00           H  
ATOM    377  HA  VAL A  51     -16.908   4.517   2.053  1.00  0.00           H  
ATOM    378  HB  VAL A  51     -16.468   7.362   3.000  1.00  0.00           H  
ATOM    379 HG11 VAL A  51     -18.701   7.900   2.087  1.00  0.00           H  
ATOM    380 HG12 VAL A  51     -17.576   7.455   0.781  1.00  0.00           H  
ATOM    381 HG13 VAL A  51     -18.794   6.287   1.343  1.00  0.00           H  
ATOM    382 HG21 VAL A  51     -18.547   6.916   4.271  1.00  0.00           H  
ATOM    383 HG22 VAL A  51     -18.602   5.269   3.602  1.00  0.00           H  
ATOM    384 HG23 VAL A  51     -17.273   5.745   4.686  1.00  0.00           H  
ATOM    385  N   PHE A  52     -14.722   6.599   0.651  1.00 96.00           N  
ATOM    386  CA  PHE A  52     -14.162   6.989  -0.646  1.00 96.00           C  
ATOM    387  C   PHE A  52     -13.361   5.866  -1.303  1.00 96.00           C  
ATOM    388  O   PHE A  52     -13.463   5.669  -2.515  1.00 96.00           O  
ATOM    389  CB  PHE A  52     -13.299   8.248  -0.495  1.00 96.00           C  
ATOM    390  CG  PHE A  52     -14.107   9.513  -0.298  1.00 96.00           C  
ATOM    391  CD1 PHE A  52     -14.942   9.979  -1.334  1.00 96.00           C  
ATOM    392  CD2 PHE A  52     -14.024  10.236   0.905  1.00 96.00           C  
ATOM    393  CE1 PHE A  52     -15.702  11.149  -1.156  1.00 96.00           C  
ATOM    394  CE2 PHE A  52     -14.787  11.400   1.085  1.00 96.00           C  
ATOM    395  CZ  PHE A  52     -15.629  11.858   0.056  1.00 96.00           C  
ATOM    396  H   PHE A  52     -14.338   7.026   1.482  1.00  0.00           H  
ATOM    397  HA  PHE A  52     -14.994   7.234  -1.306  1.00  0.00           H  
ATOM    398  HB3 PHE A  52     -12.664   8.357  -1.373  1.00  0.00           H  
ATOM    399  HB2 PHE A  52     -12.617   8.120   0.345  1.00  0.00           H  
ATOM    400  HD1 PHE A  52     -15.000   9.437  -2.266  1.00  0.00           H  
ATOM    401  HD2 PHE A  52     -13.371   9.894   1.695  1.00  0.00           H  
ATOM    402  HE1 PHE A  52     -16.341  11.504  -1.950  1.00  0.00           H  
ATOM    403  HE2 PHE A  52     -14.727  11.947   2.014  1.00  0.00           H  
ATOM    404  HZ  PHE A  52     -16.218  12.751   0.197  1.00  0.00           H  
ATOM    405  N   GLY A  53     -12.595   5.109  -0.521  1.00 96.03           N  
ATOM    406  CA  GLY A  53     -11.824   3.971  -1.000  1.00 96.03           C  
ATOM    407  C   GLY A  53     -12.720   2.831  -1.480  1.00 96.03           C  
ATOM    408  O   GLY A  53     -12.494   2.306  -2.572  1.00 96.03           O  
ATOM    409  H   GLY A  53     -12.525   5.312   0.467  1.00  0.00           H  
ATOM    410  HA3 GLY A  53     -11.175   3.611  -0.203  1.00  0.00           H  
ATOM    411  HA2 GLY A  53     -11.176   4.290  -1.816  1.00  0.00           H  
ATOM    412  N   LEU A  54     -13.785   2.506  -0.739  1.00 96.73           N  
ATOM    413  CA  LEU A  54     -14.768   1.497  -1.132  1.00 96.73           C  
ATOM    414  C   LEU A  54     -15.480   1.899  -2.425  1.00 96.73           C  
ATOM    415  O   LEU A  54     -15.495   1.124  -3.383  1.00 96.73           O  
ATOM    416  CB  LEU A  54     -15.768   1.280   0.020  1.00 96.73           C  
ATOM    417  CG  LEU A  54     -16.862   0.237  -0.270  1.00 96.73           C  
ATOM    418  CD1 LEU A  54     -16.282  -1.163  -0.466  1.00 96.73           C  
ATOM    419  CD2 LEU A  54     -17.859   0.189   0.884  1.00 96.73           C  
ATOM    420  H   LEU A  54     -13.945   2.967   0.145  1.00  0.00           H  
ATOM    421  HA  LEU A  54     -14.242   0.559  -1.308  1.00  0.00           H  
ATOM    422  HB3 LEU A  54     -16.235   2.231   0.277  1.00  0.00           H  
ATOM    423  HB2 LEU A  54     -15.225   0.993   0.920  1.00  0.00           H  
ATOM    424  HG  LEU A  54     -17.392   0.528  -1.177  1.00  0.00           H  
ATOM    425 HD11 LEU A  54     -17.090  -1.866  -0.669  1.00  0.00           H  
ATOM    426 HD12 LEU A  54     -15.589  -1.155  -1.307  1.00  0.00           H  
ATOM    427 HD13 LEU A  54     -15.752  -1.468   0.436  1.00  0.00           H  
ATOM    428 HD21 LEU A  54     -18.630  -0.552   0.669  1.00  0.00           H  
ATOM    429 HD22 LEU A  54     -17.340  -0.083   1.803  1.00  0.00           H  
ATOM    430 HD23 LEU A  54     -18.323   1.168   1.006  1.00  0.00           H  
ATOM    431  N   LEU A  55     -16.038   3.112  -2.486  1.00 95.79           N  
ATOM    432  CA  LEU A  55     -16.760   3.596  -3.666  1.00 95.79           C  
ATOM    433  C   LEU A  55     -15.841   3.694  -4.888  1.00 95.79           C  
ATOM    434  O   LEU A  55     -16.173   3.188  -5.962  1.00 95.79           O  
ATOM    435  CB  LEU A  55     -17.394   4.966  -3.359  1.00 95.79           C  
ATOM    436  CG  LEU A  55     -18.573   4.936  -2.367  1.00 95.79           C  
ATOM    437  CD1 LEU A  55     -19.006   6.370  -2.062  1.00 95.79           C  
ATOM    438  CD2 LEU A  55     -19.780   4.182  -2.934  1.00 95.79           C  
ATOM    439  H   LEU A  55     -15.970   3.739  -1.698  1.00  0.00           H  
ATOM    440  HA  LEU A  55     -17.560   2.891  -3.893  1.00  0.00           H  
ATOM    441  HB3 LEU A  55     -17.719   5.429  -4.290  1.00  0.00           H  
ATOM    442  HB2 LEU A  55     -16.626   5.642  -2.984  1.00  0.00           H  
ATOM    443  HG  LEU A  55     -18.252   4.454  -1.444  1.00  0.00           H  
ATOM    444 HD11 LEU A  55     -19.841   6.358  -1.360  1.00  0.00           H  
ATOM    445 HD12 LEU A  55     -18.171   6.915  -1.622  1.00  0.00           H  
ATOM    446 HD13 LEU A  55     -19.315   6.862  -2.984  1.00  0.00           H  
ATOM    447 HD21 LEU A  55     -20.588   4.185  -2.201  1.00  0.00           H  
ATOM    448 HD22 LEU A  55     -20.118   4.668  -3.848  1.00  0.00           H  
ATOM    449 HD23 LEU A  55     -19.494   3.154  -3.154  1.00  0.00           H  
ATOM    450  N   GLY A  56     -14.677   4.322  -4.723  1.00 95.30           N  
ATOM    451  CA  GLY A  56     -13.721   4.545  -5.798  1.00 95.30           C  
ATOM    452  C   GLY A  56     -13.191   3.239  -6.389  1.00 95.30           C  
ATOM    453  O   GLY A  56     -13.265   3.043  -7.605  1.00 95.30           O  
ATOM    454  H   GLY A  56     -14.417   4.673  -3.812  1.00  0.00           H  
ATOM    455  HA3 GLY A  56     -12.887   5.138  -5.425  1.00  0.00           H  
ATOM    456  HA2 GLY A  56     -14.193   5.134  -6.585  1.00  0.00           H  
ATOM    457  N   ASN A  57     -12.717   2.316  -5.551  1.00 96.38           N  
ATOM    458  CA  ASN A  57     -12.173   1.044  -6.031  1.00 96.38           C  
ATOM    459  C   ASN A  57     -13.266   0.099  -6.550  1.00 96.38           C  
ATOM    460  O   ASN A  57     -13.048  -0.580  -7.554  1.00 96.38           O  
ATOM    461  CB  ASN A  57     -11.264   0.425  -4.962  1.00 96.38           C  
ATOM    462  CG  ASN A  57      -9.996   1.248  -4.823  1.00 96.38           C  
ATOM    463  ND2 ASN A  57      -9.834   1.980  -3.746  1.00 96.38           N  
ATOM    464  OD1 ASN A  57      -9.212   1.318  -5.754  1.00 96.38           O  
ATOM    465  H   ASN A  57     -12.727   2.486  -4.555  1.00  0.00           H  
ATOM    466  HA  ASN A  57     -11.535   1.280  -6.882  1.00  0.00           H  
ATOM    467  HB3 ASN A  57     -11.004  -0.593  -5.250  1.00  0.00           H  
ATOM    468  HB2 ASN A  57     -11.788   0.404  -4.007  1.00  0.00           H  
ATOM    469 HD22 ASN A  57      -8.997   2.535  -3.635  1.00  0.00           H  
ATOM    470 HD21 ASN A  57     -10.544   1.988  -3.029  1.00  0.00           H  
ATOM    471  N   SER A  58     -14.485   0.138  -5.998  1.00 96.35           N  
ATOM    472  CA  SER A  58     -15.632  -0.590  -6.570  1.00 96.35           C  
ATOM    473  C   SER A  58     -15.969  -0.110  -7.984  1.00 96.35           C  
ATOM    474  O   SER A  58     -16.186  -0.924  -8.884  1.00 96.35           O  
ATOM    475  CB  SER A  58     -16.878  -0.452  -5.693  1.00 96.35           C  
ATOM    476  OG  SER A  58     -16.648  -1.024  -4.429  1.00 96.35           O  
ATOM    477  H   SER A  58     -14.643   0.680  -5.160  1.00  0.00           H  
ATOM    478  HA  SER A  58     -15.370  -1.646  -6.624  1.00  0.00           H  
ATOM    479  HB3 SER A  58     -17.716  -0.956  -6.174  1.00  0.00           H  
ATOM    480  HB2 SER A  58     -17.124   0.603  -5.575  1.00  0.00           H  
ATOM    481  HG  SER A  58     -17.436  -0.933  -3.888  1.00  0.00           H  
ATOM    482  N   VAL A  59     -15.955   1.207  -8.228  1.00 95.40           N  
ATOM    483  CA  VAL A  59     -16.133   1.766  -9.579  1.00 95.40           C  
ATOM    484  C   VAL A  59     -15.031   1.279 -10.522  1.00 95.40           C  
ATOM    485  O   VAL A  59     -15.328   0.922 -11.666  1.00 95.40           O  
ATOM    486  CB  VAL A  59     -16.192   3.307  -9.535  1.00 95.40           C  
ATOM    487  CG1 VAL A  59     -16.048   3.960 -10.918  1.00 95.40           C  
ATOM    488  CG2 VAL A  59     -17.536   3.767  -8.955  1.00 95.40           C  
ATOM    489  H   VAL A  59     -15.818   1.859  -7.469  1.00  0.00           H  
ATOM    490  HA  VAL A  59     -17.086   1.407  -9.965  1.00  0.00           H  
ATOM    491  HB  VAL A  59     -15.391   3.670  -8.891  1.00  0.00           H  
ATOM    492 HG11 VAL A  59     -16.098   5.043 -10.817  1.00  0.00           H  
ATOM    493 HG12 VAL A  59     -15.088   3.680 -11.354  1.00  0.00           H  
ATOM    494 HG13 VAL A  59     -16.854   3.618 -11.567  1.00  0.00           H  
ATOM    495 HG21 VAL A  59     -17.567   4.856  -8.929  1.00  0.00           H  
ATOM    496 HG22 VAL A  59     -18.348   3.397  -9.580  1.00  0.00           H  
ATOM    497 HG23 VAL A  59     -17.649   3.377  -7.944  1.00  0.00           H  
ATOM    498  N   VAL A  60     -13.778   1.217 -10.060  1.00 95.14           N  
ATOM    499  CA  VAL A  60     -12.657   0.699 -10.862  1.00 95.14           C  
ATOM    500  C   VAL A  60     -12.896  -0.754 -11.268  1.00 95.14           C  
ATOM    501  O   VAL A  60     -12.830  -1.068 -12.461  1.00 95.14           O  
ATOM    502  CB  VAL A  60     -11.307   0.872 -10.125  1.00 95.14           C  
ATOM    503  CG1 VAL A  60     -10.142   0.161 -10.832  1.00 95.14           C  
ATOM    504  CG2 VAL A  60     -10.934   2.352  -9.997  1.00 95.14           C  
ATOM    505  H   VAL A  60     -13.568   1.533  -9.126  1.00  0.00           H  
ATOM    506  HA  VAL A  60     -12.608   1.290 -11.775  1.00  0.00           H  
ATOM    507  HB  VAL A  60     -11.406   0.454  -9.124  1.00  0.00           H  
ATOM    508 HG11 VAL A  60      -9.223   0.319 -10.268  1.00  0.00           H  
ATOM    509 HG12 VAL A  60     -10.351  -0.906 -10.894  1.00  0.00           H  
ATOM    510 HG13 VAL A  60     -10.025   0.567 -11.837  1.00  0.00           H  
ATOM    511 HG21 VAL A  60      -9.980   2.443  -9.475  1.00  0.00           H  
ATOM    512 HG22 VAL A  60     -10.847   2.793 -10.989  1.00  0.00           H  
ATOM    513 HG23 VAL A  60     -11.706   2.875  -9.434  1.00  0.00           H  
ATOM    514  N   VAL A  61     -13.254  -1.617 -10.314  1.00 96.42           N  
ATOM    515  CA  VAL A  61     -13.584  -3.031 -10.557  1.00 96.42           C  
ATOM    516  C   VAL A  61     -14.719  -3.161 -11.579  1.00 96.42           C  
ATOM    517  O   VAL A  61     -14.573  -3.855 -12.591  1.00 96.42           O  
ATOM    518  CB  VAL A  61     -13.939  -3.723  -9.224  1.00 96.42           C  
ATOM    519  CG1 VAL A  61     -14.468  -5.144  -9.434  1.00 96.42           C  
ATOM    520  CG2 VAL A  61     -12.712  -3.835  -8.310  1.00 96.42           C  
ATOM    521  H   VAL A  61     -13.311  -1.312  -9.354  1.00  0.00           H  
ATOM    522  HA  VAL A  61     -12.700  -3.519 -10.968  1.00  0.00           H  
ATOM    523  HB  VAL A  61     -14.705  -3.136  -8.717  1.00  0.00           H  
ATOM    524 HG11 VAL A  61     -14.706  -5.590  -8.469  1.00  0.00           H  
ATOM    525 HG12 VAL A  61     -15.368  -5.110 -10.050  1.00  0.00           H  
ATOM    526 HG13 VAL A  61     -13.709  -5.745  -9.935  1.00  0.00           H  
ATOM    527 HG21 VAL A  61     -12.996  -4.327  -7.380  1.00  0.00           H  
ATOM    528 HG22 VAL A  61     -11.939  -4.420  -8.808  1.00  0.00           H  
ATOM    529 HG23 VAL A  61     -12.330  -2.838  -8.092  1.00  0.00           H  
ATOM    530  N   LEU A  62     -15.826  -2.437 -11.381  1.00 95.23           N  
ATOM    531  CA  LEU A  62     -16.976  -2.461 -12.289  1.00 95.23           C  
ATOM    532  C   LEU A  62     -16.607  -2.016 -13.707  1.00 95.23           C  
ATOM    533  O   LEU A  62     -17.030  -2.640 -14.682  1.00 95.23           O  
ATOM    534  CB  LEU A  62     -18.091  -1.556 -11.733  1.00 95.23           C  
ATOM    535  CG  LEU A  62     -18.809  -2.108 -10.489  1.00 95.23           C  
ATOM    536  CD1 LEU A  62     -19.769  -1.039  -9.962  1.00 95.23           C  
ATOM    537  CD2 LEU A  62     -19.615  -3.368 -10.805  1.00 95.23           C  
ATOM    538  H   LEU A  62     -15.898  -1.836 -10.573  1.00  0.00           H  
ATOM    539  HA  LEU A  62     -17.355  -3.481 -12.337  1.00  0.00           H  
ATOM    540  HB3 LEU A  62     -18.824  -1.363 -12.516  1.00  0.00           H  
ATOM    541  HB2 LEU A  62     -17.678  -0.573 -11.505  1.00  0.00           H  
ATOM    542  HG  LEU A  62     -18.070  -2.337  -9.721  1.00  0.00           H  
ATOM    543 HD11 LEU A  62     -20.285  -1.416  -9.079  1.00  0.00           H  
ATOM    544 HD12 LEU A  62     -19.207  -0.143  -9.698  1.00  0.00           H  
ATOM    545 HD13 LEU A  62     -20.501  -0.794 -10.732  1.00  0.00           H  
ATOM    546 HD21 LEU A  62     -20.106  -3.723  -9.898  1.00  0.00           H  
ATOM    547 HD22 LEU A  62     -20.370  -3.139 -11.558  1.00  0.00           H  
ATOM    548 HD23 LEU A  62     -18.948  -4.143 -11.182  1.00  0.00           H  
ATOM    549  N   VAL A  63     -15.800  -0.960 -13.848  1.00 93.84           N  
ATOM    550  CA  VAL A  63     -15.344  -0.484 -15.159  1.00 93.84           C  
ATOM    551  C   VAL A  63     -14.478  -1.525 -15.866  1.00 93.84           C  
ATOM    552  O   VAL A  63     -14.623  -1.732 -17.080  1.00 93.84           O  
ATOM    553  CB  VAL A  63     -14.617   0.871 -15.034  1.00 93.84           C  
ATOM    554  CG1 VAL A  63     -13.822   1.235 -16.296  1.00 93.84           C  
ATOM    555  CG2 VAL A  63     -15.642   1.988 -14.802  1.00 93.84           C  
ATOM    556  H   VAL A  63     -15.482  -0.456 -13.032  1.00  0.00           H  
ATOM    557  HA  VAL A  63     -16.230  -0.324 -15.773  1.00  0.00           H  
ATOM    558  HB  VAL A  63     -13.936   0.832 -14.184  1.00  0.00           H  
ATOM    559 HG11 VAL A  63     -13.332   2.198 -16.151  1.00  0.00           H  
ATOM    560 HG12 VAL A  63     -13.068   0.471 -16.484  1.00  0.00           H  
ATOM    561 HG13 VAL A  63     -14.498   1.298 -17.147  1.00  0.00           H  
ATOM    562 HG21 VAL A  63     -15.125   2.943 -14.714  1.00  0.00           H  
ATOM    563 HG22 VAL A  63     -16.336   2.027 -15.642  1.00  0.00           H  
ATOM    564 HG23 VAL A  63     -16.195   1.790 -13.883  1.00  0.00           H  
ATOM    565  N   LEU A  64     -13.593  -2.187 -15.121  1.00 94.17           N  
ATOM    566  CA  LEU A  64     -12.676  -3.187 -15.660  1.00 94.17           C  
ATOM    567  C   LEU A  64     -13.412  -4.420 -16.189  1.00 94.17           C  
ATOM    568  O   LEU A  64     -13.125  -4.851 -17.308  1.00 94.17           O  
ATOM    569  CB  LEU A  64     -11.624  -3.543 -14.599  1.00 94.17           C  
ATOM    570  CG  LEU A  64     -10.587  -2.429 -14.381  1.00 94.17           C  
ATOM    571  CD1 LEU A  64      -9.776  -2.715 -13.129  1.00 94.17           C  
ATOM    572  CD2 LEU A  64      -9.593  -2.327 -15.543  1.00 94.17           C  
ATOM    573  H   LEU A  64     -13.533  -2.008 -14.130  1.00  0.00           H  
ATOM    574  HA  LEU A  64     -12.152  -2.732 -16.500  1.00  0.00           H  
ATOM    575  HB3 LEU A  64     -11.113  -4.462 -14.890  1.00  0.00           H  
ATOM    576  HB2 LEU A  64     -12.123  -3.764 -13.655  1.00  0.00           H  
ATOM    577  HG  LEU A  64     -11.102  -1.476 -14.264  1.00  0.00           H  
ATOM    578 HD11 LEU A  64      -9.043  -1.922 -12.980  1.00  0.00           H  
ATOM    579 HD12 LEU A  64     -10.442  -2.759 -12.267  1.00  0.00           H  
ATOM    580 HD13 LEU A  64      -9.260  -3.669 -13.238  1.00  0.00           H  
ATOM    581 HD21 LEU A  64      -8.881  -1.528 -15.343  1.00  0.00           H  
ATOM    582 HD22 LEU A  64      -9.059  -3.272 -15.647  1.00  0.00           H  
ATOM    583 HD23 LEU A  64     -10.134  -2.111 -16.464  1.00  0.00           H  
ATOM    584  N   PHE A  65     -14.401  -4.928 -15.450  1.00 94.94           N  
ATOM    585  CA  PHE A  65     -15.221  -6.056 -15.897  1.00 94.94           C  
ATOM    586  C   PHE A  65     -16.207  -5.668 -17.005  1.00 94.94           C  
ATOM    587  O   PHE A  65     -16.220  -6.295 -18.064  1.00 94.94           O  
ATOM    588  CB  PHE A  65     -15.944  -6.678 -14.697  1.00 94.94           C  
ATOM    589  CG  PHE A  65     -15.053  -7.564 -13.850  1.00 94.94           C  
ATOM    590  CD1 PHE A  65     -14.597  -8.792 -14.373  1.00 94.94           C  
ATOM    591  CD2 PHE A  65     -14.702  -7.197 -12.537  1.00 94.94           C  
ATOM    592  CE1 PHE A  65     -13.795  -9.641 -13.593  1.00 94.94           C  
ATOM    593  CE2 PHE A  65     -13.902  -8.050 -11.758  1.00 94.94           C  
ATOM    594  CZ  PHE A  65     -13.442  -9.266 -12.286  1.00 94.94           C  
ATOM    595  H   PHE A  65     -14.608  -4.534 -14.544  1.00  0.00           H  
ATOM    596  HA  PHE A  65     -14.548  -6.812 -16.304  1.00  0.00           H  
ATOM    597  HB3 PHE A  65     -16.799  -7.255 -15.048  1.00  0.00           H  
ATOM    598  HB2 PHE A  65     -16.361  -5.886 -14.076  1.00  0.00           H  
ATOM    599  HD1 PHE A  65     -14.866  -9.083 -15.377  1.00  0.00           H  
ATOM    600  HD2 PHE A  65     -15.049  -6.259 -12.130  1.00  0.00           H  
ATOM    601  HE1 PHE A  65     -13.449 -10.580 -13.998  1.00  0.00           H  
ATOM    602  HE2 PHE A  65     -13.638  -7.770 -10.749  1.00  0.00           H  
ATOM    603  HZ  PHE A  65     -12.818  -9.913 -11.689  1.00  0.00           H  
ATOM    604  N   LYS A  66     -17.006  -4.611 -16.804  1.00 92.99           N  
ATOM    605  CA  LYS A  66     -18.125  -4.270 -17.699  1.00 92.99           C  
ATOM    606  C   LYS A  66     -17.674  -3.685 -19.035  1.00 92.99           C  
ATOM    607  O   LYS A  66     -18.194  -4.071 -20.081  1.00 92.99           O  
ATOM    608  CB  LYS A  66     -19.093  -3.335 -16.954  1.00 92.99           C  
ATOM    609  CG  LYS A  66     -20.382  -3.056 -17.741  1.00 92.99           C  
ATOM    610  CD  LYS A  66     -21.387  -2.287 -16.872  1.00 92.99           C  
ATOM    611  CE  LYS A  66     -22.680  -2.026 -17.650  1.00 92.99           C  
ATOM    612  NZ  LYS A  66     -23.718  -1.406 -16.786  1.00 92.99           N1+
ATOM    613  H   LYS A  66     -16.853  -4.007 -16.009  1.00  0.00           H  
ATOM    614  HA  LYS A  66     -18.663  -5.193 -17.912  1.00  0.00           H  
ATOM    615  HB3 LYS A  66     -18.590  -2.393 -16.736  1.00  0.00           H  
ATOM    616  HB2 LYS A  66     -19.345  -3.770 -15.988  1.00  0.00           H  
ATOM    617  HG3 LYS A  66     -20.825  -3.998 -18.059  1.00  0.00           H  
ATOM    618  HG2 LYS A  66     -20.146  -2.468 -18.628  1.00  0.00           H  
ATOM    619  HD3 LYS A  66     -20.949  -1.337 -16.565  1.00  0.00           H  
ATOM    620  HD2 LYS A  66     -21.613  -2.868 -15.978  1.00  0.00           H  
ATOM    621  HE3 LYS A  66     -23.057  -2.965 -18.053  1.00  0.00           H  
ATOM    622  HE2 LYS A  66     -22.470  -1.367 -18.493  1.00  0.00           H  
ATOM    623  HZ1 LYS A  66     -24.556  -1.246 -17.326  1.00  0.00           H  
ATOM    624  HZ2 LYS A  66     -23.928  -2.024 -16.016  1.00  0.00           H  
ATOM    625  HZ3 LYS A  66     -23.376  -0.526 -16.427  1.00  0.00           H  
ATOM    626  N   TYR A  67     -16.728  -2.746 -19.015  1.00 92.27           N  
ATOM    627  CA  TYR A  67     -16.367  -1.980 -20.212  1.00 92.27           C  
ATOM    628  C   TYR A  67     -15.028  -2.405 -20.814  1.00 92.27           C  
ATOM    629  O   TYR A  67     -14.936  -2.574 -22.031  1.00 92.27           O  
ATOM    630  CB  TYR A  67     -16.385  -0.478 -19.914  1.00 92.27           C  
ATOM    631  CG  TYR A  67     -17.742   0.063 -19.509  1.00 92.27           C  
ATOM    632  CD1 TYR A  67     -18.727   0.336 -20.479  1.00 92.27           C  
ATOM    633  CD2 TYR A  67     -18.034   0.265 -18.152  1.00 92.27           C  
ATOM    634  CE1 TYR A  67     -20.001   0.799 -20.087  1.00 92.27           C  
ATOM    635  CE2 TYR A  67     -19.304   0.718 -17.757  1.00 92.27           C  
ATOM    636  OH  TYR A  67     -21.532   1.384 -18.313  1.00 92.27           O  
ATOM    637  CZ  TYR A  67     -20.293   0.988 -18.719  1.00 92.27           C  
ATOM    638  H   TYR A  67     -16.235  -2.545 -18.158  1.00  0.00           H  
ATOM    639  HA  TYR A  67     -17.134  -2.170 -20.962  1.00  0.00           H  
ATOM    640  HB3 TYR A  67     -16.025   0.068 -20.786  1.00  0.00           H  
ATOM    641  HB2 TYR A  67     -15.659  -0.256 -19.131  1.00  0.00           H  
ATOM    642  HD1 TYR A  67     -18.508   0.192 -21.525  1.00  0.00           H  
ATOM    643  HD2 TYR A  67     -17.279   0.073 -17.403  1.00  0.00           H  
ATOM    644  HE1 TYR A  67     -20.752   1.010 -20.834  1.00  0.00           H  
ATOM    645  HE2 TYR A  67     -19.525   0.859 -16.711  1.00  0.00           H  
ATOM    646  HH  TYR A  67     -21.546   1.459 -17.357  1.00  0.00           H  
ATOM    647  N   LYS A  68     -13.988  -2.598 -19.993  1.00 90.41           N  
ATOM    648  CA  LYS A  68     -12.668  -3.006 -20.505  1.00 90.41           C  
ATOM    649  C   LYS A  68     -12.556  -4.502 -20.782  1.00 90.41           C  
ATOM    650  O   LYS A  68     -11.751  -4.880 -21.633  1.00 90.41           O  
ATOM    651  CB  LYS A  68     -11.556  -2.548 -19.565  1.00 90.41           C  
ATOM    652  CG  LYS A  68     -11.245  -1.055 -19.736  1.00 90.41           C  
ATOM    653  CD  LYS A  68     -10.067  -0.681 -18.833  1.00 90.41           C  
ATOM    654  CE  LYS A  68      -9.150   0.383 -19.435  1.00 90.41           C  
ATOM    655  NZ  LYS A  68      -7.864   0.381 -18.696  1.00 90.41           N1+
ATOM    656  H   LYS A  68     -14.098  -2.463 -18.999  1.00  0.00           H  
ATOM    657  HA  LYS A  68     -12.519  -2.491 -21.453  1.00  0.00           H  
ATOM    658  HB3 LYS A  68     -10.654  -3.130 -19.757  1.00  0.00           H  
ATOM    659  HB2 LYS A  68     -11.851  -2.740 -18.534  1.00  0.00           H  
ATOM    660  HG3 LYS A  68     -12.120  -0.468 -19.456  1.00  0.00           H  
ATOM    661  HG2 LYS A  68     -10.984  -0.856 -20.776  1.00  0.00           H  
ATOM    662  HD3 LYS A  68      -9.484  -1.575 -18.609  1.00  0.00           H  
ATOM    663  HD2 LYS A  68     -10.445  -0.331 -17.872  1.00  0.00           H  
ATOM    664  HE3 LYS A  68      -9.621   1.362 -19.342  1.00  0.00           H  
ATOM    665  HE2 LYS A  68      -8.966   0.152 -20.484  1.00  0.00           H  
ATOM    666  HZ1 LYS A  68      -7.250   1.081 -19.086  1.00  0.00           H  
ATOM    667  HZ2 LYS A  68      -8.034   0.588 -17.722  1.00  0.00           H  
ATOM    668  HZ3 LYS A  68      -7.430  -0.528 -18.775  1.00  0.00           H  
ATOM    669  N   ARG A  69     -13.354  -5.330 -20.102  1.00 92.64           N  
ATOM    670  CA  ARG A  69     -13.369  -6.797 -20.231  1.00 92.64           C  
ATOM    671  C   ARG A  69     -11.975  -7.426 -20.076  1.00 92.64           C  
ATOM    672  O   ARG A  69     -11.649  -8.357 -20.801  1.00 92.64           O  
ATOM    673  CB  ARG A  69     -14.060  -7.218 -21.542  1.00 92.64           C  
ATOM    674  CG  ARG A  69     -15.478  -6.658 -21.719  1.00 92.64           C  
ATOM    675  CD  ARG A  69     -16.069  -7.220 -23.016  1.00 92.64           C  
ATOM    676  NE  ARG A  69     -17.423  -6.701 -23.276  1.00 92.64           N  
ATOM    677  NH1 ARG A  69     -17.828  -7.869 -25.222  1.00 92.64           N  
ATOM    678  NH2 ARG A  69     -19.386  -6.494 -24.419  1.00 92.64           N1+
ATOM    679  CZ  ARG A  69     -18.199  -7.019 -24.302  1.00 92.64           C  
ATOM    680  H   ARG A  69     -14.016  -4.960 -19.434  1.00  0.00           H  
ATOM    681  HA  ARG A  69     -13.981  -7.179 -19.414  1.00  0.00           H  
ATOM    682  HB3 ARG A  69     -14.091  -8.306 -21.600  1.00  0.00           H  
ATOM    683  HB2 ARG A  69     -13.444  -6.914 -22.388  1.00  0.00           H  
ATOM    684  HG3 ARG A  69     -15.434  -5.570 -21.782  1.00  0.00           H  
ATOM    685  HG2 ARG A  69     -16.097  -6.963 -20.875  1.00  0.00           H  
ATOM    686  HD3 ARG A  69     -16.102  -8.308 -22.957  1.00  0.00           H  
ATOM    687  HD2 ARG A  69     -15.416  -6.966 -23.851  1.00  0.00           H  
ATOM    688  HE  ARG A  69     -17.750  -6.046 -22.581  1.00  0.00           H  
ATOM    689 HH12 ARG A  69     -18.448  -8.084 -25.990  1.00  0.00           H  
ATOM    690 HH11 ARG A  69     -16.921  -8.310 -25.167  1.00  0.00           H  
ATOM    691 HH22 ARG A  69     -19.972  -6.741 -25.204  1.00  0.00           H  
ATOM    692 HH21 ARG A  69     -19.720  -5.842 -23.725  1.00  0.00           H  
ATOM    693  N   LEU A  70     -11.143  -6.857 -19.193  1.00 91.32           N  
ATOM    694  CA  LEU A  70      -9.803  -7.362 -18.838  1.00 91.32           C  
ATOM    695  C   LEU A  70      -8.935  -7.787 -20.043  1.00 91.32           C  
ATOM    696  O   LEU A  70      -8.296  -8.834 -20.034  1.00 91.32           O  
ATOM    697  CB  LEU A  70      -9.940  -8.477 -17.787  1.00 91.32           C  
ATOM    698  CG  LEU A  70     -10.669  -8.065 -16.499  1.00 91.32           C  
ATOM    699  CD1 LEU A  70     -10.858  -9.294 -15.620  1.00 91.32           C  
ATOM    700  CD2 LEU A  70      -9.891  -7.002 -15.719  1.00 91.32           C  
ATOM    701  H   LEU A  70     -11.418  -6.014 -18.711  1.00  0.00           H  
ATOM    702  HA  LEU A  70      -9.279  -6.538 -18.353  1.00  0.00           H  
ATOM    703  HB3 LEU A  70      -8.950  -8.859 -17.534  1.00  0.00           H  
ATOM    704  HB2 LEU A  70     -10.450  -9.331 -18.231  1.00  0.00           H  
ATOM    705  HG  LEU A  70     -11.649  -7.663 -16.761  1.00  0.00           H  
ATOM    706 HD11 LEU A  70     -11.374  -9.011 -14.704  1.00  0.00           H  
ATOM    707 HD12 LEU A  70     -11.450 -10.035 -16.156  1.00  0.00           H  
ATOM    708 HD13 LEU A  70      -9.884  -9.717 -15.372  1.00  0.00           H  
ATOM    709 HD21 LEU A  70     -10.441  -6.738 -14.815  1.00  0.00           H  
ATOM    710 HD22 LEU A  70      -8.911  -7.394 -15.445  1.00  0.00           H  
ATOM    711 HD23 LEU A  70      -9.766  -6.114 -16.338  1.00  0.00           H  
ATOM    712  N   ARG A  71      -8.907  -6.977 -21.107  1.00 92.13           N  
ATOM    713  CA  ARG A  71      -8.249  -7.346 -22.376  1.00 92.13           C  
ATOM    714  C   ARG A  71      -6.724  -7.253 -22.361  1.00 92.13           C  
ATOM    715  O   ARG A  71      -6.088  -7.659 -23.330  1.00 92.13           O  
ATOM    716  CB  ARG A  71      -8.825  -6.492 -23.509  1.00 92.13           C  
ATOM    717  CG  ARG A  71     -10.245  -6.934 -23.875  1.00 92.13           C  
ATOM    718  CD  ARG A  71     -10.774  -6.028 -24.986  1.00 92.13           C  
ATOM    719  NE  ARG A  71     -12.111  -6.454 -25.428  1.00 92.13           N  
ATOM    720  NH1 ARG A  71     -12.305  -5.015 -27.204  1.00 92.13           N  
ATOM    721  NH2 ARG A  71     -13.951  -6.452 -26.773  1.00 92.13           N1+
ATOM    722  CZ  ARG A  71     -12.783  -5.970 -26.458  1.00 92.13           C  
ATOM    723  H   ARG A  71      -9.349  -6.070 -21.062  1.00  0.00           H  
ATOM    724  HA  ARG A  71      -8.509  -8.383 -22.587  1.00  0.00           H  
ATOM    725  HB3 ARG A  71      -8.182  -6.573 -24.386  1.00  0.00           H  
ATOM    726  HB2 ARG A  71      -8.838  -5.447 -23.204  1.00  0.00           H  
ATOM    727  HG3 ARG A  71     -10.888  -6.848 -23.000  1.00  0.00           H  
ATOM    728  HG2 ARG A  71     -10.224  -7.964 -24.226  1.00  0.00           H  
ATOM    729  HD3 ARG A  71     -10.087  -6.053 -25.832  1.00  0.00           H  
ATOM    730  HD2 ARG A  71     -10.822  -5.000 -24.626  1.00  0.00           H  
ATOM    731  HE  ARG A  71     -12.514  -7.186 -24.862  1.00  0.00           H  
ATOM    732 HH12 ARG A  71     -12.844  -4.666 -27.984  1.00  0.00           H  
ATOM    733 HH11 ARG A  71     -11.397  -4.622 -27.002  1.00  0.00           H  
ATOM    734 HH22 ARG A  71     -14.457  -6.077 -27.561  1.00  0.00           H  
ATOM    735 HH21 ARG A  71     -14.350  -7.203 -26.228  1.00  0.00           H  
ATOM    736  N   SER A  72      -6.127  -6.670 -21.326  1.00 91.34           N  
ATOM    737  CA  SER A  72      -4.683  -6.451 -21.266  1.00 91.34           C  
ATOM    738  C   SER A  72      -4.093  -6.793 -19.904  1.00 91.34           C  
ATOM    739  O   SER A  72      -4.769  -6.707 -18.883  1.00 91.34           O  
ATOM    740  CB  SER A  72      -4.351  -5.010 -21.674  1.00 91.34           C  
ATOM    741  OG  SER A  72      -4.733  -4.062 -20.695  1.00 91.34           O  
ATOM    742  H   SER A  72      -6.675  -6.357 -20.538  1.00  0.00           H  
ATOM    743  HA  SER A  72      -4.220  -7.113 -21.998  1.00  0.00           H  
ATOM    744  HB3 SER A  72      -4.847  -4.778 -22.615  1.00  0.00           H  
ATOM    745  HB2 SER A  72      -3.281  -4.925 -21.863  1.00  0.00           H  
ATOM    746  HG  SER A  72      -4.505  -3.181 -20.998  1.00  0.00           H  
ATOM    747  N   MET A  73      -2.796  -7.110 -19.893  1.00 93.26           N  
ATOM    748  CA  MET A  73      -2.008  -7.335 -18.676  1.00 93.26           C  
ATOM    749  C   MET A  73      -2.133  -6.175 -17.677  1.00 93.26           C  
ATOM    750  O   MET A  73      -2.333  -6.386 -16.487  1.00 93.26           O  
ATOM    751  CB  MET A  73      -0.552  -7.521 -19.124  1.00 93.26           C  
ATOM    752  CG  MET A  73       0.431  -7.820 -17.995  1.00 93.26           C  
ATOM    753  SD  MET A  73       2.058  -8.175 -18.696  1.00 93.26           S  
ATOM    754  CE  MET A  73       2.948  -8.831 -17.277  1.00 93.26           C  
ATOM    755  H   MET A  73      -2.293  -7.209 -20.764  1.00  0.00           H  
ATOM    756  HA  MET A  73      -2.350  -8.253 -18.198  1.00  0.00           H  
ATOM    757  HB3 MET A  73      -0.225  -6.632 -19.662  1.00  0.00           H  
ATOM    758  HB2 MET A  73      -0.502  -8.318 -19.866  1.00  0.00           H  
ATOM    759  HG3 MET A  73       0.084  -8.683 -17.429  1.00  0.00           H  
ATOM    760  HG2 MET A  73       0.501  -6.955 -17.336  1.00  0.00           H  
ATOM    761  HE1 MET A  73       3.965  -9.090 -17.573  1.00  0.00           H  
ATOM    762  HE2 MET A  73       2.980  -8.080 -16.488  1.00  0.00           H  
ATOM    763  HE3 MET A  73       2.440  -9.722 -16.909  1.00  0.00           H  
ATOM    764  N   THR A  74      -2.111  -4.935 -18.167  1.00 91.03           N  
ATOM    765  CA  THR A  74      -2.304  -3.743 -17.330  1.00 91.03           C  
ATOM    766  C   THR A  74      -3.699  -3.690 -16.707  1.00 91.03           C  
ATOM    767  O   THR A  74      -3.829  -3.258 -15.568  1.00 91.03           O  
ATOM    768  CB  THR A  74      -2.098  -2.475 -18.160  1.00 91.03           C  
ATOM    769  CG2 THR A  74      -1.971  -1.209 -17.313  1.00 91.03           C  
ATOM    770  OG1 THR A  74      -0.929  -2.584 -18.946  1.00 91.03           O  
ATOM    771  H   THR A  74      -1.956  -4.783 -19.153  1.00  0.00           H  
ATOM    772  HA  THR A  74      -1.565  -3.759 -16.529  1.00  0.00           H  
ATOM    773  HB  THR A  74      -2.952  -2.357 -18.828  1.00  0.00           H  
ATOM    774 HG21 THR A  74      -1.827  -0.348 -17.965  1.00  0.00           H  
ATOM    775 HG22 THR A  74      -2.880  -1.071 -16.726  1.00  0.00           H  
ATOM    776 HG23 THR A  74      -1.118  -1.304 -16.643  1.00  0.00           H  
ATOM    777  HG1 THR A  74      -0.813  -1.781 -19.460  1.00  0.00           H  
ATOM    778  N   ASP A  75      -4.745  -4.126 -17.419  1.00 92.71           N  
ATOM    779  CA  ASP A  75      -6.102  -4.170 -16.858  1.00 92.71           C  
ATOM    780  C   ASP A  75      -6.208  -5.204 -15.732  1.00 92.71           C  
ATOM    781  O   ASP A  75      -6.898  -4.953 -14.747  1.00 92.71           O  
ATOM    782  CB  ASP A  75      -7.150  -4.463 -17.944  1.00 92.71           C  
ATOM    783  CG  ASP A  75      -7.199  -3.413 -19.051  1.00 92.71           C  
ATOM    784  OD1 ASP A  75      -7.089  -2.194 -18.765  1.00 92.71           O  
ATOM    785  OD2 ASP A  75      -7.353  -3.814 -20.229  1.00 92.71           O1-
ATOM    786  H   ASP A  75      -4.613  -4.435 -18.371  1.00  0.00           H  
ATOM    787  HA  ASP A  75      -6.324  -3.190 -16.435  1.00  0.00           H  
ATOM    788  HB3 ASP A  75      -8.135  -4.549 -17.484  1.00  0.00           H  
ATOM    789  HB2 ASP A  75      -6.951  -5.442 -18.383  1.00  0.00           H  
ATOM    790  N   VAL A  76      -5.483  -6.324 -15.845  1.00 96.58           N  
ATOM    791  CA  VAL A  76      -5.371  -7.319 -14.770  1.00 96.58           C  
ATOM    792  C   VAL A  76      -4.674  -6.721 -13.550  1.00 96.58           C  
ATOM    793  O   VAL A  76      -5.177  -6.861 -12.440  1.00 96.58           O  
ATOM    794  CB  VAL A  76      -4.652  -8.594 -15.255  1.00 96.58           C  
ATOM    795  CG1 VAL A  76      -4.446  -9.613 -14.133  1.00 96.58           C  
ATOM    796  CG2 VAL A  76      -5.470  -9.284 -16.346  1.00 96.58           C  
ATOM    797  H   VAL A  76      -4.981  -6.517 -16.698  1.00  0.00           H  
ATOM    798  HA  VAL A  76      -6.381  -7.600 -14.471  1.00  0.00           H  
ATOM    799  HB  VAL A  76      -3.680  -8.318 -15.663  1.00  0.00           H  
ATOM    800 HG11 VAL A  76      -3.935 -10.491 -14.528  1.00  0.00           H  
ATOM    801 HG12 VAL A  76      -3.841  -9.167 -13.343  1.00  0.00           H  
ATOM    802 HG13 VAL A  76      -5.414  -9.908 -13.727  1.00  0.00           H  
ATOM    803 HG21 VAL A  76      -4.949 -10.182 -16.678  1.00  0.00           H  
ATOM    804 HG22 VAL A  76      -6.448  -9.557 -15.950  1.00  0.00           H  
ATOM    805 HG23 VAL A  76      -5.597  -8.607 -17.189  1.00  0.00           H  
ATOM    806  N   TYR A  77      -3.563  -6.008 -13.719  1.00 95.28           N  
ATOM    807  CA  TYR A  77      -2.875  -5.373 -12.587  1.00 95.28           C  
ATOM    808  C   TYR A  77      -3.703  -4.271 -11.926  1.00 95.28           C  
ATOM    809  O   TYR A  77      -3.759  -4.214 -10.704  1.00 95.28           O  
ATOM    810  CB  TYR A  77      -1.525  -4.829 -13.044  1.00 95.28           C  
ATOM    811  CG  TYR A  77      -0.527  -5.856 -13.542  1.00 95.28           C  
ATOM    812  CD1 TYR A  77      -0.630  -7.222 -13.195  1.00 95.28           C  
ATOM    813  CD2 TYR A  77       0.577  -5.405 -14.291  1.00 95.28           C  
ATOM    814  CE1 TYR A  77       0.381  -8.122 -13.559  1.00 95.28           C  
ATOM    815  CE2 TYR A  77       1.605  -6.300 -14.631  1.00 95.28           C  
ATOM    816  OH  TYR A  77       2.582  -8.462 -14.403  1.00 95.28           O  
ATOM    817  CZ  TYR A  77       1.518  -7.649 -14.235  1.00 95.28           C  
ATOM    818  H   TYR A  77      -3.172  -5.894 -14.644  1.00  0.00           H  
ATOM    819  HA  TYR A  77      -2.687  -6.142 -11.839  1.00  0.00           H  
ATOM    820  HB3 TYR A  77      -1.076  -4.255 -12.234  1.00  0.00           H  
ATOM    821  HB2 TYR A  77      -1.684  -4.078 -13.817  1.00  0.00           H  
ATOM    822  HD1 TYR A  77      -1.490  -7.576 -12.647  1.00  0.00           H  
ATOM    823  HD2 TYR A  77       0.631  -4.373 -14.602  1.00  0.00           H  
ATOM    824  HE1 TYR A  77       0.282  -9.170 -13.319  1.00  0.00           H  
ATOM    825  HE2 TYR A  77       2.458  -5.953 -15.194  1.00  0.00           H  
ATOM    826  HH  TYR A  77       3.272  -7.994 -14.880  1.00  0.00           H  
ATOM    827  N   LEU A  78      -4.408  -3.454 -12.713  1.00 94.03           N  
ATOM    828  CA  LEU A  78      -5.333  -2.448 -12.180  1.00 94.03           C  
ATOM    829  C   LEU A  78      -6.486  -3.084 -11.398  1.00 94.03           C  
ATOM    830  O   LEU A  78      -6.894  -2.541 -10.376  1.00 94.03           O  
ATOM    831  CB  LEU A  78      -5.896  -1.599 -13.330  1.00 94.03           C  
ATOM    832  CG  LEU A  78      -4.897  -0.599 -13.932  1.00 94.03           C  
ATOM    833  CD1 LEU A  78      -5.508   0.010 -15.199  1.00 94.03           C  
ATOM    834  CD2 LEU A  78      -4.577   0.547 -12.971  1.00 94.03           C  
ATOM    835  H   LEU A  78      -4.315  -3.513 -13.716  1.00  0.00           H  
ATOM    836  HA  LEU A  78      -4.779  -1.794 -11.506  1.00  0.00           H  
ATOM    837  HB3 LEU A  78      -6.780  -1.062 -12.984  1.00  0.00           H  
ATOM    838  HB2 LEU A  78      -6.266  -2.256 -14.117  1.00  0.00           H  
ATOM    839  HG  LEU A  78      -3.975  -1.121 -14.190  1.00  0.00           H  
ATOM    840 HD11 LEU A  78      -4.807   0.722 -15.636  1.00  0.00           H  
ATOM    841 HD12 LEU A  78      -5.716  -0.781 -15.919  1.00  0.00           H  
ATOM    842 HD13 LEU A  78      -6.436   0.523 -14.947  1.00  0.00           H  
ATOM    843 HD21 LEU A  78      -3.867   1.227 -13.440  1.00  0.00           H  
ATOM    844 HD22 LEU A  78      -5.494   1.086 -12.731  1.00  0.00           H  
ATOM    845 HD23 LEU A  78      -4.143   0.144 -12.056  1.00  0.00           H  
ATOM    846  N   LEU A  79      -7.004  -4.228 -11.864  1.00 96.66           N  
ATOM    847  CA  LEU A  79      -8.035  -4.968 -11.138  1.00 96.66           C  
ATOM    848  C   LEU A  79      -7.500  -5.450  -9.795  1.00 96.66           C  
ATOM    849  O   LEU A  79      -8.146  -5.247  -8.773  1.00 96.66           O  
ATOM    850  CB  LEU A  79      -8.537  -6.157 -11.986  1.00 96.66           C  
ATOM    851  CG  LEU A  79      -9.535  -7.059 -11.234  1.00 96.66           C  
ATOM    852  CD1 LEU A  79     -10.833  -6.318 -10.911  1.00 96.66           C  
ATOM    853  CD2 LEU A  79      -9.870  -8.292 -12.065  1.00 96.66           C  
ATOM    854  H   LEU A  79      -6.682  -4.607 -12.743  1.00  0.00           H  
ATOM    855  HA  LEU A  79      -8.875  -4.298 -10.955  1.00  0.00           H  
ATOM    856  HB3 LEU A  79      -7.685  -6.753 -12.312  1.00  0.00           H  
ATOM    857  HB2 LEU A  79      -9.005  -5.781 -12.896  1.00  0.00           H  
ATOM    858  HG  LEU A  79      -9.075  -7.382 -10.300  1.00  0.00           H  
ATOM    859 HD11 LEU A  79     -11.511  -6.987 -10.381  1.00  0.00           H  
ATOM    860 HD12 LEU A  79     -10.612  -5.455 -10.285  1.00  0.00           H  
ATOM    861 HD13 LEU A  79     -11.302  -5.985 -11.836  1.00  0.00           H  
ATOM    862 HD21 LEU A  79     -10.576  -8.917 -11.519  1.00  0.00           H  
ATOM    863 HD22 LEU A  79     -10.316  -7.984 -13.010  1.00  0.00           H  
ATOM    864 HD23 LEU A  79      -8.959  -8.858 -12.261  1.00  0.00           H  
ATOM    865  N   ASN A  80      -6.328  -6.084  -9.803  1.00 97.72           N  
ATOM    866  CA  ASN A  80      -5.759  -6.634  -8.585  1.00 97.72           C  
ATOM    867  C   ASN A  80      -5.368  -5.537  -7.589  1.00 97.72           C  
ATOM    868  O   ASN A  80      -5.662  -5.697  -6.416  1.00 97.72           O  
ATOM    869  CB  ASN A  80      -4.582  -7.545  -8.912  1.00 97.72           C  
ATOM    870  CG  ASN A  80      -4.991  -8.869  -9.514  1.00 97.72           C  
ATOM    871  ND2 ASN A  80      -4.880  -9.058 -10.804  1.00 97.72           N  
ATOM    872  OD1 ASN A  80      -5.439  -9.777  -8.848  1.00 97.72           O  
ATOM    873  H   ASN A  80      -5.817  -6.190 -10.668  1.00  0.00           H  
ATOM    874  HA  ASN A  80      -6.526  -7.247  -8.113  1.00  0.00           H  
ATOM    875  HB3 ASN A  80      -4.000  -7.723  -8.008  1.00  0.00           H  
ATOM    876  HB2 ASN A  80      -3.906  -7.031  -9.595  1.00  0.00           H  
ATOM    877 HD22 ASN A  80      -5.153  -9.941 -11.210  1.00  0.00           H  
ATOM    878 HD21 ASN A  80      -4.523  -8.319 -11.393  1.00  0.00           H  
ATOM    879  N   LEU A  81      -4.830  -4.402  -8.046  1.00 95.17           N  
ATOM    880  CA  LEU A  81      -4.588  -3.242  -7.183  1.00 95.17           C  
ATOM    881  C   LEU A  81      -5.886  -2.719  -6.550  1.00 95.17           C  
ATOM    882  O   LEU A  81      -5.911  -2.445  -5.359  1.00 95.17           O  
ATOM    883  CB  LEU A  81      -3.881  -2.149  -7.998  1.00 95.17           C  
ATOM    884  CG  LEU A  81      -3.612  -0.865  -7.188  1.00 95.17           C  
ATOM    885  CD1 LEU A  81      -2.728  -1.112  -5.967  1.00 95.17           C  
ATOM    886  CD2 LEU A  81      -2.883   0.138  -8.070  1.00 95.17           C  
ATOM    887  H   LEU A  81      -4.575  -4.321  -9.021  1.00  0.00           H  
ATOM    888  HA  LEU A  81      -3.920  -3.553  -6.381  1.00  0.00           H  
ATOM    889  HB3 LEU A  81      -4.483  -1.904  -8.873  1.00  0.00           H  
ATOM    890  HB2 LEU A  81      -2.939  -2.537  -8.385  1.00  0.00           H  
ATOM    891  HG  LEU A  81      -4.561  -0.437  -6.865  1.00  0.00           H  
ATOM    892 HD11 LEU A  81      -2.572  -0.173  -5.436  1.00  0.00           H  
ATOM    893 HD12 LEU A  81      -3.215  -1.826  -5.305  1.00  0.00           H  
ATOM    894 HD13 LEU A  81      -1.766  -1.511  -6.288  1.00  0.00           H  
ATOM    895 HD21 LEU A  81      -2.690   1.048  -7.503  1.00  0.00           H  
ATOM    896 HD22 LEU A  81      -1.938  -0.289  -8.404  1.00  0.00           H  
ATOM    897 HD23 LEU A  81      -3.501   0.376  -8.937  1.00  0.00           H  
ATOM    898  N   ALA A  82      -6.983  -2.635  -7.313  1.00 96.24           N  
ATOM    899  CA  ALA A  82      -8.274  -2.239  -6.751  1.00 96.24           C  
ATOM    900  C   ALA A  82      -8.788  -3.253  -5.711  1.00 96.24           C  
ATOM    901  O   ALA A  82      -9.391  -2.854  -4.722  1.00 96.24           O  
ATOM    902  CB  ALA A  82      -9.276  -2.041  -7.894  1.00 96.24           C  
ATOM    903  H   ALA A  82      -6.930  -2.846  -8.299  1.00  0.00           H  
ATOM    904  HA  ALA A  82      -8.144  -1.281  -6.249  1.00  0.00           H  
ATOM    905  HB1 ALA A  82     -10.242  -1.746  -7.484  1.00  0.00           H  
ATOM    906  HB2 ALA A  82      -8.912  -1.262  -8.563  1.00  0.00           H  
ATOM    907  HB3 ALA A  82      -9.385  -2.974  -8.447  1.00  0.00           H  
ATOM    908  N   ILE A  83      -8.536  -4.554  -5.905  1.00 97.40           N  
ATOM    909  CA  ILE A  83      -8.857  -5.591  -4.912  1.00 97.40           C  
ATOM    910  C   ILE A  83      -7.973  -5.441  -3.666  1.00 97.40           C  
ATOM    911  O   ILE A  83      -8.495  -5.519  -2.559  1.00 97.40           O  
ATOM    912  CB  ILE A  83      -8.767  -7.005  -5.533  1.00 97.40           C  
ATOM    913  CG1 ILE A  83      -9.865  -7.193  -6.605  1.00 97.40           C  
ATOM    914  CG2 ILE A  83      -8.901  -8.100  -4.456  1.00 97.40           C  
ATOM    915  CD1 ILE A  83      -9.672  -8.438  -7.483  1.00 97.40           C  
ATOM    916  H   ILE A  83      -8.106  -4.862  -6.765  1.00  0.00           H  
ATOM    917  HA  ILE A  83      -9.891  -5.435  -4.601  1.00  0.00           H  
ATOM    918  HB  ILE A  83      -7.793  -7.111  -6.012  1.00  0.00           H  
ATOM    919 HG13 ILE A  83      -9.908  -6.308  -7.239  1.00  0.00           H  
ATOM    920 HG12 ILE A  83     -10.840  -7.241  -6.120  1.00  0.00           H  
ATOM    921 HG21 ILE A  83      -8.833  -9.080  -4.925  1.00  0.00           H  
ATOM    922 HG22 ILE A  83      -8.102  -7.991  -3.723  1.00  0.00           H  
ATOM    923 HG23 ILE A  83      -9.866  -8.001  -3.958  1.00  0.00           H  
ATOM    924 HD11 ILE A  83     -10.482  -8.501  -8.210  1.00  0.00           H  
ATOM    925 HD12 ILE A  83      -8.718  -8.369  -8.007  1.00  0.00           H  
ATOM    926 HD13 ILE A  83      -9.677  -9.329  -6.855  1.00  0.00           H  
ATOM    927  N   SER A  84      -6.673  -5.181  -3.820  1.00 97.13           N  
ATOM    928  CA  SER A  84      -5.753  -4.885  -2.714  1.00 97.13           C  
ATOM    929  C   SER A  84      -6.222  -3.686  -1.889  1.00 97.13           C  
ATOM    930  O   SER A  84      -6.327  -3.785  -0.669  1.00 97.13           O  
ATOM    931  CB  SER A  84      -4.354  -4.586  -3.256  1.00 97.13           C  
ATOM    932  OG  SER A  84      -3.849  -5.700  -3.962  1.00 97.13           O  
ATOM    933  H   SER A  84      -6.264  -5.179  -4.743  1.00  0.00           H  
ATOM    934  HA  SER A  84      -5.697  -5.756  -2.063  1.00  0.00           H  
ATOM    935  HB3 SER A  84      -3.686  -4.349  -2.427  1.00  0.00           H  
ATOM    936  HB2 SER A  84      -4.400  -3.725  -3.922  1.00  0.00           H  
ATOM    937  HG  SER A  84      -2.973  -5.498  -4.296  1.00  0.00           H  
ATOM    938  N   ASP A  85      -6.583  -2.588  -2.559  1.00 95.70           N  
ATOM    939  CA  ASP A  85      -7.111  -1.382  -1.917  1.00 95.70           C  
ATOM    940  C   ASP A  85      -8.452  -1.666  -1.220  1.00 95.70           C  
ATOM    941  O   ASP A  85      -8.672  -1.187  -0.112  1.00 95.70           O  
ATOM    942  CB  ASP A  85      -7.283  -0.257  -2.955  1.00 95.70           C  
ATOM    943  CG  ASP A  85      -5.982   0.398  -3.449  1.00 95.70           C  
ATOM    944  OD1 ASP A  85      -4.951   0.317  -2.748  1.00 95.70           O  
ATOM    945  OD2 ASP A  85      -6.029   1.079  -4.502  1.00 95.70           O1-
ATOM    946  H   ASP A  85      -6.496  -2.559  -3.565  1.00  0.00           H  
ATOM    947  HA  ASP A  85      -6.395  -1.051  -1.166  1.00  0.00           H  
ATOM    948  HB3 ASP A  85      -7.941   0.511  -2.548  1.00  0.00           H  
ATOM    949  HB2 ASP A  85      -7.842  -0.637  -3.810  1.00  0.00           H  
ATOM    950  N   LEU A  86      -9.333  -2.480  -1.818  1.00 96.96           N  
ATOM    951  CA  LEU A  86     -10.582  -2.913  -1.180  1.00 96.96           C  
ATOM    952  C   LEU A  86     -10.314  -3.720   0.093  1.00 96.96           C  
ATOM    953  O   LEU A  86     -10.894  -3.412   1.134  1.00 96.96           O  
ATOM    954  CB  LEU A  86     -11.463  -3.702  -2.162  1.00 96.96           C  
ATOM    955  CG  LEU A  86     -12.195  -2.820  -3.187  1.00 96.96           C  
ATOM    956  CD1 LEU A  86     -12.825  -3.698  -4.269  1.00 96.96           C  
ATOM    957  CD2 LEU A  86     -13.307  -1.983  -2.554  1.00 96.96           C  
ATOM    958  H   LEU A  86      -9.152  -2.825  -2.748  1.00  0.00           H  
ATOM    959  HA  LEU A  86     -11.133  -2.017  -0.892  1.00  0.00           H  
ATOM    960  HB3 LEU A  86     -12.193  -4.288  -1.603  1.00  0.00           H  
ATOM    961  HB2 LEU A  86     -10.850  -4.436  -2.687  1.00  0.00           H  
ATOM    962  HG  LEU A  86     -11.473  -2.151  -3.653  1.00  0.00           H  
ATOM    963 HD11 LEU A  86     -13.343  -3.068  -4.994  1.00  0.00           H  
ATOM    964 HD12 LEU A  86     -12.046  -4.267  -4.776  1.00  0.00           H  
ATOM    965 HD13 LEU A  86     -13.537  -4.385  -3.813  1.00  0.00           H  
ATOM    966 HD21 LEU A  86     -13.790  -1.380  -3.322  1.00  0.00           H  
ATOM    967 HD22 LEU A  86     -14.043  -2.643  -2.095  1.00  0.00           H  
ATOM    968 HD23 LEU A  86     -12.882  -1.330  -1.794  1.00  0.00           H  
ATOM    969  N   LEU A  87      -9.420  -4.716   0.030  1.00 96.05           N  
ATOM    970  CA  LEU A  87      -9.037  -5.509   1.200  1.00 96.05           C  
ATOM    971  C   LEU A  87      -8.522  -4.605   2.325  1.00 96.05           C  
ATOM    972  O   LEU A  87      -8.950  -4.718   3.470  1.00 96.05           O  
ATOM    973  CB  LEU A  87      -7.967  -6.556   0.841  1.00 96.05           C  
ATOM    974  CG  LEU A  87      -8.448  -7.743  -0.011  1.00 96.05           C  
ATOM    975  CD1 LEU A  87      -7.248  -8.628  -0.344  1.00 96.05           C  
ATOM    976  CD2 LEU A  87      -9.483  -8.612   0.702  1.00 96.05           C  
ATOM    977  H   LEU A  87      -8.980  -4.945  -0.850  1.00  0.00           H  
ATOM    978  HA  LEU A  87      -9.922  -6.033   1.560  1.00  0.00           H  
ATOM    979  HB3 LEU A  87      -7.511  -6.933   1.758  1.00  0.00           H  
ATOM    980  HB2 LEU A  87      -7.136  -6.065   0.336  1.00  0.00           H  
ATOM    981  HG  LEU A  87      -8.880  -7.364  -0.937  1.00  0.00           H  
ATOM    982 HD11 LEU A  87      -7.577  -9.473  -0.949  1.00  0.00           H  
ATOM    983 HD12 LEU A  87      -6.512  -8.049  -0.901  1.00  0.00           H  
ATOM    984 HD13 LEU A  87      -6.798  -8.994   0.578  1.00  0.00           H  
ATOM    985 HD21 LEU A  87      -9.783  -9.431   0.048  1.00  0.00           H  
ATOM    986 HD22 LEU A  87      -9.049  -9.018   1.616  1.00  0.00           H  
ATOM    987 HD23 LEU A  87     -10.356  -8.009   0.951  1.00  0.00           H  
ATOM    988  N   PHE A  88      -7.657  -3.658   1.970  1.00 94.92           N  
ATOM    989  CA  PHE A  88      -7.115  -2.686   2.900  1.00 94.92           C  
ATOM    990  C   PHE A  88      -8.213  -1.831   3.551  1.00 94.92           C  
ATOM    991  O   PHE A  88      -8.306  -1.783   4.778  1.00 94.92           O  
ATOM    992  CB  PHE A  88      -6.095  -1.835   2.145  1.00 94.92           C  
ATOM    993  CG  PHE A  88      -5.440  -0.816   3.036  1.00 94.92           C  
ATOM    994  CD1 PHE A  88      -6.009   0.465   3.181  1.00 94.92           C  
ATOM    995  CD2 PHE A  88      -4.290  -1.178   3.755  1.00 94.92           C  
ATOM    996  CE1 PHE A  88      -5.437   1.380   4.077  1.00 94.92           C  
ATOM    997  CE2 PHE A  88      -3.704  -0.253   4.625  1.00 94.92           C  
ATOM    998  CZ  PHE A  88      -4.297   1.005   4.803  1.00 94.92           C  
ATOM    999  H   PHE A  88      -7.347  -3.592   1.011  1.00  0.00           H  
ATOM   1000  HA  PHE A  88      -6.591  -3.226   3.689  1.00  0.00           H  
ATOM   1001  HB3 PHE A  88      -6.589  -1.328   1.317  1.00  0.00           H  
ATOM   1002  HB2 PHE A  88      -5.332  -2.482   1.713  1.00  0.00           H  
ATOM   1003  HD1 PHE A  88      -6.880   0.737   2.604  1.00  0.00           H  
ATOM   1004  HD2 PHE A  88      -3.866  -2.164   3.636  1.00  0.00           H  
ATOM   1005  HE1 PHE A  88      -5.876   2.360   4.201  1.00  0.00           H  
ATOM   1006  HE2 PHE A  88      -2.798  -0.508   5.155  1.00  0.00           H  
ATOM   1007  HZ  PHE A  88      -3.860   1.689   5.514  1.00  0.00           H  
ATOM   1008  N   VAL A  89      -9.091  -1.193   2.767  1.00 95.99           N  
ATOM   1009  CA  VAL A  89     -10.095  -0.271   3.328  1.00 95.99           C  
ATOM   1010  C   VAL A  89     -11.138  -0.973   4.184  1.00 95.99           C  
ATOM   1011  O   VAL A  89     -11.605  -0.381   5.150  1.00 95.99           O  
ATOM   1012  CB  VAL A  89     -10.785   0.620   2.287  1.00 95.99           C  
ATOM   1013  CG1 VAL A  89      -9.753   1.516   1.607  1.00 95.99           C  
ATOM   1014  CG2 VAL A  89     -11.604  -0.150   1.252  1.00 95.99           C  
ATOM   1015  H   VAL A  89      -9.073  -1.338   1.768  1.00  0.00           H  
ATOM   1016  HA  VAL A  89      -9.554   0.401   3.995  1.00  0.00           H  
ATOM   1017  HB  VAL A  89     -11.475   1.272   2.824  1.00  0.00           H  
ATOM   1018 HG11 VAL A  89     -10.250   2.146   0.869  1.00  0.00           H  
ATOM   1019 HG12 VAL A  89      -9.269   2.144   2.355  1.00  0.00           H  
ATOM   1020 HG13 VAL A  89      -9.005   0.897   1.113  1.00  0.00           H  
ATOM   1021 HG21 VAL A  89     -12.060   0.552   0.554  1.00  0.00           H  
ATOM   1022 HG22 VAL A  89     -10.951  -0.832   0.708  1.00  0.00           H  
ATOM   1023 HG23 VAL A  89     -12.385  -0.718   1.756  1.00  0.00           H  
ATOM   1024  N   PHE A  90     -11.469  -2.236   3.903  1.00 96.06           N  
ATOM   1025  CA  PHE A  90     -12.374  -3.014   4.755  1.00 96.06           C  
ATOM   1026  C   PHE A  90     -11.845  -3.213   6.182  1.00 96.06           C  
ATOM   1027  O   PHE A  90     -12.647  -3.415   7.092  1.00 96.06           O  
ATOM   1028  CB  PHE A  90     -12.646  -4.377   4.107  1.00 96.06           C  
ATOM   1029  CG  PHE A  90     -13.723  -4.390   3.041  1.00 96.06           C  
ATOM   1030  CD1 PHE A  90     -15.039  -4.012   3.370  1.00 96.06           C  
ATOM   1031  CD2 PHE A  90     -13.435  -4.826   1.735  1.00 96.06           C  
ATOM   1032  CE1 PHE A  90     -16.044  -4.022   2.385  1.00 96.06           C  
ATOM   1033  CE2 PHE A  90     -14.430  -4.813   0.743  1.00 96.06           C  
ATOM   1034  CZ  PHE A  90     -15.737  -4.408   1.068  1.00 96.06           C  
ATOM   1035  H   PHE A  90     -11.093  -2.687   3.081  1.00  0.00           H  
ATOM   1036  HA  PHE A  90     -13.321  -2.478   4.819  1.00  0.00           H  
ATOM   1037  HB3 PHE A  90     -12.897  -5.101   4.881  1.00  0.00           H  
ATOM   1038  HB2 PHE A  90     -11.718  -4.768   3.686  1.00  0.00           H  
ATOM   1039  HD1 PHE A  90     -15.278  -3.714   4.380  1.00  0.00           H  
ATOM   1040  HD2 PHE A  90     -12.443  -5.175   1.488  1.00  0.00           H  
ATOM   1041  HE1 PHE A  90     -17.053  -3.734   2.639  1.00  0.00           H  
ATOM   1042  HE2 PHE A  90     -14.190  -5.114  -0.265  1.00  0.00           H  
ATOM   1043  HZ  PHE A  90     -16.503  -4.392   0.309  1.00  0.00           H  
ATOM   1044  N   SER A  91     -10.528  -3.118   6.404  1.00 95.64           N  
ATOM   1045  CA  SER A  91      -9.945  -3.162   7.751  1.00 95.64           C  
ATOM   1046  C   SER A  91     -10.158  -1.860   8.544  1.00 95.64           C  
ATOM   1047  O   SER A  91     -10.219  -1.882   9.772  1.00 95.64           O  
ATOM   1048  CB  SER A  91      -8.456  -3.532   7.667  1.00 95.64           C  
ATOM   1049  OG  SER A  91      -7.650  -2.455   7.236  1.00 95.64           O  
ATOM   1050  H   SER A  91      -9.891  -3.012   5.627  1.00  0.00           H  
ATOM   1051  HA  SER A  91     -10.448  -3.960   8.296  1.00  0.00           H  
ATOM   1052  HB3 SER A  91      -8.329  -4.373   6.986  1.00  0.00           H  
ATOM   1053  HB2 SER A  91      -8.111  -3.874   8.643  1.00  0.00           H  
ATOM   1054  HG  SER A  91      -6.733  -2.736   7.201  1.00  0.00           H  
ATOM   1055  N   LEU A  92     -10.332  -0.723   7.861  1.00 95.25           N  
ATOM   1056  CA  LEU A  92     -10.307   0.611   8.473  1.00 95.25           C  
ATOM   1057  C   LEU A  92     -11.441   0.902   9.464  1.00 95.25           C  
ATOM   1058  O   LEU A  92     -11.149   1.535  10.473  1.00 95.25           O  
ATOM   1059  CB  LEU A  92     -10.265   1.701   7.394  1.00 95.25           C  
ATOM   1060  CG  LEU A  92      -9.006   1.688   6.517  1.00 95.25           C  
ATOM   1061  CD1 LEU A  92      -9.129   2.811   5.492  1.00 95.25           C  
ATOM   1062  CD2 LEU A  92      -7.725   1.897   7.322  1.00 95.25           C  
ATOM   1063  H   LEU A  92     -10.491  -0.751   6.864  1.00  0.00           H  
ATOM   1064  HA  LEU A  92      -9.374   0.682   9.031  1.00  0.00           H  
ATOM   1065  HB3 LEU A  92     -10.365   2.679   7.865  1.00  0.00           H  
ATOM   1066  HB2 LEU A  92     -11.147   1.618   6.760  1.00  0.00           H  
ATOM   1067  HG  LEU A  92      -8.945   0.734   5.996  1.00  0.00           H  
ATOM   1068 HD11 LEU A  92      -8.244   2.822   4.856  1.00  0.00           H  
ATOM   1069 HD12 LEU A  92     -10.015   2.648   4.879  1.00  0.00           H  
ATOM   1070 HD13 LEU A  92      -9.217   3.767   6.008  1.00  0.00           H  
ATOM   1071 HD21 LEU A  92      -6.866   1.878   6.652  1.00  0.00           H  
ATOM   1072 HD22 LEU A  92      -7.768   2.861   7.829  1.00  0.00           H  
ATOM   1073 HD23 LEU A  92      -7.624   1.103   8.062  1.00  0.00           H  
ATOM   1074  N   PRO A  93     -12.701   0.462   9.275  1.00 95.95           N  
ATOM   1075  CA  PRO A  93     -13.741   0.677  10.283  1.00 95.95           C  
ATOM   1076  C   PRO A  93     -13.414   0.029  11.635  1.00 95.95           C  
ATOM   1077  O   PRO A  93     -13.705   0.603  12.682  1.00 95.95           O  
ATOM   1078  CB  PRO A  93     -15.022   0.096   9.675  1.00 95.95           C  
ATOM   1079  CG  PRO A  93     -14.781   0.212   8.171  1.00 95.95           C  
ATOM   1080  CD  PRO A  93     -13.287  -0.070   8.054  1.00 95.95           C  
ATOM   1081  HA  PRO A  93     -13.876   1.748  10.428  1.00  0.00           H  
ATOM   1082  HB3 PRO A  93     -15.870   0.723   9.953  1.00  0.00           H  
ATOM   1083  HB2 PRO A  93     -15.103  -0.956   9.946  1.00  0.00           H  
ATOM   1084  HG3 PRO A  93     -14.980   1.236   7.854  1.00  0.00           H  
ATOM   1085  HG2 PRO A  93     -15.337  -0.571   7.657  1.00  0.00           H  
ATOM   1086  HD2 PRO A  93     -13.125  -1.147   8.015  1.00  0.00           H  
ATOM   1087  HD3 PRO A  93     -12.885   0.467   7.195  1.00  0.00           H  
ATOM   1088  N   PHE A  94     -12.764  -1.141  11.620  1.00 96.75           N  
ATOM   1089  CA  PHE A  94     -12.337  -1.839  12.833  1.00 96.75           C  
ATOM   1090  C   PHE A  94     -11.193  -1.096  13.520  1.00 96.75           C  
ATOM   1091  O   PHE A  94     -11.236  -0.885  14.732  1.00 96.75           O  
ATOM   1092  CB  PHE A  94     -11.909  -3.270  12.489  1.00 96.75           C  
ATOM   1093  CG  PHE A  94     -13.003  -4.113  11.874  1.00 96.75           C  
ATOM   1094  CD1 PHE A  94     -13.852  -4.871  12.701  1.00 96.75           C  
ATOM   1095  CD2 PHE A  94     -13.184  -4.133  10.478  1.00 96.75           C  
ATOM   1096  CE1 PHE A  94     -14.874  -5.649  12.133  1.00 96.75           C  
ATOM   1097  CE2 PHE A  94     -14.210  -4.908   9.911  1.00 96.75           C  
ATOM   1098  CZ  PHE A  94     -15.054  -5.668  10.739  1.00 96.75           C  
ATOM   1099  H   PHE A  94     -12.546  -1.586  10.740  1.00  0.00           H  
ATOM   1100  HA  PHE A  94     -13.181  -1.887  13.521  1.00  0.00           H  
ATOM   1101  HB3 PHE A  94     -11.536  -3.762  13.388  1.00  0.00           H  
ATOM   1102  HB2 PHE A  94     -11.054  -3.240  11.814  1.00  0.00           H  
ATOM   1103  HD1 PHE A  94     -13.716  -4.854  13.772  1.00  0.00           H  
ATOM   1104  HD2 PHE A  94     -12.534  -3.552   9.842  1.00  0.00           H  
ATOM   1105  HE1 PHE A  94     -15.523  -6.234  12.768  1.00  0.00           H  
ATOM   1106  HE2 PHE A  94     -14.350  -4.918   8.840  1.00  0.00           H  
ATOM   1107  HZ  PHE A  94     -15.840  -6.267  10.304  1.00  0.00           H  
ATOM   1108  N   TRP A  95     -10.211  -0.640  12.738  1.00 94.82           N  
ATOM   1109  CA  TRP A  95      -9.131   0.205  13.243  1.00 94.82           C  
ATOM   1110  C   TRP A  95      -9.629   1.562  13.738  1.00 94.82           C  
ATOM   1111  O   TRP A  95      -9.108   2.073  14.717  1.00 94.82           O  
ATOM   1112  CB  TRP A  95      -8.060   0.372  12.163  1.00 94.82           C  
ATOM   1113  CG  TRP A  95      -7.352  -0.893  11.792  1.00 94.82           C  
ATOM   1114  CD1 TRP A  95      -7.187  -1.383  10.541  1.00 94.82           C  
ATOM   1115  CD2 TRP A  95      -6.669  -1.830  12.678  1.00 94.82           C  
ATOM   1116  CE2 TRP A  95      -6.117  -2.880  11.887  1.00 94.82           C  
ATOM   1117  CE3 TRP A  95      -6.441  -1.888  14.069  1.00 94.82           C  
ATOM   1118  NE1 TRP A  95      -6.457  -2.554  10.592  1.00 94.82           N  
ATOM   1119  CH2 TRP A  95      -5.198  -3.972  13.845  1.00 94.82           C  
ATOM   1120  CZ2 TRP A  95      -5.393  -3.934  12.455  1.00 94.82           C  
ATOM   1121  CZ3 TRP A  95      -5.722  -2.948  14.652  1.00 94.82           C  
ATOM   1122  H   TRP A  95     -10.196  -0.876  11.757  1.00  0.00           H  
ATOM   1123  HA  TRP A  95      -8.673  -0.309  14.087  1.00  0.00           H  
ATOM   1124  HB3 TRP A  95      -7.329   1.112  12.489  1.00  0.00           H  
ATOM   1125  HB2 TRP A  95      -8.511   0.808  11.271  1.00  0.00           H  
ATOM   1126  HD1 TRP A  95      -7.608  -0.857   9.697  1.00  0.00           H  
ATOM   1127  HE3 TRP A  95      -6.822  -1.109  14.712  1.00  0.00           H  
ATOM   1128  HE1 TRP A  95      -6.240  -3.050   9.740  1.00  0.00           H  
ATOM   1129  HH2 TRP A  95      -4.649  -4.788  14.290  1.00  0.00           H  
ATOM   1130  HZ2 TRP A  95      -4.988  -4.711  11.824  1.00  0.00           H  
ATOM   1131  HZ3 TRP A  95      -5.571  -2.975  15.721  1.00  0.00           H  
ATOM   1132  N   GLY A  96     -10.663   2.125  13.112  1.00 94.49           N  
ATOM   1133  CA  GLY A  96     -11.262   3.398  13.506  1.00 94.49           C  
ATOM   1134  C   GLY A  96     -11.995   3.286  14.834  1.00 94.49           C  
ATOM   1135  O   GLY A  96     -11.826   4.142  15.695  1.00 94.49           O  
ATOM   1136  H   GLY A  96     -11.080   1.669  12.314  1.00  0.00           H  
ATOM   1137  HA3 GLY A  96     -11.957   3.726  12.734  1.00  0.00           H  
ATOM   1138  HA2 GLY A  96     -10.482   4.155  13.586  1.00  0.00           H  
ATOM   1139  N   TYR A  97     -12.746   2.201  15.039  1.00 96.05           N  
ATOM   1140  CA  TYR A  97     -13.349   1.920  16.341  1.00 96.05           C  
ATOM   1141  C   TYR A  97     -12.276   1.703  17.420  1.00 96.05           C  
ATOM   1142  O   TYR A  97     -12.350   2.311  18.481  1.00 96.05           O  
ATOM   1143  CB  TYR A  97     -14.287   0.715  16.223  1.00 96.05           C  
ATOM   1144  CG  TYR A  97     -15.021   0.424  17.515  1.00 96.05           C  
ATOM   1145  CD1 TYR A  97     -14.422  -0.394  18.491  1.00 96.05           C  
ATOM   1146  CD2 TYR A  97     -16.262   1.039  17.776  1.00 96.05           C  
ATOM   1147  CE1 TYR A  97     -15.066  -0.599  19.722  1.00 96.05           C  
ATOM   1148  CE2 TYR A  97     -16.912   0.826  19.006  1.00 96.05           C  
ATOM   1149  OH  TYR A  97     -16.933  -0.240  21.165  1.00 96.05           O  
ATOM   1150  CZ  TYR A  97     -16.316  -0.006  19.979  1.00 96.05           C  
ATOM   1151  H   TYR A  97     -12.910   1.551  14.283  1.00  0.00           H  
ATOM   1152  HA  TYR A  97     -13.946   2.785  16.629  1.00  0.00           H  
ATOM   1153  HB3 TYR A  97     -13.713  -0.163  15.926  1.00  0.00           H  
ATOM   1154  HB2 TYR A  97     -15.011   0.897  15.428  1.00  0.00           H  
ATOM   1155  HD1 TYR A  97     -13.470  -0.864  18.293  1.00  0.00           H  
ATOM   1156  HD2 TYR A  97     -16.716   1.677  17.032  1.00  0.00           H  
ATOM   1157  HE1 TYR A  97     -14.602  -1.215  20.478  1.00  0.00           H  
ATOM   1158  HE2 TYR A  97     -17.864   1.297  19.203  1.00  0.00           H  
ATOM   1159  HH  TYR A  97     -17.770   0.230  21.190  1.00  0.00           H  
ATOM   1160  N   TYR A  98     -11.246   0.903  17.126  1.00 94.34           N  
ATOM   1161  CA  TYR A  98     -10.118   0.671  18.043  1.00 94.34           C  
ATOM   1162  C   TYR A  98      -9.247   1.912  18.294  1.00 94.34           C  
ATOM   1163  O   TYR A  98      -8.530   1.994  19.284  1.00 94.34           O  
ATOM   1164  CB  TYR A  98      -9.259  -0.459  17.470  1.00 94.34           C  
ATOM   1165  CG  TYR A  98      -7.991  -0.745  18.259  1.00 94.34           C  
ATOM   1166  CD1 TYR A  98      -6.732  -0.615  17.646  1.00 94.34           C  
ATOM   1167  CD2 TYR A  98      -8.064  -1.071  19.627  1.00 94.34           C  
ATOM   1168  CE1 TYR A  98      -5.558  -0.888  18.367  1.00 94.34           C  
ATOM   1169  CE2 TYR A  98      -6.892  -1.328  20.366  1.00 94.34           C  
ATOM   1170  OH  TYR A  98      -4.490  -1.576  20.379  1.00 94.34           O  
ATOM   1171  CZ  TYR A  98      -5.639  -1.258  19.725  1.00 94.34           C  
ATOM   1172  H   TYR A  98     -11.216   0.422  16.239  1.00  0.00           H  
ATOM   1173  HA  TYR A  98     -10.522   0.339  18.999  1.00  0.00           H  
ATOM   1174  HB3 TYR A  98      -8.997  -0.226  16.438  1.00  0.00           H  
ATOM   1175  HB2 TYR A  98      -9.856  -1.368  17.404  1.00  0.00           H  
ATOM   1176  HD1 TYR A  98      -6.664  -0.301  16.616  1.00  0.00           H  
ATOM   1177  HD2 TYR A  98      -9.025  -1.124  20.118  1.00  0.00           H  
ATOM   1178  HE1 TYR A  98      -4.597  -0.816  17.881  1.00  0.00           H  
ATOM   1179  HE2 TYR A  98      -6.960  -1.576  21.415  1.00  0.00           H  
ATOM   1180  HH  TYR A  98      -4.693  -1.806  21.288  1.00  0.00           H  
ATOM   1181  N   ALA A  99      -9.270   2.893  17.398  1.00 91.12           N  
ATOM   1182  CA  ALA A  99      -8.608   4.161  17.652  1.00 91.12           C  
ATOM   1183  C   ALA A  99      -9.384   5.010  18.668  1.00 91.12           C  
ATOM   1184  O   ALA A  99      -8.755   5.757  19.404  1.00 91.12           O  
ATOM   1185  CB  ALA A  99      -8.406   4.892  16.326  1.00 91.12           C  
ATOM   1186  H   ALA A  99      -9.754   2.765  16.522  1.00  0.00           H  
ATOM   1187  HA  ALA A  99      -7.624   3.949  18.072  1.00  0.00           H  
ATOM   1188  HB1 ALA A  99      -7.909   5.844  16.508  1.00  0.00           H  
ATOM   1189  HB2 ALA A  99      -7.790   4.283  15.664  1.00  0.00           H  
ATOM   1190  HB3 ALA A  99      -9.374   5.071  15.859  1.00  0.00           H  
ATOM   1191  N   ALA A 100     -10.719   4.899  18.710  1.00 92.18           N  
ATOM   1192  CA  ALA A 100     -11.588   5.642  19.630  1.00 92.18           C  
ATOM   1193  C   ALA A 100     -11.719   4.990  21.014  1.00 92.18           C  
ATOM   1194  O   ALA A 100     -11.923   5.681  22.009  1.00 92.18           O  
ATOM   1195  CB  ALA A 100     -12.984   5.741  18.999  1.00 92.18           C  
ATOM   1196  H   ALA A 100     -11.194   4.269  18.079  1.00  0.00           H  
ATOM   1197  HA  ALA A 100     -11.187   6.648  19.753  1.00  0.00           H  
ATOM   1198  HB1 ALA A 100     -13.648   6.291  19.666  1.00  0.00           H  
ATOM   1199  HB2 ALA A 100     -12.916   6.263  18.044  1.00  0.00           H  
ATOM   1200  HB3 ALA A 100     -13.381   4.740  18.837  1.00  0.00           H  
ATOM   1201  N   ASP A 101     -11.670   3.660  21.063  1.00 92.32           N  
ATOM   1202  CA  ASP A 101     -11.899   2.854  22.260  1.00 92.32           C  
ATOM   1203  C   ASP A 101     -11.054   1.567  22.200  1.00 92.32           C  
ATOM   1204  O   ASP A 101     -10.239   1.365  21.310  1.00 92.32           O  
ATOM   1205  CB  ASP A 101     -13.412   2.557  22.374  1.00 92.32           C  
ATOM   1206  CG  ASP A 101     -13.835   1.965  23.728  1.00 92.32           C  
ATOM   1207  OD1 ASP A 101     -13.053   2.062  24.706  1.00 92.32           O  
ATOM   1208  OD2 ASP A 101     -14.917   1.344  23.786  1.00 92.32           O1-
ATOM   1209  H   ASP A 101     -11.462   3.131  20.229  1.00  0.00           H  
ATOM   1210  HA  ASP A 101     -11.591   3.430  23.133  1.00  0.00           H  
ATOM   1211  HB3 ASP A 101     -13.708   1.879  21.574  1.00  0.00           H  
ATOM   1212  HB2 ASP A 101     -13.975   3.472  22.189  1.00  0.00           H  
ATOM   1213  N   GLN A 102     -11.220   0.659  23.149  1.00 93.77           N  
ATOM   1214  CA  GLN A 102     -10.515  -0.615  23.169  1.00 93.77           C  
ATOM   1215  C   GLN A 102     -10.957  -1.605  22.074  1.00 93.77           C  
ATOM   1216  O   GLN A 102     -12.020  -1.505  21.461  1.00 93.77           O  
ATOM   1217  CB  GLN A 102     -10.642  -1.207  24.570  1.00 93.77           C  
ATOM   1218  CG  GLN A 102     -12.067  -1.652  24.913  1.00 93.77           C  
ATOM   1219  CD  GLN A 102     -12.116  -2.068  26.367  1.00 93.77           C  
ATOM   1220  NE2 GLN A 102     -12.799  -1.318  27.204  1.00 93.77           N  
ATOM   1221  OE1 GLN A 102     -11.479  -3.037  26.772  1.00 93.77           O  
ATOM   1222  H   GLN A 102     -11.864   0.835  23.908  1.00  0.00           H  
ATOM   1223  HA  GLN A 102      -9.459  -0.403  23.004  1.00  0.00           H  
ATOM   1224  HB3 GLN A 102     -10.306  -0.473  25.303  1.00  0.00           H  
ATOM   1225  HB2 GLN A 102      -9.964  -2.054  24.668  1.00  0.00           H  
ATOM   1226  HG3 GLN A 102     -12.344  -2.498  24.284  1.00  0.00           H  
ATOM   1227  HG2 GLN A 102     -12.757  -0.824  24.748  1.00  0.00           H  
ATOM   1228 HE22 GLN A 102     -12.850  -1.569  28.180  1.00  0.00           H  
ATOM   1229 HE21 GLN A 102     -13.272  -0.491  26.870  1.00  0.00           H  
ATOM   1230  N   TRP A 103     -10.147  -2.643  21.853  1.00 96.38           N  
ATOM   1231  CA  TRP A 103     -10.473  -3.713  20.913  1.00 96.38           C  
ATOM   1232  C   TRP A 103     -11.556  -4.643  21.480  1.00 96.38           C  
ATOM   1233  O   TRP A 103     -11.278  -5.477  22.339  1.00 96.38           O  
ATOM   1234  CB  TRP A 103      -9.213  -4.500  20.533  1.00 96.38           C  
ATOM   1235  CG  TRP A 103      -9.480  -5.529  19.480  1.00 96.38           C  
ATOM   1236  CD1 TRP A 103      -9.826  -6.817  19.695  1.00 96.38           C  
ATOM   1237  CD2 TRP A 103      -9.504  -5.344  18.037  1.00 96.38           C  
ATOM   1238  CE2 TRP A 103      -9.908  -6.567  17.430  1.00 96.38           C  
ATOM   1239  CE3 TRP A 103      -9.232  -4.260  17.179  1.00 96.38           C  
ATOM   1240  NE1 TRP A 103     -10.077  -7.438  18.486  1.00 96.38           N  
ATOM   1241  CH2 TRP A 103      -9.813  -5.587  15.216  1.00 96.38           C  
ATOM   1242  CZ2 TRP A 103     -10.087  -6.684  16.045  1.00 96.38           C  
ATOM   1243  CZ3 TRP A 103      -9.382  -4.377  15.786  1.00 96.38           C  
ATOM   1244  H   TRP A 103      -9.267  -2.712  22.344  1.00  0.00           H  
ATOM   1245  HA  TRP A 103     -10.868  -3.254  20.006  1.00  0.00           H  
ATOM   1246  HB3 TRP A 103      -8.810  -4.987  21.421  1.00  0.00           H  
ATOM   1247  HB2 TRP A 103      -8.448  -3.810  20.181  1.00  0.00           H  
ATOM   1248  HD1 TRP A 103      -9.870  -7.202  20.703  1.00  0.00           H  
ATOM   1249  HE3 TRP A 103      -8.903  -3.316  17.589  1.00  0.00           H  
ATOM   1250  HE1 TRP A 103     -10.344  -8.411  18.464  1.00  0.00           H  
ATOM   1251  HH2 TRP A 103      -9.933  -5.673  14.148  1.00  0.00           H  
ATOM   1252  HZ2 TRP A 103     -10.432  -7.615  15.622  1.00  0.00           H  
ATOM   1253  HZ3 TRP A 103      -9.164  -3.533  15.147  1.00  0.00           H  
ATOM   1254  N   VAL A 104     -12.781  -4.554  20.954  1.00 96.53           N  
ATOM   1255  CA  VAL A 104     -13.942  -5.348  21.420  1.00 96.53           C  
ATOM   1256  C   VAL A 104     -14.304  -6.536  20.518  1.00 96.53           C  
ATOM   1257  O   VAL A 104     -15.188  -7.323  20.842  1.00 96.53           O  
ATOM   1258  CB  VAL A 104     -15.175  -4.453  21.648  1.00 96.53           C  
ATOM   1259  CG1 VAL A 104     -14.882  -3.358  22.681  1.00 96.53           C  
ATOM   1260  CG2 VAL A 104     -15.682  -3.841  20.338  1.00 96.53           C  
ATOM   1261  H   VAL A 104     -12.958  -3.916  20.191  1.00  0.00           H  
ATOM   1262  HA  VAL A 104     -13.670  -5.762  22.391  1.00  0.00           H  
ATOM   1263  HB  VAL A 104     -15.969  -5.082  22.049  1.00  0.00           H  
ATOM   1264 HG11 VAL A 104     -15.771  -2.743  22.821  1.00  0.00           H  
ATOM   1265 HG12 VAL A 104     -14.605  -3.817  23.630  1.00  0.00           H  
ATOM   1266 HG13 VAL A 104     -14.061  -2.735  22.327  1.00  0.00           H  
ATOM   1267 HG21 VAL A 104     -16.553  -3.217  20.541  1.00  0.00           H  
ATOM   1268 HG22 VAL A 104     -14.895  -3.234  19.892  1.00  0.00           H  
ATOM   1269 HG23 VAL A 104     -15.960  -4.637  19.648  1.00  0.00           H  
ATOM   1270  N   PHE A 105     -13.627  -6.702  19.380  1.00 96.69           N  
ATOM   1271  CA  PHE A 105     -14.001  -7.685  18.351  1.00 96.69           C  
ATOM   1272  C   PHE A 105     -13.443  -9.103  18.590  1.00 96.69           C  
ATOM   1273  O   PHE A 105     -13.688 -10.023  17.807  1.00 96.69           O  
ATOM   1274  CB  PHE A 105     -13.569  -7.141  16.989  1.00 96.69           C  
ATOM   1275  CG  PHE A 105     -14.078  -5.754  16.664  1.00 96.69           C  
ATOM   1276  CD1 PHE A 105     -15.443  -5.553  16.388  1.00 96.69           C  
ATOM   1277  CD2 PHE A 105     -13.188  -4.663  16.639  1.00 96.69           C  
ATOM   1278  CE1 PHE A 105     -15.917  -4.263  16.096  1.00 96.69           C  
ATOM   1279  CE2 PHE A 105     -13.662  -3.376  16.342  1.00 96.69           C  
ATOM   1280  CZ  PHE A 105     -15.027  -3.176  16.075  1.00 96.69           C  
ATOM   1281  H   PHE A 105     -12.811  -6.138  19.191  1.00  0.00           H  
ATOM   1282  HA  PHE A 105     -15.089  -7.757  18.347  1.00  0.00           H  
ATOM   1283  HB3 PHE A 105     -13.885  -7.833  16.208  1.00  0.00           H  
ATOM   1284  HB2 PHE A 105     -12.482  -7.152  16.925  1.00  0.00           H  
ATOM   1285  HD1 PHE A 105     -16.125  -6.390  16.402  1.00  0.00           H  
ATOM   1286  HD2 PHE A 105     -12.140  -4.817  16.847  1.00  0.00           H  
ATOM   1287  HE1 PHE A 105     -16.965  -4.106  15.887  1.00  0.00           H  
ATOM   1288  HE2 PHE A 105     -12.977  -2.541  16.320  1.00  0.00           H  
ATOM   1289  HZ  PHE A 105     -15.392  -2.184  15.854  1.00  0.00           H  
ATOM   1290  N   GLY A 106     -12.664  -9.286  19.659  1.00 96.02           N  
ATOM   1291  CA  GLY A 106     -12.060 -10.565  20.031  1.00 96.02           C  
ATOM   1292  C   GLY A 106     -10.847 -10.977  19.183  1.00 96.02           C  
ATOM   1293  O   GLY A 106     -10.438 -10.300  18.237  1.00 96.02           O  
ATOM   1294  H   GLY A 106     -12.458  -8.512  20.272  1.00  0.00           H  
ATOM   1295  HA3 GLY A 106     -12.816 -11.348  19.983  1.00  0.00           H  
ATOM   1296  HA2 GLY A 106     -11.772 -10.535  21.081  1.00  0.00           H  
ATOM   1297  N   LEU A 107     -10.250 -12.118  19.545  1.00 96.64           N  
ATOM   1298  CA  LEU A 107      -8.992 -12.606  18.967  1.00 96.64           C  
ATOM   1299  C   LEU A 107      -9.097 -12.941  17.470  1.00 96.64           C  
ATOM   1300  O   LEU A 107      -8.184 -12.629  16.709  1.00 96.64           O  
ATOM   1301  CB  LEU A 107      -8.534 -13.837  19.772  1.00 96.64           C  
ATOM   1302  CG  LEU A 107      -7.230 -14.490  19.266  1.00 96.64           C  
ATOM   1303  CD1 LEU A 107      -6.036 -13.542  19.370  1.00 96.64           C  
ATOM   1304  CD2 LEU A 107      -6.924 -15.735  20.096  1.00 96.64           C  
ATOM   1305  H   LEU A 107     -10.664 -12.701  20.257  1.00  0.00           H  
ATOM   1306  HA  LEU A 107      -8.240 -11.827  19.085  1.00  0.00           H  
ATOM   1307  HB3 LEU A 107      -9.331 -14.580  19.779  1.00  0.00           H  
ATOM   1308  HB2 LEU A 107      -8.415 -13.559  20.819  1.00  0.00           H  
ATOM   1309  HG  LEU A 107      -7.361 -14.782  18.225  1.00  0.00           H  
ATOM   1310 HD11 LEU A 107      -5.140 -14.043  19.003  1.00  0.00           H  
ATOM   1311 HD12 LEU A 107      -6.226 -12.652  18.769  1.00  0.00           H  
ATOM   1312 HD13 LEU A 107      -5.890 -13.251  20.410  1.00  0.00           H  
ATOM   1313 HD21 LEU A 107      -6.003 -16.194  19.738  1.00  0.00           H  
ATOM   1314 HD22 LEU A 107      -6.807 -15.455  21.143  1.00  0.00           H  
ATOM   1315 HD23 LEU A 107      -7.746 -16.446  20.002  1.00  0.00           H  
ATOM   1316  N   GLY A 108     -10.201 -13.569  17.050  1.00 97.03           N  
ATOM   1317  CA  GLY A 108     -10.393 -13.994  15.661  1.00 97.03           C  
ATOM   1318  C   GLY A 108     -10.348 -12.815  14.692  1.00 97.03           C  
ATOM   1319  O   GLY A 108      -9.562 -12.827  13.744  1.00 97.03           O  
ATOM   1320  H   GLY A 108     -10.947 -13.769  17.701  1.00  0.00           H  
ATOM   1321  HA3 GLY A 108     -11.353 -14.503  15.567  1.00  0.00           H  
ATOM   1322  HA2 GLY A 108      -9.620 -14.714  15.392  1.00  0.00           H  
ATOM   1323  N   LEU A 109     -11.119 -11.758  14.974  1.00 97.39           N  
ATOM   1324  CA  LEU A 109     -11.089 -10.544  14.166  1.00 97.39           C  
ATOM   1325  C   LEU A 109      -9.767  -9.786  14.315  1.00 97.39           C  
ATOM   1326  O   LEU A 109      -9.291  -9.267  13.317  1.00 97.39           O  
ATOM   1327  CB  LEU A 109     -12.317  -9.664  14.468  1.00 97.39           C  
ATOM   1328  CG  LEU A 109     -13.625 -10.193  13.842  1.00 97.39           C  
ATOM   1329  CD1 LEU A 109     -14.834  -9.385  14.307  1.00 97.39           C  
ATOM   1330  CD2 LEU A 109     -13.601 -10.120  12.312  1.00 97.39           C  
ATOM   1331  H   LEU A 109     -11.744 -11.786  15.767  1.00  0.00           H  
ATOM   1332  HA  LEU A 109     -11.166 -10.852  13.122  1.00  0.00           H  
ATOM   1333  HB3 LEU A 109     -12.132  -8.650  14.114  1.00  0.00           H  
ATOM   1334  HB2 LEU A 109     -12.443  -9.577  15.547  1.00  0.00           H  
ATOM   1335  HG  LEU A 109     -13.760 -11.232  14.140  1.00  0.00           H  
ATOM   1336 HD11 LEU A 109     -15.739  -9.785  13.846  1.00  0.00           H  
ATOM   1337 HD12 LEU A 109     -14.921  -9.452  15.391  1.00  0.00           H  
ATOM   1338 HD13 LEU A 109     -14.710  -8.343  14.016  1.00  0.00           H  
ATOM   1339 HD21 LEU A 109     -14.541 -10.502  11.914  1.00  0.00           H  
ATOM   1340 HD22 LEU A 109     -13.471  -9.084  11.999  1.00  0.00           H  
ATOM   1341 HD23 LEU A 109     -12.774 -10.720  11.931  1.00  0.00           H  
ATOM   1342  N   CYS A 110      -9.121  -9.786  15.489  1.00 97.67           N  
ATOM   1343  CA  CYS A 110      -7.801  -9.158  15.644  1.00 97.67           C  
ATOM   1344  C   CYS A 110      -6.785  -9.746  14.653  1.00 97.67           C  
ATOM   1345  O   CYS A 110      -6.110  -9.013  13.931  1.00 97.67           O  
ATOM   1346  CB  CYS A 110      -7.324  -9.318  17.094  1.00 97.67           C  
ATOM   1347  SG  CYS A 110      -5.629  -8.758  17.404  1.00 97.67           S  
ATOM   1348  H   CYS A 110      -9.540 -10.226  16.295  1.00  0.00           H  
ATOM   1349  HA  CYS A 110      -7.904  -8.094  15.435  1.00  0.00           H  
ATOM   1350  HB3 CYS A 110      -7.418 -10.362  17.392  1.00  0.00           H  
ATOM   1351  HB2 CYS A 110      -8.006  -8.788  17.758  1.00  0.00           H  
ATOM   1352  N   LYS A 111      -6.731 -11.080  14.545  1.00 97.83           N  
ATOM   1353  CA  LYS A 111      -5.868 -11.774  13.581  1.00 97.83           C  
ATOM   1354  C   LYS A 111      -6.276 -11.508  12.133  1.00 97.83           C  
ATOM   1355  O   LYS A 111      -5.420 -11.181  11.317  1.00 97.83           O  
ATOM   1356  CB  LYS A 111      -5.870 -13.279  13.871  1.00 97.83           C  
ATOM   1357  CG  LYS A 111      -5.106 -13.622  15.153  1.00 97.83           C  
ATOM   1358  CD  LYS A 111      -5.051 -15.147  15.335  1.00 97.83           C  
ATOM   1359  CE  LYS A 111      -4.044 -15.602  16.398  1.00 97.83           C  
ATOM   1360  NZ  LYS A 111      -2.670 -15.182  16.037  1.00 97.83           N1+
ATOM   1361  H   LYS A 111      -7.304 -11.658  15.143  1.00  0.00           H  
ATOM   1362  HA  LYS A 111      -4.850 -11.409  13.717  1.00  0.00           H  
ATOM   1363  HB3 LYS A 111      -5.424 -13.811  13.031  1.00  0.00           H  
ATOM   1364  HB2 LYS A 111      -6.899 -13.629  13.957  1.00  0.00           H  
ATOM   1365  HG3 LYS A 111      -5.612 -13.173  16.008  1.00  0.00           H  
ATOM   1366  HG2 LYS A 111      -4.092 -13.228  15.089  1.00  0.00           H  
ATOM   1367  HD3 LYS A 111      -4.806 -15.615  14.382  1.00  0.00           H  
ATOM   1368  HD2 LYS A 111      -6.042 -15.516  15.594  1.00  0.00           H  
ATOM   1369  HE3 LYS A 111      -4.078 -16.687  16.489  1.00  0.00           H  
ATOM   1370  HE2 LYS A 111      -4.315 -15.172  17.361  1.00  0.00           H  
ATOM   1371  HZ1 LYS A 111      -2.025 -15.492  16.750  1.00  0.00           H  
ATOM   1372  HZ2 LYS A 111      -2.414 -15.591  15.151  1.00  0.00           H  
ATOM   1373  HZ3 LYS A 111      -2.634 -14.176  15.965  1.00  0.00           H  
ATOM   1374  N   MET A 112      -7.564 -11.638  11.813  1.00 97.11           N  
ATOM   1375  CA  MET A 112      -8.056 -11.503  10.437  1.00 97.11           C  
ATOM   1376  C   MET A 112      -7.931 -10.079   9.896  1.00 97.11           C  
ATOM   1377  O   MET A 112      -7.493  -9.910   8.764  1.00 97.11           O  
ATOM   1378  CB  MET A 112      -9.517 -11.968  10.344  1.00 97.11           C  
ATOM   1379  CG  MET A 112      -9.666 -13.487  10.487  1.00 97.11           C  
ATOM   1380  SD  MET A 112      -8.773 -14.499   9.271  1.00 97.11           S  
ATOM   1381  CE  MET A 112      -9.547 -13.951   7.725  1.00 97.11           C  
ATOM   1382  H   MET A 112      -8.246 -11.836  12.531  1.00  0.00           H  
ATOM   1383  HA  MET A 112      -7.456 -12.156   9.804  1.00  0.00           H  
ATOM   1384  HB3 MET A 112      -9.937 -11.652   9.389  1.00  0.00           H  
ATOM   1385  HB2 MET A 112     -10.105 -11.472  11.114  1.00  0.00           H  
ATOM   1386  HG3 MET A 112     -10.723 -13.748  10.464  1.00  0.00           H  
ATOM   1387  HG2 MET A 112      -9.365 -13.784  11.492  1.00  0.00           H  
ATOM   1388  HE1 MET A 112      -9.101 -14.486   6.887  1.00  0.00           H  
ATOM   1389  HE2 MET A 112     -10.616 -14.158   7.761  1.00  0.00           H  
ATOM   1390  HE3 MET A 112      -9.388 -12.881   7.599  1.00  0.00           H  
ATOM   1391  N   ILE A 113      -8.271  -9.061  10.691  1.00 97.30           N  
ATOM   1392  CA  ILE A 113      -8.191  -7.650  10.291  1.00 97.30           C  
ATOM   1393  C   ILE A 113      -6.731  -7.213  10.135  1.00 97.30           C  
ATOM   1394  O   ILE A 113      -6.397  -6.597   9.124  1.00 97.30           O  
ATOM   1395  CB  ILE A 113      -8.983  -6.778  11.296  1.00 97.30           C  
ATOM   1396  CG1 ILE A 113     -10.505  -7.081  11.271  1.00 97.30           C  
ATOM   1397  CG2 ILE A 113      -8.765  -5.276  11.081  1.00 97.30           C  
ATOM   1398  CD1 ILE A 113     -11.206  -6.926   9.913  1.00 97.30           C  
ATOM   1399  H   ILE A 113      -8.606  -9.240  11.625  1.00  0.00           H  
ATOM   1400  HA  ILE A 113      -8.673  -7.553   9.318  1.00  0.00           H  
ATOM   1401  HB  ILE A 113      -8.620  -7.021  12.294  1.00  0.00           H  
ATOM   1402 HG13 ILE A 113     -11.008  -6.457  12.008  1.00  0.00           H  
ATOM   1403 HG12 ILE A 113     -10.675  -8.087  11.651  1.00  0.00           H  
ATOM   1404 HG21 ILE A 113      -9.345  -4.715  11.814  1.00  0.00           H  
ATOM   1405 HG22 ILE A 113      -7.707  -5.042  11.199  1.00  0.00           H  
ATOM   1406 HG23 ILE A 113      -9.088  -5.002  10.077  1.00  0.00           H  
ATOM   1407 HD11 ILE A 113     -12.264  -7.164  10.020  1.00  0.00           H  
ATOM   1408 HD12 ILE A 113     -11.100  -5.900   9.563  1.00  0.00           H  
ATOM   1409 HD13 ILE A 113     -10.753  -7.604   9.189  1.00  0.00           H  
ATOM   1410  N   SER A 114      -5.847  -7.605  11.059  1.00 95.83           N  
ATOM   1411  CA  SER A 114      -4.400  -7.356  10.937  1.00 95.83           C  
ATOM   1412  C   SER A 114      -3.803  -8.035   9.707  1.00 95.83           C  
ATOM   1413  O   SER A 114      -3.004  -7.443   8.983  1.00 95.83           O  
ATOM   1414  CB  SER A 114      -3.658  -7.829  12.190  1.00 95.83           C  
ATOM   1415  OG  SER A 114      -4.203  -7.224  13.344  1.00 95.83           O  
ATOM   1416  H   SER A 114      -6.163  -8.094  11.885  1.00  0.00           H  
ATOM   1417  HA  SER A 114      -4.248  -6.282  10.839  1.00  0.00           H  
ATOM   1418  HB3 SER A 114      -2.603  -7.568  12.108  1.00  0.00           H  
ATOM   1419  HB2 SER A 114      -3.741  -8.913  12.276  1.00  0.00           H  
ATOM   1420  HG  SER A 114      -3.729  -7.529  14.121  1.00  0.00           H  
ATOM   1421  N   TRP A 115      -4.232  -9.263   9.416  1.00 96.64           N  
ATOM   1422  CA  TRP A 115      -3.787  -9.983   8.229  1.00 96.64           C  
ATOM   1423  C   TRP A 115      -4.296  -9.345   6.936  1.00 96.64           C  
ATOM   1424  O   TRP A 115      -3.512  -9.109   6.024  1.00 96.64           O  
ATOM   1425  CB  TRP A 115      -4.232 -11.435   8.345  1.00 96.64           C  
ATOM   1426  CG  TRP A 115      -3.767 -12.313   7.232  1.00 96.64           C  
ATOM   1427  CD1 TRP A 115      -2.494 -12.403   6.785  1.00 96.64           C  
ATOM   1428  CD2 TRP A 115      -4.549 -13.211   6.394  1.00 96.64           C  
ATOM   1429  CE2 TRP A 115      -3.669 -13.818   5.446  1.00 96.64           C  
ATOM   1430  CE3 TRP A 115      -5.915 -13.567   6.334  1.00 96.64           C  
ATOM   1431  NE1 TRP A 115      -2.429 -13.280   5.725  1.00 96.64           N  
ATOM   1432  CH2 TRP A 115      -5.493 -15.071   4.456  1.00 96.64           C  
ATOM   1433  CZ2 TRP A 115      -4.131 -14.729   4.488  1.00 96.64           C  
ATOM   1434  CZ3 TRP A 115      -6.382 -14.489   5.376  1.00 96.64           C  
ATOM   1435  H   TRP A 115      -4.887  -9.727  10.028  1.00  0.00           H  
ATOM   1436  HA  TRP A 115      -2.697  -9.964   8.210  1.00  0.00           H  
ATOM   1437  HB3 TRP A 115      -5.319 -11.476   8.407  1.00  0.00           H  
ATOM   1438  HB2 TRP A 115      -3.887 -11.844   9.295  1.00  0.00           H  
ATOM   1439  HD1 TRP A 115      -1.713 -11.827   7.260  1.00  0.00           H  
ATOM   1440  HE3 TRP A 115      -6.617 -13.131   7.028  1.00  0.00           H  
ATOM   1441  HE1 TRP A 115      -1.546 -13.452   5.266  1.00  0.00           H  
ATOM   1442  HH2 TRP A 115      -5.854 -15.779   3.725  1.00  0.00           H  
ATOM   1443  HZ2 TRP A 115      -3.441 -15.166   3.782  1.00  0.00           H  
ATOM   1444  HZ3 TRP A 115      -7.430 -14.752   5.346  1.00  0.00           H  
ATOM   1445  N   MET A 116      -5.583  -9.005   6.865  1.00 96.29           N  
ATOM   1446  CA  MET A 116      -6.206  -8.358   5.708  1.00 96.29           C  
ATOM   1447  C   MET A 116      -5.561  -7.004   5.392  1.00 96.29           C  
ATOM   1448  O   MET A 116      -5.299  -6.710   4.226  1.00 96.29           O  
ATOM   1449  CB  MET A 116      -7.700  -8.212   6.016  1.00 96.29           C  
ATOM   1450  CG  MET A 116      -8.540  -7.734   4.838  1.00 96.29           C  
ATOM   1451  SD  MET A 116     -10.296  -7.687   5.291  1.00 96.29           S  
ATOM   1452  CE  MET A 116     -11.057  -7.385   3.691  1.00 96.29           C  
ATOM   1453  H   MET A 116      -6.198  -9.191   7.643  1.00  0.00           H  
ATOM   1454  HA  MET A 116      -6.092  -9.009   4.841  1.00  0.00           H  
ATOM   1455  HB3 MET A 116      -7.830  -7.526   6.854  1.00  0.00           H  
ATOM   1456  HB2 MET A 116      -8.089  -9.164   6.374  1.00  0.00           H  
ATOM   1457  HG3 MET A 116      -8.401  -8.410   3.994  1.00  0.00           H  
ATOM   1458  HG2 MET A 116      -8.216  -6.736   4.542  1.00  0.00           H  
ATOM   1459  HE1 MET A 116     -12.140  -7.331   3.807  1.00  0.00           H  
ATOM   1460  HE2 MET A 116     -10.689  -6.444   3.284  1.00  0.00           H  
ATOM   1461  HE3 MET A 116     -10.805  -8.198   3.010  1.00  0.00           H  
ATOM   1462  N   TYR A 117      -5.238  -6.227   6.432  1.00 94.85           N  
ATOM   1463  CA  TYR A 117      -4.458  -4.996   6.333  1.00 94.85           C  
ATOM   1464  C   TYR A 117      -3.090  -5.246   5.669  1.00 94.85           C  
ATOM   1465  O   TYR A 117      -2.781  -4.622   4.654  1.00 94.85           O  
ATOM   1466  CB  TYR A 117      -4.321  -4.397   7.741  1.00 94.85           C  
ATOM   1467  CG  TYR A 117      -3.301  -3.285   7.847  1.00 94.85           C  
ATOM   1468  CD1 TYR A 117      -1.975  -3.581   8.223  1.00 94.85           C  
ATOM   1469  CD2 TYR A 117      -3.669  -1.959   7.569  1.00 94.85           C  
ATOM   1470  CE1 TYR A 117      -1.006  -2.564   8.286  1.00 94.85           C  
ATOM   1471  CE2 TYR A 117      -2.714  -0.934   7.682  1.00 94.85           C  
ATOM   1472  OH  TYR A 117      -0.447  -0.244   8.143  1.00 94.85           O  
ATOM   1473  CZ  TYR A 117      -1.376  -1.230   8.026  1.00 94.85           C  
ATOM   1474  H   TYR A 117      -5.537  -6.478   7.363  1.00  0.00           H  
ATOM   1475  HA  TYR A 117      -5.013  -4.291   5.715  1.00  0.00           H  
ATOM   1476  HB3 TYR A 117      -4.067  -5.188   8.447  1.00  0.00           H  
ATOM   1477  HB2 TYR A 117      -5.292  -4.029   8.072  1.00  0.00           H  
ATOM   1478  HD1 TYR A 117      -1.695  -4.595   8.466  1.00  0.00           H  
ATOM   1479  HD2 TYR A 117      -4.682  -1.731   7.271  1.00  0.00           H  
ATOM   1480  HE1 TYR A 117       0.017  -2.806   8.532  1.00  0.00           H  
ATOM   1481  HE2 TYR A 117      -2.999   0.092   7.506  1.00  0.00           H  
ATOM   1482  HH  TYR A 117      -0.851   0.602   7.935  1.00  0.00           H  
ATOM   1483  N   LEU A 118      -2.302  -6.207   6.173  1.00 94.11           N  
ATOM   1484  CA  LEU A 118      -0.969  -6.514   5.634  1.00 94.11           C  
ATOM   1485  C   LEU A 118      -1.017  -7.124   4.226  1.00 94.11           C  
ATOM   1486  O   LEU A 118      -0.188  -6.790   3.382  1.00 94.11           O  
ATOM   1487  CB  LEU A 118      -0.227  -7.468   6.582  1.00 94.11           C  
ATOM   1488  CG  LEU A 118       0.223  -6.845   7.914  1.00 94.11           C  
ATOM   1489  CD1 LEU A 118       0.810  -7.945   8.787  1.00 94.11           C  
ATOM   1490  CD2 LEU A 118       1.276  -5.750   7.731  1.00 94.11           C  
ATOM   1491  H   LEU A 118      -2.617  -6.757   6.958  1.00  0.00           H  
ATOM   1492  HA  LEU A 118      -0.404  -5.584   5.580  1.00  0.00           H  
ATOM   1493  HB3 LEU A 118       0.640  -7.886   6.069  1.00  0.00           H  
ATOM   1494  HB2 LEU A 118      -0.855  -8.335   6.784  1.00  0.00           H  
ATOM   1495  HG  LEU A 118      -0.646  -6.420   8.416  1.00  0.00           H  
ATOM   1496 HD11 LEU A 118       1.135  -7.522   9.737  1.00  0.00           H  
ATOM   1497 HD12 LEU A 118       0.052  -8.707   8.970  1.00  0.00           H  
ATOM   1498 HD13 LEU A 118       1.664  -8.397   8.281  1.00  0.00           H  
ATOM   1499 HD21 LEU A 118       1.555  -5.348   8.705  1.00  0.00           H  
ATOM   1500 HD22 LEU A 118       2.157  -6.171   7.247  1.00  0.00           H  
ATOM   1501 HD23 LEU A 118       0.867  -4.952   7.112  1.00  0.00           H  
ATOM   1502  N   VAL A 119      -1.990  -7.995   3.941  1.00 97.36           N  
ATOM   1503  CA  VAL A 119      -2.219  -8.544   2.596  1.00 97.36           C  
ATOM   1504  C   VAL A 119      -2.524  -7.411   1.623  1.00 97.36           C  
ATOM   1505  O   VAL A 119      -1.929  -7.364   0.546  1.00 97.36           O  
ATOM   1506  CB  VAL A 119      -3.369  -9.572   2.591  1.00 97.36           C  
ATOM   1507  CG1 VAL A 119      -3.792  -9.969   1.171  1.00 97.36           C  
ATOM   1508  CG2 VAL A 119      -2.979 -10.871   3.287  1.00 97.36           C  
ATOM   1509  H   VAL A 119      -2.613  -8.310   4.669  1.00  0.00           H  
ATOM   1510  HA  VAL A 119      -1.307  -9.044   2.267  1.00  0.00           H  
ATOM   1511  HB  VAL A 119      -4.227  -9.141   3.105  1.00  0.00           H  
ATOM   1512 HG11 VAL A 119      -4.605 -10.694   1.223  1.00  0.00           H  
ATOM   1513 HG12 VAL A 119      -4.131  -9.084   0.631  1.00  0.00           H  
ATOM   1514 HG13 VAL A 119      -2.944 -10.411   0.649  1.00  0.00           H  
ATOM   1515 HG21 VAL A 119      -3.820 -11.564   3.260  1.00  0.00           H  
ATOM   1516 HG22 VAL A 119      -2.125 -11.317   2.778  1.00  0.00           H  
ATOM   1517 HG23 VAL A 119      -2.714 -10.664   4.325  1.00  0.00           H  
ATOM   1518  N   GLY A 120      -3.421  -6.488   1.989  1.00 95.17           N  
ATOM   1519  CA  GLY A 120      -3.753  -5.311   1.188  1.00 95.17           C  
ATOM   1520  C   GLY A 120      -2.531  -4.426   0.938  1.00 95.17           C  
ATOM   1521  O   GLY A 120      -2.267  -4.069  -0.208  1.00 95.17           O  
ATOM   1522  H   GLY A 120      -3.915  -6.585   2.865  1.00  0.00           H  
ATOM   1523  HA3 GLY A 120      -4.524  -4.731   1.696  1.00  0.00           H  
ATOM   1524  HA2 GLY A 120      -4.172  -5.629   0.233  1.00  0.00           H  
ATOM   1525  N   PHE A 121      -1.735  -4.165   1.978  1.00 92.42           N  
ATOM   1526  CA  PHE A 121      -0.480  -3.418   1.890  1.00 92.42           C  
ATOM   1527  C   PHE A 121       0.522  -4.055   0.912  1.00 92.42           C  
ATOM   1528  O   PHE A 121       0.889  -3.432  -0.087  1.00 92.42           O  
ATOM   1529  CB  PHE A 121       0.121  -3.275   3.297  1.00 92.42           C  
ATOM   1530  CG  PHE A 121       1.539  -2.742   3.307  1.00 92.42           C  
ATOM   1531  CD1 PHE A 121       2.615  -3.560   3.704  1.00 92.42           C  
ATOM   1532  CD2 PHE A 121       1.792  -1.436   2.864  1.00 92.42           C  
ATOM   1533  CE1 PHE A 121       3.926  -3.052   3.699  1.00 92.42           C  
ATOM   1534  CE2 PHE A 121       3.103  -0.931   2.856  1.00 92.42           C  
ATOM   1535  CZ  PHE A 121       4.170  -1.731   3.293  1.00 92.42           C  
ATOM   1536  H   PHE A 121      -1.986  -4.492   2.900  1.00  0.00           H  
ATOM   1537  HA  PHE A 121      -0.712  -2.418   1.524  1.00  0.00           H  
ATOM   1538  HB3 PHE A 121       0.094  -4.242   3.801  1.00  0.00           H  
ATOM   1539  HB2 PHE A 121      -0.515  -2.623   3.896  1.00  0.00           H  
ATOM   1540  HD1 PHE A 121       2.434  -4.578   4.012  1.00  0.00           H  
ATOM   1541  HD2 PHE A 121       0.977  -0.812   2.526  1.00  0.00           H  
ATOM   1542  HE1 PHE A 121       4.751  -3.678   4.006  1.00  0.00           H  
ATOM   1543  HE2 PHE A 121       3.291   0.076   2.514  1.00  0.00           H  
ATOM   1544  HZ  PHE A 121       5.175  -1.334   3.320  1.00  0.00           H  
ATOM   1545  N   TYR A 122       0.924  -5.312   1.150  1.00 94.87           N  
ATOM   1546  CA  TYR A 122       1.925  -5.994   0.325  1.00 94.87           C  
ATOM   1547  C   TYR A 122       1.448  -6.215  -1.112  1.00 94.87           C  
ATOM   1548  O   TYR A 122       2.176  -5.958  -2.067  1.00 94.87           O  
ATOM   1549  CB  TYR A 122       2.317  -7.339   0.947  1.00 94.87           C  
ATOM   1550  CG  TYR A 122       3.243  -7.239   2.141  1.00 94.87           C  
ATOM   1551  CD1 TYR A 122       4.474  -6.562   2.029  1.00 94.87           C  
ATOM   1552  CD2 TYR A 122       2.895  -7.866   3.352  1.00 94.87           C  
ATOM   1553  CE1 TYR A 122       5.346  -6.499   3.132  1.00 94.87           C  
ATOM   1554  CE2 TYR A 122       3.780  -7.829   4.446  1.00 94.87           C  
ATOM   1555  OH  TYR A 122       5.881  -7.134   5.372  1.00 94.87           O  
ATOM   1556  CZ  TYR A 122       5.009  -7.148   4.334  1.00 94.87           C  
ATOM   1557  H   TYR A 122       0.534  -5.829   1.924  1.00  0.00           H  
ATOM   1558  HA  TYR A 122       2.816  -5.368   0.290  1.00  0.00           H  
ATOM   1559  HB3 TYR A 122       2.778  -7.968   0.186  1.00  0.00           H  
ATOM   1560  HB2 TYR A 122       1.416  -7.879   1.233  1.00  0.00           H  
ATOM   1561  HD1 TYR A 122       4.749  -6.094   1.096  1.00  0.00           H  
ATOM   1562  HD2 TYR A 122       1.947  -8.376   3.441  1.00  0.00           H  
ATOM   1563  HE1 TYR A 122       6.273  -5.950   3.056  1.00  0.00           H  
ATOM   1564  HE2 TYR A 122       3.516  -8.321   5.370  1.00  0.00           H  
ATOM   1565  HH  TYR A 122       5.506  -7.617   6.111  1.00  0.00           H  
ATOM   1566  N   SER A 123       0.205  -6.662  -1.299  1.00 96.87           N  
ATOM   1567  CA  SER A 123      -0.322  -6.847  -2.653  1.00 96.87           C  
ATOM   1568  C   SER A 123      -0.422  -5.512  -3.397  1.00 96.87           C  
ATOM   1569  O   SER A 123      -0.008  -5.440  -4.554  1.00 96.87           O  
ATOM   1570  CB  SER A 123      -1.647  -7.611  -2.641  1.00 96.87           C  
ATOM   1571  OG  SER A 123      -2.646  -6.920  -1.920  1.00 96.87           O  
ATOM   1572  H   SER A 123      -0.379  -6.877  -0.504  1.00  0.00           H  
ATOM   1573  HA  SER A 123       0.396  -7.462  -3.194  1.00  0.00           H  
ATOM   1574  HB3 SER A 123      -1.494  -8.595  -2.197  1.00  0.00           H  
ATOM   1575  HB2 SER A 123      -1.984  -7.770  -3.666  1.00  0.00           H  
ATOM   1576  HG  SER A 123      -3.461  -7.427  -1.933  1.00  0.00           H  
ATOM   1577  N   GLY A 124      -0.864  -4.436  -2.734  1.00 94.11           N  
ATOM   1578  CA  GLY A 124      -0.946  -3.101  -3.324  1.00 94.11           C  
ATOM   1579  C   GLY A 124       0.405  -2.613  -3.850  1.00 94.11           C  
ATOM   1580  O   GLY A 124       0.521  -2.272  -5.030  1.00 94.11           O  
ATOM   1581  H   GLY A 124      -1.162  -4.523  -1.774  1.00  0.00           H  
ATOM   1582  HA3 GLY A 124      -1.320  -2.400  -2.579  1.00  0.00           H  
ATOM   1583  HA2 GLY A 124      -1.671  -3.108  -4.137  1.00  0.00           H  
ATOM   1584  N   ILE A 125       1.452  -2.655  -3.017  1.00 92.33           N  
ATOM   1585  CA  ILE A 125       2.795  -2.220  -3.424  1.00 92.33           C  
ATOM   1586  C   ILE A 125       3.378  -3.090  -4.542  1.00 92.33           C  
ATOM   1587  O   ILE A 125       3.951  -2.571  -5.506  1.00 92.33           O  
ATOM   1588  CB  ILE A 125       3.737  -2.130  -2.210  1.00 92.33           C  
ATOM   1589  CG1 ILE A 125       5.020  -1.392  -2.618  1.00 92.33           C  
ATOM   1590  CG2 ILE A 125       4.076  -3.468  -1.548  1.00 92.33           C  
ATOM   1591  CD1 ILE A 125       5.818  -0.922  -1.400  1.00 92.33           C  
ATOM   1592  H   ILE A 125       1.334  -2.995  -2.074  1.00  0.00           H  
ATOM   1593  HA  ILE A 125       2.694  -1.213  -3.825  1.00  0.00           H  
ATOM   1594  HB  ILE A 125       3.237  -1.517  -1.460  1.00  0.00           H  
ATOM   1595 HG13 ILE A 125       4.763  -0.533  -3.237  1.00  0.00           H  
ATOM   1596 HG12 ILE A 125       5.641  -2.052  -3.223  1.00  0.00           H  
ATOM   1597 HG21 ILE A 125       4.745  -3.297  -0.704  1.00  0.00           H  
ATOM   1598 HG22 ILE A 125       3.161  -3.941  -1.196  1.00  0.00           H  
ATOM   1599 HG23 ILE A 125       4.566  -4.118  -2.272  1.00  0.00           H  
ATOM   1600 HD11 ILE A 125       6.718  -0.404  -1.732  1.00  0.00           H  
ATOM   1601 HD12 ILE A 125       5.206  -0.242  -0.806  1.00  0.00           H  
ATOM   1602 HD13 ILE A 125       6.097  -1.782  -0.793  1.00  0.00           H  
ATOM   1603  N   PHE A 126       3.180  -4.407  -4.479  1.00 96.07           N  
ATOM   1604  CA  PHE A 126       3.679  -5.309  -5.511  1.00 96.07           C  
ATOM   1605  C   PHE A 126       2.958  -5.116  -6.847  1.00 96.07           C  
ATOM   1606  O   PHE A 126       3.606  -5.155  -7.893  1.00 96.07           O  
ATOM   1607  CB  PHE A 126       3.592  -6.761  -5.037  1.00 96.07           C  
ATOM   1608  CG  PHE A 126       4.400  -7.137  -3.806  1.00 96.07           C  
ATOM   1609  CD1 PHE A 126       5.558  -6.426  -3.424  1.00 96.07           C  
ATOM   1610  CD2 PHE A 126       3.983  -8.238  -3.033  1.00 96.07           C  
ATOM   1611  CE1 PHE A 126       6.271  -6.798  -2.272  1.00 96.07           C  
ATOM   1612  CE2 PHE A 126       4.694  -8.604  -1.878  1.00 96.07           C  
ATOM   1613  CZ  PHE A 126       5.837  -7.883  -1.497  1.00 96.07           C  
ATOM   1614  H   PHE A 126       2.672  -4.805  -3.702  1.00  0.00           H  
ATOM   1615  HA  PHE A 126       4.732  -5.078  -5.669  1.00  0.00           H  
ATOM   1616  HB3 PHE A 126       3.863  -7.423  -5.859  1.00  0.00           H  
ATOM   1617  HB2 PHE A 126       2.546  -7.022  -4.873  1.00  0.00           H  
ATOM   1618  HD1 PHE A 126       5.900  -5.593  -4.021  1.00  0.00           H  
ATOM   1619  HD2 PHE A 126       3.113  -8.806  -3.328  1.00  0.00           H  
ATOM   1620  HE1 PHE A 126       7.153  -6.247  -1.982  1.00  0.00           H  
ATOM   1621  HE2 PHE A 126       4.363  -9.442  -1.282  1.00  0.00           H  
ATOM   1622  HZ  PHE A 126       6.382  -8.164  -0.608  1.00  0.00           H  
ATOM   1623  N   PHE A 127       1.654  -4.820  -6.856  1.00 95.62           N  
ATOM   1624  CA  PHE A 127       0.950  -4.497  -8.099  1.00 95.62           C  
ATOM   1625  C   PHE A 127       1.375  -3.147  -8.683  1.00 95.62           C  
ATOM   1626  O   PHE A 127       1.513  -3.041  -9.904  1.00 95.62           O  
ATOM   1627  CB  PHE A 127      -0.574  -4.605  -7.924  1.00 95.62           C  
ATOM   1628  CG  PHE A 127      -1.056  -6.043  -7.933  1.00 95.62           C  
ATOM   1629  CD1 PHE A 127      -0.821  -6.844  -9.067  1.00 95.62           C  
ATOM   1630  CD2 PHE A 127      -1.677  -6.607  -6.805  1.00 95.62           C  
ATOM   1631  CE1 PHE A 127      -1.142  -8.209  -9.047  1.00 95.62           C  
ATOM   1632  CE2 PHE A 127      -1.967  -7.981  -6.771  1.00 95.62           C  
ATOM   1633  CZ  PHE A 127      -1.697  -8.787  -7.893  1.00 95.62           C  
ATOM   1634  H   PHE A 127       1.131  -4.816  -5.993  1.00  0.00           H  
ATOM   1635  HA  PHE A 127       1.236  -5.256  -8.826  1.00  0.00           H  
ATOM   1636  HB3 PHE A 127      -1.071  -4.052  -8.720  1.00  0.00           H  
ATOM   1637  HB2 PHE A 127      -0.865  -4.132  -6.988  1.00  0.00           H  
ATOM   1638  HD1 PHE A 127      -0.392  -6.408  -9.958  1.00  0.00           H  
ATOM   1639  HD2 PHE A 127      -1.933  -5.983  -5.961  1.00  0.00           H  
ATOM   1640  HE1 PHE A 127      -0.963  -8.819  -9.920  1.00  0.00           H  
ATOM   1641  HE2 PHE A 127      -2.398  -8.420  -5.883  1.00  0.00           H  
ATOM   1642  HZ  PHE A 127      -1.914  -9.844  -7.868  1.00  0.00           H  
ATOM   1643  N   VAL A 128       1.671  -2.137  -7.858  1.00 92.90           N  
ATOM   1644  CA  VAL A 128       2.262  -0.872  -8.335  1.00 92.90           C  
ATOM   1645  C   VAL A 128       3.649  -1.105  -8.951  1.00 92.90           C  
ATOM   1646  O   VAL A 128       3.956  -0.587 -10.033  1.00 92.90           O  
ATOM   1647  CB  VAL A 128       2.305   0.180  -7.207  1.00 92.90           C  
ATOM   1648  CG1 VAL A 128       3.039   1.455  -7.643  1.00 92.90           C  
ATOM   1649  CG2 VAL A 128       0.883   0.605  -6.815  1.00 92.90           C  
ATOM   1650  H   VAL A 128       1.490  -2.224  -6.867  1.00  0.00           H  
ATOM   1651  HA  VAL A 128       1.615  -0.483  -9.121  1.00  0.00           H  
ATOM   1652  HB  VAL A 128       2.807  -0.245  -6.338  1.00  0.00           H  
ATOM   1653 HG11 VAL A 128       3.046   2.169  -6.819  1.00  0.00           H  
ATOM   1654 HG12 VAL A 128       4.064   1.208  -7.918  1.00  0.00           H  
ATOM   1655 HG13 VAL A 128       2.528   1.894  -8.499  1.00  0.00           H  
ATOM   1656 HG21 VAL A 128       0.932   1.347  -6.019  1.00  0.00           H  
ATOM   1657 HG22 VAL A 128       0.380   1.034  -7.682  1.00  0.00           H  
ATOM   1658 HG23 VAL A 128       0.327  -0.264  -6.468  1.00  0.00           H  
ATOM   1659  N   MET A 129       4.465  -1.952  -8.324  1.00 93.87           N  
ATOM   1660  CA  MET A 129       5.757  -2.381  -8.854  1.00 93.87           C  
ATOM   1661  C   MET A 129       5.607  -3.122 -10.195  1.00 93.87           C  
ATOM   1662  O   MET A 129       6.272  -2.769 -11.172  1.00 93.87           O  
ATOM   1663  CB  MET A 129       6.439  -3.237  -7.783  1.00 93.87           C  
ATOM   1664  CG  MET A 129       7.818  -3.746  -8.198  1.00 93.87           C  
ATOM   1665  SD  MET A 129       8.590  -4.777  -6.930  1.00 93.87           S  
ATOM   1666  CE  MET A 129       7.536  -6.253  -6.954  1.00 93.87           C  
ATOM   1667  H   MET A 129       4.200  -2.338  -7.429  1.00  0.00           H  
ATOM   1668  HA  MET A 129       6.369  -1.494  -9.021  1.00  0.00           H  
ATOM   1669  HB3 MET A 129       5.800  -4.083  -7.536  1.00  0.00           H  
ATOM   1670  HB2 MET A 129       6.529  -2.660  -6.862  1.00  0.00           H  
ATOM   1671  HG3 MET A 129       8.465  -2.898  -8.418  1.00  0.00           H  
ATOM   1672  HG2 MET A 129       7.729  -4.315  -9.123  1.00  0.00           H  
ATOM   1673  HE1 MET A 129       7.899  -6.971  -6.220  1.00  0.00           H  
ATOM   1674  HE2 MET A 129       6.511  -5.972  -6.712  1.00  0.00           H  
ATOM   1675  HE3 MET A 129       7.564  -6.703  -7.946  1.00  0.00           H  
ATOM   1676  N   LEU A 130       4.681  -4.080 -10.303  1.00 95.78           N  
ATOM   1677  CA  LEU A 130       4.406  -4.804 -11.550  1.00 95.78           C  
ATOM   1678  C   LEU A 130       3.890  -3.896 -12.668  1.00 95.78           C  
ATOM   1679  O   LEU A 130       4.295  -4.058 -13.820  1.00 95.78           O  
ATOM   1680  CB  LEU A 130       3.381  -5.918 -11.296  1.00 95.78           C  
ATOM   1681  CG  LEU A 130       3.918  -7.178 -10.603  1.00 95.78           C  
ATOM   1682  CD1 LEU A 130       2.758  -8.159 -10.478  1.00 95.78           C  
ATOM   1683  CD2 LEU A 130       5.031  -7.867 -11.401  1.00 95.78           C  
ATOM   1684  H   LEU A 130       4.129  -4.341  -9.499  1.00  0.00           H  
ATOM   1685  HA  LEU A 130       5.334  -5.266 -11.887  1.00  0.00           H  
ATOM   1686  HB3 LEU A 130       2.914  -6.198 -12.240  1.00  0.00           H  
ATOM   1687  HB2 LEU A 130       2.548  -5.517 -10.719  1.00  0.00           H  
ATOM   1688  HG  LEU A 130       4.287  -6.921  -9.611  1.00  0.00           H  
ATOM   1689 HD11 LEU A 130       3.103  -9.069  -9.988  1.00  0.00           H  
ATOM   1690 HD12 LEU A 130       1.962  -7.707  -9.885  1.00  0.00           H  
ATOM   1691 HD13 LEU A 130       2.378  -8.402 -11.470  1.00  0.00           H  
ATOM   1692 HD21 LEU A 130       5.372  -8.751 -10.862  1.00  0.00           H  
ATOM   1693 HD22 LEU A 130       4.648  -8.163 -12.378  1.00  0.00           H  
ATOM   1694 HD23 LEU A 130       5.866  -7.179 -11.531  1.00  0.00           H  
ATOM   1695  N   MET A 131       3.039  -2.913 -12.357  1.00 92.59           N  
ATOM   1696  CA  MET A 131       2.615  -1.904 -13.332  1.00 92.59           C  
ATOM   1697  C   MET A 131       3.792  -1.059 -13.829  1.00 92.59           C  
ATOM   1698  O   MET A 131       3.852  -0.725 -15.014  1.00 92.59           O  
ATOM   1699  CB  MET A 131       1.547  -0.985 -12.729  1.00 92.59           C  
ATOM   1700  CG  MET A 131       0.184  -1.674 -12.634  1.00 92.59           C  
ATOM   1701  SD  MET A 131      -1.172  -0.543 -12.242  1.00 92.59           S  
ATOM   1702  CE  MET A 131      -0.686  -0.047 -10.571  1.00 92.59           C  
ATOM   1703  H   MET A 131       2.663  -2.847 -11.423  1.00  0.00           H  
ATOM   1704  HA  MET A 131       2.178  -2.418 -14.188  1.00  0.00           H  
ATOM   1705  HB3 MET A 131       1.457  -0.086 -13.337  1.00  0.00           H  
ATOM   1706  HB2 MET A 131       1.863  -0.667 -11.736  1.00  0.00           H  
ATOM   1707  HG3 MET A 131       0.229  -2.460 -11.880  1.00  0.00           H  
ATOM   1708  HG2 MET A 131      -0.030  -2.184 -13.573  1.00  0.00           H  
ATOM   1709  HE1 MET A 131      -1.418   0.657 -10.173  1.00  0.00           H  
ATOM   1710  HE2 MET A 131      -0.642  -0.926  -9.928  1.00  0.00           H  
ATOM   1711  HE3 MET A 131       0.294   0.429 -10.602  1.00  0.00           H  
ATOM   1712  N   SER A 132       4.747  -0.744 -12.953  1.00 92.10           N  
ATOM   1713  CA  SER A 132       5.969  -0.016 -13.313  1.00 92.10           C  
ATOM   1714  C   SER A 132       6.866  -0.842 -14.241  1.00 92.10           C  
ATOM   1715  O   SER A 132       7.320  -0.328 -15.266  1.00 92.10           O  
ATOM   1716  CB  SER A 132       6.724   0.406 -12.050  1.00 92.10           C  
ATOM   1717  OG  SER A 132       5.871   1.215 -11.263  1.00 92.10           O  
ATOM   1718  H   SER A 132       4.650  -1.008 -11.984  1.00  0.00           H  
ATOM   1719  HA  SER A 132       5.675   0.888 -13.845  1.00  0.00           H  
ATOM   1720  HB3 SER A 132       7.609   0.977 -12.330  1.00  0.00           H  
ATOM   1721  HB2 SER A 132       7.009  -0.481 -11.484  1.00  0.00           H  
ATOM   1722  HG  SER A 132       6.333   1.487 -10.466  1.00  0.00           H  
ATOM   1723  N   ILE A 133       7.034  -2.137 -13.958  1.00 94.85           N  
ATOM   1724  CA  ILE A 133       7.756  -3.080 -14.828  1.00 94.85           C  
ATOM   1725  C   ILE A 133       7.043  -3.232 -16.181  1.00 94.85           C  
ATOM   1726  O   ILE A 133       7.682  -3.131 -17.228  1.00 94.85           O  
ATOM   1727  CB  ILE A 133       7.941  -4.445 -14.124  1.00 94.85           C  
ATOM   1728  CG1 ILE A 133       8.855  -4.310 -12.882  1.00 94.85           C  
ATOM   1729  CG2 ILE A 133       8.536  -5.482 -15.102  1.00 94.85           C  
ATOM   1730  CD1 ILE A 133       8.818  -5.541 -11.968  1.00 94.85           C  
ATOM   1731  H   ILE A 133       6.653  -2.521 -13.106  1.00  0.00           H  
ATOM   1732  HA  ILE A 133       8.747  -2.667 -15.017  1.00  0.00           H  
ATOM   1733  HB  ILE A 133       6.963  -4.799 -13.796  1.00  0.00           H  
ATOM   1734 HG13 ILE A 133       8.563  -3.427 -12.313  1.00  0.00           H  
ATOM   1735 HG12 ILE A 133       9.881  -4.131 -13.204  1.00  0.00           H  
ATOM   1736 HG21 ILE A 133       8.660  -6.437 -14.589  1.00  0.00           H  
ATOM   1737 HG22 ILE A 133       7.863  -5.610 -15.950  1.00  0.00           H  
ATOM   1738 HG23 ILE A 133       9.506  -5.135 -15.457  1.00  0.00           H  
ATOM   1739 HD11 ILE A 133       9.479  -5.384 -11.117  1.00  0.00           H  
ATOM   1740 HD12 ILE A 133       7.798  -5.698 -11.613  1.00  0.00           H  
ATOM   1741 HD13 ILE A 133       9.147  -6.417 -12.526  1.00  0.00           H  
ATOM   1742  N   ASP A 134       5.717  -3.412 -16.199  1.00 93.24           N  
ATOM   1743  CA  ASP A 134       4.917  -3.493 -17.433  1.00 93.24           C  
ATOM   1744  C   ASP A 134       5.119  -2.255 -18.318  1.00 93.24           C  
ATOM   1745  O   ASP A 134       5.274  -2.376 -19.538  1.00 93.24           O  
ATOM   1746  CB  ASP A 134       3.433  -3.694 -17.067  1.00 93.24           C  
ATOM   1747  CG  ASP A 134       2.449  -3.390 -18.205  1.00 93.24           C  
ATOM   1748  OD1 ASP A 134       2.366  -4.131 -19.208  1.00 93.24           O  
ATOM   1749  OD2 ASP A 134       1.731  -2.363 -18.135  1.00 93.24           O1-
ATOM   1750  H   ASP A 134       5.209  -3.500 -15.332  1.00  0.00           H  
ATOM   1751  HA  ASP A 134       5.248  -4.367 -17.994  1.00  0.00           H  
ATOM   1752  HB3 ASP A 134       3.186  -3.077 -16.205  1.00  0.00           H  
ATOM   1753  HB2 ASP A 134       3.281  -4.716 -16.723  1.00  0.00           H  
ATOM   1754  N   ARG A 135       5.178  -1.058 -17.718  1.00 90.82           N  
ATOM   1755  CA  ARG A 135       5.484   0.178 -18.446  1.00 90.82           C  
ATOM   1756  C   ARG A 135       6.906   0.250 -18.954  1.00 90.82           C  
ATOM   1757  O   ARG A 135       7.106   0.645 -20.103  1.00 90.82           O  
ATOM   1758  CB  ARG A 135       5.218   1.408 -17.568  1.00 90.82           C  
ATOM   1759  CG  ARG A 135       3.737   1.716 -17.392  1.00 90.82           C  
ATOM   1760  CD  ARG A 135       3.018   1.773 -18.746  1.00 90.82           C  
ATOM   1761  NE  ARG A 135       2.324   0.510 -19.042  1.00 90.82           N  
ATOM   1762  NH1 ARG A 135       1.217   1.234 -20.912  1.00 90.82           N  
ATOM   1763  NH2 ARG A 135       0.845  -0.789 -20.107  1.00 90.82           N1+
ATOM   1764  CZ  ARG A 135       1.473   0.324 -20.020  1.00 90.82           C  
ATOM   1765  H   ARG A 135       5.006  -0.982 -16.726  1.00  0.00           H  
ATOM   1766  HA  ARG A 135       4.819   0.233 -19.307  1.00  0.00           H  
ATOM   1767  HB3 ARG A 135       5.718   2.275 -17.998  1.00  0.00           H  
ATOM   1768  HB2 ARG A 135       5.675   1.260 -16.590  1.00  0.00           H  
ATOM   1769  HG3 ARG A 135       3.622   2.670 -16.880  1.00  0.00           H  
ATOM   1770  HG2 ARG A 135       3.278   0.947 -16.771  1.00  0.00           H  
ATOM   1771  HD3 ARG A 135       3.743   1.981 -19.533  1.00  0.00           H  
ATOM   1772  HD2 ARG A 135       2.296   2.590 -18.740  1.00  0.00           H  
ATOM   1773  HE  ARG A 135       2.550  -0.250 -18.416  1.00  0.00           H  
ATOM   1774 HH12 ARG A 135       0.552   1.046 -21.650  1.00  0.00           H  
ATOM   1775 HH11 ARG A 135       1.682   2.129 -20.869  1.00  0.00           H  
ATOM   1776 HH22 ARG A 135       0.187  -0.940 -20.860  1.00  0.00           H  
ATOM   1777 HH21 ARG A 135       1.008  -1.516 -19.425  1.00  0.00           H  
ATOM   1778  N   TYR A 136       7.865  -0.132 -18.122  1.00 92.45           N  
ATOM   1779  CA  TYR A 136       9.267  -0.198 -18.503  1.00 92.45           C  
ATOM   1780  C   TYR A 136       9.451  -1.096 -19.732  1.00 92.45           C  
ATOM   1781  O   TYR A 136       9.984  -0.646 -20.746  1.00 92.45           O  
ATOM   1782  CB  TYR A 136      10.072  -0.679 -17.294  1.00 92.45           C  
ATOM   1783  CG  TYR A 136      11.473  -1.106 -17.652  1.00 92.45           C  
ATOM   1784  CD1 TYR A 136      11.776  -2.474 -17.816  1.00 92.45           C  
ATOM   1785  CD2 TYR A 136      12.457  -0.128 -17.866  1.00 92.45           C  
ATOM   1786  CE1 TYR A 136      13.070  -2.866 -18.214  1.00 92.45           C  
ATOM   1787  CE2 TYR A 136      13.751  -0.524 -18.248  1.00 92.45           C  
ATOM   1788  OH  TYR A 136      15.312  -2.205 -18.842  1.00 92.45           O  
ATOM   1789  CZ  TYR A 136      14.058  -1.882 -18.434  1.00 92.45           C  
ATOM   1790  H   TYR A 136       7.636  -0.396 -17.175  1.00  0.00           H  
ATOM   1791  HA  TYR A 136       9.600   0.808 -18.759  1.00  0.00           H  
ATOM   1792  HB3 TYR A 136       9.551  -1.508 -16.818  1.00  0.00           H  
ATOM   1793  HB2 TYR A 136      10.116   0.116 -16.549  1.00  0.00           H  
ATOM   1794  HD1 TYR A 136      11.017  -3.219 -17.635  1.00  0.00           H  
ATOM   1795  HD2 TYR A 136      12.217   0.917 -17.736  1.00  0.00           H  
ATOM   1796  HE1 TYR A 136      13.301  -3.912 -18.350  1.00  0.00           H  
ATOM   1797  HE2 TYR A 136      14.520   0.218 -18.401  1.00  0.00           H  
ATOM   1798  HH  TYR A 136      15.834  -1.406 -18.935  1.00  0.00           H  
ATOM   1799  N   LEU A 137       8.897  -2.312 -19.706  1.00 94.08           N  
ATOM   1800  CA  LEU A 137       8.946  -3.239 -20.837  1.00 94.08           C  
ATOM   1801  C   LEU A 137       8.286  -2.644 -22.084  1.00 94.08           C  
ATOM   1802  O   LEU A 137       8.861  -2.709 -23.166  1.00 94.08           O  
ATOM   1803  CB  LEU A 137       8.276  -4.570 -20.450  1.00 94.08           C  
ATOM   1804  CG  LEU A 137       9.011  -5.376 -19.361  1.00 94.08           C  
ATOM   1805  CD1 LEU A 137       8.205  -6.636 -19.053  1.00 94.08           C  
ATOM   1806  CD2 LEU A 137      10.420  -5.788 -19.791  1.00 94.08           C  
ATOM   1807  H   LEU A 137       8.415  -2.630 -18.877  1.00  0.00           H  
ATOM   1808  HA  LEU A 137       9.992  -3.440 -21.067  1.00  0.00           H  
ATOM   1809  HB3 LEU A 137       8.162  -5.187 -21.340  1.00  0.00           H  
ATOM   1810  HB2 LEU A 137       7.253  -4.378 -20.128  1.00  0.00           H  
ATOM   1811  HG  LEU A 137       9.080  -4.770 -18.458  1.00  0.00           H  
ATOM   1812 HD11 LEU A 137       8.715  -7.215 -18.283  1.00  0.00           H  
ATOM   1813 HD12 LEU A 137       7.213  -6.356 -18.698  1.00  0.00           H  
ATOM   1814 HD13 LEU A 137       8.110  -7.237 -19.957  1.00  0.00           H  
ATOM   1815 HD21 LEU A 137      10.895  -6.353 -18.989  1.00  0.00           H  
ATOM   1816 HD22 LEU A 137      10.362  -6.405 -20.686  1.00  0.00           H  
ATOM   1817 HD23 LEU A 137      11.010  -4.896 -20.004  1.00  0.00           H  
ATOM   1818  N   ALA A 138       7.111  -2.023 -21.946  1.00 91.16           N  
ATOM   1819  CA  ALA A 138       6.382  -1.433 -23.070  1.00 91.16           C  
ATOM   1820  C   ALA A 138       7.138  -0.298 -23.788  1.00 91.16           C  
ATOM   1821  O   ALA A 138       6.897  -0.068 -24.974  1.00 91.16           O  
ATOM   1822  CB  ALA A 138       5.038  -0.917 -22.543  1.00 91.16           C  
ATOM   1823  H   ALA A 138       6.686  -1.944 -21.033  1.00  0.00           H  
ATOM   1824  HA  ALA A 138       6.184  -2.221 -23.797  1.00  0.00           H  
ATOM   1825  HB1 ALA A 138       4.472  -0.472 -23.362  1.00  0.00           H  
ATOM   1826  HB2 ALA A 138       4.471  -1.746 -22.121  1.00  0.00           H  
ATOM   1827  HB3 ALA A 138       5.212  -0.167 -21.774  1.00  0.00           H  
ATOM   1828  N   ILE A 139       7.996   0.439 -23.077  1.00 88.18           N  
ATOM   1829  CA  ILE A 139       8.666   1.642 -23.595  1.00 88.18           C  
ATOM   1830  C   ILE A 139      10.114   1.351 -23.975  1.00 88.18           C  
ATOM   1831  O   ILE A 139      10.518   1.670 -25.089  1.00 88.18           O  
ATOM   1832  CB  ILE A 139       8.548   2.800 -22.580  1.00 88.18           C  
ATOM   1833  CG1 ILE A 139       7.058   3.187 -22.444  1.00 88.18           C  
ATOM   1834  CG2 ILE A 139       9.388   4.023 -23.003  1.00 88.18           C  
ATOM   1835  CD1 ILE A 139       6.778   4.153 -21.299  1.00 88.18           C  
ATOM   1836  H   ILE A 139       8.218   0.181 -22.126  1.00  0.00           H  
ATOM   1837  HA  ILE A 139       8.143   1.945 -24.502  1.00  0.00           H  
ATOM   1838  HB  ILE A 139       8.907   2.452 -21.611  1.00  0.00           H  
ATOM   1839 HG13 ILE A 139       6.462   2.284 -22.311  1.00  0.00           H  
ATOM   1840 HG12 ILE A 139       6.712   3.625 -23.381  1.00  0.00           H  
ATOM   1841 HG21 ILE A 139       9.276   4.815 -22.262  1.00  0.00           H  
ATOM   1842 HG22 ILE A 139      10.437   3.738 -23.074  1.00  0.00           H  
ATOM   1843 HG23 ILE A 139       9.043   4.383 -23.972  1.00  0.00           H  
ATOM   1844 HD11 ILE A 139       5.713   4.379 -21.265  1.00  0.00           H  
ATOM   1845 HD12 ILE A 139       7.083   3.698 -20.356  1.00  0.00           H  
ATOM   1846 HD13 ILE A 139       7.339   5.074 -21.454  1.00  0.00           H  
ATOM   1847  N   VAL A 140      10.875   0.746 -23.063  1.00 90.96           N  
ATOM   1848  CA  VAL A 140      12.320   0.524 -23.208  1.00 90.96           C  
ATOM   1849  C   VAL A 140      12.603  -0.729 -24.036  1.00 90.96           C  
ATOM   1850  O   VAL A 140      13.493  -0.732 -24.881  1.00 90.96           O  
ATOM   1851  CB  VAL A 140      12.988   0.445 -21.818  1.00 90.96           C  
ATOM   1852  CG1 VAL A 140      14.512   0.342 -21.929  1.00 90.96           C  
ATOM   1853  CG2 VAL A 140      12.647   1.686 -20.970  1.00 90.96           C  
ATOM   1854  H   VAL A 140      10.461   0.407 -22.207  1.00  0.00           H  
ATOM   1855  HA  VAL A 140      12.741   1.379 -23.735  1.00  0.00           H  
ATOM   1856  HB  VAL A 140      12.616  -0.440 -21.303  1.00  0.00           H  
ATOM   1857 HG11 VAL A 140      14.947   0.288 -20.932  1.00  0.00           H  
ATOM   1858 HG12 VAL A 140      14.775  -0.555 -22.489  1.00  0.00           H  
ATOM   1859 HG13 VAL A 140      14.899   1.220 -22.448  1.00  0.00           H  
ATOM   1860 HG21 VAL A 140      13.130   1.604 -19.996  1.00  0.00           H  
ATOM   1861 HG22 VAL A 140      13.003   2.581 -21.477  1.00  0.00           H  
ATOM   1862 HG23 VAL A 140      11.567   1.750 -20.836  1.00  0.00           H  
ATOM   1863  N   HIS A 141      11.796  -1.780 -23.870  1.00 92.06           N  
ATOM   1864  CA  HIS A 141      11.967  -3.059 -24.563  1.00 92.06           C  
ATOM   1865  C   HIS A 141      10.766  -3.403 -25.452  1.00 92.06           C  
ATOM   1866  O   HIS A 141      10.251  -4.520 -25.418  1.00 92.06           O  
ATOM   1867  CB  HIS A 141      12.314  -4.155 -23.549  1.00 92.06           C  
ATOM   1868  CG  HIS A 141      13.636  -3.938 -22.868  1.00 92.06           C  
ATOM   1869  CD2 HIS A 141      13.846  -3.850 -21.522  1.00 92.06           C  
ATOM   1870  ND1 HIS A 141      14.870  -3.851 -23.477  1.00 92.06           N  
ATOM   1871  CE1 HIS A 141      15.799  -3.720 -22.516  1.00 92.06           C  
ATOM   1872  NE2 HIS A 141      15.218  -3.720 -21.307  1.00 92.06           N  
ATOM   1873  H   HIS A 141      11.012  -1.718 -23.237  1.00  0.00           H  
ATOM   1874  HA  HIS A 141      12.830  -2.952 -25.221  1.00  0.00           H  
ATOM   1875  HB3 HIS A 141      12.319  -5.123 -24.049  1.00  0.00           H  
ATOM   1876  HB2 HIS A 141      11.526  -4.215 -22.799  1.00  0.00           H  
ATOM   1877  HD2 HIS A 141      13.009  -3.887 -20.842  1.00  0.00           H  
ATOM   1878  HD1 HIS A 141      14.940  -3.892 -24.483  1.00  0.00           H  
ATOM   1879  HE1 HIS A 141      16.842  -3.634 -22.782  1.00  0.00           H  
ATOM   1880  N   ALA A 142      10.321  -2.448 -26.277  1.00 89.13           N  
ATOM   1881  CA  ALA A 142       9.068  -2.530 -27.032  1.00 89.13           C  
ATOM   1882  C   ALA A 142       8.891  -3.836 -27.840  1.00 89.13           C  
ATOM   1883  O   ALA A 142       7.806  -4.414 -27.814  1.00 89.13           O  
ATOM   1884  CB  ALA A 142       8.976  -1.303 -27.945  1.00 89.13           C  
ATOM   1885  H   ALA A 142      10.859  -1.605 -26.408  1.00  0.00           H  
ATOM   1886  HA  ALA A 142       8.247  -2.471 -26.317  1.00  0.00           H  
ATOM   1887  HB1 ALA A 142       8.050  -1.343 -28.517  1.00  0.00           H  
ATOM   1888  HB2 ALA A 142       8.989  -0.398 -27.338  1.00  0.00           H  
ATOM   1889  HB3 ALA A 142       9.825  -1.294 -28.627  1.00  0.00           H  
ATOM   1890  N   VAL A 143       9.945  -4.339 -28.498  1.00 90.94           N  
ATOM   1891  CA  VAL A 143       9.890  -5.585 -29.289  1.00 90.94           C  
ATOM   1892  C   VAL A 143       9.673  -6.812 -28.400  1.00 90.94           C  
ATOM   1893  O   VAL A 143       8.762  -7.597 -28.646  1.00 90.94           O  
ATOM   1894  CB  VAL A 143      11.159  -5.762 -30.149  1.00 90.94           C  
ATOM   1895  CG1 VAL A 143      11.111  -7.052 -30.979  1.00 90.94           C  
ATOM   1896  CG2 VAL A 143      11.334  -4.584 -31.116  1.00 90.94           C  
ATOM   1897  H   VAL A 143      10.834  -3.861 -28.467  1.00  0.00           H  
ATOM   1898  HA  VAL A 143       9.038  -5.512 -29.966  1.00  0.00           H  
ATOM   1899  HB  VAL A 143      12.026  -5.803 -29.488  1.00  0.00           H  
ATOM   1900 HG11 VAL A 143      12.023  -7.138 -31.569  1.00  0.00           H  
ATOM   1901 HG12 VAL A 143      11.029  -7.910 -30.311  1.00  0.00           H  
ATOM   1902 HG13 VAL A 143      10.248  -7.025 -31.643  1.00  0.00           H  
ATOM   1903 HG21 VAL A 143      12.235  -4.732 -31.709  1.00  0.00           H  
ATOM   1904 HG22 VAL A 143      10.469  -4.524 -31.777  1.00  0.00           H  
ATOM   1905 HG23 VAL A 143      11.422  -3.658 -30.548  1.00  0.00           H  
ATOM   1906  N   PHE A 144      10.457  -6.953 -27.327  1.00 91.17           N  
ATOM   1907  CA  PHE A 144      10.278  -8.026 -26.342  1.00 91.17           C  
ATOM   1908  C   PHE A 144       8.900  -7.941 -25.667  1.00 91.17           C  
ATOM   1909  O   PHE A 144       8.234  -8.954 -25.443  1.00 91.17           O  
ATOM   1910  CB  PHE A 144      11.402  -7.931 -25.302  1.00 91.17           C  
ATOM   1911  CG  PHE A 144      11.247  -8.895 -24.145  1.00 91.17           C  
ATOM   1912  CD1 PHE A 144      10.783  -8.435 -22.900  1.00 91.17           C  
ATOM   1913  CD2 PHE A 144      11.547 -10.258 -24.324  1.00 91.17           C  
ATOM   1914  CE1 PHE A 144      10.628  -9.334 -21.830  1.00 91.17           C  
ATOM   1915  CE2 PHE A 144      11.385 -11.158 -23.258  1.00 91.17           C  
ATOM   1916  CZ  PHE A 144      10.928 -10.695 -22.011  1.00 91.17           C  
ATOM   1917  H   PHE A 144      11.213  -6.303 -27.164  1.00  0.00           H  
ATOM   1918  HA  PHE A 144      10.357  -8.985 -26.852  1.00  0.00           H  
ATOM   1919  HB3 PHE A 144      11.454  -6.913 -24.919  1.00  0.00           H  
ATOM   1920  HB2 PHE A 144      12.361  -8.103 -25.790  1.00  0.00           H  
ATOM   1921  HD1 PHE A 144      10.544  -7.391 -22.764  1.00  0.00           H  
ATOM   1922  HD2 PHE A 144      11.902 -10.612 -25.281  1.00  0.00           H  
ATOM   1923  HE1 PHE A 144      10.279  -8.978 -20.872  1.00  0.00           H  
ATOM   1924  HE2 PHE A 144      11.612 -12.204 -23.396  1.00  0.00           H  
ATOM   1925  HZ  PHE A 144      10.807 -11.388 -21.192  1.00  0.00           H  
ATOM   1926  N   SER A 145       8.432  -6.716 -25.422  1.00 90.32           N  
ATOM   1927  CA  SER A 145       7.144  -6.440 -24.792  1.00 90.32           C  
ATOM   1928  C   SER A 145       5.954  -7.043 -25.551  1.00 90.32           C  
ATOM   1929  O   SER A 145       4.980  -7.429 -24.912  1.00 90.32           O  
ATOM   1930  CB  SER A 145       6.993  -4.928 -24.601  1.00 90.32           C  
ATOM   1931  OG  SER A 145       6.277  -4.287 -25.640  1.00 90.32           O  
ATOM   1932  H   SER A 145       8.978  -5.907 -25.676  1.00  0.00           H  
ATOM   1933  HA  SER A 145       7.162  -6.894 -23.802  1.00  0.00           H  
ATOM   1934  HB3 SER A 145       7.980  -4.476 -24.508  1.00  0.00           H  
ATOM   1935  HB2 SER A 145       6.499  -4.733 -23.648  1.00  0.00           H  
ATOM   1936  HG  SER A 145       6.221  -3.347 -25.457  1.00  0.00           H  
ATOM   1937  N   LEU A 146       6.042  -7.202 -26.881  1.00 89.05           N  
ATOM   1938  CA  LEU A 146       4.989  -7.836 -27.687  1.00 89.05           C  
ATOM   1939  C   LEU A 146       4.759  -9.303 -27.303  1.00 89.05           C  
ATOM   1940  O   LEU A 146       3.633  -9.784 -27.397  1.00 89.05           O  
ATOM   1941  CB  LEU A 146       5.344  -7.749 -29.183  1.00 89.05           C  
ATOM   1942  CG  LEU A 146       5.400  -6.327 -29.765  1.00 89.05           C  
ATOM   1943  CD1 LEU A 146       5.875  -6.387 -31.217  1.00 89.05           C  
ATOM   1944  CD2 LEU A 146       4.037  -5.631 -29.728  1.00 89.05           C  
ATOM   1945  H   LEU A 146       6.861  -6.879 -27.375  1.00  0.00           H  
ATOM   1946  HA  LEU A 146       4.059  -7.290 -27.524  1.00  0.00           H  
ATOM   1947  HB3 LEU A 146       4.635  -8.345 -29.757  1.00  0.00           H  
ATOM   1948  HB2 LEU A 146       6.298  -8.247 -29.356  1.00  0.00           H  
ATOM   1949  HG  LEU A 146       6.112  -5.739 -29.187  1.00  0.00           H  
ATOM   1950 HD11 LEU A 146       5.914  -5.379 -31.628  1.00  0.00           H  
ATOM   1951 HD12 LEU A 146       6.868  -6.835 -31.257  1.00  0.00           H  
ATOM   1952 HD13 LEU A 146       5.181  -6.992 -31.801  1.00  0.00           H  
ATOM   1953 HD21 LEU A 146       4.129  -4.630 -30.150  1.00  0.00           H  
ATOM   1954 HD22 LEU A 146       3.318  -6.206 -30.310  1.00  0.00           H  
ATOM   1955 HD23 LEU A 146       3.694  -5.559 -28.696  1.00  0.00           H  
ATOM   1956  N   ARG A 147       5.807 -10.006 -26.854  1.00 91.51           N  
ATOM   1957  CA  ARG A 147       5.726 -11.407 -26.408  1.00 91.51           C  
ATOM   1958  C   ARG A 147       5.460 -11.531 -24.912  1.00 91.51           C  
ATOM   1959  O   ARG A 147       4.777 -12.455 -24.495  1.00 91.51           O  
ATOM   1960  CB  ARG A 147       7.015 -12.153 -26.781  1.00 91.51           C  
ATOM   1961  CG  ARG A 147       7.216 -12.275 -28.299  1.00 91.51           C  
ATOM   1962  CD  ARG A 147       8.482 -13.091 -28.587  1.00 91.51           C  
ATOM   1963  NE  ARG A 147       8.719 -13.242 -30.035  1.00 91.51           N  
ATOM   1964  NH1 ARG A 147      10.792 -14.230 -29.893  1.00 91.51           N  
ATOM   1965  NH2 ARG A 147       9.885 -13.861 -31.895  1.00 91.51           N1+
ATOM   1966  CZ  ARG A 147       9.793 -13.773 -30.598  1.00 91.51           C  
ATOM   1967  H   ARG A 147       6.720  -9.577 -26.806  1.00  0.00           H  
ATOM   1968  HA  ARG A 147       4.898 -11.879 -26.937  1.00  0.00           H  
ATOM   1969  HB3 ARG A 147       6.999 -13.149 -26.338  1.00  0.00           H  
ATOM   1970  HB2 ARG A 147       7.870 -11.642 -26.342  1.00  0.00           H  
ATOM   1971  HG3 ARG A 147       7.318 -11.281 -28.731  1.00  0.00           H  
ATOM   1972  HG2 ARG A 147       6.354 -12.774 -28.740  1.00  0.00           H  
ATOM   1973  HD3 ARG A 147       8.391 -14.075 -28.130  1.00  0.00           H  
ATOM   1974  HD2 ARG A 147       9.341 -12.601 -28.128  1.00  0.00           H  
ATOM   1975  HE  ARG A 147       7.966 -12.894 -30.612  1.00  0.00           H  
ATOM   1976 HH12 ARG A 147      11.597 -14.629 -30.355  1.00  0.00           H  
ATOM   1977 HH11 ARG A 147      10.762 -14.183 -28.885  1.00  0.00           H  
ATOM   1978 HH22 ARG A 147      10.707 -14.268 -32.317  1.00  0.00           H  
ATOM   1979 HH21 ARG A 147       9.133 -13.521 -32.478  1.00  0.00           H  
ATOM   1980  N   ALA A 148       5.997 -10.612 -24.109  1.00 90.84           N  
ATOM   1981  CA  ALA A 148       5.907 -10.680 -22.652  1.00 90.84           C  
ATOM   1982  C   ALA A 148       4.574 -10.153 -22.090  1.00 90.84           C  
ATOM   1983  O   ALA A 148       4.129 -10.599 -21.038  1.00 90.84           O  
ATOM   1984  CB  ALA A 148       7.103  -9.915 -22.077  1.00 90.84           C  
ATOM   1985  H   ALA A 148       6.494  -9.826 -24.502  1.00  0.00           H  
ATOM   1986  HA  ALA A 148       6.006 -11.725 -22.358  1.00  0.00           H  
ATOM   1987  HB1 ALA A 148       7.067  -9.946 -20.988  1.00  0.00           H  
ATOM   1988  HB2 ALA A 148       8.030 -10.376 -22.421  1.00  0.00           H  
ATOM   1989  HB3 ALA A 148       7.068  -8.879 -22.412  1.00  0.00           H  
ATOM   1990  N   ARG A 149       3.914  -9.208 -22.775  1.00 91.91           N  
ATOM   1991  CA  ARG A 149       2.747  -8.484 -22.236  1.00 91.91           C  
ATOM   1992  C   ARG A 149       1.407  -9.114 -22.620  1.00 91.91           C  
ATOM   1993  O   ARG A 149       0.490  -8.421 -23.067  1.00 91.91           O  
ATOM   1994  CB  ARG A 149       2.846  -6.983 -22.547  1.00 91.91           C  
ATOM   1995  CG  ARG A 149       4.110  -6.349 -21.932  1.00 91.91           C  
ATOM   1996  CD  ARG A 149       4.262  -4.881 -22.332  1.00 91.91           C  
ATOM   1997  NE  ARG A 149       3.167  -4.088 -21.782  1.00 91.91           N  
ATOM   1998  NH1 ARG A 149       2.462  -2.968 -23.648  1.00 91.91           N  
ATOM   1999  NH2 ARG A 149       1.185  -3.090 -21.792  1.00 91.91           N1+
ATOM   2000  CZ  ARG A 149       2.285  -3.367 -22.418  1.00 91.91           C  
ATOM   2001  H   ARG A 149       4.211  -8.962 -23.707  1.00  0.00           H  
ATOM   2002  HA  ARG A 149       2.818  -8.569 -21.153  1.00  0.00           H  
ATOM   2003  HB3 ARG A 149       1.961  -6.474 -22.163  1.00  0.00           H  
ATOM   2004  HB2 ARG A 149       2.855  -6.836 -23.627  1.00  0.00           H  
ATOM   2005  HG3 ARG A 149       4.990  -6.906 -22.256  1.00  0.00           H  
ATOM   2006  HG2 ARG A 149       4.064  -6.428 -20.846  1.00  0.00           H  
ATOM   2007  HD3 ARG A 149       4.260  -4.799 -23.418  1.00  0.00           H  
ATOM   2008  HD2 ARG A 149       5.212  -4.500 -21.955  1.00  0.00           H  
ATOM   2009  HE  ARG A 149       3.139  -4.145 -20.774  1.00  0.00           H  
ATOM   2010 HH12 ARG A 149       1.755  -2.411 -24.105  1.00  0.00           H  
ATOM   2011 HH11 ARG A 149       3.308  -3.216 -24.142  1.00  0.00           H  
ATOM   2012 HH22 ARG A 149       0.472  -2.534 -22.244  1.00  0.00           H  
ATOM   2013 HH21 ARG A 149       1.040  -3.427 -20.852  1.00  0.00           H  
ATOM   2014  N   THR A 150       1.295 -10.433 -22.470  1.00 94.53           N  
ATOM   2015  CA  THR A 150       0.050 -11.171 -22.749  1.00 94.53           C  
ATOM   2016  C   THR A 150      -0.867 -11.211 -21.528  1.00 94.53           C  
ATOM   2017  O   THR A 150      -0.424 -11.057 -20.388  1.00 94.53           O  
ATOM   2018  CB  THR A 150       0.294 -12.592 -23.284  1.00 94.53           C  
ATOM   2019  CG2 THR A 150       1.327 -12.640 -24.407  1.00 94.53           C  
ATOM   2020  OG1 THR A 150       0.709 -13.450 -22.252  1.00 94.53           O  
ATOM   2021  H   THR A 150       2.087 -10.975 -22.152  1.00  0.00           H  
ATOM   2022  HA  THR A 150      -0.479 -10.622 -23.529  1.00  0.00           H  
ATOM   2023  HB  THR A 150      -0.649 -12.970 -23.678  1.00  0.00           H  
ATOM   2024 HG21 THR A 150       1.454 -13.670 -24.741  1.00  0.00           H  
ATOM   2025 HG22 THR A 150       0.984 -12.027 -25.241  1.00  0.00           H  
ATOM   2026 HG23 THR A 150       2.280 -12.256 -24.042  1.00  0.00           H  
ATOM   2027  HG1 THR A 150       0.855 -14.331 -22.606  1.00  0.00           H  
ATOM   2028  N   LEU A 151      -2.163 -11.443 -21.758  1.00 95.36           N  
ATOM   2029  CA  LEU A 151      -3.140 -11.609 -20.680  1.00 95.36           C  
ATOM   2030  C   LEU A 151      -2.765 -12.777 -19.756  1.00 95.36           C  
ATOM   2031  O   LEU A 151      -2.800 -12.626 -18.539  1.00 95.36           O  
ATOM   2032  CB  LEU A 151      -4.537 -11.799 -21.303  1.00 95.36           C  
ATOM   2033  CG  LEU A 151      -5.667 -12.006 -20.276  1.00 95.36           C  
ATOM   2034  CD1 LEU A 151      -5.773 -10.818 -19.325  1.00 95.36           C  
ATOM   2035  CD2 LEU A 151      -7.003 -12.170 -20.998  1.00 95.36           C  
ATOM   2036  H   LEU A 151      -2.503 -11.511 -22.706  1.00  0.00           H  
ATOM   2037  HA  LEU A 151      -3.153 -10.695 -20.087  1.00  0.00           H  
ATOM   2038  HB3 LEU A 151      -4.514 -12.645 -21.990  1.00  0.00           H  
ATOM   2039  HB2 LEU A 151      -4.774 -10.940 -21.930  1.00  0.00           H  
ATOM   2040  HG  LEU A 151      -5.461 -12.908 -19.698  1.00  0.00           H  
ATOM   2041 HD11 LEU A 151      -6.579 -10.994 -18.612  1.00  0.00           H  
ATOM   2042 HD12 LEU A 151      -4.833 -10.697 -18.787  1.00  0.00           H  
ATOM   2043 HD13 LEU A 151      -5.985  -9.913 -19.895  1.00  0.00           H  
ATOM   2044 HD21 LEU A 151      -7.797 -12.316 -20.266  1.00  0.00           H  
ATOM   2045 HD22 LEU A 151      -7.212 -11.276 -21.585  1.00  0.00           H  
ATOM   2046 HD23 LEU A 151      -6.955 -13.035 -21.658  1.00  0.00           H  
ATOM   2047  N   THR A 152      -2.345 -13.906 -20.332  1.00 96.25           N  
ATOM   2048  CA  THR A 152      -1.930 -15.103 -19.589  1.00 96.25           C  
ATOM   2049  C   THR A 152      -0.771 -14.812 -18.642  1.00 96.25           C  
ATOM   2050  O   THR A 152      -0.849 -15.167 -17.469  1.00 96.25           O  
ATOM   2051  CB  THR A 152      -1.530 -16.222 -20.562  1.00 96.25           C  
ATOM   2052  CG2 THR A 152      -1.352 -17.569 -19.872  1.00 96.25           C  
ATOM   2053  OG1 THR A 152      -2.530 -16.375 -21.542  1.00 96.25           O  
ATOM   2054  H   THR A 152      -2.297 -13.972 -21.338  1.00  0.00           H  
ATOM   2055  HA  THR A 152      -2.778 -15.450 -18.998  1.00  0.00           H  
ATOM   2056  HB  THR A 152      -0.594 -15.948 -21.051  1.00  0.00           H  
ATOM   2057 HG21 THR A 152      -1.069 -18.320 -20.609  1.00  0.00           H  
ATOM   2058 HG22 THR A 152      -0.571 -17.490 -19.116  1.00  0.00           H  
ATOM   2059 HG23 THR A 152      -2.289 -17.859 -19.397  1.00  0.00           H  
ATOM   2060  HG1 THR A 152      -2.279 -17.074 -22.149  1.00  0.00           H  
ATOM   2061  N   TYR A 153       0.270 -14.107 -19.103  1.00 96.13           N  
ATOM   2062  CA  TYR A 153       1.376 -13.709 -18.226  1.00 96.13           C  
ATOM   2063  C   TYR A 153       0.918 -12.751 -17.124  1.00 96.13           C  
ATOM   2064  O   TYR A 153       1.361 -12.896 -15.988  1.00 96.13           O  
ATOM   2065  CB  TYR A 153       2.528 -13.092 -19.032  1.00 96.13           C  
ATOM   2066  CG  TYR A 153       3.423 -14.120 -19.698  1.00 96.13           C  
ATOM   2067  CD1 TYR A 153       4.149 -15.030 -18.906  1.00 96.13           C  
ATOM   2068  CD2 TYR A 153       3.565 -14.147 -21.098  1.00 96.13           C  
ATOM   2069  CE1 TYR A 153       4.978 -15.990 -19.514  1.00 96.13           C  
ATOM   2070  CE2 TYR A 153       4.372 -15.122 -21.714  1.00 96.13           C  
ATOM   2071  OH  TYR A 153       5.879 -16.981 -21.498  1.00 96.13           O  
ATOM   2072  CZ  TYR A 153       5.080 -16.048 -20.918  1.00 96.13           C  
ATOM   2073  H   TYR A 153       0.306 -13.837 -20.076  1.00  0.00           H  
ATOM   2074  HA  TYR A 153       1.757 -14.609 -17.744  1.00  0.00           H  
ATOM   2075  HB3 TYR A 153       3.128 -12.460 -18.378  1.00  0.00           H  
ATOM   2076  HB2 TYR A 153       2.121 -12.422 -19.788  1.00  0.00           H  
ATOM   2077  HD1 TYR A 153       4.069 -14.993 -17.830  1.00  0.00           H  
ATOM   2078  HD2 TYR A 153       3.053 -13.416 -21.707  1.00  0.00           H  
ATOM   2079  HE1 TYR A 153       5.537 -16.685 -18.905  1.00  0.00           H  
ATOM   2080  HE2 TYR A 153       4.447 -15.159 -22.791  1.00  0.00           H  
ATOM   2081  HH  TYR A 153       5.839 -16.888 -22.452  1.00  0.00           H  
ATOM   2082  N   GLY A 154      -0.002 -11.828 -17.421  1.00 97.17           N  
ATOM   2083  CA  GLY A 154      -0.624 -10.973 -16.404  1.00 97.17           C  
ATOM   2084  C   GLY A 154      -1.342 -11.767 -15.314  1.00 97.17           C  
ATOM   2085  O   GLY A 154      -1.152 -11.493 -14.137  1.00 97.17           O  
ATOM   2086  H   GLY A 154      -0.295 -11.696 -18.379  1.00  0.00           H  
ATOM   2087  HA3 GLY A 154      -1.331 -10.296 -16.883  1.00  0.00           H  
ATOM   2088  HA2 GLY A 154       0.137 -10.340 -15.949  1.00  0.00           H  
ATOM   2089  N   VAL A 155      -2.111 -12.793 -15.682  1.00 98.08           N  
ATOM   2090  CA  VAL A 155      -2.803 -13.654 -14.708  1.00 98.08           C  
ATOM   2091  C   VAL A 155      -1.807 -14.476 -13.884  1.00 98.08           C  
ATOM   2092  O   VAL A 155      -1.912 -14.494 -12.661  1.00 98.08           O  
ATOM   2093  CB  VAL A 155      -3.842 -14.552 -15.404  1.00 98.08           C  
ATOM   2094  CG1 VAL A 155      -4.496 -15.544 -14.435  1.00 98.08           C  
ATOM   2095  CG2 VAL A 155      -4.967 -13.703 -16.016  1.00 98.08           C  
ATOM   2096  H   VAL A 155      -2.238 -13.005 -16.661  1.00  0.00           H  
ATOM   2097  HA  VAL A 155      -3.340 -13.003 -14.019  1.00  0.00           H  
ATOM   2098  HB  VAL A 155      -3.349 -15.111 -16.199  1.00  0.00           H  
ATOM   2099 HG11 VAL A 155      -5.221 -16.155 -14.972  1.00  0.00           H  
ATOM   2100 HG12 VAL A 155      -3.731 -16.187 -14.001  1.00  0.00           H  
ATOM   2101 HG13 VAL A 155      -5.003 -14.996 -13.639  1.00  0.00           H  
ATOM   2102 HG21 VAL A 155      -5.691 -14.355 -16.503  1.00  0.00           H  
ATOM   2103 HG22 VAL A 155      -5.463 -13.134 -15.230  1.00  0.00           H  
ATOM   2104 HG23 VAL A 155      -4.546 -13.016 -16.750  1.00  0.00           H  
ATOM   2105  N   ILE A 156      -0.817 -15.112 -14.522  1.00 98.23           N  
ATOM   2106  CA  ILE A 156       0.195 -15.931 -13.830  1.00 98.23           C  
ATOM   2107  C   ILE A 156       0.986 -15.090 -12.820  1.00 98.23           C  
ATOM   2108  O   ILE A 156       1.134 -15.478 -11.663  1.00 98.23           O  
ATOM   2109  CB  ILE A 156       1.133 -16.611 -14.858  1.00 98.23           C  
ATOM   2110  CG1 ILE A 156       0.360 -17.683 -15.661  1.00 98.23           C  
ATOM   2111  CG2 ILE A 156       2.357 -17.254 -14.172  1.00 98.23           C  
ATOM   2112  CD1 ILE A 156       1.123 -18.209 -16.886  1.00 98.23           C  
ATOM   2113  H   ILE A 156      -0.737 -15.042 -15.526  1.00  0.00           H  
ATOM   2114  HA  ILE A 156      -0.326 -16.715 -13.281  1.00  0.00           H  
ATOM   2115  HB  ILE A 156       1.489 -15.851 -15.553  1.00  0.00           H  
ATOM   2116 HG13 ILE A 156      -0.599 -17.274 -15.980  1.00  0.00           H  
ATOM   2117 HG12 ILE A 156       0.111 -18.516 -15.004  1.00  0.00           H  
ATOM   2118 HG21 ILE A 156       2.992 -17.721 -14.925  1.00  0.00           H  
ATOM   2119 HG22 ILE A 156       2.923 -16.487 -13.644  1.00  0.00           H  
ATOM   2120 HG23 ILE A 156       2.020 -18.009 -13.462  1.00  0.00           H  
ATOM   2121 HD11 ILE A 156       0.517 -18.957 -17.397  1.00  0.00           H  
ATOM   2122 HD12 ILE A 156       1.332 -17.384 -17.566  1.00  0.00           H  
ATOM   2123 HD13 ILE A 156       2.062 -18.660 -16.564  1.00  0.00           H  
ATOM   2124  N   THR A 157       1.470 -13.920 -13.239  1.00 98.05           N  
ATOM   2125  CA  THR A 157       2.228 -13.011 -12.363  1.00 98.05           C  
ATOM   2126  C   THR A 157       1.365 -12.443 -11.238  1.00 98.05           C  
ATOM   2127  O   THR A 157       1.852 -12.338 -10.113  1.00 98.05           O  
ATOM   2128  CB  THR A 157       2.870 -11.861 -13.142  1.00 98.05           C  
ATOM   2129  CG2 THR A 157       4.013 -12.337 -14.038  1.00 98.05           C  
ATOM   2130  OG1 THR A 157       1.917 -11.246 -13.966  1.00 98.05           O  
ATOM   2131  H   THR A 157       1.322 -13.625 -14.193  1.00  0.00           H  
ATOM   2132  HA  THR A 157       3.031 -13.588 -11.904  1.00  0.00           H  
ATOM   2133  HB  THR A 157       3.255 -11.126 -12.436  1.00  0.00           H  
ATOM   2134 HG21 THR A 157       4.437 -11.485 -14.569  1.00  0.00           H  
ATOM   2135 HG22 THR A 157       4.786 -12.802 -13.425  1.00  0.00           H  
ATOM   2136 HG23 THR A 157       3.635 -13.062 -14.757  1.00  0.00           H  
ATOM   2137  HG1 THR A 157       2.330 -10.528 -14.450  1.00  0.00           H  
ATOM   2138  N   SER A 158       0.080 -12.156 -11.481  1.00 98.47           N  
ATOM   2139  CA  SER A 158      -0.860 -11.789 -10.417  1.00 98.47           C  
ATOM   2140  C   SER A 158      -1.048 -12.899  -9.390  1.00 98.47           C  
ATOM   2141  O   SER A 158      -0.996 -12.616  -8.197  1.00 98.47           O  
ATOM   2142  CB  SER A 158      -2.235 -11.429 -10.986  1.00 98.47           C  
ATOM   2143  OG  SER A 158      -2.228 -10.150 -11.577  1.00 98.47           O  
ATOM   2144  H   SER A 158      -0.273 -12.188 -12.426  1.00  0.00           H  
ATOM   2145  HA  SER A 158      -0.466 -10.913  -9.903  1.00  0.00           H  
ATOM   2146  HB3 SER A 158      -2.976 -11.455 -10.187  1.00  0.00           H  
ATOM   2147  HB2 SER A 158      -2.525 -12.170 -11.730  1.00  0.00           H  
ATOM   2148  HG  SER A 158      -3.100  -9.951 -11.924  1.00  0.00           H  
ATOM   2149  N   LEU A 159      -1.236 -14.152  -9.818  1.00 98.48           N  
ATOM   2150  CA  LEU A 159      -1.385 -15.286  -8.900  1.00 98.48           C  
ATOM   2151  C   LEU A 159      -0.133 -15.476  -8.038  1.00 98.48           C  
ATOM   2152  O   LEU A 159      -0.244 -15.581  -6.820  1.00 98.48           O  
ATOM   2153  CB  LEU A 159      -1.700 -16.569  -9.690  1.00 98.48           C  
ATOM   2154  CG  LEU A 159      -3.107 -16.615 -10.315  1.00 98.48           C  
ATOM   2155  CD1 LEU A 159      -3.225 -17.862 -11.192  1.00 98.48           C  
ATOM   2156  CD2 LEU A 159      -4.214 -16.656  -9.260  1.00 98.48           C  
ATOM   2157  H   LEU A 159      -1.279 -14.345 -10.808  1.00  0.00           H  
ATOM   2158  HA  LEU A 159      -2.226 -15.078  -8.238  1.00  0.00           H  
ATOM   2159  HB3 LEU A 159      -1.565 -17.434  -9.041  1.00  0.00           H  
ATOM   2160  HB2 LEU A 159      -0.953 -16.703 -10.471  1.00  0.00           H  
ATOM   2161  HG  LEU A 159      -3.245 -15.730 -10.937  1.00  0.00           H  
ATOM   2162 HD11 LEU A 159      -4.218 -17.900 -11.637  1.00  0.00           H  
ATOM   2163 HD12 LEU A 159      -2.475 -17.824 -11.981  1.00  0.00           H  
ATOM   2164 HD13 LEU A 159      -3.064 -18.752 -10.583  1.00  0.00           H  
ATOM   2165 HD21 LEU A 159      -5.186 -16.687  -9.754  1.00  0.00           H  
ATOM   2166 HD22 LEU A 159      -4.093 -17.543  -8.640  1.00  0.00           H  
ATOM   2167 HD23 LEU A 159      -4.154 -15.766  -8.635  1.00  0.00           H  
ATOM   2168  N   ALA A 160       1.053 -15.430  -8.651  1.00 98.47           N  
ATOM   2169  CA  ALA A 160       2.319 -15.495  -7.922  1.00 98.47           C  
ATOM   2170  C   ALA A 160       2.457 -14.338  -6.914  1.00 98.47           C  
ATOM   2171  O   ALA A 160       2.861 -14.551  -5.775  1.00 98.47           O  
ATOM   2172  CB  ALA A 160       3.466 -15.494  -8.941  1.00 98.47           C  
ATOM   2173  H   ALA A 160       1.098 -15.345  -9.656  1.00  0.00           H  
ATOM   2174  HA  ALA A 160       2.349 -16.434  -7.371  1.00  0.00           H  
ATOM   2175  HB1 ALA A 160       4.419 -15.542  -8.415  1.00  0.00           H  
ATOM   2176  HB2 ALA A 160       3.368 -16.358  -9.598  1.00  0.00           H  
ATOM   2177  HB3 ALA A 160       3.424 -14.581  -9.534  1.00  0.00           H  
ATOM   2178  N   THR A 161       2.068 -13.124  -7.309  1.00 98.50           N  
ATOM   2179  CA  THR A 161       2.125 -11.935  -6.444  1.00 98.50           C  
ATOM   2180  C   THR A 161       1.192 -12.050  -5.246  1.00 98.50           C  
ATOM   2181  O   THR A 161       1.592 -11.723  -4.131  1.00 98.50           O  
ATOM   2182  CB  THR A 161       1.792 -10.673  -7.239  1.00 98.50           C  
ATOM   2183  CG2 THR A 161       1.876  -9.399  -6.406  1.00 98.50           C  
ATOM   2184  OG1 THR A 161       2.735 -10.562  -8.271  1.00 98.50           O  
ATOM   2185  H   THR A 161       1.714 -12.987  -8.245  1.00  0.00           H  
ATOM   2186  HA  THR A 161       3.145 -11.839  -6.069  1.00  0.00           H  
ATOM   2187  HB  THR A 161       0.792 -10.764  -7.665  1.00  0.00           H  
ATOM   2188 HG21 THR A 161       1.628  -8.539  -7.029  1.00  0.00           H  
ATOM   2189 HG22 THR A 161       1.174  -9.459  -5.575  1.00  0.00           H  
ATOM   2190 HG23 THR A 161       2.889  -9.286  -6.017  1.00  0.00           H  
ATOM   2191  HG1 THR A 161       2.550  -9.775  -8.790  1.00  0.00           H  
ATOM   2192  N   TRP A 162      -0.024 -12.565  -5.444  1.00 98.52           N  
ATOM   2193  CA  TRP A 162      -0.939 -12.853  -4.341  1.00 98.52           C  
ATOM   2194  C   TRP A 162      -0.364 -13.883  -3.378  1.00 98.52           C  
ATOM   2195  O   TRP A 162      -0.434 -13.669  -2.171  1.00 98.52           O  
ATOM   2196  CB  TRP A 162      -2.291 -13.330  -4.877  1.00 98.52           C  
ATOM   2197  CG  TRP A 162      -3.196 -12.218  -5.275  1.00 98.52           C  
ATOM   2198  CD1 TRP A 162      -3.618 -11.945  -6.526  1.00 98.52           C  
ATOM   2199  CD2 TRP A 162      -3.808 -11.211  -4.412  1.00 98.52           C  
ATOM   2200  CE2 TRP A 162      -4.575 -10.331  -5.229  1.00 98.52           C  
ATOM   2201  CE3 TRP A 162      -3.786 -10.952  -3.025  1.00 98.52           C  
ATOM   2202  NE1 TRP A 162      -4.437 -10.837  -6.498  1.00 98.52           N  
ATOM   2203  CH2 TRP A 162      -5.212  -8.987  -3.331  1.00 98.52           C  
ATOM   2204  CZ2 TRP A 162      -5.265  -9.228  -4.711  1.00 98.52           C  
ATOM   2205  CZ3 TRP A 162      -4.488  -9.852  -2.494  1.00 98.52           C  
ATOM   2206  H   TRP A 162      -0.341 -12.769  -6.381  1.00  0.00           H  
ATOM   2207  HA  TRP A 162      -1.104 -11.928  -3.789  1.00  0.00           H  
ATOM   2208  HB3 TRP A 162      -2.782 -13.945  -4.123  1.00  0.00           H  
ATOM   2209  HB2 TRP A 162      -2.129 -13.989  -5.731  1.00  0.00           H  
ATOM   2210  HD1 TRP A 162      -3.301 -12.567  -7.350  1.00  0.00           H  
ATOM   2211  HE3 TRP A 162      -3.229 -11.598  -2.364  1.00  0.00           H  
ATOM   2212  HE1 TRP A 162      -4.852 -10.493  -7.353  1.00  0.00           H  
ATOM   2213  HH2 TRP A 162      -5.728  -8.135  -2.912  1.00  0.00           H  
ATOM   2214  HZ2 TRP A 162      -5.825  -8.583  -5.372  1.00  0.00           H  
ATOM   2215  HZ3 TRP A 162      -4.473  -9.665  -1.430  1.00  0.00           H  
ATOM   2216  N   SER A 163       0.241 -14.962  -3.887  1.00 98.32           N  
ATOM   2217  CA  SER A 163       0.916 -15.941  -3.032  1.00 98.32           C  
ATOM   2218  C   SER A 163       2.018 -15.284  -2.199  1.00 98.32           C  
ATOM   2219  O   SER A 163       2.033 -15.453  -0.985  1.00 98.32           O  
ATOM   2220  CB  SER A 163       1.497 -17.093  -3.859  1.00 98.32           C  
ATOM   2221  OG  SER A 163       0.486 -17.731  -4.615  1.00 98.32           O  
ATOM   2222  H   SER A 163       0.241 -15.118  -4.884  1.00  0.00           H  
ATOM   2223  HA  SER A 163       0.177 -16.357  -2.347  1.00  0.00           H  
ATOM   2224  HB3 SER A 163       1.966 -17.818  -3.194  1.00  0.00           H  
ATOM   2225  HB2 SER A 163       2.264 -16.706  -4.531  1.00  0.00           H  
ATOM   2226  HG  SER A 163       0.871 -18.447  -5.125  1.00  0.00           H  
ATOM   2227  N   VAL A 164       2.889 -14.478  -2.815  1.00 98.08           N  
ATOM   2228  CA  VAL A 164       3.962 -13.763  -2.101  1.00 98.08           C  
ATOM   2229  C   VAL A 164       3.395 -12.811  -1.040  1.00 98.08           C  
ATOM   2230  O   VAL A 164       3.871 -12.829   0.089  1.00 98.08           O  
ATOM   2231  CB  VAL A 164       4.889 -13.023  -3.084  1.00 98.08           C  
ATOM   2232  CG1 VAL A 164       5.954 -12.180  -2.366  1.00 98.08           C  
ATOM   2233  CG2 VAL A 164       5.652 -14.016  -3.973  1.00 98.08           C  
ATOM   2234  H   VAL A 164       2.828 -14.338  -3.813  1.00  0.00           H  
ATOM   2235  HA  VAL A 164       4.563 -14.509  -1.582  1.00  0.00           H  
ATOM   2236  HB  VAL A 164       4.287 -12.370  -3.716  1.00  0.00           H  
ATOM   2237 HG11 VAL A 164       6.580 -11.681  -3.105  1.00  0.00           H  
ATOM   2238 HG12 VAL A 164       5.465 -11.435  -1.739  1.00  0.00           H  
ATOM   2239 HG13 VAL A 164       6.573 -12.828  -1.745  1.00  0.00           H  
ATOM   2240 HG21 VAL A 164       6.299 -13.469  -4.658  1.00  0.00           H  
ATOM   2241 HG22 VAL A 164       6.257 -14.673  -3.349  1.00  0.00           H  
ATOM   2242 HG23 VAL A 164       4.941 -14.612  -4.544  1.00  0.00           H  
ATOM   2243  N   ALA A 165       2.353 -12.033  -1.350  1.00 98.12           N  
ATOM   2244  CA  ALA A 165       1.723 -11.122  -0.388  1.00 98.12           C  
ATOM   2245  C   ALA A 165       1.059 -11.863   0.788  1.00 98.12           C  
ATOM   2246  O   ALA A 165       1.135 -11.418   1.934  1.00 98.12           O  
ATOM   2247  CB  ALA A 165       0.703 -10.256  -1.136  1.00 98.12           C  
ATOM   2248  H   ALA A 165       1.966 -12.056  -2.283  1.00  0.00           H  
ATOM   2249  HA  ALA A 165       2.496 -10.468   0.015  1.00  0.00           H  
ATOM   2250  HB1 ALA A 165       0.224  -9.572  -0.436  1.00  0.00           H  
ATOM   2251  HB2 ALA A 165       1.212  -9.685  -1.911  1.00  0.00           H  
ATOM   2252  HB3 ALA A 165      -0.052 -10.895  -1.593  1.00  0.00           H  
ATOM   2253  N   VAL A 166       0.430 -13.010   0.523  1.00 97.91           N  
ATOM   2254  CA  VAL A 166      -0.163 -13.861   1.562  1.00 97.91           C  
ATOM   2255  C   VAL A 166       0.912 -14.459   2.470  1.00 97.91           C  
ATOM   2256  O   VAL A 166       0.736 -14.472   3.685  1.00 97.91           O  
ATOM   2257  CB  VAL A 166      -1.048 -14.948   0.925  1.00 97.91           C  
ATOM   2258  CG1 VAL A 166      -1.352 -16.095   1.894  1.00 97.91           C  
ATOM   2259  CG2 VAL A 166      -2.375 -14.321   0.469  1.00 97.91           C  
ATOM   2260  H   VAL A 166       0.344 -13.331  -0.431  1.00  0.00           H  
ATOM   2261  HA  VAL A 166      -0.805 -13.233   2.179  1.00  0.00           H  
ATOM   2262  HB  VAL A 166      -0.535 -15.352   0.052  1.00  0.00           H  
ATOM   2263 HG11 VAL A 166      -1.979 -16.834   1.397  1.00  0.00           H  
ATOM   2264 HG12 VAL A 166      -0.418 -16.563   2.208  1.00  0.00           H  
ATOM   2265 HG13 VAL A 166      -1.874 -15.705   2.767  1.00  0.00           H  
ATOM   2266 HG21 VAL A 166      -3.005 -15.087   0.018  1.00  0.00           H  
ATOM   2267 HG22 VAL A 166      -2.888 -13.891   1.330  1.00  0.00           H  
ATOM   2268 HG23 VAL A 166      -2.176 -13.538  -0.262  1.00  0.00           H  
ATOM   2269  N   PHE A 167       2.037 -14.914   1.912  1.00 97.12           N  
ATOM   2270  CA  PHE A 167       3.138 -15.439   2.719  1.00 97.12           C  
ATOM   2271  C   PHE A 167       3.849 -14.342   3.522  1.00 97.12           C  
ATOM   2272  O   PHE A 167       4.085 -14.541   4.710  1.00 97.12           O  
ATOM   2273  CB  PHE A 167       4.107 -16.242   1.836  1.00 97.12           C  
ATOM   2274  CG  PHE A 167       3.572 -17.597   1.402  1.00 97.12           C  
ATOM   2275  CD1 PHE A 167       3.232 -18.559   2.371  1.00 97.12           C  
ATOM   2276  CD2 PHE A 167       3.440 -17.918   0.038  1.00 97.12           C  
ATOM   2277  CE1 PHE A 167       2.734 -19.815   1.980  1.00 97.12           C  
ATOM   2278  CE2 PHE A 167       2.928 -19.168  -0.356  1.00 97.12           C  
ATOM   2279  CZ  PHE A 167       2.574 -20.117   0.617  1.00 97.12           C  
ATOM   2280  H   PHE A 167       2.144 -14.900   0.909  1.00  0.00           H  
ATOM   2281  HA  PHE A 167       2.707 -16.136   3.437  1.00  0.00           H  
ATOM   2282  HB3 PHE A 167       5.050 -16.378   2.364  1.00  0.00           H  
ATOM   2283  HB2 PHE A 167       4.362 -15.654   0.954  1.00  0.00           H  
ATOM   2284  HD1 PHE A 167       3.351 -18.334   3.421  1.00  0.00           H  
ATOM   2285  HD2 PHE A 167       3.731 -17.202  -0.716  1.00  0.00           H  
ATOM   2286  HE1 PHE A 167       2.476 -20.550   2.727  1.00  0.00           H  
ATOM   2287  HE2 PHE A 167       2.808 -19.396  -1.404  1.00  0.00           H  
ATOM   2288  HZ  PHE A 167       2.179 -21.076   0.320  1.00  0.00           H  
ATOM   2289  N   ALA A 168       4.104 -13.173   2.930  1.00 95.92           N  
ATOM   2290  CA  ALA A 168       4.727 -12.031   3.614  1.00 95.92           C  
ATOM   2291  C   ALA A 168       3.857 -11.441   4.747  1.00 95.92           C  
ATOM   2292  O   ALA A 168       4.328 -10.823   5.695  1.00 95.92           O  
ATOM   2293  CB  ALA A 168       5.034 -10.966   2.555  1.00 95.92           C  
ATOM   2294  H   ALA A 168       3.864 -13.036   1.959  1.00  0.00           H  
ATOM   2295  HA  ALA A 168       5.671 -12.365   4.046  1.00  0.00           H  
ATOM   2296  HB1 ALA A 168       5.500 -10.104   3.032  1.00  0.00           H  
ATOM   2297  HB2 ALA A 168       5.714 -11.380   1.811  1.00  0.00           H  
ATOM   2298  HB3 ALA A 168       4.108 -10.658   2.071  1.00  0.00           H  
ATOM   2299  N   SER A 169       2.539 -11.622   4.686  1.00 96.26           N  
ATOM   2300  CA  SER A 169       1.622 -11.170   5.747  1.00 96.26           C  
ATOM   2301  C   SER A 169       1.388 -12.219   6.840  1.00 96.26           C  
ATOM   2302  O   SER A 169       0.769 -11.916   7.866  1.00 96.26           O  
ATOM   2303  CB  SER A 169       0.304 -10.713   5.130  1.00 96.26           C  
ATOM   2304  OG  SER A 169      -0.212 -11.738   4.317  1.00 96.26           O  
ATOM   2305  H   SER A 169       2.130 -12.086   3.888  1.00  0.00           H  
ATOM   2306  HA  SER A 169       2.077 -10.301   6.222  1.00  0.00           H  
ATOM   2307  HB3 SER A 169       0.476  -9.823   4.527  1.00  0.00           H  
ATOM   2308  HB2 SER A 169      -0.408 -10.485   5.923  1.00  0.00           H  
ATOM   2309  HG  SER A 169      -1.042 -11.450   3.928  1.00  0.00           H  
ATOM   2310  N   LEU A 170       1.881 -13.450   6.655  1.00 94.61           N  
ATOM   2311  CA  LEU A 170       1.625 -14.572   7.556  1.00 94.61           C  
ATOM   2312  C   LEU A 170       2.166 -14.357   8.984  1.00 94.61           C  
ATOM   2313  O   LEU A 170       1.436 -14.684   9.923  1.00 94.61           O  
ATOM   2314  CB  LEU A 170       2.154 -15.868   6.912  1.00 94.61           C  
ATOM   2315  CG  LEU A 170       1.816 -17.150   7.688  1.00 94.61           C  
ATOM   2316  CD1 LEU A 170       0.306 -17.388   7.783  1.00 94.61           C  
ATOM   2317  CD2 LEU A 170       2.447 -18.353   6.986  1.00 94.61           C  
ATOM   2318  H   LEU A 170       2.467 -13.645   5.856  1.00  0.00           H  
ATOM   2319  HA  LEU A 170       0.543 -14.675   7.638  1.00  0.00           H  
ATOM   2320  HB3 LEU A 170       3.236 -15.796   6.791  1.00  0.00           H  
ATOM   2321  HB2 LEU A 170       1.770 -15.948   5.896  1.00  0.00           H  
ATOM   2322  HG  LEU A 170       2.226 -17.074   8.695  1.00  0.00           H  
ATOM   2323 HD11 LEU A 170       0.116 -18.305   8.340  1.00  0.00           H  
ATOM   2324 HD12 LEU A 170      -0.163 -16.549   8.297  1.00  0.00           H  
ATOM   2325 HD13 LEU A 170      -0.113 -17.479   6.781  1.00  0.00           H  
ATOM   2326 HD21 LEU A 170       2.206 -19.263   7.536  1.00  0.00           H  
ATOM   2327 HD22 LEU A 170       2.056 -18.427   5.971  1.00  0.00           H  
ATOM   2328 HD23 LEU A 170       3.529 -18.226   6.949  1.00  0.00           H  
ATOM   2329  N   PRO A 171       3.367 -13.777   9.210  1.00 91.32           N  
ATOM   2330  CA  PRO A 171       3.829 -13.471  10.566  1.00 91.32           C  
ATOM   2331  C   PRO A 171       2.858 -12.554  11.317  1.00 91.32           C  
ATOM   2332  O   PRO A 171       2.528 -12.816  12.474  1.00 91.32           O  
ATOM   2333  CB  PRO A 171       5.211 -12.825  10.401  1.00 91.32           C  
ATOM   2334  CG  PRO A 171       5.705 -13.398   9.075  1.00 91.32           C  
ATOM   2335  CD  PRO A 171       4.423 -13.464   8.251  1.00 91.32           C  
ATOM   2336  HA  PRO A 171       3.938 -14.402  11.121  1.00  0.00           H  
ATOM   2337  HB3 PRO A 171       5.864 -13.163  11.205  1.00  0.00           H  
ATOM   2338  HB2 PRO A 171       5.092 -11.746  10.305  1.00  0.00           H  
ATOM   2339  HG3 PRO A 171       6.079 -14.408   9.238  1.00  0.00           H  
ATOM   2340  HG2 PRO A 171       6.392 -12.691   8.612  1.00  0.00           H  
ATOM   2341  HD2 PRO A 171       4.228 -12.488   7.806  1.00  0.00           H  
ATOM   2342  HD3 PRO A 171       4.502 -14.271   7.523  1.00  0.00           H  
ATOM   2343  N   GLY A 172       2.318 -11.537  10.642  1.00 90.67           N  
ATOM   2344  CA  GLY A 172       1.310 -10.650  11.219  1.00 90.67           C  
ATOM   2345  C   GLY A 172       0.056 -11.405  11.656  1.00 90.67           C  
ATOM   2346  O   GLY A 172      -0.423 -11.193  12.766  1.00 90.67           O  
ATOM   2347  H   GLY A 172       2.604 -11.355   9.690  1.00  0.00           H  
ATOM   2348  HA3 GLY A 172       1.038  -9.888  10.490  1.00  0.00           H  
ATOM   2349  HA2 GLY A 172       1.736 -10.128  12.075  1.00  0.00           H  
ATOM   2350  N   PHE A 173      -0.433 -12.361  10.863  1.00 94.60           N  
ATOM   2351  CA  PHE A 173      -1.558 -13.215  11.259  1.00 94.60           C  
ATOM   2352  C   PHE A 173      -1.241 -14.103  12.476  1.00 94.60           C  
ATOM   2353  O   PHE A 173      -2.040 -14.214  13.415  1.00 94.60           O  
ATOM   2354  CB  PHE A 173      -1.957 -14.090  10.065  1.00 94.60           C  
ATOM   2355  CG  PHE A 173      -3.050 -15.088  10.381  1.00 94.60           C  
ATOM   2356  CD1 PHE A 173      -2.725 -16.444  10.572  1.00 94.60           C  
ATOM   2357  CD2 PHE A 173      -4.383 -14.660  10.522  1.00 94.60           C  
ATOM   2358  CE1 PHE A 173      -3.732 -17.369  10.894  1.00 94.60           C  
ATOM   2359  CE2 PHE A 173      -5.390 -15.585  10.841  1.00 94.60           C  
ATOM   2360  CZ  PHE A 173      -5.065 -16.940  11.024  1.00 94.60           C  
ATOM   2361  H   PHE A 173      -0.026 -12.519   9.953  1.00  0.00           H  
ATOM   2362  HA  PHE A 173      -2.404 -12.574  11.512  1.00  0.00           H  
ATOM   2363  HB3 PHE A 173      -1.079 -14.619   9.696  1.00  0.00           H  
ATOM   2364  HB2 PHE A 173      -2.278 -13.453   9.240  1.00  0.00           H  
ATOM   2365  HD1 PHE A 173      -1.701 -16.774  10.469  1.00  0.00           H  
ATOM   2366  HD2 PHE A 173      -4.634 -13.618  10.384  1.00  0.00           H  
ATOM   2367  HE1 PHE A 173      -3.482 -18.409  11.042  1.00  0.00           H  
ATOM   2368  HE2 PHE A 173      -6.414 -15.255  10.946  1.00  0.00           H  
ATOM   2369  HZ  PHE A 173      -5.841 -17.652  11.265  1.00  0.00           H  
ATOM   2370  N   LEU A 174      -0.073 -14.751  12.478  1.00 93.23           N  
ATOM   2371  CA  LEU A 174       0.320 -15.701  13.519  1.00 93.23           C  
ATOM   2372  C   LEU A 174       0.578 -15.012  14.864  1.00 93.23           C  
ATOM   2373  O   LEU A 174       0.089 -15.491  15.889  1.00 93.23           O  
ATOM   2374  CB  LEU A 174       1.553 -16.497  13.056  1.00 93.23           C  
ATOM   2375  CG  LEU A 174       1.302 -17.463  11.880  1.00 93.23           C  
ATOM   2376  CD1 LEU A 174       2.626 -18.114  11.478  1.00 93.23           C  
ATOM   2377  CD2 LEU A 174       0.309 -18.576  12.224  1.00 93.23           C  
ATOM   2378  H   LEU A 174       0.593 -14.593  11.734  1.00  0.00           H  
ATOM   2379  HA  LEU A 174      -0.500 -16.405  13.656  1.00  0.00           H  
ATOM   2380  HB3 LEU A 174       1.960 -17.055  13.900  1.00  0.00           H  
ATOM   2381  HB2 LEU A 174       2.351 -15.804  12.789  1.00  0.00           H  
ATOM   2382  HG  LEU A 174       0.915 -16.895  11.034  1.00  0.00           H  
ATOM   2383 HD11 LEU A 174       2.457 -18.798  10.647  1.00  0.00           H  
ATOM   2384 HD12 LEU A 174       3.334 -17.344  11.175  1.00  0.00           H  
ATOM   2385 HD13 LEU A 174       3.032 -18.666  12.326  1.00  0.00           H  
ATOM   2386 HD21 LEU A 174       0.173 -19.222  11.357  1.00  0.00           H  
ATOM   2387 HD22 LEU A 174       0.696 -19.164  13.056  1.00  0.00           H  
ATOM   2388 HD23 LEU A 174      -0.649 -18.137  12.503  1.00  0.00           H  
ATOM   2389  N   PHE A 175       1.264 -13.868  14.856  1.00 92.49           N  
ATOM   2390  CA  PHE A 175       1.683 -13.152  16.065  1.00 92.49           C  
ATOM   2391  C   PHE A 175       0.703 -12.064  16.533  1.00 92.49           C  
ATOM   2392  O   PHE A 175       0.826 -11.590  17.664  1.00 92.49           O  
ATOM   2393  CB  PHE A 175       3.099 -12.602  15.853  1.00 92.49           C  
ATOM   2394  CG  PHE A 175       4.154 -13.665  15.616  1.00 92.49           C  
ATOM   2395  CD1 PHE A 175       4.446 -14.604  16.622  1.00 92.49           C  
ATOM   2396  CD2 PHE A 175       4.871 -13.700  14.405  1.00 92.49           C  
ATOM   2397  CE1 PHE A 175       5.438 -15.579  16.410  1.00 92.49           C  
ATOM   2398  CE2 PHE A 175       5.867 -14.671  14.195  1.00 92.49           C  
ATOM   2399  CZ  PHE A 175       6.149 -15.610  15.198  1.00 92.49           C  
ATOM   2400  H   PHE A 175       1.526 -13.442  13.978  1.00  0.00           H  
ATOM   2401  HA  PHE A 175       1.745 -13.889  16.865  1.00  0.00           H  
ATOM   2402  HB3 PHE A 175       3.383 -11.997  16.714  1.00  0.00           H  
ATOM   2403  HB2 PHE A 175       3.093 -11.905  15.016  1.00  0.00           H  
ATOM   2404  HD1 PHE A 175       3.907 -14.578  17.557  1.00  0.00           H  
ATOM   2405  HD2 PHE A 175       4.657 -12.978  13.630  1.00  0.00           H  
ATOM   2406  HE1 PHE A 175       5.656 -16.304  17.181  1.00  0.00           H  
ATOM   2407  HE2 PHE A 175       6.412 -14.692  13.263  1.00  0.00           H  
ATOM   2408  HZ  PHE A 175       6.912 -16.357  15.038  1.00  0.00           H  
ATOM   2409  N   SER A 176      -0.299 -11.688  15.725  1.00 94.75           N  
ATOM   2410  CA  SER A 176      -1.396 -10.825  16.194  1.00 94.75           C  
ATOM   2411  C   SER A 176      -2.165 -11.499  17.320  1.00 94.75           C  
ATOM   2412  O   SER A 176      -2.615 -12.643  17.182  1.00 94.75           O  
ATOM   2413  CB  SER A 176      -2.381 -10.471  15.080  1.00 94.75           C  
ATOM   2414  OG  SER A 176      -1.788  -9.543  14.214  1.00 94.75           O  
ATOM   2415  H   SER A 176      -0.316 -11.999  14.765  1.00  0.00           H  
ATOM   2416  HA  SER A 176      -0.965  -9.900  16.577  1.00  0.00           H  
ATOM   2417  HB3 SER A 176      -3.281 -10.037  15.515  1.00  0.00           H  
ATOM   2418  HB2 SER A 176      -2.640 -11.372  14.525  1.00  0.00           H  
ATOM   2419  HG  SER A 176      -2.405  -9.320  13.513  1.00  0.00           H  
ATOM   2420  N   THR A 177      -2.330 -10.795  18.438  1.00 95.18           N  
ATOM   2421  CA  THR A 177      -3.029 -11.302  19.615  1.00 95.18           C  
ATOM   2422  C   THR A 177      -3.871 -10.225  20.291  1.00 95.18           C  
ATOM   2423  O   THR A 177      -3.644  -9.027  20.118  1.00 95.18           O  
ATOM   2424  CB  THR A 177      -2.045 -11.967  20.588  1.00 95.18           C  
ATOM   2425  CG2 THR A 177      -1.157 -10.987  21.351  1.00 95.18           C  
ATOM   2426  OG1 THR A 177      -2.771 -12.715  21.533  1.00 95.18           O  
ATOM   2427  H   THR A 177      -1.961  -9.857  18.503  1.00  0.00           H  
ATOM   2428  HA  THR A 177      -3.715 -12.077  19.272  1.00  0.00           H  
ATOM   2429  HB  THR A 177      -1.406 -12.647  20.025  1.00  0.00           H  
ATOM   2430 HG21 THR A 177      -0.492 -11.540  22.015  1.00  0.00           H  
ATOM   2431 HG22 THR A 177      -0.564 -10.408  20.644  1.00  0.00           H  
ATOM   2432 HG23 THR A 177      -1.781 -10.314  21.939  1.00  0.00           H  
ATOM   2433  HG1 THR A 177      -2.162 -13.134  22.147  1.00  0.00           H  
ATOM   2434  N   CYS A 178      -4.843 -10.676  21.079  1.00 94.18           N  
ATOM   2435  CA  CYS A 178      -5.759  -9.849  21.850  1.00 94.18           C  
ATOM   2436  C   CYS A 178      -5.508 -10.090  23.342  1.00 94.18           C  
ATOM   2437  O   CYS A 178      -5.576 -11.234  23.789  1.00 94.18           O  
ATOM   2438  CB  CYS A 178      -7.188 -10.196  21.418  1.00 94.18           C  
ATOM   2439  SG  CYS A 178      -8.398  -9.129  22.243  1.00 94.18           S  
ATOM   2440  H   CYS A 178      -4.993 -11.669  21.179  1.00  0.00           H  
ATOM   2441  HA  CYS A 178      -5.566  -8.801  21.625  1.00  0.00           H  
ATOM   2442  HB3 CYS A 178      -7.397 -11.238  21.662  1.00  0.00           H  
ATOM   2443  HB2 CYS A 178      -7.279 -10.080  20.339  1.00  0.00           H  
ATOM   2444  HG  CYS A 178      -9.629  -9.459  21.844  1.00  0.00           H  
ATOM   2445  N   TYR A 179      -5.212  -9.041  24.110  1.00 92.99           N  
ATOM   2446  CA  TYR A 179      -4.996  -9.139  25.557  1.00 92.99           C  
ATOM   2447  C   TYR A 179      -5.523  -7.903  26.281  1.00 92.99           C  
ATOM   2448  O   TYR A 179      -5.495  -6.801  25.738  1.00 92.99           O  
ATOM   2449  CB  TYR A 179      -3.510  -9.366  25.888  1.00 92.99           C  
ATOM   2450  CG  TYR A 179      -2.585  -8.221  25.511  1.00 92.99           C  
ATOM   2451  CD1 TYR A 179      -2.123  -8.117  24.187  1.00 92.99           C  
ATOM   2452  CD2 TYR A 179      -2.222  -7.240  26.459  1.00 92.99           C  
ATOM   2453  CE1 TYR A 179      -1.311  -7.039  23.800  1.00 92.99           C  
ATOM   2454  CE2 TYR A 179      -1.402  -6.159  26.079  1.00 92.99           C  
ATOM   2455  OH  TYR A 179      -0.113  -5.055  24.381  1.00 92.99           O  
ATOM   2456  CZ  TYR A 179      -0.956  -6.052  24.745  1.00 92.99           C  
ATOM   2457  H   TYR A 179      -5.126  -8.123  23.699  1.00  0.00           H  
ATOM   2458  HA  TYR A 179      -5.555 -10.002  25.920  1.00  0.00           H  
ATOM   2459  HB3 TYR A 179      -3.168 -10.281  25.402  1.00  0.00           H  
ATOM   2460  HB2 TYR A 179      -3.405  -9.579  26.951  1.00  0.00           H  
ATOM   2461  HD1 TYR A 179      -2.393  -8.868  23.460  1.00  0.00           H  
ATOM   2462  HD2 TYR A 179      -2.573  -7.319  27.478  1.00  0.00           H  
ATOM   2463  HE1 TYR A 179      -0.958  -6.966  22.783  1.00  0.00           H  
ATOM   2464  HE2 TYR A 179      -1.118  -5.415  26.807  1.00  0.00           H  
ATOM   2465  HH  TYR A 179       0.030  -4.468  25.127  1.00  0.00           H  
ATOM   2466  N   THR A 180      -5.972  -8.088  27.519  1.00 94.15           N  
ATOM   2467  CA  THR A 180      -6.476  -7.005  28.365  1.00 94.15           C  
ATOM   2468  C   THR A 180      -5.419  -6.620  29.393  1.00 94.15           C  
ATOM   2469  O   THR A 180      -4.923  -7.467  30.131  1.00 94.15           O  
ATOM   2470  CB  THR A 180      -7.807  -7.395  29.023  1.00 94.15           C  
ATOM   2471  CG2 THR A 180      -8.464  -6.235  29.770  1.00 94.15           C  
ATOM   2472  OG1 THR A 180      -8.717  -7.839  28.036  1.00 94.15           O  
ATOM   2473  H   THR A 180      -5.975  -9.013  27.922  1.00  0.00           H  
ATOM   2474  HA  THR A 180      -6.657  -6.138  27.729  1.00  0.00           H  
ATOM   2475  HB  THR A 180      -7.626  -8.208  29.726  1.00  0.00           H  
ATOM   2476 HG21 THR A 180      -9.401  -6.573  30.215  1.00  0.00           H  
ATOM   2477 HG22 THR A 180      -7.796  -5.885  30.557  1.00  0.00           H  
ATOM   2478 HG23 THR A 180      -8.666  -5.421  29.076  1.00  0.00           H  
ATOM   2479  HG1 THR A 180      -9.547  -8.082  28.452  1.00  0.00           H  
ATOM   2480  N   GLU A 181      -5.074  -5.339  29.445  1.00 90.28           N  
ATOM   2481  CA  GLU A 181      -4.153  -4.760  30.418  1.00 90.28           C  
ATOM   2482  C   GLU A 181      -4.788  -3.494  31.009  1.00 90.28           C  
ATOM   2483  O   GLU A 181      -5.256  -2.633  30.269  1.00 90.28           O  
ATOM   2484  CB  GLU A 181      -2.796  -4.497  29.747  1.00 90.28           C  
ATOM   2485  CG  GLU A 181      -1.799  -3.829  30.704  1.00 90.28           C  
ATOM   2486  CD  GLU A 181      -0.387  -3.700  30.117  1.00 90.28           C  
ATOM   2487  OE1 GLU A 181       0.533  -3.493  30.939  1.00 90.28           O  
ATOM   2488  OE2 GLU A 181      -0.241  -3.805  28.878  1.00 90.28           O1-
ATOM   2489  H   GLU A 181      -5.459  -4.686  28.777  1.00  0.00           H  
ATOM   2490  HA  GLU A 181      -4.004  -5.479  31.225  1.00  0.00           H  
ATOM   2491  HB3 GLU A 181      -2.941  -3.862  28.874  1.00  0.00           H  
ATOM   2492  HB2 GLU A 181      -2.379  -5.439  29.390  1.00  0.00           H  
ATOM   2493  HG3 GLU A 181      -1.754  -4.396  31.634  1.00  0.00           H  
ATOM   2494  HG2 GLU A 181      -2.169  -2.841  30.979  1.00  0.00           H  
ATOM   2495  N   ARG A 182      -4.838  -3.386  32.345  1.00 90.14           N  
ATOM   2496  CA  ARG A 182      -5.456  -2.253  33.072  1.00 90.14           C  
ATOM   2497  C   ARG A 182      -6.880  -1.915  32.578  1.00 90.14           C  
ATOM   2498  O   ARG A 182      -7.193  -0.756  32.337  1.00 90.14           O  
ATOM   2499  CB  ARG A 182      -4.526  -1.021  33.030  1.00 90.14           C  
ATOM   2500  CG  ARG A 182      -3.129  -1.264  33.618  1.00 90.14           C  
ATOM   2501  CD  ARG A 182      -2.283   0.003  33.465  1.00 90.14           C  
ATOM   2502  NE  ARG A 182      -0.882  -0.233  33.862  1.00 90.14           N  
ATOM   2503  NH1 ARG A 182      -0.119   1.910  33.539  1.00 90.14           N  
ATOM   2504  NH2 ARG A 182       1.296   0.322  34.216  1.00 90.14           N1+
ATOM   2505  CZ  ARG A 182       0.086   0.666  33.872  1.00 90.14           C  
ATOM   2506  H   ARG A 182      -4.437  -4.109  32.925  1.00  0.00           H  
ATOM   2507  HA  ARG A 182      -5.543  -2.552  34.116  1.00  0.00           H  
ATOM   2508  HB3 ARG A 182      -5.001  -0.192  33.558  1.00  0.00           H  
ATOM   2509  HB2 ARG A 182      -4.431  -0.674  32.002  1.00  0.00           H  
ATOM   2510  HG3 ARG A 182      -2.650  -2.086  33.086  1.00  0.00           H  
ATOM   2511  HG2 ARG A 182      -3.218  -1.517  34.674  1.00  0.00           H  
ATOM   2512  HD3 ARG A 182      -2.705   0.797  34.080  1.00  0.00           H  
ATOM   2513  HD2 ARG A 182      -2.314   0.338  32.429  1.00  0.00           H  
ATOM   2514  HE  ARG A 182      -0.692  -1.183  34.145  1.00  0.00           H  
ATOM   2515 HH12 ARG A 182       0.644   2.570  33.558  1.00  0.00           H  
ATOM   2516 HH11 ARG A 182      -1.042   2.213  33.262  1.00  0.00           H  
ATOM   2517 HH22 ARG A 182       2.034   1.012  34.223  1.00  0.00           H  
ATOM   2518 HH21 ARG A 182       1.496  -0.633  34.477  1.00  0.00           H  
ATOM   2519  N   ASN A 183      -7.731  -2.935  32.417  1.00 89.84           N  
ATOM   2520  CA  ASN A 183      -9.104  -2.828  31.890  1.00 89.84           C  
ATOM   2521  C   ASN A 183      -9.225  -2.276  30.456  1.00 89.84           C  
ATOM   2522  O   ASN A 183     -10.314  -1.891  30.040  1.00 89.84           O  
ATOM   2523  CB  ASN A 183     -10.017  -2.086  32.891  1.00 89.84           C  
ATOM   2524  CG  ASN A 183     -10.180  -2.805  34.209  1.00 89.84           C  
ATOM   2525  ND2 ASN A 183     -10.573  -2.100  35.244  1.00 89.84           N  
ATOM   2526  OD1 ASN A 183      -9.964  -3.999  34.334  1.00 89.84           O  
ATOM   2527  H   ASN A 183      -7.448  -3.872  32.665  1.00  0.00           H  
ATOM   2528  HA  ASN A 183      -9.484  -3.849  31.845  1.00  0.00           H  
ATOM   2529  HB3 ASN A 183     -10.997  -1.929  32.440  1.00  0.00           H  
ATOM   2530  HB2 ASN A 183      -9.619  -1.088  33.070  1.00  0.00           H  
ATOM   2531 HD22 ASN A 183     -10.694  -2.544  36.143  1.00  0.00           H  
ATOM   2532 HD21 ASN A 183     -10.754  -1.112  35.141  1.00  0.00           H  
ATOM   2533  N   HIS A 184      -8.131  -2.270  29.690  1.00 91.61           N  
ATOM   2534  CA  HIS A 184      -8.125  -1.904  28.280  1.00 91.61           C  
ATOM   2535  C   HIS A 184      -7.686  -3.108  27.440  1.00 91.61           C  
ATOM   2536  O   HIS A 184      -6.640  -3.707  27.689  1.00 91.61           O  
ATOM   2537  CB  HIS A 184      -7.210  -0.686  28.094  1.00 91.61           C  
ATOM   2538  CG  HIS A 184      -7.398   0.015  26.774  1.00 91.61           C  
ATOM   2539  CD2 HIS A 184      -7.322  -0.536  25.525  1.00 91.61           C  
ATOM   2540  ND1 HIS A 184      -7.702   1.345  26.604  1.00 91.61           N  
ATOM   2541  CE1 HIS A 184      -7.841   1.577  25.288  1.00 91.61           C  
ATOM   2542  NE2 HIS A 184      -7.602   0.460  24.596  1.00 91.61           N  
ATOM   2543  H   HIS A 184      -7.238  -2.531  30.083  1.00  0.00           H  
ATOM   2544  HA  HIS A 184      -9.138  -1.626  27.989  1.00  0.00           H  
ATOM   2545  HB3 HIS A 184      -6.170  -0.997  28.193  1.00  0.00           H  
ATOM   2546  HB2 HIS A 184      -7.379   0.021  28.906  1.00  0.00           H  
ATOM   2547  HD2 HIS A 184      -7.077  -1.581  25.410  1.00  0.00           H  
ATOM   2548  HD1 HIS A 184      -7.782   1.951  27.408  1.00  0.00           H  
ATOM   2549  HE1 HIS A 184      -8.110   2.562  24.939  1.00  0.00           H  
ATOM   2550  N   THR A 185      -8.490  -3.480  26.447  1.00 95.55           N  
ATOM   2551  CA  THR A 185      -8.194  -4.599  25.539  1.00 95.55           C  
ATOM   2552  C   THR A 185      -7.465  -4.126  24.284  1.00 95.55           C  
ATOM   2553  O   THR A 185      -7.954  -3.263  23.562  1.00 95.55           O  
ATOM   2554  CB  THR A 185      -9.473  -5.371  25.204  1.00 95.55           C  
ATOM   2555  CG2 THR A 185      -9.166  -6.653  24.433  1.00 95.55           C  
ATOM   2556  OG1 THR A 185     -10.098  -5.747  26.414  1.00 95.55           O  
ATOM   2557  H   THR A 185      -9.357  -2.987  26.285  1.00  0.00           H  
ATOM   2558  HA  THR A 185      -7.527  -5.281  26.067  1.00  0.00           H  
ATOM   2559  HB  THR A 185     -10.144  -4.741  24.621  1.00  0.00           H  
ATOM   2560 HG21 THR A 185     -10.096  -7.176  24.212  1.00  0.00           H  
ATOM   2561 HG22 THR A 185      -8.660  -6.405  23.500  1.00  0.00           H  
ATOM   2562 HG23 THR A 185      -8.522  -7.295  25.035  1.00  0.00           H  
ATOM   2563  HG1 THR A 185     -10.903  -6.234  26.222  1.00  0.00           H  
ATOM   2564  N   TYR A 186      -6.298  -4.704  24.001  1.00 93.52           N  
ATOM   2565  CA  TYR A 186      -5.441  -4.339  22.874  1.00 93.52           C  
ATOM   2566  C   TYR A 186      -5.406  -5.444  21.822  1.00 93.52           C  
ATOM   2567  O   TYR A 186      -5.281  -6.618  22.169  1.00 93.52           O  
ATOM   2568  CB  TYR A 186      -4.018  -4.058  23.374  1.00 93.52           C  
ATOM   2569  CG  TYR A 186      -3.924  -2.912  24.358  1.00 93.52           C  
ATOM   2570  CD1 TYR A 186      -3.833  -1.587  23.893  1.00 93.52           C  
ATOM   2571  CD2 TYR A 186      -3.977  -3.169  25.741  1.00 93.52           C  
ATOM   2572  CE1 TYR A 186      -3.767  -0.521  24.808  1.00 93.52           C  
ATOM   2573  CE2 TYR A 186      -3.931  -2.101  26.657  1.00 93.52           C  
ATOM   2574  OH  TYR A 186      -3.767   0.252  27.078  1.00 93.52           O  
ATOM   2575  CZ  TYR A 186      -3.815  -0.777  26.192  1.00 93.52           C  
ATOM   2576  H   TYR A 186      -5.951  -5.452  24.584  1.00  0.00           H  
ATOM   2577  HA  TYR A 186      -5.835  -3.433  22.415  1.00  0.00           H  
ATOM   2578  HB3 TYR A 186      -3.369  -3.857  22.522  1.00  0.00           H  
ATOM   2579  HB2 TYR A 186      -3.610  -4.960  23.830  1.00  0.00           H  
ATOM   2580  HD1 TYR A 186      -3.813  -1.388  22.832  1.00  0.00           H  
ATOM   2581  HD2 TYR A 186      -4.053  -4.185  26.099  1.00  0.00           H  
ATOM   2582  HE1 TYR A 186      -3.679   0.494  24.449  1.00  0.00           H  
ATOM   2583  HE2 TYR A 186      -3.983  -2.298  27.718  1.00  0.00           H  
ATOM   2584  HH  TYR A 186      -3.811  -0.093  27.973  1.00  0.00           H  
ATOM   2585  N   CYS A 187      -5.412  -5.058  20.546  1.00 95.29           N  
ATOM   2586  CA  CYS A 187      -5.026  -5.921  19.431  1.00 95.29           C  
ATOM   2587  C   CYS A 187      -3.656  -5.470  18.922  1.00 95.29           C  
ATOM   2588  O   CYS A 187      -3.530  -4.377  18.373  1.00 95.29           O  
ATOM   2589  CB  CYS A 187      -6.095  -5.876  18.336  1.00 95.29           C  
ATOM   2590  SG  CYS A 187      -5.664  -6.807  16.841  1.00 95.29           S  
ATOM   2591  H   CYS A 187      -5.695  -4.118  20.304  1.00  0.00           H  
ATOM   2592  HA  CYS A 187      -4.943  -6.945  19.796  1.00  0.00           H  
ATOM   2593  HB3 CYS A 187      -6.296  -4.839  18.071  1.00  0.00           H  
ATOM   2594  HB2 CYS A 187      -7.037  -6.250  18.735  1.00  0.00           H  
ATOM   2595  N   LYS A 188      -2.615  -6.274  19.175  1.00 91.23           N  
ATOM   2596  CA  LYS A 188      -1.228  -5.969  18.787  1.00 91.23           C  
ATOM   2597  C   LYS A 188      -0.460  -7.243  18.452  1.00 91.23           C  
ATOM   2598  O   LYS A 188      -0.795  -8.333  18.921  1.00 91.23           O  
ATOM   2599  CB  LYS A 188      -0.490  -5.184  19.896  1.00 91.23           C  
ATOM   2600  CG  LYS A 188      -1.065  -3.780  20.156  1.00 91.23           C  
ATOM   2601  CD  LYS A 188      -0.213  -2.982  21.152  1.00 91.23           C  
ATOM   2602  CE  LYS A 188      -0.832  -1.594  21.363  1.00 91.23           C  
ATOM   2603  NZ  LYS A 188      -0.025  -0.759  22.290  1.00 91.23           N1+
ATOM   2604  H   LYS A 188      -2.759  -7.147  19.660  1.00  0.00           H  
ATOM   2605  HA  LYS A 188      -1.257  -5.347  17.893  1.00  0.00           H  
ATOM   2606  HB3 LYS A 188       0.565  -5.100  19.638  1.00  0.00           H  
ATOM   2607  HB2 LYS A 188      -0.509  -5.759  20.820  1.00  0.00           H  
ATOM   2608  HG3 LYS A 188      -2.082  -3.869  20.539  1.00  0.00           H  
ATOM   2609  HG2 LYS A 188      -1.129  -3.234  19.215  1.00  0.00           H  
ATOM   2610  HD3 LYS A 188       0.798  -2.873  20.759  1.00  0.00           H  
ATOM   2611  HD2 LYS A 188      -0.175  -3.512  22.103  1.00  0.00           H  
ATOM   2612  HE3 LYS A 188      -1.841  -1.704  21.759  1.00  0.00           H  
ATOM   2613  HE2 LYS A 188      -0.922  -1.087  20.403  1.00  0.00           H  
ATOM   2614  HZ1 LYS A 188      -0.466   0.142  22.401  1.00  0.00           H  
ATOM   2615  HZ2 LYS A 188       0.038  -1.217  23.188  1.00  0.00           H  
ATOM   2616  HZ3 LYS A 188       0.903  -0.637  21.911  1.00  0.00           H  
ATOM   2617  N   THR A 189       0.620  -7.093  17.699  1.00 88.83           N  
ATOM   2618  CA  THR A 189       1.598  -8.158  17.458  1.00 88.83           C  
ATOM   2619  C   THR A 189       2.422  -8.398  18.724  1.00 88.83           C  
ATOM   2620  O   THR A 189       3.021  -7.467  19.261  1.00 88.83           O  
ATOM   2621  CB  THR A 189       2.502  -7.785  16.277  1.00 88.83           C  
ATOM   2622  CG2 THR A 189       3.315  -8.977  15.788  1.00 88.83           C  
ATOM   2623  OG1 THR A 189       1.687  -7.393  15.197  1.00 88.83           O  
ATOM   2624  H   THR A 189       0.806  -6.206  17.254  1.00  0.00           H  
ATOM   2625  HA  THR A 189       1.061  -9.075  17.212  1.00  0.00           H  
ATOM   2626  HB  THR A 189       3.167  -6.971  16.559  1.00  0.00           H  
ATOM   2627 HG21 THR A 189       3.942  -8.672  14.951  1.00  0.00           H  
ATOM   2628 HG22 THR A 189       3.945  -9.345  16.598  1.00  0.00           H  
ATOM   2629 HG23 THR A 189       2.639  -9.769  15.466  1.00  0.00           H  
ATOM   2630  HG1 THR A 189       2.241  -7.156  14.449  1.00  0.00           H  
ATOM   2631  N   LYS A 190       2.459  -9.638  19.228  1.00 86.46           N  
ATOM   2632  CA  LYS A 190       3.343 -10.037  20.337  1.00 86.46           C  
ATOM   2633  C   LYS A 190       4.171 -11.258  19.948  1.00 86.46           C  
ATOM   2634  O   LYS A 190       3.625 -12.313  19.636  1.00 86.46           O  
ATOM   2635  CB  LYS A 190       2.553 -10.314  21.630  1.00 86.46           C  
ATOM   2636  CG  LYS A 190       2.223  -9.043  22.435  1.00 86.46           C  
ATOM   2637  CD  LYS A 190       1.550  -9.369  23.783  1.00 86.46           C  
ATOM   2638  CE  LYS A 190       1.616  -8.152  24.719  1.00 86.46           C  
ATOM   2639  NZ  LYS A 190       0.830  -8.334  25.968  1.00 86.46           N1+
ATOM   2640  H   LYS A 190       1.860 -10.356  18.846  1.00  0.00           H  
ATOM   2641  HA  LYS A 190       4.030  -9.214  20.534  1.00  0.00           H  
ATOM   2642  HB3 LYS A 190       3.118 -11.003  22.258  1.00  0.00           H  
ATOM   2643  HB2 LYS A 190       1.629 -10.836  21.384  1.00  0.00           H  
ATOM   2644  HG3 LYS A 190       1.565  -8.403  21.848  1.00  0.00           H  
ATOM   2645  HG2 LYS A 190       3.137  -8.480  22.613  1.00  0.00           H  
ATOM   2646  HD3 LYS A 190       2.059 -10.213  24.248  1.00  0.00           H  
ATOM   2647  HD2 LYS A 190       0.508  -9.640  23.613  1.00  0.00           H  
ATOM   2648  HE3 LYS A 190       1.257  -7.269  24.191  1.00  0.00           H  
ATOM   2649  HE2 LYS A 190       2.656  -7.947  24.974  1.00  0.00           H  
ATOM   2650  HZ1 LYS A 190       0.910  -7.505  26.540  1.00  0.00           H  
ATOM   2651  HZ2 LYS A 190      -0.141  -8.487  25.736  1.00  0.00           H  
ATOM   2652  HZ3 LYS A 190       1.184  -9.130  26.477  1.00  0.00           H  
ATOM   2653  N   TYR A 191       5.489 -11.130  20.068  1.00 83.25           N  
ATOM   2654  CA  TYR A 191       6.444 -12.219  19.866  1.00 83.25           C  
ATOM   2655  C   TYR A 191       6.823 -12.814  21.227  1.00 83.25           C  
ATOM   2656  O   TYR A 191       7.573 -12.198  21.982  1.00 83.25           O  
ATOM   2657  CB  TYR A 191       7.662 -11.678  19.107  1.00 83.25           C  
ATOM   2658  CG  TYR A 191       7.314 -10.971  17.812  1.00 83.25           C  
ATOM   2659  CD1 TYR A 191       7.021 -11.721  16.657  1.00 83.25           C  
ATOM   2660  CD2 TYR A 191       7.285  -9.563  17.762  1.00 83.25           C  
ATOM   2661  CE1 TYR A 191       6.774 -11.064  15.438  1.00 83.25           C  
ATOM   2662  CE2 TYR A 191       6.996  -8.905  16.553  1.00 83.25           C  
ATOM   2663  OH  TYR A 191       6.520  -9.024  14.214  1.00 83.25           O  
ATOM   2664  CZ  TYR A 191       6.758  -9.657  15.385  1.00 83.25           C  
ATOM   2665  H   TYR A 191       5.889 -10.236  20.312  1.00  0.00           H  
ATOM   2666  HA  TYR A 191       5.970 -12.993  19.263  1.00  0.00           H  
ATOM   2667  HB3 TYR A 191       8.351 -12.497  18.898  1.00  0.00           H  
ATOM   2668  HB2 TYR A 191       8.218 -10.998  19.752  1.00  0.00           H  
ATOM   2669  HD1 TYR A 191       6.987 -12.799  16.707  1.00  0.00           H  
ATOM   2670  HD2 TYR A 191       7.485  -8.988  18.653  1.00  0.00           H  
ATOM   2671  HE1 TYR A 191       6.593 -11.639  14.542  1.00  0.00           H  
ATOM   2672  HE2 TYR A 191       6.955  -7.827  16.522  1.00  0.00           H  
ATOM   2673  HH  TYR A 191       6.545  -8.074  14.353  1.00  0.00           H  
ATOM   2674  N   SER A 192       6.263 -13.974  21.579  1.00 72.92           N  
ATOM   2675  CA  SER A 192       6.495 -14.626  22.881  1.00 72.92           C  
ATOM   2676  C   SER A 192       7.763 -15.491  22.927  1.00 72.92           C  
ATOM   2677  O   SER A 192       8.393 -15.583  23.975  1.00 72.92           O  
ATOM   2678  CB  SER A 192       5.279 -15.472  23.263  1.00 72.92           C  
ATOM   2679  OG  SER A 192       4.987 -16.406  22.238  1.00 72.92           O  
ATOM   2680  H   SER A 192       5.645 -14.451  20.938  1.00  0.00           H  
ATOM   2681  HA  SER A 192       6.602 -13.842  23.630  1.00  0.00           H  
ATOM   2682  HB3 SER A 192       4.418 -14.822  23.418  1.00  0.00           H  
ATOM   2683  HB2 SER A 192       5.485 -16.005  24.192  1.00  0.00           H  
ATOM   2684  HG  SER A 192       4.224 -16.931  22.489  1.00  0.00           H  
ATOM   2685  N   LEU A 193       8.152 -16.109  21.805  1.00 64.86           N  
ATOM   2686  CA  LEU A 193       9.393 -16.883  21.649  1.00 64.86           C  
ATOM   2687  C   LEU A 193      10.454 -16.038  20.941  1.00 64.86           C  
ATOM   2688  O   LEU A 193      10.127 -15.428  19.928  1.00 64.86           O  
ATOM   2689  CB  LEU A 193       9.134 -18.165  20.825  1.00 64.86           C  
ATOM   2690  CG  LEU A 193       9.215 -19.462  21.644  1.00 64.86           C  
ATOM   2691  CD1 LEU A 193       7.863 -19.805  22.268  1.00 64.86           C  
ATOM   2692  CD2 LEU A 193       9.651 -20.620  20.745  1.00 64.86           C  
ATOM   2693  H   LEU A 193       7.573 -16.066  20.978  1.00  0.00           H  
ATOM   2694  HA  LEU A 193       9.763 -17.163  22.635  1.00  0.00           H  
ATOM   2695  HB3 LEU A 193       9.844 -18.213  20.001  1.00  0.00           H  
ATOM   2696  HB2 LEU A 193       8.156 -18.096  20.350  1.00  0.00           H  
ATOM   2697  HG  LEU A 193       9.950 -19.336  22.439  1.00  0.00           H  
ATOM   2698 HD11 LEU A 193       7.951 -20.728  22.840  1.00  0.00           H  
ATOM   2699 HD12 LEU A 193       7.552 -18.996  22.929  1.00  0.00           H  
ATOM   2700 HD13 LEU A 193       7.122 -19.935  21.480  1.00  0.00           H  
ATOM   2701 HD21 LEU A 193       9.705 -21.537  21.332  1.00  0.00           H  
ATOM   2702 HD22 LEU A 193       8.928 -20.748  19.940  1.00  0.00           H  
ATOM   2703 HD23 LEU A 193      10.631 -20.403  20.320  1.00  0.00           H  
ATOM   2704  N   ASN A 194      11.713 -16.060  21.412  1.00 70.63           N  
ATOM   2705  CA  ASN A 194      12.856 -15.364  20.792  1.00 70.63           C  
ATOM   2706  C   ASN A 194      12.475 -13.962  20.288  1.00 70.63           C  
ATOM   2707  O   ASN A 194      12.653 -13.643  19.109  1.00 70.63           O  
ATOM   2708  CB  ASN A 194      13.488 -16.251  19.699  1.00 70.63           C  
ATOM   2709  CG  ASN A 194      14.175 -17.485  20.247  1.00 70.63           C  
ATOM   2710  ND2 ASN A 194      14.552 -18.407  19.394  1.00 70.63           N  
ATOM   2711  OD1 ASN A 194      14.384 -17.644  21.437  1.00 70.63           O  
ATOM   2712  H   ASN A 194      11.930 -16.581  22.250  1.00  0.00           H  
ATOM   2713  HA  ASN A 194      13.610 -15.231  21.569  1.00  0.00           H  
ATOM   2714  HB3 ASN A 194      14.205 -15.664  19.126  1.00  0.00           H  
ATOM   2715  HB2 ASN A 194      12.719 -16.551  18.988  1.00  0.00           H  
ATOM   2716 HD22 ASN A 194      15.013 -19.242  19.724  1.00  0.00           H  
ATOM   2717 HD21 ASN A 194      14.381 -18.280  18.407  1.00  0.00           H  
ATOM   2718  N   SER A 195      11.876 -13.168  21.183  1.00 75.65           N  
ATOM   2719  CA  SER A 195      11.160 -11.934  20.850  1.00 75.65           C  
ATOM   2720  C   SER A 195      11.999 -10.999  19.984  1.00 75.65           C  
ATOM   2721  O   SER A 195      11.513 -10.529  18.962  1.00 75.65           O  
ATOM   2722  CB  SER A 195      10.711 -11.225  22.135  1.00 75.65           C  
ATOM   2723  OG  SER A 195      11.829 -10.963  22.960  1.00 75.65           O  
ATOM   2724  H   SER A 195      11.898 -13.407  22.164  1.00  0.00           H  
ATOM   2725  HA  SER A 195      10.267 -12.204  20.287  1.00  0.00           H  
ATOM   2726  HB3 SER A 195      10.005 -11.858  22.670  1.00  0.00           H  
ATOM   2727  HB2 SER A 195      10.221 -10.287  21.878  1.00  0.00           H  
ATOM   2728  HG  SER A 195      11.540 -10.520  23.761  1.00  0.00           H  
ATOM   2729  N   THR A 196      13.275 -10.807  20.323  1.00 80.38           N  
ATOM   2730  CA  THR A 196      14.189  -9.947  19.567  1.00 80.38           C  
ATOM   2731  C   THR A 196      14.414 -10.452  18.143  1.00 80.38           C  
ATOM   2732  O   THR A 196      14.323  -9.672  17.206  1.00 80.38           O  
ATOM   2733  CB  THR A 196      15.535  -9.804  20.292  1.00 80.38           C  
ATOM   2734  CG2 THR A 196      16.344  -8.621  19.775  1.00 80.38           C  
ATOM   2735  OG1 THR A 196      15.309  -9.602  21.667  1.00 80.38           O  
ATOM   2736  H   THR A 196      13.657 -11.267  21.137  1.00  0.00           H  
ATOM   2737  HA  THR A 196      13.738  -8.957  19.502  1.00  0.00           H  
ATOM   2738  HB  THR A 196      16.113 -10.719  20.156  1.00  0.00           H  
ATOM   2739 HG21 THR A 196      17.287  -8.560  20.317  1.00  0.00           H  
ATOM   2740 HG22 THR A 196      16.543  -8.753  18.712  1.00  0.00           H  
ATOM   2741 HG23 THR A 196      15.778  -7.701  19.925  1.00  0.00           H  
ATOM   2742  HG1 THR A 196      16.150  -9.514  22.120  1.00  0.00           H  
ATOM   2743  N   THR A 197      14.646 -11.753  17.934  1.00 85.32           N  
ATOM   2744  CA  THR A 197      14.899 -12.305  16.591  1.00 85.32           C  
ATOM   2745  C   THR A 197      13.697 -12.117  15.672  1.00 85.32           C  
ATOM   2746  O   THR A 197      13.860 -11.654  14.547  1.00 85.32           O  
ATOM   2747  CB  THR A 197      15.242 -13.799  16.654  1.00 85.32           C  
ATOM   2748  CG2 THR A 197      15.682 -14.366  15.304  1.00 85.32           C  
ATOM   2749  OG1 THR A 197      16.297 -14.015  17.561  1.00 85.32           O  
ATOM   2750  H   THR A 197      14.655 -12.396  18.713  1.00  0.00           H  
ATOM   2751  HA  THR A 197      15.747 -11.777  16.157  1.00  0.00           H  
ATOM   2752  HB  THR A 197      14.366 -14.348  16.997  1.00  0.00           H  
ATOM   2753 HG21 THR A 197      15.913 -15.426  15.413  1.00  0.00           H  
ATOM   2754 HG22 THR A 197      14.879 -14.241  14.578  1.00  0.00           H  
ATOM   2755 HG23 THR A 197      16.570 -13.837  14.958  1.00  0.00           H  
ATOM   2756  HG1 THR A 197      16.506 -14.952  17.594  1.00  0.00           H  
ATOM   2757  N   TRP A 198      12.489 -12.435  16.142  1.00 86.20           N  
ATOM   2758  CA  TRP A 198      11.283 -12.258  15.332  1.00 86.20           C  
ATOM   2759  C   TRP A 198      10.950 -10.789  15.085  1.00 86.20           C  
ATOM   2760  O   TRP A 198      10.566 -10.455  13.969  1.00 86.20           O  
ATOM   2761  CB  TRP A 198      10.103 -12.984  15.966  1.00 86.20           C  
ATOM   2762  CG  TRP A 198      10.080 -14.449  15.694  1.00 86.20           C  
ATOM   2763  CD1 TRP A 198      10.347 -15.430  16.579  1.00 86.20           C  
ATOM   2764  CD2 TRP A 198       9.782 -15.110  14.429  1.00 86.20           C  
ATOM   2765  CE2 TRP A 198       9.867 -16.519  14.630  1.00 86.20           C  
ATOM   2766  CE3 TRP A 198       9.455 -14.659  13.133  1.00 86.20           C  
ATOM   2767  NE1 TRP A 198      10.209 -16.657  15.959  1.00 86.20           N  
ATOM   2768  CH2 TRP A 198       9.300 -16.958  12.318  1.00 86.20           C  
ATOM   2769  CZ2 TRP A 198       9.626 -17.439  13.599  1.00 86.20           C  
ATOM   2770  CZ3 TRP A 198       9.218 -15.572  12.089  1.00 86.20           C  
ATOM   2771  H   TRP A 198      12.393 -12.808  17.075  1.00  0.00           H  
ATOM   2772  HA  TRP A 198      11.470 -12.719  14.362  1.00  0.00           H  
ATOM   2773  HB3 TRP A 198       9.172 -12.535  15.616  1.00  0.00           H  
ATOM   2774  HB2 TRP A 198      10.113 -12.816  17.042  1.00  0.00           H  
ATOM   2775  HD1 TRP A 198      10.618 -15.183  17.595  1.00  0.00           H  
ATOM   2776  HE3 TRP A 198       9.383 -13.600  12.932  1.00  0.00           H  
ATOM   2777  HE1 TRP A 198      10.358 -17.508  16.483  1.00  0.00           H  
ATOM   2778  HH2 TRP A 198       9.112 -17.651  11.513  1.00  0.00           H  
ATOM   2779  HZ2 TRP A 198       9.690 -18.498  13.794  1.00  0.00           H  
ATOM   2780  HZ3 TRP A 198       8.972 -15.210  11.101  1.00  0.00           H  
ATOM   2781  N   LYS A 199      11.165  -9.907  16.068  1.00 82.69           N  
ATOM   2782  CA  LYS A 199      11.043  -8.456  15.878  1.00 82.69           C  
ATOM   2783  C   LYS A 199      11.984  -7.946  14.788  1.00 82.69           C  
ATOM   2784  O   LYS A 199      11.531  -7.274  13.867  1.00 82.69           O  
ATOM   2785  CB  LYS A 199      11.346  -7.724  17.187  1.00 82.69           C  
ATOM   2786  CG  LYS A 199      10.199  -7.787  18.197  1.00 82.69           C  
ATOM   2787  CD  LYS A 199      10.691  -7.123  19.482  1.00 82.69           C  
ATOM   2788  CE  LYS A 199       9.564  -6.916  20.488  1.00 82.69           C  
ATOM   2789  NZ  LYS A 199       9.817  -5.652  21.216  1.00 82.69           N1+
ATOM   2790  H   LYS A 199      11.424 -10.232  16.990  1.00  0.00           H  
ATOM   2791  HA  LYS A 199      10.018  -8.230  15.585  1.00  0.00           H  
ATOM   2792  HB3 LYS A 199      11.582  -6.683  16.973  1.00  0.00           H  
ATOM   2793  HB2 LYS A 199      12.247  -8.144  17.635  1.00  0.00           H  
ATOM   2794  HG3 LYS A 199       9.951  -8.828  18.400  1.00  0.00           H  
ATOM   2795  HG2 LYS A 199       9.342  -7.235  17.808  1.00  0.00           H  
ATOM   2796  HD3 LYS A 199      11.143  -6.161  19.242  1.00  0.00           H  
ATOM   2797  HD2 LYS A 199      11.472  -7.736  19.931  1.00  0.00           H  
ATOM   2798  HE3 LYS A 199       9.554  -7.745  21.196  1.00  0.00           H  
ATOM   2799  HE2 LYS A 199       8.614  -6.847  19.960  1.00  0.00           H  
ATOM   2800  HZ1 LYS A 199       9.080  -5.497  21.889  1.00  0.00           H  
ATOM   2801  HZ2 LYS A 199      10.704  -5.710  21.696  1.00  0.00           H  
ATOM   2802  HZ3 LYS A 199       9.839  -4.884  20.560  1.00  0.00           H  
ATOM   2803  N   VAL A 200      13.271  -8.314  14.851  1.00 84.32           N  
ATOM   2804  CA  VAL A 200      14.263  -7.950  13.823  1.00 84.32           C  
ATOM   2805  C   VAL A 200      13.829  -8.478  12.459  1.00 84.32           C  
ATOM   2806  O   VAL A 200      13.816  -7.725  11.493  1.00 84.32           O  
ATOM   2807  CB  VAL A 200      15.676  -8.484  14.151  1.00 84.32           C  
ATOM   2808  CG1 VAL A 200      16.674  -8.216  13.015  1.00 84.32           C  
ATOM   2809  CG2 VAL A 200      16.288  -7.835  15.390  1.00 84.32           C  
ATOM   2810  H   VAL A 200      13.600  -8.867  15.628  1.00  0.00           H  
ATOM   2811  HA  VAL A 200      14.313  -6.863  13.768  1.00  0.00           H  
ATOM   2812  HB  VAL A 200      15.614  -9.560  14.315  1.00  0.00           H  
ATOM   2813 HG11 VAL A 200      17.653  -8.609  13.290  1.00  0.00           H  
ATOM   2814 HG12 VAL A 200      16.329  -8.706  12.105  1.00  0.00           H  
ATOM   2815 HG13 VAL A 200      16.749  -7.143  12.843  1.00  0.00           H  
ATOM   2816 HG21 VAL A 200      17.280  -8.252  15.568  1.00  0.00           H  
ATOM   2817 HG22 VAL A 200      16.370  -6.759  15.235  1.00  0.00           H  
ATOM   2818 HG23 VAL A 200      15.653  -8.029  16.254  1.00  0.00           H  
ATOM   2819  N   LEU A 201      13.451  -9.757  12.367  1.00 88.56           N  
ATOM   2820  CA  LEU A 201      13.051 -10.373  11.102  1.00 88.56           C  
ATOM   2821  C   LEU A 201      11.809  -9.710  10.505  1.00 88.56           C  
ATOM   2822  O   LEU A 201      11.846  -9.341   9.336  1.00 88.56           O  
ATOM   2823  CB  LEU A 201      12.820 -11.880  11.294  1.00 88.56           C  
ATOM   2824  CG  LEU A 201      14.108 -12.709  11.428  1.00 88.56           C  
ATOM   2825  CD1 LEU A 201      13.736 -14.148  11.790  1.00 88.56           C  
ATOM   2826  CD2 LEU A 201      14.920 -12.742  10.131  1.00 88.56           C  
ATOM   2827  H   LEU A 201      13.433 -10.338  13.193  1.00  0.00           H  
ATOM   2828  HA  LEU A 201      13.871 -10.248  10.394  1.00  0.00           H  
ATOM   2829  HB3 LEU A 201      12.228 -12.263  10.463  1.00  0.00           H  
ATOM   2830  HB2 LEU A 201      12.194 -12.039  12.172  1.00  0.00           H  
ATOM   2831  HG  LEU A 201      14.723 -12.289  12.223  1.00  0.00           H  
ATOM   2832 HD11 LEU A 201      14.642 -14.745  11.888  1.00  0.00           H  
ATOM   2833 HD12 LEU A 201      13.192 -14.155  12.735  1.00  0.00           H  
ATOM   2834 HD13 LEU A 201      13.105 -14.569  11.007  1.00  0.00           H  
ATOM   2835 HD21 LEU A 201      15.820 -13.341  10.279  1.00  0.00           H  
ATOM   2836 HD22 LEU A 201      14.318 -13.182   9.336  1.00  0.00           H  
ATOM   2837 HD23 LEU A 201      15.203 -11.728   9.853  1.00  0.00           H  
ATOM   2838  N   SER A 202      10.748  -9.508  11.289  1.00 86.25           N  
ATOM   2839  CA  SER A 202       9.527  -8.842  10.818  1.00 86.25           C  
ATOM   2840  C   SER A 202       9.775  -7.386  10.425  1.00 86.25           C  
ATOM   2841  O   SER A 202       9.176  -6.906   9.466  1.00 86.25           O  
ATOM   2842  CB  SER A 202       8.443  -8.889  11.894  1.00 86.25           C  
ATOM   2843  OG  SER A 202       7.952 -10.213  12.042  1.00 86.25           O  
ATOM   2844  H   SER A 202      10.764  -9.818  12.250  1.00  0.00           H  
ATOM   2845  HA  SER A 202       9.163  -9.375   9.942  1.00  0.00           H  
ATOM   2846  HB3 SER A 202       7.624  -8.228  11.612  1.00  0.00           H  
ATOM   2847  HB2 SER A 202       8.857  -8.547  12.842  1.00  0.00           H  
ATOM   2848  HG  SER A 202       7.273 -10.228  12.720  1.00  0.00           H  
ATOM   2849  N   SER A 203      10.684  -6.689  11.111  1.00 83.99           N  
ATOM   2850  CA  SER A 203      11.066  -5.335  10.718  1.00 83.99           C  
ATOM   2851  C   SER A 203      11.884  -5.294   9.426  1.00 83.99           C  
ATOM   2852  O   SER A 203      11.621  -4.479   8.537  1.00 83.99           O  
ATOM   2853  CB  SER A 203      11.862  -4.669  11.814  1.00 83.99           C  
ATOM   2854  OG  SER A 203      12.204  -3.396  11.313  1.00 83.99           O  
ATOM   2855  H   SER A 203      11.127  -7.097  11.921  1.00  0.00           H  
ATOM   2856  HA  SER A 203      10.154  -4.758  10.561  1.00  0.00           H  
ATOM   2857  HB3 SER A 203      12.773  -5.241  12.000  1.00  0.00           H  
ATOM   2858  HB2 SER A 203      11.235  -4.554  12.697  1.00  0.00           H  
ATOM   2859  HG  SER A 203      12.716  -2.920  11.970  1.00  0.00           H  
ATOM   2860  N   LEU A 204      12.874  -6.177   9.281  1.00 88.39           N  
ATOM   2861  CA  LEU A 204      13.638  -6.280   8.041  1.00 88.39           C  
ATOM   2862  C   LEU A 204      12.724  -6.673   6.882  1.00 88.39           C  
ATOM   2863  O   LEU A 204      12.846  -6.121   5.797  1.00 88.39           O  
ATOM   2864  CB  LEU A 204      14.778  -7.297   8.202  1.00 88.39           C  
ATOM   2865  CG  LEU A 204      15.936  -6.822   9.097  1.00 88.39           C  
ATOM   2866  CD1 LEU A 204      16.949  -7.960   9.230  1.00 88.39           C  
ATOM   2867  CD2 LEU A 204      16.660  -5.603   8.521  1.00 88.39           C  
ATOM   2868  H   LEU A 204      13.112  -6.798  10.041  1.00  0.00           H  
ATOM   2869  HA  LEU A 204      14.073  -5.306   7.822  1.00  0.00           H  
ATOM   2870  HB3 LEU A 204      15.167  -7.560   7.220  1.00  0.00           H  
ATOM   2871  HB2 LEU A 204      14.376  -8.230   8.596  1.00  0.00           H  
ATOM   2872  HG  LEU A 204      15.545  -6.573  10.085  1.00  0.00           H  
ATOM   2873 HD11 LEU A 204      17.776  -7.640   9.862  1.00  0.00           H  
ATOM   2874 HD12 LEU A 204      16.465  -8.827   9.677  1.00  0.00           H  
ATOM   2875 HD13 LEU A 204      17.328  -8.226   8.242  1.00  0.00           H  
ATOM   2876 HD21 LEU A 204      17.468  -5.309   9.192  1.00  0.00           H  
ATOM   2877 HD22 LEU A 204      17.074  -5.853   7.545  1.00  0.00           H  
ATOM   2878 HD23 LEU A 204      15.956  -4.777   8.417  1.00  0.00           H  
ATOM   2879  N   GLU A 205      11.780  -7.578   7.115  1.00 90.86           N  
ATOM   2880  CA  GLU A 205      10.780  -7.991   6.139  1.00 90.86           C  
ATOM   2881  C   GLU A 205       9.933  -6.810   5.654  1.00 90.86           C  
ATOM   2882  O   GLU A 205       9.922  -6.539   4.452  1.00 90.86           O  
ATOM   2883  CB  GLU A 205       9.922  -9.094   6.765  1.00 90.86           C  
ATOM   2884  CG  GLU A 205       8.839  -9.605   5.812  1.00 90.86           C  
ATOM   2885  CD  GLU A 205       7.964 -10.694   6.439  1.00 90.86           C  
ATOM   2886  OE1 GLU A 205       7.137 -11.230   5.675  1.00 90.86           O  
ATOM   2887  OE2 GLU A 205       8.127 -11.012   7.641  1.00 90.86           O1-
ATOM   2888  H   GLU A 205      11.724  -8.028   8.017  1.00  0.00           H  
ATOM   2889  HA  GLU A 205      11.300  -8.413   5.278  1.00  0.00           H  
ATOM   2890  HB3 GLU A 205       9.454  -8.717   7.673  1.00  0.00           H  
ATOM   2891  HB2 GLU A 205      10.561  -9.923   7.066  1.00  0.00           H  
ATOM   2892  HG3 GLU A 205       9.308  -9.994   4.907  1.00  0.00           H  
ATOM   2893  HG2 GLU A 205       8.212  -8.772   5.496  1.00  0.00           H  
ATOM   2894  N   ILE A 206       9.285  -6.068   6.565  1.00 88.65           N  
ATOM   2895  CA  ILE A 206       8.425  -4.941   6.179  1.00 88.65           C  
ATOM   2896  C   ILE A 206       9.223  -3.844   5.472  1.00 88.65           C  
ATOM   2897  O   ILE A 206       8.759  -3.301   4.476  1.00 88.65           O  
ATOM   2898  CB  ILE A 206       7.595  -4.413   7.373  1.00 88.65           C  
ATOM   2899  CG1 ILE A 206       6.432  -3.530   6.879  1.00 88.65           C  
ATOM   2900  CG2 ILE A 206       8.439  -3.650   8.405  1.00 88.65           C  
ATOM   2901  CD1 ILE A 206       5.369  -3.265   7.954  1.00 88.65           C  
ATOM   2902  H   ILE A 206       9.382  -6.278   7.548  1.00  0.00           H  
ATOM   2903  HA  ILE A 206       7.713  -5.327   5.450  1.00  0.00           H  
ATOM   2904  HB  ILE A 206       7.161  -5.276   7.877  1.00  0.00           H  
ATOM   2905 HG13 ILE A 206       5.963  -4.000   6.014  1.00  0.00           H  
ATOM   2906 HG12 ILE A 206       6.826  -2.581   6.518  1.00  0.00           H  
ATOM   2907 HG21 ILE A 206       7.798  -3.307   9.216  1.00  0.00           H  
ATOM   2908 HG22 ILE A 206       9.209  -4.309   8.805  1.00  0.00           H  
ATOM   2909 HG23 ILE A 206       8.909  -2.791   7.926  1.00  0.00           H  
ATOM   2910 HD11 ILE A 206       4.580  -2.638   7.539  1.00  0.00           H  
ATOM   2911 HD12 ILE A 206       4.943  -4.211   8.285  1.00  0.00           H  
ATOM   2912 HD13 ILE A 206       5.829  -2.757   8.802  1.00  0.00           H  
ATOM   2913  N   ASN A 207      10.460  -3.577   5.892  1.00 88.15           N  
ATOM   2914  CA  ASN A 207      11.304  -2.573   5.250  1.00 88.15           C  
ATOM   2915  C   ASN A 207      11.833  -3.025   3.883  1.00 88.15           C  
ATOM   2916  O   ASN A 207      11.834  -2.258   2.921  1.00 88.15           O  
ATOM   2917  CB  ASN A 207      12.446  -2.204   6.203  1.00 88.15           C  
ATOM   2918  CG  ASN A 207      11.946  -1.201   7.214  1.00 88.15           C  
ATOM   2919  ND2 ASN A 207      11.689  -1.592   8.439  1.00 88.15           N  
ATOM   2920  OD1 ASN A 207      11.750  -0.055   6.866  1.00 88.15           O  
ATOM   2921  H   ASN A 207      10.845  -4.076   6.682  1.00  0.00           H  
ATOM   2922  HA  ASN A 207      10.698  -1.680   5.094  1.00  0.00           H  
ATOM   2923  HB3 ASN A 207      13.267  -1.768   5.635  1.00  0.00           H  
ATOM   2924  HB2 ASN A 207      12.792  -3.099   6.720  1.00  0.00           H  
ATOM   2925 HD22 ASN A 207      11.355  -0.927   9.122  1.00  0.00           H  
ATOM   2926 HD21 ASN A 207      11.827  -2.558   8.700  1.00  0.00           H  
ATOM   2927  N   ILE A 208      12.280  -4.272   3.754  1.00 92.20           N  
ATOM   2928  CA  ILE A 208      12.837  -4.776   2.495  1.00 92.20           C  
ATOM   2929  C   ILE A 208      11.723  -4.952   1.459  1.00 92.20           C  
ATOM   2930  O   ILE A 208      11.858  -4.474   0.331  1.00 92.20           O  
ATOM   2931  CB  ILE A 208      13.659  -6.061   2.729  1.00 92.20           C  
ATOM   2932  CG1 ILE A 208      14.945  -5.720   3.522  1.00 92.20           C  
ATOM   2933  CG2 ILE A 208      14.035  -6.732   1.394  1.00 92.20           C  
ATOM   2934  CD1 ILE A 208      15.690  -6.953   4.053  1.00 92.20           C  
ATOM   2935  H   ILE A 208      12.243  -4.906   4.539  1.00  0.00           H  
ATOM   2936  HA  ILE A 208      13.519  -4.017   2.114  1.00  0.00           H  
ATOM   2937  HB  ILE A 208      13.061  -6.758   3.315  1.00  0.00           H  
ATOM   2938 HG13 ILE A 208      14.692  -5.065   4.356  1.00  0.00           H  
ATOM   2939 HG12 ILE A 208      15.616  -5.137   2.892  1.00  0.00           H  
ATOM   2940 HG21 ILE A 208      14.614  -7.634   1.591  1.00  0.00           H  
ATOM   2941 HG22 ILE A 208      13.128  -6.994   0.851  1.00  0.00           H  
ATOM   2942 HG23 ILE A 208      14.631  -6.043   0.796  1.00  0.00           H  
ATOM   2943 HD11 ILE A 208      16.579  -6.635   4.598  1.00  0.00           H  
ATOM   2944 HD12 ILE A 208      15.035  -7.513   4.721  1.00  0.00           H  
ATOM   2945 HD13 ILE A 208      15.984  -7.588   3.217  1.00  0.00           H  
ATOM   2946  N   LEU A 209      10.624  -5.607   1.837  1.00 92.86           N  
ATOM   2947  CA  LEU A 209       9.507  -5.908   0.943  1.00 92.86           C  
ATOM   2948  C   LEU A 209       8.568  -4.713   0.745  1.00 92.86           C  
ATOM   2949  O   LEU A 209       8.034  -4.545  -0.347  1.00 92.86           O  
ATOM   2950  CB  LEU A 209       8.714  -7.110   1.487  1.00 92.86           C  
ATOM   2951  CG  LEU A 209       9.482  -8.439   1.602  1.00 92.86           C  
ATOM   2952  CD1 LEU A 209       8.524  -9.538   2.054  1.00 92.86           C  
ATOM   2953  CD2 LEU A 209      10.090  -8.875   0.267  1.00 92.86           C  
ATOM   2954  H   LEU A 209      10.530  -5.926   2.790  1.00  0.00           H  
ATOM   2955  HA  LEU A 209       9.916  -6.184  -0.030  1.00  0.00           H  
ATOM   2956  HB3 LEU A 209       7.824  -7.260   0.876  1.00  0.00           H  
ATOM   2957  HB2 LEU A 209       8.295  -6.852   2.461  1.00  0.00           H  
ATOM   2958  HG  LEU A 209      10.277  -8.331   2.338  1.00  0.00           H  
ATOM   2959 HD11 LEU A 209       9.065 -10.481   2.136  1.00  0.00           H  
ATOM   2960 HD12 LEU A 209       8.103  -9.276   3.024  1.00  0.00           H  
ATOM   2961 HD13 LEU A 209       7.719  -9.642   1.326  1.00  0.00           H  
ATOM   2962 HD21 LEU A 209      10.621  -9.817   0.399  1.00  0.00           H  
ATOM   2963 HD22 LEU A 209       9.297  -9.005  -0.469  1.00  0.00           H  
ATOM   2964 HD23 LEU A 209      10.786  -8.113  -0.082  1.00  0.00           H  
ATOM   2965  N   GLY A 210       8.369  -3.893   1.776  1.00 88.70           N  
ATOM   2966  CA  GLY A 210       7.467  -2.738   1.767  1.00 88.70           C  
ATOM   2967  C   GLY A 210       8.117  -1.417   1.348  1.00 88.70           C  
ATOM   2968  O   GLY A 210       7.400  -0.470   1.031  1.00 88.70           O  
ATOM   2969  H   GLY A 210       8.859  -4.047   2.645  1.00  0.00           H  
ATOM   2970  HA3 GLY A 210       7.019  -2.622   2.753  1.00  0.00           H  
ATOM   2971  HA2 GLY A 210       6.620  -2.946   1.113  1.00  0.00           H  
ATOM   2972  N   LEU A 211       9.453  -1.335   1.289  1.00 87.03           N  
ATOM   2973  CA  LEU A 211      10.151  -0.117   0.872  1.00 87.03           C  
ATOM   2974  C   LEU A 211      11.297  -0.389  -0.104  1.00 87.03           C  
ATOM   2975  O   LEU A 211      11.218   0.039  -1.252  1.00 87.03           O  
ATOM   2976  CB  LEU A 211      10.582   0.680   2.123  1.00 87.03           C  
ATOM   2977  CG  LEU A 211      11.323   1.991   1.826  1.00 87.03           C  
ATOM   2978  CD1 LEU A 211      10.432   2.989   1.088  1.00 87.03           C  
ATOM   2979  CD2 LEU A 211      11.811   2.635   3.124  1.00 87.03           C  
ATOM   2980  H   LEU A 211      10.021  -2.133   1.537  1.00  0.00           H  
ATOM   2981  HA  LEU A 211       9.424   0.498   0.341  1.00  0.00           H  
ATOM   2982  HB3 LEU A 211      11.206   0.049   2.755  1.00  0.00           H  
ATOM   2983  HB2 LEU A 211       9.705   0.891   2.735  1.00  0.00           H  
ATOM   2984  HG  LEU A 211      12.188   1.768   1.202  1.00  0.00           H  
ATOM   2985 HD11 LEU A 211      10.992   3.904   0.896  1.00  0.00           H  
ATOM   2986 HD12 LEU A 211      10.108   2.557   0.142  1.00  0.00           H  
ATOM   2987 HD13 LEU A 211       9.559   3.220   1.699  1.00  0.00           H  
ATOM   2988 HD21 LEU A 211      12.334   3.563   2.895  1.00  0.00           H  
ATOM   2989 HD22 LEU A 211      10.957   2.849   3.768  1.00  0.00           H  
ATOM   2990 HD23 LEU A 211      12.490   1.954   3.636  1.00  0.00           H  
ATOM   2991  N   VAL A 212      12.359  -1.083   0.318  1.00 90.76           N  
ATOM   2992  CA  VAL A 212      13.636  -1.129  -0.424  1.00 90.76           C  
ATOM   2993  C   VAL A 212      13.482  -1.742  -1.817  1.00 90.76           C  
ATOM   2994  O   VAL A 212      13.895  -1.129  -2.804  1.00 90.76           O  
ATOM   2995  CB  VAL A 212      14.723  -1.878   0.374  1.00 90.76           C  
ATOM   2996  CG1 VAL A 212      16.052  -1.972  -0.389  1.00 90.76           C  
ATOM   2997  CG2 VAL A 212      15.009  -1.181   1.712  1.00 90.76           C  
ATOM   2998  H   VAL A 212      12.308  -1.610   1.178  1.00  0.00           H  
ATOM   2999  HA  VAL A 212      13.975  -0.102  -0.554  1.00  0.00           H  
ATOM   3000  HB  VAL A 212      14.370  -2.887   0.579  1.00  0.00           H  
ATOM   3001 HG11 VAL A 212      16.784  -2.508   0.216  1.00  0.00           H  
ATOM   3002 HG12 VAL A 212      15.895  -2.507  -1.326  1.00  0.00           H  
ATOM   3003 HG13 VAL A 212      16.422  -0.970  -0.602  1.00  0.00           H  
ATOM   3004 HG21 VAL A 212      15.780  -1.732   2.252  1.00  0.00           H  
ATOM   3005 HG22 VAL A 212      15.354  -0.164   1.526  1.00  0.00           H  
ATOM   3006 HG23 VAL A 212      14.098  -1.152   2.310  1.00  0.00           H  
ATOM   3007  N   ILE A 213      12.875  -2.929  -1.922  1.00 93.33           N  
ATOM   3008  CA  ILE A 213      12.705  -3.626  -3.204  1.00 93.33           C  
ATOM   3009  C   ILE A 213      11.773  -2.838  -4.138  1.00 93.33           C  
ATOM   3010  O   ILE A 213      12.196  -2.532  -5.261  1.00 93.33           O  
ATOM   3011  CB  ILE A 213      12.291  -5.106  -3.000  1.00 93.33           C  
ATOM   3012  CG1 ILE A 213      13.487  -5.907  -2.447  1.00 93.33           C  
ATOM   3013  CG2 ILE A 213      11.752  -5.734  -4.303  1.00 93.33           C  
ATOM   3014  CD1 ILE A 213      13.135  -7.355  -2.094  1.00 93.33           C  
ATOM   3015  H   ILE A 213      12.511  -3.384  -1.098  1.00  0.00           H  
ATOM   3016  HA  ILE A 213      13.684  -3.641  -3.682  1.00  0.00           H  
ATOM   3017  HB  ILE A 213      11.493  -5.135  -2.257  1.00  0.00           H  
ATOM   3018 HG13 ILE A 213      13.881  -5.404  -1.564  1.00  0.00           H  
ATOM   3019 HG12 ILE A 213      14.296  -5.899  -3.177  1.00  0.00           H  
ATOM   3020 HG21 ILE A 213      11.474  -6.771  -4.119  1.00  0.00           H  
ATOM   3021 HG22 ILE A 213      10.879  -5.176  -4.641  1.00  0.00           H  
ATOM   3022 HG23 ILE A 213      12.526  -5.697  -5.070  1.00  0.00           H  
ATOM   3023 HD11 ILE A 213      14.021  -7.862  -1.710  1.00  0.00           H  
ATOM   3024 HD12 ILE A 213      12.354  -7.365  -1.333  1.00  0.00           H  
ATOM   3025 HD13 ILE A 213      12.779  -7.871  -2.985  1.00  0.00           H  
ATOM   3026  N   PRO A 214      10.547  -2.450  -3.725  1.00 91.40           N  
ATOM   3027  CA  PRO A 214       9.651  -1.715  -4.611  1.00 91.40           C  
ATOM   3028  C   PRO A 214      10.197  -0.346  -5.007  1.00 91.40           C  
ATOM   3029  O   PRO A 214      10.123   0.007  -6.184  1.00 91.40           O  
ATOM   3030  CB  PRO A 214       8.320  -1.605  -3.870  1.00 91.40           C  
ATOM   3031  CG  PRO A 214       8.356  -2.827  -2.960  1.00 91.40           C  
ATOM   3032  CD  PRO A 214       9.811  -2.850  -2.530  1.00 91.40           C  
ATOM   3033  HA  PRO A 214       9.497  -2.302  -5.516  1.00  0.00           H  
ATOM   3034  HB3 PRO A 214       7.502  -1.712  -4.582  1.00  0.00           H  
ATOM   3035  HB2 PRO A 214       8.323  -0.704  -3.259  1.00  0.00           H  
ATOM   3036  HG3 PRO A 214       8.143  -3.718  -3.550  1.00  0.00           H  
ATOM   3037  HG2 PRO A 214       7.727  -2.643  -2.089  1.00  0.00           H  
ATOM   3038  HD2 PRO A 214       9.967  -2.110  -1.746  1.00  0.00           H  
ATOM   3039  HD3 PRO A 214      10.092  -3.867  -2.258  1.00  0.00           H  
ATOM   3040  N   LEU A 215      10.792   0.405  -4.072  1.00 89.54           N  
ATOM   3041  CA  LEU A 215      11.417   1.697  -4.358  1.00 89.54           C  
ATOM   3042  C   LEU A 215      12.552   1.540  -5.373  1.00 89.54           C  
ATOM   3043  O   LEU A 215      12.568   2.248  -6.376  1.00 89.54           O  
ATOM   3044  CB  LEU A 215      11.921   2.329  -3.046  1.00 89.54           C  
ATOM   3045  CG  LEU A 215      12.631   3.684  -3.200  1.00 89.54           C  
ATOM   3046  CD1 LEU A 215      11.694   4.790  -3.674  1.00 89.54           C  
ATOM   3047  CD2 LEU A 215      13.224   4.118  -1.862  1.00 89.54           C  
ATOM   3048  H   LEU A 215      10.823   0.089  -3.114  1.00  0.00           H  
ATOM   3049  HA  LEU A 215      10.662   2.355  -4.789  1.00  0.00           H  
ATOM   3050  HB3 LEU A 215      12.586   1.629  -2.540  1.00  0.00           H  
ATOM   3051  HB2 LEU A 215      11.084   2.438  -2.355  1.00  0.00           H  
ATOM   3052  HG  LEU A 215      13.440   3.575  -3.923  1.00  0.00           H  
ATOM   3053 HD11 LEU A 215      12.250   5.723  -3.765  1.00  0.00           H  
ATOM   3054 HD12 LEU A 215      11.275   4.521  -4.643  1.00  0.00           H  
ATOM   3055 HD13 LEU A 215      10.887   4.917  -2.953  1.00  0.00           H  
ATOM   3056 HD21 LEU A 215      13.726   5.078  -1.981  1.00  0.00           H  
ATOM   3057 HD22 LEU A 215      12.427   4.215  -1.125  1.00  0.00           H  
ATOM   3058 HD23 LEU A 215      13.944   3.373  -1.522  1.00  0.00           H  
ATOM   3059  N   GLY A 216      13.469   0.590  -5.156  1.00 92.84           N  
ATOM   3060  CA  GLY A 216      14.591   0.341  -6.058  1.00 92.84           C  
ATOM   3061  C   GLY A 216      14.135  -0.009  -7.476  1.00 92.84           C  
ATOM   3062  O   GLY A 216      14.611   0.583  -8.448  1.00 92.84           O  
ATOM   3063  H   GLY A 216      13.403   0.004  -4.336  1.00  0.00           H  
ATOM   3064  HA3 GLY A 216      15.201  -0.471  -5.664  1.00  0.00           H  
ATOM   3065  HA2 GLY A 216      15.232   1.221  -6.091  1.00  0.00           H  
ATOM   3066  N   ILE A 217      13.156  -0.908  -7.606  1.00 94.61           N  
ATOM   3067  CA  ILE A 217      12.598  -1.310  -8.905  1.00 94.61           C  
ATOM   3068  C   ILE A 217      11.870  -0.143  -9.576  1.00 94.61           C  
ATOM   3069  O   ILE A 217      12.095   0.117 -10.759  1.00 94.61           O  
ATOM   3070  CB  ILE A 217      11.695  -2.553  -8.741  1.00 94.61           C  
ATOM   3071  CG1 ILE A 217      12.590  -3.777  -8.432  1.00 94.61           C  
ATOM   3072  CG2 ILE A 217      10.861  -2.813 -10.012  1.00 94.61           C  
ATOM   3073  CD1 ILE A 217      11.836  -5.034  -7.995  1.00 94.61           C  
ATOM   3074  H   ILE A 217      12.764  -1.349  -6.786  1.00  0.00           H  
ATOM   3075  HA  ILE A 217      13.432  -1.591  -9.548  1.00  0.00           H  
ATOM   3076  HB  ILE A 217      11.018  -2.389  -7.903  1.00  0.00           H  
ATOM   3077 HG13 ILE A 217      13.317  -3.508  -7.665  1.00  0.00           H  
ATOM   3078 HG12 ILE A 217      13.200  -4.007  -9.304  1.00  0.00           H  
ATOM   3079 HG21 ILE A 217      10.237  -3.694  -9.864  1.00  0.00           H  
ATOM   3080 HG22 ILE A 217      10.227  -1.950 -10.215  1.00  0.00           H  
ATOM   3081 HG23 ILE A 217      11.529  -2.979 -10.857  1.00  0.00           H  
ATOM   3082 HD11 ILE A 217      12.549  -5.836  -7.801  1.00  0.00           H  
ATOM   3083 HD12 ILE A 217      11.271  -4.823  -7.087  1.00  0.00           H  
ATOM   3084 HD13 ILE A 217      11.151  -5.340  -8.785  1.00  0.00           H  
ATOM   3085  N   MET A 218      11.023   0.592  -8.848  1.00 91.14           N  
ATOM   3086  CA  MET A 218      10.293   1.734  -9.403  1.00 91.14           C  
ATOM   3087  C   MET A 218      11.246   2.842  -9.860  1.00 91.14           C  
ATOM   3088  O   MET A 218      11.120   3.317 -10.988  1.00 91.14           O  
ATOM   3089  CB  MET A 218       9.278   2.276  -8.387  1.00 91.14           C  
ATOM   3090  CG  MET A 218       8.057   1.360  -8.262  1.00 91.14           C  
ATOM   3091  SD  MET A 218       6.740   2.033  -7.216  1.00 91.14           S  
ATOM   3092  CE  MET A 218       7.416   1.710  -5.570  1.00 91.14           C  
ATOM   3093  H   MET A 218      10.868   0.367  -7.876  1.00  0.00           H  
ATOM   3094  HA  MET A 218       9.741   1.387 -10.276  1.00  0.00           H  
ATOM   3095  HB3 MET A 218       8.954   3.271  -8.693  1.00  0.00           H  
ATOM   3096  HB2 MET A 218       9.758   2.376  -7.413  1.00  0.00           H  
ATOM   3097  HG3 MET A 218       8.370   0.392  -7.870  1.00  0.00           H  
ATOM   3098  HG2 MET A 218       7.658   1.150  -9.254  1.00  0.00           H  
ATOM   3099  HE1 MET A 218       6.719   2.069  -4.813  1.00  0.00           H  
ATOM   3100  HE2 MET A 218       7.569   0.637  -5.443  1.00  0.00           H  
ATOM   3101  HE3 MET A 218       8.369   2.227  -5.459  1.00  0.00           H  
ATOM   3102  N   LEU A 219      12.235   3.212  -9.039  1.00 91.08           N  
ATOM   3103  CA  LEU A 219      13.241   4.210  -9.402  1.00 91.08           C  
ATOM   3104  C   LEU A 219      14.028   3.787 -10.642  1.00 91.08           C  
ATOM   3105  O   LEU A 219      14.195   4.594 -11.559  1.00 91.08           O  
ATOM   3106  CB  LEU A 219      14.204   4.450  -8.227  1.00 91.08           C  
ATOM   3107  CG  LEU A 219      13.618   5.259  -7.054  1.00 91.08           C  
ATOM   3108  CD1 LEU A 219      14.673   5.342  -5.950  1.00 91.08           C  
ATOM   3109  CD2 LEU A 219      13.239   6.684  -7.461  1.00 91.08           C  
ATOM   3110  H   LEU A 219      12.313   2.798  -8.122  1.00  0.00           H  
ATOM   3111  HA  LEU A 219      12.731   5.147  -9.624  1.00  0.00           H  
ATOM   3112  HB3 LEU A 219      15.104   4.945  -8.592  1.00  0.00           H  
ATOM   3113  HB2 LEU A 219      14.568   3.491  -7.857  1.00  0.00           H  
ATOM   3114  HG  LEU A 219      12.736   4.747  -6.670  1.00  0.00           H  
ATOM   3115 HD11 LEU A 219      14.275   5.912  -5.111  1.00  0.00           H  
ATOM   3116 HD12 LEU A 219      14.931   4.338  -5.617  1.00  0.00           H  
ATOM   3117 HD13 LEU A 219      15.564   5.837  -6.335  1.00  0.00           H  
ATOM   3118 HD21 LEU A 219      12.830   7.211  -6.598  1.00  0.00           H  
ATOM   3119 HD22 LEU A 219      14.124   7.207  -7.821  1.00  0.00           H  
ATOM   3120 HD23 LEU A 219      12.490   6.649  -8.252  1.00  0.00           H  
ATOM   3121  N   PHE A 220      14.459   2.526 -10.721  1.00 94.22           N  
ATOM   3122  CA  PHE A 220      15.136   1.990 -11.901  1.00 94.22           C  
ATOM   3123  C   PHE A 220      14.246   2.073 -13.150  1.00 94.22           C  
ATOM   3124  O   PHE A 220      14.639   2.672 -14.156  1.00 94.22           O  
ATOM   3125  CB  PHE A 220      15.577   0.547 -11.627  1.00 94.22           C  
ATOM   3126  CG  PHE A 220      16.105  -0.149 -12.864  1.00 94.22           C  
ATOM   3127  CD1 PHE A 220      15.269  -1.013 -13.599  1.00 94.22           C  
ATOM   3128  CD2 PHE A 220      17.411   0.114 -13.317  1.00 94.22           C  
ATOM   3129  CE1 PHE A 220      15.738  -1.608 -14.783  1.00 94.22           C  
ATOM   3130  CE2 PHE A 220      17.882  -0.489 -14.498  1.00 94.22           C  
ATOM   3131  CZ  PHE A 220      17.043  -1.348 -15.231  1.00 94.22           C  
ATOM   3132  H   PHE A 220      14.322   1.897  -9.943  1.00  0.00           H  
ATOM   3133  HA  PHE A 220      16.028   2.589 -12.080  1.00  0.00           H  
ATOM   3134  HB3 PHE A 220      14.738  -0.017 -11.224  1.00  0.00           H  
ATOM   3135  HB2 PHE A 220      16.347   0.545 -10.855  1.00  0.00           H  
ATOM   3136  HD1 PHE A 220      14.267  -1.219 -13.254  1.00  0.00           H  
ATOM   3137  HD2 PHE A 220      18.054   0.778 -12.759  1.00  0.00           H  
ATOM   3138  HE1 PHE A 220      15.094  -2.265 -15.348  1.00  0.00           H  
ATOM   3139  HE2 PHE A 220      18.886  -0.291 -14.843  1.00  0.00           H  
ATOM   3140  HZ  PHE A 220      17.405  -1.807 -16.140  1.00  0.00           H  
ATOM   3141  N   CYS A 221      13.025   1.530 -13.081  1.00 93.51           N  
ATOM   3142  CA  CYS A 221      12.082   1.518 -14.196  1.00 93.51           C  
ATOM   3143  C   CYS A 221      11.810   2.933 -14.716  1.00 93.51           C  
ATOM   3144  O   CYS A 221      11.892   3.168 -15.923  1.00 93.51           O  
ATOM   3145  CB  CYS A 221      10.774   0.841 -13.756  1.00 93.51           C  
ATOM   3146  SG  CYS A 221      10.975  -0.963 -13.678  1.00 93.51           S  
ATOM   3147  H   CYS A 221      12.713   1.098 -12.224  1.00  0.00           H  
ATOM   3148  HA  CYS A 221      12.517   0.931 -15.006  1.00  0.00           H  
ATOM   3149  HB3 CYS A 221       9.982   1.088 -14.463  1.00  0.00           H  
ATOM   3150  HB2 CYS A 221      10.484   1.216 -12.775  1.00  0.00           H  
ATOM   3151  HG  CYS A 221       9.825  -1.522 -13.294  1.00  0.00           H  
ATOM   3152  N   TYR A 222      11.532   3.892 -13.829  1.00 88.82           N  
ATOM   3153  CA  TYR A 222      11.213   5.263 -14.229  1.00 88.82           C  
ATOM   3154  C   TYR A 222      12.415   6.053 -14.713  1.00 88.82           C  
ATOM   3155  O   TYR A 222      12.280   6.802 -15.678  1.00 88.82           O  
ATOM   3156  CB  TYR A 222      10.476   6.000 -13.112  1.00 88.82           C  
ATOM   3157  CG  TYR A 222       9.003   5.721 -13.214  1.00 88.82           C  
ATOM   3158  CD1 TYR A 222       8.219   6.485 -14.099  1.00 88.82           C  
ATOM   3159  CD2 TYR A 222       8.450   4.613 -12.551  1.00 88.82           C  
ATOM   3160  CE1 TYR A 222       6.866   6.162 -14.290  1.00 88.82           C  
ATOM   3161  CE2 TYR A 222       7.112   4.268 -12.768  1.00 88.82           C  
ATOM   3162  OH  TYR A 222       5.036   4.721 -13.817  1.00 88.82           O  
ATOM   3163  CZ  TYR A 222       6.319   5.063 -13.611  1.00 88.82           C  
ATOM   3164  H   TYR A 222      11.538   3.683 -12.841  1.00  0.00           H  
ATOM   3165  HA  TYR A 222      10.521   5.193 -15.069  1.00  0.00           H  
ATOM   3166  HB3 TYR A 222      10.650   7.071 -13.208  1.00  0.00           H  
ATOM   3167  HB2 TYR A 222      10.846   5.656 -12.145  1.00  0.00           H  
ATOM   3168  HD1 TYR A 222       8.659   7.316 -14.629  1.00  0.00           H  
ATOM   3169  HD2 TYR A 222       9.059   4.030 -11.877  1.00  0.00           H  
ATOM   3170  HE1 TYR A 222       6.257   6.758 -14.953  1.00  0.00           H  
ATOM   3171  HE2 TYR A 222       6.695   3.396 -12.289  1.00  0.00           H  
ATOM   3172  HH  TYR A 222       4.818   3.955 -13.282  1.00  0.00           H  
ATOM   3173  N   SER A 223      13.593   5.841 -14.129  1.00 90.80           N  
ATOM   3174  CA  SER A 223      14.828   6.451 -14.630  1.00 90.80           C  
ATOM   3175  C   SER A 223      15.082   6.049 -16.083  1.00 90.80           C  
ATOM   3176  O   SER A 223      15.371   6.895 -16.928  1.00 90.80           O  
ATOM   3177  CB  SER A 223      16.018   6.034 -13.764  1.00 90.80           C  
ATOM   3178  OG  SER A 223      15.838   6.503 -12.446  1.00 90.80           O  
ATOM   3179  H   SER A 223      13.654   5.245 -13.317  1.00  0.00           H  
ATOM   3180  HA  SER A 223      14.724   7.535 -14.581  1.00  0.00           H  
ATOM   3181  HB3 SER A 223      16.933   6.457 -14.177  1.00  0.00           H  
ATOM   3182  HB2 SER A 223      16.098   4.948 -13.755  1.00  0.00           H  
ATOM   3183  HG  SER A 223      16.588   6.239 -11.908  1.00  0.00           H  
ATOM   3184  N   MET A 224      14.901   4.766 -16.407  1.00 91.92           N  
ATOM   3185  CA  MET A 224      15.079   4.255 -17.768  1.00 91.92           C  
ATOM   3186  C   MET A 224      13.970   4.712 -18.723  1.00 91.92           C  
ATOM   3187  O   MET A 224      14.257   5.052 -19.873  1.00 91.92           O  
ATOM   3188  CB  MET A 224      15.171   2.726 -17.731  1.00 91.92           C  
ATOM   3189  CG  MET A 224      16.415   2.237 -16.978  1.00 91.92           C  
ATOM   3190  SD  MET A 224      17.994   2.702 -17.745  1.00 91.92           S  
ATOM   3191  CE  MET A 224      18.242   1.258 -18.815  1.00 91.92           C  
ATOM   3192  H   MET A 224      14.629   4.100 -15.697  1.00  0.00           H  
ATOM   3193  HA  MET A 224      16.026   4.637 -18.148  1.00  0.00           H  
ATOM   3194  HB3 MET A 224      15.189   2.339 -18.750  1.00  0.00           H  
ATOM   3195  HB2 MET A 224      14.278   2.321 -17.257  1.00  0.00           H  
ATOM   3196  HG3 MET A 224      16.370   1.154 -16.872  1.00  0.00           H  
ATOM   3197  HG2 MET A 224      16.387   2.611 -15.955  1.00  0.00           H  
ATOM   3198  HE1 MET A 224      19.173   1.371 -19.368  1.00  0.00           H  
ATOM   3199  HE2 MET A 224      18.290   0.357 -18.204  1.00  0.00           H  
ATOM   3200  HE3 MET A 224      17.410   1.177 -19.515  1.00  0.00           H  
ATOM   3201  N   ILE A 225      12.715   4.779 -18.259  1.00 88.95           N  
ATOM   3202  CA  ILE A 225      11.599   5.332 -19.041  1.00 88.95           C  
ATOM   3203  C   ILE A 225      11.872   6.797 -19.393  1.00 88.95           C  
ATOM   3204  O   ILE A 225      11.771   7.158 -20.563  1.00 88.95           O  
ATOM   3205  CB  ILE A 225      10.257   5.171 -18.285  1.00 88.95           C  
ATOM   3206  CG1 ILE A 225       9.809   3.692 -18.265  1.00 88.95           C  
ATOM   3207  CG2 ILE A 225       9.140   6.024 -18.920  1.00 88.95           C  
ATOM   3208  CD1 ILE A 225       8.729   3.409 -17.209  1.00 88.95           C  
ATOM   3209  H   ILE A 225      12.502   4.441 -17.332  1.00  0.00           H  
ATOM   3210  HA  ILE A 225      11.529   4.770 -19.972  1.00  0.00           H  
ATOM   3211  HB  ILE A 225      10.400   5.501 -17.257  1.00  0.00           H  
ATOM   3212 HG13 ILE A 225      10.674   3.054 -18.079  1.00  0.00           H  
ATOM   3213 HG12 ILE A 225       9.434   3.413 -19.249  1.00  0.00           H  
ATOM   3214 HG21 ILE A 225       8.215   5.884 -18.362  1.00  0.00           H  
ATOM   3215 HG22 ILE A 225       9.425   7.074 -18.891  1.00  0.00           H  
ATOM   3216 HG23 ILE A 225       8.990   5.716 -19.954  1.00  0.00           H  
ATOM   3217 HD11 ILE A 225       8.456   2.355 -17.242  1.00  0.00           H  
ATOM   3218 HD12 ILE A 225       9.116   3.652 -16.220  1.00  0.00           H  
ATOM   3219 HD13 ILE A 225       7.850   4.018 -17.415  1.00  0.00           H  
ATOM   3220  N   ILE A 226      12.246   7.630 -18.414  1.00 85.82           N  
ATOM   3221  CA  ILE A 226      12.521   9.058 -18.620  1.00 85.82           C  
ATOM   3222  C   ILE A 226      13.672   9.239 -19.611  1.00 85.82           C  
ATOM   3223  O   ILE A 226      13.503   9.957 -20.593  1.00 85.82           O  
ATOM   3224  CB  ILE A 226      12.790   9.767 -17.272  1.00 85.82           C  
ATOM   3225  CG1 ILE A 226      11.482   9.841 -16.449  1.00 85.82           C  
ATOM   3226  CG2 ILE A 226      13.354  11.185 -17.488  1.00 85.82           C  
ATOM   3227  CD1 ILE A 226      11.699  10.216 -14.976  1.00 85.82           C  
ATOM   3228  H   ILE A 226      12.354   7.285 -17.471  1.00  0.00           H  
ATOM   3229  HA  ILE A 226      11.631   9.508 -19.061  1.00  0.00           H  
ATOM   3230  HB  ILE A 226      13.520   9.183 -16.713  1.00  0.00           H  
ATOM   3231 HG13 ILE A 226      10.963   8.886 -16.506  1.00  0.00           H  
ATOM   3232 HG12 ILE A 226      10.805  10.562 -16.908  1.00  0.00           H  
ATOM   3233 HG21 ILE A 226      13.532  11.656 -16.521  1.00  0.00           H  
ATOM   3234 HG22 ILE A 226      14.293  11.123 -18.039  1.00  0.00           H  
ATOM   3235 HG23 ILE A 226      12.638  11.780 -18.054  1.00  0.00           H  
ATOM   3236 HD11 ILE A 226      10.738  10.249 -14.464  1.00  0.00           H  
ATOM   3237 HD12 ILE A 226      12.338   9.470 -14.502  1.00  0.00           H  
ATOM   3238 HD13 ILE A 226      12.176  11.193 -14.916  1.00  0.00           H  
ATOM   3239  N   ARG A 227      14.797   8.532 -19.417  1.00 88.41           N  
ATOM   3240  CA  ARG A 227      15.934   8.561 -20.356  1.00 88.41           C  
ATOM   3241  C   ARG A 227      15.502   8.203 -21.778  1.00 88.41           C  
ATOM   3242  O   ARG A 227      15.814   8.918 -22.725  1.00 88.41           O  
ATOM   3243  CB  ARG A 227      17.035   7.599 -19.879  1.00 88.41           C  
ATOM   3244  CG  ARG A 227      17.838   8.155 -18.696  1.00 88.41           C  
ATOM   3245  CD  ARG A 227      18.848   7.104 -18.220  1.00 88.41           C  
ATOM   3246  NE  ARG A 227      19.672   7.608 -17.105  1.00 88.41           N  
ATOM   3247  NH1 ARG A 227      21.078   5.798 -16.932  1.00 88.41           N  
ATOM   3248  NH2 ARG A 227      21.349   7.539 -15.562  1.00 88.41           N1+
ATOM   3249  CZ  ARG A 227      20.692   6.983 -16.542  1.00 88.41           C  
ATOM   3250  H   ARG A 227      14.892   7.948 -18.599  1.00  0.00           H  
ATOM   3251  HA  ARG A 227      16.344   9.570 -20.367  1.00  0.00           H  
ATOM   3252  HB3 ARG A 227      17.711   7.383 -20.706  1.00  0.00           H  
ATOM   3253  HB2 ARG A 227      16.585   6.646 -19.595  1.00  0.00           H  
ATOM   3254  HG3 ARG A 227      17.159   8.403 -17.880  1.00  0.00           H  
ATOM   3255  HG2 ARG A 227      18.370   9.053 -19.009  1.00  0.00           H  
ATOM   3256  HD3 ARG A 227      19.496   6.820 -19.048  1.00  0.00           H  
ATOM   3257  HD2 ARG A 227      18.316   6.209 -17.900  1.00  0.00           H  
ATOM   3258  HE  ARG A 227      19.394   8.520 -16.773  1.00  0.00           H  
ATOM   3259 HH12 ARG A 227      21.862   5.348 -16.481  1.00  0.00           H  
ATOM   3260 HH11 ARG A 227      20.592   5.333 -17.684  1.00  0.00           H  
ATOM   3261 HH22 ARG A 227      22.128   7.056 -15.137  1.00  0.00           H  
ATOM   3262 HH21 ARG A 227      21.079   8.453 -15.229  1.00  0.00           H  
ATOM   3263  N   THR A 228      14.731   7.129 -21.940  1.00 86.81           N  
ATOM   3264  CA  THR A 228      14.261   6.675 -23.261  1.00 86.81           C  
ATOM   3265  C   THR A 228      13.330   7.696 -23.921  1.00 86.81           C  
ATOM   3266  O   THR A 228      13.451   7.963 -25.117  1.00 86.81           O  
ATOM   3267  CB  THR A 228      13.545   5.325 -23.144  1.00 86.81           C  
ATOM   3268  CG2 THR A 228      13.129   4.756 -24.502  1.00 86.81           C  
ATOM   3269  OG1 THR A 228      14.404   4.380 -22.556  1.00 86.81           O  
ATOM   3270  H   THR A 228      14.444   6.588 -21.137  1.00  0.00           H  
ATOM   3271  HA  THR A 228      15.131   6.544 -23.903  1.00  0.00           H  
ATOM   3272  HB  THR A 228      12.660   5.442 -22.520  1.00  0.00           H  
ATOM   3273 HG21 THR A 228      12.626   3.800 -24.357  1.00  0.00           H  
ATOM   3274 HG22 THR A 228      12.449   5.451 -24.996  1.00  0.00           H  
ATOM   3275 HG23 THR A 228      14.013   4.611 -25.123  1.00  0.00           H  
ATOM   3276  HG1 THR A 228      13.953   3.537 -22.484  1.00  0.00           H  
ATOM   3277  N   LEU A 229      12.413   8.296 -23.156  1.00 83.95           N  
ATOM   3278  CA  LEU A 229      11.498   9.323 -23.658  1.00 83.95           C  
ATOM   3279  C   LEU A 229      12.212  10.622 -24.027  1.00 83.95           C  
ATOM   3280  O   LEU A 229      11.834  11.229 -25.017  1.00 83.95           O  
ATOM   3281  CB  LEU A 229      10.408   9.611 -22.619  1.00 83.95           C  
ATOM   3282  CG  LEU A 229       9.415   8.459 -22.424  1.00 83.95           C  
ATOM   3283  CD1 LEU A 229       8.528   8.789 -21.231  1.00 83.95           C  
ATOM   3284  CD2 LEU A 229       8.519   8.217 -23.645  1.00 83.95           C  
ATOM   3285  H   LEU A 229      12.328   8.047 -22.181  1.00  0.00           H  
ATOM   3286  HA  LEU A 229      11.016   8.937 -24.556  1.00  0.00           H  
ATOM   3287  HB3 LEU A 229       9.864  10.511 -22.906  1.00  0.00           H  
ATOM   3288  HB2 LEU A 229      10.874   9.852 -21.664  1.00  0.00           H  
ATOM   3289  HG  LEU A 229       9.971   7.547 -22.208  1.00  0.00           H  
ATOM   3290 HD11 LEU A 229       7.813   7.981 -21.074  1.00  0.00           H  
ATOM   3291 HD12 LEU A 229       9.145   8.904 -20.340  1.00  0.00           H  
ATOM   3292 HD13 LEU A 229       7.989   9.717 -21.421  1.00  0.00           H  
ATOM   3293 HD21 LEU A 229       7.841   7.390 -23.440  1.00  0.00           H  
ATOM   3294 HD22 LEU A 229       7.941   9.117 -23.856  1.00  0.00           H  
ATOM   3295 HD23 LEU A 229       9.139   7.973 -24.507  1.00  0.00           H  
ATOM   3296  N   GLN A 230      13.259  11.018 -23.299  1.00 82.33           N  
ATOM   3297  CA  GLN A 230      14.082  12.178 -23.659  1.00 82.33           C  
ATOM   3298  C   GLN A 230      14.801  11.979 -25.001  1.00 82.33           C  
ATOM   3299  O   GLN A 230      14.920  12.919 -25.780  1.00 82.33           O  
ATOM   3300  CB  GLN A 230      15.100  12.448 -22.542  1.00 82.33           C  
ATOM   3301  CG  GLN A 230      14.446  13.078 -21.302  1.00 82.33           C  
ATOM   3302  CD  GLN A 230      15.414  13.200 -20.128  1.00 82.33           C  
ATOM   3303  NE2 GLN A 230      15.113  14.032 -19.155  1.00 82.33           N  
ATOM   3304  OE1 GLN A 230      16.441  12.550 -20.039  1.00 82.33           O  
ATOM   3305  H   GLN A 230      13.512  10.512 -22.463  1.00  0.00           H  
ATOM   3306  HA  GLN A 230      13.428  13.046 -23.746  1.00  0.00           H  
ATOM   3307  HB3 GLN A 230      15.880  13.109 -22.917  1.00  0.00           H  
ATOM   3308  HB2 GLN A 230      15.586  11.514 -22.261  1.00  0.00           H  
ATOM   3309  HG3 GLN A 230      13.586  12.480 -21.002  1.00  0.00           H  
ATOM   3310  HG2 GLN A 230      14.060  14.065 -21.558  1.00  0.00           H  
ATOM   3311 HE22 GLN A 230      15.735  14.133 -18.366  1.00  0.00           H  
ATOM   3312 HE21 GLN A 230      14.259  14.571 -19.198  1.00  0.00           H  
ATOM   3313  N   HIS A 231      15.234  10.752 -25.313  1.00 82.84           N  
ATOM   3314  CA  HIS A 231      15.822  10.433 -26.618  1.00 82.84           C  
ATOM   3315  C   HIS A 231      14.783  10.349 -27.747  1.00 82.84           C  
ATOM   3316  O   HIS A 231      15.090  10.627 -28.909  1.00 82.84           O  
ATOM   3317  CB  HIS A 231      16.620   9.128 -26.512  1.00 82.84           C  
ATOM   3318  CG  HIS A 231      17.954   9.327 -25.842  1.00 82.84           C  
ATOM   3319  CD2 HIS A 231      18.355   8.838 -24.629  1.00 82.84           C  
ATOM   3320  ND1 HIS A 231      19.015  10.032 -26.361  1.00 82.84           N  
ATOM   3321  CE1 HIS A 231      20.026   9.976 -25.479  1.00 82.84           C  
ATOM   3322  NE2 HIS A 231      19.670   9.256 -24.407  1.00 82.84           N  
ATOM   3323  H   HIS A 231      15.162  10.005 -24.638  1.00  0.00           H  
ATOM   3324  HA  HIS A 231      16.521  11.229 -26.870  1.00  0.00           H  
ATOM   3325  HB3 HIS A 231      16.775   8.715 -27.509  1.00  0.00           H  
ATOM   3326  HB2 HIS A 231      16.041   8.393 -25.955  1.00  0.00           H  
ATOM   3327  HD2 HIS A 231      17.676   8.242 -24.036  1.00  0.00           H  
ATOM   3328  HD1 HIS A 231      18.933  10.477 -27.264  1.00  0.00           H  
ATOM   3329  HE1 HIS A 231      20.960  10.474 -25.694  1.00  0.00           H  
ATOM   3330  N   CYS A 232      13.541   9.981 -27.436  1.00 75.72           N  
ATOM   3331  CA  CYS A 232      12.465   9.905 -28.416  1.00 75.72           C  
ATOM   3332  C   CYS A 232      11.810  11.285 -28.580  1.00 75.72           C  
ATOM   3333  O   CYS A 232      10.957  11.650 -27.784  1.00 75.72           O  
ATOM   3334  CB  CYS A 232      11.453   8.841 -27.964  1.00 75.72           C  
ATOM   3335  SG  CYS A 232      12.205   7.187 -27.977  1.00 75.72           S  
ATOM   3336  H   CYS A 232      13.310   9.737 -26.484  1.00  0.00           H  
ATOM   3337  HA  CYS A 232      12.887   9.602 -29.374  1.00  0.00           H  
ATOM   3338  HB3 CYS A 232      10.591   8.854 -28.630  1.00  0.00           H  
ATOM   3339  HB2 CYS A 232      11.108   9.075 -26.957  1.00  0.00           H  
ATOM   3340  HG  CYS A 232      11.304   6.286 -27.580  1.00  0.00           H  
ATOM   3341  N   LYS A 233      12.108  12.019 -29.665  1.00 67.05           N  
ATOM   3342  CA  LYS A 233      11.478  13.318 -30.030  1.00 67.05           C  
ATOM   3343  C   LYS A 233       9.947  13.270 -30.275  1.00 67.05           C  
ATOM   3344  O   LYS A 233       9.395  14.118 -30.969  1.00 67.05           O  
ATOM   3345  CB  LYS A 233      12.201  13.924 -31.254  1.00 67.05           C  
ATOM   3346  CG  LYS A 233      13.632  14.410 -30.981  1.00 67.05           C  
ATOM   3347  CD  LYS A 233      14.176  15.141 -32.220  1.00 67.05           C  
ATOM   3348  CE  LYS A 233      15.574  15.716 -31.952  1.00 67.05           C  
ATOM   3349  NZ  LYS A 233      16.106  16.451 -33.129  1.00 67.05           N1+
ATOM   3350  H   LYS A 233      12.811  11.696 -30.315  1.00  0.00           H  
ATOM   3351  HA  LYS A 233      11.645  13.997 -29.194  1.00  0.00           H  
ATOM   3352  HB3 LYS A 233      11.608  14.748 -31.651  1.00  0.00           H  
ATOM   3353  HB2 LYS A 233      12.217  13.192 -32.061  1.00  0.00           H  
ATOM   3354  HG3 LYS A 233      14.270  13.556 -30.754  1.00  0.00           H  
ATOM   3355  HG2 LYS A 233      13.627  15.091 -30.130  1.00  0.00           H  
ATOM   3356  HD3 LYS A 233      13.498  15.950 -32.492  1.00  0.00           H  
ATOM   3357  HD2 LYS A 233      14.224  14.448 -33.059  1.00  0.00           H  
ATOM   3358  HE3 LYS A 233      16.256  14.907 -31.692  1.00  0.00           H  
ATOM   3359  HE2 LYS A 233      15.532  16.386 -31.094  1.00  0.00           H  
ATOM   3360  HZ1 LYS A 233      17.024  16.812 -32.914  1.00  0.00           H  
ATOM   3361  HZ2 LYS A 233      16.168  15.823 -33.918  1.00  0.00           H  
ATOM   3362  HZ3 LYS A 233      15.487  17.216 -33.356  1.00  0.00           H  
ATOM   3363  N   ASN A 234       9.241  12.254 -29.786  1.00 65.73           N  
ATOM   3364  CA  ASN A 234       7.843  11.988 -30.090  1.00 65.73           C  
ATOM   3365  C   ASN A 234       6.948  12.239 -28.863  1.00 65.73           C  
ATOM   3366  O   ASN A 234       6.666  11.333 -28.077  1.00 65.73           O  
ATOM   3367  CB  ASN A 234       7.741  10.575 -30.695  1.00 65.73           C  
ATOM   3368  CG  ASN A 234       6.481  10.384 -31.519  1.00 65.73           C  
ATOM   3369  ND2 ASN A 234       6.403   9.301 -32.256  1.00 65.73           N  
ATOM   3370  OD1 ASN A 234       5.557  11.182 -31.529  1.00 65.73           O  
ATOM   3371  H   ASN A 234       9.674  11.598 -29.152  1.00  0.00           H  
ATOM   3372  HA  ASN A 234       7.538  12.694 -30.862  1.00  0.00           H  
ATOM   3373  HB3 ASN A 234       7.768   9.836 -29.895  1.00  0.00           H  
ATOM   3374  HB2 ASN A 234       8.616  10.385 -31.318  1.00  0.00           H  
ATOM   3375 HD22 ASN A 234       5.582   9.134 -32.822  1.00  0.00           H  
ATOM   3376 HD21 ASN A 234       7.163   8.636 -32.260  1.00  0.00           H  
ATOM   3377  N   GLU A 235       6.450  13.472 -28.750  1.00 62.17           N  
ATOM   3378  CA  GLU A 235       5.583  13.988 -27.672  1.00 62.17           C  
ATOM   3379  C   GLU A 235       4.346  13.122 -27.358  1.00 62.17           C  
ATOM   3380  O   GLU A 235       3.822  13.119 -26.240  1.00 62.17           O  
ATOM   3381  CB  GLU A 235       5.098  15.387 -28.106  1.00 62.17           C  
ATOM   3382  CG  GLU A 235       6.197  16.461 -28.063  1.00 62.17           C  
ATOM   3383  CD  GLU A 235       6.732  16.692 -26.641  1.00 62.17           C  
ATOM   3384  OE1 GLU A 235       7.917  17.065 -26.532  1.00 62.17           O  
ATOM   3385  OE2 GLU A 235       5.971  16.420 -25.677  1.00 62.17           O1-
ATOM   3386  H   GLU A 235       6.659  14.167 -29.451  1.00  0.00           H  
ATOM   3387  HA  GLU A 235       6.177  14.091 -26.764  1.00  0.00           H  
ATOM   3388  HB3 GLU A 235       4.266  15.695 -27.472  1.00  0.00           H  
ATOM   3389  HB2 GLU A 235       4.686  15.331 -29.114  1.00  0.00           H  
ATOM   3390  HG3 GLU A 235       5.802  17.397 -28.458  1.00  0.00           H  
ATOM   3391  HG2 GLU A 235       7.017  16.166 -28.717  1.00  0.00           H  
ATOM   3392  N   LYS A 236       3.855  12.337 -28.331  1.00 58.40           N  
ATOM   3393  CA  LYS A 236       2.580  11.612 -28.206  1.00 58.40           C  
ATOM   3394  C   LYS A 236       2.607  10.450 -27.202  1.00 58.40           C  
ATOM   3395  O   LYS A 236       1.538  10.022 -26.765  1.00 58.40           O  
ATOM   3396  CB  LYS A 236       2.078  11.173 -29.594  1.00 58.40           C  
ATOM   3397  CG  LYS A 236       1.608  12.370 -30.439  1.00 58.40           C  
ATOM   3398  CD  LYS A 236       1.002  11.928 -31.782  1.00 58.40           C  
ATOM   3399  CE  LYS A 236       0.544  13.157 -32.582  1.00 58.40           C  
ATOM   3400  NZ  LYS A 236       0.007  12.799 -33.924  1.00 58.40           N1+
ATOM   3401  H   LYS A 236       4.367  12.225 -29.194  1.00  0.00           H  
ATOM   3402  HA  LYS A 236       1.852  12.329 -27.828  1.00  0.00           H  
ATOM   3403  HB3 LYS A 236       1.256  10.468 -29.476  1.00  0.00           H  
ATOM   3404  HB2 LYS A 236       2.878  10.649 -30.120  1.00  0.00           H  
ATOM   3405  HG3 LYS A 236       2.449  13.037 -30.622  1.00  0.00           H  
ATOM   3406  HG2 LYS A 236       0.867  12.940 -29.878  1.00  0.00           H  
ATOM   3407  HD3 LYS A 236       0.149  11.277 -31.599  1.00  0.00           H  
ATOM   3408  HD2 LYS A 236       1.750  11.381 -32.355  1.00  0.00           H  
ATOM   3409  HE3 LYS A 236       1.382  13.845 -32.699  1.00  0.00           H  
ATOM   3410  HE2 LYS A 236      -0.219  13.694 -32.018  1.00  0.00           H  
ATOM   3411  HZ1 LYS A 236      -0.280  13.639 -34.407  1.00  0.00           H  
ATOM   3412  HZ2 LYS A 236       0.723  12.330 -34.459  1.00  0.00           H  
ATOM   3413  HZ3 LYS A 236      -0.789  12.187 -33.815  1.00  0.00           H  
ATOM   3414  N   LYS A 237       3.776   9.938 -26.784  1.00 61.06           N  
ATOM   3415  CA  LYS A 237       3.864   8.801 -25.834  1.00 61.06           C  
ATOM   3416  C   LYS A 237       3.752   9.186 -24.348  1.00 61.06           C  
ATOM   3417  O   LYS A 237       3.703   8.303 -23.495  1.00 61.06           O  
ATOM   3418  CB  LYS A 237       5.099   7.929 -26.134  1.00 61.06           C  
ATOM   3419  CG  LYS A 237       4.891   7.037 -27.375  1.00 61.06           C  
ATOM   3420  CD  LYS A 237       6.034   6.019 -27.522  1.00 61.06           C  
ATOM   3421  CE  LYS A 237       5.810   5.076 -28.714  1.00 61.06           C  
ATOM   3422  NZ  LYS A 237       6.911   4.080 -28.835  1.00 61.06           N1+
ATOM   3423  H   LYS A 237       4.645  10.328 -27.117  1.00  0.00           H  
ATOM   3424  HA  LYS A 237       2.999   8.172 -26.043  1.00  0.00           H  
ATOM   3425  HB3 LYS A 237       5.319   7.302 -25.270  1.00  0.00           H  
ATOM   3426  HB2 LYS A 237       5.967   8.569 -26.289  1.00  0.00           H  
ATOM   3427  HG3 LYS A 237       4.844   7.662 -28.267  1.00  0.00           H  
ATOM   3428  HG2 LYS A 237       3.942   6.508 -27.286  1.00  0.00           H  
ATOM   3429  HD3 LYS A 237       6.119   5.434 -26.607  1.00  0.00           H  
ATOM   3430  HD2 LYS A 237       6.977   6.550 -27.652  1.00  0.00           H  
ATOM   3431  HE3 LYS A 237       5.747   5.660 -29.632  1.00  0.00           H  
ATOM   3432  HE2 LYS A 237       4.860   4.555 -28.590  1.00  0.00           H  
ATOM   3433  HZ1 LYS A 237       6.734   3.476 -29.626  1.00  0.00           H  
ATOM   3434  HZ2 LYS A 237       7.788   4.560 -28.969  1.00  0.00           H  
ATOM   3435  HZ3 LYS A 237       6.958   3.524 -27.993  1.00  0.00           H  
ATOM   3436  N   ASN A 238       3.606  10.471 -24.020  1.00 68.66           N  
ATOM   3437  CA  ASN A 238       3.711  10.961 -22.641  1.00 68.66           C  
ATOM   3438  C   ASN A 238       2.526  10.627 -21.709  1.00 68.66           C  
ATOM   3439  O   ASN A 238       2.697  10.606 -20.493  1.00 68.66           O  
ATOM   3440  CB  ASN A 238       4.005  12.478 -22.715  1.00 68.66           C  
ATOM   3441  CG  ASN A 238       5.475  12.766 -23.004  1.00 68.66           C  
ATOM   3442  ND2 ASN A 238       5.823  13.933 -23.492  1.00 68.66           N  
ATOM   3443  OD1 ASN A 238       6.326  11.933 -22.751  1.00 68.66           O  
ATOM   3444  H   ASN A 238       3.414  11.156 -24.736  1.00  0.00           H  
ATOM   3445  HA  ASN A 238       4.594  10.491 -22.207  1.00  0.00           H  
ATOM   3446  HB3 ASN A 238       3.722  12.948 -21.773  1.00  0.00           H  
ATOM   3447  HB2 ASN A 238       3.387  12.931 -23.490  1.00  0.00           H  
ATOM   3448 HD22 ASN A 238       6.796  14.129 -23.685  1.00  0.00           H  
ATOM   3449 HD21 ASN A 238       5.120  14.634 -23.674  1.00  0.00           H  
ATOM   3450  N   LYS A 239       1.313  10.353 -22.211  1.00 68.53           N  
ATOM   3451  CA  LYS A 239       0.121  10.352 -21.334  1.00 68.53           C  
ATOM   3452  C   LYS A 239       0.009   9.153 -20.387  1.00 68.53           C  
ATOM   3453  O   LYS A 239      -0.256   9.339 -19.204  1.00 68.53           O  
ATOM   3454  CB  LYS A 239      -1.149  10.569 -22.168  1.00 68.53           C  
ATOM   3455  CG  LYS A 239      -2.343  10.867 -21.249  1.00 68.53           C  
ATOM   3456  CD  LYS A 239      -3.510  11.479 -22.027  1.00 68.53           C  
ATOM   3457  CE  LYS A 239      -4.603  11.875 -21.031  1.00 68.53           C  
ATOM   3458  NZ  LYS A 239      -5.354  13.053 -21.508  1.00 68.53           N1+
ATOM   3459  H   LYS A 239       1.208  10.145 -23.193  1.00  0.00           H  
ATOM   3460  HA  LYS A 239       0.214  11.231 -20.697  1.00  0.00           H  
ATOM   3461  HB3 LYS A 239      -1.356   9.672 -22.753  1.00  0.00           H  
ATOM   3462  HB2 LYS A 239      -0.997  11.405 -22.850  1.00  0.00           H  
ATOM   3463  HG3 LYS A 239      -2.032  11.554 -20.462  1.00  0.00           H  
ATOM   3464  HG2 LYS A 239      -2.672   9.946 -20.769  1.00  0.00           H  
ATOM   3465  HD3 LYS A 239      -3.905  10.744 -22.727  1.00  0.00           H  
ATOM   3466  HD2 LYS A 239      -3.165  12.366 -22.559  1.00  0.00           H  
ATOM   3467  HE3 LYS A 239      -4.150  12.100 -20.065  1.00  0.00           H  
ATOM   3468  HE2 LYS A 239      -5.288  11.040 -20.894  1.00  0.00           H  
ATOM   3469  HZ1 LYS A 239      -6.069  13.293 -20.834  1.00  0.00           H  
ATOM   3470  HZ2 LYS A 239      -4.724  13.833 -21.620  1.00  0.00           H  
ATOM   3471  HZ3 LYS A 239      -5.788  12.840 -22.395  1.00  0.00           H  
ATOM   3472  N   ALA A 240       0.225   7.930 -20.881  1.00 63.70           N  
ATOM   3473  CA  ALA A 240       0.183   6.733 -20.034  1.00 63.70           C  
ATOM   3474  C   ALA A 240       1.329   6.720 -19.009  1.00 63.70           C  
ATOM   3475  O   ALA A 240       1.148   6.252 -17.888  1.00 63.70           O  
ATOM   3476  CB  ALA A 240       0.219   5.489 -20.928  1.00 63.70           C  
ATOM   3477  H   ALA A 240       0.425   7.812 -21.865  1.00  0.00           H  
ATOM   3478  HA  ALA A 240      -0.762   6.735 -19.490  1.00  0.00           H  
ATOM   3479  HB1 ALA A 240       0.188   4.594 -20.308  1.00  0.00           H  
ATOM   3480  HB2 ALA A 240      -0.642   5.497 -21.597  1.00  0.00           H  
ATOM   3481  HB3 ALA A 240       1.137   5.490 -21.517  1.00  0.00           H  
ATOM   3482  N   VAL A 241       2.479   7.284 -19.391  1.00 71.50           N  
ATOM   3483  CA  VAL A 241       3.637   7.468 -18.509  1.00 71.50           C  
ATOM   3484  C   VAL A 241       3.299   8.445 -17.397  1.00 71.50           C  
ATOM   3485  O   VAL A 241       3.497   8.104 -16.244  1.00 71.50           O  
ATOM   3486  CB  VAL A 241       4.861   7.953 -19.299  1.00 71.50           C  
ATOM   3487  CG1 VAL A 241       6.069   8.180 -18.383  1.00 71.50           C  
ATOM   3488  CG2 VAL A 241       5.219   6.897 -20.346  1.00 71.50           C  
ATOM   3489  H   VAL A 241       2.589   7.615 -20.338  1.00  0.00           H  
ATOM   3490  HA  VAL A 241       3.881   6.506 -18.059  1.00  0.00           H  
ATOM   3491  HB  VAL A 241       4.613   8.886 -19.803  1.00  0.00           H  
ATOM   3492 HG11 VAL A 241       6.917   8.522 -18.976  1.00  0.00           H  
ATOM   3493 HG12 VAL A 241       5.821   8.933 -17.635  1.00  0.00           H  
ATOM   3494 HG13 VAL A 241       6.330   7.247 -17.885  1.00  0.00           H  
ATOM   3495 HG21 VAL A 241       6.087   7.229 -20.915  1.00  0.00           H  
ATOM   3496 HG22 VAL A 241       5.450   5.956 -19.848  1.00  0.00           H  
ATOM   3497 HG23 VAL A 241       4.375   6.754 -21.021  1.00  0.00           H  
ATOM   3498  N   LYS A 242       2.702   9.602 -17.717  1.00 78.41           N  
ATOM   3499  CA  LYS A 242       2.249  10.579 -16.713  1.00 78.41           C  
ATOM   3500  C   LYS A 242       1.279   9.968 -15.699  1.00 78.41           C  
ATOM   3501  O   LYS A 242       1.413  10.243 -14.515  1.00 78.41           O  
ATOM   3502  CB  LYS A 242       1.609  11.797 -17.401  1.00 78.41           C  
ATOM   3503  CG  LYS A 242       2.657  12.734 -18.018  1.00 78.41           C  
ATOM   3504  CD  LYS A 242       1.995  13.874 -18.809  1.00 78.41           C  
ATOM   3505  CE  LYS A 242       3.085  14.782 -19.396  1.00 78.41           C  
ATOM   3506  NZ  LYS A 242       2.540  15.986 -20.077  1.00 78.41           N1+
ATOM   3507  H   LYS A 242       2.546   9.838 -18.687  1.00  0.00           H  
ATOM   3508  HA  LYS A 242       3.126  10.926 -16.167  1.00  0.00           H  
ATOM   3509  HB3 LYS A 242       1.011  12.350 -16.676  1.00  0.00           H  
ATOM   3510  HB2 LYS A 242       0.924  11.457 -18.177  1.00  0.00           H  
ATOM   3511  HG3 LYS A 242       3.309  12.164 -18.680  1.00  0.00           H  
ATOM   3512  HG2 LYS A 242       3.279  13.153 -17.228  1.00  0.00           H  
ATOM   3513  HD3 LYS A 242       1.357  14.456 -18.144  1.00  0.00           H  
ATOM   3514  HD2 LYS A 242       1.397  13.456 -19.619  1.00  0.00           H  
ATOM   3515  HE3 LYS A 242       3.691  14.211 -20.099  1.00  0.00           H  
ATOM   3516  HE2 LYS A 242       3.765  15.091 -18.602  1.00  0.00           H  
ATOM   3517  HZ1 LYS A 242       3.301  16.541 -20.441  1.00  0.00           H  
ATOM   3518  HZ2 LYS A 242       1.939  15.701 -20.837  1.00  0.00           H  
ATOM   3519  HZ3 LYS A 242       2.009  16.536 -19.417  1.00  0.00           H  
ATOM   3520  N   MET A 243       0.335   9.132 -16.147  1.00 73.20           N  
ATOM   3521  CA  MET A 243      -0.620   8.473 -15.246  1.00 73.20           C  
ATOM   3522  C   MET A 243       0.076   7.560 -14.238  1.00 73.20           C  
ATOM   3523  O   MET A 243      -0.156   7.693 -13.045  1.00 73.20           O  
ATOM   3524  CB  MET A 243      -1.681   7.702 -16.045  1.00 73.20           C  
ATOM   3525  CG  MET A 243      -2.750   7.070 -15.141  1.00 73.20           C  
ATOM   3526  SD  MET A 243      -3.966   6.069 -16.043  1.00 73.20           S  
ATOM   3527  CE  MET A 243      -2.998   4.542 -16.219  1.00 73.20           C  
ATOM   3528  H   MET A 243       0.262   8.937 -17.134  1.00  0.00           H  
ATOM   3529  HA  MET A 243      -1.135   9.252 -14.685  1.00  0.00           H  
ATOM   3530  HB3 MET A 243      -1.196   6.922 -16.633  1.00  0.00           H  
ATOM   3531  HB2 MET A 243      -2.160   8.375 -16.757  1.00  0.00           H  
ATOM   3532  HG3 MET A 243      -3.267   7.855 -14.588  1.00  0.00           H  
ATOM   3533  HG2 MET A 243      -2.264   6.454 -14.384  1.00  0.00           H  
ATOM   3534  HE1 MET A 243      -3.587   3.799 -16.755  1.00  0.00           H  
ATOM   3535  HE2 MET A 243      -2.084   4.753 -16.774  1.00  0.00           H  
ATOM   3536  HE3 MET A 243      -2.741   4.159 -15.231  1.00  0.00           H  
ATOM   3537  N   ILE A 244       0.926   6.642 -14.701  1.00 71.90           N  
ATOM   3538  CA  ILE A 244       1.543   5.658 -13.801  1.00 71.90           C  
ATOM   3539  C   ILE A 244       2.684   6.310 -13.012  1.00 71.90           C  
ATOM   3540  O   ILE A 244       2.867   5.972 -11.851  1.00 71.90           O  
ATOM   3541  CB  ILE A 244       1.925   4.369 -14.564  1.00 71.90           C  
ATOM   3542  CG1 ILE A 244       0.648   3.813 -15.242  1.00 71.90           C  
ATOM   3543  CG2 ILE A 244       2.470   3.261 -13.633  1.00 71.90           C  
ATOM   3544  CD1 ILE A 244       0.878   2.645 -16.188  1.00 71.90           C  
ATOM   3545  H   ILE A 244       1.153   6.615 -15.684  1.00  0.00           H  
ATOM   3546  HA  ILE A 244       0.781   5.378 -13.075  1.00  0.00           H  
ATOM   3547  HB  ILE A 244       2.670   4.603 -15.326  1.00  0.00           H  
ATOM   3548 HG13 ILE A 244       0.144   4.617 -15.777  1.00  0.00           H  
ATOM   3549 HG12 ILE A 244      -0.068   3.520 -14.474  1.00  0.00           H  
ATOM   3550 HG21 ILE A 244       2.722   2.380 -14.224  1.00  0.00           H  
ATOM   3551 HG22 ILE A 244       3.361   3.620 -13.120  1.00  0.00           H  
ATOM   3552 HG23 ILE A 244       1.709   3.000 -12.897  1.00  0.00           H  
ATOM   3553 HD11 ILE A 244      -0.074   2.328 -16.611  1.00  0.00           H  
ATOM   3554 HD12 ILE A 244       1.547   2.955 -16.990  1.00  0.00           H  
ATOM   3555 HD13 ILE A 244       1.327   1.817 -15.640  1.00  0.00           H  
ATOM   3556  N   PHE A 245       3.370   7.313 -13.569  1.00 81.75           N  
ATOM   3557  CA  PHE A 245       4.303   8.153 -12.815  1.00 81.75           C  
ATOM   3558  C   PHE A 245       3.593   8.833 -11.643  1.00 81.75           C  
ATOM   3559  O   PHE A 245       4.114   8.813 -10.537  1.00 81.75           O  
ATOM   3560  CB  PHE A 245       4.931   9.211 -13.730  1.00 81.75           C  
ATOM   3561  CG  PHE A 245       5.942  10.096 -13.027  1.00 81.75           C  
ATOM   3562  CD1 PHE A 245       5.636  11.440 -12.740  1.00 81.75           C  
ATOM   3563  CD2 PHE A 245       7.183   9.566 -12.630  1.00 81.75           C  
ATOM   3564  CE1 PHE A 245       6.578  12.249 -12.080  1.00 81.75           C  
ATOM   3565  CE2 PHE A 245       8.127  10.375 -11.977  1.00 81.75           C  
ATOM   3566  CZ  PHE A 245       7.825  11.720 -11.704  1.00 81.75           C  
ATOM   3567  H   PHE A 245       3.255   7.520 -14.550  1.00  0.00           H  
ATOM   3568  HA  PHE A 245       5.098   7.521 -12.419  1.00  0.00           H  
ATOM   3569  HB3 PHE A 245       4.144   9.831 -14.159  1.00  0.00           H  
ATOM   3570  HB2 PHE A 245       5.408   8.720 -14.578  1.00  0.00           H  
ATOM   3571  HD1 PHE A 245       4.679  11.849 -13.027  1.00  0.00           H  
ATOM   3572  HD2 PHE A 245       7.416   8.530 -12.826  1.00  0.00           H  
ATOM   3573  HE1 PHE A 245       6.344  13.280 -11.860  1.00  0.00           H  
ATOM   3574  HE2 PHE A 245       9.083   9.963 -11.686  1.00  0.00           H  
ATOM   3575  HZ  PHE A 245       8.550  12.346 -11.207  1.00  0.00           H  
ATOM   3576  N   ALA A 246       2.383   9.364 -11.854  1.00 83.07           N  
ATOM   3577  CA  ALA A 246       1.585   9.925 -10.769  1.00 83.07           C  
ATOM   3578  C   ALA A 246       1.211   8.865  -9.723  1.00 83.07           C  
ATOM   3579  O   ALA A 246       1.342   9.148  -8.542  1.00 83.07           O  
ATOM   3580  CB  ALA A 246       0.348  10.623 -11.344  1.00 83.07           C  
ATOM   3581  H   ALA A 246       1.997   9.386 -12.787  1.00  0.00           H  
ATOM   3582  HA  ALA A 246       2.190  10.682 -10.270  1.00  0.00           H  
ATOM   3583  HB1 ALA A 246      -0.246  11.039 -10.532  1.00  0.00           H  
ATOM   3584  HB2 ALA A 246       0.661  11.423 -12.013  1.00  0.00           H  
ATOM   3585  HB3 ALA A 246      -0.251   9.901 -11.899  1.00  0.00           H  
ATOM   3586  N   VAL A 247       0.815   7.649 -10.130  1.00 77.76           N  
ATOM   3587  CA  VAL A 247       0.559   6.537  -9.189  1.00 77.76           C  
ATOM   3588  C   VAL A 247       1.817   6.183  -8.391  1.00 77.76           C  
ATOM   3589  O   VAL A 247       1.731   5.979  -7.191  1.00 77.76           O  
ATOM   3590  CB  VAL A 247       0.022   5.277  -9.903  1.00 77.76           C  
ATOM   3591  CG1 VAL A 247      -0.185   4.090  -8.955  1.00 77.76           C  
ATOM   3592  CG2 VAL A 247      -1.332   5.539 -10.573  1.00 77.76           C  
ATOM   3593  H   VAL A 247       0.681   7.464 -11.114  1.00  0.00           H  
ATOM   3594  HA  VAL A 247      -0.202   6.868  -8.481  1.00  0.00           H  
ATOM   3595  HB  VAL A 247       0.737   4.985 -10.672  1.00  0.00           H  
ATOM   3596 HG11 VAL A 247      -0.563   3.237  -9.518  1.00  0.00           H  
ATOM   3597 HG12 VAL A 247       0.766   3.825  -8.491  1.00  0.00           H  
ATOM   3598 HG13 VAL A 247      -0.903   4.362  -8.182  1.00  0.00           H  
ATOM   3599 HG21 VAL A 247      -1.677   4.631 -11.065  1.00  0.00           H  
ATOM   3600 HG22 VAL A 247      -2.058   5.842  -9.819  1.00  0.00           H  
ATOM   3601 HG23 VAL A 247      -1.224   6.333 -11.312  1.00  0.00           H  
ATOM   3602  N   VAL A 248       2.995   6.157  -9.021  1.00 81.64           N  
ATOM   3603  CA  VAL A 248       4.262   5.857  -8.338  1.00 81.64           C  
ATOM   3604  C   VAL A 248       4.677   6.969  -7.386  1.00 81.64           C  
ATOM   3605  O   VAL A 248       5.047   6.681  -6.255  1.00 81.64           O  
ATOM   3606  CB  VAL A 248       5.374   5.544  -9.355  1.00 81.64           C  
ATOM   3607  CG1 VAL A 248       6.785   5.532  -8.748  1.00 81.64           C  
ATOM   3608  CG2 VAL A 248       5.090   4.161  -9.943  1.00 81.64           C  
ATOM   3609  H   VAL A 248       3.041   6.348 -10.011  1.00  0.00           H  
ATOM   3610  HA  VAL A 248       4.106   4.960  -7.741  1.00  0.00           H  
ATOM   3611  HB  VAL A 248       5.340   6.283 -10.154  1.00  0.00           H  
ATOM   3612 HG11 VAL A 248       7.513   5.303  -9.525  1.00  0.00           H  
ATOM   3613 HG12 VAL A 248       7.004   6.508  -8.319  1.00  0.00           H  
ATOM   3614 HG13 VAL A 248       6.838   4.773  -7.967  1.00  0.00           H  
ATOM   3615 HG21 VAL A 248       5.863   3.909 -10.670  1.00  0.00           H  
ATOM   3616 HG22 VAL A 248       5.089   3.419  -9.145  1.00  0.00           H  
ATOM   3617 HG23 VAL A 248       4.117   4.167 -10.435  1.00  0.00           H  
ATOM   3618  N   VAL A 249       4.598   8.232  -7.803  1.00 85.34           N  
ATOM   3619  CA  VAL A 249       4.897   9.377  -6.931  1.00 85.34           C  
ATOM   3620  C   VAL A 249       3.920   9.427  -5.762  1.00 85.34           C  
ATOM   3621  O   VAL A 249       4.341   9.689  -4.641  1.00 85.34           O  
ATOM   3622  CB  VAL A 249       4.870  10.697  -7.719  1.00 85.34           C  
ATOM   3623  CG1 VAL A 249       4.942  11.937  -6.818  1.00 85.34           C  
ATOM   3624  CG2 VAL A 249       6.068  10.765  -8.676  1.00 85.34           C  
ATOM   3625  H   VAL A 249       4.325   8.432  -8.755  1.00  0.00           H  
ATOM   3626  HA  VAL A 249       5.901   9.243  -6.527  1.00  0.00           H  
ATOM   3627  HB  VAL A 249       3.950  10.739  -8.303  1.00  0.00           H  
ATOM   3628 HG11 VAL A 249       4.919  12.836  -7.433  1.00  0.00           H  
ATOM   3629 HG12 VAL A 249       4.090  11.942  -6.138  1.00  0.00           H  
ATOM   3630 HG13 VAL A 249       5.866  11.915  -6.241  1.00  0.00           H  
ATOM   3631 HG21 VAL A 249       6.039  11.703  -9.229  1.00  0.00           H  
ATOM   3632 HG22 VAL A 249       6.994  10.709  -8.104  1.00  0.00           H  
ATOM   3633 HG23 VAL A 249       6.023   9.930  -9.376  1.00  0.00           H  
ATOM   3634  N   LEU A 250       2.640   9.141  -6.006  1.00 84.36           N  
ATOM   3635  CA  LEU A 250       1.635   9.036  -4.958  1.00 84.36           C  
ATOM   3636  C   LEU A 250       1.990   7.909  -3.985  1.00 84.36           C  
ATOM   3637  O   LEU A 250       2.074   8.150  -2.787  1.00 84.36           O  
ATOM   3638  CB  LEU A 250       0.259   8.808  -5.607  1.00 84.36           C  
ATOM   3639  CG  LEU A 250      -0.850   8.863  -4.552  1.00 84.36           C  
ATOM   3640  CD1 LEU A 250      -1.291  10.310  -4.345  1.00 84.36           C  
ATOM   3641  CD2 LEU A 250      -2.025   7.957  -4.914  1.00 84.36           C  
ATOM   3642  H   LEU A 250       2.329   8.984  -6.954  1.00  0.00           H  
ATOM   3643  HA  LEU A 250       1.608   9.976  -4.407  1.00  0.00           H  
ATOM   3644  HB3 LEU A 250       0.246   7.835  -6.097  1.00  0.00           H  
ATOM   3645  HB2 LEU A 250       0.081   9.574  -6.360  1.00  0.00           H  
ATOM   3646  HG  LEU A 250      -0.432   8.505  -3.611  1.00  0.00           H  
ATOM   3647 HD11 LEU A 250      -2.080  10.346  -3.594  1.00  0.00           H  
ATOM   3648 HD12 LEU A 250      -0.441  10.903  -4.008  1.00  0.00           H  
ATOM   3649 HD13 LEU A 250      -1.666  10.713  -5.286  1.00  0.00           H  
ATOM   3650 HD21 LEU A 250      -2.790   8.026  -4.139  1.00  0.00           H  
ATOM   3651 HD22 LEU A 250      -2.447   8.272  -5.868  1.00  0.00           H  
ATOM   3652 HD23 LEU A 250      -1.679   6.927  -4.992  1.00  0.00           H  
ATOM   3653  N   PHE A 251       2.248   6.702  -4.493  1.00 78.46           N  
ATOM   3654  CA  PHE A 251       2.593   5.554  -3.664  1.00 78.46           C  
ATOM   3655  C   PHE A 251       3.836   5.844  -2.821  1.00 78.46           C  
ATOM   3656  O   PHE A 251       3.794   5.743  -1.600  1.00 78.46           O  
ATOM   3657  CB  PHE A 251       2.750   4.299  -4.538  1.00 78.46           C  
ATOM   3658  CG  PHE A 251       2.884   3.058  -3.690  1.00 78.46           C  
ATOM   3659  CD1 PHE A 251       4.115   2.766  -3.080  1.00 78.46           C  
ATOM   3660  CD2 PHE A 251       1.745   2.295  -3.374  1.00 78.46           C  
ATOM   3661  CE1 PHE A 251       4.172   1.812  -2.061  1.00 78.46           C  
ATOM   3662  CE2 PHE A 251       1.812   1.301  -2.388  1.00 78.46           C  
ATOM   3663  CZ  PHE A 251       3.015   1.103  -1.695  1.00 78.46           C  
ATOM   3664  H   PHE A 251       2.206   6.555  -5.490  1.00  0.00           H  
ATOM   3665  HA  PHE A 251       1.763   5.379  -2.980  1.00  0.00           H  
ATOM   3666  HB3 PHE A 251       3.632   4.405  -5.169  1.00  0.00           H  
ATOM   3667  HB2 PHE A 251       1.882   4.201  -5.191  1.00  0.00           H  
ATOM   3668  HD1 PHE A 251       5.011   3.279  -3.399  1.00  0.00           H  
ATOM   3669  HD2 PHE A 251       0.814   2.474  -3.892  1.00  0.00           H  
ATOM   3670  HE1 PHE A 251       5.105   1.617  -1.554  1.00  0.00           H  
ATOM   3671  HE2 PHE A 251       0.943   0.699  -2.169  1.00  0.00           H  
ATOM   3672  HZ  PHE A 251       3.050   0.401  -0.876  1.00  0.00           H  
ATOM   3673  N   LEU A 252       4.927   6.276  -3.454  1.00 82.03           N  
ATOM   3674  CA  LEU A 252       6.179   6.575  -2.767  1.00 82.03           C  
ATOM   3675  C   LEU A 252       6.035   7.743  -1.792  1.00 82.03           C  
ATOM   3676  O   LEU A 252       6.509   7.639  -0.669  1.00 82.03           O  
ATOM   3677  CB  LEU A 252       7.283   6.863  -3.797  1.00 82.03           C  
ATOM   3678  CG  LEU A 252       7.727   5.635  -4.608  1.00 82.03           C  
ATOM   3679  CD1 LEU A 252       8.833   6.050  -5.579  1.00 82.03           C  
ATOM   3680  CD2 LEU A 252       8.228   4.522  -3.689  1.00 82.03           C  
ATOM   3681  H   LEU A 252       4.910   6.410  -4.455  1.00  0.00           H  
ATOM   3682  HA  LEU A 252       6.470   5.694  -2.198  1.00  0.00           H  
ATOM   3683  HB3 LEU A 252       8.147   7.293  -3.289  1.00  0.00           H  
ATOM   3684  HB2 LEU A 252       6.945   7.645  -4.478  1.00  0.00           H  
ATOM   3685  HG  LEU A 252       6.876   5.264  -5.181  1.00  0.00           H  
ATOM   3686 HD11 LEU A 252       9.153   5.184  -6.159  1.00  0.00           H  
ATOM   3687 HD12 LEU A 252       8.454   6.818  -6.254  1.00  0.00           H  
ATOM   3688 HD13 LEU A 252       9.680   6.444  -5.019  1.00  0.00           H  
ATOM   3689 HD21 LEU A 252       8.536   3.665  -4.288  1.00  0.00           H  
ATOM   3690 HD22 LEU A 252       9.078   4.883  -3.110  1.00  0.00           H  
ATOM   3691 HD23 LEU A 252       7.429   4.222  -3.011  1.00  0.00           H  
ATOM   3692  N   GLY A 253       5.376   8.832  -2.183  1.00 86.27           N  
ATOM   3693  CA  GLY A 253       5.211  10.008  -1.328  1.00 86.27           C  
ATOM   3694  C   GLY A 253       4.376   9.736  -0.078  1.00 86.27           C  
ATOM   3695  O   GLY A 253       4.633  10.339   0.957  1.00 86.27           O  
ATOM   3696  H   GLY A 253       4.965   8.870  -3.104  1.00  0.00           H  
ATOM   3697  HA3 GLY A 253       4.749  10.811  -1.904  1.00  0.00           H  
ATOM   3698  HA2 GLY A 253       6.192  10.382  -1.034  1.00  0.00           H  
ATOM   3699  N   PHE A 254       3.411   8.817  -0.163  1.00 87.09           N  
ATOM   3700  CA  PHE A 254       2.496   8.509   0.933  1.00 87.09           C  
ATOM   3701  C   PHE A 254       3.013   7.355   1.804  1.00 87.09           C  
ATOM   3702  O   PHE A 254       2.938   7.438   3.025  1.00 87.09           O  
ATOM   3703  CB  PHE A 254       1.095   8.248   0.351  1.00 87.09           C  
ATOM   3704  CG  PHE A 254       0.329   9.500  -0.074  1.00 87.09           C  
ATOM   3705  CD1 PHE A 254      -0.919   9.768   0.507  1.00 87.09           C  
ATOM   3706  CD2 PHE A 254       0.827  10.410  -1.025  1.00 87.09           C  
ATOM   3707  CE1 PHE A 254      -1.614  10.957   0.247  1.00 87.09           C  
ATOM   3708  CE2 PHE A 254       0.115  11.584  -1.331  1.00 87.09           C  
ATOM   3709  CZ  PHE A 254      -1.093  11.874  -0.675  1.00 87.09           C  
ATOM   3710  H   PHE A 254       3.287   8.294  -1.018  1.00  0.00           H  
ATOM   3711  HA  PHE A 254       2.429   9.394   1.566  1.00  0.00           H  
ATOM   3712  HB3 PHE A 254       0.503   7.691   1.077  1.00  0.00           H  
ATOM   3713  HB2 PHE A 254       1.179   7.571  -0.498  1.00  0.00           H  
ATOM   3714  HD1 PHE A 254      -1.369   9.049   1.175  1.00  0.00           H  
ATOM   3715  HD2 PHE A 254       1.761  10.209  -1.527  1.00  0.00           H  
ATOM   3716  HE1 PHE A 254      -2.545  11.162   0.754  1.00  0.00           H  
ATOM   3717  HE2 PHE A 254       0.496  12.267  -2.075  1.00  0.00           H  
ATOM   3718  HZ  PHE A 254      -1.618  12.796  -0.874  1.00  0.00           H  
ATOM   3719  N   TRP A 255       3.603   6.313   1.206  1.00 85.07           N  
ATOM   3720  CA  TRP A 255       4.103   5.149   1.946  1.00 85.07           C  
ATOM   3721  C   TRP A 255       5.541   5.288   2.440  1.00 85.07           C  
ATOM   3722  O   TRP A 255       5.861   4.747   3.497  1.00 85.07           O  
ATOM   3723  CB  TRP A 255       3.956   3.880   1.098  1.00 85.07           C  
ATOM   3724  CG  TRP A 255       2.555   3.372   1.022  1.00 85.07           C  
ATOM   3725  CD1 TRP A 255       1.682   3.540   0.004  1.00 85.07           C  
ATOM   3726  CD2 TRP A 255       1.836   2.635   2.049  1.00 85.07           C  
ATOM   3727  CE2 TRP A 255       0.523   2.352   1.572  1.00 85.07           C  
ATOM   3728  CE3 TRP A 255       2.166   2.196   3.346  1.00 85.07           C  
ATOM   3729  NE1 TRP A 255       0.483   2.930   0.320  1.00 85.07           N  
ATOM   3730  CH2 TRP A 255      -0.063   1.239   3.636  1.00 85.07           C  
ATOM   3731  CZ2 TRP A 255      -0.419   1.657   2.343  1.00 85.07           C  
ATOM   3732  CZ3 TRP A 255       1.227   1.502   4.132  1.00 85.07           C  
ATOM   3733  H   TRP A 255       3.720   6.307   0.203  1.00  0.00           H  
ATOM   3734  HA  TRP A 255       3.469   5.027   2.824  1.00  0.00           H  
ATOM   3735  HB3 TRP A 255       4.603   3.100   1.499  1.00  0.00           H  
ATOM   3736  HB2 TRP A 255       4.325   4.074   0.091  1.00  0.00           H  
ATOM   3737  HD1 TRP A 255       1.980   4.084  -0.878  1.00  0.00           H  
ATOM   3738  HE3 TRP A 255       3.149   2.391   3.750  1.00  0.00           H  
ATOM   3739  HE1 TRP A 255      -0.282   2.949  -0.338  1.00  0.00           H  
ATOM   3740  HH2 TRP A 255      -0.780   0.713   4.250  1.00  0.00           H  
ATOM   3741  HZ2 TRP A 255      -1.399   1.450   1.940  1.00  0.00           H  
ATOM   3742  HZ3 TRP A 255       1.494   1.168   5.123  1.00  0.00           H  
ATOM   3743  N   THR A 256       6.430   5.982   1.726  1.00 86.70           N  
ATOM   3744  CA  THR A 256       7.847   6.076   2.141  1.00 86.70           C  
ATOM   3745  C   THR A 256       8.009   6.723   3.518  1.00 86.70           C  
ATOM   3746  O   THR A 256       8.737   6.149   4.327  1.00 86.70           O  
ATOM   3747  CB  THR A 256       8.738   6.792   1.116  1.00 86.70           C  
ATOM   3748  CG2 THR A 256      10.210   6.847   1.513  1.00 86.70           C  
ATOM   3749  OG1 THR A 256       8.647   6.148  -0.130  1.00 86.70           O  
ATOM   3750  H   THR A 256       6.141   6.454   0.881  1.00  0.00           H  
ATOM   3751  HA  THR A 256       8.221   5.057   2.226  1.00  0.00           H  
ATOM   3752  HB  THR A 256       8.376   7.813   1.001  1.00  0.00           H  
ATOM   3753 HG21 THR A 256      10.776   7.366   0.741  1.00  0.00           H  
ATOM   3754 HG22 THR A 256      10.312   7.379   2.458  1.00  0.00           H  
ATOM   3755 HG23 THR A 256      10.595   5.833   1.625  1.00  0.00           H  
ATOM   3756  HG1 THR A 256       9.207   6.600  -0.766  1.00  0.00           H  
ATOM   3757  N   PRO A 257       7.326   7.840   3.852  1.00 91.13           N  
ATOM   3758  CA  PRO A 257       7.416   8.422   5.191  1.00 91.13           C  
ATOM   3759  C   PRO A 257       7.005   7.438   6.289  1.00 91.13           C  
ATOM   3760  O   PRO A 257       7.700   7.336   7.294  1.00 91.13           O  
ATOM   3761  CB  PRO A 257       6.506   9.654   5.172  1.00 91.13           C  
ATOM   3762  CG  PRO A 257       6.476  10.048   3.700  1.00 91.13           C  
ATOM   3763  CD  PRO A 257       6.497   8.692   3.005  1.00 91.13           C  
ATOM   3764  HA  PRO A 257       8.443   8.741   5.369  1.00  0.00           H  
ATOM   3765  HB3 PRO A 257       6.972  10.453   5.748  1.00  0.00           H  
ATOM   3766  HB2 PRO A 257       5.504   9.368   5.488  1.00  0.00           H  
ATOM   3767  HG3 PRO A 257       7.389  10.590   3.455  1.00  0.00           H  
ATOM   3768  HG2 PRO A 257       5.533  10.549   3.482  1.00  0.00           H  
ATOM   3769  HD2 PRO A 257       5.484   8.290   2.968  1.00  0.00           H  
ATOM   3770  HD3 PRO A 257       6.966   8.793   2.026  1.00  0.00           H  
ATOM   3771  N   TYR A 258       5.935   6.669   6.057  1.00 88.83           N  
ATOM   3772  CA  TYR A 258       5.452   5.663   7.002  1.00 88.83           C  
ATOM   3773  C   TYR A 258       6.453   4.514   7.188  1.00 88.83           C  
ATOM   3774  O   TYR A 258       6.794   4.153   8.309  1.00 88.83           O  
ATOM   3775  CB  TYR A 258       4.079   5.159   6.552  1.00 88.83           C  
ATOM   3776  CG  TYR A 258       3.478   4.127   7.481  1.00 88.83           C  
ATOM   3777  CD1 TYR A 258       3.127   2.855   6.991  1.00 88.83           C  
ATOM   3778  CD2 TYR A 258       3.286   4.430   8.844  1.00 88.83           C  
ATOM   3779  CE1 TYR A 258       2.552   1.899   7.846  1.00 88.83           C  
ATOM   3780  CE2 TYR A 258       2.747   3.463   9.708  1.00 88.83           C  
ATOM   3781  OH  TYR A 258       1.831   1.282  10.049  1.00 88.83           O  
ATOM   3782  CZ  TYR A 258       2.363   2.204   9.211  1.00 88.83           C  
ATOM   3783  H   TYR A 258       5.418   6.767   5.196  1.00  0.00           H  
ATOM   3784  HA  TYR A 258       5.325   6.151   7.968  1.00  0.00           H  
ATOM   3785  HB3 TYR A 258       4.157   4.741   5.549  1.00  0.00           H  
ATOM   3786  HB2 TYR A 258       3.395   6.003   6.460  1.00  0.00           H  
ATOM   3787  HD1 TYR A 258       3.300   2.611   5.954  1.00  0.00           H  
ATOM   3788  HD2 TYR A 258       3.552   5.405   9.223  1.00  0.00           H  
ATOM   3789  HE1 TYR A 258       2.255   0.937   7.457  1.00  0.00           H  
ATOM   3790  HE2 TYR A 258       2.625   3.685  10.758  1.00  0.00           H  
ATOM   3791  HH  TYR A 258       1.772   1.647  10.934  1.00  0.00           H  
ATOM   3792  N   ASN A 259       7.019   3.989   6.098  1.00 85.59           N  
ATOM   3793  CA  ASN A 259       8.033   2.937   6.196  1.00 85.59           C  
ATOM   3794  C   ASN A 259       9.315   3.427   6.901  1.00 85.59           C  
ATOM   3795  O   ASN A 259       9.919   2.679   7.661  1.00 85.59           O  
ATOM   3796  CB  ASN A 259       8.338   2.374   4.802  1.00 85.59           C  
ATOM   3797  CG  ASN A 259       7.238   1.475   4.264  1.00 85.59           C  
ATOM   3798  ND2 ASN A 259       6.309   1.993   3.501  1.00 85.59           N  
ATOM   3799  OD1 ASN A 259       7.201   0.285   4.499  1.00 85.59           O  
ATOM   3800  H   ASN A 259       6.748   4.317   5.182  1.00  0.00           H  
ATOM   3801  HA  ASN A 259       7.616   2.128   6.796  1.00  0.00           H  
ATOM   3802  HB3 ASN A 259       9.276   1.819   4.833  1.00  0.00           H  
ATOM   3803  HB2 ASN A 259       8.506   3.197   4.109  1.00  0.00           H  
ATOM   3804 HD22 ASN A 259       5.571   1.408   3.136  1.00  0.00           H  
ATOM   3805 HD21 ASN A 259       6.329   2.977   3.278  1.00  0.00           H  
ATOM   3806  N   ILE A 260       9.711   4.692   6.704  1.00 88.06           N  
ATOM   3807  CA  ILE A 260      10.865   5.281   7.407  1.00 88.06           C  
ATOM   3808  C   ILE A 260      10.613   5.352   8.917  1.00 88.06           C  
ATOM   3809  O   ILE A 260      11.499   5.003   9.690  1.00 88.06           O  
ATOM   3810  CB  ILE A 260      11.224   6.669   6.826  1.00 88.06           C  
ATOM   3811  CG1 ILE A 260      11.820   6.512   5.409  1.00 88.06           C  
ATOM   3812  CG2 ILE A 260      12.232   7.416   7.728  1.00 88.06           C  
ATOM   3813  CD1 ILE A 260      11.929   7.832   4.638  1.00 88.06           C  
ATOM   3814  H   ILE A 260       9.213   5.283   6.054  1.00  0.00           H  
ATOM   3815  HA  ILE A 260      11.720   4.625   7.246  1.00  0.00           H  
ATOM   3816  HB  ILE A 260      10.312   7.263   6.756  1.00  0.00           H  
ATOM   3817 HG13 ILE A 260      11.215   5.808   4.838  1.00  0.00           H  
ATOM   3818 HG12 ILE A 260      12.807   6.052   5.480  1.00  0.00           H  
ATOM   3819 HG21 ILE A 260      12.461   8.387   7.289  1.00  0.00           H  
ATOM   3820 HG22 ILE A 260      11.798   7.559   8.718  1.00  0.00           H  
ATOM   3821 HG23 ILE A 260      13.148   6.831   7.813  1.00  0.00           H  
ATOM   3822 HD11 ILE A 260      12.355   7.643   3.653  1.00  0.00           H  
ATOM   3823 HD12 ILE A 260      10.937   8.271   4.527  1.00  0.00           H  
ATOM   3824 HD13 ILE A 260      12.571   8.521   5.186  1.00  0.00           H  
ATOM   3825  N   VAL A 261       9.431   5.790   9.362  1.00 89.16           N  
ATOM   3826  CA  VAL A 261       9.156   5.861  10.807  1.00 89.16           C  
ATOM   3827  C   VAL A 261       8.991   4.478  11.434  1.00 89.16           C  
ATOM   3828  O   VAL A 261       9.468   4.290  12.544  1.00 89.16           O  
ATOM   3829  CB  VAL A 261       7.979   6.774  11.161  1.00 89.16           C  
ATOM   3830  CG1 VAL A 261       8.244   8.223  10.731  1.00 89.16           C  
ATOM   3831  CG2 VAL A 261       6.680   6.319  10.526  1.00 89.16           C  
ATOM   3832  H   VAL A 261       8.718   6.075   8.706  1.00  0.00           H  
ATOM   3833  HA  VAL A 261      10.040   6.303  11.267  1.00  0.00           H  
ATOM   3834  HB  VAL A 261       7.853   6.761  12.243  1.00  0.00           H  
ATOM   3835 HG11 VAL A 261       7.388   8.842  10.997  1.00  0.00           H  
ATOM   3836 HG12 VAL A 261       9.135   8.595  11.235  1.00  0.00           H  
ATOM   3837 HG13 VAL A 261       8.396   8.258   9.651  1.00  0.00           H  
ATOM   3838 HG21 VAL A 261       5.878   7.001  10.809  1.00  0.00           H  
ATOM   3839 HG22 VAL A 261       6.786   6.315   9.441  1.00  0.00           H  
ATOM   3840 HG23 VAL A 261       6.439   5.314  10.871  1.00  0.00           H  
ATOM   3841  N   LEU A 262       8.444   3.487  10.715  1.00 84.83           N  
ATOM   3842  CA  LEU A 262       8.429   2.089  11.171  1.00 84.83           C  
ATOM   3843  C   LEU A 262       9.845   1.511  11.323  1.00 84.83           C  
ATOM   3844  O   LEU A 262      10.133   0.752  12.251  1.00 84.83           O  
ATOM   3845  CB  LEU A 262       7.642   1.229  10.168  1.00 84.83           C  
ATOM   3846  CG  LEU A 262       6.116   1.427  10.162  1.00 84.83           C  
ATOM   3847  CD1 LEU A 262       5.546   0.521   9.067  1.00 84.83           C  
ATOM   3848  CD2 LEU A 262       5.470   1.045  11.492  1.00 84.83           C  
ATOM   3849  H   LEU A 262       8.022   3.687   9.821  1.00  0.00           H  
ATOM   3850  HA  LEU A 262       7.927   2.044  12.138  1.00  0.00           H  
ATOM   3851  HB3 LEU A 262       7.868   0.177  10.341  1.00  0.00           H  
ATOM   3852  HB2 LEU A 262       8.030   1.402   9.164  1.00  0.00           H  
ATOM   3853  HG  LEU A 262       5.884   2.466   9.931  1.00  0.00           H  
ATOM   3854 HD11 LEU A 262       4.463   0.632   9.030  1.00  0.00           H  
ATOM   3855 HD12 LEU A 262       5.972   0.802   8.105  1.00  0.00           H  
ATOM   3856 HD13 LEU A 262       5.798  -0.516   9.286  1.00  0.00           H  
ATOM   3857 HD21 LEU A 262       4.393   1.204  11.432  1.00  0.00           H  
ATOM   3858 HD22 LEU A 262       5.672  -0.004  11.706  1.00  0.00           H  
ATOM   3859 HD23 LEU A 262       5.885   1.664  12.288  1.00  0.00           H  
ATOM   3860  N   PHE A 263      10.764   1.881  10.427  1.00 84.87           N  
ATOM   3861  CA  PHE A 263      12.177   1.538  10.575  1.00 84.87           C  
ATOM   3862  C   PHE A 263      12.780   2.158  11.842  1.00 84.87           C  
ATOM   3863  O   PHE A 263      13.431   1.460  12.614  1.00 84.87           O  
ATOM   3864  CB  PHE A 263      12.954   1.988   9.337  1.00 84.87           C  
ATOM   3865  CG  PHE A 263      14.434   1.699   9.422  1.00 84.87           C  
ATOM   3866  CD1 PHE A 263      15.347   2.759   9.574  1.00 84.87           C  
ATOM   3867  CD2 PHE A 263      14.896   0.370   9.399  1.00 84.87           C  
ATOM   3868  CE1 PHE A 263      16.721   2.490   9.690  1.00 84.87           C  
ATOM   3869  CE2 PHE A 263      16.269   0.101   9.530  1.00 84.87           C  
ATOM   3870  CZ  PHE A 263      17.181   1.161   9.673  1.00 84.87           C  
ATOM   3871  H   PHE A 263      10.490   2.416   9.615  1.00  0.00           H  
ATOM   3872  HA  PHE A 263      12.259   0.454  10.654  1.00  0.00           H  
ATOM   3873  HB3 PHE A 263      12.802   3.055   9.183  1.00  0.00           H  
ATOM   3874  HB2 PHE A 263      12.541   1.501   8.454  1.00  0.00           H  
ATOM   3875  HD1 PHE A 263      14.991   3.778   9.600  1.00  0.00           H  
ATOM   3876  HD2 PHE A 263      14.195  -0.442   9.282  1.00  0.00           H  
ATOM   3877  HE1 PHE A 263      17.423   3.304   9.792  1.00  0.00           H  
ATOM   3878  HE2 PHE A 263      16.624  -0.919   9.519  1.00  0.00           H  
ATOM   3879  HZ  PHE A 263      18.237   0.954   9.770  1.00  0.00           H  
ATOM   3880  N   LEU A 264      12.532   3.450  12.082  1.00 87.63           N  
ATOM   3881  CA  LEU A 264      13.004   4.137  13.288  1.00 87.63           C  
ATOM   3882  C   LEU A 264      12.393   3.544  14.565  1.00 87.63           C  
ATOM   3883  O   LEU A 264      13.112   3.379  15.546  1.00 87.63           O  
ATOM   3884  CB  LEU A 264      12.695   5.640  13.184  1.00 87.63           C  
ATOM   3885  CG  LEU A 264      13.467   6.394  12.090  1.00 87.63           C  
ATOM   3886  CD1 LEU A 264      12.960   7.836  12.015  1.00 87.63           C  
ATOM   3887  CD2 LEU A 264      14.977   6.414  12.339  1.00 87.63           C  
ATOM   3888  H   LEU A 264      12.001   3.994  11.419  1.00  0.00           H  
ATOM   3889  HA  LEU A 264      14.086   4.017  13.344  1.00  0.00           H  
ATOM   3890  HB3 LEU A 264      12.882   6.113  14.148  1.00  0.00           H  
ATOM   3891  HB2 LEU A 264      11.625   5.779  13.032  1.00  0.00           H  
ATOM   3892  HG  LEU A 264      13.278   5.909  11.133  1.00  0.00           H  
ATOM   3893 HD11 LEU A 264      13.505   8.374  11.239  1.00  0.00           H  
ATOM   3894 HD12 LEU A 264      11.896   7.837  11.777  1.00  0.00           H  
ATOM   3895 HD13 LEU A 264      13.116   8.327  12.975  1.00  0.00           H  
ATOM   3896 HD21 LEU A 264      15.470   6.960  11.536  1.00  0.00           H  
ATOM   3897 HD22 LEU A 264      15.182   6.904  13.290  1.00  0.00           H  
ATOM   3898 HD23 LEU A 264      15.354   5.392  12.369  1.00  0.00           H  
ATOM   3899  N   GLU A 265      11.113   3.165  14.540  1.00 83.41           N  
ATOM   3900  CA  GLU A 265      10.430   2.486  15.651  1.00 83.41           C  
ATOM   3901  C   GLU A 265      11.106   1.159  15.966  1.00 83.41           C  
ATOM   3902  O   GLU A 265      11.371   0.849  17.123  1.00 83.41           O  
ATOM   3903  CB  GLU A 265       8.953   2.266  15.288  1.00 83.41           C  
ATOM   3904  CG  GLU A 265       8.140   1.705  16.466  1.00 83.41           C  
ATOM   3905  CD  GLU A 265       6.652   1.513  16.124  1.00 83.41           C  
ATOM   3906  OE1 GLU A 265       5.815   1.670  17.044  1.00 83.41           O  
ATOM   3907  OE2 GLU A 265       6.352   1.213  14.944  1.00 83.41           O1-
ATOM   3908  H   GLU A 265      10.548   3.343  13.721  1.00  0.00           H  
ATOM   3909  HA  GLU A 265      10.481   3.122  16.533  1.00  0.00           H  
ATOM   3910  HB3 GLU A 265       8.887   1.582  14.443  1.00  0.00           H  
ATOM   3911  HB2 GLU A 265       8.516   3.208  14.962  1.00  0.00           H  
ATOM   3912  HG3 GLU A 265       8.231   2.374  17.321  1.00  0.00           H  
ATOM   3913  HG2 GLU A 265       8.565   0.752  16.780  1.00  0.00           H  
ATOM   3914  N   THR A 266      11.504   0.418  14.933  1.00 78.40           N  
ATOM   3915  CA  THR A 266      12.281  -0.804  15.135  1.00 78.40           C  
ATOM   3916  C   THR A 266      13.621  -0.512  15.807  1.00 78.40           C  
ATOM   3917  O   THR A 266      14.018  -1.245  16.705  1.00 78.40           O  
ATOM   3918  CB  THR A 266      12.546  -1.523  13.818  1.00 78.40           C  
ATOM   3919  CG2 THR A 266      13.232  -2.875  14.070  1.00 78.40           C  
ATOM   3920  OG1 THR A 266      11.323  -1.740  13.137  1.00 78.40           O  
ATOM   3921  H   THR A 266      11.269   0.698  13.992  1.00  0.00           H  
ATOM   3922  HA  THR A 266      11.710  -1.470  15.781  1.00  0.00           H  
ATOM   3923  HB  THR A 266      13.195  -0.904  13.199  1.00  0.00           H  
ATOM   3924 HG21 THR A 266      13.413  -3.374  13.118  1.00  0.00           H  
ATOM   3925 HG22 THR A 266      14.181  -2.714  14.580  1.00  0.00           H  
ATOM   3926 HG23 THR A 266      12.589  -3.499  14.689  1.00  0.00           H  
ATOM   3927  HG1 THR A 266      11.495  -2.193  12.308  1.00  0.00           H  
ATOM   3928  N   LEU A 267      14.342   0.537  15.402  1.00 83.63           N  
ATOM   3929  CA  LEU A 267      15.621   0.880  16.035  1.00 83.63           C  
ATOM   3930  C   LEU A 267      15.455   1.247  17.517  1.00 83.63           C  
ATOM   3931  O   LEU A 267      16.328   0.914  18.318  1.00 83.63           O  
ATOM   3932  CB  LEU A 267      16.305   2.027  15.277  1.00 83.63           C  
ATOM   3933  CG  LEU A 267      16.747   1.706  13.840  1.00 83.63           C  
ATOM   3934  CD1 LEU A 267      17.440   2.940  13.263  1.00 83.63           C  
ATOM   3935  CD2 LEU A 267      17.725   0.529  13.765  1.00 83.63           C  
ATOM   3936  H   LEU A 267      14.011   1.114  14.643  1.00  0.00           H  
ATOM   3937  HA  LEU A 267      16.270   0.006  15.977  1.00  0.00           H  
ATOM   3938  HB3 LEU A 267      17.166   2.372  15.849  1.00  0.00           H  
ATOM   3939  HB2 LEU A 267      15.646   2.894  15.265  1.00  0.00           H  
ATOM   3940  HG  LEU A 267      15.868   1.477  13.239  1.00  0.00           H  
ATOM   3941 HD11 LEU A 267      17.761   2.733  12.243  1.00  0.00           H  
ATOM   3942 HD12 LEU A 267      16.745   3.780  13.261  1.00  0.00           H  
ATOM   3943 HD13 LEU A 267      18.308   3.189  13.873  1.00  0.00           H  
ATOM   3944 HD21 LEU A 267      18.001   0.350  12.727  1.00  0.00           H  
ATOM   3945 HD22 LEU A 267      18.619   0.761  14.344  1.00  0.00           H  
ATOM   3946 HD23 LEU A 267      17.251  -0.364  14.173  1.00  0.00           H  
ATOM   3947  N   VAL A 268      14.338   1.879  17.886  1.00 81.94           N  
ATOM   3948  CA  VAL A 268      13.956   2.105  19.289  1.00 81.94           C  
ATOM   3949  C   VAL A 268      13.655   0.775  19.984  1.00 81.94           C  
ATOM   3950  O   VAL A 268      14.206   0.506  21.047  1.00 81.94           O  
ATOM   3951  CB  VAL A 268      12.758   3.071  19.378  1.00 81.94           C  
ATOM   3952  CG1 VAL A 268      12.189   3.187  20.794  1.00 81.94           C  
ATOM   3953  CG2 VAL A 268      13.150   4.479  18.911  1.00 81.94           C  
ATOM   3954  H   VAL A 268      13.702   2.232  17.185  1.00  0.00           H  
ATOM   3955  HA  VAL A 268      14.801   2.568  19.798  1.00  0.00           H  
ATOM   3956  HB  VAL A 268      11.969   2.701  18.723  1.00  0.00           H  
ATOM   3957 HG11 VAL A 268      11.348   3.880  20.793  1.00  0.00           H  
ATOM   3958 HG12 VAL A 268      11.851   2.207  21.132  1.00  0.00           H  
ATOM   3959 HG13 VAL A 268      12.962   3.555  21.468  1.00  0.00           H  
ATOM   3960 HG21 VAL A 268      12.286   5.141  18.984  1.00  0.00           H  
ATOM   3961 HG22 VAL A 268      13.954   4.860  19.541  1.00  0.00           H  
ATOM   3962 HG23 VAL A 268      13.488   4.438  17.876  1.00  0.00           H  
ATOM   3963  N   GLU A 269      12.845  -0.101  19.379  1.00 75.80           N  
ATOM   3964  CA  GLU A 269      12.510  -1.412  19.957  1.00 75.80           C  
ATOM   3965  C   GLU A 269      13.717  -2.348  20.129  1.00 75.80           C  
ATOM   3966  O   GLU A 269      13.693  -3.225  20.992  1.00 75.80           O  
ATOM   3967  CB  GLU A 269      11.497  -2.167  19.084  1.00 75.80           C  
ATOM   3968  CG  GLU A 269      10.046  -1.672  19.185  1.00 75.80           C  
ATOM   3969  CD  GLU A 269       9.028  -2.764  18.799  1.00 75.80           C  
ATOM   3970  OE1 GLU A 269       7.838  -2.436  18.633  1.00 75.80           O  
ATOM   3971  OE2 GLU A 269       9.379  -3.977  18.860  1.00 75.80           O1-
ATOM   3972  H   GLU A 269      12.433   0.126  18.485  1.00  0.00           H  
ATOM   3973  HA  GLU A 269      12.063  -1.249  20.936  1.00  0.00           H  
ATOM   3974  HB3 GLU A 269      11.535  -3.228  19.326  1.00  0.00           H  
ATOM   3975  HB2 GLU A 269      11.819  -2.128  18.044  1.00  0.00           H  
ATOM   3976  HG3 GLU A 269       9.912  -0.806  18.538  1.00  0.00           H  
ATOM   3977  HG2 GLU A 269       9.848  -1.337  20.204  1.00  0.00           H  
ATOM   3978  N   LEU A 270      14.745  -2.199  19.292  1.00 77.58           N  
ATOM   3979  CA  LEU A 270      16.023  -2.910  19.399  1.00 77.58           C  
ATOM   3980  C   LEU A 270      17.000  -2.235  20.365  1.00 77.58           C  
ATOM   3981  O   LEU A 270      18.156  -2.650  20.429  1.00 77.58           O  
ATOM   3982  CB  LEU A 270      16.649  -3.078  18.003  1.00 77.58           C  
ATOM   3983  CG  LEU A 270      15.842  -3.958  17.041  1.00 77.58           C  
ATOM   3984  CD1 LEU A 270      16.546  -3.987  15.682  1.00 77.58           C  
ATOM   3985  CD2 LEU A 270      15.669  -5.389  17.549  1.00 77.58           C  
ATOM   3986  H   LEU A 270      14.676  -1.559  18.515  1.00  0.00           H  
ATOM   3987  HA  LEU A 270      15.813  -3.905  19.788  1.00  0.00           H  
ATOM   3988  HB3 LEU A 270      17.656  -3.484  18.106  1.00  0.00           H  
ATOM   3989  HB2 LEU A 270      16.799  -2.097  17.555  1.00  0.00           H  
ATOM   3990  HG  LEU A 270      14.855  -3.515  16.911  1.00  0.00           H  
ATOM   3991 HD11 LEU A 270      15.979  -4.610  14.991  1.00  0.00           H  
ATOM   3992 HD12 LEU A 270      16.612  -2.973  15.285  1.00  0.00           H  
ATOM   3993 HD13 LEU A 270      17.550  -4.395  15.799  1.00  0.00           H  
ATOM   3994 HD21 LEU A 270      15.092  -5.964  16.826  1.00  0.00           H  
ATOM   3995 HD22 LEU A 270      16.650  -5.849  17.679  1.00  0.00           H  
ATOM   3996 HD23 LEU A 270      15.146  -5.375  18.504  1.00  0.00           H  
ATOM   3997  N   GLU A 271      16.557  -1.200  21.082  1.00 75.71           N  
ATOM   3998  CA  GLU A 271      17.350  -0.441  22.051  1.00 75.71           C  
ATOM   3999  C   GLU A 271      18.590   0.237  21.434  1.00 75.71           C  
ATOM   4000  O   GLU A 271      19.518   0.621  22.142  1.00 75.71           O  
ATOM   4001  CB  GLU A 271      17.664  -1.320  23.278  1.00 75.71           C  
ATOM   4002  CG  GLU A 271      16.403  -1.793  24.026  1.00 75.71           C  
ATOM   4003  CD  GLU A 271      16.719  -2.752  25.186  1.00 75.71           C  
ATOM   4004  OE1 GLU A 271      15.775  -3.440  25.640  1.00 75.71           O  
ATOM   4005  OE2 GLU A 271      17.890  -2.799  25.629  1.00 75.71           O1-
ATOM   4006  H   GLU A 271      15.603  -0.883  20.975  1.00  0.00           H  
ATOM   4007  HA  GLU A 271      16.707   0.363  22.408  1.00  0.00           H  
ATOM   4008  HB3 GLU A 271      18.306  -0.768  23.964  1.00  0.00           H  
ATOM   4009  HB2 GLU A 271      18.245  -2.187  22.963  1.00  0.00           H  
ATOM   4010  HG3 GLU A 271      15.727  -2.282  23.325  1.00  0.00           H  
ATOM   4011  HG2 GLU A 271      15.863  -0.926  24.409  1.00  0.00           H  
ATOM   4012  N   VAL A 272      18.608   0.424  20.108  1.00 78.00           N  
ATOM   4013  CA  VAL A 272      19.684   1.124  19.384  1.00 78.00           C  
ATOM   4014  C   VAL A 272      19.552   2.640  19.563  1.00 78.00           C  
ATOM   4015  O   VAL A 272      20.557   3.345  19.632  1.00 78.00           O  
ATOM   4016  CB  VAL A 272      19.677   0.750  17.886  1.00 78.00           C  
ATOM   4017  CG1 VAL A 272      20.783   1.463  17.094  1.00 78.00           C  
ATOM   4018  CG2 VAL A 272      19.870  -0.757  17.674  1.00 78.00           C  
ATOM   4019  H   VAL A 272      17.850   0.075  19.539  1.00  0.00           H  
ATOM   4020  HA  VAL A 272      20.638   0.813  19.810  1.00  0.00           H  
ATOM   4021  HB  VAL A 272      18.714   1.037  17.465  1.00  0.00           H  
ATOM   4022 HG11 VAL A 272      20.732   1.164  16.048  1.00  0.00           H  
ATOM   4023 HG12 VAL A 272      20.647   2.542  17.170  1.00  0.00           H  
ATOM   4024 HG13 VAL A 272      21.757   1.191  17.502  1.00  0.00           H  
ATOM   4025 HG21 VAL A 272      19.860  -0.978  16.606  1.00  0.00           H  
ATOM   4026 HG22 VAL A 272      20.825  -1.066  18.099  1.00  0.00           H  
ATOM   4027 HG23 VAL A 272      19.061  -1.299  18.164  1.00  0.00           H  
ATOM   4028  N   LEU A 273      18.315   3.140  19.635  1.00 75.76           N  
ATOM   4029  CA  LEU A 273      17.985   4.540  19.904  1.00 75.76           C  
ATOM   4030  C   LEU A 273      17.211   4.631  21.224  1.00 75.76           C  
ATOM   4031  O   LEU A 273      16.087   4.148  21.303  1.00 75.76           O  
ATOM   4032  CB  LEU A 273      17.167   5.115  18.728  1.00 75.76           C  
ATOM   4033  CG  LEU A 273      17.897   5.166  17.374  1.00 75.76           C  
ATOM   4034  CD1 LEU A 273      16.940   5.675  16.292  1.00 75.76           C  
ATOM   4035  CD2 LEU A 273      19.116   6.091  17.399  1.00 75.76           C  
ATOM   4036  H   LEU A 273      17.517   2.536  19.501  1.00  0.00           H  
ATOM   4037  HA  LEU A 273      18.912   5.107  19.998  1.00  0.00           H  
ATOM   4038  HB3 LEU A 273      16.817   6.113  18.988  1.00  0.00           H  
ATOM   4039  HB2 LEU A 273      16.246   4.543  18.619  1.00  0.00           H  
ATOM   4040  HG  LEU A 273      18.224   4.160  17.111  1.00  0.00           H  
ATOM   4041 HD11 LEU A 273      17.461   5.710  15.335  1.00  0.00           H  
ATOM   4042 HD12 LEU A 273      16.086   5.003  16.216  1.00  0.00           H  
ATOM   4043 HD13 LEU A 273      16.594   6.674  16.553  1.00  0.00           H  
ATOM   4044 HD21 LEU A 273      19.592   6.091  16.419  1.00  0.00           H  
ATOM   4045 HD22 LEU A 273      18.798   7.104  17.647  1.00  0.00           H  
ATOM   4046 HD23 LEU A 273      19.825   5.739  18.148  1.00  0.00           H  
ATOM   4047  N   GLN A 274      17.799   5.260  22.245  1.00 70.72           N  
ATOM   4048  CA  GLN A 274      17.191   5.436  23.570  1.00 70.72           C  
ATOM   4049  C   GLN A 274      17.072   6.933  23.902  1.00 70.72           C  
ATOM   4050  O   GLN A 274      17.983   7.528  24.472  1.00 70.72           O  
ATOM   4051  CB  GLN A 274      18.016   4.682  24.631  1.00 70.72           C  
ATOM   4052  CG  GLN A 274      17.951   3.150  24.495  1.00 70.72           C  
ATOM   4053  CD  GLN A 274      18.747   2.433  25.588  1.00 70.72           C  
ATOM   4054  NE2 GLN A 274      18.576   1.140  25.744  1.00 70.72           N  
ATOM   4055  OE1 GLN A 274      19.529   3.009  26.329  1.00 70.72           O  
ATOM   4056  H   GLN A 274      18.723   5.651  22.132  1.00  0.00           H  
ATOM   4057  HA  GLN A 274      16.188   5.009  23.547  1.00  0.00           H  
ATOM   4058  HB3 GLN A 274      17.675   4.971  25.625  1.00  0.00           H  
ATOM   4059  HB2 GLN A 274      19.055   5.006  24.579  1.00  0.00           H  
ATOM   4060  HG3 GLN A 274      18.334   2.856  23.518  1.00  0.00           H  
ATOM   4061  HG2 GLN A 274      16.911   2.826  24.532  1.00  0.00           H  
ATOM   4062 HE22 GLN A 274      19.090   0.645  26.458  1.00  0.00           H  
ATOM   4063 HE21 GLN A 274      17.931   0.641  25.148  1.00  0.00           H  
ATOM   4064  N   ASP A 275      15.956   7.557  23.520  1.00 78.00           N  
ATOM   4065  CA  ASP A 275      15.602   8.922  23.935  1.00 78.00           C  
ATOM   4066  C   ASP A 275      14.072   9.063  24.002  1.00 78.00           C  
ATOM   4067  O   ASP A 275      13.375   8.970  22.993  1.00 78.00           O  
ATOM   4068  CB  ASP A 275      16.248   9.967  23.001  1.00 78.00           C  
ATOM   4069  CG  ASP A 275      15.907  11.432  23.335  1.00 78.00           C  
ATOM   4070  OD1 ASP A 275      15.041  11.697  24.205  1.00 78.00           O  
ATOM   4071  OD2 ASP A 275      16.471  12.320  22.665  1.00 78.00           O1-
ATOM   4072  H   ASP A 275      15.299   7.090  22.911  1.00  0.00           H  
ATOM   4073  HA  ASP A 275      15.996   9.079  24.938  1.00  0.00           H  
ATOM   4074  HB3 ASP A 275      15.961   9.755  21.972  1.00  0.00           H  
ATOM   4075  HB2 ASP A 275      17.330   9.836  23.009  1.00  0.00           H  
ATOM   4076  N   CYS A 276      13.543   9.341  25.196  1.00 77.00           N  
ATOM   4077  CA  CYS A 276      12.110   9.527  25.440  1.00 77.00           C  
ATOM   4078  C   CYS A 276      11.494  10.664  24.603  1.00 77.00           C  
ATOM   4079  O   CYS A 276      10.342  10.594  24.163  1.00 77.00           O  
ATOM   4080  CB  CYS A 276      11.945   9.849  26.930  1.00 77.00           C  
ATOM   4081  SG  CYS A 276      10.237  10.021  27.507  1.00 77.00           S  
ATOM   4082  H   CYS A 276      14.143   9.435  26.003  1.00  0.00           H  
ATOM   4083  HA  CYS A 276      11.586   8.598  25.217  1.00  0.00           H  
ATOM   4084  HB3 CYS A 276      12.497  10.760  27.164  1.00  0.00           H  
ATOM   4085  HB2 CYS A 276      12.449   9.087  27.522  1.00  0.00           H  
ATOM   4086  N   THR A 277      12.258  11.732  24.375  1.00 78.85           N  
ATOM   4087  CA  THR A 277      11.817  12.858  23.548  1.00 78.85           C  
ATOM   4088  C   THR A 277      11.681  12.410  22.099  1.00 78.85           C  
ATOM   4089  O   THR A 277      10.674  12.723  21.458  1.00 78.85           O  
ATOM   4090  CB  THR A 277      12.800  14.033  23.640  1.00 78.85           C  
ATOM   4091  CG2 THR A 277      12.257  15.286  22.955  1.00 78.85           C  
ATOM   4092  OG1 THR A 277      13.028  14.369  24.985  1.00 78.85           O  
ATOM   4093  H   THR A 277      13.182  11.789  24.780  1.00  0.00           H  
ATOM   4094  HA  THR A 277      10.842  13.191  23.904  1.00  0.00           H  
ATOM   4095  HB  THR A 277      13.745  13.750  23.176  1.00  0.00           H  
ATOM   4096 HG21 THR A 277      12.984  16.092  23.044  1.00  0.00           H  
ATOM   4097 HG22 THR A 277      12.076  15.075  21.901  1.00  0.00           H  
ATOM   4098 HG23 THR A 277      11.323  15.584  23.431  1.00  0.00           H  
ATOM   4099  HG1 THR A 277      13.642  15.104  25.032  1.00  0.00           H  
ATOM   4100  N   PHE A 278      12.660  11.647  21.607  1.00 83.04           N  
ATOM   4101  CA  PHE A 278      12.634  11.055  20.274  1.00 83.04           C  
ATOM   4102  C   PHE A 278      11.467  10.078  20.114  1.00 83.04           C  
ATOM   4103  O   PHE A 278      10.720  10.215  19.152  1.00 83.04           O  
ATOM   4104  CB  PHE A 278      13.977  10.380  19.979  1.00 83.04           C  
ATOM   4105  CG  PHE A 278      14.053   9.757  18.604  1.00 83.04           C  
ATOM   4106  CD1 PHE A 278      13.928   8.363  18.450  1.00 83.04           C  
ATOM   4107  CD2 PHE A 278      14.227  10.574  17.472  1.00 83.04           C  
ATOM   4108  CE1 PHE A 278      13.986   7.788  17.170  1.00 83.04           C  
ATOM   4109  CE2 PHE A 278      14.280   9.997  16.191  1.00 83.04           C  
ATOM   4110  CZ  PHE A 278      14.162   8.604  16.041  1.00 83.04           C  
ATOM   4111  H   PHE A 278      13.478  11.450  22.166  1.00  0.00           H  
ATOM   4112  HA  PHE A 278      12.497  11.861  19.552  1.00  0.00           H  
ATOM   4113  HB3 PHE A 278      14.171   9.617  20.733  1.00  0.00           H  
ATOM   4114  HB2 PHE A 278      14.780  11.108  20.092  1.00  0.00           H  
ATOM   4115  HD1 PHE A 278      13.788   7.735  19.317  1.00  0.00           H  
ATOM   4116  HD2 PHE A 278      14.320  11.643  17.588  1.00  0.00           H  
ATOM   4117  HE1 PHE A 278      13.894   6.719  17.054  1.00  0.00           H  
ATOM   4118  HE2 PHE A 278      14.411  10.624  15.322  1.00  0.00           H  
ATOM   4119  HZ  PHE A 278      14.207   8.163  15.056  1.00  0.00           H  
ATOM   4120  N   GLU A 279      11.237   9.180  21.077  1.00 80.73           N  
ATOM   4121  CA  GLU A 279      10.091   8.259  21.074  1.00 80.73           C  
ATOM   4122  C   GLU A 279       8.753   8.995  20.956  1.00 80.73           C  
ATOM   4123  O   GLU A 279       7.900   8.623  20.153  1.00 80.73           O  
ATOM   4124  CB  GLU A 279      10.059   7.429  22.362  1.00 80.73           C  
ATOM   4125  CG  GLU A 279      11.143   6.349  22.401  1.00 80.73           C  
ATOM   4126  CD  GLU A 279      10.999   5.425  23.621  1.00 80.73           C  
ATOM   4127  OE1 GLU A 279      12.032   4.851  24.027  1.00 80.73           O  
ATOM   4128  OE2 GLU A 279       9.864   5.308  24.151  1.00 80.73           O1-
ATOM   4129  H   GLU A 279      11.869   9.108  21.862  1.00  0.00           H  
ATOM   4130  HA  GLU A 279      10.191   7.582  20.227  1.00  0.00           H  
ATOM   4131  HB3 GLU A 279       9.079   6.963  22.469  1.00  0.00           H  
ATOM   4132  HB2 GLU A 279      10.175   8.088  23.221  1.00  0.00           H  
ATOM   4133  HG3 GLU A 279      12.125   6.820  22.418  1.00  0.00           H  
ATOM   4134  HG2 GLU A 279      11.094   5.753  21.489  1.00  0.00           H  
ATOM   4135  N   ARG A 280       8.580  10.096  21.699  1.00 78.35           N  
ATOM   4136  CA  ARG A 280       7.348  10.894  21.636  1.00 78.35           C  
ATOM   4137  C   ARG A 280       7.148  11.535  20.261  1.00 78.35           C  
ATOM   4138  O   ARG A 280       6.035  11.525  19.740  1.00 78.35           O  
ATOM   4139  CB  ARG A 280       7.377  11.934  22.762  1.00 78.35           C  
ATOM   4140  CG  ARG A 280       6.025  12.646  22.897  1.00 78.35           C  
ATOM   4141  CD  ARG A 280       6.035  13.691  24.013  1.00 78.35           C  
ATOM   4142  NE  ARG A 280       6.986  14.780  23.726  1.00 78.35           N  
ATOM   4143  NH1 ARG A 280       6.520  16.067  25.567  1.00 78.35           N  
ATOM   4144  NH2 ARG A 280       8.106  16.717  24.130  1.00 78.35           N1+
ATOM   4145  CZ  ARG A 280       7.198  15.848  24.472  1.00 78.35           C  
ATOM   4146  H   ARG A 280       9.308  10.401  22.327  1.00  0.00           H  
ATOM   4147  HA  ARG A 280       6.506  10.227  21.819  1.00  0.00           H  
ATOM   4148  HB3 ARG A 280       8.155  12.669  22.557  1.00  0.00           H  
ATOM   4149  HB2 ARG A 280       7.625  11.443  23.702  1.00  0.00           H  
ATOM   4150  HG3 ARG A 280       5.246  11.911  23.097  1.00  0.00           H  
ATOM   4151  HG2 ARG A 280       5.771  13.127  21.953  1.00  0.00           H  
ATOM   4152  HD3 ARG A 280       6.305  13.214  24.955  1.00  0.00           H  
ATOM   4153  HD2 ARG A 280       5.034  14.106  24.131  1.00  0.00           H  
ATOM   4154  HE  ARG A 280       7.502  14.655  22.867  1.00  0.00           H  
ATOM   4155 HH12 ARG A 280       6.704  16.892  26.118  1.00  0.00           H  
ATOM   4156 HH11 ARG A 280       5.813  15.409  25.862  1.00  0.00           H  
ATOM   4157 HH22 ARG A 280       8.265  17.534  24.703  1.00  0.00           H  
ATOM   4158 HH21 ARG A 280       8.651  16.576  23.292  1.00  0.00           H  
ATOM   4159  N   TYR A 281       8.196  12.120  19.677  1.00 85.39           N  
ATOM   4160  CA  TYR A 281       8.113  12.680  18.323  1.00 85.39           C  
ATOM   4161  C   TYR A 281       7.905  11.595  17.266  1.00 85.39           C  
ATOM   4162  O   TYR A 281       7.191  11.825  16.290  1.00 85.39           O  
ATOM   4163  CB  TYR A 281       9.367  13.498  17.995  1.00 85.39           C  
ATOM   4164  CG  TYR A 281       9.358  14.889  18.597  1.00 85.39           C  
ATOM   4165  CD1 TYR A 281       8.418  15.837  18.146  1.00 85.39           C  
ATOM   4166  CD2 TYR A 281      10.295  15.244  19.582  1.00 85.39           C  
ATOM   4167  CE1 TYR A 281       8.398  17.132  18.699  1.00 85.39           C  
ATOM   4168  CE2 TYR A 281      10.273  16.535  20.146  1.00 85.39           C  
ATOM   4169  OH  TYR A 281       9.302  18.716  20.266  1.00 85.39           O  
ATOM   4170  CZ  TYR A 281       9.324  17.477  19.707  1.00 85.39           C  
ATOM   4171  H   TYR A 281       9.075  12.187  20.169  1.00  0.00           H  
ATOM   4172  HA  TYR A 281       7.255  13.352  18.288  1.00  0.00           H  
ATOM   4173  HB3 TYR A 281       9.478  13.573  16.913  1.00  0.00           H  
ATOM   4174  HB2 TYR A 281      10.250  12.961  18.341  1.00  0.00           H  
ATOM   4175  HD1 TYR A 281       7.709  15.572  17.376  1.00  0.00           H  
ATOM   4176  HD2 TYR A 281      11.035  14.529  19.907  1.00  0.00           H  
ATOM   4177  HE1 TYR A 281       7.676  17.856  18.351  1.00  0.00           H  
ATOM   4178  HE2 TYR A 281      10.982  16.800  20.916  1.00  0.00           H  
ATOM   4179  HH  TYR A 281       9.994  18.779  20.929  1.00  0.00           H  
ATOM   4180  N   LEU A 282       8.488  10.419  17.479  1.00 85.66           N  
ATOM   4181  CA  LEU A 282       8.336   9.270  16.609  1.00 85.66           C  
ATOM   4182  C   LEU A 282       6.894   8.754  16.617  1.00 85.66           C  
ATOM   4183  O   LEU A 282       6.338   8.573  15.544  1.00 85.66           O  
ATOM   4184  CB  LEU A 282       9.363   8.213  17.031  1.00 85.66           C  
ATOM   4185  CG  LEU A 282       9.369   6.967  16.142  1.00 85.66           C  
ATOM   4186  CD1 LEU A 282       9.703   7.285  14.683  1.00 85.66           C  
ATOM   4187  CD2 LEU A 282      10.428   6.020  16.687  1.00 85.66           C  
ATOM   4188  H   LEU A 282       9.078  10.287  18.288  1.00  0.00           H  
ATOM   4189  HA  LEU A 282       8.575   9.583  15.594  1.00  0.00           H  
ATOM   4190  HB3 LEU A 282       9.177   7.920  18.063  1.00  0.00           H  
ATOM   4191  HB2 LEU A 282      10.358   8.658  17.037  1.00  0.00           H  
ATOM   4192  HG  LEU A 282       8.394   6.484  16.192  1.00  0.00           H  
ATOM   4193 HD11 LEU A 282       9.693   6.366  14.099  1.00  0.00           H  
ATOM   4194 HD12 LEU A 282       8.962   7.976  14.283  1.00  0.00           H  
ATOM   4195 HD13 LEU A 282      10.692   7.740  14.627  1.00  0.00           H  
ATOM   4196 HD21 LEU A 282      10.460   5.119  16.074  1.00  0.00           H  
ATOM   4197 HD22 LEU A 282      11.402   6.509  16.662  1.00  0.00           H  
ATOM   4198 HD23 LEU A 282      10.184   5.753  17.715  1.00  0.00           H  
ATOM   4199  N   ASP A 283       6.241   8.641  17.775  1.00 82.87           N  
ATOM   4200  CA  ASP A 283       4.821   8.263  17.869  1.00 82.87           C  
ATOM   4201  C   ASP A 283       3.891   9.244  17.126  1.00 82.87           C  
ATOM   4202  O   ASP A 283       2.922   8.839  16.472  1.00 82.87           O  
ATOM   4203  CB  ASP A 283       4.382   8.265  19.337  1.00 82.87           C  
ATOM   4204  CG  ASP A 283       4.918   7.148  20.225  1.00 82.87           C  
ATOM   4205  OD1 ASP A 283       5.176   6.017  19.775  1.00 82.87           O  
ATOM   4206  OD2 ASP A 283       4.938   7.381  21.453  1.00 82.87           O1-
ATOM   4207  H   ASP A 283       6.722   8.817  18.646  1.00  0.00           H  
ATOM   4208  HA  ASP A 283       4.688   7.262  17.458  1.00  0.00           H  
ATOM   4209  HB3 ASP A 283       3.293   8.271  19.385  1.00  0.00           H  
ATOM   4210  HB2 ASP A 283       4.630   9.228  19.783  1.00  0.00           H  
ATOM   4211  N   TYR A 284       4.174  10.553  17.211  1.00 83.10           N  
ATOM   4212  CA  TYR A 284       3.464  11.568  16.423  1.00 83.10           C  
ATOM   4213  C   TYR A 284       3.709  11.374  14.923  1.00 83.10           C  
ATOM   4214  O   TYR A 284       2.775  11.469  14.124  1.00 83.10           O  
ATOM   4215  CB  TYR A 284       3.904  12.986  16.824  1.00 83.10           C  
ATOM   4216  CG  TYR A 284       3.183  13.588  18.014  1.00 83.10           C  
ATOM   4217  CD1 TYR A 284       1.814  13.909  17.914  1.00 83.10           C  
ATOM   4218  CD2 TYR A 284       3.890  13.893  19.192  1.00 83.10           C  
ATOM   4219  CE1 TYR A 284       1.147  14.520  18.994  1.00 83.10           C  
ATOM   4220  CE2 TYR A 284       3.228  14.502  20.277  1.00 83.10           C  
ATOM   4221  OH  TYR A 284       1.198  15.319  21.260  1.00 83.10           O  
ATOM   4222  CZ  TYR A 284       1.855  14.811  20.183  1.00 83.10           C  
ATOM   4223  H   TYR A 284       4.901  10.872  17.835  1.00  0.00           H  
ATOM   4224  HA  TYR A 284       2.395  11.470  16.614  1.00  0.00           H  
ATOM   4225  HB3 TYR A 284       3.798  13.651  15.966  1.00  0.00           H  
ATOM   4226  HB2 TYR A 284       4.977  12.991  17.013  1.00  0.00           H  
ATOM   4227  HD1 TYR A 284       1.272  13.689  17.006  1.00  0.00           H  
ATOM   4228  HD2 TYR A 284       4.942  13.660  19.267  1.00  0.00           H  
ATOM   4229  HE1 TYR A 284       0.097  14.764  18.913  1.00  0.00           H  
ATOM   4230  HE2 TYR A 284       3.773  14.732  21.181  1.00  0.00           H  
ATOM   4231  HH  TYR A 284       1.820  15.458  21.977  1.00  0.00           H  
ATOM   4232  N   ALA A 285       4.957  11.103  14.538  1.00 88.06           N  
ATOM   4233  CA  ALA A 285       5.328  10.875  13.151  1.00 88.06           C  
ATOM   4234  C   ALA A 285       4.694   9.591  12.596  1.00 88.06           C  
ATOM   4235  O   ALA A 285       4.210   9.611  11.468  1.00 88.06           O  
ATOM   4236  CB  ALA A 285       6.857  10.879  13.040  1.00 88.06           C  
ATOM   4237  H   ALA A 285       5.697  11.049  15.224  1.00  0.00           H  
ATOM   4238  HA  ALA A 285       4.950  11.713  12.564  1.00  0.00           H  
ATOM   4239  HB1 ALA A 285       7.147  10.709  12.004  1.00  0.00           H  
ATOM   4240  HB2 ALA A 285       7.243  11.843  13.371  1.00  0.00           H  
ATOM   4241  HB3 ALA A 285       7.271  10.089  13.667  1.00  0.00           H  
ATOM   4242  N   ILE A 286       4.618   8.511  13.380  1.00 87.32           N  
ATOM   4243  CA  ILE A 286       3.927   7.262  13.027  1.00 87.32           C  
ATOM   4244  C   ILE A 286       2.467   7.548  12.716  1.00 87.32           C  
ATOM   4245  O   ILE A 286       2.044   7.291  11.597  1.00 87.32           O  
ATOM   4246  CB  ILE A 286       4.118   6.181  14.112  1.00 87.32           C  
ATOM   4247  CG1 ILE A 286       5.588   5.705  14.122  1.00 87.32           C  
ATOM   4248  CG2 ILE A 286       3.191   4.974  13.858  1.00 87.32           C  
ATOM   4249  CD1 ILE A 286       5.952   4.923  15.384  1.00 87.32           C  
ATOM   4250  H   ILE A 286       5.054   8.517  14.290  1.00  0.00           H  
ATOM   4251  HA  ILE A 286       4.385   6.887  12.112  1.00  0.00           H  
ATOM   4252  HB  ILE A 286       3.879   6.611  15.085  1.00  0.00           H  
ATOM   4253 HG13 ILE A 286       6.248   6.565  14.026  1.00  0.00           H  
ATOM   4254 HG12 ILE A 286       5.773   5.083  13.246  1.00  0.00           H  
ATOM   4255 HG21 ILE A 286       3.346   4.227  14.637  1.00  0.00           H  
ATOM   4256 HG22 ILE A 286       2.153   5.304  13.872  1.00  0.00           H  
ATOM   4257 HG23 ILE A 286       3.421   4.538  12.886  1.00  0.00           H  
ATOM   4258 HD11 ILE A 286       6.997   4.615  15.334  1.00  0.00           H  
ATOM   4259 HD12 ILE A 286       5.803   5.555  16.259  1.00  0.00           H  
ATOM   4260 HD13 ILE A 286       5.317   4.041  15.462  1.00  0.00           H  
ATOM   4261  N   GLN A 287       1.720   8.190  13.615  1.00 85.61           N  
ATOM   4262  CA  GLN A 287       0.313   8.503  13.336  1.00 85.61           C  
ATOM   4263  C   GLN A 287       0.130   9.444  12.144  1.00 85.61           C  
ATOM   4264  O   GLN A 287      -0.744   9.223  11.305  1.00 85.61           O  
ATOM   4265  CB  GLN A 287      -0.328   9.120  14.572  1.00 85.61           C  
ATOM   4266  CG  GLN A 287      -0.770   8.015  15.523  1.00 85.61           C  
ATOM   4267  CD  GLN A 287      -1.200   8.638  16.822  1.00 85.61           C  
ATOM   4268  NE2 GLN A 287      -0.241   8.916  17.653  1.00 85.61           N  
ATOM   4269  OE1 GLN A 287      -2.351   8.947  17.082  1.00 85.61           O  
ATOM   4270  H   GLN A 287       2.121   8.465  14.501  1.00  0.00           H  
ATOM   4271  HA  GLN A 287      -0.204   7.571  13.115  1.00  0.00           H  
ATOM   4272  HB3 GLN A 287      -1.195   9.711  14.275  1.00  0.00           H  
ATOM   4273  HB2 GLN A 287       0.395   9.763  15.074  1.00  0.00           H  
ATOM   4274  HG3 GLN A 287       0.065   7.337  15.706  1.00  0.00           H  
ATOM   4275  HG2 GLN A 287      -1.607   7.472  15.086  1.00  0.00           H  
ATOM   4276 HE22 GLN A 287      -0.452   9.336  18.547  1.00  0.00           H  
ATOM   4277 HE21 GLN A 287       0.717   8.711  17.406  1.00  0.00           H  
ATOM   4278  N   ALA A 288       0.944  10.492  12.024  1.00 87.12           N  
ATOM   4279  CA  ALA A 288       0.830  11.434  10.913  1.00 87.12           C  
ATOM   4280  C   ALA A 288       1.147  10.779   9.556  1.00 87.12           C  
ATOM   4281  O   ALA A 288       0.479  11.040   8.555  1.00 87.12           O  
ATOM   4282  CB  ALA A 288       1.758  12.620  11.192  1.00 87.12           C  
ATOM   4283  H   ALA A 288       1.666  10.651  12.712  1.00  0.00           H  
ATOM   4284  HA  ALA A 288      -0.195  11.804  10.883  1.00  0.00           H  
ATOM   4285  HB1 ALA A 288       1.689  13.337  10.375  1.00  0.00           H  
ATOM   4286  HB2 ALA A 288       1.463  13.101  12.124  1.00  0.00           H  
ATOM   4287  HB3 ALA A 288       2.786  12.265  11.278  1.00  0.00           H  
ATOM   4288  N   THR A 289       2.162   9.920   9.503  1.00 90.65           N  
ATOM   4289  CA  THR A 289       2.557   9.242   8.262  1.00 90.65           C  
ATOM   4290  C   THR A 289       1.682   8.033   7.948  1.00 90.65           C  
ATOM   4291  O   THR A 289       1.416   7.798   6.774  1.00 90.65           O  
ATOM   4292  CB  THR A 289       4.025   8.829   8.273  1.00 90.65           C  
ATOM   4293  CG2 THR A 289       4.993  10.011   8.362  1.00 90.65           C  
ATOM   4294  OG1 THR A 289       4.272   7.977   9.347  1.00 90.65           O  
ATOM   4295  H   THR A 289       2.693   9.713  10.337  1.00  0.00           H  
ATOM   4296  HA  THR A 289       2.428   9.956   7.449  1.00  0.00           H  
ATOM   4297  HB  THR A 289       4.235   8.286   7.352  1.00  0.00           H  
ATOM   4298 HG21 THR A 289       6.019   9.643   8.366  1.00  0.00           H  
ATOM   4299 HG22 THR A 289       4.845  10.667   7.504  1.00  0.00           H  
ATOM   4300 HG23 THR A 289       4.803  10.566   9.280  1.00  0.00           H  
ATOM   4301  HG1 THR A 289       5.197   7.721   9.347  1.00  0.00           H  
ATOM   4302  N   GLU A 290       1.172   7.318   8.952  1.00 88.32           N  
ATOM   4303  CA  GLU A 290       0.188   6.240   8.799  1.00 88.32           C  
ATOM   4304  C   GLU A 290      -1.108   6.786   8.195  1.00 88.32           C  
ATOM   4305  O   GLU A 290      -1.577   6.312   7.158  1.00 88.32           O  
ATOM   4306  CB  GLU A 290      -0.099   5.597  10.168  1.00 88.32           C  
ATOM   4307  CG  GLU A 290      -1.065   4.416  10.033  1.00 88.32           C  
ATOM   4308  CD  GLU A 290      -1.444   3.773  11.371  1.00 88.32           C  
ATOM   4309  OE1 GLU A 290      -1.432   2.522  11.423  1.00 88.32           O  
ATOM   4310  OE2 GLU A 290      -1.835   4.521  12.300  1.00 88.32           O1-
ATOM   4311  H   GLU A 290       1.460   7.504   9.902  1.00  0.00           H  
ATOM   4312  HA  GLU A 290       0.596   5.481   8.132  1.00  0.00           H  
ATOM   4313  HB3 GLU A 290      -0.530   6.342  10.837  1.00  0.00           H  
ATOM   4314  HB2 GLU A 290       0.836   5.251  10.611  1.00  0.00           H  
ATOM   4315  HG3 GLU A 290      -0.626   3.661   9.381  1.00  0.00           H  
ATOM   4316  HG2 GLU A 290      -1.970   4.746   9.521  1.00  0.00           H  
ATOM   4317  N   THR A 291      -1.654   7.849   8.793  1.00 87.63           N  
ATOM   4318  CA  THR A 291      -2.864   8.506   8.285  1.00 87.63           C  
ATOM   4319  C   THR A 291      -2.680   9.005   6.858  1.00 87.63           C  
ATOM   4320  O   THR A 291      -3.571   8.812   6.027  1.00 87.63           O  
ATOM   4321  CB  THR A 291      -3.299   9.679   9.170  1.00 87.63           C  
ATOM   4322  CG2 THR A 291      -3.851   9.201  10.500  1.00 87.63           C  
ATOM   4323  OG1 THR A 291      -2.255  10.568   9.453  1.00 87.63           O  
ATOM   4324  H   THR A 291      -1.234   8.230   9.628  1.00  0.00           H  
ATOM   4325  HA  THR A 291      -3.669   7.772   8.282  1.00  0.00           H  
ATOM   4326  HB  THR A 291      -4.084  10.228   8.649  1.00  0.00           H  
ATOM   4327 HG21 THR A 291      -4.150  10.060  11.100  1.00  0.00           H  
ATOM   4328 HG22 THR A 291      -4.717   8.563  10.324  1.00  0.00           H  
ATOM   4329 HG23 THR A 291      -3.086   8.635  11.030  1.00  0.00           H  
ATOM   4330  HG1 THR A 291      -2.583  11.279  10.008  1.00  0.00           H  
ATOM   4331  N   LEU A 292      -1.515   9.579   6.540  1.00 88.28           N  
ATOM   4332  CA  LEU A 292      -1.166   9.936   5.171  1.00 88.28           C  
ATOM   4333  C   LEU A 292      -1.149   8.693   4.274  1.00 88.28           C  
ATOM   4334  O   LEU A 292      -1.863   8.676   3.276  1.00 88.28           O  
ATOM   4335  CB  LEU A 292       0.170  10.700   5.153  1.00 88.28           C  
ATOM   4336  CG  LEU A 292       0.579  11.211   3.760  1.00 88.28           C  
ATOM   4337  CD1 LEU A 292      -0.413  12.240   3.207  1.00 88.28           C  
ATOM   4338  CD2 LEU A 292       1.954  11.871   3.837  1.00 88.28           C  
ATOM   4339  H   LEU A 292      -0.837   9.781   7.261  1.00  0.00           H  
ATOM   4340  HA  LEU A 292      -1.939  10.608   4.795  1.00  0.00           H  
ATOM   4341  HB3 LEU A 292       0.958  10.060   5.548  1.00  0.00           H  
ATOM   4342  HB2 LEU A 292       0.115  11.540   5.844  1.00  0.00           H  
ATOM   4343  HG  LEU A 292       0.630  10.366   3.074  1.00  0.00           H  
ATOM   4344 HD11 LEU A 292      -0.082  12.570   2.223  1.00  0.00           H  
ATOM   4345 HD12 LEU A 292      -1.400  11.785   3.124  1.00  0.00           H  
ATOM   4346 HD13 LEU A 292      -0.462  13.095   3.880  1.00  0.00           H  
ATOM   4347 HD21 LEU A 292       2.241  12.232   2.849  1.00  0.00           H  
ATOM   4348 HD22 LEU A 292       1.917  12.709   4.532  1.00  0.00           H  
ATOM   4349 HD23 LEU A 292       2.689  11.145   4.184  1.00  0.00           H  
ATOM   4350  N   ALA A 293      -0.417   7.639   4.637  1.00 89.31           N  
ATOM   4351  CA  ALA A 293      -0.327   6.396   3.870  1.00 89.31           C  
ATOM   4352  C   ALA A 293      -1.708   5.797   3.562  1.00 89.31           C  
ATOM   4353  O   ALA A 293      -1.942   5.331   2.449  1.00 89.31           O  
ATOM   4354  CB  ALA A 293       0.560   5.402   4.629  1.00 89.31           C  
ATOM   4355  H   ALA A 293       0.121   7.667   5.491  1.00  0.00           H  
ATOM   4356  HA  ALA A 293       0.160   6.623   2.922  1.00  0.00           H  
ATOM   4357  HB1 ALA A 293       0.631   4.474   4.063  1.00  0.00           H  
ATOM   4358  HB2 ALA A 293       1.555   5.827   4.757  1.00  0.00           H  
ATOM   4359  HB3 ALA A 293       0.123   5.198   5.607  1.00  0.00           H  
ATOM   4360  N   PHE A 294      -2.658   5.875   4.494  1.00 89.87           N  
ATOM   4361  CA  PHE A 294      -3.989   5.289   4.321  1.00 89.87           C  
ATOM   4362  C   PHE A 294      -4.826   6.043   3.285  1.00 89.87           C  
ATOM   4363  O   PHE A 294      -5.578   5.422   2.536  1.00 89.87           O  
ATOM   4364  CB  PHE A 294      -4.703   5.240   5.677  1.00 89.87           C  
ATOM   4365  CG  PHE A 294      -4.169   4.239   6.689  1.00 89.87           C  
ATOM   4366  CD1 PHE A 294      -2.913   3.605   6.554  1.00 89.87           C  
ATOM   4367  CD2 PHE A 294      -4.961   3.945   7.812  1.00 89.87           C  
ATOM   4368  CE1 PHE A 294      -2.474   2.682   7.511  1.00 89.87           C  
ATOM   4369  CE2 PHE A 294      -4.517   3.027   8.776  1.00 89.87           C  
ATOM   4370  CZ  PHE A 294      -3.273   2.394   8.628  1.00 89.87           C  
ATOM   4371  H   PHE A 294      -2.475   6.356   5.363  1.00  0.00           H  
ATOM   4372  HA  PHE A 294      -3.861   4.265   3.971  1.00  0.00           H  
ATOM   4373  HB3 PHE A 294      -5.765   5.058   5.516  1.00  0.00           H  
ATOM   4374  HB2 PHE A 294      -4.699   6.235   6.120  1.00  0.00           H  
ATOM   4375  HD1 PHE A 294      -2.283   3.831   5.707  1.00  0.00           H  
ATOM   4376  HD2 PHE A 294      -5.918   4.430   7.939  1.00  0.00           H  
ATOM   4377  HE1 PHE A 294      -1.520   2.191   7.390  1.00  0.00           H  
ATOM   4378  HE2 PHE A 294      -5.133   2.805   9.634  1.00  0.00           H  
ATOM   4379  HZ  PHE A 294      -2.931   1.688   9.370  1.00  0.00           H  
ATOM   4380  N   VAL A 295      -4.659   7.365   3.170  1.00 90.78           N  
ATOM   4381  CA  VAL A 295      -5.363   8.191   2.173  1.00 90.78           C  
ATOM   4382  C   VAL A 295      -4.988   7.802   0.733  1.00 90.78           C  
ATOM   4383  O   VAL A 295      -5.784   8.006  -0.187  1.00 90.78           O  
ATOM   4384  CB  VAL A 295      -5.104   9.689   2.455  1.00 90.78           C  
ATOM   4385  CG1 VAL A 295      -5.659  10.625   1.373  1.00 90.78           C  
ATOM   4386  CG2 VAL A 295      -5.764  10.117   3.773  1.00 90.78           C  
ATOM   4387  H   VAL A 295      -4.022   7.848   3.787  1.00  0.00           H  
ATOM   4388  HA  VAL A 295      -6.431   8.014   2.294  1.00  0.00           H  
ATOM   4389  HB  VAL A 295      -4.028   9.847   2.536  1.00  0.00           H  
ATOM   4390 HG11 VAL A 295      -5.439  11.659   1.639  1.00  0.00           H  
ATOM   4391 HG12 VAL A 295      -5.193  10.390   0.415  1.00  0.00           H  
ATOM   4392 HG13 VAL A 295      -6.737  10.492   1.294  1.00  0.00           H  
ATOM   4393 HG21 VAL A 295      -5.568  11.175   3.951  1.00  0.00           H  
ATOM   4394 HG22 VAL A 295      -6.839   9.953   3.711  1.00  0.00           H  
ATOM   4395 HG23 VAL A 295      -5.353   9.530   4.593  1.00  0.00           H  
ATOM   4396  N   HIS A 296      -3.817   7.183   0.521  1.00 89.02           N  
ATOM   4397  CA  HIS A 296      -3.342   6.734  -0.793  1.00 89.02           C  
ATOM   4398  C   HIS A 296      -4.391   5.922  -1.574  1.00 89.02           C  
ATOM   4399  O   HIS A 296      -4.611   6.166  -2.764  1.00 89.02           O  
ATOM   4400  CB  HIS A 296      -2.091   5.867  -0.587  1.00 89.02           C  
ATOM   4401  CG  HIS A 296      -1.618   5.196  -1.844  1.00 89.02           C  
ATOM   4402  CD2 HIS A 296      -0.759   5.708  -2.769  1.00 89.02           C  
ATOM   4403  ND1 HIS A 296      -2.024   3.962  -2.302  1.00 89.02           N  
ATOM   4404  CE1 HIS A 296      -1.445   3.757  -3.492  1.00 89.02           C  
ATOM   4405  NE2 HIS A 296      -0.656   4.790  -3.820  1.00 89.02           N  
ATOM   4406  H   HIS A 296      -3.195   7.000   1.296  1.00  0.00           H  
ATOM   4407  HA  HIS A 296      -3.066   7.607  -1.383  1.00  0.00           H  
ATOM   4408  HB3 HIS A 296      -2.295   5.112   0.172  1.00  0.00           H  
ATOM   4409  HB2 HIS A 296      -1.288   6.481  -0.181  1.00  0.00           H  
ATOM   4410  HD2 HIS A 296      -0.301   6.671  -2.604  1.00  0.00           H  
ATOM   4411  HD1 HIS A 296      -2.652   3.399  -1.746  1.00  0.00           H  
ATOM   4412  HE1 HIS A 296      -1.647   2.850  -4.041  1.00  0.00           H  
ATOM   4413  N   CYS A 297      -5.070   4.976  -0.918  1.00 87.56           N  
ATOM   4414  CA  CYS A 297      -5.995   4.048  -1.579  1.00 87.56           C  
ATOM   4415  C   CYS A 297      -7.227   4.752  -2.191  1.00 87.56           C  
ATOM   4416  O   CYS A 297      -7.822   4.254  -3.152  1.00 87.56           O  
ATOM   4417  CB  CYS A 297      -6.387   2.961  -0.572  1.00 87.56           C  
ATOM   4418  SG  CYS A 297      -7.404   3.680   0.748  1.00 87.56           S  
ATOM   4419  H   CYS A 297      -4.957   4.875   0.081  1.00  0.00           H  
ATOM   4420  HA  CYS A 297      -5.453   3.565  -2.392  1.00  0.00           H  
ATOM   4421  HB3 CYS A 297      -5.485   2.525  -0.140  1.00  0.00           H  
ATOM   4422  HB2 CYS A 297      -6.953   2.181  -1.082  1.00  0.00           H  
ATOM   4423  HG  CYS A 297      -7.740   2.727   1.620  1.00  0.00           H  
ATOM   4424  N   CYS A 298      -7.592   5.942  -1.696  1.00 88.40           N  
ATOM   4425  CA  CYS A 298      -8.672   6.765  -2.250  1.00 88.40           C  
ATOM   4426  C   CYS A 298      -8.232   7.578  -3.476  1.00 88.40           C  
ATOM   4427  O   CYS A 298      -9.062   7.979  -4.295  1.00 88.40           O  
ATOM   4428  CB  CYS A 298      -9.177   7.728  -1.170  1.00 88.40           C  
ATOM   4429  SG  CYS A 298      -9.721   6.840   0.304  1.00 88.40           S  
ATOM   4430  H   CYS A 298      -7.113   6.322  -0.892  1.00  0.00           H  
ATOM   4431  HA  CYS A 298      -9.493   6.110  -2.544  1.00  0.00           H  
ATOM   4432  HB3 CYS A 298     -10.006   8.316  -1.566  1.00  0.00           H  
ATOM   4433  HB2 CYS A 298      -8.380   8.422  -0.902  1.00  0.00           H  
ATOM   4434  HG  CYS A 298     -10.152   7.714   1.217  1.00  0.00           H  
ATOM   4435  N   LEU A 299      -6.931   7.841  -3.609  1.00 88.57           N  
ATOM   4436  CA  LEU A 299      -6.377   8.709  -4.646  1.00 88.57           C  
ATOM   4437  C   LEU A 299      -6.120   7.952  -5.959  1.00 88.57           C  
ATOM   4438  O   LEU A 299      -6.162   8.562  -7.030  1.00 88.57           O  
ATOM   4439  CB  LEU A 299      -5.123   9.396  -4.081  1.00 88.57           C  
ATOM   4440  CG  LEU A 299      -5.373  10.316  -2.868  1.00 88.57           C  
ATOM   4441  CD1 LEU A 299      -4.064  10.886  -2.341  1.00 88.57           C  
ATOM   4442  CD2 LEU A 299      -6.274  11.502  -3.207  1.00 88.57           C  
ATOM   4443  H   LEU A 299      -6.264   7.431  -2.971  1.00  0.00           H  
ATOM   4444  HA  LEU A 299      -7.113   9.486  -4.852  1.00  0.00           H  
ATOM   4445  HB3 LEU A 299      -4.638   9.967  -4.872  1.00  0.00           H  
ATOM   4446  HB2 LEU A 299      -4.386   8.638  -3.814  1.00  0.00           H  
ATOM   4447  HG  LEU A 299      -5.845   9.734  -2.077  1.00  0.00           H  
ATOM   4448 HD11 LEU A 299      -4.265  11.531  -1.486  1.00  0.00           H  
ATOM   4449 HD12 LEU A 299      -3.409  10.069  -2.034  1.00  0.00           H  
ATOM   4450 HD13 LEU A 299      -3.577  11.464  -3.125  1.00  0.00           H  
ATOM   4451 HD21 LEU A 299      -6.417  12.115  -2.317  1.00  0.00           H  
ATOM   4452 HD22 LEU A 299      -5.809  12.100  -3.989  1.00  0.00           H  
ATOM   4453 HD23 LEU A 299      -7.241  11.137  -3.554  1.00  0.00           H  
ATOM   4454  N   ASN A 300      -5.962   6.627  -5.915  1.00 87.65           N  
ATOM   4455  CA  ASN A 300      -5.826   5.766  -7.095  1.00 87.65           C  
ATOM   4456  C   ASN A 300      -6.978   5.961  -8.118  1.00 87.65           C  
ATOM   4457  O   ASN A 300      -6.707   6.354  -9.260  1.00 87.65           O  
ATOM   4458  CB  ASN A 300      -5.665   4.303  -6.618  1.00 87.65           C  
ATOM   4459  CG  ASN A 300      -4.271   3.945  -6.157  1.00 87.65           C  
ATOM   4460  ND2 ASN A 300      -4.120   2.805  -5.530  1.00 87.65           N  
ATOM   4461  OD1 ASN A 300      -3.311   4.653  -6.403  1.00 87.65           O  
ATOM   4462  H   ASN A 300      -5.930   6.152  -5.025  1.00  0.00           H  
ATOM   4463  HA  ASN A 300      -4.899   6.047  -7.595  1.00  0.00           H  
ATOM   4464  HB3 ASN A 300      -5.966   3.628  -7.417  1.00  0.00           H  
ATOM   4465  HB2 ASN A 300      -6.373   4.107  -5.813  1.00  0.00           H  
ATOM   4466 HD22 ASN A 300      -3.206   2.525  -5.204  1.00  0.00           H  
ATOM   4467 HD21 ASN A 300      -4.917   2.207  -5.371  1.00  0.00           H  
ATOM   4468  N   PRO A 301      -8.269   5.790  -7.751  1.00 88.47           N  
ATOM   4469  CA  PRO A 301      -9.400   6.064  -8.647  1.00 88.47           C  
ATOM   4470  C   PRO A 301      -9.426   7.487  -9.216  1.00 88.47           C  
ATOM   4471  O   PRO A 301      -9.760   7.679 -10.390  1.00 88.47           O  
ATOM   4472  CB  PRO A 301     -10.658   5.800  -7.813  1.00 88.47           C  
ATOM   4473  CG  PRO A 301     -10.192   4.774  -6.786  1.00 88.47           C  
ATOM   4474  CD  PRO A 301      -8.752   5.172  -6.521  1.00 88.47           C  
ATOM   4475  HA  PRO A 301      -9.372   5.356  -9.475  1.00  0.00           H  
ATOM   4476  HB3 PRO A 301     -11.423   5.354  -8.447  1.00  0.00           H  
ATOM   4477  HB2 PRO A 301     -10.948   6.717  -7.300  1.00  0.00           H  
ATOM   4478  HG3 PRO A 301     -10.214   3.781  -7.235  1.00  0.00           H  
ATOM   4479  HG2 PRO A 301     -10.773   4.891  -5.872  1.00  0.00           H  
ATOM   4480  HD2 PRO A 301      -8.722   5.902  -5.712  1.00  0.00           H  
ATOM   4481  HD3 PRO A 301      -8.162   4.280  -6.308  1.00  0.00           H  
ATOM   4482  N   ILE A 302      -9.050   8.480  -8.405  1.00 87.94           N  
ATOM   4483  CA  ILE A 302      -8.978   9.892  -8.800  1.00 87.94           C  
ATOM   4484  C   ILE A 302      -7.932  10.061  -9.905  1.00 87.94           C  
ATOM   4485  O   ILE A 302      -8.231  10.621 -10.963  1.00 87.94           O  
ATOM   4486  CB  ILE A 302      -8.703  10.767  -7.551  1.00 87.94           C  
ATOM   4487  CG1 ILE A 302      -9.945  10.738  -6.629  1.00 87.94           C  
ATOM   4488  CG2 ILE A 302      -8.333  12.215  -7.909  1.00 87.94           C  
ATOM   4489  CD1 ILE A 302      -9.749  11.425  -5.274  1.00 87.94           C  
ATOM   4490  H   ILE A 302      -8.791   8.281  -7.449  1.00  0.00           H  
ATOM   4491  HA  ILE A 302      -9.948  10.178  -9.207  1.00  0.00           H  
ATOM   4492  HB  ILE A 302      -7.867  10.327  -7.007  1.00  0.00           H  
ATOM   4493 HG13 ILE A 302     -10.250   9.704  -6.468  1.00  0.00           H  
ATOM   4494 HG12 ILE A 302     -10.790  11.192  -7.146  1.00  0.00           H  
ATOM   4495 HG21 ILE A 302      -8.152  12.780  -6.996  1.00  0.00           H  
ATOM   4496 HG22 ILE A 302      -7.432  12.218  -8.523  1.00  0.00           H  
ATOM   4497 HG23 ILE A 302      -9.153  12.674  -8.463  1.00  0.00           H  
ATOM   4498 HD11 ILE A 302     -10.670  11.356  -4.695  1.00  0.00           H  
ATOM   4499 HD12 ILE A 302      -8.940  10.936  -4.731  1.00  0.00           H  
ATOM   4500 HD13 ILE A 302      -9.498  12.474  -5.433  1.00  0.00           H  
ATOM   4501  N   ILE A 303      -6.735   9.498  -9.722  1.00 86.58           N  
ATOM   4502  CA  ILE A 303      -5.675   9.502 -10.734  1.00 86.58           C  
ATOM   4503  C   ILE A 303      -6.164   8.862 -12.037  1.00 86.58           C  
ATOM   4504  O   ILE A 303      -5.988   9.439 -13.114  1.00 86.58           O  
ATOM   4505  CB  ILE A 303      -4.405   8.807 -10.183  1.00 86.58           C  
ATOM   4506  CG1 ILE A 303      -3.756   9.692  -9.096  1.00 86.58           C  
ATOM   4507  CG2 ILE A 303      -3.406   8.553 -11.323  1.00 86.58           C  
ATOM   4508  CD1 ILE A 303      -2.610   9.006  -8.344  1.00 86.58           C  
ATOM   4509  H   ILE A 303      -6.522   9.037  -8.849  1.00  0.00           H  
ATOM   4510  HA  ILE A 303      -5.421  10.540 -10.947  1.00  0.00           H  
ATOM   4511  HB  ILE A 303      -4.689   7.853  -9.740  1.00  0.00           H  
ATOM   4512 HG13 ILE A 303      -4.519  10.008  -8.384  1.00  0.00           H  
ATOM   4513 HG12 ILE A 303      -3.391  10.612  -9.551  1.00  0.00           H  
ATOM   4514 HG21 ILE A 303      -2.517   8.063 -10.925  1.00  0.00           H  
ATOM   4515 HG22 ILE A 303      -3.868   7.911 -12.074  1.00  0.00           H  
ATOM   4516 HG23 ILE A 303      -3.126   9.501 -11.780  1.00  0.00           H  
ATOM   4517 HD11 ILE A 303      -2.205   9.690  -7.598  1.00  0.00           H  
ATOM   4518 HD12 ILE A 303      -2.984   8.110  -7.849  1.00  0.00           H  
ATOM   4519 HD13 ILE A 303      -1.824   8.731  -9.048  1.00  0.00           H  
ATOM   4520  N   TYR A 304      -6.824   7.702 -11.967  1.00 84.70           N  
ATOM   4521  CA  TYR A 304      -7.332   7.021 -13.161  1.00 84.70           C  
ATOM   4522  C   TYR A 304      -8.400   7.840 -13.892  1.00 84.70           C  
ATOM   4523  O   TYR A 304      -8.406   7.879 -15.126  1.00 84.70           O  
ATOM   4524  CB  TYR A 304      -7.894   5.641 -12.797  1.00 84.70           C  
ATOM   4525  CG  TYR A 304      -6.959   4.730 -12.032  1.00 84.70           C  
ATOM   4526  CD1 TYR A 304      -5.577   4.721 -12.307  1.00 84.70           C  
ATOM   4527  CD2 TYR A 304      -7.483   3.882 -11.036  1.00 84.70           C  
ATOM   4528  CE1 TYR A 304      -4.722   3.903 -11.554  1.00 84.70           C  
ATOM   4529  CE2 TYR A 304      -6.624   3.073 -10.268  1.00 84.70           C  
ATOM   4530  OH  TYR A 304      -4.380   2.348  -9.795  1.00 84.70           O  
ATOM   4531  CZ  TYR A 304      -5.237   3.100 -10.520  1.00 84.70           C  
ATOM   4532  H   TYR A 304      -6.986   7.267 -11.070  1.00  0.00           H  
ATOM   4533  HA  TYR A 304      -6.497   6.875 -13.845  1.00  0.00           H  
ATOM   4534  HB3 TYR A 304      -8.226   5.137 -13.704  1.00  0.00           H  
ATOM   4535  HB2 TYR A 304      -8.817   5.767 -12.232  1.00  0.00           H  
ATOM   4536  HD1 TYR A 304      -5.179   5.343 -13.095  1.00  0.00           H  
ATOM   4537  HD2 TYR A 304      -8.548   3.851 -10.859  1.00  0.00           H  
ATOM   4538  HE1 TYR A 304      -3.662   3.887 -11.766  1.00  0.00           H  
ATOM   4539  HE2 TYR A 304      -7.029   2.440  -9.493  1.00  0.00           H  
ATOM   4540  HH  TYR A 304      -4.869   1.857  -9.130  1.00  0.00           H  
ATOM   4541  N   PHE A 305      -9.284   8.513 -13.153  1.00 84.68           N  
ATOM   4542  CA  PHE A 305     -10.322   9.368 -13.720  1.00 84.68           C  
ATOM   4543  C   PHE A 305      -9.744  10.611 -14.408  1.00 84.68           C  
ATOM   4544  O   PHE A 305     -10.143  10.932 -15.530  1.00 84.68           O  
ATOM   4545  CB  PHE A 305     -11.311   9.759 -12.616  1.00 84.68           C  
ATOM   4546  CG  PHE A 305     -12.428  10.658 -13.109  1.00 84.68           C  
ATOM   4547  CD1 PHE A 305     -12.338  12.053 -12.948  1.00 84.68           C  
ATOM   4548  CD2 PHE A 305     -13.555  10.103 -13.744  1.00 84.68           C  
ATOM   4549  CE1 PHE A 305     -13.372  12.884 -13.414  1.00 84.68           C  
ATOM   4550  CE2 PHE A 305     -14.594  10.930 -14.201  1.00 84.68           C  
ATOM   4551  CZ  PHE A 305     -14.503  12.324 -14.036  1.00 84.68           C  
ATOM   4552  H   PHE A 305      -9.256   8.446 -12.146  1.00  0.00           H  
ATOM   4553  HA  PHE A 305     -10.863   8.791 -14.468  1.00  0.00           H  
ATOM   4554  HB3 PHE A 305     -10.775  10.257 -11.809  1.00  0.00           H  
ATOM   4555  HB2 PHE A 305     -11.739   8.858 -12.178  1.00  0.00           H  
ATOM   4556  HD1 PHE A 305     -11.472  12.485 -12.468  1.00  0.00           H  
ATOM   4557  HD2 PHE A 305     -13.622   9.034 -13.885  1.00  0.00           H  
ATOM   4558  HE1 PHE A 305     -13.299  13.955 -13.295  1.00  0.00           H  
ATOM   4559  HE2 PHE A 305     -15.461  10.496 -14.677  1.00  0.00           H  
ATOM   4560  HZ  PHE A 305     -15.299  12.964 -14.386  1.00  0.00           H  
ATOM   4561  N   PHE A 306      -8.794  11.307 -13.776  1.00 81.55           N  
ATOM   4562  CA  PHE A 306      -8.255  12.556 -14.317  1.00 81.55           C  
ATOM   4563  C   PHE A 306      -7.195  12.335 -15.403  1.00 81.55           C  
ATOM   4564  O   PHE A 306      -7.202  13.041 -16.416  1.00 81.55           O  
ATOM   4565  CB  PHE A 306      -7.748  13.445 -13.172  1.00 81.55           C  
ATOM   4566  CG  PHE A 306      -8.873  14.121 -12.405  1.00 81.55           C  
ATOM   4567  CD1 PHE A 306      -9.593  15.172 -13.003  1.00 81.55           C  
ATOM   4568  CD2 PHE A 306      -9.211  13.711 -11.104  1.00 81.55           C  
ATOM   4569  CE1 PHE A 306     -10.648  15.795 -12.311  1.00 81.55           C  
ATOM   4570  CE2 PHE A 306     -10.276  14.323 -10.418  1.00 81.55           C  
ATOM   4571  CZ  PHE A 306     -10.995  15.365 -11.020  1.00 81.55           C  
ATOM   4572  H   PHE A 306      -8.425  10.976 -12.897  1.00  0.00           H  
ATOM   4573  HA  PHE A 306      -9.086  13.084 -14.785  1.00  0.00           H  
ATOM   4574  HB3 PHE A 306      -7.076  14.203 -13.573  1.00  0.00           H  
ATOM   4575  HB2 PHE A 306      -7.150  12.845 -12.485  1.00  0.00           H  
ATOM   4576  HD1 PHE A 306      -9.336  15.506 -13.997  1.00  0.00           H  
ATOM   4577  HD2 PHE A 306      -8.652  12.920 -10.624  1.00  0.00           H  
ATOM   4578  HE1 PHE A 306     -11.194  16.604 -12.773  1.00  0.00           H  
ATOM   4579  HE2 PHE A 306     -10.541  13.989  -9.425  1.00  0.00           H  
ATOM   4580  HZ  PHE A 306     -11.812  15.837 -10.496  1.00  0.00           H  
ATOM   4581  N   LEU A 307      -6.312  11.344 -15.252  1.00 76.96           N  
ATOM   4582  CA  LEU A 307      -5.196  11.122 -16.182  1.00 76.96           C  
ATOM   4583  C   LEU A 307      -5.517  10.101 -17.291  1.00 76.96           C  
ATOM   4584  O   LEU A 307      -4.920  10.154 -18.371  1.00 76.96           O  
ATOM   4585  CB  LEU A 307      -3.920  10.779 -15.384  1.00 76.96           C  
ATOM   4586  CG  LEU A 307      -3.484  11.855 -14.363  1.00 76.96           C  
ATOM   4587  CD1 LEU A 307      -2.135  11.501 -13.742  1.00 76.96           C  
ATOM   4588  CD2 LEU A 307      -3.307  13.232 -15.006  1.00 76.96           C  
ATOM   4589  H   LEU A 307      -6.396  10.708 -14.472  1.00  0.00           H  
ATOM   4590  HA  LEU A 307      -5.009  12.074 -16.677  1.00  0.00           H  
ATOM   4591  HB3 LEU A 307      -3.102  10.587 -16.077  1.00  0.00           H  
ATOM   4592  HB2 LEU A 307      -4.061   9.830 -14.868  1.00  0.00           H  
ATOM   4593  HG  LEU A 307      -4.233  11.923 -13.574  1.00  0.00           H  
ATOM   4594 HD11 LEU A 307      -1.849  12.273 -13.028  1.00  0.00           H  
ATOM   4595 HD12 LEU A 307      -2.210  10.542 -13.229  1.00  0.00           H  
ATOM   4596 HD13 LEU A 307      -1.380  11.435 -14.526  1.00  0.00           H  
ATOM   4597 HD21 LEU A 307      -3.001  13.951 -14.246  1.00  0.00           H  
ATOM   4598 HD22 LEU A 307      -2.543  13.176 -15.781  1.00  0.00           H  
ATOM   4599 HD23 LEU A 307      -4.251  13.552 -15.448  1.00  0.00           H  
ATOM   4600  N   GLY A 308      -6.498   9.216 -17.086  1.00 79.27           N  
ATOM   4601  CA  GLY A 308      -6.882   8.177 -18.043  1.00 79.27           C  
ATOM   4602  C   GLY A 308      -8.086   8.545 -18.915  1.00 79.27           C  
ATOM   4603  O   GLY A 308      -9.221   8.286 -18.544  1.00 79.27           O  
ATOM   4604  H   GLY A 308      -7.028   9.238 -16.226  1.00  0.00           H  
ATOM   4605  HA3 GLY A 308      -7.093   7.252 -17.506  1.00  0.00           H  
ATOM   4606  HA2 GLY A 308      -6.031   7.942 -18.682  1.00  0.00           H  
ATOM   4607  N   GLU A 309      -7.885   9.032 -20.144  1.00 81.88           N  
ATOM   4608  CA  GLU A 309      -9.004   9.425 -21.035  1.00 81.88           C  
ATOM   4609  C   GLU A 309     -10.014   8.310 -21.324  1.00 81.88           C  
ATOM   4610  O   GLU A 309     -11.224   8.531 -21.253  1.00 81.88           O  
ATOM   4611  CB  GLU A 309      -8.477   9.867 -22.400  1.00 81.88           C  
ATOM   4612  CG  GLU A 309      -8.077  11.334 -22.407  1.00 81.88           C  
ATOM   4613  CD  GLU A 309      -7.474  11.737 -23.754  1.00 81.88           C  
ATOM   4614  OE1 GLU A 309      -6.744  12.750 -23.738  1.00 81.88           O  
ATOM   4615  OE2 GLU A 309      -7.700  11.014 -24.746  1.00 81.88           O1-
ATOM   4616  H   GLU A 309      -6.945   9.145 -20.496  1.00  0.00           H  
ATOM   4617  HA  GLU A 309      -9.533  10.262 -20.580  1.00  0.00           H  
ATOM   4618  HB3 GLU A 309      -9.242   9.697 -23.157  1.00  0.00           H  
ATOM   4619  HB2 GLU A 309      -7.617   9.256 -22.672  1.00  0.00           H  
ATOM   4620  HG3 GLU A 309      -7.350  11.515 -21.615  1.00  0.00           H  
ATOM   4621  HG2 GLU A 309      -8.953  11.950 -22.202  1.00  0.00           H  
ATOM   4622  N   LYS A 310      -9.523   7.114 -21.680  1.00 84.71           N  
ATOM   4623  CA  LYS A 310     -10.391   5.961 -21.951  1.00 84.71           C  
ATOM   4624  C   LYS A 310     -11.135   5.548 -20.685  1.00 84.71           C  
ATOM   4625  O   LYS A 310     -12.332   5.298 -20.734  1.00 84.71           O  
ATOM   4626  CB  LYS A 310      -9.587   4.779 -22.521  1.00 84.71           C  
ATOM   4627  CG  LYS A 310      -9.040   5.042 -23.934  1.00 84.71           C  
ATOM   4628  CD  LYS A 310      -8.349   3.789 -24.500  1.00 84.71           C  
ATOM   4629  CE  LYS A 310      -7.838   4.043 -25.926  1.00 84.71           C  
ATOM   4630  NZ  LYS A 310      -7.201   2.837 -26.522  1.00 84.71           N1+
ATOM   4631  H   LYS A 310      -8.525   6.984 -21.768  1.00  0.00           H  
ATOM   4632  HA  LYS A 310     -11.130   6.259 -22.695  1.00  0.00           H  
ATOM   4633  HB3 LYS A 310     -10.214   3.888 -22.536  1.00  0.00           H  
ATOM   4634  HB2 LYS A 310      -8.760   4.547 -21.850  1.00  0.00           H  
ATOM   4635  HG3 LYS A 310      -8.326   5.864 -23.899  1.00  0.00           H  
ATOM   4636  HG2 LYS A 310      -9.859   5.334 -24.591  1.00  0.00           H  
ATOM   4637  HD3 LYS A 310      -9.056   2.960 -24.511  1.00  0.00           H  
ATOM   4638  HD2 LYS A 310      -7.512   3.514 -23.859  1.00  0.00           H  
ATOM   4639  HE3 LYS A 310      -7.119   4.862 -25.912  1.00  0.00           H  
ATOM   4640  HE2 LYS A 310      -8.667   4.366 -26.557  1.00  0.00           H  
ATOM   4641  HZ1 LYS A 310      -6.882   3.051 -27.456  1.00  0.00           H  
ATOM   4642  HZ2 LYS A 310      -6.415   2.555 -25.954  1.00  0.00           H  
ATOM   4643  HZ3 LYS A 310      -7.875   2.086 -26.562  1.00  0.00           H  
ATOM   4644  N   PHE A 311     -10.429   5.533 -19.556  1.00 85.56           N  
ATOM   4645  CA  PHE A 311     -10.993   5.159 -18.265  1.00 85.56           C  
ATOM   4646  C   PHE A 311     -12.073   6.146 -17.812  1.00 85.56           C  
ATOM   4647  O   PHE A 311     -13.179   5.737 -17.476  1.00 85.56           O  
ATOM   4648  CB  PHE A 311      -9.856   5.033 -17.252  1.00 85.56           C  
ATOM   4649  CG  PHE A 311     -10.248   4.179 -16.075  1.00 85.56           C  
ATOM   4650  CD1 PHE A 311     -10.588   4.772 -14.848  1.00 85.56           C  
ATOM   4651  CD2 PHE A 311     -10.267   2.779 -16.217  1.00 85.56           C  
ATOM   4652  CE1 PHE A 311     -10.906   3.954 -13.754  1.00 85.56           C  
ATOM   4653  CE2 PHE A 311     -10.619   1.968 -15.130  1.00 85.56           C  
ATOM   4654  CZ  PHE A 311     -10.941   2.563 -13.903  1.00 85.56           C  
ATOM   4655  H   PHE A 311      -9.453   5.790 -19.567  1.00  0.00           H  
ATOM   4656  HA  PHE A 311     -11.458   4.178 -18.373  1.00  0.00           H  
ATOM   4657  HB3 PHE A 311      -9.573   6.025 -16.902  1.00  0.00           H  
ATOM   4658  HB2 PHE A 311      -8.982   4.601 -17.738  1.00  0.00           H  
ATOM   4659  HD1 PHE A 311     -10.603   5.848 -14.754  1.00  0.00           H  
ATOM   4660  HD2 PHE A 311     -10.010   2.330 -17.165  1.00  0.00           H  
ATOM   4661  HE1 PHE A 311     -11.124   4.397 -12.793  1.00  0.00           H  
ATOM   4662  HE2 PHE A 311     -10.640   0.895 -15.242  1.00  0.00           H  
ATOM   4663  HZ  PHE A 311     -11.218   1.936 -13.069  1.00  0.00           H  
ATOM   4664  N   ARG A 312     -11.810   7.449 -17.950  1.00 88.49           N  
ATOM   4665  CA  ARG A 312     -12.772   8.532 -17.727  1.00 88.49           C  
ATOM   4666  C   ARG A 312     -14.042   8.352 -18.548  1.00 88.49           C  
ATOM   4667  O   ARG A 312     -15.134   8.468 -18.004  1.00 88.49           O  
ATOM   4668  CB  ARG A 312     -12.090   9.865 -18.060  1.00 88.49           C  
ATOM   4669  CG  ARG A 312     -12.948  11.063 -17.633  1.00 88.49           C  
ATOM   4670  CD  ARG A 312     -12.222  12.392 -17.858  1.00 88.49           C  
ATOM   4671  NE  ARG A 312     -12.000  12.684 -19.291  1.00 88.49           N  
ATOM   4672  NH1 ARG A 312     -11.003  14.724 -18.974  1.00 88.49           N  
ATOM   4673  NH2 ARG A 312     -11.309  13.968 -21.049  1.00 88.49           N1+
ATOM   4674  CZ  ARG A 312     -11.441  13.784 -19.764  1.00 88.49           C  
ATOM   4675  H   ARG A 312     -10.887   7.750 -18.227  1.00  0.00           H  
ATOM   4676  HA  ARG A 312     -13.043   8.539 -16.671  1.00  0.00           H  
ATOM   4677  HB3 ARG A 312     -11.900   9.917 -19.131  1.00  0.00           H  
ATOM   4678  HB2 ARG A 312     -11.123   9.912 -17.558  1.00  0.00           H  
ATOM   4679  HG3 ARG A 312     -13.207  10.966 -16.579  1.00  0.00           H  
ATOM   4680  HG2 ARG A 312     -13.881  11.060 -18.195  1.00  0.00           H  
ATOM   4681  HD3 ARG A 312     -11.263  12.373 -17.339  1.00  0.00           H  
ATOM   4682  HD2 ARG A 312     -12.799  13.200 -17.409  1.00  0.00           H  
ATOM   4683  HE  ARG A 312     -12.313  11.963 -19.925  1.00  0.00           H  
ATOM   4684 HH12 ARG A 312     -10.580  15.554 -19.363  1.00  0.00           H  
ATOM   4685 HH11 ARG A 312     -11.085  14.622 -17.972  1.00  0.00           H  
ATOM   4686 HH22 ARG A 312     -10.880  14.814 -21.396  1.00  0.00           H  
ATOM   4687 HH21 ARG A 312     -11.636  13.266 -21.696  1.00  0.00           H  
ATOM   4688  N   LYS A 313     -13.920   8.044 -19.847  1.00 91.99           N  
ATOM   4689  CA  LYS A 313     -15.088   7.784 -20.710  1.00 91.99           C  
ATOM   4690  C   LYS A 313     -15.927   6.620 -20.180  1.00 91.99           C  
ATOM   4691  O   LYS A 313     -17.146   6.752 -20.124  1.00 91.99           O  
ATOM   4692  CB  LYS A 313     -14.659   7.534 -22.165  1.00 91.99           C  
ATOM   4693  CG  LYS A 313     -14.226   8.820 -22.883  1.00 91.99           C  
ATOM   4694  CD  LYS A 313     -13.784   8.523 -24.326  1.00 91.99           C  
ATOM   4695  CE  LYS A 313     -13.336   9.814 -25.024  1.00 91.99           C  
ATOM   4696  NZ  LYS A 313     -12.967   9.592 -26.448  1.00 91.99           N1+
ATOM   4697  H   LYS A 313     -13.004   7.983 -20.268  1.00  0.00           H  
ATOM   4698  HA  LYS A 313     -15.714   8.676 -20.698  1.00  0.00           H  
ATOM   4699  HB3 LYS A 313     -15.484   7.075 -22.711  1.00  0.00           H  
ATOM   4700  HB2 LYS A 313     -13.840   6.815 -22.183  1.00  0.00           H  
ATOM   4701  HG3 LYS A 313     -13.401   9.279 -22.337  1.00  0.00           H  
ATOM   4702  HG2 LYS A 313     -15.056   9.526 -22.895  1.00  0.00           H  
ATOM   4703  HD3 LYS A 313     -14.616   8.082 -24.876  1.00  0.00           H  
ATOM   4704  HD2 LYS A 313     -12.959   7.812 -24.314  1.00  0.00           H  
ATOM   4705  HE3 LYS A 313     -12.485  10.238 -24.492  1.00  0.00           H  
ATOM   4706  HE2 LYS A 313     -14.136  10.553 -24.969  1.00  0.00           H  
ATOM   4707  HZ1 LYS A 313     -12.681  10.467 -26.863  1.00  0.00           H  
ATOM   4708  HZ2 LYS A 313     -12.206   8.929 -26.500  1.00  0.00           H  
ATOM   4709  HZ3 LYS A 313     -13.764   9.227 -26.951  1.00  0.00           H  
ATOM   4710  N   TYR A 314     -15.294   5.533 -19.740  1.00 90.84           N  
ATOM   4711  CA  TYR A 314     -16.007   4.395 -19.158  1.00 90.84           C  
ATOM   4712  C   TYR A 314     -16.664   4.717 -17.814  1.00 90.84           C  
ATOM   4713  O   TYR A 314     -17.808   4.326 -17.612  1.00 90.84           O  
ATOM   4714  CB  TYR A 314     -15.071   3.194 -19.013  1.00 90.84           C  
ATOM   4715  CG  TYR A 314     -14.480   2.663 -20.305  1.00 90.84           C  
ATOM   4716  CD1 TYR A 314     -15.310   2.439 -21.421  1.00 90.84           C  
ATOM   4717  CD2 TYR A 314     -13.111   2.337 -20.370  1.00 90.84           C  
ATOM   4718  CE1 TYR A 314     -14.778   1.884 -22.598  1.00 90.84           C  
ATOM   4719  CE2 TYR A 314     -12.567   1.807 -21.557  1.00 90.84           C  
ATOM   4720  OH  TYR A 314     -12.882   1.033 -23.800  1.00 90.84           O  
ATOM   4721  CZ  TYR A 314     -13.405   1.569 -22.666  1.00 90.84           C  
ATOM   4722  H   TYR A 314     -14.287   5.476 -19.801  1.00  0.00           H  
ATOM   4723  HA  TYR A 314     -16.798   4.114 -19.852  1.00  0.00           H  
ATOM   4724  HB3 TYR A 314     -15.597   2.388 -18.500  1.00  0.00           H  
ATOM   4725  HB2 TYR A 314     -14.265   3.446 -18.325  1.00  0.00           H  
ATOM   4726  HD1 TYR A 314     -16.359   2.693 -21.374  1.00  0.00           H  
ATOM   4727  HD2 TYR A 314     -12.477   2.493 -19.511  1.00  0.00           H  
ATOM   4728  HE1 TYR A 314     -15.420   1.698 -23.446  1.00  0.00           H  
ATOM   4729  HE2 TYR A 314     -11.511   1.583 -21.614  1.00  0.00           H  
ATOM   4730  HH  TYR A 314     -11.942   0.881 -23.679  1.00  0.00           H  
ATOM   4731  N   ILE A 315     -16.007   5.473 -16.929  1.00 89.55           N  
ATOM   4732  CA  ILE A 315     -16.612   5.930 -15.665  1.00 89.55           C  
ATOM   4733  C   ILE A 315     -17.842   6.804 -15.941  1.00 89.55           C  
ATOM   4734  O   ILE A 315     -18.908   6.584 -15.370  1.00 89.55           O  
ATOM   4735  CB  ILE A 315     -15.571   6.676 -14.796  1.00 89.55           C  
ATOM   4736  CG1 ILE A 315     -14.543   5.677 -14.229  1.00 89.55           C  
ATOM   4737  CG2 ILE A 315     -16.275   7.410 -13.639  1.00 89.55           C  
ATOM   4738  CD1 ILE A 315     -13.382   6.326 -13.470  1.00 89.55           C  
ATOM   4739  H   ILE A 315     -15.055   5.754 -17.112  1.00  0.00           H  
ATOM   4740  HA  ILE A 315     -16.941   5.051 -15.114  1.00  0.00           H  
ATOM   4741  HB  ILE A 315     -15.050   7.406 -15.415  1.00  0.00           H  
ATOM   4742 HG13 ILE A 315     -14.148   5.066 -15.041  1.00  0.00           H  
ATOM   4743 HG12 ILE A 315     -15.051   4.969 -13.576  1.00  0.00           H  
ATOM   4744 HG21 ILE A 315     -15.533   7.930 -13.034  1.00  0.00           H  
ATOM   4745 HG22 ILE A 315     -16.984   8.131 -14.044  1.00  0.00           H  
ATOM   4746 HG23 ILE A 315     -16.805   6.687 -13.020  1.00  0.00           H  
ATOM   4747 HD11 ILE A 315     -12.706   5.551 -13.105  1.00  0.00           H  
ATOM   4748 HD12 ILE A 315     -12.838   6.994 -14.137  1.00  0.00           H  
ATOM   4749 HD13 ILE A 315     -13.771   6.893 -12.625  1.00  0.00           H  
ATOM   4750  N   LEU A 316     -17.728   7.779 -16.846  1.00 91.53           N  
ATOM   4751  CA  LEU A 316     -18.855   8.642 -17.211  1.00 91.53           C  
ATOM   4752  C   LEU A 316     -19.999   7.840 -17.842  1.00 91.53           C  
ATOM   4753  O   LEU A 316     -21.166   8.129 -17.581  1.00 91.53           O  
ATOM   4754  CB  LEU A 316     -18.373   9.740 -18.170  1.00 91.53           C  
ATOM   4755  CG  LEU A 316     -17.432  10.783 -17.538  1.00 91.53           C  
ATOM   4756  CD1 LEU A 316     -16.928  11.722 -18.636  1.00 91.53           C  
ATOM   4757  CD2 LEU A 316     -18.122  11.621 -16.462  1.00 91.53           C  
ATOM   4758  H   LEU A 316     -16.843   7.940 -17.305  1.00  0.00           H  
ATOM   4759  HA  LEU A 316     -19.229   9.118 -16.305  1.00  0.00           H  
ATOM   4760  HB3 LEU A 316     -19.237  10.247 -18.601  1.00  0.00           H  
ATOM   4761  HB2 LEU A 316     -17.880   9.280 -19.026  1.00  0.00           H  
ATOM   4762  HG  LEU A 316     -16.580  10.268 -17.094  1.00  0.00           H  
ATOM   4763 HD11 LEU A 316     -16.260  12.465 -18.201  1.00  0.00           H  
ATOM   4764 HD12 LEU A 316     -16.389  11.147 -19.388  1.00  0.00           H  
ATOM   4765 HD13 LEU A 316     -17.775  12.225 -19.103  1.00  0.00           H  
ATOM   4766 HD21 LEU A 316     -17.413  12.339 -16.050  1.00  0.00           H  
ATOM   4767 HD22 LEU A 316     -18.966  12.154 -16.900  1.00  0.00           H  
ATOM   4768 HD23 LEU A 316     -18.479  10.968 -15.666  1.00  0.00           H  
ATOM   4769  N   GLN A 317     -19.684   6.826 -18.651  1.00 90.91           N  
ATOM   4770  CA  GLN A 317     -20.683   5.919 -19.209  1.00 90.91           C  
ATOM   4771  C   GLN A 317     -21.345   5.068 -18.121  1.00 90.91           C  
ATOM   4772  O   GLN A 317     -22.566   4.943 -18.138  1.00 90.91           O  
ATOM   4773  CB  GLN A 317     -20.035   5.056 -20.301  1.00 90.91           C  
ATOM   4774  CG  GLN A 317     -21.082   4.239 -21.071  1.00 90.91           C  
ATOM   4775  CD  GLN A 317     -20.490   3.483 -22.257  1.00 90.91           C  
ATOM   4776  NE2 GLN A 317     -21.316   2.840 -23.053  1.00 90.91           N  
ATOM   4777  OE1 GLN A 317     -19.293   3.454 -22.497  1.00 90.91           O  
ATOM   4778  H   GLN A 317     -18.719   6.661 -18.901  1.00  0.00           H  
ATOM   4779  HA  GLN A 317     -21.459   6.524 -19.678  1.00  0.00           H  
ATOM   4780  HB3 GLN A 317     -19.309   4.382 -19.847  1.00  0.00           H  
ATOM   4781  HB2 GLN A 317     -19.493   5.697 -20.995  1.00  0.00           H  
ATOM   4782  HG3 GLN A 317     -21.874   4.901 -21.422  1.00  0.00           H  
ATOM   4783  HG2 GLN A 317     -21.560   3.531 -20.393  1.00  0.00           H  
ATOM   4784 HE22 GLN A 317     -20.957   2.331 -23.847  1.00  0.00           H  
ATOM   4785 HE21 GLN A 317     -22.309   2.856 -22.870  1.00  0.00           H  
ATOM   4786  N   LEU A 318     -20.576   4.556 -17.155  1.00 90.17           N  
ATOM   4787  CA  LEU A 318     -21.103   3.827 -16.003  1.00 90.17           C  
ATOM   4788  C   LEU A 318     -22.090   4.695 -15.223  1.00 90.17           C  
ATOM   4789  O   LEU A 318     -23.218   4.269 -15.011  1.00 90.17           O  
ATOM   4790  CB  LEU A 318     -19.950   3.342 -15.103  1.00 90.17           C  
ATOM   4791  CG  LEU A 318     -20.416   2.514 -13.888  1.00 90.17           C  
ATOM   4792  CD1 LEU A 318     -21.044   1.169 -14.269  1.00 90.17           C  
ATOM   4793  CD2 LEU A 318     -19.228   2.233 -12.973  1.00 90.17           C  
ATOM   4794  H   LEU A 318     -19.573   4.663 -17.197  1.00  0.00           H  
ATOM   4795  HA  LEU A 318     -21.638   2.952 -16.372  1.00  0.00           H  
ATOM   4796  HB3 LEU A 318     -19.376   4.201 -14.757  1.00  0.00           H  
ATOM   4797  HB2 LEU A 318     -19.251   2.752 -15.697  1.00  0.00           H  
ATOM   4798  HG  LEU A 318     -21.152   3.096 -13.334  1.00  0.00           H  
ATOM   4799 HD11 LEU A 318     -21.348   0.641 -13.366  1.00  0.00           H  
ATOM   4800 HD12 LEU A 318     -21.915   1.340 -14.901  1.00  0.00           H  
ATOM   4801 HD13 LEU A 318     -20.313   0.568 -14.812  1.00  0.00           H  
ATOM   4802 HD21 LEU A 318     -19.561   1.648 -12.115  1.00  0.00           H  
ATOM   4803 HD22 LEU A 318     -18.470   1.673 -13.521  1.00  0.00           H  
ATOM   4804 HD23 LEU A 318     -18.804   3.174 -12.626  1.00  0.00           H  
ATOM   4805  N   PHE A 319     -21.718   5.927 -14.870  1.00 89.58           N  
ATOM   4806  CA  PHE A 319     -22.615   6.835 -14.154  1.00 89.58           C  
ATOM   4807  C   PHE A 319     -23.859   7.210 -14.964  1.00 89.58           C  
ATOM   4808  O   PHE A 319     -24.929   7.347 -14.383  1.00 89.58           O  
ATOM   4809  CB  PHE A 319     -21.865   8.095 -13.711  1.00 89.58           C  
ATOM   4810  CG  PHE A 319     -20.891   7.886 -12.567  1.00 89.58           C  
ATOM   4811  CD1 PHE A 319     -21.320   7.274 -11.371  1.00 89.58           C  
ATOM   4812  CD2 PHE A 319     -19.569   8.356 -12.668  1.00 89.58           C  
ATOM   4813  CE1 PHE A 319     -20.425   7.106 -10.301  1.00 89.58           C  
ATOM   4814  CE2 PHE A 319     -18.684   8.213 -11.583  1.00 89.58           C  
ATOM   4815  CZ  PHE A 319     -19.106   7.574 -10.407  1.00 89.58           C  
ATOM   4816  H   PHE A 319     -20.792   6.260 -15.097  1.00  0.00           H  
ATOM   4817  HA  PHE A 319     -22.953   6.321 -13.254  1.00  0.00           H  
ATOM   4818  HB3 PHE A 319     -22.586   8.866 -13.435  1.00  0.00           H  
ATOM   4819  HB2 PHE A 319     -21.334   8.518 -14.563  1.00  0.00           H  
ATOM   4820  HD1 PHE A 319     -22.340   6.934 -11.275  1.00  0.00           H  
ATOM   4821  HD2 PHE A 319     -19.232   8.828 -13.578  1.00  0.00           H  
ATOM   4822  HE1 PHE A 319     -20.751   6.616  -9.396  1.00  0.00           H  
ATOM   4823  HE2 PHE A 319     -17.676   8.595 -11.654  1.00  0.00           H  
ATOM   4824  HZ  PHE A 319     -18.418   7.443  -9.585  1.00  0.00           H  
ATOM   4825  N   LYS A 320     -23.768   7.335 -16.293  1.00 89.07           N  
ATOM   4826  CA  LYS A 320     -24.955   7.537 -17.145  1.00 89.07           C  
ATOM   4827  C   LYS A 320     -25.882   6.324 -17.127  1.00 89.07           C  
ATOM   4828  O   LYS A 320     -27.084   6.495 -16.966  1.00 89.07           O  
ATOM   4829  CB  LYS A 320     -24.542   7.875 -18.580  1.00 89.07           C  
ATOM   4830  CG  LYS A 320     -24.055   9.323 -18.711  1.00 89.07           C  
ATOM   4831  CD  LYS A 320     -23.617   9.595 -20.153  1.00 89.07           C  
ATOM   4832  CE  LYS A 320     -23.122  11.037 -20.292  1.00 89.07           C  
ATOM   4833  NZ  LYS A 320     -22.867  11.388 -21.711  1.00 89.07           N1+
ATOM   4834  H   LYS A 320     -22.866   7.293 -16.744  1.00  0.00           H  
ATOM   4835  HA  LYS A 320     -25.510   8.387 -16.749  1.00  0.00           H  
ATOM   4836  HB3 LYS A 320     -25.387   7.715 -19.248  1.00  0.00           H  
ATOM   4837  HB2 LYS A 320     -23.750   7.197 -18.899  1.00  0.00           H  
ATOM   4838  HG3 LYS A 320     -23.212   9.485 -18.039  1.00  0.00           H  
ATOM   4839  HG2 LYS A 320     -24.863  10.003 -18.442  1.00  0.00           H  
ATOM   4840  HD3 LYS A 320     -24.461   9.436 -20.825  1.00  0.00           H  
ATOM   4841  HD2 LYS A 320     -22.816   8.909 -20.425  1.00  0.00           H  
ATOM   4842  HE3 LYS A 320     -22.205  11.161 -19.716  1.00  0.00           H  
ATOM   4843  HE2 LYS A 320     -23.866  11.717 -19.878  1.00  0.00           H  
ATOM   4844  HZ1 LYS A 320     -22.542  12.342 -21.769  1.00  0.00           H  
ATOM   4845  HZ2 LYS A 320     -22.163  10.769 -22.089  1.00  0.00           H  
ATOM   4846  HZ3 LYS A 320     -23.721  11.290 -22.241  1.00  0.00           H  
ATOM   4847  N   THR A 321     -25.336   5.112 -17.238  1.00 84.84           N  
ATOM   4848  CA  THR A 321     -26.121   3.874 -17.148  1.00 84.84           C  
ATOM   4849  C   THR A 321     -26.714   3.682 -15.745  1.00 84.84           C  
ATOM   4850  O   THR A 321     -27.862   3.279 -15.622  1.00 84.84           O  
ATOM   4851  CB  THR A 321     -25.264   2.661 -17.551  1.00 84.84           C  
ATOM   4852  CG2 THR A 321     -26.075   1.370 -17.637  1.00 84.84           C  
ATOM   4853  OG1 THR A 321     -24.699   2.831 -18.835  1.00 84.84           O  
ATOM   4854  H   THR A 321     -24.342   5.018 -17.392  1.00  0.00           H  
ATOM   4855  HA  THR A 321     -26.948   3.950 -17.854  1.00  0.00           H  
ATOM   4856  HB  THR A 321     -24.463   2.532 -16.823  1.00  0.00           H  
ATOM   4857 HG21 THR A 321     -25.420   0.548 -17.926  1.00  0.00           H  
ATOM   4858 HG22 THR A 321     -26.522   1.155 -16.667  1.00  0.00           H  
ATOM   4859 HG23 THR A 321     -26.863   1.485 -18.382  1.00  0.00           H  
ATOM   4860  HG1 THR A 321     -24.172   2.060 -19.058  1.00  0.00           H  
ATOM   4861  N   CYS A 322     -25.973   4.027 -14.686  1.00 76.51           N  
ATOM   4862  CA  CYS A 322     -26.422   3.929 -13.296  1.00 76.51           C  
ATOM   4863  C   CYS A 322     -27.342   5.078 -12.856  1.00 76.51           C  
ATOM   4864  O   CYS A 322     -28.073   4.906 -11.891  1.00 76.51           O  
ATOM   4865  CB  CYS A 322     -25.204   3.822 -12.369  1.00 76.51           C  
ATOM   4866  SG  CYS A 322     -24.375   2.218 -12.581  1.00 76.51           S  
ATOM   4867  H   CYS A 322     -25.037   4.384 -14.819  1.00  0.00           H  
ATOM   4868  HA  CYS A 322     -26.988   3.002 -13.201  1.00  0.00           H  
ATOM   4869  HB3 CYS A 322     -25.525   3.930 -11.334  1.00  0.00           H  
ATOM   4870  HB2 CYS A 322     -24.502   4.624 -12.597  1.00  0.00           H  
ATOM   4871  HG  CYS A 322     -23.320   2.149 -11.764  1.00  0.00           H  
ATOM   4872  N   ARG A 323     -27.391   6.231 -13.538  1.00 65.70           N  
ATOM   4873  CA  ARG A 323     -28.434   7.245 -13.278  1.00 65.70           C  
ATOM   4874  C   ARG A 323     -29.836   6.732 -13.615  1.00 65.70           C  
ATOM   4875  O   ARG A 323     -30.791   7.170 -12.991  1.00 65.70           O  
ATOM   4876  CB  ARG A 323     -28.139   8.556 -14.019  1.00 65.70           C  
ATOM   4877  CG  ARG A 323     -27.195   9.463 -13.219  1.00 65.70           C  
ATOM   4878  CD  ARG A 323     -26.964  10.769 -13.982  1.00 65.70           C  
ATOM   4879  NE  ARG A 323     -25.910  11.588 -13.352  1.00 65.70           N  
ATOM   4880  NH1 ARG A 323     -26.547  13.629 -14.198  1.00 65.70           N  
ATOM   4881  NH2 ARG A 323     -24.741  13.488 -12.896  1.00 65.70           N1+
ATOM   4882  CZ  ARG A 323     -25.739  12.892 -13.486  1.00 65.70           C  
ATOM   4883  H   ARG A 323     -26.702   6.423 -14.252  1.00  0.00           H  
ATOM   4884  HA  ARG A 323     -28.416   7.464 -12.211  1.00  0.00           H  
ATOM   4885  HB3 ARG A 323     -29.074   9.083 -14.210  1.00  0.00           H  
ATOM   4886  HB2 ARG A 323     -27.692   8.332 -14.987  1.00  0.00           H  
ATOM   4887  HG3 ARG A 323     -26.242   8.954 -13.070  1.00  0.00           H  
ATOM   4888  HG2 ARG A 323     -27.640   9.683 -12.248  1.00  0.00           H  
ATOM   4889  HD3 ARG A 323     -27.894  11.338 -14.017  1.00  0.00           H  
ATOM   4890  HD2 ARG A 323     -26.682  10.542 -15.010  1.00  0.00           H  
ATOM   4891  HE  ARG A 323     -25.282  11.053 -12.770  1.00  0.00           H  
ATOM   4892 HH12 ARG A 323     -26.386  14.622 -14.279  1.00  0.00           H  
ATOM   4893 HH11 ARG A 323     -27.335  13.205 -14.668  1.00  0.00           H  
ATOM   4894 HH22 ARG A 323     -24.615  14.484 -13.002  1.00  0.00           H  
ATOM   4895 HH21 ARG A 323     -24.094  12.954 -12.333  1.00  0.00           H  
ATOM   4896  N   GLY A 324     -29.944   5.755 -14.519  1.00 51.07           N  
ATOM   4897  CA  GLY A 324     -31.178   4.992 -14.715  1.00 51.07           C  
ATOM   4898  C   GLY A 324     -31.521   4.057 -13.548  1.00 51.07           C  
ATOM   4899  O   GLY A 324     -32.640   3.592 -13.473  1.00 51.07           O  
ATOM   4900  H   GLY A 324     -29.154   5.514 -15.100  1.00  0.00           H  
ATOM   4901  HA3 GLY A 324     -31.101   4.411 -15.633  1.00  0.00           H  
ATOM   4902  HA2 GLY A 324     -32.007   5.681 -14.881  1.00  0.00           H  
ATOM   4903  N   LEU A 325     -30.614   3.792 -12.600  1.00 49.16           N  
ATOM   4904  CA  LEU A 325     -30.818   2.808 -11.526  1.00 49.16           C  
ATOM   4905  C   LEU A 325     -31.854   3.245 -10.476  1.00 49.16           C  
ATOM   4906  O   LEU A 325     -32.438   2.385  -9.828  1.00 49.16           O  
ATOM   4907  CB  LEU A 325     -29.456   2.509 -10.869  1.00 49.16           C  
ATOM   4908  CG  LEU A 325     -29.369   1.188 -10.091  1.00 49.16           C  
ATOM   4909  CD1 LEU A 325     -29.236   0.005 -11.054  1.00 49.16           C  
ATOM   4910  CD2 LEU A 325     -28.128   1.203  -9.199  1.00 49.16           C  
ATOM   4911  H   LEU A 325     -29.730   4.281 -12.595  1.00  0.00           H  
ATOM   4912  HA  LEU A 325     -31.176   1.887 -11.983  1.00  0.00           H  
ATOM   4913  HB3 LEU A 325     -29.187   3.333 -10.208  1.00  0.00           H  
ATOM   4914  HB2 LEU A 325     -28.676   2.530 -11.630  1.00  0.00           H  
ATOM   4915  HG  LEU A 325     -30.262   1.064  -9.478  1.00  0.00           H  
ATOM   4916 HD11 LEU A 325     -29.176  -0.922 -10.485  1.00  0.00           H  
ATOM   4917 HD12 LEU A 325     -30.105  -0.028 -11.712  1.00  0.00           H  
ATOM   4918 HD13 LEU A 325     -28.332   0.122 -11.652  1.00  0.00           H  
ATOM   4919 HD21 LEU A 325     -28.065   0.264  -8.647  1.00  0.00           H  
ATOM   4920 HD22 LEU A 325     -27.237   1.318  -9.817  1.00  0.00           H  
ATOM   4921 HD23 LEU A 325     -28.195   2.033  -8.497  1.00  0.00           H  
ATOM   4922  N   PHE A 326     -32.134   4.548 -10.338  1.00 48.47           N  
ATOM   4923  CA  PHE A 326     -33.274   5.008  -9.532  1.00 48.47           C  
ATOM   4924  C   PHE A 326     -34.631   4.681 -10.184  1.00 48.47           C  
ATOM   4925  O   PHE A 326     -35.652   4.734  -9.507  1.00 48.47           O  
ATOM   4926  CB  PHE A 326     -33.126   6.500  -9.181  1.00 48.47           C  
ATOM   4927  CG  PHE A 326     -32.313   6.741  -7.921  1.00 48.47           C  
ATOM   4928  CD1 PHE A 326     -32.920   6.575  -6.660  1.00 48.47           C  
ATOM   4929  CD2 PHE A 326     -30.955   7.108  -7.994  1.00 48.47           C  
ATOM   4930  CE1 PHE A 326     -32.176   6.775  -5.483  1.00 48.47           C  
ATOM   4931  CE2 PHE A 326     -30.212   7.310  -6.815  1.00 48.47           C  
ATOM   4932  CZ  PHE A 326     -30.821   7.142  -5.560  1.00 48.47           C
[truncated: 7,697 more chars]
