# Supplementary material for: Exploring an Intracellular Allosteric Site of CC-Chemokine Receptor 4 from 3D Models, Probe Simulations, and Mutagenesis
Source: ACS Pharmacol Transl Sci. 2024 Jul 16;7(8):2516–26. doi: 10.1021/acsptsci.4c00330 (PMC11320731; doi:10.1021/acsptsci.4c00330)
Supplement: Supplementary file 2 — pt4c00330_si_002.zip [file pt4c00330_si_002.zip › GSK_CCR4-alpha-probe-dock.pdb]

REMARK   4      COMPLIES WITH FORMAT V. 3.0, 1-DEC-2006
REMARK 888
REMARK 888 WRITTEN BY MAESTRO (A PRODUCT OF SCHRODINGER, LLC)
TITLE     CCR4-4mbs-46%
EXPDTA    THEORETICAL MODEL, MODELLER 9.23 2020/01/07 12:40:52
REMARK 250  TEMPERATURE           (KELVIN) : NULL
REMARK 250  PH                             : NULL
CRYST1   80.316   73.289  175.438  90.00  90.00  90.00 P 1           1
MODEL        1
ATOM      1  N   PRO P  28       9.821   6.248  31.424  0.00  0.00      PRO  N  
ATOM      2  CA  PRO P  28       8.986   6.088  30.228  0.00  0.00      PRO  C  
ATOM      3  C   PRO P  28       8.357   7.398  29.671  0.00  0.00      PRO  C  
ATOM      4  O   PRO P  28       7.741   8.182  30.433  0.00  0.00      PRO  O  
ATOM      5  CAY PRO P  28      11.660   7.221  32.785  0.00  0.00      PRO  C  
ATOM      6  CY  PRO P  28      10.910   6.991  31.456  0.00  0.00      PRO  C  
ATOM      7  OY  PRO P  28      11.420   7.558  30.461  0.00  0.00      PRO  O  
ATOM      8  CD  PRO P  28       9.207   5.754  32.748  0.00  0.00      PRO  C  
ATOM      9  CB  PRO P  28       7.965   5.074  30.789  0.00  0.00      PRO  C  
ATOM     10  CG  PRO P  28       7.758   5.363  32.261  0.00  0.00      PRO  C  
ATOM     11  HY1 PRO P  28      11.630   6.242  33.308  0.00  0.00      PRO  H  
ATOM     12  HY2 PRO P  28      11.242   8.109  33.305  0.00  0.00      PRO  H  
ATOM     13  HY3 PRO P  28      12.718   7.383  32.486  0.00  0.00      PRO  H  
ATOM     14  HD1 PRO P  28       9.713   4.802  33.018  0.00  0.00      PRO  H  
ATOM     15  HD2 PRO P  28       9.167   6.431  33.628  0.00  0.00      PRO  H  
ATOM     16  HA  PRO P  28       9.586   5.667  29.436  0.00  0.00      PRO  H  
ATOM     17  HB1 PRO P  28       8.264   4.040  30.510  0.00  0.00      PRO  H  
ATOM     18  HB2 PRO P  28       7.079   5.175  30.128  0.00  0.00      PRO  H  
ATOM     19  HG1 PRO P  28       7.474   4.456  32.837  0.00  0.00      PRO  H  
ATOM     20  HG2 PRO P  28       7.107   6.255  32.385  0.00  0.00      PRO  H  
ATOM     21  N   CYS P  29       8.584   7.796  28.439  0.00  0.00      PRO  N  
ATOM     22  CA  CYS P  29       8.226   8.991  27.755  0.00  0.00      PRO  C  
ATOM     23  C   CYS P  29       6.723   9.092  27.562  0.00  0.00      PRO  C  
ATOM     24  O   CYS P  29       6.082   8.114  27.213  0.00  0.00      PRO  O  
ATOM     25  CB  CYS P  29       8.945   9.050  26.354  0.00  0.00      PRO  C  
ATOM     26  SG  CYS P  29       8.796  10.642  25.453  0.00  0.00      PRO  S1-
ATOM     27  HN  CYS P  29       9.253   7.283  27.906  0.00  0.00      PRO  H  
ATOM     28  HA  CYS P  29       8.570   9.867  28.284  0.00  0.00      PRO  H  
ATOM     29  HB1 CYS P  29       8.531   8.285  25.663  0.00  0.00      PRO  H  
ATOM     30  HB2 CYS P  29      10.011   8.770  26.494  0.00  0.00      PRO  H  
ATOM     31  N   THR P  30       6.151  10.316  27.720  0.00  0.00      PRO  N  
ATOM     32  CA  THR P  30       4.753  10.635  27.515  0.00  0.00      PRO  C  
ATOM     33  C   THR P  30       4.136  10.218  26.215  0.00  0.00      PRO  C  
ATOM     34  O   THR P  30       4.757  10.422  25.174  0.00  0.00      PRO  O  
ATOM     35  CB  THR P  30       4.362  12.098  27.864  0.00  0.00      PRO  C  
ATOM     36  OG1 THR P  30       2.972  12.327  27.894  0.00  0.00      PRO  O  
ATOM     37  CG2 THR P  30       5.066  13.238  27.033  0.00  0.00      PRO  C  
ATOM     38  HN  THR P  30       6.799  11.035  27.963  0.00  0.00      PRO  H  
ATOM     39  HA  THR P  30       4.201  10.059  28.243  0.00  0.00      PRO  H  
ATOM     40  HB  THR P  30       4.579  12.284  28.938  0.00  0.00      PRO  H  
ATOM     41  HG1 THR P  30       2.495  11.595  28.292  0.00  0.00      PRO  H  
ATOM     42 HG21 THR P  30       4.884  14.236  27.485  0.00  0.00      PRO  H  
ATOM     43 HG22 THR P  30       6.144  12.977  26.965  0.00  0.00      PRO  H  
ATOM     44 HG23 THR P  30       4.648  13.180  26.005  0.00  0.00      PRO  H  
ATOM     45  N   LYS P  31       2.873   9.704  26.249  0.00  0.00      PRO  N  
ATOM     46  CA  LYS P  31       2.144   9.285  25.089  0.00  0.00      PRO  C  
ATOM     47  C   LYS P  31       0.606   9.436  25.164  0.00  0.00      PRO  C  
ATOM     48  O   LYS P  31      -0.122   9.205  24.237  0.00  0.00      PRO  O  
ATOM     49  CB  LYS P  31       2.222   7.751  24.879  0.00  0.00      PRO  C  
ATOM     50  CG  LYS P  31       3.733   7.264  24.680  0.00  0.00      PRO  C  
ATOM     51  CD  LYS P  31       4.362   7.680  23.359  0.00  0.00      PRO  C  
ATOM     52  CE  LYS P  31       5.933   7.909  23.393  0.00  0.00      PRO  C  
ATOM     53  NZ  LYS P  31       6.504   7.689  22.061  0.00  0.00      PRO  N1+
ATOM     54  HN  LYS P  31       2.507   9.746  27.175  0.00  0.00      PRO  H  
ATOM     55  HA  LYS P  31       2.471   9.700  24.147  0.00  0.00      PRO  H  
ATOM     56  HB1 LYS P  31       1.830   7.453  23.883  0.00  0.00      PRO  H  
ATOM     57  HB2 LYS P  31       1.743   7.120  25.658  0.00  0.00      PRO  H  
ATOM     58  HG1 LYS P  31       3.774   6.156  24.743  0.00  0.00      PRO  H  
ATOM     59  HG2 LYS P  31       4.241   7.529  25.632  0.00  0.00      PRO  H  
ATOM     60  HD1 LYS P  31       3.915   8.620  22.969  0.00  0.00      PRO  H  
ATOM     61  HD2 LYS P  31       4.179   6.874  22.616  0.00  0.00      PRO  H  
ATOM     62  HE1 LYS P  31       6.421   7.104  23.984  0.00  0.00      PRO  H  
ATOM     63  HE2 LYS P  31       6.332   8.884  23.746  0.00  0.00      PRO  H  
ATOM     64  HZ1 LYS P  31       6.238   8.491  21.455  0.00  0.00      PRO  H  
ATOM     65  HZ2 LYS P  31       7.512   7.537  22.269  0.00  0.00      PRO  H  
ATOM     66  HZ3 LYS P  31       6.086   6.798  21.725  0.00  0.00      PRO  H  
ATOM     67  N   GLU P  32       0.162   9.931  26.272  0.00  0.00      PRO  N  
ATOM     68  CA  GLU P  32      -1.237  10.200  26.624  0.00  0.00      PRO  C  
ATOM     69  C   GLU P  32      -1.963  11.088  25.676  0.00  0.00      PRO  C  
ATOM     70  O   GLU P  32      -3.125  10.833  25.298  0.00  0.00      PRO  O  
ATOM     71  CB  GLU P  32      -1.363  10.722  28.017  0.00  0.00      PRO  C  
ATOM     72  CG  GLU P  32      -0.716   9.669  28.990  0.00  0.00      PRO  C  
ATOM     73  CD  GLU P  32       0.680  10.097  29.476  0.00  0.00      PRO  C  
ATOM     74  OE1 GLU P  32       1.689  10.128  28.629  0.00  0.00      PRO  O1-
ATOM     75  OE2 GLU P  32       0.764  10.534  30.620  0.00  0.00      PRO  O  
ATOM     76  HN  GLU P  32       0.769  10.083  27.048  0.00  0.00      PRO  H  
ATOM     77  HA  GLU P  32      -1.796   9.278  26.682  0.00  0.00      PRO  H  
ATOM     78  HB1 GLU P  32      -2.420  10.661  28.353  0.00  0.00      PRO  H  
ATOM     79  HB2 GLU P  32      -0.972  11.754  28.144  0.00  0.00      PRO  H  
ATOM     80  HG1 GLU P  32      -0.693   8.663  28.519  0.00  0.00      PRO  H  
ATOM     81  HG2 GLU P  32      -1.372   9.505  29.871  0.00  0.00      PRO  H  
ATOM     82  N   GLY P  33      -1.260  12.065  25.158  0.00  0.00      PRO  N  
ATOM     83  CA  GLY P  33      -1.682  13.023  24.116  0.00  0.00      PRO  C  
ATOM     84  C   GLY P  33      -1.911  12.418  22.789  0.00  0.00      PRO  C  
ATOM     85  O   GLY P  33      -2.908  12.664  22.175  0.00  0.00      PRO  O  
ATOM     86  HN  GLY P  33      -0.305  12.033  25.441  0.00  0.00      PRO  H  
ATOM     87  HA1 GLY P  33      -0.811  13.633  23.928  0.00  0.00      PRO  H  
ATOM     88  HA2 GLY P  33      -2.603  13.544  24.333  0.00  0.00      PRO  H  
ATOM     89  N   ILE P  34      -1.042  11.467  22.460  0.00  0.00      PRO  N  
ATOM     90  CA  ILE P  34      -1.325  10.696  21.204  0.00  0.00      PRO  C  
ATOM     91  C   ILE P  34      -2.636   9.876  21.302  0.00  0.00      PRO  C  
ATOM     92  O   ILE P  34      -3.495   9.881  20.408  0.00  0.00      PRO  O  
ATOM     93  CB  ILE P  34      -0.233   9.830  20.693  0.00  0.00      PRO  C  
ATOM     94  CG2 ILE P  34      -0.668   9.197  19.351  0.00  0.00      PRO  C  
ATOM     95  CG1 ILE P  34       1.132  10.508  20.630  0.00  0.00      PRO  C  
ATOM     96  CD  ILE P  34       1.164  11.797  19.772  0.00  0.00      PRO  C  
ATOM     97  HN  ILE P  34      -0.344  11.141  23.094  0.00  0.00      PRO  H  
ATOM     98  HA  ILE P  34      -1.561  11.368  20.393  0.00  0.00      PRO  H  
ATOM     99  HB  ILE P  34      -0.151   8.932  21.342  0.00  0.00      PRO  H  
ATOM    100 HG21 ILE P  34       0.194   8.836  18.751  0.00  0.00      PRO  H  
ATOM    101 HG22 ILE P  34      -1.313   8.326  19.597  0.00  0.00      PRO  H  
ATOM    102 HG23 ILE P  34      -1.178   9.935  18.696  0.00  0.00      PRO  H  
ATOM    103 HG11 ILE P  34       1.896   9.859  20.150  0.00  0.00      PRO  H  
ATOM    104 HG12 ILE P  34       1.587  10.708  21.623  0.00  0.00      PRO  H  
ATOM    105  HD1 ILE P  34       0.356  12.438  20.187  0.00  0.00      PRO  H  
ATOM    106  HD2 ILE P  34       2.128  12.342  19.853  0.00  0.00      PRO  H  
ATOM    107  HD3 ILE P  34       0.988  11.573  18.698  0.00  0.00      PRO  H  
ATOM    108  N   LYS P  35      -2.875   9.263  22.487  0.00  0.00      PRO  N  
ATOM    109  CA  LYS P  35      -4.180   8.604  22.785  0.00  0.00      PRO  C  
ATOM    110  C   LYS P  35      -5.385   9.387  22.715  0.00  0.00      PRO  C  
ATOM    111  O   LYS P  35      -6.414   8.939  22.106  0.00  0.00      PRO  O  
ATOM    112  CB  LYS P  35      -4.113   7.797  24.100  0.00  0.00      PRO  C  
ATOM    113  CG  LYS P  35      -3.038   6.781  24.228  0.00  0.00      PRO  C  
ATOM    114  CD  LYS P  35      -2.902   5.859  23.062  0.00  0.00      PRO  C  
ATOM    115  CE  LYS P  35      -1.451   5.658  22.632  0.00  0.00      PRO  C  
ATOM    116  NZ  LYS P  35      -0.514   4.972  23.683  0.00  0.00      PRO  N1+
ATOM    117  HN  LYS P  35      -2.156   9.197  23.175  0.00  0.00      PRO  H  
ATOM    118  HA  LYS P  35      -4.323   7.869  22.007  0.00  0.00      PRO  H  
ATOM    119  HB1 LYS P  35      -5.110   7.321  24.218  0.00  0.00      PRO  H  
ATOM    120  HB2 LYS P  35      -3.927   8.564  24.883  0.00  0.00      PRO  H  
ATOM    121  HG1 LYS P  35      -3.426   6.185  25.081  0.00  0.00      PRO  H  
ATOM    122  HG2 LYS P  35      -2.051   7.152  24.579  0.00  0.00      PRO  H  
ATOM    123  HD1 LYS P  35      -3.534   6.109  22.183  0.00  0.00      PRO  H  
ATOM    124  HD2 LYS P  35      -3.161   4.808  23.310  0.00  0.00      PRO  H  
ATOM    125  HE1 LYS P  35      -0.996   6.671  22.582  0.00  0.00      PRO  H  
ATOM    126  HE2 LYS P  35      -1.282   5.193  21.638  0.00  0.00      PRO  H  
ATOM    127  HZ1 LYS P  35      -0.904   4.035  23.907  0.00  0.00      PRO  H  
ATOM    128  HZ2 LYS P  35       0.472   4.832  23.384  0.00  0.00      PRO  H  
ATOM    129  HZ3 LYS P  35      -0.625   5.462  24.593  0.00  0.00      PRO  H  
ATOM    130  N   ALA P  36      -5.340  10.624  23.331  0.00  0.00      PRO  N  
ATOM    131  CA  ALA P  36      -6.447  11.469  23.347  0.00  0.00      PRO  C  
ATOM    132  C   ALA P  36      -6.861  11.991  21.977  0.00  0.00      PRO  C  
ATOM    133  O   ALA P  36      -8.001  12.082  21.632  0.00  0.00      PRO  O  
ATOM    134  CB  ALA P  36      -6.312  12.675  24.323  0.00  0.00      PRO  C  
ATOM    135  HN  ALA P  36      -4.542  10.838  23.888  0.00  0.00      PRO  H  
ATOM    136  HA  ALA P  36      -7.194  10.826  23.789  0.00  0.00      PRO  H  
ATOM    137  HB1 ALA P  36      -5.783  13.490  23.783  0.00  0.00      PRO  H  
ATOM    138  HB2 ALA P  36      -7.358  13.004  24.502  0.00  0.00      PRO  H  
ATOM    139  HB3 ALA P  36      -5.804  12.335  25.251  0.00  0.00      PRO  H  
ATOM    140  N   PHE P  37      -5.801  12.363  21.160  0.00  0.00      PRO  N  
ATOM    141  CA  PHE P  37      -5.951  12.508  19.751  0.00  0.00      PRO  C  
ATOM    142  C   PHE P  37      -6.555  11.340  18.953  0.00  0.00      PRO  C  
ATOM    143  O   PHE P  37      -7.442  11.530  18.079  0.00  0.00      PRO  O  
ATOM    144  CB  PHE P  37      -4.535  12.954  19.261  0.00  0.00      PRO  C  
ATOM    145  CG  PHE P  37      -4.301  13.130  17.744  0.00  0.00      PRO  C  
ATOM    146  CD1 PHE P  37      -3.565  12.242  16.946  0.00  0.00      PRO  C  
ATOM    147  CE1 PHE P  37      -3.424  12.567  15.489  0.00  0.00      PRO  C  
ATOM    148  CZ  PHE P  37      -4.116  13.664  14.969  0.00  0.00      PRO  C  
ATOM    149  CD2 PHE P  37      -4.883  14.241  17.133  0.00  0.00      PRO  C  
ATOM    150  CE2 PHE P  37      -4.812  14.524  15.783  0.00  0.00      PRO  C  
ATOM    151  HN  PHE P  37      -4.885  12.257  21.539  0.00  0.00      PRO  H  
ATOM    152  HA  PHE P  37      -6.589  13.349  19.523  0.00  0.00      PRO  H  
ATOM    153  HB1 PHE P  37      -3.801  12.176  19.562  0.00  0.00      PRO  H  
ATOM    154  HB2 PHE P  37      -4.185  13.876  19.772  0.00  0.00      PRO  H  
ATOM    155  HD1 PHE P  37      -3.131  11.336  17.344  0.00  0.00      PRO  H  
ATOM    156  HE1 PHE P  37      -3.012  11.868  14.777  0.00  0.00      PRO  H  
ATOM    157  HZ  PHE P  37      -4.125  13.871  13.909  0.00  0.00      PRO  H  
ATOM    158  HD2 PHE P  37      -5.347  14.910  17.843  0.00  0.00      PRO  H  
ATOM    159  HE2 PHE P  37      -5.202  15.402  15.290  0.00  0.00      PRO  H  
ATOM    160  N   GLY P  38      -6.096  10.130  19.290  0.00  0.00      PRO  N  
ATOM    161  CA  GLY P  38      -6.454   8.859  18.648  0.00  0.00      PRO  C  
ATOM    162  C   GLY P  38      -7.905   8.602  18.622  0.00  0.00      PRO  C  
ATOM    163  O   GLY P  38      -8.553   8.168  17.658  0.00  0.00      PRO  O  
ATOM    164  HN  GLY P  38      -5.293  10.059  19.877  0.00  0.00      PRO  H  
ATOM    165  HA1 GLY P  38      -5.975   7.988  19.071  0.00  0.00      PRO  H  
ATOM    166  HA2 GLY P  38      -6.113   8.946  17.627  0.00  0.00      PRO  H  
ATOM    167  N   GLU P  39      -8.656   8.874  19.702  0.00  0.00      PRO  N  
ATOM    168  CA  GLU P  39     -10.013   8.645  19.794  0.00  0.00      PRO  C  
ATOM    169  C   GLU P  39     -10.874   9.770  19.252  0.00  0.00      PRO  C  
ATOM    170  O   GLU P  39     -12.089   9.733  19.206  0.00  0.00      PRO  O  
ATOM    171  CB  GLU P  39     -10.428   8.421  21.290  0.00  0.00      PRO  C  
ATOM    172  CG  GLU P  39     -10.292   9.641  22.238  0.00  0.00      PRO  C  
ATOM    173  CD  GLU P  39     -11.100   9.624  23.559  0.00  0.00      PRO  C  
ATOM    174  OE1 GLU P  39     -10.980   8.639  24.243  0.00  0.00      PRO  O1-
ATOM    175  OE2 GLU P  39     -11.832  10.641  23.756  0.00  0.00      PRO  O  
ATOM    176  HN  GLU P  39      -8.181   9.208  20.512  0.00  0.00      PRO  H  
ATOM    177  HA  GLU P  39     -10.280   7.752  19.248  0.00  0.00      PRO  H  
ATOM    178  HB1 GLU P  39      -9.861   7.520  21.607  0.00  0.00      PRO  H  
ATOM    179  HB2 GLU P  39     -11.515   8.205  21.209  0.00  0.00      PRO  H  
ATOM    180  HG1 GLU P  39     -10.624  10.570  21.726  0.00  0.00      PRO  H  
ATOM    181  HG2 GLU P  39      -9.217   9.694  22.515  0.00  0.00      PRO  H  
ATOM    182  N   LEU P  40     -10.203  10.848  18.829  0.00  0.00      PRO  N  
ATOM    183  CA  LEU P  40     -10.841  12.004  18.287  0.00  0.00      PRO  C  
ATOM    184  C   LEU P  40     -10.757  12.035  16.808  0.00  0.00      PRO  C  
ATOM    185  O   LEU P  40     -11.710  11.868  16.085  0.00  0.00      PRO  O  
ATOM    186  CB  LEU P  40     -10.250  13.284  18.896  0.00  0.00      PRO  C  
ATOM    187  CG  LEU P  40     -10.864  14.578  18.395  0.00  0.00      PRO  C  
ATOM    188  CD1 LEU P  40     -12.237  14.782  19.046  0.00  0.00      PRO  C  
ATOM    189  CD2 LEU P  40      -9.948  15.703  18.805  0.00  0.00      PRO  C  
ATOM    190  HN  LEU P  40      -9.207  10.794  18.825  0.00  0.00      PRO  H  
ATOM    191  HA  LEU P  40     -11.897  11.980  18.510  0.00  0.00      PRO  H  
ATOM    192  HB1 LEU P  40      -9.159  13.201  18.704  0.00  0.00      PRO  H  
ATOM    193  HB2 LEU P  40     -10.402  13.125  19.985  0.00  0.00      PRO  H  
ATOM    194  HG  LEU P  40     -10.947  14.667  17.291  0.00  0.00      PRO  H  
ATOM    195 HD11 LEU P  40     -12.053  14.945  20.129  0.00  0.00      PRO  H  
ATOM    196 HD12 LEU P  40     -12.806  15.644  18.636  0.00  0.00      PRO  H  
ATOM    197 HD13 LEU P  40     -12.884  13.897  18.868  0.00  0.00      PRO  H  
ATOM    198 HD21 LEU P  40      -8.910  15.577  18.429  0.00  0.00      PRO  H  
ATOM    199 HD22 LEU P  40     -10.307  16.708  18.497  0.00  0.00      PRO  H  
ATOM    200 HD23 LEU P  40      -9.861  15.695  19.912  0.00  0.00      PRO  H  
ATOM    201  N   PHE P  41      -9.474  12.195  16.332  0.00  0.00      PRO  N  
ATOM    202  CA  PHE P  41      -9.236  12.364  14.878  0.00  0.00      PRO  C  
ATOM    203  C   PHE P  41      -9.376  11.097  14.041  0.00  0.00      PRO  C  
ATOM    204  O   PHE P  41      -9.904  11.058  12.947  0.00  0.00      PRO  O  
ATOM    205  CB  PHE P  41      -7.883  13.148  14.640  0.00  0.00      PRO  C  
ATOM    206  CG  PHE P  41      -7.170  12.988  13.319  0.00  0.00      PRO  C  
ATOM    207  CD1 PHE P  41      -6.173  12.009  13.192  0.00  0.00      PRO  C  
ATOM    208  CE1 PHE P  41      -5.429  11.848  12.002  0.00  0.00      PRO  C  
ATOM    209  CZ  PHE P  41      -5.657  12.801  10.979  0.00  0.00      PRO  C  
ATOM    210  CD2 PHE P  41      -7.496  13.784  12.196  0.00  0.00      PRO  C  
ATOM    211  CE2 PHE P  41      -6.693  13.808  11.121  0.00  0.00      PRO  C  
ATOM    212  HN  PHE P  41      -8.774  12.256  17.040  0.00  0.00      PRO  H  
ATOM    213  HA  PHE P  41     -10.081  12.925  14.508  0.00  0.00      PRO  H  
ATOM    214  HB1 PHE P  41      -7.167  12.889  15.449  0.00  0.00      PRO  H  
ATOM    215  HB2 PHE P  41      -8.204  14.211  14.672  0.00  0.00      PRO  H  
ATOM    216  HD1 PHE P  41      -6.004  11.370  14.046  0.00  0.00      PRO  H  
ATOM    217  HE1 PHE P  41      -4.673  11.077  11.978  0.00  0.00      PRO  H  
ATOM    218  HZ  PHE P  41      -4.980  12.710  10.143  0.00  0.00      PRO  H  
ATOM    219  HD2 PHE P  41      -8.211  14.549  12.460  0.00  0.00      PRO  H  
ATOM    220  HE2 PHE P  41      -7.027  14.382  10.269  0.00  0.00      PRO  H  
ATOM    221  N   LEU P  42      -8.809   9.981  14.587  0.00  0.00      PRO  N  
ATOM    222  CA  LEU P  42      -8.961   8.705  13.892  0.00  0.00      PRO  C  
ATOM    223  C   LEU P  42     -10.385   8.141  13.508  0.00  0.00      PRO  C  
ATOM    224  O   LEU P  42     -10.585   7.793  12.326  0.00  0.00      PRO  O  
ATOM    225  CB  LEU P  42      -7.998   7.606  14.554  0.00  0.00      PRO  C  
ATOM    226  CG  LEU P  42      -6.628   8.070  14.935  0.00  0.00      PRO  C  
ATOM    227  CD1 LEU P  42      -5.973   6.984  15.745  0.00  0.00      PRO  C  
ATOM    228  CD2 LEU P  42      -5.722   8.436  13.798  0.00  0.00      PRO  C  
ATOM    229  HN  LEU P  42      -8.558   9.935  15.551  0.00  0.00      PRO  H  
ATOM    230  HA  LEU P  42      -8.543   8.881  12.912  0.00  0.00      PRO  H  
ATOM    231  HB1 LEU P  42      -7.865   6.742  13.868  0.00  0.00      PRO  H  
ATOM    232  HB2 LEU P  42      -8.571   7.401  15.483  0.00  0.00      PRO  H  
ATOM    233  HG  LEU P  42      -6.568   8.988  15.557  0.00  0.00      PRO  H  
ATOM    234 HD11 LEU P  42      -6.724   6.599  16.468  0.00  0.00      PRO  H  
ATOM    235 HD12 LEU P  42      -5.707   6.137  15.077  0.00  0.00      PRO  H  
ATOM    236 HD13 LEU P  42      -5.047   7.297  16.273  0.00  0.00      PRO  H  
ATOM    237 HD21 LEU P  42      -4.710   8.821  14.048  0.00  0.00      PRO  H  
ATOM    238 HD22 LEU P  42      -5.642   7.670  12.997  0.00  0.00      PRO  H  
ATOM    239 HD23 LEU P  42      -6.201   9.303  13.295  0.00  0.00      PRO  H  
ATOM    240  N   PRO P  43     -11.527   8.002  14.365  0.00  0.00      PRO  N  
ATOM    241  CA  PRO P  43     -12.823   7.568  13.842  0.00  0.00      PRO  C  
ATOM    242  C   PRO P  43     -13.471   8.411  12.749  0.00  0.00      PRO  C  
ATOM    243  O   PRO P  43     -14.084   7.745  11.925  0.00  0.00      PRO  O  
ATOM    244  CD  PRO P  43     -11.469   7.916  15.874  0.00  0.00      PRO  C  
ATOM    245  CB  PRO P  43     -13.698   7.289  15.117  0.00  0.00      PRO  C  
ATOM    246  CG  PRO P  43     -12.927   8.046  16.180  0.00  0.00      PRO  C  
ATOM    247  HD1 PRO P  43     -11.126   6.939  16.279  0.00  0.00      PRO  H  
ATOM    248  HD2 PRO P  43     -11.030   8.860  16.260  0.00  0.00      PRO  H  
ATOM    249  HA  PRO P  43     -12.664   6.656  13.287  0.00  0.00      PRO  H  
ATOM    250  HB1 PRO P  43     -13.622   6.197  15.308  0.00  0.00      PRO  H  
ATOM    251  HB2 PRO P  43     -14.769   7.585  15.123  0.00  0.00      PRO  H  
ATOM    252  HG1 PRO P  43     -13.252   7.669  17.173  0.00  0.00      PRO  H  
ATOM    253  HG2 PRO P  43     -13.234   9.113  16.231  0.00  0.00      PRO  H  
ATOM    254  N   PRO P  44     -13.541   9.712  12.581  0.00  0.00      PRO  N  
ATOM    255  CA  PRO P  44     -14.109  10.299  11.392  0.00  0.00      PRO  C  
ATOM    256  C   PRO P  44     -13.340  10.028  10.161  0.00  0.00      PRO  C  
ATOM    257  O   PRO P  44     -13.862   9.755   9.082  0.00  0.00      PRO  O  
ATOM    258  CD  PRO P  44     -13.418  10.685  13.650  0.00  0.00      PRO  C  
ATOM    259  CB  PRO P  44     -14.157  11.767  11.670  0.00  0.00      PRO  C  
ATOM    260  CG  PRO P  44     -14.283  11.908  13.161  0.00  0.00      PRO  C  
ATOM    261  HD1 PRO P  44     -13.796  10.288  14.616  0.00  0.00      PRO  H  
ATOM    262  HD2 PRO P  44     -12.332  10.827  13.840  0.00  0.00      PRO  H  
ATOM    263  HA  PRO P  44     -15.119   9.933  11.278  0.00  0.00      PRO  H  
ATOM    264  HB1 PRO P  44     -15.016  12.243  11.151  0.00  0.00      PRO  H  
ATOM    265  HB2 PRO P  44     -13.248  12.307  11.330  0.00  0.00      PRO  H  
ATOM    266  HG1 PRO P  44     -15.350  11.780  13.444  0.00  0.00      PRO  H  
ATOM    267  HG2 PRO P  44     -13.777  12.830  13.519  0.00  0.00      PRO  H  
ATOM    268  N   LEU P  45     -11.980  10.132  10.213  0.00  0.00      PRO  N  
ATOM    269  CA  LEU P  45     -11.030   9.906   9.133  0.00  0.00      PRO  C  
ATOM    270  C   LEU P  45     -11.044   8.489   8.477  0.00  0.00      PRO  C  
ATOM    271  O   LEU P  45     -11.109   8.384   7.266  0.00  0.00      PRO  O  
ATOM    272  CB  LEU P  45      -9.567  10.097   9.728  0.00  0.00      PRO  C  
ATOM    273  CG  LEU P  45      -8.435   9.859   8.747  0.00  0.00      PRO  C  
ATOM    274  CD1 LEU P  45      -8.320  10.719   7.510  0.00  0.00      PRO  C  
ATOM    275  CD2 LEU P  45      -7.123   9.709   9.514  0.00  0.00      PRO  C  
ATOM    276  HN  LEU P  45     -11.546  10.458  11.049  0.00  0.00      PRO  H  
ATOM    277  HA  LEU P  45     -11.281  10.541   8.296  0.00  0.00      PRO  H  
ATOM    278  HB1 LEU P  45      -9.466   9.345  10.540  0.00  0.00      PRO  H  
ATOM    279  HB2 LEU P  45      -9.389  11.077  10.220  0.00  0.00      PRO  H  
ATOM    280  HG  LEU P  45      -8.604   8.879   8.252  0.00  0.00      PRO  H  
ATOM    281 HD11 LEU P  45      -7.385  10.312   7.070  0.00  0.00      PRO  H  
ATOM    282 HD12 LEU P  45      -9.172  10.627   6.802  0.00  0.00      PRO  H  
ATOM    283 HD13 LEU P  45      -8.205  11.797   7.751  0.00  0.00      PRO  H  
ATOM    284 HD21 LEU P  45      -6.308   9.408   8.821  0.00  0.00      PRO  H  
ATOM    285 HD22 LEU P  45      -6.845  10.697   9.940  0.00  0.00      PRO  H  
ATOM    286 HD23 LEU P  45      -7.145   8.978  10.350  0.00  0.00      PRO  H  
ATOM    287  N   TYR P  46     -11.138   7.477   9.306  0.00  0.00      PRO  N  
ATOM    288  CA  TYR P  46     -11.234   6.095   8.959  0.00  0.00      PRO  C  
ATOM    289  C   TYR P  46     -12.616   5.749   8.436  0.00  0.00      PRO  C  
ATOM    290  O   TYR P  46     -12.850   4.747   7.793  0.00  0.00      PRO  O  
ATOM    291  CB  TYR P  46     -10.850   5.174  10.095  0.00  0.00      PRO  C  
ATOM    292  CG  TYR P  46      -9.473   5.379  10.623  0.00  0.00      PRO  C  
ATOM    293  CD1 TYR P  46      -8.981   4.546  11.728  0.00  0.00      PRO  C  
ATOM    294  CE1 TYR P  46      -7.688   4.492  12.080  0.00  0.00      PRO  C  
ATOM    295  CZ  TYR P  46      -6.874   5.446  11.508  0.00  0.00      PRO  C  
ATOM    296  OH  TYR P  46      -5.561   5.584  11.957  0.00  0.00      PRO  O  
ATOM    297  CD2 TYR P  46      -8.463   6.077   9.877  0.00  0.00      PRO  C  
ATOM    298  CE2 TYR P  46      -7.197   6.163  10.344  0.00  0.00      PRO  C  
ATOM    299  HN  TYR P  46     -10.901   7.642  10.260  0.00  0.00      PRO  H  
ATOM    300  HA  TYR P  46     -10.526   5.919   8.162  0.00  0.00      PRO  H  
ATOM    301  HB1 TYR P  46     -10.949   4.083   9.908  0.00  0.00      PRO  H  
ATOM    302  HB2 TYR P  46     -11.537   5.333  10.954  0.00  0.00      PRO  H  
ATOM    303  HD1 TYR P  46      -9.530   3.770  12.241  0.00  0.00      PRO  H  
ATOM    304  HE1 TYR P  46      -7.341   3.846  12.873  0.00  0.00      PRO  H  
ATOM    305  HH  TYR P  46      -5.026   6.254  11.526  0.00  0.00      PRO  H  
ATOM    306  HD2 TYR P  46      -8.707   6.591   8.959  0.00  0.00      PRO  H  
ATOM    307  HE2 TYR P  46      -6.486   6.810   9.850  0.00  0.00      PRO  H  
ATOM    308  N   SER P  47     -13.675   6.575   8.839  0.00  0.00      PRO  N  
ATOM    309  CA  SER P  47     -14.945   6.631   8.118  0.00  0.00      PRO  C  
ATOM    310  C   SER P  47     -14.867   7.170   6.652  0.00  0.00      PRO  C  
ATOM    311  O   SER P  47     -15.453   6.598   5.721  0.00  0.00      PRO  O  
ATOM    312  CB  SER P  47     -16.103   7.236   8.902  0.00  0.00      PRO  C  
ATOM    313  OG  SER P  47     -16.317   6.605  10.156  0.00  0.00      PRO  O  
ATOM    314  HN  SER P  47     -13.495   7.277   9.524  0.00  0.00      PRO  H  
ATOM    315  HA  SER P  47     -15.377   5.646   8.018  0.00  0.00      PRO  H  
ATOM    316  HB1 SER P  47     -17.022   7.230   8.278  0.00  0.00      PRO  H  
ATOM    317  HB2 SER P  47     -15.992   8.302   9.192  0.00  0.00      PRO  H  
ATOM    318  HG1 SER P  47     -15.607   6.767  10.781  0.00  0.00      PRO  H  
ATOM    319  N   LEU P  48     -14.116   8.232   6.430  0.00  0.00      PRO  N  
ATOM    320  CA  LEU P  48     -14.202   8.779   5.032  0.00  0.00      PRO  C  
ATOM    321  C   LEU P  48     -13.221   8.089   4.227  0.00  0.00      PRO  C  
ATOM    322  O   LEU P  48     -13.456   7.916   3.009  0.00  0.00      PRO  O  
ATOM    323  CB  LEU P  48     -13.894  10.331   4.976  0.00  0.00      PRO  C  
ATOM    324  CG  LEU P  48     -15.070  11.152   5.547  0.00  0.00      PRO  C  
ATOM    325  CD1 LEU P  48     -14.569  12.489   5.936  0.00  0.00      PRO  C  
ATOM    326  CD2 LEU P  48     -16.317  11.227   4.665  0.00  0.00      PRO  C  
ATOM    327  HN  LEU P  48     -13.684   8.769   7.150  0.00  0.00      PRO  H  
ATOM    328  HA  LEU P  48     -15.179   8.629   4.598  0.00  0.00      PRO  H  
ATOM    329  HB1 LEU P  48     -13.507  10.695   4.000  0.00  0.00      PRO  H  
ATOM    330  HB2 LEU P  48     -12.988  10.515   5.593  0.00  0.00      PRO  H  
ATOM    331  HG  LEU P  48     -15.406  10.682   6.496  0.00  0.00      PRO  H  
ATOM    332 HD11 LEU P  48     -13.704  12.410   6.628  0.00  0.00      PRO  H  
ATOM    333 HD12 LEU P  48     -14.288  12.937   4.959  0.00  0.00      PRO  H  
ATOM    334 HD13 LEU P  48     -15.410  13.134   6.272  0.00  0.00      PRO  H  
ATOM    335 HD21 LEU P  48     -16.351  12.212   4.153  0.00  0.00      PRO  H  
ATOM    336 HD22 LEU P  48     -16.313  10.439   3.882  0.00  0.00      PRO  H  
ATOM    337 HD23 LEU P  48     -17.221  11.182   5.310  0.00  0.00      PRO  H  
ATOM    338  N   VAL P  49     -12.123   7.417   4.798  0.00  0.00      PRO  N  
ATOM    339  CA  VAL P  49     -11.295   6.642   3.933  0.00  0.00      PRO  C  
ATOM    340  C   VAL P  49     -12.002   5.391   3.411  0.00  0.00      PRO  C  
ATOM    341  O   VAL P  49     -11.945   5.151   2.187  0.00  0.00      PRO  O  
ATOM    342  CB  VAL P  49      -9.957   6.206   4.646  0.00  0.00      PRO  C  
ATOM    343  CG1 VAL P  49      -9.143   5.215   3.754  0.00  0.00      PRO  C  
ATOM    344  CG2 VAL P  49      -9.096   7.422   4.967  0.00  0.00      PRO  C  
ATOM    345  HN  VAL P  49     -11.898   7.445   5.769  0.00  0.00      PRO  H  
ATOM    346  HA  VAL P  49     -11.079   7.242   3.062  0.00  0.00      PRO  H  
ATOM    347  HB  VAL P  49     -10.122   5.749   5.645  0.00  0.00      PRO  H  
ATOM    348 HG11 VAL P  49      -8.273   4.783   4.293  0.00  0.00      PRO  H  
ATOM    349 HG12 VAL P  49      -9.691   4.371   3.283  0.00  0.00      PRO  H  
ATOM    350 HG13 VAL P  49      -8.646   5.794   2.946  0.00  0.00      PRO  H  
ATOM    351 HG21 VAL P  49      -9.031   7.928   3.981  0.00  0.00      PRO  H  
ATOM    352 HG22 VAL P  49      -9.514   8.177   5.666  0.00  0.00      PRO  H  
ATOM    353 HG23 VAL P  49      -8.095   7.111   5.335  0.00  0.00      PRO  H  
ATOM    354  N   PHE P  50     -12.665   4.660   4.303  0.00  0.00      PRO  N  
ATOM    355  CA  PHE P  50     -13.688   3.711   3.848  0.00  0.00      PRO  C  
ATOM    356  C   PHE P  50     -14.773   4.117   2.794  0.00  0.00      PRO  C  
ATOM    357  O   PHE P  50     -14.806   3.509   1.687  0.00  0.00      PRO  O  
ATOM    358  CB  PHE P  50     -14.220   3.129   5.204  0.00  0.00      PRO  C  
ATOM    359  CG  PHE P  50     -15.303   2.143   4.957  0.00  0.00      PRO  C  
ATOM    360  CD1 PHE P  50     -16.690   2.526   5.081  0.00  0.00      PRO  C  
ATOM    361  CE1 PHE P  50     -17.729   1.675   4.805  0.00  0.00      PRO  C  
ATOM    362  CZ  PHE P  50     -17.428   0.341   4.425  0.00  0.00      PRO  C  
ATOM    363  CD2 PHE P  50     -15.079   0.801   4.725  0.00  0.00      PRO  C  
ATOM    364  CE2 PHE P  50     -16.058  -0.166   4.515  0.00  0.00      PRO  C  
ATOM    365  HN  PHE P  50     -12.611   4.767   5.293  0.00  0.00      PRO  H  
ATOM    366  HA  PHE P  50     -13.121   2.967   3.308  0.00  0.00      PRO  H  
ATOM    367  HB1 PHE P  50     -14.655   3.960   5.800  0.00  0.00      PRO  H  
ATOM    368  HB2 PHE P  50     -13.398   2.649   5.778  0.00  0.00      PRO  H  
ATOM    369  HD1 PHE P  50     -16.933   3.504   5.470  0.00  0.00      PRO  H  
ATOM    370  HE1 PHE P  50     -18.702   2.067   5.063  0.00  0.00      PRO  H  
ATOM    371  HZ  PHE P  50     -18.237  -0.349   4.234  0.00  0.00      PRO  H  
ATOM    372  HD2 PHE P  50     -14.053   0.465   4.746  0.00  0.00      PRO  H  
ATOM    373  HE2 PHE P  50     -15.833  -1.221   4.446  0.00  0.00      PRO  H  
ATOM    374  N   VAL P  51     -15.542   5.198   2.988  0.00  0.00      PRO  N  
ATOM    375  CA  VAL P  51     -16.487   5.629   2.011  0.00  0.00      PRO  C  
ATOM    376  C   VAL P  51     -15.960   6.065   0.613  0.00  0.00      PRO  C  
ATOM    377  O   VAL P  51     -16.369   5.705  -0.525  0.00  0.00      PRO  O  
ATOM    378  CB  VAL P  51     -17.210   6.811   2.701  0.00  0.00      PRO  C  
ATOM    379  CG1 VAL P  51     -18.166   7.648   1.730  0.00  0.00      PRO  C  
ATOM    380  CG2 VAL P  51     -18.068   6.422   3.962  0.00  0.00      PRO  C  
ATOM    381  HN  VAL P  51     -15.414   5.771   3.793  0.00  0.00      PRO  H  
ATOM    382  HA  VAL P  51     -17.072   4.724   1.937  0.00  0.00      PRO  H  
ATOM    383  HB  VAL P  51     -16.478   7.568   3.054  0.00  0.00      PRO  H  
ATOM    384 HG11 VAL P  51     -17.680   8.087   0.833  0.00  0.00      PRO  H  
ATOM    385 HG12 VAL P  51     -18.937   6.978   1.294  0.00  0.00      PRO  H  
ATOM    386 HG13 VAL P  51     -18.753   8.442   2.240  0.00  0.00      PRO  H  
ATOM    387 HG21 VAL P  51     -17.408   5.743   4.544  0.00  0.00      PRO  H  
ATOM    388 HG22 VAL P  51     -18.372   7.277   4.603  0.00  0.00      PRO  H  
ATOM    389 HG23 VAL P  51     -18.986   5.898   3.620  0.00  0.00      PRO  H  
ATOM    390  N   PHE P  52     -14.965   6.971   0.672  0.00  0.00      PRO  N  
ATOM    391  CA  PHE P  52     -14.224   7.341  -0.541  0.00  0.00      PRO  C  
ATOM    392  C   PHE P  52     -13.432   6.253  -1.273  0.00  0.00      PRO  C  
ATOM    393  O   PHE P  52     -13.353   6.301  -2.484  0.00  0.00      PRO  O  
ATOM    394  CB  PHE P  52     -13.176   8.487  -0.273  0.00  0.00      PRO  C  
ATOM    395  CG  PHE P  52     -13.901   9.808   0.116  0.00  0.00      PRO  C  
ATOM    396  CD1 PHE P  52     -13.513  10.485   1.268  0.00  0.00      PRO  C  
ATOM    397  CE1 PHE P  52     -13.945  11.822   1.581  0.00  0.00      PRO  C  
ATOM    398  CZ  PHE P  52     -14.850  12.368   0.705  0.00  0.00      PRO  C  
ATOM    399  CD2 PHE P  52     -14.713  10.525  -0.843  0.00  0.00      PRO  C  
ATOM    400  CE2 PHE P  52     -15.127  11.789  -0.551  0.00  0.00      PRO  C  
ATOM    401  HN  PHE P  52     -14.648   7.296   1.560  0.00  0.00      PRO  H  
ATOM    402  HA  PHE P  52     -14.955   7.716  -1.242  0.00  0.00      PRO  H  
ATOM    403  HB1 PHE P  52     -12.399   8.640  -1.052  0.00  0.00      PRO  H  
ATOM    404  HB2 PHE P  52     -12.743   8.005   0.630  0.00  0.00      PRO  H  
ATOM    405  HD1 PHE P  52     -12.786  10.068   1.948  0.00  0.00      PRO  H  
ATOM    406  HE1 PHE P  52     -13.571  12.259   2.494  0.00  0.00      PRO  H  
ATOM    407  HZ  PHE P  52     -15.238  13.327   1.015  0.00  0.00      PRO  H  
ATOM    408  HD2 PHE P  52     -14.996   9.968  -1.725  0.00  0.00      PRO  H  
ATOM    409  HE2 PHE P  52     -15.800  12.154  -1.313  0.00  0.00      PRO  H  
ATOM    410  N   GLY P  53     -12.734   5.312  -0.550  0.00  0.00      PRO  N  
ATOM    411  CA  GLY P  53     -11.909   4.210  -0.996  0.00  0.00      PRO  C  
ATOM    412  C   GLY P  53     -12.797   3.243  -1.596  0.00  0.00      PRO  C  
ATOM    413  O   GLY P  53     -12.502   2.802  -2.712  0.00  0.00      PRO  O  
ATOM    414  HN  GLY P  53     -12.836   5.452   0.432  0.00  0.00      PRO  H  
ATOM    415  HA1 GLY P  53     -11.371   3.833  -0.138  0.00  0.00      PRO  H  
ATOM    416  HA2 GLY P  53     -11.101   4.475  -1.663  0.00  0.00      PRO  H  
ATOM    417  N   LEU P  54     -13.898   2.824  -0.877  0.00  0.00      PRO  N  
ATOM    418  CA  LEU P  54     -14.873   1.948  -1.421  0.00  0.00      PRO  C  
ATOM    419  C   LEU P  54     -15.522   2.373  -2.690  0.00  0.00      PRO  C  
ATOM    420  O   LEU P  54     -15.477   1.648  -3.740  0.00  0.00      PRO  O  
ATOM    421  CB  LEU P  54     -15.803   1.565  -0.287  0.00  0.00      PRO  C  
ATOM    422  CG  LEU P  54     -16.880   0.530  -0.599  0.00  0.00      PRO  C  
ATOM    423  CD1 LEU P  54     -16.380  -0.767  -1.211  0.00  0.00      PRO  C  
ATOM    424  CD2 LEU P  54     -17.580   0.237   0.796  0.00  0.00      PRO  C  
ATOM    425  HN  LEU P  54     -14.004   3.072   0.083  0.00  0.00      PRO  H  
ATOM    426  HA  LEU P  54     -14.345   1.071  -1.767  0.00  0.00      PRO  H  
ATOM    427  HB1 LEU P  54     -16.232   2.473   0.188  0.00  0.00      PRO  H  
ATOM    428  HB2 LEU P  54     -15.214   1.062   0.509  0.00  0.00      PRO  H  
ATOM    429  HG  LEU P  54     -17.637   1.023  -1.245  0.00  0.00      PRO  H  
ATOM    430 HD11 LEU P  54     -16.112  -0.763  -2.289  0.00  0.00      PRO  H  
ATOM    431 HD12 LEU P  54     -15.423  -1.051  -0.724  0.00  0.00      PRO  H  
ATOM    432 HD13 LEU P  54     -17.077  -1.625  -1.097  0.00  0.00      PRO  H  
ATOM    433 HD21 LEU P  54     -18.543  -0.302   0.673  0.00  0.00      PRO  H  
ATOM    434 HD22 LEU P  54     -16.800  -0.114   1.504  0.00  0.00      PRO  H  
ATOM    435 HD23 LEU P  54     -17.864   1.186   1.300  0.00  0.00      PRO  H  
ATOM    436  N   LEU P  55     -16.027   3.604  -2.779  0.00  0.00      PRO  N  
ATOM    437  CA  LEU P  55     -16.661   4.076  -3.992  0.00  0.00      PRO  C  
ATOM    438  C   LEU P  55     -15.679   4.284  -5.120  0.00  0.00      PRO  C  
ATOM    439  O   LEU P  55     -15.915   3.801  -6.232  0.00  0.00      PRO  O  
ATOM    440  CB  LEU P  55     -17.426   5.327  -3.641  0.00  0.00      PRO  C  
ATOM    441  CG  LEU P  55     -18.083   6.108  -4.816  0.00  0.00      PRO  C  
ATOM    442  CD1 LEU P  55     -18.933   5.151  -5.681  0.00  0.00      PRO  C  
ATOM    443  CD2 LEU P  55     -18.887   7.279  -4.239  0.00  0.00      PRO  C  
ATOM    444  HN  LEU P  55     -15.812   4.234  -2.037  0.00  0.00      PRO  H  
ATOM    445  HA  LEU P  55     -17.422   3.382  -4.317  0.00  0.00      PRO  H  
ATOM    446  HB1 LEU P  55     -16.792   6.003  -3.028  0.00  0.00      PRO  H  
ATOM    447  HB2 LEU P  55     -18.247   4.955  -2.991  0.00  0.00      PRO  H  
ATOM    448  HG  LEU P  55     -17.317   6.546  -5.492  0.00  0.00      PRO  H  
ATOM    449 HD11 LEU P  55     -19.530   4.395  -5.127  0.00  0.00      PRO  H  
ATOM    450 HD12 LEU P  55     -19.650   5.618  -6.390  0.00  0.00      PRO  H  
ATOM    451 HD13 LEU P  55     -18.242   4.500  -6.258  0.00  0.00      PRO  H  
ATOM    452 HD21 LEU P  55     -18.196   7.785  -3.531  0.00  0.00      PRO  H  
ATOM    453 HD22 LEU P  55     -19.244   8.039  -4.967  0.00  0.00      PRO  H  
ATOM    454 HD23 LEU P  55     -19.711   7.018  -3.540  0.00  0.00      PRO  H  
ATOM    455  N   GLY P  56     -14.537   4.872  -4.833  0.00  0.00      PRO  N  
ATOM    456  CA  GLY P  56     -13.514   5.187  -5.816  0.00  0.00      PRO  C  
ATOM    457  C   GLY P  56     -12.920   3.954  -6.448  0.00  0.00      PRO  C  
ATOM    458  O   GLY P  56     -12.753   3.798  -7.667  0.00  0.00      PRO  O  
ATOM    459  HN  GLY P  56     -14.383   5.116  -3.879  0.00  0.00      PRO  H  
ATOM    460  HA1 GLY P  56     -12.790   5.792  -5.291  0.00  0.00      PRO  H  
ATOM    461  HA2 GLY P  56     -14.079   5.676  -6.596  0.00  0.00      PRO  H  
ATOM    462  N   ASN P  57     -12.617   2.963  -5.631  0.00  0.00      PRO  N  
ATOM    463  CA  ASN P  57     -12.135   1.711  -6.130  0.00  0.00      PRO  C  
ATOM    464  C   ASN P  57     -13.147   0.886  -6.817  0.00  0.00      PRO  C  
ATOM    465  O   ASN P  57     -12.786   0.189  -7.839  0.00  0.00      PRO  O  
ATOM    466  CB  ASN P  57     -11.309   0.840  -5.124  0.00  0.00      PRO  C  
ATOM    467  CG  ASN P  57     -10.001   1.681  -4.849  0.00  0.00      PRO  C  
ATOM    468  OD1 ASN P  57      -9.160   1.891  -5.751  0.00  0.00      PRO  O  
ATOM    469  ND2 ASN P  57      -9.742   2.125  -3.576  0.00  0.00      PRO  N  
ATOM    470  HN  ASN P  57     -12.581   3.139  -4.650  0.00  0.00      PRO  H  
ATOM    471  HA  ASN P  57     -11.401   1.960  -6.882  0.00  0.00      PRO  H  
ATOM    472  HB1 ASN P  57     -10.992  -0.079  -5.663  0.00  0.00      PRO  H  
ATOM    473  HB2 ASN P  57     -11.804   0.662  -4.145  0.00  0.00      PRO  H  
ATOM    474 HD21 ASN P  57      -8.874   2.611  -3.476  0.00  0.00      PRO  H  
ATOM    475 HD22 ASN P  57     -10.482   2.097  -2.903  0.00  0.00      PRO  H  
ATOM    476  N   SER P  58     -14.413   0.990  -6.368  0.00  0.00      PRO  N  
ATOM    477  CA  SER P  58     -15.505   0.144  -6.919  0.00  0.00      PRO  C  
ATOM    478  C   SER P  58     -15.769   0.481  -8.404  0.00  0.00      PRO  C  
ATOM    479  O   SER P  58     -16.037  -0.448  -9.138  0.00  0.00      PRO  O  
ATOM    480  CB  SER P  58     -16.761   0.100  -6.031  0.00  0.00      PRO  C  
ATOM    481  OG  SER P  58     -16.579  -0.693  -4.802  0.00  0.00      PRO  O  
ATOM    482  HN  SER P  58     -14.750   1.537  -5.605  0.00  0.00      PRO  H  
ATOM    483  HA  SER P  58     -15.034  -0.827  -6.923  0.00  0.00      PRO  H  
ATOM    484  HB1 SER P  58     -17.710  -0.292  -6.455  0.00  0.00      PRO  H  
ATOM    485  HB2 SER P  58     -17.107   1.090  -5.665  0.00  0.00      PRO  H  
ATOM    486  HG1 SER P  58     -15.908  -0.159  -4.369  0.00  0.00      PRO  H  
ATOM    487  N   VAL P  59     -15.669   1.791  -8.810  0.00  0.00      PRO  N  
ATOM    488  CA  VAL P  59     -15.806   2.296 -10.179  0.00  0.00      PRO  C  
ATOM    489  C   VAL P  59     -14.647   1.698 -11.059  0.00  0.00      PRO  C  
ATOM    490  O   VAL P  59     -14.907   1.241 -12.182  0.00  0.00      PRO  O  
ATOM    491  CB  VAL P  59     -15.817   3.805 -10.281  0.00  0.00      PRO  C  
ATOM    492  CG1 VAL P  59     -15.537   4.398 -11.750  0.00  0.00      PRO  C  
ATOM    493  CG2 VAL P  59     -17.133   4.404  -9.778  0.00  0.00      PRO  C  
ATOM    494  HN  VAL P  59     -15.501   2.508  -8.139  0.00  0.00      PRO  H  
ATOM    495  HA  VAL P  59     -16.727   1.883 -10.563  0.00  0.00      PRO  H  
ATOM    496  HB  VAL P  59     -14.965   4.104  -9.634  0.00  0.00      PRO  H  
ATOM    497 HG11 VAL P  59     -16.462   4.127 -12.303  0.00  0.00      PRO  H  
ATOM    498 HG12 VAL P  59     -15.453   5.505 -11.770  0.00  0.00      PRO  H  
ATOM    499 HG13 VAL P  59     -14.632   3.946 -12.208  0.00  0.00      PRO  H  
ATOM    500 HG21 VAL P  59     -17.345   4.092  -8.733  0.00  0.00      PRO  H  
ATOM    501 HG22 VAL P  59     -17.091   5.507  -9.906  0.00  0.00      PRO  H  
ATOM    502 HG23 VAL P  59     -17.997   4.099 -10.406  0.00  0.00      PRO  H  
ATOM    503  N   VAL P  60     -13.353   1.609 -10.552  0.00  0.00      PRO  N  
ATOM    504  CA  VAL P  60     -12.232   1.168 -11.364  0.00  0.00      PRO  C  
ATOM    505  C   VAL P  60     -12.445  -0.303 -11.841  0.00  0.00      PRO  C  
ATOM    506  O   VAL P  60     -12.278  -0.700 -12.977  0.00  0.00      PRO  O  
ATOM    507  CB  VAL P  60     -10.894   1.314 -10.745  0.00  0.00      PRO  C  
ATOM    508  CG1 VAL P  60      -9.734   0.926 -11.676  0.00  0.00      PRO  C  
ATOM    509  CG2 VAL P  60     -10.602   2.727 -10.238  0.00  0.00      PRO  C  
ATOM    510  HN  VAL P  60     -13.149   1.787  -9.593  0.00  0.00      PRO  H  
ATOM    511  HA  VAL P  60     -12.217   1.689 -12.309  0.00  0.00      PRO  H  
ATOM    512  HB  VAL P  60     -10.856   0.638  -9.864  0.00  0.00      PRO  H  
ATOM    513 HG11 VAL P  60      -9.769  -0.124 -12.036  0.00  0.00      PRO  H  
ATOM    514 HG12 VAL P  60      -9.732   1.466 -12.647  0.00  0.00      PRO  H  
ATOM    515 HG13 VAL P  60      -8.853   1.058 -11.011  0.00  0.00      PRO  H  
ATOM    516 HG21 VAL P  60      -9.646   2.796  -9.675  0.00  0.00      PRO  H  
ATOM    517 HG22 VAL P  60     -10.618   3.561 -10.972  0.00  0.00      PRO  H  
ATOM    518 HG23 VAL P  60     -11.401   2.963  -9.503  0.00  0.00      PRO  H  
ATOM    519  N   VAL P  61     -12.859  -1.173 -10.820  0.00  0.00      PRO  N  
ATOM    520  CA  VAL P  61     -13.343  -2.485 -11.105  0.00  0.00      PRO  C  
ATOM    521  C   VAL P  61     -14.501  -2.446 -12.097  0.00  0.00      PRO  C  
ATOM    522  O   VAL P  61     -14.604  -3.319 -12.947  0.00  0.00      PRO  O  
ATOM    523  CB  VAL P  61     -13.606  -3.182  -9.730  0.00  0.00      PRO  C  
ATOM    524  CG1 VAL P  61     -14.280  -4.552 -10.070  0.00  0.00      PRO  C  
ATOM    525  CG2 VAL P  61     -12.307  -3.393  -8.926  0.00  0.00      PRO  C  
ATOM    526  HN  VAL P  61     -12.842  -0.964  -9.846  0.00  0.00      PRO  H  
ATOM    527  HA  VAL P  61     -12.539  -2.990 -11.620  0.00  0.00      PRO  H  
ATOM    528  HB  VAL P  61     -14.243  -2.544  -9.080  0.00  0.00      PRO  H  
ATOM    529 HG11 VAL P  61     -14.668  -5.063  -9.163  0.00  0.00      PRO  H  
ATOM    530 HG12 VAL P  61     -15.207  -4.435 -10.670  0.00  0.00      PRO  H  
ATOM    531 HG13 VAL P  61     -13.665  -5.296 -10.621  0.00  0.00      PRO  H  
ATOM    532 HG21 VAL P  61     -12.545  -3.890  -7.962  0.00  0.00      PRO  H  
ATOM    533 HG22 VAL P  61     -11.654  -4.094  -9.488  0.00  0.00      PRO  H  
ATOM    534 HG23 VAL P  61     -11.811  -2.418  -8.728  0.00  0.00      PRO  H  
ATOM    535  N   LEU P  62     -15.565  -1.573 -11.914  0.00  0.00      PRO  N  
ATOM    536  CA  LEU P  62     -16.830  -1.548 -12.713  0.00  0.00      PRO  C  
ATOM    537  C   LEU P  62     -16.582  -1.124 -14.209  0.00  0.00      PRO  C  
ATOM    538  O   LEU P  62     -17.084  -1.781 -15.099  0.00  0.00      PRO  O  
ATOM    539  CB  LEU P  62     -17.931  -0.815 -11.886  0.00  0.00      PRO  C  
ATOM    540  CG  LEU P  62     -19.239  -0.635 -12.706  0.00  0.00      PRO  C  
ATOM    541  CD1 LEU P  62     -19.814  -1.980 -13.222  0.00  0.00      PRO  C  
ATOM    542  CD2 LEU P  62     -20.309   0.113 -11.842  0.00  0.00      PRO  C  
ATOM    543  HN  LEU P  62     -15.547  -0.954 -11.133  0.00  0.00      PRO  H  
ATOM    544  HA  LEU P  62     -17.221  -2.554 -12.754  0.00  0.00      PRO  H  
ATOM    545  HB1 LEU P  62     -17.594   0.244 -11.864  0.00  0.00      PRO  H  
ATOM    546  HB2 LEU P  62     -18.140  -1.386 -10.956  0.00  0.00      PRO  H  
ATOM    547  HG  LEU P  62     -18.969   0.103 -13.491  0.00  0.00      PRO  H  
ATOM    548 HD11 LEU P  62     -19.195  -2.529 -13.964  0.00  0.00      PRO  H  
ATOM    549 HD12 LEU P  62     -19.789  -2.650 -12.336  0.00  0.00      PRO  H  
ATOM    550 HD13 LEU P  62     -20.809  -1.872 -13.704  0.00  0.00      PRO  H  
ATOM    551 HD21 LEU P  62     -19.977   1.023 -11.298  0.00  0.00      PRO  H  
ATOM    552 HD22 LEU P  62     -21.146   0.496 -12.464  0.00  0.00      PRO  H  
ATOM    553 HD23 LEU P  62     -20.675  -0.608 -11.080  0.00  0.00      PRO  H  
ATOM    554  N   VAL P  63     -15.725  -0.116 -14.525  0.00  0.00      PRO  N  
ATOM    555  CA  VAL P  63     -15.308   0.287 -15.888  0.00  0.00      PRO  C  
ATOM    556  C   VAL P  63     -14.655  -0.832 -16.673  0.00  0.00      PRO  C  
ATOM    557  O   VAL P  63     -14.904  -1.052 -17.880  0.00  0.00      PRO  O  
ATOM    558  CB  VAL P  63     -14.273   1.505 -15.807  0.00  0.00      PRO  C  
ATOM    559  CG1 VAL P  63     -13.710   1.736 -17.233  0.00  0.00      PRO  C  
ATOM    560  CG2 VAL P  63     -15.081   2.715 -15.432  0.00  0.00      PRO  C  
ATOM    561  HN  VAL P  63     -15.359   0.501 -13.832  0.00  0.00      PRO  H  
ATOM    562  HA  VAL P  63     -16.199   0.493 -16.463  0.00  0.00      PRO  H  
ATOM    563  HB  VAL P  63     -13.479   1.195 -15.095  0.00  0.00      PRO  H  
ATOM    564 HG11 VAL P  63     -14.494   1.825 -18.015  0.00  0.00      PRO  H  
ATOM    565 HG12 VAL P  63     -13.136   2.686 -17.184  0.00  0.00      PRO  H  
ATOM    566 HG13 VAL P  63     -13.033   0.887 -17.468  0.00  0.00      PRO  H  
ATOM    567 HG21 VAL P  63     -14.424   3.587 -15.228  0.00  0.00      PRO  H  
ATOM    568 HG22 VAL P  63     -15.804   2.968 -16.237  0.00  0.00      PRO  H  
ATOM    569 HG23 VAL P  63     -15.623   2.608 -14.468  0.00  0.00      PRO  H  
ATOM    570  N   LEU P  64     -13.691  -1.577 -16.010  0.00  0.00      PRO  N  
ATOM    571  CA  LEU P  64     -12.929  -2.724 -16.599  0.00  0.00      PRO  C  
ATOM    572  C   LEU P  64     -13.794  -3.795 -17.146  0.00  0.00      PRO  C  
ATOM    573  O   LEU P  64     -13.657  -4.134 -18.337  0.00  0.00      PRO  O  
ATOM    574  CB  LEU P  64     -11.834  -3.203 -15.669  0.00  0.00      PRO  C  
ATOM    575  CG  LEU P  64     -10.581  -2.298 -15.704  0.00  0.00      PRO  C  
ATOM    576  CD1 LEU P  64      -9.702  -2.722 -14.504  0.00  0.00      PRO  C  
ATOM    577  CD2 LEU P  64      -9.804  -2.375 -16.950  0.00  0.00      PRO  C  
ATOM    578  HN  LEU P  64     -13.492  -1.391 -15.051  0.00  0.00      PRO  H  
ATOM    579  HA  LEU P  64     -12.435  -2.309 -17.465  0.00  0.00      PRO  H  
ATOM    580  HB1 LEU P  64     -11.510  -4.233 -15.928  0.00  0.00      PRO  H  
ATOM    581  HB2 LEU P  64     -12.254  -3.365 -14.653  0.00  0.00      PRO  H  
ATOM    582  HG  LEU P  64     -10.896  -1.242 -15.564  0.00  0.00      PRO  H  
ATOM    583 HD11 LEU P  64      -9.295  -3.736 -14.703  0.00  0.00      PRO  H  
ATOM    584 HD12 LEU P  64      -8.799  -2.079 -14.416  0.00  0.00      PRO  H  
ATOM    585 HD13 LEU P  64     -10.330  -2.624 -13.593  0.00  0.00      PRO  H  
ATOM    586 HD21 LEU P  64     -10.303  -2.108 -17.906  0.00  0.00      PRO  H  
ATOM    587 HD22 LEU P  64      -8.902  -1.738 -16.827  0.00  0.00      PRO  H  
ATOM    588 HD23 LEU P  64      -9.527  -3.419 -17.210  0.00  0.00      PRO  H  
ATOM    589  N   PHE P  65     -14.731  -4.387 -16.365  0.00  0.00      PRO  N  
ATOM    590  CA  PHE P  65     -15.702  -5.350 -16.711  0.00  0.00      PRO  C  
ATOM    591  C   PHE P  65     -16.770  -4.902 -17.723  0.00  0.00      PRO  C  
ATOM    592  O   PHE P  65     -16.948  -5.388 -18.799  0.00  0.00      PRO  O  
ATOM    593  CB  PHE P  65     -16.450  -5.814 -15.344  0.00  0.00      PRO  C  
ATOM    594  CG  PHE P  65     -15.543  -6.750 -14.710  0.00  0.00      PRO  C  
ATOM    595  CD1 PHE P  65     -15.011  -6.500 -13.470  0.00  0.00      PRO  C  
ATOM    596  CE1 PHE P  65     -14.004  -7.317 -12.886  0.00  0.00      PRO  C  
ATOM    597  CZ  PHE P  65     -13.514  -8.366 -13.679  0.00  0.00      PRO  C  
ATOM    598  CD2 PHE P  65     -15.170  -7.970 -15.418  0.00  0.00      PRO  C  
ATOM    599  CE2 PHE P  65     -14.101  -8.754 -14.886  0.00  0.00      PRO  C  
ATOM    600  HN  PHE P  65     -14.742  -4.191 -15.388  0.00  0.00      PRO  H  
ATOM    601  HA  PHE P  65     -15.295  -6.196 -17.244  0.00  0.00      PRO  H  
ATOM    602  HB1 PHE P  65     -17.376  -6.381 -15.581  0.00  0.00      PRO  H  
ATOM    603  HB2 PHE P  65     -16.654  -5.004 -14.612  0.00  0.00      PRO  H  
ATOM    604  HD1 PHE P  65     -15.267  -5.620 -12.899  0.00  0.00      PRO  H  
ATOM    605  HE1 PHE P  65     -13.519  -6.972 -11.985  0.00  0.00      PRO  H  
ATOM    606  HZ  PHE P  65     -12.710  -8.946 -13.250  0.00  0.00      PRO  H  
ATOM    607  HD2 PHE P  65     -15.540  -8.316 -16.372  0.00  0.00      PRO  H  
ATOM    608  HE2 PHE P  65     -13.722  -9.671 -15.313  0.00  0.00      PRO  H  
ATOM    609  N   LYS P  66     -17.538  -3.948 -17.245  0.00  0.00      PRO  N  
ATOM    610  CA  LYS P  66     -18.714  -3.466 -18.036  0.00  0.00      PRO  C  
ATOM    611  C   LYS P  66     -18.416  -2.607 -19.250  0.00  0.00      PRO  C  
ATOM    612  O   LYS P  66     -19.052  -2.800 -20.294  0.00  0.00      PRO  O  
ATOM    613  CB  LYS P  66     -19.618  -2.473 -17.144  0.00  0.00      PRO  C  
ATOM    614  CG  LYS P  66     -20.737  -1.622 -17.875  0.00  0.00      PRO  C  
ATOM    615  CD  LYS P  66     -21.753  -2.668 -18.400  0.00  0.00      PRO  C  
ATOM    616  CE  LYS P  66     -22.894  -1.993 -19.216  0.00  0.00      PRO  C  
ATOM    617  NZ  LYS P  66     -24.097  -2.775 -19.353  0.00  0.00      PRO  N1+
ATOM    618  HN  LYS P  66     -17.442  -3.434 -16.397  0.00  0.00      PRO  H  
ATOM    619  HA  LYS P  66     -19.349  -4.304 -18.283  0.00  0.00      PRO  H  
ATOM    620  HB1 LYS P  66     -18.902  -1.814 -16.607  0.00  0.00      PRO  H  
ATOM    621  HB2 LYS P  66     -20.083  -3.104 -16.356  0.00  0.00      PRO  H  
ATOM    622  HG1 LYS P  66     -20.239  -1.092 -18.715  0.00  0.00      PRO  H  
ATOM    623  HG2 LYS P  66     -21.220  -0.951 -17.133  0.00  0.00      PRO  H  
ATOM    624  HD1 LYS P  66     -22.199  -3.216 -17.542  0.00  0.00      PRO  H  
ATOM    625  HD2 LYS P  66     -21.195  -3.323 -19.103  0.00  0.00      PRO  H  
ATOM    626  HE1 LYS P  66     -22.544  -1.700 -20.229  0.00  0.00      PRO  H  
ATOM    627  HE2 LYS P  66     -23.223  -1.072 -18.688  0.00  0.00      PRO  H  
ATOM    628  HZ1 LYS P  66     -23.889  -3.572 -19.988  0.00  0.00      PRO  H  
ATOM    629  HZ2 LYS P  66     -24.331  -3.114 -18.398  0.00  0.00      PRO  H  
ATOM    630  HZ3 LYS P  66     -24.929  -2.284 -19.739  0.00  0.00      PRO  H  
ATOM    631  N   TYR P  67     -17.421  -1.698 -19.190  0.00  0.00      PRO  N  
ATOM    632  CA  TYR P  67     -17.223  -0.816 -20.368  0.00  0.00      PRO  C  
ATOM    633  C   TYR P  67     -16.031  -1.178 -21.218  0.00  0.00      PRO  C  
ATOM    634  O   TYR P  67     -16.196  -1.521 -22.399  0.00  0.00      PRO  O  
ATOM    635  CB  TYR P  67     -17.109   0.627 -19.890  0.00  0.00      PRO  C  
ATOM    636  CG  TYR P  67     -18.434   1.160 -19.275  0.00  0.00      PRO  C  
ATOM    637  CD1 TYR P  67     -19.405   1.749 -20.171  0.00  0.00      PRO  C  
ATOM    638  CE1 TYR P  67     -20.645   2.262 -19.719  0.00  0.00      PRO  C  
ATOM    639  CZ  TYR P  67     -20.975   2.084 -18.292  0.00  0.00      PRO  C  
ATOM    640  OH  TYR P  67     -22.380   2.057 -17.930  0.00  0.00      PRO  O  
ATOM    641  CD2 TYR P  67     -18.743   1.217 -17.895  0.00  0.00      PRO  C  
ATOM    642  CE2 TYR P  67     -19.996   1.639 -17.412  0.00  0.00      PRO  C  
ATOM    643  HN  TYR P  67     -16.720  -1.499 -18.509  0.00  0.00      PRO  H  
ATOM    644  HA  TYR P  67     -18.042  -0.948 -21.059  0.00  0.00      PRO  H  
ATOM    645  HB1 TYR P  67     -17.001   1.260 -20.797  0.00  0.00      PRO  H  
ATOM    646  HB2 TYR P  67     -16.302   0.728 -19.134  0.00  0.00      PRO  H  
ATOM    647  HD1 TYR P  67     -19.176   1.845 -21.222  0.00  0.00      PRO  H  
ATOM    648  HE1 TYR P  67     -21.519   2.492 -20.310  0.00  0.00      PRO  H  
ATOM    649  HH  TYR P  67     -22.819   1.669 -18.691  0.00  0.00      PRO  H  
ATOM    650  HD2 TYR P  67     -17.988   0.708 -17.314  0.00  0.00      PRO  H  
ATOM    651  HE2 TYR P  67     -20.365   1.457 -16.413  0.00  0.00      PRO  H  
ATOM    652  N   LYS P  68     -14.796  -0.949 -20.703  0.00  0.00      PRO  N  
ATOM    653  CA  LYS P  68     -13.502  -1.036 -21.351  0.00  0.00      PRO  C  
ATOM    654  C   LYS P  68     -13.218  -2.352 -21.963  0.00  0.00      PRO  C  
ATOM    655  O   LYS P  68     -12.736  -2.520 -23.075  0.00  0.00      PRO  O  
ATOM    656  CB  LYS P  68     -12.325  -0.610 -20.314  0.00  0.00      PRO  C  
ATOM    657  CG  LYS P  68     -10.838  -0.669 -20.907  0.00  0.00      PRO  C  
ATOM    658  CD  LYS P  68      -9.900   0.303 -20.104  0.00  0.00      PRO  C  
ATOM    659  CE  LYS P  68      -8.365   0.027 -20.215  0.00  0.00      PRO  C  
ATOM    660  NZ  LYS P  68      -8.058  -0.218 -21.682  0.00  0.00      PRO  N1+
ATOM    661  HN  LYS P  68     -14.710  -0.640 -19.759  0.00  0.00      PRO  H  
ATOM    662  HA  LYS P  68     -13.520  -0.218 -22.056  0.00  0.00      PRO  H  
ATOM    663  HB1 LYS P  68     -12.260  -1.325 -19.467  0.00  0.00      PRO  H  
ATOM    664  HB2 LYS P  68     -12.541   0.468 -20.150  0.00  0.00      PRO  H  
ATOM    665  HG1 LYS P  68     -10.830  -0.393 -21.983  0.00  0.00      PRO  H  
ATOM    666  HG2 LYS P  68     -10.516  -1.712 -20.700  0.00  0.00      PRO  H  
ATOM    667  HD1 LYS P  68     -10.248   0.094 -19.069  0.00  0.00      PRO  H  
ATOM    668  HD2 LYS P  68     -10.156   1.367 -20.294  0.00  0.00      PRO  H  
ATOM    669  HE1 LYS P  68      -8.156  -0.875 -19.601  0.00  0.00      PRO  H  
ATOM    670  HE2 LYS P  68      -7.832   0.956 -19.920  0.00  0.00      PRO  H  
ATOM    671  HZ1 LYS P  68      -8.466  -1.146 -21.916  0.00  0.00      PRO  H  
ATOM    672  HZ2 LYS P  68      -8.371   0.615 -22.221  0.00  0.00      PRO  H  
ATOM    673  HZ3 LYS P  68      -7.023  -0.236 -21.788  0.00  0.00      PRO  H  
ATOM    674  N   ARG P  69     -13.645  -3.465 -21.146  0.00  0.00      PRO  N  
ATOM    675  CA  ARG P  69     -13.167  -4.799 -21.332  0.00  0.00      PRO  C  
ATOM    676  C   ARG P  69     -11.673  -4.988 -20.999  0.00  0.00      PRO  C  
ATOM    677  O   ARG P  69     -10.984  -4.024 -21.197  0.00  0.00      PRO  O  
ATOM    678  CB  ARG P  69     -13.461  -5.475 -22.692  0.00  0.00      PRO  C  
ATOM    679  CG  ARG P  69     -14.953  -5.430 -23.163  0.00  0.00      PRO  C  
ATOM    680  CD  ARG P  69     -16.011  -5.560 -22.129  0.00  0.00      PRO  C  
ATOM    681  NE  ARG P  69     -17.199  -6.117 -22.842  0.00  0.00      PRO  N1+
ATOM    682  CZ  ARG P  69     -18.440  -6.120 -22.412  0.00  0.00      PRO  C  
ATOM    683  NH1 ARG P  69     -18.768  -5.853 -21.152  0.00  0.00      PRO  N  
ATOM    684  NH2 ARG P  69     -19.428  -6.452 -23.246  0.00  0.00      PRO  N  
ATOM    685  HN  ARG P  69     -14.059  -3.339 -20.248  0.00  0.00      PRO  H  
ATOM    686  HA  ARG P  69     -13.785  -5.349 -20.638  0.00  0.00      PRO  H  
ATOM    687  HB1 ARG P  69     -13.124  -6.532 -22.626  0.00  0.00      PRO  H  
ATOM    688  HB2 ARG P  69     -12.891  -5.005 -23.522  0.00  0.00      PRO  H  
ATOM    689  HG1 ARG P  69     -15.006  -6.083 -24.060  0.00  0.00      PRO  H  
ATOM    690  HG2 ARG P  69     -14.940  -4.374 -23.509  0.00  0.00      PRO  H  
ATOM    691  HD1 ARG P  69     -16.305  -4.582 -21.693  0.00  0.00      PRO  H  
ATOM    692  HD2 ARG P  69     -15.661  -6.213 -21.302  0.00  0.00      PRO  H  
ATOM    693  HE  ARG P  69     -16.974  -6.554 -23.713  0.00  0.00      PRO  H  
ATOM    694 HH11 ARG P  69     -18.077  -5.805 -20.431  0.00  0.00      PRO  H  
ATOM    695 HH12 ARG P  69     -19.715  -6.033 -20.886  0.00  0.00      PRO  H  
ATOM    696 HH21 ARG P  69     -19.121  -6.827 -24.121  0.00  0.00      PRO  H  
ATOM    697 HH22 ARG P  69     -20.342  -6.195 -22.933  0.00  0.00      PRO  H  
ATOM    698  N   LEU P  70     -11.257  -6.190 -20.480  0.00  0.00      PRO  N  
ATOM    699  CA  LEU P  70      -9.822  -6.385 -20.079  0.00  0.00      PRO  C  
ATOM    700  C   LEU P  70      -9.082  -7.185 -21.249  0.00  0.00      PRO  C  
ATOM    701  O   LEU P  70      -9.526  -8.288 -21.536  0.00  0.00      PRO  O  
ATOM    702  CB  LEU P  70      -9.693  -7.075 -18.711  0.00  0.00      PRO  C  
ATOM    703  CG  LEU P  70     -10.203  -6.336 -17.455  0.00  0.00      PRO  C  
ATOM    704  CD1 LEU P  70     -11.625  -6.840 -17.191  0.00  0.00      PRO  C  
ATOM    705  CD2 LEU P  70      -9.328  -6.540 -16.224  0.00  0.00      PRO  C  
ATOM    706  HN  LEU P  70     -11.848  -6.985 -20.367  0.00  0.00      PRO  H  
ATOM    707  HA  LEU P  70      -9.401  -5.393 -20.001  0.00  0.00      PRO  H  
ATOM    708  HB1 LEU P  70      -8.599  -7.210 -18.572  0.00  0.00      PRO  H  
ATOM    709  HB2 LEU P  70     -10.121  -8.098 -18.772  0.00  0.00      PRO  H  
ATOM    710  HG  LEU P  70     -10.258  -5.260 -17.726  0.00  0.00      PRO  H  
ATOM    711 HD11 LEU P  70     -12.464  -6.514 -17.844  0.00  0.00      PRO  H  
ATOM    712 HD12 LEU P  70     -11.716  -7.947 -17.183  0.00  0.00      PRO  H  
ATOM    713 HD13 LEU P  70     -11.955  -6.378 -16.236  0.00  0.00      PRO  H  
ATOM    714 HD21 LEU P  70      -8.510  -5.794 -16.129  0.00  0.00      PRO  H  
ATOM    715 HD22 LEU P  70      -9.846  -6.326 -15.265  0.00  0.00      PRO  H  
ATOM    716 HD23 LEU P  70      -9.185  -7.598 -15.915  0.00  0.00      PRO  H  
ATOM    717  N   ARG P  71      -8.094  -6.588 -21.996  0.00  0.00      PRO  N  
ATOM    718  CA  ARG P  71      -7.441  -7.415 -22.971  0.00  0.00      PRO  C  
ATOM    719  C   ARG P  71      -5.885  -7.375 -22.864  0.00  0.00      PRO  C  
ATOM    720  O   ARG P  71      -5.292  -8.168 -23.541  0.00  0.00      PRO  O  
ATOM    721  CB  ARG P  71      -7.882  -6.903 -24.336  0.00  0.00      PRO  C  
ATOM    722  CG  ARG P  71      -9.382  -7.490 -24.602  0.00  0.00      PRO  C  
ATOM    723  CD  ARG P  71      -9.494  -8.977 -25.013  0.00  0.00      PRO  C  
ATOM    724  NE  ARG P  71     -10.982  -9.295 -25.177  0.00  0.00      PRO  N1+
ATOM    725  CZ  ARG P  71     -11.957  -9.288 -24.239  0.00  0.00      PRO  C  
ATOM    726  NH1 ARG P  71     -11.736  -9.258 -22.926  0.00  0.00      PRO  N  
ATOM    727  NH2 ARG P  71     -13.168  -9.095 -24.709  0.00  0.00      PRO  N  
ATOM    728  HN  ARG P  71      -7.693  -5.710 -21.748  0.00  0.00      PRO  H  
ATOM    729  HA  ARG P  71      -7.797  -8.433 -23.027  0.00  0.00      PRO  H  
ATOM    730  HB1 ARG P  71      -7.359  -7.276 -25.243  0.00  0.00      PRO  H  
ATOM    731  HB2 ARG P  71      -7.839  -5.797 -24.423  0.00  0.00      PRO  H  
ATOM    732  HG1 ARG P  71      -9.791  -7.005 -25.514  0.00  0.00      PRO  H  
ATOM    733  HG2 ARG P  71      -9.954  -7.177 -23.702  0.00  0.00      PRO  H  
ATOM    734  HD1 ARG P  71      -9.050  -9.732 -24.329  0.00  0.00      PRO  H  
ATOM    735  HD2 ARG P  71      -8.961  -9.169 -25.969  0.00  0.00      PRO  H  
ATOM    736  HE  ARG P  71     -11.398  -9.370 -26.083  0.00  0.00      PRO  H  
ATOM    737 HH11 ARG P  71     -10.811  -9.150 -22.562  0.00  0.00      PRO  H  
ATOM    738 HH12 ARG P  71     -12.567  -9.068 -22.403  0.00  0.00      PRO  H  
ATOM    739 HH21 ARG P  71     -13.375  -8.856 -25.658  0.00  0.00      PRO  H  
ATOM    740 HH22 ARG P  71     -13.885  -8.958 -24.025  0.00  0.00      PRO  H  
ATOM    741  N   SER P  72      -5.148  -6.503 -22.101  0.00  0.00      PRO  N  
ATOM    742  CA  SER P  72      -3.732  -6.507 -21.978  0.00  0.00      PRO  C  
ATOM    743  C   SER P  72      -3.350  -6.739 -20.498  0.00  0.00      PRO  C  
ATOM    744  O   SER P  72      -4.233  -6.785 -19.611  0.00  0.00      PRO  O  
ATOM    745  CB  SER P  72      -2.983  -5.247 -22.474  0.00  0.00      PRO  C  
ATOM    746  OG  SER P  72      -1.564  -5.281 -22.543  0.00  0.00      PRO  O  
ATOM    747  HN  SER P  72      -5.657  -5.804 -21.606  0.00  0.00      PRO  H  
ATOM    748  HA  SER P  72      -3.281  -7.273 -22.591  0.00  0.00      PRO  H  
ATOM    749  HB1 SER P  72      -3.356  -4.387 -21.877  0.00  0.00      PRO  H  
ATOM    750  HB2 SER P  72      -3.415  -5.050 -23.479  0.00  0.00      PRO  H  
ATOM    751  HG1 SER P  72      -1.354  -5.900 -23.246  0.00  0.00      PRO  H  
ATOM    752  N   MET P  73      -2.060  -6.924 -20.264  0.00  0.00      PRO  N  
ATOM    753  CA  MET P  73      -1.536  -7.079 -18.953  0.00  0.00      PRO  C  
ATOM    754  C   MET P  73      -1.729  -5.974 -18.016  0.00  0.00      PRO  C  
ATOM    755  O   MET P  73      -2.033  -6.203 -16.871  0.00  0.00      PRO  O  
ATOM    756  CB  MET P  73       0.034  -7.361 -19.208  0.00  0.00      PRO  C  
ATOM    757  CG  MET P  73       0.987  -7.255 -17.877  0.00  0.00      PRO  C  
ATOM    758  SD  MET P  73       2.723  -7.445 -18.272  0.00  0.00      PRO  S  
ATOM    759  CE  MET P  73       2.754  -9.257 -17.965  0.00  0.00      PRO  C  
ATOM    760  HN  MET P  73      -1.420  -6.988 -21.027  0.00  0.00      PRO  H  
ATOM    761  HA  MET P  73      -1.901  -8.004 -18.531  0.00  0.00      PRO  H  
ATOM    762  HB1 MET P  73       0.470  -6.616 -19.908  0.00  0.00      PRO  H  
ATOM    763  HB2 MET P  73       0.251  -8.392 -19.562  0.00  0.00      PRO  H  
ATOM    764  HG1 MET P  73       0.757  -8.003 -17.088  0.00  0.00      PRO  H  
ATOM    765  HG2 MET P  73       0.848  -6.226 -17.480  0.00  0.00      PRO  H  
ATOM    766  HE1 MET P  73       3.773  -9.664 -18.142  0.00  0.00      PRO  H  
ATOM    767  HE2 MET P  73       2.280  -9.458 -16.980  0.00  0.00      PRO  H  
ATOM    768  HE3 MET P  73       2.264  -9.849 -18.766  0.00  0.00      PRO  H  
ATOM    769  N   THR P  74      -1.695  -4.719 -18.452  0.00  0.00      PRO  N  
ATOM    770  CA  THR P  74      -1.855  -3.490 -17.704  0.00  0.00      PRO  C  
ATOM    771  C   THR P  74      -3.193  -3.501 -17.059  0.00  0.00      PRO  C  
ATOM    772  O   THR P  74      -3.340  -3.192 -15.898  0.00  0.00      PRO  O  
ATOM    773  CB  THR P  74      -1.745  -2.196 -18.551  0.00  0.00      PRO  C  
ATOM    774  OG1 THR P  74      -0.577  -2.231 -19.398  0.00  0.00      PRO  O  
ATOM    775  CG2 THR P  74      -1.815  -0.939 -17.643  0.00  0.00      PRO  C  
ATOM    776  HN  THR P  74      -1.469  -4.639 -19.420  0.00  0.00      PRO  H  
ATOM    777  HA  THR P  74      -1.173  -3.540 -16.867  0.00  0.00      PRO  H  
ATOM    778  HB  THR P  74      -2.590  -2.063 -19.260  0.00  0.00      PRO  H  
ATOM    779  HG1 THR P  74       0.191  -2.293 -18.825  0.00  0.00      PRO  H  
ATOM    780 HG21 THR P  74      -0.798  -0.511 -17.516  0.00  0.00      PRO  H  
ATOM    781 HG22 THR P  74      -2.519  -0.239 -18.142  0.00  0.00      PRO  H  
ATOM    782 HG23 THR P  74      -2.274  -1.171 -16.657  0.00  0.00      PRO  H  
ATOM    783  N   ASP P  75      -4.187  -4.034 -17.819  0.00  0.00      PRO  N  
ATOM    784  CA  ASP P  75      -5.580  -4.114 -17.551  0.00  0.00      PRO  C  
ATOM    785  C   ASP P  75      -5.760  -5.006 -16.315  0.00  0.00      PRO  C  
ATOM    786  O   ASP P  75      -6.489  -4.689 -15.384  0.00  0.00      PRO  O  
ATOM    787  CB  ASP P  75      -6.538  -4.772 -18.588  0.00  0.00      PRO  C  
ATOM    788  CG  ASP P  75      -6.452  -4.031 -19.924  0.00  0.00      PRO  C  
ATOM    789  OD1 ASP P  75      -6.802  -4.577 -20.980  0.00  0.00      PRO  O1-
ATOM    790  OD2 ASP P  75      -6.139  -2.833 -19.919  0.00  0.00      PRO  O  
ATOM    791  HN  ASP P  75      -3.888  -4.447 -18.676  0.00  0.00      PRO  H  
ATOM    792  HA  ASP P  75      -5.829  -3.098 -17.284  0.00  0.00      PRO  H  
ATOM    793  HB1 ASP P  75      -7.537  -4.553 -18.154  0.00  0.00      PRO  H  
ATOM    794  HB2 ASP P  75      -6.364  -5.832 -18.871  0.00  0.00      PRO  H  
ATOM    795  N   VAL P  76      -5.149  -6.155 -16.372  0.00  0.00      PRO  N  
ATOM    796  CA  VAL P  76      -5.081  -7.076 -15.336  0.00  0.00      PRO  C  
ATOM    797  C   VAL P  76      -4.420  -6.512 -14.113  0.00  0.00      PRO  C  
ATOM    798  O   VAL P  76      -4.992  -6.457 -13.061  0.00  0.00      PRO  O  
ATOM    799  CB  VAL P  76      -4.416  -8.373 -15.749  0.00  0.00      PRO  C  
ATOM    800  CG1 VAL P  76      -4.556  -9.409 -14.615  0.00  0.00      PRO  C  
ATOM    801  CG2 VAL P  76      -5.100  -8.890 -17.054  0.00  0.00      PRO  C  
ATOM    802  HN  VAL P  76      -4.530  -6.291 -17.143  0.00  0.00      PRO  H  
ATOM    803  HA  VAL P  76      -6.080  -7.293 -14.987  0.00  0.00      PRO  H  
ATOM    804  HB  VAL P  76      -3.323  -8.291 -15.928  0.00  0.00      PRO  H  
ATOM    805 HG11 VAL P  76      -5.621  -9.406 -14.296  0.00  0.00      PRO  H  
ATOM    806 HG12 VAL P  76      -4.234 -10.377 -15.055  0.00  0.00      PRO  H  
ATOM    807 HG13 VAL P  76      -3.966  -9.169 -13.705  0.00  0.00      PRO  H  
ATOM    808 HG21 VAL P  76      -4.781  -9.945 -17.190  0.00  0.00      PRO  H  
ATOM    809 HG22 VAL P  76      -6.202  -8.749 -17.083  0.00  0.00      PRO  H  
ATOM    810 HG23 VAL P  76      -4.781  -8.367 -17.981  0.00  0.00      PRO  H  
ATOM    811  N   TYR P  77      -3.251  -5.884 -14.229  0.00  0.00      PRO  N  
ATOM    812  CA  TYR P  77      -2.567  -5.230 -13.143  0.00  0.00      PRO  C  
ATOM    813  C   TYR P  77      -3.384  -4.098 -12.466  0.00  0.00      PRO  C  
ATOM    814  O   TYR P  77      -3.518  -4.003 -11.273  0.00  0.00      PRO  O  
ATOM    815  CB  TYR P  77      -1.183  -4.746 -13.471  0.00  0.00      PRO  C  
ATOM    816  CG  TYR P  77      -0.188  -5.707 -13.951  0.00  0.00      PRO  C  
ATOM    817  CD1 TYR P  77      -0.281  -7.093 -13.661  0.00  0.00      PRO  C  
ATOM    818  CE1 TYR P  77       0.814  -7.975 -13.948  0.00  0.00      PRO  C  
ATOM    819  CZ  TYR P  77       1.983  -7.500 -14.462  0.00  0.00      PRO  C  
ATOM    820  OH  TYR P  77       3.104  -8.339 -14.681  0.00  0.00      PRO  O  
ATOM    821  CD2 TYR P  77       1.112  -5.246 -14.479  0.00  0.00      PRO  C  
ATOM    822  CE2 TYR P  77       2.127  -6.150 -14.744  0.00  0.00      PRO  C  
ATOM    823  HN  TYR P  77      -2.735  -6.067 -15.063  0.00  0.00      PRO  H  
ATOM    824  HA  TYR P  77      -2.475  -5.923 -12.319  0.00  0.00      PRO  H  
ATOM    825  HB1 TYR P  77      -0.709  -4.308 -12.567  0.00  0.00      PRO  H  
ATOM    826  HB2 TYR P  77      -1.411  -3.998 -14.261  0.00  0.00      PRO  H  
ATOM    827  HD1 TYR P  77      -1.124  -7.592 -13.207  0.00  0.00      PRO  H  
ATOM    828  HE1 TYR P  77       0.647  -8.979 -13.588  0.00  0.00      PRO  H  
ATOM    829  HH  TYR P  77       2.834  -9.237 -14.472  0.00  0.00      PRO  H  
ATOM    830  HD2 TYR P  77       1.240  -4.181 -14.608  0.00  0.00      PRO  H  
ATOM    831  HE2 TYR P  77       2.983  -5.779 -15.289  0.00  0.00      PRO  H  
ATOM    832  N   LEU P  78      -4.030  -3.241 -13.264  0.00  0.00      PRO  N  
ATOM    833  CA  LEU P  78      -4.962  -2.220 -12.851  0.00  0.00      PRO  C  
ATOM    834  C   LEU P  78      -6.159  -2.809 -12.114  0.00  0.00      PRO  C  
ATOM    835  O   LEU P  78      -6.508  -2.403 -11.021  0.00  0.00      PRO  O  
ATOM    836  CB  LEU P  78      -5.368  -1.284 -13.988  0.00  0.00      PRO  C  
ATOM    837  CG  LEU P  78      -6.500  -0.214 -13.842  0.00  0.00      PRO  C  
ATOM    838  CD1 LEU P  78      -6.154   0.669 -12.602  0.00  0.00      PRO  C  
ATOM    839  CD2 LEU P  78      -6.603   0.797 -15.002  0.00  0.00      PRO  C  
ATOM    840  HN  LEU P  78      -4.026  -3.196 -14.260  0.00  0.00      PRO  H  
ATOM    841  HA  LEU P  78      -4.640  -1.504 -12.110  0.00  0.00      PRO  H  
ATOM    842  HB1 LEU P  78      -5.749  -1.994 -14.753  0.00  0.00      PRO  H  
ATOM    843  HB2 LEU P  78      -4.397  -0.923 -14.387  0.00  0.00      PRO  H  
ATOM    844  HG  LEU P  78      -7.484  -0.710 -13.700  0.00  0.00      PRO  H  
ATOM    845 HD11 LEU P  78      -5.218   1.230 -12.810  0.00  0.00      PRO  H  
ATOM    846 HD12 LEU P  78      -6.983   1.380 -12.402  0.00  0.00      PRO  H  
ATOM    847 HD13 LEU P  78      -6.002  -0.007 -11.734  0.00  0.00      PRO  H  
ATOM    848 HD21 LEU P  78      -7.403   1.542 -14.805  0.00  0.00      PRO  H  
ATOM    849 HD22 LEU P  78      -5.610   1.271 -15.152  0.00  0.00      PRO  H  
ATOM    850 HD23 LEU P  78      -6.869   0.192 -15.895  0.00  0.00      PRO  H  
ATOM    851  N   LEU P  79      -6.826  -3.908 -12.580  0.00  0.00      PRO  N  
ATOM    852  CA  LEU P  79      -7.818  -4.627 -11.671  0.00  0.00      PRO  C  
ATOM    853  C   LEU P  79      -7.277  -5.140 -10.348  0.00  0.00      PRO  C  
ATOM    854  O   LEU P  79      -7.834  -4.876  -9.291  0.00  0.00      PRO  O  
ATOM    855  CB  LEU P  79      -8.551  -5.672 -12.495  0.00  0.00      PRO  C  
ATOM    856  CG  LEU P  79      -9.533  -6.505 -11.731  0.00  0.00      PRO  C  
ATOM    857  CD1 LEU P  79     -10.738  -5.661 -11.426  0.00  0.00      PRO  C  
ATOM    858  CD2 LEU P  79      -9.889  -7.801 -12.551  0.00  0.00      PRO  C  
ATOM    859  HN  LEU P  79      -6.489  -4.409 -13.374  0.00  0.00      PRO  H  
ATOM    860  HA  LEU P  79      -8.521  -3.832 -11.471  0.00  0.00      PRO  H  
ATOM    861  HB1 LEU P  79      -7.790  -6.423 -12.796  0.00  0.00      PRO  H  
ATOM    862  HB2 LEU P  79      -9.074  -5.154 -13.327  0.00  0.00      PRO  H  
ATOM    863  HG  LEU P  79      -9.032  -6.856 -10.804  0.00  0.00      PRO  H  
ATOM    864 HD11 LEU P  79     -11.529  -6.135 -10.806  0.00  0.00      PRO  H  
ATOM    865 HD12 LEU P  79     -10.378  -4.813 -10.805  0.00  0.00      PRO  H  
ATOM    866 HD13 LEU P  79     -11.167  -5.267 -12.372  0.00  0.00      PRO  H  
ATOM    867 HD21 LEU P  79      -8.920  -8.210 -12.908  0.00  0.00      PRO  H  
ATOM    868 HD22 LEU P  79     -10.438  -8.528 -11.916  0.00  0.00      PRO  H  
ATOM    869 HD23 LEU P  79     -10.554  -7.567 -13.410  0.00  0.00      PRO  H  
ATOM    870  N   ASN P  80      -6.109  -5.801 -10.331  0.00  0.00      PRO  N  
ATOM    871  CA  ASN P  80      -5.643  -6.454  -9.133  0.00  0.00      PRO  C  
ATOM    872  C   ASN P  80      -5.210  -5.453  -8.015  0.00  0.00      PRO  C  
ATOM    873  O   ASN P  80      -5.403  -5.635  -6.773  0.00  0.00      PRO  O  
ATOM    874  CB  ASN P  80      -4.443  -7.480  -9.450  0.00  0.00      PRO  C  
ATOM    875  CG  ASN P  80      -5.097  -8.718 -10.001  0.00  0.00      PRO  C  
ATOM    876  OD1 ASN P  80      -5.239  -9.759  -9.360  0.00  0.00      PRO  O  
ATOM    877  ND2 ASN P  80      -5.560  -8.671 -11.312  0.00  0.00      PRO  N  
ATOM    878  HN  ASN P  80      -5.589  -5.911 -11.174  0.00  0.00      PRO  H  
ATOM    879  HA  ASN P  80      -6.481  -6.998  -8.723  0.00  0.00      PRO  H  
ATOM    880  HB1 ASN P  80      -3.968  -7.783  -8.493  0.00  0.00      PRO  H  
ATOM    881  HB2 ASN P  80      -3.796  -6.979 -10.201  0.00  0.00      PRO  H  
ATOM    882 HD21 ASN P  80      -5.158  -7.974 -11.905  0.00  0.00      PRO  H  
ATOM    883 HD22 ASN P  80      -5.894  -9.577 -11.574  0.00  0.00      PRO  H  
ATOM    884  N   LEU P  81      -4.605  -4.304  -8.456  0.00  0.00      PRO  N  
ATOM    885  CA  LEU P  81      -4.261  -3.165  -7.584  0.00  0.00      PRO  C  
ATOM    886  C   LEU P  81      -5.475  -2.530  -6.927  0.00  0.00      PRO  C  
ATOM    887  O   LEU P  81      -5.480  -2.397  -5.714  0.00  0.00      PRO  O  
ATOM    888  CB  LEU P  81      -3.553  -2.020  -8.473  0.00  0.00      PRO  C  
ATOM    889  CG  LEU P  81      -3.174  -0.777  -7.713  0.00  0.00      PRO  C  
ATOM    890  CD1 LEU P  81      -2.368  -0.957  -6.385  0.00  0.00      PRO  C  
ATOM    891  CD2 LEU P  81      -2.330   0.129  -8.588  0.00  0.00      PRO  C  
ATOM    892  HN  LEU P  81      -4.465  -4.105  -9.423  0.00  0.00      PRO  H  
ATOM    893  HA  LEU P  81      -3.592  -3.491  -6.802  0.00  0.00      PRO  H  
ATOM    894  HB1 LEU P  81      -4.287  -1.805  -9.279  0.00  0.00      PRO  H  
ATOM    895  HB2 LEU P  81      -2.611  -2.410  -8.915  0.00  0.00      PRO  H  
ATOM    896  HG  LEU P  81      -4.169  -0.310  -7.545  0.00  0.00      PRO  H  
ATOM    897 HD11 LEU P  81      -2.899  -1.303  -5.473  0.00  0.00      PRO  H  
ATOM    898 HD12 LEU P  81      -1.535  -1.679  -6.523  0.00  0.00      PRO  H  
ATOM    899 HD13 LEU P  81      -1.830  -0.026  -6.105  0.00  0.00      PRO  H  
ATOM    900 HD21 LEU P  81      -2.774   0.229  -9.602  0.00  0.00      PRO  H  
ATOM    901 HD22 LEU P  81      -2.281   1.137  -8.123  0.00  0.00      PRO  H  
ATOM    902 HD23 LEU P  81      -1.304  -0.194  -8.866  0.00  0.00      PRO  H  
ATOM    903  N   ALA P  82      -6.517  -2.352  -7.762  0.00  0.00      PRO  N  
ATOM    904  CA  ALA P  82      -7.807  -1.899  -7.258  0.00  0.00      PRO  C  
ATOM    905  C   ALA P  82      -8.511  -2.829  -6.246  0.00  0.00      PRO  C  
ATOM    906  O   ALA P  82      -9.023  -2.370  -5.242  0.00  0.00      PRO  O  
ATOM    907  CB  ALA P  82      -8.648  -1.566  -8.480  0.00  0.00      PRO  C  
ATOM    908  HN  ALA P  82      -6.485  -2.593  -8.729  0.00  0.00      PRO  H  
ATOM    909  HA  ALA P  82      -7.593  -1.003  -6.695  0.00  0.00      PRO  H  
ATOM    910  HB1 ALA P  82      -8.161  -0.708  -8.990  0.00  0.00      PRO  H  
ATOM    911  HB2 ALA P  82      -8.839  -2.404  -9.184  0.00  0.00      PRO  H  
ATOM    912  HB3 ALA P  82      -9.684  -1.345  -8.144  0.00  0.00      PRO  H  
ATOM    913  N   ILE P  83      -8.372  -4.161  -6.423  0.00  0.00      PRO  N  
ATOM    914  CA  ILE P  83      -8.756  -5.143  -5.417  0.00  0.00      PRO  C  
ATOM    915  C   ILE P  83      -7.923  -4.998  -4.163  0.00  0.00      PRO  C  
ATOM    916  O   ILE P  83      -8.514  -5.149  -3.096  0.00  0.00      PRO  O  
ATOM    917  CB  ILE P  83      -8.715  -6.602  -5.991  0.00  0.00      PRO  C  
ATOM    918  CG2 ILE P  83      -9.001  -7.612  -4.921  0.00  0.00      PRO  C  
ATOM    919  CG1 ILE P  83      -9.688  -6.687  -7.148  0.00  0.00      PRO  C  
ATOM    920  CD  ILE P  83      -9.702  -8.049  -7.829  0.00  0.00      PRO  C  
ATOM    921  HN  ILE P  83      -7.905  -4.519  -7.228  0.00  0.00      PRO  H  
ATOM    922  HA  ILE P  83      -9.807  -5.028  -5.199  0.00  0.00      PRO  H  
ATOM    923  HB  ILE P  83      -7.775  -6.819  -6.543  0.00  0.00      PRO  H  
ATOM    924 HG21 ILE P  83     -10.093  -7.554  -4.727  0.00  0.00      PRO  H  
ATOM    925 HG22 ILE P  83      -8.880  -8.656  -5.284  0.00  0.00      PRO  H  
ATOM    926 HG23 ILE P  83      -8.404  -7.521  -3.989  0.00  0.00      PRO  H  
ATOM    927 HG11 ILE P  83      -9.374  -5.900  -7.867  0.00  0.00      PRO  H  
ATOM    928 HG12 ILE P  83     -10.655  -6.434  -6.664  0.00  0.00      PRO  H  
ATOM    929  HD1 ILE P  83      -8.687  -8.420  -8.086  0.00  0.00      PRO  H  
ATOM    930  HD2 ILE P  83     -10.227  -8.796  -7.196  0.00  0.00      PRO  H  
ATOM    931  HD3 ILE P  83     -10.144  -7.972  -8.845  0.00  0.00      PRO  H  
ATOM    932  N   SER P  84      -6.612  -4.663  -4.184  0.00  0.00      PRO  N  
ATOM    933  CA  SER P  84      -5.695  -4.675  -3.037  0.00  0.00      PRO  C  
ATOM    934  C   SER P  84      -5.963  -3.524  -2.049  0.00  0.00      PRO  C  
ATOM    935  O   SER P  84      -6.061  -3.681  -0.785  0.00  0.00      PRO  O  
ATOM    936  CB  SER P  84      -4.227  -4.532  -3.415  0.00  0.00      PRO  C  
ATOM    937  OG  SER P  84      -3.964  -5.518  -4.407  0.00  0.00      PRO  O  
ATOM    938  HN  SER P  84      -6.245  -4.422  -5.079  0.00  0.00      PRO  H  
ATOM    939  HA  SER P  84      -5.880  -5.624  -2.556  0.00  0.00      PRO  H  
ATOM    940  HB1 SER P  84      -3.531  -4.707  -2.567  0.00  0.00      PRO  H  
ATOM    941  HB2 SER P  84      -3.928  -3.561  -3.864  0.00  0.00      PRO  H  
ATOM    942  HG1 SER P  84      -4.454  -5.339  -5.213  0.00  0.00      PRO  H  
ATOM    943  N   ASP P  85      -6.322  -2.413  -2.662  0.00  0.00      PRO  N  
ATOM    944  CA  ASP P  85      -6.776  -1.252  -1.997  0.00  0.00      PRO  C  
ATOM    945  C   ASP P  85      -8.160  -1.541  -1.379  0.00  0.00      PRO  C  
ATOM    946  O   ASP P  85      -8.397  -1.138  -0.214  0.00  0.00      PRO  O  
ATOM    947  CB  ASP P  85      -6.615   0.098  -2.741  0.00  0.00      PRO  C  
ATOM    948  CG  ASP P  85      -5.282   0.798  -2.764  0.00  0.00      PRO  C  
ATOM    949  OD1 ASP P  85      -5.131   1.754  -3.533  0.00  0.00      PRO  O1-
ATOM    950  OD2 ASP P  85      -4.387   0.392  -1.960  0.00  0.00      PRO  O  
ATOM    951  HN  ASP P  85      -6.050  -2.319  -3.617  0.00  0.00      PRO  H  
ATOM    952  HA  ASP P  85      -6.127  -1.208  -1.135  0.00  0.00      PRO  H  
ATOM    953  HB1 ASP P  85      -7.387   0.786  -2.335  0.00  0.00      PRO  H  
ATOM    954  HB2 ASP P  85      -6.927  -0.098  -3.790  0.00  0.00      PRO  H  
ATOM    955  N   LEU P  86      -9.028  -2.319  -2.087  0.00  0.00      PRO  N  
ATOM    956  CA  LEU P  86     -10.278  -2.770  -1.542  0.00  0.00      PRO  C  
ATOM    957  C   LEU P  86     -10.042  -3.652  -0.359  0.00  0.00      PRO  C  
ATOM    958  O   LEU P  86     -10.731  -3.525   0.703  0.00  0.00      PRO  O  
ATOM    959  CB  LEU P  86     -11.278  -3.456  -2.527  0.00  0.00      PRO  C  
ATOM    960  CG  LEU P  86     -11.958  -2.554  -3.587  0.00  0.00      PRO  C  
ATOM    961  CD1 LEU P  86     -12.523  -3.332  -4.762  0.00  0.00      PRO  C  
ATOM    962  CD2 LEU P  86     -13.234  -1.849  -2.903  0.00  0.00      PRO  C  
ATOM    963  HN  LEU P  86      -8.671  -2.611  -2.971  0.00  0.00      PRO  H  
ATOM    964  HA  LEU P  86     -10.698  -1.881  -1.095  0.00  0.00      PRO  H  
ATOM    965  HB1 LEU P  86     -12.057  -3.888  -1.864  0.00  0.00      PRO  H  
ATOM    966  HB2 LEU P  86     -10.833  -4.277  -3.129  0.00  0.00      PRO  H  
ATOM    967  HG  LEU P  86     -11.250  -1.780  -3.953  0.00  0.00      PRO  H  
ATOM    968 HD11 LEU P  86     -13.026  -2.712  -5.535  0.00  0.00      PRO  H  
ATOM    969 HD12 LEU P  86     -11.761  -3.960  -5.269  0.00  0.00      PRO  H  
ATOM    970 HD13 LEU P  86     -13.210  -4.052  -4.268  0.00  0.00      PRO  H  
ATOM    971 HD21 LEU P  86     -12.971  -1.486  -1.887  0.00  0.00      PRO  H  
ATOM    972 HD22 LEU P  86     -13.814  -1.035  -3.390  0.00  0.00      PRO  H  
ATOM    973 HD23 LEU P  86     -14.017  -2.633  -2.825  0.00  0.00      PRO  H  
ATOM    974  N   LEU P  87      -9.043  -4.588  -0.396  0.00  0.00      PRO  N  
ATOM    975  CA  LEU P  87      -8.785  -5.482   0.774  0.00  0.00      PRO  C  
ATOM    976  C   LEU P  87      -8.271  -4.782   1.958  0.00  0.00      PRO  C  
ATOM    977  O   LEU P  87      -8.644  -5.001   3.108  0.00  0.00      PRO  O  
ATOM    978  CB  LEU P  87      -7.731  -6.613   0.458  0.00  0.00      PRO  C  
ATOM    979  CG  LEU P  87      -8.344  -7.580  -0.570  0.00  0.00      PRO  C  
ATOM    980  CD1 LEU P  87      -7.191  -8.249  -1.245  0.00  0.00      PRO  C  
ATOM    981  CD2 LEU P  87      -9.382  -8.556   0.096  0.00  0.00      PRO  C  
ATOM    982  HN  LEU P  87      -8.565  -4.895  -1.216  0.00  0.00      PRO  H  
ATOM    983  HA  LEU P  87      -9.744  -5.840   1.117  0.00  0.00      PRO  H  
ATOM    984  HB1 LEU P  87      -7.455  -7.186   1.369  0.00  0.00      PRO  H  
ATOM    985  HB2 LEU P  87      -6.901  -6.046  -0.015  0.00  0.00      PRO  H  
ATOM    986  HG  LEU P  87      -8.891  -6.979  -1.327  0.00  0.00      PRO  H  
ATOM    987 HD11 LEU P  87      -6.694  -8.958  -0.548  0.00  0.00      PRO  H  
ATOM    988 HD12 LEU P  87      -7.470  -8.728  -2.208  0.00  0.00      PRO  H  
ATOM    989 HD13 LEU P  87      -6.449  -7.503  -1.600  0.00  0.00      PRO  H  
ATOM    990 HD21 LEU P  87     -10.155  -7.949   0.614  0.00  0.00      PRO  H  
ATOM    991 HD22 LEU P  87      -9.957  -9.121  -0.668  0.00  0.00      PRO  H  
ATOM    992 HD23 LEU P  87      -8.983  -9.291   0.829  0.00  0.00      PRO  H  
ATOM    993  N   PHE P  88      -7.414  -3.791   1.772  0.00  0.00      PRO  N  
ATOM    994  CA  PHE P  88      -7.122  -2.752   2.675  0.00  0.00      PRO  C  
ATOM    995  C   PHE P  88      -8.342  -1.938   3.237  0.00  0.00      PRO  C  
ATOM    996  O   PHE P  88      -8.480  -1.790   4.439  0.00  0.00      PRO  O  
ATOM    997  CB  PHE P  88      -5.967  -1.875   1.998  0.00  0.00      PRO  C  
ATOM    998  CG  PHE P  88      -5.393  -0.697   2.780  0.00  0.00      PRO  C  
ATOM    999  CD1 PHE P  88      -5.679   0.685   2.416  0.00  0.00      PRO  C  
ATOM   1000  CE1 PHE P  88      -4.970   1.677   3.060  0.00  0.00      PRO  C  
ATOM   1001  CZ  PHE P  88      -3.897   1.368   3.939  0.00  0.00      PRO  C  
ATOM   1002  CD2 PHE P  88      -4.394  -1.038   3.671  0.00  0.00      PRO  C  
ATOM   1003  CE2 PHE P  88      -3.720   0.033   4.266  0.00  0.00      PRO  C  
ATOM   1004  HN  PHE P  88      -7.150  -3.501   0.856  0.00  0.00      PRO  H  
ATOM   1005  HA  PHE P  88      -6.917  -3.212   3.630  0.00  0.00      PRO  H  
ATOM   1006  HB1 PHE P  88      -6.472  -1.458   1.101  0.00  0.00      PRO  H  
ATOM   1007  HB2 PHE P  88      -5.110  -2.509   1.685  0.00  0.00      PRO  H  
ATOM   1008  HD1 PHE P  88      -6.299   0.980   1.583  0.00  0.00      PRO  H  
ATOM   1009  HE1 PHE P  88      -5.148   2.704   2.775  0.00  0.00      PRO  H  
ATOM   1010  HZ  PHE P  88      -3.240   2.163   4.261  0.00  0.00      PRO  H  
ATOM   1011  HD2 PHE P  88      -4.073  -2.045   3.896  0.00  0.00      PRO  H  
ATOM   1012  HE2 PHE P  88      -2.938  -0.152   4.987  0.00  0.00      PRO  H  
ATOM   1013  N   VAL P  89      -9.176  -1.411   2.447  0.00  0.00      PRO  N  
ATOM   1014  CA  VAL P  89     -10.309  -0.591   2.849  0.00  0.00      PRO  C  
ATOM   1015  C   VAL P  89     -11.288  -1.307   3.812  0.00  0.00      PRO  C  
ATOM   1016  O   VAL P  89     -11.847  -0.671   4.687  0.00  0.00      PRO  O  
ATOM   1017  CB  VAL P  89     -10.972  -0.011   1.616  0.00  0.00      PRO  C  
ATOM   1018  CG1 VAL P  89     -12.376   0.555   1.747  0.00  0.00      PRO  C  
ATOM   1019  CG2 VAL P  89     -10.004   1.129   1.100  0.00  0.00      PRO  C  
ATOM   1020  HN  VAL P  89      -8.859  -1.470   1.504  0.00  0.00      PRO  H  
ATOM   1021  HA  VAL P  89      -9.958   0.266   3.403  0.00  0.00      PRO  H  
ATOM   1022  HB  VAL P  89     -11.071  -0.814   0.855  0.00  0.00      PRO  H  
ATOM   1023 HG11 VAL P  89     -12.598   1.203   0.872  0.00  0.00      PRO  H  
ATOM   1024 HG12 VAL P  89     -13.153  -0.232   1.857  0.00  0.00      PRO  H  
ATOM   1025 HG13 VAL P  89     -12.493   1.212   2.635  0.00  0.00      PRO  H  
ATOM   1026 HG21 VAL P  89     -10.204   2.043   1.699  0.00  0.00      PRO  H  
ATOM   1027 HG22 VAL P  89      -8.912   0.927   1.129  0.00  0.00      PRO  H  
ATOM   1028 HG23 VAL P  89     -10.266   1.286   0.032  0.00  0.00      PRO  H  
ATOM   1029  N   PHE P  90     -11.391  -2.656   3.674  0.00  0.00      PRO  N  
ATOM   1030  CA  PHE P  90     -11.975  -3.595   4.621  0.00  0.00      PRO  C  
ATOM   1031  C   PHE P  90     -11.497  -3.381   6.063  0.00  0.00      PRO  C  
ATOM   1032  O   PHE P  90     -12.298  -3.641   6.969  0.00  0.00      PRO  O  
ATOM   1033  CB  PHE P  90     -12.059  -5.071   4.109  0.00  0.00      PRO  C  
ATOM   1034  CG  PHE P  90     -13.140  -5.931   4.836  0.00  0.00      PRO  C  
ATOM   1035  CD1 PHE P  90     -12.783  -6.569   5.998  0.00  0.00      PRO  C  
ATOM   1036  CE1 PHE P  90     -13.726  -7.199   6.788  0.00  0.00      PRO  C  
ATOM   1037  CZ  PHE P  90     -15.056  -7.208   6.423  0.00  0.00      PRO  C  
ATOM   1038  CD2 PHE P  90     -14.435  -6.035   4.343  0.00  0.00      PRO  C  
ATOM   1039  CE2 PHE P  90     -15.476  -6.588   5.172  0.00  0.00      PRO  C  
ATOM   1040  HN  PHE P  90     -10.830  -2.843   2.872  0.00  0.00      PRO  H  
ATOM   1041  HA  PHE P  90     -12.999  -3.255   4.670  0.00  0.00      PRO  H  
ATOM   1042  HB1 PHE P  90     -11.079  -5.574   4.255  0.00  0.00      PRO  H  
ATOM   1043  HB2 PHE P  90     -12.232  -5.080   3.011  0.00  0.00      PRO  H  
ATOM   1044  HD1 PHE P  90     -11.771  -6.413   6.343  0.00  0.00      PRO  H  
ATOM   1045  HE1 PHE P  90     -13.456  -7.655   7.729  0.00  0.00      PRO  H  
ATOM   1046  HZ  PHE P  90     -15.745  -7.579   7.167  0.00  0.00      PRO  H  
ATOM   1047  HD2 PHE P  90     -14.650  -5.412   3.487  0.00  0.00      PRO  H  
ATOM   1048  HE2 PHE P  90     -16.505  -6.653   4.850  0.00  0.00      PRO  H  
ATOM   1049  N   SER P  91     -10.234  -2.987   6.441  0.00  0.00      PRO  N  
ATOM   1050  CA  SER P  91      -9.812  -2.971   7.854  0.00  0.00      PRO  C  
ATOM   1051  C   SER P  91     -10.237  -1.698   8.584  0.00  0.00      PRO  C  
ATOM   1052  O   SER P  91     -10.242  -1.677   9.818  0.00  0.00      PRO  O  
ATOM   1053  CB  SER P  91      -8.318  -3.170   7.830  0.00  0.00      PRO  C  
ATOM   1054  OG  SER P  91      -7.577  -2.145   7.094  0.00  0.00      PRO  O  
ATOM   1055  HN  SER P  91      -9.485  -2.768   5.820  0.00  0.00      PRO  H  
ATOM   1056  HA  SER P  91     -10.226  -3.844   8.338  0.00  0.00      PRO  H  
ATOM   1057  HB1 SER P  91      -8.130  -4.153   7.348  0.00  0.00      PRO  H  
ATOM   1058  HB2 SER P  91      -8.050  -3.287   8.902  0.00  0.00      PRO  H  
ATOM   1059  HG1 SER P  91      -7.777  -2.199   6.157  0.00  0.00      PRO  H  
ATOM   1060  N   LEU P  92     -10.504  -0.674   7.876  0.00  0.00      PRO  N  
ATOM   1061  CA  LEU P  92     -10.756   0.707   8.376  0.00  0.00      PRO  C  
ATOM   1062  C   LEU P  92     -11.790   0.902   9.495  0.00  0.00      PRO  C  
ATOM   1063  O   LEU P  92     -11.387   1.516  10.507  0.00  0.00      PRO  O  
ATOM   1064  CB  LEU P  92     -11.028   1.721   7.245  0.00  0.00      PRO  C  
ATOM   1065  CG  LEU P  92      -9.686   2.404   6.805  0.00  0.00      PRO  C  
ATOM   1066  CD1 LEU P  92      -9.206   3.475   7.786  0.00  0.00      PRO  C  
ATOM   1067  CD2 LEU P  92      -8.674   1.356   6.452  0.00  0.00      PRO  C  
ATOM   1068  HN  LEU P  92     -10.385  -0.712   6.887  0.00  0.00      PRO  H  
ATOM   1069  HA  LEU P  92      -9.785   0.947   8.782  0.00  0.00      PRO  H  
ATOM   1070  HB1 LEU P  92     -11.781   2.497   7.504  0.00  0.00      PRO  H  
ATOM   1071  HB2 LEU P  92     -11.453   1.144   6.397  0.00  0.00      PRO  H  
ATOM   1072  HG  LEU P  92      -9.954   2.963   5.883  0.00  0.00      PRO  H  
ATOM   1073 HD11 LEU P  92      -8.187   3.678   7.393  0.00  0.00      PRO  H  
ATOM   1074 HD12 LEU P  92      -9.942   4.305   7.733  0.00  0.00      PRO  H  
ATOM   1075 HD13 LEU P  92      -8.997   3.113   8.816  0.00  0.00      PRO  H  
ATOM   1076 HD21 LEU P  92      -7.853   1.706   5.791  0.00  0.00      PRO  H  
ATOM   1077 HD22 LEU P  92      -8.143   0.917   7.324  0.00  0.00      PRO  H  
ATOM   1078 HD23 LEU P  92      -9.248   0.618   5.852  0.00  0.00      PRO  H  
ATOM   1079  N   PRO P  93     -12.973   0.349   9.499  0.00  0.00      PRO  N  
ATOM   1080  CA  PRO P  93     -13.978   0.465  10.585  0.00  0.00      PRO  C  
ATOM   1081  C   PRO P  93     -13.482  -0.219  11.862  0.00  0.00      PRO  C  
ATOM   1082  O   PRO P  93     -13.842   0.144  12.984  0.00  0.00      PRO  O  
ATOM   1083  CD  PRO P  93     -13.651  -0.339   8.343  0.00  0.00      PRO  C  
ATOM   1084  CB  PRO P  93     -15.266  -0.275  10.023  0.00  0.00      PRO  C  
ATOM   1085  CG  PRO P  93     -15.127  -0.345   8.529  0.00  0.00      PRO  C  
ATOM   1086  HD1 PRO P  93     -13.422   0.059   7.331  0.00  0.00      PRO  H  
ATOM   1087  HD2 PRO P  93     -13.304  -1.395   8.360  0.00  0.00      PRO  H  
ATOM   1088  HA  PRO P  93     -14.221   1.513  10.679  0.00  0.00      PRO  H  
ATOM   1089  HB1 PRO P  93     -16.228   0.206  10.301  0.00  0.00      PRO  H  
ATOM   1090  HB2 PRO P  93     -15.306  -1.291  10.472  0.00  0.00      PRO  H  
ATOM   1091  HG1 PRO P  93     -15.410   0.686   8.226  0.00  0.00      PRO  H  
ATOM   1092  HG2 PRO P  93     -15.725  -1.142   8.038  0.00  0.00      PRO  H  
ATOM   1093  N   PHE P  94     -12.783  -1.345  11.623  0.00  0.00      PRO  N  
ATOM   1094  CA  PHE P  94     -12.154  -2.110  12.686  0.00  0.00      PRO  C  
ATOM   1095  C   PHE P  94     -10.995  -1.406  13.370  0.00  0.00      PRO  C  
ATOM   1096  O   PHE P  94     -10.779  -1.532  14.560  0.00  0.00      PRO  O  
ATOM   1097  CB  PHE P  94     -11.758  -3.553  12.244  0.00  0.00      PRO  C  
ATOM   1098  CG  PHE P  94     -13.001  -4.230  11.535  0.00  0.00      PRO  C  
ATOM   1099  CD1 PHE P  94     -14.009  -4.927  12.254  0.00  0.00      PRO  C  
ATOM   1100  CE1 PHE P  94     -15.199  -5.318  11.638  0.00  0.00      PRO  C  
ATOM   1101  CZ  PHE P  94     -15.325  -5.082  10.257  0.00  0.00      PRO  C  
ATOM   1102  CD2 PHE P  94     -13.161  -4.024  10.174  0.00  0.00      PRO  C  
ATOM   1103  CE2 PHE P  94     -14.305  -4.499   9.526  0.00  0.00      PRO  C  
ATOM   1104  HN  PHE P  94     -12.553  -1.692  10.717  0.00  0.00      PRO  H  
ATOM   1105  HA  PHE P  94     -12.966  -2.272  13.380  0.00  0.00      PRO  H  
ATOM   1106  HB1 PHE P  94     -11.496  -4.247  13.071  0.00  0.00      PRO  H  
ATOM   1107  HB2 PHE P  94     -10.945  -3.577  11.487  0.00  0.00      PRO  H  
ATOM   1108  HD1 PHE P  94     -13.831  -5.111  13.303  0.00  0.00      PRO  H  
ATOM   1109  HE1 PHE P  94     -15.957  -5.893  12.150  0.00  0.00      PRO  H  
ATOM   1110  HZ  PHE P  94     -16.169  -5.544   9.765  0.00  0.00      PRO  H  
ATOM   1111  HD2 PHE P  94     -12.424  -3.463   9.619  0.00  0.00      PRO  H  
ATOM   1112  HE2 PHE P  94     -14.391  -4.412   8.453  0.00  0.00      PRO  H  
ATOM   1113  N   TRP P  95     -10.243  -0.640  12.534  0.00  0.00      PRO  N  
ATOM   1114  CA  TRP P  95      -9.364   0.306  13.092  0.00  0.00      PRO  C  
ATOM   1115  C   TRP P  95     -10.017   1.454  13.864  0.00  0.00      PRO  C  
ATOM   1116  O   TRP P  95      -9.567   1.873  14.921  0.00  0.00      PRO  O  
ATOM   1117  CB  TRP P  95      -8.323   0.882  12.055  0.00  0.00      PRO  C  
ATOM   1118  CG  TRP P  95      -7.471  -0.153  11.402  0.00  0.00      PRO  C  
ATOM   1119  CD1 TRP P  95      -7.339  -0.061  10.092  0.00  0.00      PRO  C  
ATOM   1120  NE1 TRP P  95      -6.685  -1.191   9.616  0.00  0.00      PRO  N  
ATOM   1121  CE2 TRP P  95      -6.329  -1.928  10.727  0.00  0.00      PRO  C  
ATOM   1122  CD2 TRP P  95      -6.712  -1.228  11.894  0.00  0.00      PRO  C  
ATOM   1123  CE3 TRP P  95      -6.506  -1.796  13.194  0.00  0.00      PRO  C  
ATOM   1124  CZ3 TRP P  95      -5.672  -2.926  13.276  0.00  0.00      PRO  C  
ATOM   1125  CZ2 TRP P  95      -5.524  -3.010  10.775  0.00  0.00      PRO  C  
ATOM   1126  CH2 TRP P  95      -5.129  -3.433  12.073  0.00  0.00      PRO  C  
ATOM   1127  HN  TRP P  95     -10.174  -0.787  11.550  0.00  0.00      PRO  H  
ATOM   1128  HA  TRP P  95      -8.668  -0.139  13.787  0.00  0.00      PRO  H  
ATOM   1129  HB1 TRP P  95      -7.635   1.513  12.657  0.00  0.00      PRO  H  
ATOM   1130  HB2 TRP P  95      -8.938   1.482  11.351  0.00  0.00      PRO  H  
ATOM   1131  HD1 TRP P  95      -7.610   0.828   9.542  0.00  0.00      PRO  H  
ATOM   1132  HE1 TRP P  95      -6.867  -1.658   8.779  0.00  0.00      PRO  H  
ATOM   1133  HE3 TRP P  95      -6.828  -1.223  14.051  0.00  0.00      PRO  H  
ATOM   1134  HZ3 TRP P  95      -5.279  -3.284  14.216  0.00  0.00      PRO  H  
ATOM   1135  HZ2 TRP P  95      -5.222  -3.450   9.836  0.00  0.00      PRO  H  
ATOM   1136  HH2 TRP P  95      -4.369  -4.191  12.190  0.00  0.00      PRO  H  
ATOM   1137  N   GLY P  96     -11.117   2.004  13.293  0.00  0.00      PRO  N  
ATOM   1138  CA  GLY P  96     -11.733   3.194  13.758  0.00  0.00      PRO  C  
ATOM   1139  C   GLY P  96     -12.410   2.965  15.066  0.00  0.00      PRO  C  
ATOM   1140  O   GLY P  96     -12.259   3.793  15.931  0.00  0.00      PRO  O  
ATOM   1141  HN  GLY P  96     -11.528   1.648  12.457  0.00  0.00      PRO  H  
ATOM   1142  HA1 GLY P  96     -12.465   3.590  13.070  0.00  0.00      PRO  H  
ATOM   1143  HA2 GLY P  96     -10.996   3.970  13.907  0.00  0.00      PRO  H  
ATOM   1144  N   TYR P  97     -13.172   1.888  15.299  0.00  0.00      PRO  N  
ATOM   1145  CA  TYR P  97     -13.736   1.568  16.569  0.00  0.00      PRO  C  
ATOM   1146  C   TYR P  97     -12.622   1.287  17.592  0.00  0.00      PRO  C  
ATOM   1147  O   TYR P  97     -12.658   1.762  18.721  0.00  0.00      PRO  O  
ATOM   1148  CB  TYR P  97     -14.676   0.305  16.516  0.00  0.00      PRO  C  
ATOM   1149  CG  TYR P  97     -15.415   0.251  17.829  0.00  0.00      PRO  C  
ATOM   1150  CD1 TYR P  97     -14.978  -0.575  18.849  0.00  0.00      PRO  C  
ATOM   1151  CE1 TYR P  97     -15.667  -0.487  20.134  0.00  0.00      PRO  C  
ATOM   1152  CZ  TYR P  97     -16.775   0.370  20.253  0.00  0.00      PRO  C  
ATOM   1153  OH  TYR P  97     -17.567   0.326  21.409  0.00  0.00      PRO  O  
ATOM   1154  CD2 TYR P  97     -16.623   0.979  17.981  0.00  0.00      PRO  C  
ATOM   1155  CE2 TYR P  97     -17.305   1.070  19.220  0.00  0.00      PRO  C  
ATOM   1156  HN  TYR P  97     -13.179   1.288  14.503  0.00  0.00      PRO  H  
ATOM   1157  HA  TYR P  97     -14.212   2.489  16.873  0.00  0.00      PRO  H  
ATOM   1158  HB1 TYR P  97     -14.003  -0.546  16.274  0.00  0.00      PRO  H  
ATOM   1159  HB2 TYR P  97     -15.412   0.426  15.693  0.00  0.00      PRO  H  
ATOM   1160  HD1 TYR P  97     -14.068  -1.123  18.655  0.00  0.00      PRO  H  
ATOM   1161  HE1 TYR P  97     -15.195  -1.115  20.876  0.00  0.00      PRO  H  
ATOM   1162  HH  TYR P  97     -16.858   0.332  22.057  0.00  0.00      PRO  H  
ATOM   1163  HD2 TYR P  97     -17.026   1.587  17.185  0.00  0.00      PRO  H  
ATOM   1164  HE2 TYR P  97     -18.161   1.697  19.424  0.00  0.00      PRO  H  
ATOM   1165  N   TYR P  98     -11.501   0.649  17.219  0.00  0.00      PRO  N  
ATOM   1166  CA  TYR P  98     -10.340   0.490  18.071  0.00  0.00      PRO  C  
ATOM   1167  C   TYR P  98      -9.744   1.762  18.588  0.00  0.00      PRO  C  
ATOM   1168  O   TYR P  98      -9.379   1.845  19.729  0.00  0.00      PRO  O  
ATOM   1169  CB  TYR P  98      -9.272  -0.367  17.330  0.00  0.00      PRO  C  
ATOM   1170  CG  TYR P  98      -8.054  -0.905  18.002  0.00  0.00      PRO  C  
ATOM   1171  CD1 TYR P  98      -7.016  -1.390  17.199  0.00  0.00      PRO  C  
ATOM   1172  CE1 TYR P  98      -5.763  -1.739  17.657  0.00  0.00      PRO  C  
ATOM   1173  CZ  TYR P  98      -5.589  -1.830  19.051  0.00  0.00      PRO  C  
ATOM   1174  OH  TYR P  98      -4.280  -2.184  19.457  0.00  0.00      PRO  O  
ATOM   1175  CD2 TYR P  98      -7.844  -0.960  19.440  0.00  0.00      PRO  C  
ATOM   1176  CE2 TYR P  98      -6.582  -1.457  19.941  0.00  0.00      PRO  C  
ATOM   1177  HN  TYR P  98     -11.479   0.246  16.307  0.00  0.00      PRO  H  
ATOM   1178  HA  TYR P  98     -10.637  -0.122  18.910  0.00  0.00      PRO  H  
ATOM   1179  HB1 TYR P  98      -8.869   0.240  16.492  0.00  0.00      PRO  H  
ATOM   1180  HB2 TYR P  98      -9.899  -1.158  16.866  0.00  0.00      PRO  H  
ATOM   1181  HD1 TYR P  98      -7.235  -1.544  16.153  0.00  0.00      PRO  H  
ATOM   1182  HE1 TYR P  98      -4.988  -2.039  16.966  0.00  0.00      PRO  H  
ATOM   1183  HH  TYR P  98      -3.680  -1.990  18.733  0.00  0.00      PRO  H  
ATOM   1184  HD2 TYR P  98      -8.647  -0.730  20.124  0.00  0.00      PRO  H  
ATOM   1185  HE2 TYR P  98      -6.326  -1.496  20.989  0.00  0.00      PRO  H  
ATOM   1186  N   ALA P  99      -9.613   2.784  17.688  0.00  0.00      PRO  N  
ATOM   1187  CA  ALA P  99      -9.014   4.063  18.096  0.00  0.00      PRO  C  
ATOM   1188  C   ALA P  99     -10.047   4.865  19.059  0.00  0.00      PRO  C  
ATOM   1189  O   ALA P  99      -9.546   5.394  20.058  0.00  0.00      PRO  O  
ATOM   1190  CB  ALA P  99      -8.870   4.795  16.768  0.00  0.00      PRO  C  
ATOM   1191  HN  ALA P  99      -9.903   2.533  16.768  0.00  0.00      PRO  H  
ATOM   1192  HA  ALA P  99      -8.068   3.967  18.608  0.00  0.00      PRO  H  
ATOM   1193  HB1 ALA P  99      -9.625   4.484  16.015  0.00  0.00      PRO  H  
ATOM   1194  HB2 ALA P  99      -8.794   5.891  16.937  0.00  0.00      PRO  H  
ATOM   1195  HB3 ALA P  99      -7.889   4.551  16.308  0.00  0.00      PRO  H  
ATOM   1196  N   ALA P 100     -11.372   4.778  18.796  0.00  0.00      PRO  N  
ATOM   1197  CA  ALA P 100     -12.462   5.350  19.549  0.00  0.00      PRO  C  
ATOM   1198  C   ALA P 100     -12.545   4.794  20.994  0.00  0.00      PRO  C  
ATOM   1199  O   ALA P 100     -12.867   5.521  21.941  0.00  0.00      PRO  O  
ATOM   1200  CB  ALA P 100     -13.729   5.143  18.822  0.00  0.00      PRO  C  
ATOM   1201  HN  ALA P 100     -11.595   4.257  17.976  0.00  0.00      PRO  H  
ATOM   1202  HA  ALA P 100     -12.323   6.420  19.588  0.00  0.00      PRO  H  
ATOM   1203  HB1 ALA P 100     -14.603   5.733  19.174  0.00  0.00      PRO  H  
ATOM   1204  HB2 ALA P 100     -13.504   5.324  17.750  0.00  0.00      PRO  H  
ATOM   1205  HB3 ALA P 100     -14.080   4.089  18.803  0.00  0.00      PRO  H  
ATOM   1206  N   ASP P 101     -12.408   3.453  21.170  0.00  0.00      PRO  N  
ATOM   1207  CA  ASP P 101     -12.729   2.811  22.430  0.00  0.00      PRO  C  
ATOM   1208  C   ASP P 101     -11.682   1.701  22.712  0.00  0.00      PRO  C  
ATOM   1209  O   ASP P 101     -10.755   1.976  23.500  0.00  0.00      PRO  O  
ATOM   1210  CB  ASP P 101     -14.190   2.342  22.365  0.00  0.00      PRO  C  
ATOM   1211  CG  ASP P 101     -14.725   1.472  23.461  0.00  0.00      PRO  C  
ATOM   1212  OD1 ASP P 101     -14.174   1.556  24.613  0.00  0.00      PRO  O1-
ATOM   1213  OD2 ASP P 101     -15.716   0.767  23.240  0.00  0.00      PRO  O  
ATOM   1214  HN  ASP P 101     -12.330   2.835  20.391  0.00  0.00      PRO  H  
ATOM   1215  HA  ASP P 101     -12.684   3.564  23.203  0.00  0.00      PRO  H  
ATOM   1216  HB1 ASP P 101     -14.381   1.812  21.408  0.00  0.00      PRO  H  
ATOM   1217  HB2 ASP P 101     -14.786   3.275  22.271  0.00  0.00      PRO  H  
ATOM   1218  N   GLN P 102     -11.911   0.468  22.283  0.00  0.00      PRO  N  
ATOM   1219  CA  GLN P 102     -10.984  -0.621  22.511  0.00  0.00      PRO  C  
ATOM   1220  C   GLN P 102     -11.273  -1.810  21.580  0.00  0.00      PRO  C  
ATOM   1221  O   GLN P 102     -12.228  -1.739  20.808  0.00  0.00      PRO  O  
ATOM   1222  CB  GLN P 102     -11.089  -1.143  23.912  0.00  0.00      PRO  C  
ATOM   1223  CG  GLN P 102     -12.185  -2.106  24.309  0.00  0.00      PRO  C  
ATOM   1224  CD  GLN P 102     -11.993  -2.409  25.759  0.00  0.00      PRO  C  
ATOM   1225  OE1 GLN P 102     -11.442  -3.529  25.945  0.00  0.00      PRO  O  
ATOM   1226  NE2 GLN P 102     -12.381  -1.546  26.675  0.00  0.00      PRO  N  
ATOM   1227  HN  GLN P 102     -12.820   0.304  21.910  0.00  0.00      PRO  H  
ATOM   1228  HA  GLN P 102      -9.996  -0.263  22.264  0.00  0.00      PRO  H  
ATOM   1229  HB1 GLN P 102     -11.135  -0.256  24.580  0.00  0.00      PRO  H  
ATOM   1230  HB2 GLN P 102     -10.131  -1.586  24.257  0.00  0.00      PRO  H  
ATOM   1231  HG1 GLN P 102     -12.099  -3.078  23.777  0.00  0.00      PRO  H  
ATOM   1232  HG2 GLN P 102     -13.200  -1.711  24.090  0.00  0.00      PRO  H  
ATOM   1233 HE21 GLN P 102     -13.061  -0.880  26.369  0.00  0.00      PRO  H  
ATOM   1234 HE22 GLN P 102     -12.650  -1.875  27.580  0.00  0.00      PRO  H  
ATOM   1235  N   TRP P 103     -10.470  -2.874  21.523  0.00  0.00      PRO  N  
ATOM   1236  CA  TRP P 103     -10.757  -4.043  20.602  0.00  0.00      PRO  C  
ATOM   1237  C   TRP P 103     -11.885  -5.002  21.132  0.00  0.00      PRO  C  
ATOM   1238  O   TRP P 103     -11.808  -5.705  22.117  0.00  0.00      PRO  O  
ATOM   1239  CB  TRP P 103      -9.496  -4.713  20.062  0.00  0.00      PRO  C  
ATOM   1240  CG  TRP P 103      -9.762  -5.800  18.958  0.00  0.00      PRO  C  
ATOM   1241  CD1 TRP P 103     -10.142  -7.113  18.960  0.00  0.00      PRO  C  
ATOM   1242  NE1 TRP P 103     -10.106  -7.647  17.656  0.00  0.00      PRO  N  
ATOM   1243  CE2 TRP P 103      -9.944  -6.630  16.749  0.00  0.00      PRO  C  
ATOM   1244  CD2 TRP P 103      -9.588  -5.513  17.519  0.00  0.00      PRO  C  
ATOM   1245  CE3 TRP P 103      -9.248  -4.356  16.811  0.00  0.00      PRO  C  
ATOM   1246  CZ3 TRP P 103      -9.294  -4.377  15.394  0.00  0.00      PRO  C  
ATOM   1247  CZ2 TRP P 103      -9.999  -6.656  15.364  0.00  0.00      PRO  C  
ATOM   1248  CH2 TRP P 103      -9.694  -5.499  14.680  0.00  0.00      PRO  C  
ATOM   1249  HN  TRP P 103      -9.689  -2.998  22.130  0.00  0.00      PRO  H  
ATOM   1250  HA  TRP P 103     -11.191  -3.642  19.698  0.00  0.00      PRO  H  
ATOM   1251  HB1 TRP P 103      -9.059  -5.256  20.927  0.00  0.00      PRO  H  
ATOM   1252  HB2 TRP P 103      -8.631  -4.093  19.742  0.00  0.00      PRO  H  
ATOM   1253  HD1 TRP P 103     -10.522  -7.653  19.814  0.00  0.00      PRO  H  
ATOM   1254  HE1 TRP P 103     -10.447  -8.530  17.415  0.00  0.00      PRO  H  
ATOM   1255  HE3 TRP P 103      -9.078  -3.446  17.367  0.00  0.00      PRO  H  
ATOM   1256  HZ3 TRP P 103      -8.923  -3.511  14.865  0.00  0.00      PRO  H  
ATOM   1257  HZ2 TRP P 103     -10.297  -7.560  14.852  0.00  0.00      PRO  H  
ATOM   1258  HH2 TRP P 103      -9.686  -5.401  13.605  0.00  0.00      PRO  H  
ATOM   1259  N   VAL P 104     -13.017  -5.031  20.441  0.00  0.00      PRO  N  
ATOM   1260  CA  VAL P 104     -14.185  -5.748  20.901  0.00  0.00      PRO  C  
ATOM   1261  C   VAL P 104     -14.520  -6.977  20.000  0.00  0.00      PRO  C  
ATOM   1262  O   VAL P 104     -15.497  -7.706  20.242  0.00  0.00      PRO  O  
ATOM   1263  CB  VAL P 104     -15.371  -4.827  21.071  0.00  0.00      PRO  C  
ATOM   1264  CG1 VAL P 104     -15.094  -3.675  22.113  0.00  0.00      PRO  C  
ATOM   1265  CG2 VAL P 104     -15.705  -4.176  19.701  0.00  0.00      PRO  C  
ATOM   1266  HN  VAL P 104     -13.048  -4.433  19.644  0.00  0.00      PRO  H  
ATOM   1267  HA  VAL P 104     -14.043  -6.167  21.886  0.00  0.00      PRO  H  
ATOM   1268  HB  VAL P 104     -16.239  -5.384  21.483  0.00  0.00      PRO  H  
ATOM   1269 HG11 VAL P 104     -15.837  -2.849  22.135  0.00  0.00      PRO  H  
ATOM   1270 HG12 VAL P 104     -15.098  -4.170  23.107  0.00  0.00      PRO  H  
ATOM   1271 HG13 VAL P 104     -14.137  -3.128  21.971  0.00  0.00      PRO  H  
ATOM   1272 HG21 VAL P 104     -16.672  -3.665  19.502  0.00  0.00      PRO  H  
ATOM   1273 HG22 VAL P 104     -14.962  -3.374  19.501  0.00  0.00      PRO  H  
ATOM   1274 HG23 VAL P 104     -15.541  -4.855  18.838  0.00  0.00      PRO  H  
ATOM   1275  N   PHE P 105     -13.713  -7.231  18.962  0.00  0.00      PRO  N  
ATOM   1276  CA  PHE P 105     -13.927  -8.233  17.917  0.00  0.00      PRO  C  
ATOM   1277  C   PHE P 105     -13.250  -9.575  18.121  0.00  0.00      PRO  C  
ATOM   1278  O   PHE P 105     -13.348 -10.433  17.286  0.00  0.00      PRO  O  
ATOM   1279  CB  PHE P 105     -13.582  -7.676  16.510  0.00  0.00      PRO  C  
ATOM   1280  CG  PHE P 105     -14.136  -6.300  16.365  0.00  0.00      PRO  C  
ATOM   1281  CD1 PHE P 105     -15.502  -6.065  16.280  0.00  0.00      PRO  C  
ATOM   1282  CE1 PHE P 105     -16.048  -4.792  16.126  0.00  0.00      PRO  C  
ATOM   1283  CZ  PHE P 105     -15.200  -3.660  15.927  0.00  0.00      PRO  C  
ATOM   1284  CD2 PHE P 105     -13.294  -5.130  16.204  0.00  0.00      PRO  C  
ATOM   1285  CE2 PHE P 105     -13.849  -3.836  15.997  0.00  0.00      PRO  C  
ATOM   1286  HN  PHE P 105     -12.973  -6.574  18.847  0.00  0.00      PRO  H  
ATOM   1287  HA  PHE P 105     -14.992  -8.388  18.005  0.00  0.00      PRO  H  
ATOM   1288  HB1 PHE P 105     -14.097  -8.316  15.762  0.00  0.00      PRO  H  
ATOM   1289  HB2 PHE P 105     -12.503  -7.642  16.248  0.00  0.00      PRO  H  
ATOM   1290  HD1 PHE P 105     -16.073  -6.981  16.297  0.00  0.00      PRO  H  
ATOM   1291  HE1 PHE P 105     -17.121  -4.724  16.225  0.00  0.00      PRO  H  
ATOM   1292  HZ  PHE P 105     -15.640  -2.684  15.788  0.00  0.00      PRO  H  
ATOM   1293  HD2 PHE P 105     -12.219  -5.154  16.097  0.00  0.00      PRO  H  
ATOM   1294  HE2 PHE P 105     -13.147  -3.024  15.880  0.00  0.00      PRO  H  
ATOM   1295  N   GLY P 106     -12.602  -9.821  19.348  0.00  0.00      PRO  N  
ATOM   1296  CA  GLY P 106     -11.886 -10.951  19.806  0.00  0.00      PRO  C  
ATOM   1297  C   GLY P 106     -10.653 -11.452  18.953  0.00  0.00      PRO  C  
ATOM   1298  O   GLY P 106     -10.152 -10.737  18.082  0.00  0.00      PRO  O  
ATOM   1299  HN  GLY P 106     -12.666  -9.148  20.080  0.00  0.00      PRO  H  
ATOM   1300  HA1 GLY P 106     -12.575 -11.780  19.728  0.00  0.00      PRO  H  
ATOM   1301  HA2 GLY P 106     -11.577 -10.657  20.798  0.00  0.00      PRO  H  
ATOM   1302  N   LEU P 107     -10.145 -12.643  19.221  0.00  0.00      PRO  N  
ATOM   1303  CA  LEU P 107      -8.927 -13.186  18.653  0.00  0.00      PRO  C  
ATOM   1304  C   LEU P 107      -8.874 -13.431  17.203  0.00  0.00      PRO  C  
ATOM   1305  O   LEU P 107      -7.901 -13.135  16.499  0.00  0.00      PRO  O  
ATOM   1306  CB  LEU P 107      -8.439 -14.381  19.496  0.00  0.00      PRO  C  
ATOM   1307  CG  LEU P 107      -7.125 -14.987  19.119  0.00  0.00      PRO  C  
ATOM   1308  CD1 LEU P 107      -5.960 -14.046  19.315  0.00  0.00      PRO  C  
ATOM   1309  CD2 LEU P 107      -6.740 -16.271  19.921  0.00  0.00      PRO  C  
ATOM   1310  HN  LEU P 107     -10.702 -13.153  19.872  0.00  0.00      PRO  H  
ATOM   1311  HA  LEU P 107      -8.144 -12.463  18.831  0.00  0.00      PRO  H  
ATOM   1312  HB1 LEU P 107      -9.177 -15.204  19.379  0.00  0.00      PRO  H  
ATOM   1313  HB2 LEU P 107      -8.315 -14.084  20.559  0.00  0.00      PRO  H  
ATOM   1314  HG  LEU P 107      -7.230 -15.192  18.032  0.00  0.00      PRO  H  
ATOM   1315 HD11 LEU P 107      -5.061 -14.699  19.361  0.00  0.00      PRO  H  
ATOM   1316 HD12 LEU P 107      -5.925 -13.334  18.463  0.00  0.00      PRO  H  
ATOM   1317 HD13 LEU P 107      -6.014 -13.513  20.288  0.00  0.00      PRO  H  
ATOM   1318 HD21 LEU P 107      -6.581 -15.989  20.984  0.00  0.00      PRO  H  
ATOM   1319 HD22 LEU P 107      -7.587 -16.988  19.858  0.00  0.00      PRO  H  
ATOM   1320 HD23 LEU P 107      -5.848 -16.824  19.556  0.00  0.00      PRO  H  
ATOM   1321  N   GLY P 108      -9.915 -14.083  16.642  0.00  0.00      PRO  N  
ATOM   1322  CA  GLY P 108     -10.118 -14.308  15.219  0.00  0.00      PRO  C  
ATOM   1323  C   GLY P 108     -10.185 -13.081  14.257  0.00  0.00      PRO  C  
ATOM   1324  O   GLY P 108      -9.348 -12.963  13.377  0.00  0.00      PRO  O  
ATOM   1325  HN  GLY P 108     -10.651 -14.352  17.258  0.00  0.00      PRO  H  
ATOM   1326  HA1 GLY P 108     -11.043 -14.863  15.165  0.00  0.00      PRO  H  
ATOM   1327  HA2 GLY P 108      -9.296 -14.844  14.769  0.00  0.00      PRO  H  
ATOM   1328  N   LEU P 109     -11.177 -12.133  14.482  0.00  0.00      PRO  N  
ATOM   1329  CA  LEU P 109     -11.193 -10.906  13.623  0.00  0.00      PRO  C  
ATOM   1330  C   LEU P 109      -9.946 -10.018  13.776  0.00  0.00      PRO  C  
ATOM   1331  O   LEU P 109      -9.710  -9.273  12.856  0.00  0.00      PRO  O  
ATOM   1332  CB  LEU P 109     -12.548 -10.126  13.672  0.00  0.00      PRO  C  
ATOM   1333  CG  LEU P 109     -13.688 -10.626  12.900  0.00  0.00      PRO  C  
ATOM   1334  CD1 LEU P 109     -14.923  -9.753  13.434  0.00  0.00      PRO  C  
ATOM   1335  CD2 LEU P 109     -13.504 -10.476  11.370  0.00  0.00      PRO  C  
ATOM   1336  HN  LEU P 109     -11.760 -12.071  15.289  0.00  0.00      PRO  H  
ATOM   1337  HA  LEU P 109     -11.108 -11.297  12.620  0.00  0.00      PRO  H  
ATOM   1338  HB1 LEU P 109     -12.332  -9.121  13.252  0.00  0.00      PRO  H  
ATOM   1339  HB2 LEU P 109     -12.911 -10.043  14.718  0.00  0.00      PRO  H  
ATOM   1340  HG  LEU P 109     -14.004 -11.680  13.053  0.00  0.00      PRO  H  
ATOM   1341 HD11 LEU P 109     -15.903  -9.995  12.968  0.00  0.00      PRO  H  
ATOM   1342 HD12 LEU P 109     -15.057  -9.842  14.533  0.00  0.00      PRO  H  
ATOM   1343 HD13 LEU P 109     -14.772  -8.702  13.107  0.00  0.00      PRO  H  
ATOM   1344 HD21 LEU P 109     -13.199  -9.470  11.012  0.00  0.00      PRO  H  
ATOM   1345 HD22 LEU P 109     -12.693 -11.167  11.054  0.00  0.00      PRO  H  
ATOM   1346 HD23 LEU P 109     -14.394 -10.722  10.752  0.00  0.00      PRO  H  
ATOM   1347  N   CYS P 110      -9.222  -9.964  14.901  0.00  0.00      PRO  N  
ATOM   1348  CA  CYS P 110      -7.877  -9.357  14.987  0.00  0.00      PRO  C  
ATOM   1349  C   CYS P 110      -6.864  -9.918  14.066  0.00  0.00      PRO  C  
ATOM   1350  O   CYS P 110      -6.236  -9.303  13.226  0.00  0.00      PRO  O  
ATOM   1351  CB  CYS P 110      -7.420  -9.473  16.485  0.00  0.00      PRO  C  
ATOM   1352  SG  CYS P 110      -5.755  -8.826  16.765  0.00  0.00      PRO  S1-
ATOM   1353  HN  CYS P 110      -9.475 -10.467  15.724  0.00  0.00      PRO  H  
ATOM   1354  HA  CYS P 110      -8.004  -8.310  14.751  0.00  0.00      PRO  H  
ATOM   1355  HB1 CYS P 110      -7.543 -10.546  16.746  0.00  0.00      PRO  H  
ATOM   1356  HB2 CYS P 110      -8.067  -8.842  17.131  0.00  0.00      PRO  H  
ATOM   1357  N   LYS P 111      -6.856 -11.203  14.104  0.00  0.00      PRO  N  
ATOM   1358  CA  LYS P 111      -6.054 -11.971  13.204  0.00  0.00      PRO  C  
ATOM   1359  C   LYS P 111      -6.518 -11.836  11.697  0.00  0.00      PRO  C  
ATOM   1360  O   LYS P 111      -5.687 -11.542  10.872  0.00  0.00      PRO  O  
ATOM   1361  CB  LYS P 111      -5.928 -13.471  13.585  0.00  0.00      PRO  C  
ATOM   1362  CG  LYS P 111      -5.031 -13.761  14.710  0.00  0.00      PRO  C  
ATOM   1363  CD  LYS P 111      -4.891 -15.285  15.039  0.00  0.00      PRO  C  
ATOM   1364  CE  LYS P 111      -4.036 -15.463  16.259  0.00  0.00      PRO  C  
ATOM   1365  NZ  LYS P 111      -2.637 -14.967  15.963  0.00  0.00      PRO  N1+
ATOM   1366  HN  LYS P 111      -7.256 -11.703  14.868  0.00  0.00      PRO  H  
ATOM   1367  HA  LYS P 111      -5.031 -11.625  13.211  0.00  0.00      PRO  H  
ATOM   1368  HB1 LYS P 111      -5.546 -14.032  12.706  0.00  0.00      PRO  H  
ATOM   1369  HB2 LYS P 111      -6.949 -13.884  13.729  0.00  0.00      PRO  H  
ATOM   1370  HG1 LYS P 111      -5.397 -13.275  15.640  0.00  0.00      PRO  H  
ATOM   1371  HG2 LYS P 111      -4.020 -13.325  14.562  0.00  0.00      PRO  H  
ATOM   1372  HD1 LYS P 111      -4.532 -15.749  14.096  0.00  0.00      PRO  H  
ATOM   1373  HD2 LYS P 111      -5.928 -15.635  15.235  0.00  0.00      PRO  H  
ATOM   1374  HE1 LYS P 111      -3.972 -16.527  16.575  0.00  0.00      PRO  H  
ATOM   1375  HE2 LYS P 111      -4.426 -14.802  17.062  0.00  0.00      PRO  H  
ATOM   1376  HZ1 LYS P 111      -2.651 -13.966  15.683  0.00  0.00      PRO  H  
ATOM   1377  HZ2 LYS P 111      -2.213 -14.968  16.913  0.00  0.00      PRO  H  
ATOM   1378  HZ3 LYS P 111      -2.143 -15.609  15.310  0.00  0.00      PRO  H  
ATOM   1379  N   MET P 112      -7.824 -11.938  11.444  0.00  0.00      PRO  N  
ATOM   1380  CA  MET P 112      -8.326 -11.681  10.137  0.00  0.00      PRO  C  
ATOM   1381  C   MET P 112      -8.179 -10.264   9.529  0.00  0.00      PRO  C  
ATOM   1382  O   MET P 112      -7.691 -10.084   8.364  0.00  0.00      PRO  O  
ATOM   1383  CB  MET P 112      -9.806 -12.038  10.046  0.00  0.00      PRO  C  
ATOM   1384  CG  MET P 112     -10.428 -11.950   8.659  0.00  0.00      PRO  C  
ATOM   1385  SD  MET P 112     -11.423 -10.535   8.384  0.00  0.00      PRO  S  
ATOM   1386  CE  MET P 112     -12.018 -10.940   6.700  0.00  0.00      PRO  C  
ATOM   1387  HN  MET P 112      -8.454 -12.283  12.136  0.00  0.00      PRO  H  
ATOM   1388  HA  MET P 112      -7.806 -12.302   9.423  0.00  0.00      PRO  H  
ATOM   1389  HB1 MET P 112     -10.257 -11.301  10.744  0.00  0.00      PRO  H  
ATOM   1390  HB2 MET P 112     -10.060 -12.999  10.543  0.00  0.00      PRO  H  
ATOM   1391  HG1 MET P 112     -11.128 -12.809   8.574  0.00  0.00      PRO  H  
ATOM   1392  HG2 MET P 112      -9.650 -11.964   7.866  0.00  0.00      PRO  H  
ATOM   1393  HE1 MET P 112     -12.476 -10.003   6.314  0.00  0.00      PRO  H  
ATOM   1394  HE2 MET P 112     -11.175 -11.258   6.049  0.00  0.00      PRO  H  
ATOM   1395  HE3 MET P 112     -12.757 -11.766   6.771  0.00  0.00      PRO  H  
ATOM   1396  N   ILE P 113      -8.392  -9.218  10.274  0.00  0.00      PRO  N  
ATOM   1397  CA  ILE P 113      -8.214  -7.817   9.884  0.00  0.00      PRO  C  
ATOM   1398  C   ILE P 113      -6.768  -7.432   9.791  0.00  0.00      PRO  C  
ATOM   1399  O   ILE P 113      -6.403  -6.686   8.893  0.00  0.00      PRO  O  
ATOM   1400  CB  ILE P 113      -8.892  -6.825  10.920  0.00  0.00      PRO  C  
ATOM   1401  CG2 ILE P 113      -8.387  -5.318  10.795  0.00  0.00      PRO  C  
ATOM   1402  CG1 ILE P 113     -10.436  -6.979  10.943  0.00  0.00      PRO  C  
ATOM   1403  CD  ILE P 113     -11.185  -6.567   9.682  0.00  0.00      PRO  C  
ATOM   1404  HN  ILE P 113      -8.892  -9.464  11.101  0.00  0.00      PRO  H  
ATOM   1405  HA  ILE P 113      -8.730  -7.590   8.962  0.00  0.00      PRO  H  
ATOM   1406  HB  ILE P 113      -8.474  -7.269  11.849  0.00  0.00      PRO  H  
ATOM   1407 HG21 ILE P 113      -7.644  -5.060  11.579  0.00  0.00      PRO  H  
ATOM   1408 HG22 ILE P 113      -8.013  -5.050   9.784  0.00  0.00      PRO  H  
ATOM   1409 HG23 ILE P 113      -9.213  -4.626  11.064  0.00  0.00      PRO  H  
ATOM   1410 HG11 ILE P 113     -10.722  -6.432  11.867  0.00  0.00      PRO  H  
ATOM   1411 HG12 ILE P 113     -10.731  -8.047  11.018  0.00  0.00      PRO  H  
ATOM   1412  HD1 ILE P 113     -11.002  -5.492   9.472  0.00  0.00      PRO  H  
ATOM   1413  HD2 ILE P 113     -10.716  -7.087   8.820  0.00  0.00      PRO  H  
ATOM   1414  HD3 ILE P 113     -12.259  -6.849   9.652  0.00  0.00      PRO  H  
ATOM   1415  N   SER P 114      -5.923  -8.031  10.603  0.00  0.00      PRO  N  
ATOM   1416  CA  SER P 114      -4.501  -7.886  10.500  0.00  0.00      PRO  C  
ATOM   1417  C   SER P 114      -3.913  -8.498   9.172  0.00  0.00      PRO  C  
ATOM   1418  O   SER P 114      -3.059  -7.931   8.494  0.00  0.00      PRO  O  
ATOM   1419  CB  SER P 114      -3.662  -8.674  11.564  0.00  0.00      PRO  C  
ATOM   1420  OG  SER P 114      -3.866  -8.198  12.885  0.00  0.00      PRO  O  
ATOM   1421  HN  SER P 114      -6.384  -8.551  11.318  0.00  0.00      PRO  H  
ATOM   1422  HA  SER P 114      -4.295  -6.827  10.434  0.00  0.00      PRO  H  
ATOM   1423  HB1 SER P 114      -2.578  -8.682  11.321  0.00  0.00      PRO  H  
ATOM   1424  HB2 SER P 114      -4.078  -9.704  11.557  0.00  0.00      PRO  H  
ATOM   1425  HG1 SER P 114      -4.796  -8.339  13.076  0.00  0.00      PRO  H  
ATOM   1426  N   TRP P 115      -4.443  -9.713   8.818  0.00  0.00      PRO  N  
ATOM   1427  CA  TRP P 115      -4.134 -10.339   7.506  0.00  0.00      PRO  C  
ATOM   1428  C   TRP P 115      -4.692  -9.567   6.315  0.00  0.00      PRO  C  
ATOM   1429  O   TRP P 115      -3.951  -9.324   5.344  0.00  0.00      PRO  O  
ATOM   1430  CB  TRP P 115      -4.775 -11.778   7.555  0.00  0.00      PRO  C  
ATOM   1431  CG  TRP P 115      -4.597 -12.641   6.353  0.00  0.00      PRO  C  
ATOM   1432  CD1 TRP P 115      -3.536 -13.491   6.246  0.00  0.00      PRO  C  
ATOM   1433  NE1 TRP P 115      -3.578 -14.167   5.038  0.00  0.00      PRO  N  
ATOM   1434  CE2 TRP P 115      -4.582 -13.729   4.313  0.00  0.00      PRO  C  
ATOM   1435  CD2 TRP P 115      -5.292 -12.751   5.098  0.00  0.00      PRO  C  
ATOM   1436  CE3 TRP P 115      -6.519 -12.239   4.674  0.00  0.00      PRO  C  
ATOM   1437  CZ3 TRP P 115      -6.934 -12.582   3.392  0.00  0.00      PRO  C  
ATOM   1438  CZ2 TRP P 115      -5.139 -14.070   3.039  0.00  0.00      PRO  C  
ATOM   1439  CH2 TRP P 115      -6.259 -13.477   2.599  0.00  0.00      PRO  C  
ATOM   1440  HN  TRP P 115      -5.030 -10.269   9.402  0.00  0.00      PRO  H  
ATOM   1441  HA  TRP P 115      -3.070 -10.252   7.342  0.00  0.00      PRO  H  
ATOM   1442  HB1 TRP P 115      -5.838 -11.474   7.664  0.00  0.00      PRO  H  
ATOM   1443  HB2 TRP P 115      -4.388 -12.385   8.401  0.00  0.00      PRO  H  
ATOM   1444  HD1 TRP P 115      -2.790 -13.656   7.009  0.00  0.00      PRO  H  
ATOM   1445  HE1 TRP P 115      -2.919 -14.812   4.718  0.00  0.00      PRO  H  
ATOM   1446  HE3 TRP P 115      -7.182 -11.669   5.308  0.00  0.00      PRO  H  
ATOM   1447  HZ3 TRP P 115      -7.822 -12.072   3.051  0.00  0.00      PRO  H  
ATOM   1448  HZ2 TRP P 115      -4.652 -14.839   2.459  0.00  0.00      PRO  H  
ATOM   1449  HH2 TRP P 115      -6.627 -13.562   1.588  0.00  0.00      PRO  H  
ATOM   1450  N   MET P 116      -5.969  -8.959   6.403  0.00  0.00      PRO  N  
ATOM   1451  CA  MET P 116      -6.541  -8.157   5.347  0.00  0.00      PRO  C  
ATOM   1452  C   MET P 116      -5.744  -6.868   5.014  0.00  0.00      PRO  C  
ATOM   1453  O   MET P 116      -5.614  -6.663   3.841  0.00  0.00      PRO  O  
ATOM   1454  CB  MET P 116      -8.067  -7.814   5.595  0.00  0.00      PRO  C  
ATOM   1455  CG  MET P 116      -9.062  -9.013   5.528  0.00  0.00      PRO  C  
ATOM   1456  SD  MET P 116      -9.260  -9.750   3.928  0.00  0.00      PRO  S  
ATOM   1457  CE  MET P 116     -10.713  -8.879   3.279  0.00  0.00      PRO  C  
ATOM   1458  HN  MET P 116      -6.558  -9.109   7.193  0.00  0.00      PRO  H  
ATOM   1459  HA  MET P 116      -6.563  -8.706   4.417  0.00  0.00      PRO  H  
ATOM   1460  HB1 MET P 116      -8.445  -7.023   4.912  0.00  0.00      PRO  H  
ATOM   1461  HB2 MET P 116      -8.257  -7.522   6.650  0.00  0.00      PRO  H  
ATOM   1462  HG1 MET P 116     -10.047  -8.651   5.893  0.00  0.00      PRO  H  
ATOM   1463  HG2 MET P 116      -8.632  -9.736   6.254  0.00  0.00      PRO  H  
ATOM   1464  HE1 MET P 116     -10.398  -7.814   3.305  0.00  0.00      PRO  H  
ATOM   1465  HE2 MET P 116     -10.933  -9.070   2.207  0.00  0.00      PRO  H  
ATOM   1466  HE3 MET P 116     -11.579  -8.900   3.974  0.00  0.00      PRO  H  
ATOM   1467  N   TYR P 117      -5.282  -6.114   6.055  0.00  0.00      PRO  N  
ATOM   1468  CA  TYR P 117      -4.451  -4.983   5.879  0.00  0.00      PRO  C  
ATOM   1469  C   TYR P 117      -3.088  -5.380   5.255  0.00  0.00      PRO  C  
ATOM   1470  O   TYR P 117      -2.509  -4.790   4.327  0.00  0.00      PRO  O  
ATOM   1471  CB  TYR P 117      -4.252  -4.151   7.153  0.00  0.00      PRO  C  
ATOM   1472  CG  TYR P 117      -3.240  -2.998   7.226  0.00  0.00      PRO  C  
ATOM   1473  CD1 TYR P 117      -1.811  -3.298   7.227  0.00  0.00      PRO  C  
ATOM   1474  CE1 TYR P 117      -0.938  -2.216   7.250  0.00  0.00      PRO  C  
ATOM   1475  CZ  TYR P 117      -1.452  -0.922   7.184  0.00  0.00      PRO  C  
ATOM   1476  OH  TYR P 117      -0.563   0.143   7.084  0.00  0.00      PRO  O  
ATOM   1477  CD2 TYR P 117      -3.713  -1.660   7.365  0.00  0.00      PRO  C  
ATOM   1478  CE2 TYR P 117      -2.809  -0.605   7.374  0.00  0.00      PRO  C  
ATOM   1479  HN  TYR P 117      -5.365  -6.377   7.013  0.00  0.00      PRO  H  
ATOM   1480  HA  TYR P 117      -5.044  -4.352   5.235  0.00  0.00      PRO  H  
ATOM   1481  HB1 TYR P 117      -4.025  -4.785   8.037  0.00  0.00      PRO  H  
ATOM   1482  HB2 TYR P 117      -5.243  -3.774   7.482  0.00  0.00      PRO  H  
ATOM   1483  HD1 TYR P 117      -1.411  -4.267   6.968  0.00  0.00      PRO  H  
ATOM   1484  HE1 TYR P 117       0.127  -2.383   7.180  0.00  0.00      PRO  H  
ATOM   1485  HH  TYR P 117      -1.150   0.854   6.816  0.00  0.00      PRO  H  
ATOM   1486  HD2 TYR P 117      -4.771  -1.456   7.439  0.00  0.00      PRO  H  
ATOM   1487  HE2 TYR P 117      -3.140   0.422   7.415  0.00  0.00      PRO  H  
ATOM   1488  N   LEU P 118      -2.389  -6.456   5.754  0.00  0.00      PRO  N  
ATOM   1489  CA  LEU P 118      -1.119  -6.931   5.264  0.00  0.00      PRO  C  
ATOM   1490  C   LEU P 118      -1.120  -7.450   3.830  0.00  0.00      PRO  C  
ATOM   1491  O   LEU P 118      -0.164  -7.238   3.118  0.00  0.00      PRO  O  
ATOM   1492  CB  LEU P 118      -0.430  -8.014   6.128  0.00  0.00      PRO  C  
ATOM   1493  CG  LEU P 118      -0.009  -7.549   7.530  0.00  0.00      PRO  C  
ATOM   1494  CD1 LEU P 118       0.559  -8.783   8.247  0.00  0.00      PRO  C  
ATOM   1495  CD2 LEU P 118       1.107  -6.574   7.268  0.00  0.00      PRO  C  
ATOM   1496  HN  LEU P 118      -2.818  -7.012   6.462  0.00  0.00      PRO  H  
ATOM   1497  HA  LEU P 118      -0.505  -6.045   5.203  0.00  0.00      PRO  H  
ATOM   1498  HB1 LEU P 118       0.493  -8.512   5.763  0.00  0.00      PRO  H  
ATOM   1499  HB2 LEU P 118      -1.153  -8.857   6.153  0.00  0.00      PRO  H  
ATOM   1500  HG  LEU P 118      -0.821  -7.019   8.072  0.00  0.00      PRO  H  
ATOM   1501 HD11 LEU P 118       0.790  -8.380   9.256  0.00  0.00      PRO  H  
ATOM   1502 HD12 LEU P 118      -0.193  -9.588   8.385  0.00  0.00      PRO  H  
ATOM   1503 HD13 LEU P 118       1.554  -9.080   7.852  0.00  0.00      PRO  H  
ATOM   1504 HD21 LEU P 118       0.859  -5.565   6.874  0.00  0.00      PRO  H  
ATOM   1505 HD22 LEU P 118       1.619  -6.453   8.247  0.00  0.00      PRO  H  
ATOM   1506 HD23 LEU P 118       1.837  -6.964   6.527  0.00  0.00      PRO  H  
ATOM   1507  N   VAL P 119      -2.250  -8.206   3.427  0.00  0.00      PRO  N  
ATOM   1508  CA  VAL P 119      -2.482  -8.603   2.092  0.00  0.00      PRO  C  
ATOM   1509  C   VAL P 119      -2.947  -7.467   1.307  0.00  0.00      PRO  C  
ATOM   1510  O   VAL P 119      -2.734  -7.572   0.132  0.00  0.00      PRO  O  
ATOM   1511  CB  VAL P 119      -3.443  -9.837   2.150  0.00  0.00      PRO  C  
ATOM   1512  CG1 VAL P 119      -4.904  -9.461   2.157  0.00  0.00      PRO  C  
ATOM   1513  CG2 VAL P 119      -3.199 -10.870   0.953  0.00  0.00      PRO  C  
ATOM   1514  HN  VAL P 119      -2.988  -8.450   4.051  0.00  0.00      PRO  H  
ATOM   1515  HA  VAL P 119      -1.596  -9.023   1.638  0.00  0.00      PRO  H  
ATOM   1516  HB  VAL P 119      -3.285 -10.432   3.075  0.00  0.00      PRO  H  
ATOM   1517 HG11 VAL P 119      -5.174  -8.976   1.194  0.00  0.00      PRO  H  
ATOM   1518 HG12 VAL P 119      -5.530 -10.356   2.363  0.00  0.00      PRO  H  
ATOM   1519 HG13 VAL P 119      -5.147  -8.617   2.837  0.00  0.00      PRO  H  
ATOM   1520 HG21 VAL P 119      -3.975 -11.663   1.015  0.00  0.00      PRO  H  
ATOM   1521 HG22 VAL P 119      -3.196 -10.388  -0.048  0.00  0.00      PRO  H  
ATOM   1522 HG23 VAL P 119      -2.158 -11.255   0.939  0.00  0.00      PRO  H  
ATOM   1523  N   GLY P 120      -3.592  -6.338   1.876  0.00  0.00      PRO  N  
ATOM   1524  CA  GLY P 120      -3.759  -5.174   1.047  0.00  0.00      PRO  C  
ATOM   1525  C   GLY P 120      -2.484  -4.419   0.704  0.00  0.00      PRO  C  
ATOM   1526  O   GLY P 120      -2.318  -4.118  -0.500  0.00  0.00      PRO  O  
ATOM   1527  HN  GLY P 120      -3.868  -6.257   2.831  0.00  0.00      PRO  H  
ATOM   1528  HA1 GLY P 120      -4.451  -4.507   1.538  0.00  0.00      PRO  H  
ATOM   1529  HA2 GLY P 120      -4.207  -5.461   0.107  0.00  0.00      PRO  H  
ATOM   1530  N   PHE P 121      -1.591  -4.169   1.717  0.00  0.00      PRO  N  
ATOM   1531  CA  PHE P 121      -0.209  -3.632   1.646  0.00  0.00      PRO  C  
ATOM   1532  C   PHE P 121       0.746  -4.373   0.711  0.00  0.00      PRO  C  
ATOM   1533  O   PHE P 121       1.003  -3.869  -0.351  0.00  0.00      PRO  O  
ATOM   1534  CB  PHE P 121       0.414  -3.499   3.142  0.00  0.00      PRO  C  
ATOM   1535  CG  PHE P 121       1.906  -3.137   3.130  0.00  0.00      PRO  C  
ATOM   1536  CD1 PHE P 121       2.872  -3.915   3.738  0.00  0.00      PRO  C  
ATOM   1537  CE1 PHE P 121       4.243  -3.625   3.682  0.00  0.00      PRO  C  
ATOM   1538  CZ  PHE P 121       4.615  -2.371   3.115  0.00  0.00      PRO  C  
ATOM   1539  CD2 PHE P 121       2.329  -1.895   2.557  0.00  0.00      PRO  C  
ATOM   1540  CE2 PHE P 121       3.626  -1.497   2.641  0.00  0.00      PRO  C  
ATOM   1541  HN  PHE P 121      -1.854  -4.477   2.629  0.00  0.00      PRO  H  
ATOM   1542  HA  PHE P 121      -0.232  -2.631   1.240  0.00  0.00      PRO  H  
ATOM   1543  HB1 PHE P 121       0.413  -4.473   3.676  0.00  0.00      PRO  H  
ATOM   1544  HB2 PHE P 121      -0.138  -2.716   3.704  0.00  0.00      PRO  H  
ATOM   1545  HD1 PHE P 121       2.541  -4.830   4.208  0.00  0.00      PRO  H  
ATOM   1546  HE1 PHE P 121       4.866  -4.349   4.184  0.00  0.00      PRO  H  
ATOM   1547  HZ  PHE P 121       5.676  -2.176   3.167  0.00  0.00      PRO  H  
ATOM   1548  HD2 PHE P 121       1.663  -1.153   2.142  0.00  0.00      PRO  H  
ATOM   1549  HE2 PHE P 121       3.883  -0.484   2.366  0.00  0.00      PRO  H  
ATOM   1550  N   TYR P 122       1.147  -5.645   1.013  0.00  0.00      PRO  N  
ATOM   1551  CA  TYR P 122       2.077  -6.386   0.160  0.00  0.00      PRO  C  
ATOM   1552  C   TYR P 122       1.582  -6.564  -1.292  0.00  0.00      PRO  C  
ATOM   1553  O   TYR P 122       2.307  -6.258  -2.247  0.00  0.00      PRO  O  
ATOM   1554  CB  TYR P 122       2.476  -7.732   0.841  0.00  0.00      PRO  C  
ATOM   1555  CG  TYR P 122       3.403  -7.547   2.007  0.00  0.00      PRO  C  
ATOM   1556  CD1 TYR P 122       4.559  -6.772   1.768  0.00  0.00      PRO  C  
ATOM   1557  CE1 TYR P 122       5.486  -6.510   2.765  0.00  0.00      PRO  C  
ATOM   1558  CZ  TYR P 122       5.306  -7.036   4.004  0.00  0.00      PRO  C  
ATOM   1559  OH  TYR P 122       6.169  -6.629   5.032  0.00  0.00      PRO  O  
ATOM   1560  CD2 TYR P 122       3.227  -8.074   3.318  0.00  0.00      PRO  C  
ATOM   1561  CE2 TYR P 122       4.196  -7.825   4.341  0.00  0.00      PRO  C  
ATOM   1562  HN  TYR P 122       0.642  -6.103   1.741  0.00  0.00      PRO  H  
ATOM   1563  HA  TYR P 122       3.000  -5.845   0.016  0.00  0.00      PRO  H  
ATOM   1564  HB1 TYR P 122       2.962  -8.402   0.099  0.00  0.00      PRO  H  
ATOM   1565  HB2 TYR P 122       1.530  -8.179   1.212  0.00  0.00      PRO  H  
ATOM   1566  HD1 TYR P 122       4.772  -6.406   0.774  0.00  0.00      PRO  H  
ATOM   1567  HE1 TYR P 122       6.356  -5.902   2.564  0.00  0.00      PRO  H  
ATOM   1568  HH  TYR P 122       6.203  -7.352   5.662  0.00  0.00      PRO  H  
ATOM   1569  HD2 TYR P 122       2.342  -8.619   3.611  0.00  0.00      PRO  H  
ATOM   1570  HE2 TYR P 122       4.064  -8.282   5.310  0.00  0.00      PRO  H  
ATOM   1571  N   SER P 123       0.317  -6.882  -1.460  0.00  0.00      PRO  N  
ATOM   1572  CA  SER P 123      -0.293  -7.008  -2.771  0.00  0.00      PRO  C  
ATOM   1573  C   SER P 123      -0.295  -5.777  -3.570  0.00  0.00      PRO  C  
ATOM   1574  O   SER P 123       0.061  -5.723  -4.753  0.00  0.00      PRO  O  
ATOM   1575  CB  SER P 123      -1.674  -7.634  -2.746  0.00  0.00      PRO  C  
ATOM   1576  OG  SER P 123      -1.752  -8.980  -2.123  0.00  0.00      PRO  O  
ATOM   1577  HN  SER P 123      -0.357  -7.204  -0.799  0.00  0.00      PRO  H  
ATOM   1578  HA  SER P 123       0.168  -7.747  -3.410  0.00  0.00      PRO  H  
ATOM   1579  HB1 SER P 123      -2.030  -7.893  -3.766  0.00  0.00      PRO  H  
ATOM   1580  HB2 SER P 123      -2.351  -6.909  -2.244  0.00  0.00      PRO  H  
ATOM   1581  HG1 SER P 123      -2.568  -8.925  -1.621  0.00  0.00      PRO  H  
ATOM   1582  N   GLY P 124      -0.758  -4.652  -3.010  0.00  0.00      PRO  N  
ATOM   1583  CA  GLY P 124      -1.038  -3.462  -3.775  0.00  0.00      PRO  C  
ATOM   1584  C   GLY P 124       0.274  -2.821  -4.236  0.00  0.00      PRO  C  
ATOM   1585  O   GLY P 124       0.440  -2.624  -5.433  0.00  0.00      PRO  O  
ATOM   1586  HN  GLY P 124      -1.117  -4.655  -2.080  0.00  0.00      PRO  H  
ATOM   1587  HA1 GLY P 124      -1.563  -2.765  -3.138  0.00  0.00      PRO  H  
ATOM   1588  HA2 GLY P 124      -1.696  -3.698  -4.598  0.00  0.00      PRO  H  
ATOM   1589  N   ILE P 125       1.242  -2.735  -3.222  0.00  0.00      PRO  N  
ATOM   1590  CA  ILE P 125       2.649  -2.196  -3.477  0.00  0.00      PRO  C  
ATOM   1591  C   ILE P 125       3.341  -3.029  -4.501  0.00  0.00      PRO  C  
ATOM   1592  O   ILE P 125       3.963  -2.519  -5.384  0.00  0.00      PRO  O  
ATOM   1593  CB  ILE P 125       3.354  -1.985  -2.069  0.00  0.00      PRO  C  
ATOM   1594  CG2 ILE P 125       4.924  -1.817  -2.284  0.00  0.00      PRO  C  
ATOM   1595  CG1 ILE P 125       2.667  -1.029  -0.979  0.00  0.00      PRO  C  
ATOM   1596  CD  ILE P 125       1.345  -0.376  -1.393  0.00  0.00      PRO  C  
ATOM   1597  HN  ILE P 125       1.041  -3.287  -2.417  0.00  0.00      PRO  H  
ATOM   1598  HA  ILE P 125       2.410  -1.276  -3.990  0.00  0.00      PRO  H  
ATOM   1599  HB  ILE P 125       3.257  -2.955  -1.536  0.00  0.00      PRO  H  
ATOM   1600 HG21 ILE P 125       5.431  -2.472  -3.025  0.00  0.00      PRO  H  
ATOM   1601 HG22 ILE P 125       5.190  -0.769  -2.540  0.00  0.00      PRO  H  
ATOM   1602 HG23 ILE P 125       5.510  -1.938  -1.347  0.00  0.00      PRO  H  
ATOM   1603 HG11 ILE P 125       3.370  -0.172  -0.914  0.00  0.00      PRO  H  
ATOM   1604 HG12 ILE P 125       2.788  -1.476   0.030  0.00  0.00      PRO  H  
ATOM   1605  HD1 ILE P 125       0.513  -1.041  -1.077  0.00  0.00      PRO  H  
ATOM   1606  HD2 ILE P 125       1.186   0.499  -0.727  0.00  0.00      PRO  H  
ATOM   1607  HD3 ILE P 125       1.293  -0.057  -2.456  0.00  0.00      PRO  H  
ATOM   1608  N   PHE P 126       3.192  -4.369  -4.408  0.00  0.00      PRO  N  
ATOM   1609  CA  PHE P 126       3.714  -5.252  -5.479  0.00  0.00      PRO  C  
ATOM   1610  C   PHE P 126       3.121  -4.940  -6.835  0.00  0.00      PRO  C  
ATOM   1611  O   PHE P 126       3.839  -4.965  -7.866  0.00  0.00      PRO  O  
ATOM   1612  CB  PHE P 126       3.548  -6.745  -5.211  0.00  0.00      PRO  C  
ATOM   1613  CG  PHE P 126       4.383  -7.270  -4.071  0.00  0.00      PRO  C  
ATOM   1614  CD1 PHE P 126       5.511  -6.655  -3.457  0.00  0.00      PRO  C  
ATOM   1615  CE1 PHE P 126       6.048  -7.105  -2.233  0.00  0.00      PRO  C  
ATOM   1616  CZ  PHE P 126       5.560  -8.286  -1.711  0.00  0.00      PRO  C  
ATOM   1617  CD2 PHE P 126       3.883  -8.428  -3.416  0.00  0.00      PRO  C  
ATOM   1618  CE2 PHE P 126       4.390  -8.876  -2.190  0.00  0.00      PRO  C  
ATOM   1619  HN  PHE P 126       2.775  -4.911  -3.682  0.00  0.00      PRO  H  
ATOM   1620  HA  PHE P 126       4.766  -5.064  -5.630  0.00  0.00      PRO  H  
ATOM   1621  HB1 PHE P 126       3.657  -7.425  -6.083  0.00  0.00      PRO  H  
ATOM   1622  HB2 PHE P 126       2.494  -6.960  -4.935  0.00  0.00      PRO  H  
ATOM   1623  HD1 PHE P 126       5.902  -5.720  -3.831  0.00  0.00      PRO  H  
ATOM   1624  HE1 PHE P 126       6.979  -6.775  -1.796  0.00  0.00      PRO  H  
ATOM   1625  HZ  PHE P 126       5.982  -8.680  -0.798  0.00  0.00      PRO  H  
ATOM   1626  HD2 PHE P 126       2.934  -8.869  -3.686  0.00  0.00      PRO  H  
ATOM   1627  HE2 PHE P 126       3.979  -9.791  -1.789  0.00  0.00      PRO  H  
ATOM   1628  N   PHE P 127       1.806  -4.598  -6.881  0.00  0.00      PRO  N  
ATOM   1629  CA  PHE P 127       1.220  -4.274  -8.187  0.00  0.00      PRO  C  
ATOM   1630  C   PHE P 127       1.511  -2.959  -8.858  0.00  0.00      PRO  C  
ATOM   1631  O   PHE P 127       1.496  -2.715 -10.078  0.00  0.00      PRO  O  
ATOM   1632  CB  PHE P 127      -0.314  -4.361  -7.987  0.00  0.00      PRO  C  
ATOM   1633  CG  PHE P 127      -0.891  -5.806  -7.926  0.00  0.00      PRO  C  
ATOM   1634  CD1 PHE P 127      -0.490  -6.654  -8.915  0.00  0.00      PRO  C  
ATOM   1635  CE1 PHE P 127      -1.050  -7.967  -8.922  0.00  0.00      PRO  C  
ATOM   1636  CZ  PHE P 127      -1.648  -8.534  -7.793  0.00  0.00      PRO  C  
ATOM   1637  CD2 PHE P 127      -1.777  -6.265  -6.911  0.00  0.00      PRO  C  
ATOM   1638  CE2 PHE P 127      -2.136  -7.569  -6.828  0.00  0.00      PRO  C  
ATOM   1639  HN  PHE P 127       1.119  -4.570  -6.159  0.00  0.00      PRO  H  
ATOM   1640  HA  PHE P 127       1.517  -5.007  -8.923  0.00  0.00      PRO  H  
ATOM   1641  HB1 PHE P 127      -0.788  -4.057  -8.944  0.00  0.00      PRO  H  
ATOM   1642  HB2 PHE P 127      -0.806  -3.747  -7.203  0.00  0.00      PRO  H  
ATOM   1643  HD1 PHE P 127       0.107  -6.446  -9.791  0.00  0.00      PRO  H  
ATOM   1644  HE1 PHE P 127      -0.940  -8.572  -9.809  0.00  0.00      PRO  H  
ATOM   1645  HZ  PHE P 127      -2.109  -9.505  -7.898  0.00  0.00      PRO  H  
ATOM   1646  HD2 PHE P 127      -2.089  -5.489  -6.228  0.00  0.00      PRO  H  
ATOM   1647  HE2 PHE P 127      -2.800  -7.913  -6.049  0.00  0.00      PRO  H  
ATOM   1648  N   VAL P 128       1.813  -1.923  -7.972  0.00  0.00      PRO  N  
ATOM   1649  CA  VAL P 128       2.379  -0.571  -8.391  0.00  0.00      PRO  C  
ATOM   1650  C   VAL P 128       3.791  -0.737  -8.904  0.00  0.00      PRO  C  
ATOM   1651  O   VAL P 128       4.147  -0.296 -10.028  0.00  0.00      PRO  O  
ATOM   1652  CB  VAL P 128       2.395   0.472  -7.284  0.00  0.00      PRO  C  
ATOM   1653  CG1 VAL P 128       2.888   1.826  -7.768  0.00  0.00      PRO  C  
ATOM   1654  CG2 VAL P 128       0.969   0.611  -6.748  0.00  0.00      PRO  C  
ATOM   1655  HN  VAL P 128       1.863  -2.045  -6.984  0.00  0.00      PRO  H  
ATOM   1656  HA  VAL P 128       1.797  -0.197  -9.220  0.00  0.00      PRO  H  
ATOM   1657  HB  VAL P 128       3.105   0.178  -6.482  0.00  0.00      PRO  H  
ATOM   1658 HG11 VAL P 128       3.857   1.888  -8.307  0.00  0.00      PRO  H  
ATOM   1659 HG12 VAL P 128       2.170   2.205  -8.526  0.00  0.00      PRO  H  
ATOM   1660 HG13 VAL P 128       2.929   2.593  -6.966  0.00  0.00      PRO  H  
ATOM   1661 HG21 VAL P 128       0.980   1.393  -5.959  0.00  0.00      PRO  H  
ATOM   1662 HG22 VAL P 128       0.291   0.903  -7.578  0.00  0.00      PRO  H  
ATOM   1663 HG23 VAL P 128       0.671  -0.390  -6.367  0.00  0.00      PRO  H  
ATOM   1664  N   MET P 129       4.592  -1.583  -8.184  0.00  0.00      PRO  N  
ATOM   1665  CA  MET P 129       5.874  -2.069  -8.648  0.00  0.00      PRO  C  
ATOM   1666  C   MET P 129       5.827  -2.681 -10.081  0.00  0.00      PRO  C  
ATOM   1667  O   MET P 129       6.539  -2.349 -11.032  0.00  0.00      PRO  O  
ATOM   1668  CB  MET P 129       6.627  -2.999  -7.669  0.00  0.00      PRO  C  
ATOM   1669  CG  MET P 129       7.849  -3.776  -8.089  0.00  0.00      PRO  C  
ATOM   1670  SD  MET P 129       8.500  -4.917  -6.805  0.00  0.00      PRO  S  
ATOM   1671  CE  MET P 129       7.479  -6.341  -7.158  0.00  0.00      PRO  C  
ATOM   1672  HN  MET P 129       4.235  -2.040  -7.373  0.00  0.00      PRO  H  
ATOM   1673  HA  MET P 129       6.549  -1.231  -8.750  0.00  0.00      PRO  H  
ATOM   1674  HB1 MET P 129       5.893  -3.779  -7.377  0.00  0.00      PRO  H  
ATOM   1675  HB2 MET P 129       6.782  -2.518  -6.679  0.00  0.00      PRO  H  
ATOM   1676  HG1 MET P 129       8.658  -3.066  -8.363  0.00  0.00      PRO  H  
ATOM   1677  HG2 MET P 129       7.525  -4.417  -8.937  0.00  0.00      PRO  H  
ATOM   1678  HE1 MET P 129       6.788  -6.573  -6.319  0.00  0.00      PRO  H  
ATOM   1679  HE2 MET P 129       6.914  -6.245  -8.111  0.00  0.00      PRO  H  
ATOM   1680  HE3 MET P 129       8.245  -7.144  -7.201  0.00  0.00      PRO  H  
ATOM   1681  N   LEU P 130       4.859  -3.569 -10.301  0.00  0.00      PRO  N  
ATOM   1682  CA  LEU P 130       4.604  -4.307 -11.533  0.00  0.00      PRO  C  
ATOM   1683  C   LEU P 130       4.011  -3.425 -12.628  0.00  0.00      PRO  C  
ATOM   1684  O   LEU P 130       4.350  -3.512 -13.785  0.00  0.00      PRO  O  
ATOM   1685  CB  LEU P 130       3.681  -5.457 -11.273  0.00  0.00      PRO  C  
ATOM   1686  CG  LEU P 130       4.294  -6.706 -10.613  0.00  0.00      PRO  C  
ATOM   1687  CD1 LEU P 130       3.184  -7.573  -9.964  0.00  0.00      PRO  C  
ATOM   1688  CD2 LEU P 130       5.191  -7.591 -11.500  0.00  0.00      PRO  C  
ATOM   1689  HN  LEU P 130       4.364  -3.903  -9.503  0.00  0.00      PRO  H  
ATOM   1690  HA  LEU P 130       5.513  -4.736 -11.929  0.00  0.00      PRO  H  
ATOM   1691  HB1 LEU P 130       3.254  -5.785 -12.245  0.00  0.00      PRO  H  
ATOM   1692  HB2 LEU P 130       2.853  -5.118 -10.614  0.00  0.00      PRO  H  
ATOM   1693  HG  LEU P 130       4.924  -6.370  -9.762  0.00  0.00      PRO  H  
ATOM   1694 HD11 LEU P 130       3.586  -8.457  -9.425  0.00  0.00      PRO  H  
ATOM   1695 HD12 LEU P 130       2.559  -7.032  -9.223  0.00  0.00      PRO  H  
ATOM   1696 HD13 LEU P 130       2.511  -7.968 -10.754  0.00  0.00      PRO  H  
ATOM   1697 HD21 LEU P 130       5.945  -6.960 -12.015  0.00  0.00      PRO  H  
ATOM   1698 HD22 LEU P 130       5.901  -8.045 -10.776  0.00  0.00      PRO  H  
ATOM   1699 HD23 LEU P 130       4.676  -8.253 -12.228  0.00  0.00      PRO  H  
ATOM   1700  N   MET P 131       3.133  -2.410 -12.314  0.00  0.00      PRO  N  
ATOM   1701  CA  MET P 131       2.766  -1.324 -13.107  0.00  0.00      PRO  C  
ATOM   1702  C   MET P 131       3.923  -0.482 -13.616  0.00  0.00      PRO  C  
ATOM   1703  O   MET P 131       4.018  -0.178 -14.753  0.00  0.00      PRO  O  
ATOM   1704  CB  MET P 131       1.599  -0.524 -12.423  0.00  0.00      PRO  C  
ATOM   1705  CG  MET P 131       0.211  -1.234 -12.424  0.00  0.00      PRO  C  
ATOM   1706  SD  MET P 131      -1.017  -1.131 -13.808  0.00  0.00      PRO  S  
ATOM   1707  CE  MET P 131      -2.001   0.242 -13.116  0.00  0.00      PRO  C  
ATOM   1708  HN  MET P 131       2.758  -2.451 -11.392  0.00  0.00      PRO  H  
ATOM   1709  HA  MET P 131       2.245  -1.767 -13.943  0.00  0.00      PRO  H  
ATOM   1710  HB1 MET P 131       1.373   0.504 -12.778  0.00  0.00      PRO  H  
ATOM   1711  HB2 MET P 131       1.801  -0.427 -11.335  0.00  0.00      PRO  H  
ATOM   1712  HG1 MET P 131      -0.261  -0.833 -11.501  0.00  0.00      PRO  H  
ATOM   1713  HG2 MET P 131       0.436  -2.299 -12.201  0.00  0.00      PRO  H  
ATOM   1714  HE1 MET P 131      -1.443   1.156 -12.818  0.00  0.00      PRO  H  
ATOM   1715  HE2 MET P 131      -2.814   0.512 -13.822  0.00  0.00      PRO  H  
ATOM   1716  HE3 MET P 131      -2.609  -0.045 -12.232  0.00  0.00      PRO  H  
ATOM   1717  N   SER P 132       4.845  -0.176 -12.669  0.00  0.00      PRO  N  
ATOM   1718  CA  SER P 132       6.103   0.519 -13.081  0.00  0.00      PRO  C  
ATOM   1719  C   SER P 132       6.863  -0.330 -14.048  0.00  0.00      PRO  C  
ATOM   1720  O   SER P 132       7.265   0.219 -15.120  0.00  0.00      PRO  O  
ATOM   1721  CB  SER P 132       7.094   0.866 -11.966  0.00  0.00      PRO  C  
ATOM   1722  OG  SER P 132       6.488   1.742 -10.968  0.00  0.00      PRO  O  
ATOM   1723  HN  SER P 132       4.738  -0.434 -11.712  0.00  0.00      PRO  H  
ATOM   1724  HA  SER P 132       5.839   1.351 -13.717  0.00  0.00      PRO  H  
ATOM   1725  HB1 SER P 132       8.061   1.243 -12.362  0.00  0.00      PRO  H  
ATOM   1726  HB2 SER P 132       7.506  -0.024 -11.444  0.00  0.00      PRO  H  
ATOM   1727  HG1 SER P 132       5.669   1.279 -10.778  0.00  0.00      PRO  H  
ATOM   1728  N   ILE P 133       6.934  -1.691 -13.875  0.00  0.00      PRO  N  
ATOM   1729  CA  ILE P 133       7.626  -2.711 -14.755  0.00  0.00      PRO  C  
ATOM   1730  C   ILE P 133       6.996  -2.768 -16.076  0.00  0.00      PRO  C  
ATOM   1731  O   ILE P 133       7.667  -2.798 -17.124  0.00  0.00      PRO  O  
ATOM   1732  CB  ILE P 133       7.657  -4.039 -13.959  0.00  0.00      PRO  C  
ATOM   1733  CG2 ILE P 133       7.976  -5.255 -14.933  0.00  0.00      PRO  C  
ATOM   1734  CG1 ILE P 133       8.738  -4.021 -12.834  0.00  0.00      PRO  C  
ATOM   1735  CD  ILE P 133       8.328  -5.033 -11.736  0.00  0.00      PRO  C  
ATOM   1736  HN  ILE P 133       6.409  -2.078 -13.122  0.00  0.00      PRO  H  
ATOM   1737  HA  ILE P 133       8.634  -2.374 -14.946  0.00  0.00      PRO  H  
ATOM   1738  HB  ILE P 133       6.654  -4.218 -13.516  0.00  0.00      PRO  H  
ATOM   1739 HG21 ILE P 133       7.135  -5.588 -15.578  0.00  0.00      PRO  H  
ATOM   1740 HG22 ILE P 133       8.733  -4.899 -15.665  0.00  0.00      PRO  H  
ATOM   1741 HG23 ILE P 133       8.326  -6.196 -14.457  0.00  0.00      PRO  H  
ATOM   1742 HG11 ILE P 133       8.565  -3.122 -12.203  0.00  0.00      PRO  H  
ATOM   1743 HG12 ILE P 133       9.748  -4.004 -13.296  0.00  0.00      PRO  H  
ATOM   1744  HD1 ILE P 133       8.109  -6.010 -12.217  0.00  0.00      PRO  H  
ATOM   1745  HD2 ILE P 133       9.140  -5.168 -10.989  0.00  0.00      PRO  H  
ATOM   1746  HD3 ILE P 133       7.458  -4.626 -11.177  0.00  0.00      PRO  H  
ATOM   1747  N   ASP P 134       5.672  -2.726 -16.122  0.00  0.00      PRO  N  
ATOM   1748  CA  ASP P 134       4.877  -2.620 -17.308  0.00  0.00      PRO  C  
ATOM   1749  C   ASP P 134       5.193  -1.376 -18.156  0.00  0.00      PRO  C  
ATOM   1750  O   ASP P 134       5.624  -1.518 -19.287  0.00  0.00      PRO  O  
ATOM   1751  CB  ASP P 134       3.365  -2.765 -16.936  0.00  0.00      PRO  C  
ATOM   1752  CG  ASP P 134       2.381  -2.533 -18.101  0.00  0.00      PRO  C  
ATOM   1753  OD1 ASP P 134       2.279  -3.328 -19.005  0.00  0.00      PRO  O1-
ATOM   1754  OD2 ASP P 134       1.510  -1.550 -18.001  0.00  0.00      PRO  O  
ATOM   1755  HN  ASP P 134       5.077  -2.689 -15.323  0.00  0.00      PRO  H  
ATOM   1756  HA  ASP P 134       5.080  -3.519 -17.872  0.00  0.00      PRO  H  
ATOM   1757  HB1 ASP P 134       3.308  -1.900 -16.241  0.00  0.00      PRO  H  
ATOM   1758  HB2 ASP P 134       3.113  -3.743 -16.473  0.00  0.00      PRO  H  
ATOM   1759  N   ARG P 135       5.163  -0.148 -17.635  0.00  0.00      PRO  N  
ATOM   1760  CA  ARG P 135       5.665   1.015 -18.361  0.00  0.00      PRO  C  
ATOM   1761  C   ARG P 135       7.134   0.918 -18.806  0.00  0.00      PRO  C  
ATOM   1762  O   ARG P 135       7.419   1.232 -19.930  0.00  0.00      PRO  O  
ATOM   1763  CB  ARG P 135       5.511   2.391 -17.659  0.00  0.00      PRO  C  
ATOM   1764  CG  ARG P 135       4.151   2.913 -17.062  0.00  0.00      PRO  C  
ATOM   1765  CD  ARG P 135       3.081   3.206 -18.119  0.00  0.00      PRO  C  
ATOM   1766  NE  ARG P 135       2.453   1.928 -18.607  0.00  0.00      PRO  N1+
ATOM   1767  CZ  ARG P 135       2.325   1.474 -19.820  0.00  0.00      PRO  C  
ATOM   1768  NH1 ARG P 135       2.622   2.185 -20.931  0.00  0.00      PRO  N  
ATOM   1769  NH2 ARG P 135       2.122   0.164 -19.940  0.00  0.00      PRO  N  
ATOM   1770  HN  ARG P 135       4.911   0.002 -16.683  0.00  0.00      PRO  H  
ATOM   1771  HA  ARG P 135       5.110   1.040 -19.287  0.00  0.00      PRO  H  
ATOM   1772  HB1 ARG P 135       5.954   3.281 -18.156  0.00  0.00      PRO  H  
ATOM   1773  HB2 ARG P 135       6.105   2.295 -16.725  0.00  0.00      PRO  H  
ATOM   1774  HG1 ARG P 135       4.292   3.883 -16.540  0.00  0.00      PRO  H  
ATOM   1775  HG2 ARG P 135       3.717   2.306 -16.239  0.00  0.00      PRO  H  
ATOM   1776  HD1 ARG P 135       3.476   3.894 -18.898  0.00  0.00      PRO  H  
ATOM   1777  HD2 ARG P 135       2.297   3.852 -17.669  0.00  0.00      PRO  H  
ATOM   1778  HE  ARG P 135       2.244   1.254 -17.898  0.00  0.00      PRO  H  
ATOM   1779 HH11 ARG P 135       2.976   3.107 -20.775  0.00  0.00      PRO  H  
ATOM   1780 HH12 ARG P 135       2.388   1.747 -21.799  0.00  0.00      PRO  H  
ATOM   1781 HH21 ARG P 135       1.920  -0.407 -19.145  0.00  0.00      PRO  H  
ATOM   1782 HH22 ARG P 135       2.183  -0.167 -20.882  0.00  0.00      PRO  H  
ATOM   1783  N   TYR P 136       8.082   0.363 -18.044  0.00  0.00      PRO  N  
ATOM   1784  CA  TYR P 136       9.449   0.113 -18.412  0.00  0.00      PRO  C  
ATOM   1785  C   TYR P 136       9.647  -0.769 -19.649  0.00  0.00      PRO  C  
ATOM   1786  O   TYR P 136      10.353  -0.366 -20.551  0.00  0.00      PRO  O  
ATOM   1787  CB  TYR P 136      10.303  -0.295 -17.151  0.00  0.00      PRO  C  
ATOM   1788  CG  TYR P 136      11.529  -1.187 -17.382  0.00  0.00      PRO  C  
ATOM   1789  CD1 TYR P 136      11.484  -2.536 -17.675  0.00  0.00      PRO  C  
ATOM   1790  CE1 TYR P 136      12.659  -3.258 -18.108  0.00  0.00      PRO  C  
ATOM   1791  CZ  TYR P 136      13.873  -2.511 -18.328  0.00  0.00      PRO  C  
ATOM   1792  OH  TYR P 136      15.023  -3.074 -18.881  0.00  0.00      PRO  O  
ATOM   1793  CD2 TYR P 136      12.791  -0.505 -17.482  0.00  0.00      PRO  C  
ATOM   1794  CE2 TYR P 136      13.899  -1.085 -18.022  0.00  0.00      PRO  C  
ATOM   1795  HN  TYR P 136       7.809   0.138 -17.112  0.00  0.00      PRO  H  
ATOM   1796  HA  TYR P 136       9.789   1.084 -18.741  0.00  0.00      PRO  H  
ATOM   1797  HB1 TYR P 136       9.617  -0.828 -16.459  0.00  0.00      PRO  H  
ATOM   1798  HB2 TYR P 136      10.620   0.561 -16.518  0.00  0.00      PRO  H  
ATOM   1799  HD1 TYR P 136      10.501  -2.981 -17.724  0.00  0.00      PRO  H  
ATOM   1800  HE1 TYR P 136      12.619  -4.308 -18.360  0.00  0.00      PRO  H  
ATOM   1801  HH  TYR P 136      14.813  -3.553 -19.686  0.00  0.00      PRO  H  
ATOM   1802  HD2 TYR P 136      12.781   0.541 -17.216  0.00  0.00      PRO  H  
ATOM   1803  HE2 TYR P 136      14.799  -0.520 -18.216  0.00  0.00      PRO  H  
ATOM   1804  N   LEU P 137       8.944  -1.914 -19.589  0.00  0.00      PRO  N  
ATOM   1805  CA  LEU P 137       8.889  -2.894 -20.719  0.00  0.00      PRO  C  
ATOM   1806  C   LEU P 137       8.348  -2.260 -21.991  0.00  0.00      PRO  C  
ATOM   1807  O   LEU P 137       8.964  -2.350 -23.022  0.00  0.00      PRO  O  
ATOM   1808  CB  LEU P 137       8.278  -4.249 -20.350  0.00  0.00      PRO  C  
ATOM   1809  CG  LEU P 137       8.854  -4.982 -19.201  0.00  0.00      PRO  C  
ATOM   1810  CD1 LEU P 137       7.987  -6.168 -18.824  0.00  0.00      PRO  C  
ATOM   1811  CD2 LEU P 137      10.190  -5.580 -19.604  0.00  0.00      PRO  C  
ATOM   1812  HN  LEU P 137       8.333  -2.169 -18.843  0.00  0.00      PRO  H  
ATOM   1813  HA  LEU P 137       9.905  -3.110 -21.016  0.00  0.00      PRO  H  
ATOM   1814  HB1 LEU P 137       8.207  -4.894 -21.251  0.00  0.00      PRO  H  
ATOM   1815  HB2 LEU P 137       7.267  -3.908 -20.040  0.00  0.00      PRO  H  
ATOM   1816  HG  LEU P 137       9.006  -4.280 -18.354  0.00  0.00      PRO  H  
ATOM   1817 HD11 LEU P 137       8.450  -6.815 -18.049  0.00  0.00      PRO  H  
ATOM   1818 HD12 LEU P 137       7.000  -5.880 -18.403  0.00  0.00      PRO  H  
ATOM   1819 HD13 LEU P 137       7.965  -6.762 -19.762  0.00  0.00      PRO  H  
ATOM   1820 HD21 LEU P 137      10.069  -6.128 -20.563  0.00  0.00      PRO  H  
ATOM   1821 HD22 LEU P 137      10.922  -4.759 -19.762  0.00  0.00      PRO  H  
ATOM   1822 HD23 LEU P 137      10.649  -6.251 -18.846  0.00  0.00      PRO  H  
ATOM   1823  N   ALA P 138       7.257  -1.422 -21.845  0.00  0.00      PRO  N  
ATOM   1824  CA  ALA P 138       6.512  -0.709 -22.867  0.00  0.00      PRO  C  
ATOM   1825  C   ALA P 138       7.271   0.538 -23.475  0.00  0.00      PRO  C  
ATOM   1826  O   ALA P 138       7.037   0.897 -24.581  0.00  0.00      PRO  O  
ATOM   1827  CB  ALA P 138       5.124  -0.203 -22.278  0.00  0.00      PRO  C  
ATOM   1828  HN  ALA P 138       6.997  -1.356 -20.884  0.00  0.00      PRO  H  
ATOM   1829  HA  ALA P 138       6.328  -1.376 -23.696  0.00  0.00      PRO  H  
ATOM   1830  HB1 ALA P 138       4.522  -1.053 -21.892  0.00  0.00      PRO  H  
ATOM   1831  HB2 ALA P 138       5.307   0.525 -21.459  0.00  0.00      PRO  H  
ATOM   1832  HB3 ALA P 138       4.619   0.179 -23.191  0.00  0.00      PRO  H  
ATOM   1833  N   ILE P 139       8.192   1.149 -22.740  0.00  0.00      PRO  N  
ATOM   1834  CA  ILE P 139       9.119   2.269 -23.028  0.00  0.00      PRO  C  
ATOM   1835  C   ILE P 139      10.376   1.679 -23.625  0.00  0.00      PRO  C  
ATOM   1836  O   ILE P 139      10.762   1.858 -24.758  0.00  0.00      PRO  O  
ATOM   1837  CB  ILE P 139       9.241   3.296 -21.929  0.00  0.00      PRO  C  
ATOM   1838  CG2 ILE P 139      10.496   4.227 -21.995  0.00  0.00      PRO  C  
ATOM   1839  CG1 ILE P 139       7.953   4.140 -21.779  0.00  0.00      PRO  C  
ATOM   1840  CD  ILE P 139       7.851   5.258 -22.832  0.00  0.00      PRO  C  
ATOM   1841  HN  ILE P 139       8.219   0.785 -21.812  0.00  0.00      PRO  H  
ATOM   1842  HA  ILE P 139       8.744   2.814 -23.882  0.00  0.00      PRO  H  
ATOM   1843  HB  ILE P 139       9.370   2.763 -20.963  0.00  0.00      PRO  H  
ATOM   1844 HG21 ILE P 139      11.411   3.597 -22.019  0.00  0.00      PRO  H  
ATOM   1845 HG22 ILE P 139      10.395   4.914 -22.862  0.00  0.00      PRO  H  
ATOM   1846 HG23 ILE P 139      10.572   4.943 -21.149  0.00  0.00      PRO  H  
ATOM   1847 HG11 ILE P 139       8.090   4.608 -20.781  0.00  0.00      PRO  H  
ATOM   1848 HG12 ILE P 139       7.003   3.585 -21.934  0.00  0.00      PRO  H  
ATOM   1849  HD1 ILE P 139       8.593   6.080 -22.737  0.00  0.00      PRO  H  
ATOM   1850  HD2 ILE P 139       7.900   4.765 -23.826  0.00  0.00      PRO  H  
ATOM   1851  HD3 ILE P 139       6.871   5.743 -22.635  0.00  0.00      PRO  H  
ATOM   1852  N   VAL P 140      11.091   0.971 -22.814  0.00  0.00      PRO  N  
ATOM   1853  CA  VAL P 140      12.412   0.469 -23.144  0.00  0.00      PRO  C  
ATOM   1854  C   VAL P 140      12.361  -0.659 -24.112  0.00  0.00      PRO  C  
ATOM   1855  O   VAL P 140      13.115  -0.717 -25.074  0.00  0.00      PRO  O  
ATOM   1856  CB  VAL P 140      13.140   0.035 -21.880  0.00  0.00      PRO  C  
ATOM   1857  CG1 VAL P 140      14.592  -0.326 -22.226  0.00  0.00      PRO  C  
ATOM   1858  CG2 VAL P 140      13.185   1.165 -20.866  0.00  0.00      PRO  C  
ATOM   1859  HN  VAL P 140      10.844   0.755 -21.873  0.00  0.00      PRO  H  
ATOM   1860  HA  VAL P 140      13.096   1.199 -23.551  0.00  0.00      PRO  H  
ATOM   1861  HB  VAL P 140      12.670  -0.853 -21.406  0.00  0.00      PRO  H  
ATOM   1862 HG11 VAL P 140      14.722  -1.303 -22.739  0.00  0.00      PRO  H  
ATOM   1863 HG12 VAL P 140      15.032   0.498 -22.827  0.00  0.00      PRO  H  
ATOM   1864 HG13 VAL P 140      15.165  -0.465 -21.284  0.00  0.00      PRO  H  
ATOM   1865 HG21 VAL P 140      13.519   2.125 -21.314  0.00  0.00      PRO  H  
ATOM   1866 HG22 VAL P 140      12.216   1.483 -20.426  0.00  0.00      PRO  H  
ATOM   1867 HG23 VAL P 140      13.922   0.915 -20.073  0.00  0.00      PRO  H  
ATOM   1868  N   HIS P 141      11.437  -1.636 -24.026  0.00  0.00      PRO  N  
ATOM   1869  CA  HIS P 141      11.415  -2.838 -24.864  0.00  0.00      PRO  C  
ATOM   1870  C   HIS P 141      10.129  -2.876 -25.708  0.00  0.00      PRO  C  
ATOM   1871  O   HIS P 141       9.602  -3.930 -25.993  0.00  0.00      PRO  O  
ATOM   1872  CB  HIS P 141      11.606  -4.105 -24.037  0.00  0.00      PRO  C  
ATOM   1873  ND1 HIS P 141      14.063  -4.946 -23.619  0.00  0.00      PRO  N  
ATOM   1874  CG  HIS P 141      12.896  -4.230 -23.215  0.00  0.00      PRO  C  
ATOM   1875  CE1 HIS P 141      14.866  -4.809 -22.526  0.00  0.00      PRO  C  
ATOM   1876  NE2 HIS P 141      14.335  -4.121 -21.548  0.00  0.00      PRO  N  
ATOM   1877  CD2 HIS P 141      13.090  -3.675 -22.007  0.00  0.00      PRO  C  
ATOM   1878  HN  HIS P 141      10.615  -1.501 -23.479  0.00  0.00      PRO  H  
ATOM   1879  HA  HIS P 141      12.183  -2.700 -25.610  0.00  0.00      PRO  H  
ATOM   1880  HB1 HIS P 141      11.583  -5.025 -24.659  0.00  0.00      PRO  H  
ATOM   1881  HB2 HIS P 141      10.757  -4.136 -23.321  0.00  0.00      PRO  H  
ATOM   1882  HD1 HIS P 141      14.278  -5.329 -24.517  0.00  0.00      PRO  H  
ATOM   1883  HE1 HIS P 141      15.815  -5.343 -22.574  0.00  0.00      PRO  H  
ATOM   1884  HD2 HIS P 141      12.490  -3.007 -21.403  0.00  0.00      PRO  H  
ATOM   1885  N   ALA P 142       9.699  -1.703 -26.108  0.00  0.00      PRO  N  
ATOM   1886  CA  ALA P 142       8.468  -1.260 -26.763  0.00  0.00      PRO  C  
ATOM   1887  C   ALA P 142       7.807  -2.316 -27.658  0.00  0.00      PRO  C  
ATOM   1888  O   ALA P 142       6.812  -2.954 -27.366  0.00  0.00      PRO  O  
ATOM   1889  CB  ALA P 142       8.557   0.113 -27.365  0.00  0.00      PRO  C  
ATOM   1890  HN  ALA P 142      10.227  -0.885 -25.893  0.00  0.00      PRO  H  
ATOM   1891  HA  ALA P 142       7.695  -1.136 -26.019  0.00  0.00      PRO  H  
ATOM   1892  HB1 ALA P 142       9.475   0.137 -27.991  0.00  0.00      PRO  H  
ATOM   1893  HB2 ALA P 142       7.636   0.342 -27.942  0.00  0.00      PRO  H  
ATOM   1894  HB3 ALA P 142       8.592   0.862 -26.546  0.00  0.00      PRO  H  
ATOM   1895  N   VAL P 143       8.389  -2.571 -28.817  0.00  0.00      PRO  N  
ATOM   1896  CA  VAL P 143       7.834  -3.417 -29.888  0.00  0.00      PRO  C  
ATOM   1897  C   VAL P 143       8.121  -4.879 -29.885  0.00  0.00      PRO  C  
ATOM   1898  O   VAL P 143       7.558  -5.623 -30.670  0.00  0.00      PRO  O  
ATOM   1899  CB  VAL P 143       8.314  -2.964 -31.271  0.00  0.00      PRO  C  
ATOM   1900  CG1 VAL P 143       7.649  -1.581 -31.604  0.00  0.00      PRO  C  
ATOM   1901  CG2 VAL P 143       9.822  -2.877 -31.276  0.00  0.00      PRO  C  
ATOM   1902  HN  VAL P 143       9.270  -2.200 -29.102  0.00  0.00      PRO  H  
ATOM   1903  HA  VAL P 143       6.754  -3.396 -29.899  0.00  0.00      PRO  H  
ATOM   1904  HB  VAL P 143       7.970  -3.601 -32.113  0.00  0.00      PRO  H  
ATOM   1905 HG11 VAL P 143       6.554  -1.552 -31.791  0.00  0.00      PRO  H  
ATOM   1906 HG12 VAL P 143       7.884  -0.776 -30.875  0.00  0.00      PRO  H  
ATOM   1907 HG13 VAL P 143       8.095  -1.352 -32.596  0.00  0.00      PRO  H  
ATOM   1908 HG21 VAL P 143      10.296  -3.759 -30.796  0.00  0.00      PRO  H  
ATOM   1909 HG22 VAL P 143      10.112  -2.912 -32.348  0.00  0.00      PRO  H  
ATOM   1910 HG23 VAL P 143      10.327  -1.988 -30.841  0.00  0.00      PRO  H  
ATOM   1911  N   PHE P 144       9.138  -5.349 -28.993  0.00  0.00      PRO  N  
ATOM   1912  CA  PHE P 144       9.497  -6.731 -28.934  0.00  0.00      PRO  C  
ATOM   1913  C   PHE P 144       8.886  -7.342 -27.786  0.00  0.00      PRO  C  
ATOM   1914  O   PHE P 144       9.078  -8.545 -27.440  0.00  0.00      PRO  O  
ATOM   1915  CB  PHE P 144      11.121  -6.810 -29.081  0.00  0.00      PRO  C  
ATOM   1916  CG  PHE P 144      11.615  -6.122 -30.351  0.00  0.00      PRO  C  
ATOM   1917  CD1 PHE P 144      10.831  -6.364 -31.569  0.00  0.00      PRO  C  
ATOM   1918  CE1 PHE P 144      11.293  -5.814 -32.754  0.00  0.00      PRO  C  
ATOM   1919  CZ  PHE P 144      12.387  -4.944 -32.787  0.00  0.00      PRO  C  
ATOM   1920  CD2 PHE P 144      12.716  -5.343 -30.426  0.00  0.00      PRO  C  
ATOM   1921  CE2 PHE P 144      13.156  -4.774 -31.649  0.00  0.00      PRO  C  
ATOM   1922  HN  PHE P 144       9.473  -4.723 -28.293  0.00  0.00      PRO  H  
ATOM   1923  HA  PHE P 144       9.090  -7.329 -29.736  0.00  0.00      PRO  H  
ATOM   1924  HB1 PHE P 144      11.401  -7.877 -29.212  0.00  0.00      PRO  H  
ATOM   1925  HB2 PHE P 144      11.611  -6.481 -28.140  0.00  0.00      PRO  H  
ATOM   1926  HD1 PHE P 144      10.032  -7.083 -31.674  0.00  0.00      PRO  H  
ATOM   1927  HE1 PHE P 144      10.758  -6.029 -33.667  0.00  0.00      PRO  H  
ATOM   1928  HZ  PHE P 144      12.673  -4.391 -33.669  0.00  0.00      PRO  H  
ATOM   1929  HD2 PHE P 144      13.406  -5.273 -29.598  0.00  0.00      PRO  H  
ATOM   1930  HE2 PHE P 144      13.949  -4.045 -31.720  0.00  0.00      PRO  H  
ATOM   1931  N   SER P 145       8.070  -6.627 -27.019  0.00  0.00      PRO  N  
ATOM   1932  CA  SER P 145       7.454  -7.122 -25.746  0.00  0.00      PRO  C  
ATOM   1933  C   SER P 145       5.894  -7.234 -25.716  0.00  0.00      PRO  C  
ATOM   1934  O   SER P 145       5.311  -7.550 -24.705  0.00  0.00      PRO  O  
ATOM   1935  CB  SER P 145       7.887  -6.377 -24.401  0.00  0.00      PRO  C  
ATOM   1936  OG  SER P 145       7.382  -5.063 -24.325  0.00  0.00      PRO  O  
ATOM   1937  HN  SER P 145       7.937  -5.639 -27.018  0.00  0.00      PRO  H  
ATOM   1938  HA  SER P 145       7.823  -8.115 -25.535  0.00  0.00      PRO  H  
ATOM   1939  HB1 SER P 145       8.996  -6.326 -24.435  0.00  0.00      PRO  H  
ATOM   1940  HB2 SER P 145       7.559  -6.793 -23.424  0.00  0.00      PRO  H  
ATOM   1941  HG1 SER P 145       8.086  -4.567 -24.750  0.00  0.00      PRO  H  
ATOM   1942  N   LEU P 146       5.161  -7.079 -26.868  0.00  0.00      PRO  N  
ATOM   1943  CA  LEU P 146       3.797  -7.582 -26.900  0.00  0.00      PRO  C  
ATOM   1944  C   LEU P 146       3.477  -8.992 -26.537  0.00  0.00      PRO  C  
ATOM   1945  O   LEU P 146       2.501  -9.361 -25.849  0.00  0.00      PRO  O  
ATOM   1946  CB  LEU P 146       3.181  -7.147 -28.266  0.00  0.00      PRO  C  
ATOM   1947  CG  LEU P 146       3.329  -5.690 -28.725  0.00  0.00      PRO  C  
ATOM   1948  CD1 LEU P 146       3.305  -5.611 -30.221  0.00  0.00      PRO  C  
ATOM   1949  CD2 LEU P 146       2.191  -4.887 -28.153  0.00  0.00      PRO  C  
ATOM   1950  HN  LEU P 146       5.485  -6.810 -27.771  0.00  0.00      PRO  H  
ATOM   1951  HA  LEU P 146       3.294  -6.895 -26.235  0.00  0.00      PRO  H  
ATOM   1952  HB1 LEU P 146       2.096  -7.387 -28.302  0.00  0.00      PRO  H  
ATOM   1953  HB2 LEU P 146       3.632  -7.786 -29.055  0.00  0.00      PRO  H  
ATOM   1954  HG  LEU P 146       4.256  -5.212 -28.342  0.00  0.00      PRO  H  
ATOM   1955 HD11 LEU P 146       4.229  -6.130 -30.554  0.00  0.00      PRO  H  
ATOM   1956 HD12 LEU P 146       2.428  -6.216 -30.538  0.00  0.00      PRO  H  
ATOM   1957 HD13 LEU P 146       3.183  -4.536 -30.472  0.00  0.00      PRO  H  
ATOM   1958 HD21 LEU P 146       2.336  -3.787 -28.207  0.00  0.00      PRO  H  
ATOM   1959 HD22 LEU P 146       1.262  -5.120 -28.715  0.00  0.00      PRO  H  
ATOM   1960 HD23 LEU P 146       2.190  -5.000 -27.048  0.00  0.00      PRO  H  
ATOM   1961  N   ARG P 147       4.263  -9.970 -27.003  0.00  0.00      PRO  N  
ATOM   1962  CA  ARG P 147       3.914 -11.417 -26.804  0.00  0.00      PRO  C  
ATOM   1963  C   ARG P 147       3.940 -11.778 -25.386  0.00  0.00      PRO  C  
ATOM   1964  O   ARG P 147       3.030 -12.487 -24.827  0.00  0.00      PRO  O  
ATOM   1965  CB  ARG P 147       4.621 -12.305 -27.835  0.00  0.00      PRO  C  
ATOM   1966  CG  ARG P 147       4.388 -11.982 -29.363  0.00  0.00      PRO  C  
ATOM   1967  CD  ARG P 147       2.979 -11.756 -29.851  0.00  0.00      PRO  C  
ATOM   1968  NE  ARG P 147       2.166 -12.905 -29.231  0.00  0.00      PRO  N1+
ATOM   1969  CZ  ARG P 147       0.919 -13.255 -29.658  0.00  0.00      PRO  C  
ATOM   1970  NH1 ARG P 147       0.195 -12.670 -30.560  0.00  0.00      PRO  N  
ATOM   1971  NH2 ARG P 147       0.263 -14.183 -29.030  0.00  0.00      PRO  N  
ATOM   1972  HN  ARG P 147       5.132  -9.716 -27.421  0.00  0.00      PRO  H  
ATOM   1973  HA  ARG P 147       2.874 -11.555 -27.062  0.00  0.00      PRO  H  
ATOM   1974  HB1 ARG P 147       4.469 -13.388 -27.635  0.00  0.00      PRO  H  
ATOM   1975  HB2 ARG P 147       5.710 -12.188 -27.645  0.00  0.00      PRO  H  
ATOM   1976  HG1 ARG P 147       4.786 -12.863 -29.911  0.00  0.00      PRO  H  
ATOM   1977  HG2 ARG P 147       4.960 -11.103 -29.729  0.00  0.00      PRO  H  
ATOM   1978  HD1 ARG P 147       2.649 -11.664 -30.907  0.00  0.00      PRO  H  
ATOM   1979  HD2 ARG P 147       2.583 -10.779 -29.502  0.00  0.00      PRO  H  
ATOM   1980  HE  ARG P 147       2.691 -13.618 -28.766  0.00  0.00      PRO  H  
ATOM   1981 HH11 ARG P 147       0.594 -11.935 -31.108  0.00  0.00      PRO  H  
ATOM   1982 HH12 ARG P 147      -0.673 -13.047 -30.883  0.00  0.00      PRO  H  
ATOM   1983 HH21 ARG P 147       0.746 -14.620 -28.271  0.00  0.00      PRO  H  
ATOM   1984 HH22 ARG P 147      -0.722 -14.017 -29.078  0.00  0.00      PRO  H  
ATOM   1985  N   ALA P 148       4.952 -11.259 -24.657  0.00  0.00      PRO  N  
ATOM   1986  CA  ALA P 148       5.090 -11.357 -23.154  0.00  0.00      PRO  C  
ATOM   1987  C   ALA P 148       3.926 -10.864 -22.374  0.00  0.00      PRO  C  
ATOM   1988  O   ALA P 148       3.443 -11.475 -21.417  0.00  0.00      PRO  O  
ATOM   1989  CB  ALA P 148       6.369 -10.569 -22.657  0.00  0.00      PRO  C  
ATOM   1990  HN  ALA P 148       5.756 -10.904 -25.126  0.00  0.00      PRO  H  
ATOM   1991  HA  ALA P 148       5.203 -12.383 -22.839  0.00  0.00      PRO  H  
ATOM   1992  HB1 ALA P 148       7.176 -10.865 -23.361  0.00  0.00      PRO  H  
ATOM   1993  HB2 ALA P 148       6.128  -9.486 -22.606  0.00  0.00      PRO  H  
ATOM   1994  HB3 ALA P 148       6.689 -10.950 -21.663  0.00  0.00      PRO  H  
ATOM   1995  N   ARG P 149       3.325  -9.755 -22.872  0.00  0.00      PRO  N  
ATOM   1996  CA  ARG P 149       2.447  -8.832 -22.113  0.00  0.00      PRO  C  
ATOM   1997  C   ARG P 149       1.002  -9.118 -22.478  0.00  0.00      PRO  C  
ATOM   1998  O   ARG P 149       0.081  -8.302 -22.288  0.00  0.00      PRO  O  
ATOM   1999  CB  ARG P 149       2.767  -7.321 -22.276  0.00  0.00      PRO  C  
ATOM   2000  CG  ARG P 149       4.187  -6.847 -21.774  0.00  0.00      PRO  C  
ATOM   2001  CD  ARG P 149       4.455  -5.354 -22.162  0.00  0.00      PRO  C  
ATOM   2002  NE  ARG P 149       3.470  -4.376 -21.588  0.00  0.00      PRO  N1+
ATOM   2003  CZ  ARG P 149       2.730  -3.568 -22.316  0.00  0.00      PRO  C  
ATOM   2004  NH1 ARG P 149       2.870  -3.291 -23.631  0.00  0.00      PRO  N  
ATOM   2005  NH2 ARG P 149       1.903  -2.771 -21.673  0.00  0.00      PRO  N  
ATOM   2006  HN  ARG P 149       3.521  -9.343 -23.758  0.00  0.00      PRO  H  
ATOM   2007  HA  ARG P 149       2.552  -9.079 -21.067  0.00  0.00      PRO  H  
ATOM   2008  HB1 ARG P 149       2.014  -6.612 -21.871  0.00  0.00      PRO  H  
ATOM   2009  HB2 ARG P 149       2.855  -7.201 -23.377  0.00  0.00      PRO  H  
ATOM   2010  HG1 ARG P 149       4.995  -7.448 -22.241  0.00  0.00      PRO  H  
ATOM   2011  HG2 ARG P 149       4.302  -7.102 -20.698  0.00  0.00      PRO  H  
ATOM   2012  HD1 ARG P 149       4.501  -5.312 -23.271  0.00  0.00      PRO  H  
ATOM   2013  HD2 ARG P 149       5.441  -5.083 -21.728  0.00  0.00      PRO  H  
ATOM   2014  HE  ARG P 149       3.389  -4.206 -20.606  0.00  0.00      PRO  H  
ATOM   2015 HH11 ARG P 149       3.693  -3.587 -24.115  0.00  0.00      PRO  H  
ATOM   2016 HH12 ARG P 149       2.251  -2.582 -23.967  0.00  0.00      PRO  H  
ATOM   2017 HH21 ARG P 149       1.908  -2.864 -20.677  0.00  0.00      PRO  H  
ATOM   2018 HH22 ARG P 149       1.468  -1.984 -22.110  0.00  0.00      PRO  H  
ATOM   2019  N   THR P 150       0.799 -10.343 -23.080  0.00  0.00      PRO  N  
ATOM   2020  CA  THR P 150      -0.599 -10.943 -23.210  0.00  0.00      PRO  C  
ATOM   2021  C   THR P 150      -1.307 -11.211 -21.901  0.00  0.00      PRO  C  
ATOM   2022  O   THR P 150      -0.615 -11.657 -20.950  0.00  0.00      PRO  O  
ATOM   2023  CB  THR P 150      -0.847 -11.931 -24.301  0.00  0.00      PRO  C  
ATOM   2024  OG1 THR P 150       0.029 -13.043 -24.203  0.00  0.00      PRO  O  
ATOM   2025  CG2 THR P 150      -0.564 -11.389 -25.710  0.00  0.00      PRO  C  
ATOM   2026  HN  THR P 150       1.551 -10.956 -23.313  0.00  0.00      PRO  H  
ATOM   2027  HA  THR P 150      -1.227 -10.151 -23.591  0.00  0.00      PRO  H  
ATOM   2028  HB  THR P 150      -1.903 -12.270 -24.354  0.00  0.00      PRO  H  
ATOM   2029  HG1 THR P 150       0.880 -12.689 -23.937  0.00  0.00      PRO  H  
ATOM   2030 HG21 THR P 150      -0.372 -12.206 -26.438  0.00  0.00      PRO  H  
ATOM   2031 HG22 THR P 150      -1.430 -10.777 -26.038  0.00  0.00      PRO  H  
ATOM   2032 HG23 THR P 150       0.355 -10.783 -25.862  0.00  0.00      PRO  H  
ATOM   2033  N   LEU P 151      -2.608 -10.837 -21.764  0.00  0.00      PRO  N  
ATOM   2034  CA  LEU P 151      -3.463 -10.979 -20.593  0.00  0.00      PRO  C  
ATOM   2035  C   LEU P 151      -3.125 -12.196 -19.718  0.00  0.00      PRO  C  
ATOM   2036  O   LEU P 151      -3.160 -12.078 -18.473  0.00  0.00      PRO  O  
ATOM   2037  CB  LEU P 151      -4.923 -10.850 -20.941  0.00  0.00      PRO  C  
ATOM   2038  CG  LEU P 151      -5.903 -11.200 -19.777  0.00  0.00      PRO  C  
ATOM   2039  CD1 LEU P 151      -7.035 -10.155 -19.837  0.00  0.00      PRO  C  
ATOM   2040  CD2 LEU P 151      -6.538 -12.626 -19.844  0.00  0.00      PRO  C  
ATOM   2041  HN  LEU P 151      -3.072 -10.363 -22.509  0.00  0.00      PRO  H  
ATOM   2042  HA  LEU P 151      -3.235 -10.113 -19.989  0.00  0.00      PRO  H  
ATOM   2043  HB1 LEU P 151      -5.248 -11.282 -21.912  0.00  0.00      PRO  H  
ATOM   2044  HB2 LEU P 151      -5.041  -9.752 -21.062  0.00  0.00      PRO  H  
ATOM   2045  HG  LEU P 151      -5.350 -11.080 -18.821  0.00  0.00      PRO  H  
ATOM   2046 HD11 LEU P 151      -7.494 -10.175 -20.848  0.00  0.00      PRO  H  
ATOM   2047 HD12 LEU P 151      -7.789 -10.427 -19.066  0.00  0.00      PRO  H  
ATOM   2048 HD13 LEU P 151      -6.630  -9.140 -19.636  0.00  0.00      PRO  H  
ATOM   2049 HD21 LEU P 151      -6.976 -12.837 -20.843  0.00  0.00      PRO  H  
ATOM   2050 HD22 LEU P 151      -5.729 -13.379 -19.736  0.00  0.00      PRO  H  
ATOM   2051 HD23 LEU P 151      -7.422 -12.766 -19.186  0.00  0.00      PRO  H  
ATOM   2052  N   THR P 152      -2.783 -13.374 -20.236  0.00  0.00      PRO  N  
ATOM   2053  CA  THR P 152      -2.383 -14.556 -19.554  0.00  0.00      PRO  C  
ATOM   2054  C   THR P 152      -1.167 -14.397 -18.614  0.00  0.00      PRO  C  
ATOM   2055  O   THR P 152      -1.319 -14.705 -17.461  0.00  0.00      PRO  O  
ATOM   2056  CB  THR P 152      -2.265 -15.736 -20.436  0.00  0.00      PRO  C  
ATOM   2057  OG1 THR P 152      -1.923 -16.957 -19.786  0.00  0.00      PRO  O  
ATOM   2058  CG2 THR P 152      -1.179 -15.537 -21.556  0.00  0.00      PRO  C  
ATOM   2059  HN  THR P 152      -2.965 -13.340 -21.216  0.00  0.00      PRO  H  
ATOM   2060  HA  THR P 152      -3.253 -14.638 -18.919  0.00  0.00      PRO  H  
ATOM   2061  HB  THR P 152      -3.270 -15.870 -20.891  0.00  0.00      PRO  H  
ATOM   2062  HG1 THR P 152      -2.475 -17.054 -19.007  0.00  0.00      PRO  H  
ATOM   2063 HG21 THR P 152      -1.264 -14.575 -22.104  0.00  0.00      PRO  H  
ATOM   2064 HG22 THR P 152      -0.159 -15.669 -21.136  0.00  0.00      PRO  H  
ATOM   2065 HG23 THR P 152      -1.347 -16.385 -22.254  0.00  0.00      PRO  H  
ATOM   2066  N   TYR P 153      -0.070 -13.688 -19.001  0.00  0.00      PRO  N  
ATOM   2067  CA  TYR P 153       1.023 -13.565 -18.085  0.00  0.00      PRO  C  
ATOM   2068  C   TYR P 153       0.728 -12.564 -17.034  0.00  0.00      PRO  C  
ATOM   2069  O   TYR P 153       1.254 -12.554 -15.945  0.00  0.00      PRO  O  
ATOM   2070  CB  TYR P 153       2.400 -13.479 -18.819  0.00  0.00      PRO  C  
ATOM   2071  CG  TYR P 153       2.590 -14.405 -19.964  0.00  0.00      PRO  C  
ATOM   2072  CD1 TYR P 153       3.325 -15.565 -19.778  0.00  0.00      PRO  C  
ATOM   2073  CE1 TYR P 153       3.514 -16.563 -20.802  0.00  0.00      PRO  C  
ATOM   2074  CZ  TYR P 153       2.999 -16.174 -22.020  0.00  0.00      PRO  C  
ATOM   2075  OH  TYR P 153       3.242 -17.052 -23.106  0.00  0.00      PRO  O  
ATOM   2076  CD2 TYR P 153       2.139 -14.087 -21.236  0.00  0.00      PRO  C  
ATOM   2077  CE2 TYR P 153       2.243 -14.977 -22.286  0.00  0.00      PRO  C  
ATOM   2078  HN  TYR P 153      -0.065 -13.353 -19.941  0.00  0.00      PRO  H  
ATOM   2079  HA  TYR P 153       1.029 -14.465 -17.488  0.00  0.00      PRO  H  
ATOM   2080  HB1 TYR P 153       3.330 -13.604 -18.223  0.00  0.00      PRO  H  
ATOM   2081  HB2 TYR P 153       2.520 -12.414 -19.111  0.00  0.00      PRO  H  
ATOM   2082  HD1 TYR P 153       3.789 -15.725 -18.815  0.00  0.00      PRO  H  
ATOM   2083  HE1 TYR P 153       4.299 -17.290 -20.651  0.00  0.00      PRO  H  
ATOM   2084  HH  TYR P 153       4.143 -17.372 -23.024  0.00  0.00      PRO  H  
ATOM   2085  HD2 TYR P 153       1.662 -13.118 -21.246  0.00  0.00      PRO  H  
ATOM   2086  HE2 TYR P 153       1.964 -14.752 -23.305  0.00  0.00      PRO  H  
ATOM   2087  N   GLY P 154      -0.207 -11.640 -17.257  0.00  0.00      PRO  N  
ATOM   2088  CA  GLY P 154      -0.836 -10.780 -16.284  0.00  0.00      PRO  C  
ATOM   2089  C   GLY P 154      -1.568 -11.534 -15.204  0.00  0.00      PRO  C  
ATOM   2090  O   GLY P 154      -1.394 -11.289 -14.055  0.00  0.00      PRO  O  
ATOM   2091  HN  GLY P 154      -0.716 -11.726 -18.110  0.00  0.00      PRO  H  
ATOM   2092  HA1 GLY P 154      -1.416 -10.055 -16.835  0.00  0.00      PRO  H  
ATOM   2093  HA2 GLY P 154      -0.017 -10.318 -15.753  0.00  0.00      PRO  H  
ATOM   2094  N   VAL P 155      -2.396 -12.501 -15.577  0.00  0.00      PRO  N  
ATOM   2095  CA  VAL P 155      -3.067 -13.427 -14.742  0.00  0.00      PRO  C  
ATOM   2096  C   VAL P 155      -2.088 -14.321 -13.875  0.00  0.00      PRO  C  
ATOM   2097  O   VAL P 155      -2.243 -14.315 -12.594  0.00  0.00      PRO  O  
ATOM   2098  CB  VAL P 155      -4.054 -14.319 -15.495  0.00  0.00      PRO  C  
ATOM   2099  CG1 VAL P 155      -4.865 -15.161 -14.505  0.00  0.00      PRO  C  
ATOM   2100  CG2 VAL P 155      -5.151 -13.436 -16.259  0.00  0.00      PRO  C  
ATOM   2101  HN  VAL P 155      -2.676 -12.454 -16.533  0.00  0.00      PRO  H  
ATOM   2102  HA  VAL P 155      -3.632 -12.839 -14.035  0.00  0.00      PRO  H  
ATOM   2103  HB  VAL P 155      -3.503 -14.944 -16.229  0.00  0.00      PRO  H  
ATOM   2104 HG11 VAL P 155      -4.220 -15.944 -14.052  0.00  0.00      PRO  H  
ATOM   2105 HG12 VAL P 155      -5.453 -14.530 -13.804  0.00  0.00      PRO  H  
ATOM   2106 HG13 VAL P 155      -5.546 -15.804 -15.102  0.00  0.00      PRO  H  
ATOM   2107 HG21 VAL P 155      -5.983 -13.065 -15.622  0.00  0.00      PRO  H  
ATOM   2108 HG22 VAL P 155      -4.592 -12.646 -16.804  0.00  0.00      PRO  H  
ATOM   2109 HG23 VAL P 155      -5.725 -14.046 -16.988  0.00  0.00      PRO  H  
ATOM   2110  N   ILE P 156      -1.089 -15.041 -14.530  0.00  0.00      PRO  N  
ATOM   2111  CA  ILE P 156      -0.087 -15.853 -13.786  0.00  0.00      PRO  C  
ATOM   2112  C   ILE P 156       0.832 -15.026 -12.925  0.00  0.00      PRO  C  
ATOM   2113  O   ILE P 156       1.264 -15.508 -11.872  0.00  0.00      PRO  O  
ATOM   2114  CB  ILE P 156       0.795 -16.703 -14.707  0.00  0.00      PRO  C  
ATOM   2115  CG2 ILE P 156       1.820 -17.664 -14.024  0.00  0.00      PRO  C  
ATOM   2116  CG1 ILE P 156       0.021 -17.584 -15.722  0.00  0.00      PRO  C  
ATOM   2117  CD  ILE P 156      -1.145 -18.494 -15.166  0.00  0.00      PRO  C  
ATOM   2118  HN  ILE P 156      -1.090 -15.205 -15.513  0.00  0.00      PRO  H  
ATOM   2119  HA  ILE P 156      -0.592 -16.637 -13.242  0.00  0.00      PRO  H  
ATOM   2120  HB  ILE P 156       1.385 -16.010 -15.344  0.00  0.00      PRO  H  
ATOM   2121 HG21 ILE P 156       2.557 -17.115 -13.399  0.00  0.00      PRO  H  
ATOM   2122 HG22 ILE P 156       1.370 -18.389 -13.312  0.00  0.00      PRO  H  
ATOM   2123 HG23 ILE P 156       2.388 -18.219 -14.801  0.00  0.00      PRO  H  
ATOM   2124 HG11 ILE P 156       0.788 -18.285 -16.116  0.00  0.00      PRO  H  
ATOM   2125 HG12 ILE P 156      -0.378 -16.939 -16.534  0.00  0.00      PRO  H  
ATOM   2126  HD1 ILE P 156      -1.491 -19.142 -15.999  0.00  0.00      PRO  H  
ATOM   2127  HD2 ILE P 156      -0.899 -19.109 -14.274  0.00  0.00      PRO  H  
ATOM   2128  HD3 ILE P 156      -2.008 -17.892 -14.808  0.00  0.00      PRO  H  
ATOM   2129  N   THR P 157       1.158 -13.833 -13.367  0.00  0.00      PRO  N  
ATOM   2130  CA  THR P 157       1.898 -12.878 -12.508  0.00  0.00      PRO  C  
ATOM   2131  C   THR P 157       1.089 -12.395 -11.354  0.00  0.00      PRO  C  
ATOM   2132  O   THR P 157       1.601 -12.404 -10.236  0.00  0.00      PRO  O  
ATOM   2133  CB  THR P 157       2.608 -11.714 -13.129  0.00  0.00      PRO  C  
ATOM   2134  OG1 THR P 157       1.789 -10.950 -14.018  0.00  0.00      PRO  O  
ATOM   2135  CG2 THR P 157       3.806 -12.302 -13.921  0.00  0.00      PRO  C  
ATOM   2136  HN  THR P 157       1.059 -13.609 -14.333  0.00  0.00      PRO  H  
ATOM   2137  HA  THR P 157       2.656 -13.517 -12.080  0.00  0.00      PRO  H  
ATOM   2138  HB  THR P 157       3.010 -11.051 -12.333  0.00  0.00      PRO  H  
ATOM   2139  HG1 THR P 157       1.557 -11.661 -14.620  0.00  0.00      PRO  H  
ATOM   2140 HG21 THR P 157       4.565 -12.702 -13.215  0.00  0.00      PRO  H  
ATOM   2141 HG22 THR P 157       3.520 -13.075 -14.665  0.00  0.00      PRO  H  
ATOM   2142 HG23 THR P 157       4.281 -11.440 -14.437  0.00  0.00      PRO  H  
ATOM   2143  N   SER P 158      -0.183 -12.066 -11.577  0.00  0.00      PRO  N  
ATOM   2144  CA  SER P 158      -1.128 -11.771 -10.475  0.00  0.00      PRO  C  
ATOM   2145  C   SER P 158      -1.393 -12.896  -9.437  0.00  0.00      PRO  C  
ATOM   2146  O   SER P 158      -1.263 -12.729  -8.197  0.00  0.00      PRO  O  
ATOM   2147  CB  SER P 158      -2.506 -11.220 -11.004  0.00  0.00      PRO  C  
ATOM   2148  OG  SER P 158      -2.316  -9.948 -11.691  0.00  0.00      PRO  O  
ATOM   2149  HN  SER P 158      -0.522 -12.114 -12.513  0.00  0.00      PRO  H  
ATOM   2150  HA  SER P 158      -0.705 -10.964  -9.894  0.00  0.00      PRO  H  
ATOM   2151  HB1 SER P 158      -3.140 -10.898 -10.150  0.00  0.00      PRO  H  
ATOM   2152  HB2 SER P 158      -3.099 -11.940 -11.608  0.00  0.00      PRO  H  
ATOM   2153  HG1 SER P 158      -1.576 -10.124 -12.278  0.00  0.00      PRO  H  
ATOM   2154  N   LEU P 159      -1.744 -14.085  -9.959  0.00  0.00      PRO  N  
ATOM   2155  CA  LEU P 159      -1.706 -15.293  -9.131  0.00  0.00      PRO  C  
ATOM   2156  C   LEU P 159      -0.500 -15.468  -8.164  0.00  0.00      PRO  C  
ATOM   2157  O   LEU P 159      -0.733 -15.731  -6.991  0.00  0.00      PRO  O  
ATOM   2158  CB  LEU P 159      -1.867 -16.512 -10.035  0.00  0.00      PRO  C  
ATOM   2159  CG  LEU P 159      -1.914 -17.969  -9.411  0.00  0.00      PRO  C  
ATOM   2160  CD1 LEU P 159      -3.128 -18.382  -8.549  0.00  0.00      PRO  C  
ATOM   2161  CD2 LEU P 159      -1.873 -18.952 -10.571  0.00  0.00      PRO  C  
ATOM   2162  HN  LEU P 159      -2.021 -14.244 -10.904  0.00  0.00      PRO  H  
ATOM   2163  HA  LEU P 159      -2.561 -15.216  -8.476  0.00  0.00      PRO  H  
ATOM   2164  HB1 LEU P 159      -1.005 -16.576 -10.733  0.00  0.00      PRO  H  
ATOM   2165  HB2 LEU P 159      -2.790 -16.477 -10.653  0.00  0.00      PRO  H  
ATOM   2166  HG  LEU P 159      -1.005 -18.116  -8.789  0.00  0.00      PRO  H  
ATOM   2167 HD11 LEU P 159      -3.435 -17.536  -7.897  0.00  0.00      PRO  H  
ATOM   2168 HD12 LEU P 159      -4.067 -18.391  -9.143  0.00  0.00      PRO  H  
ATOM   2169 HD13 LEU P 159      -3.003 -19.317  -7.963  0.00  0.00      PRO  H  
ATOM   2170 HD21 LEU P 159      -2.914 -19.057 -10.945  0.00  0.00      PRO  H  
ATOM   2171 HD22 LEU P 159      -1.062 -18.646 -11.266  0.00  0.00      PRO  H  
ATOM   2172 HD23 LEU P 159      -1.501 -19.912 -10.154  0.00  0.00      PRO  H  
ATOM   2173  N   ALA P 160       0.739 -15.316  -8.769  0.00  0.00      PRO  N  
ATOM   2174  CA  ALA P 160       2.004 -15.285  -8.037  0.00  0.00      PRO  C  
ATOM   2175  C   ALA P 160       2.075 -14.160  -7.016  0.00  0.00      PRO  C  
ATOM   2176  O   ALA P 160       2.628 -14.258  -5.925  0.00  0.00      PRO  O  
ATOM   2177  CB  ALA P 160       3.062 -15.103  -9.122  0.00  0.00      PRO  C  
ATOM   2178  HN  ALA P 160       0.830 -15.124  -9.743  0.00  0.00      PRO  H  
ATOM   2179  HA  ALA P 160       2.095 -16.312  -7.715  0.00  0.00      PRO  H  
ATOM   2180  HB1 ALA P 160       2.931 -14.180  -9.726  0.00  0.00      PRO  H  
ATOM   2181  HB2 ALA P 160       4.026 -14.968  -8.585  0.00  0.00      PRO  H  
ATOM   2182  HB3 ALA P 160       3.088 -15.964  -9.825  0.00  0.00      PRO  H  
ATOM   2183  N   THR P 161       1.529 -12.979  -7.373  0.00  0.00      PRO  N  
ATOM   2184  CA  THR P 161       1.665 -11.745  -6.596  0.00  0.00      PRO  C  
ATOM   2185  C   THR P 161       0.886 -11.887  -5.281  0.00  0.00      PRO  C  
ATOM   2186  O   THR P 161       1.380 -11.806  -4.155  0.00  0.00      PRO  O  
ATOM   2187  CB  THR P 161       1.116 -10.528  -7.316  0.00  0.00      PRO  C  
ATOM   2188  OG1 THR P 161       1.769 -10.321  -8.589  0.00  0.00      PRO  O  
ATOM   2189  CG2 THR P 161       1.206  -9.248  -6.494  0.00  0.00      PRO  C  
ATOM   2190  HN  THR P 161       1.141 -12.907  -8.289  0.00  0.00      PRO  H  
ATOM   2191  HA  THR P 161       2.683 -11.564  -6.285  0.00  0.00      PRO  H  
ATOM   2192  HB  THR P 161       0.079 -10.671  -7.690  0.00  0.00      PRO  H  
ATOM   2193  HG1 THR P 161       1.642 -11.100  -9.135  0.00  0.00      PRO  H  
ATOM   2194 HG21 THR P 161       2.223  -9.197  -6.048  0.00  0.00      PRO  H  
ATOM   2195 HG22 THR P 161       1.043  -8.386  -7.176  0.00  0.00      PRO  H  
ATOM   2196 HG23 THR P 161       0.621  -9.143  -5.556  0.00  0.00      PRO  H  
ATOM   2197  N   TRP P 162      -0.420 -12.375  -5.430  0.00  0.00      PRO  N  
ATOM   2198  CA  TRP P 162      -1.318 -12.881  -4.391  0.00  0.00      PRO  C  
ATOM   2199  C   TRP P 162      -0.685 -13.970  -3.531  0.00  0.00      PRO  C  
ATOM   2200  O   TRP P 162      -0.520 -13.844  -2.323  0.00  0.00      PRO  O  
ATOM   2201  CB  TRP P 162      -2.631 -13.339  -5.067  0.00  0.00      PRO  C  
ATOM   2202  CG  TRP P 162      -3.433 -12.228  -5.680  0.00  0.00      PRO  C  
ATOM   2203  CD1 TRP P 162      -3.991 -12.332  -6.962  0.00  0.00      PRO  C  
ATOM   2204  NE1 TRP P 162      -4.811 -11.236  -7.137  0.00  0.00      PRO  N  
ATOM   2205  CE2 TRP P 162      -4.778 -10.480  -6.039  0.00  0.00      PRO  C  
ATOM   2206  CD2 TRP P 162      -4.002 -11.052  -5.007  0.00  0.00      PRO  C  
ATOM   2207  CE3 TRP P 162      -3.980 -10.591  -3.691  0.00  0.00      PRO  C  
ATOM   2208  CZ3 TRP P 162      -4.781  -9.467  -3.434  0.00  0.00      PRO  C  
ATOM   2209  CZ2 TRP P 162      -5.331  -9.262  -5.781  0.00  0.00      PRO  C  
ATOM   2210  CH2 TRP P 162      -5.424  -8.772  -4.456  0.00  0.00      PRO  C  
ATOM   2211  HN  TRP P 162      -0.769 -12.420  -6.362  0.00  0.00      PRO  H  
ATOM   2212  HA  TRP P 162      -1.605 -12.055  -3.758  0.00  0.00      PRO  H  
ATOM   2213  HB1 TRP P 162      -3.284 -13.805  -4.299  0.00  0.00      PRO  H  
ATOM   2214  HB2 TRP P 162      -2.377 -14.190  -5.736  0.00  0.00      PRO  H  
ATOM   2215  HD1 TRP P 162      -3.645 -12.922  -7.797  0.00  0.00      PRO  H  
ATOM   2216  HE1 TRP P 162      -4.828 -10.812  -8.015  0.00  0.00      PRO  H  
ATOM   2217  HE3 TRP P 162      -3.432 -11.077  -2.897  0.00  0.00      PRO  H  
ATOM   2218  HZ3 TRP P 162      -4.882  -9.210  -2.390  0.00  0.00      PRO  H  
ATOM   2219  HZ2 TRP P 162      -5.828  -8.730  -6.579  0.00  0.00      PRO  H  
ATOM   2220  HH2 TRP P 162      -5.908  -7.846  -4.187  0.00  0.00      PRO  H  
ATOM   2221  N   SER P 163      -0.109 -14.998  -4.201  0.00  0.00      PRO  N  
ATOM   2222  CA  SER P 163       0.644 -16.038  -3.442  0.00  0.00      PRO  C  
ATOM   2223  C   SER P 163       1.754 -15.645  -2.567  0.00  0.00      PRO  C  
ATOM   2224  O   SER P 163       1.731 -15.957  -1.369  0.00  0.00      PRO  O  
ATOM   2225  CB  SER P 163       1.149 -17.127  -4.407  0.00  0.00      PRO  C  
ATOM   2226  OG  SER P 163       0.060 -17.753  -5.118  0.00  0.00      PRO  O  
ATOM   2227  HN  SER P 163      -0.135 -15.000  -5.197  0.00  0.00      PRO  H  
ATOM   2228  HA  SER P 163      -0.104 -16.482  -2.803  0.00  0.00      PRO  H  
ATOM   2229  HB1 SER P 163       1.657 -17.906  -3.800  0.00  0.00      PRO  H  
ATOM   2230  HB2 SER P 163       1.853 -16.626  -5.106  0.00  0.00      PRO  H  
ATOM   2231  HG1 SER P 163      -0.275 -17.141  -5.777  0.00  0.00      PRO  H  
ATOM   2232  N   VAL P 164       2.650 -14.830  -3.176  0.00  0.00      PRO  N  
ATOM   2233  CA  VAL P 164       3.742 -14.184  -2.477  0.00  0.00      PRO  C  
ATOM   2234  C   VAL P 164       3.363 -13.223  -1.368  0.00  0.00      PRO  C  
ATOM   2235  O   VAL P 164       3.963 -13.353  -0.316  0.00  0.00      PRO  O  
ATOM   2236  CB  VAL P 164       4.775 -13.474  -3.500  0.00  0.00      PRO  C  
ATOM   2237  CG1 VAL P 164       5.748 -12.535  -2.804  0.00  0.00      PRO  C  
ATOM   2238  CG2 VAL P 164       5.450 -14.473  -4.404  0.00  0.00      PRO  C  
ATOM   2239  HN  VAL P 164       2.578 -14.653  -4.154  0.00  0.00      PRO  H  
ATOM   2240  HA  VAL P 164       4.313 -15.022  -2.103  0.00  0.00      PRO  H  
ATOM   2241  HB  VAL P 164       4.187 -12.903  -4.249  0.00  0.00      PRO  H  
ATOM   2242 HG11 VAL P 164       6.400 -12.840  -1.958  0.00  0.00      PRO  H  
ATOM   2243 HG12 VAL P 164       6.417 -12.172  -3.613  0.00  0.00      PRO  H  
ATOM   2244 HG13 VAL P 164       5.264 -11.574  -2.527  0.00  0.00      PRO  H  
ATOM   2245 HG21 VAL P 164       4.774 -15.267  -4.788  0.00  0.00      PRO  H  
ATOM   2246 HG22 VAL P 164       5.946 -13.940  -5.243  0.00  0.00      PRO  H  
ATOM   2247 HG23 VAL P 164       6.285 -14.946  -3.845  0.00  0.00      PRO  H  
ATOM   2248  N   ALA P 165       2.294 -12.374  -1.580  0.00  0.00      PRO  N  
ATOM   2249  CA  ALA P 165       1.752 -11.541  -0.587  0.00  0.00      PRO  C  
ATOM   2250  C   ALA P 165       1.164 -12.299   0.561  0.00  0.00      PRO  C  
ATOM   2251  O   ALA P 165       1.174 -11.821   1.695  0.00  0.00      PRO  O  
ATOM   2252  CB  ALA P 165       0.742 -10.578  -1.160  0.00  0.00      PRO  C  
ATOM   2253  HN  ALA P 165       1.867 -12.358  -2.481  0.00  0.00      PRO  H  
ATOM   2254  HA  ALA P 165       2.557 -10.869  -0.327  0.00  0.00      PRO  H  
ATOM   2255  HB1 ALA P 165      -0.080 -11.076  -1.718  0.00  0.00      PRO  H  
ATOM   2256  HB2 ALA P 165       0.325  -9.922  -0.367  0.00  0.00      PRO  H  
ATOM   2257  HB3 ALA P 165       1.230  -9.820  -1.809  0.00  0.00      PRO  H  
ATOM   2258  N   VAL P 166       0.560 -13.461   0.250  0.00  0.00      PRO  N  
ATOM   2259  CA  VAL P 166      -0.065 -14.256   1.280  0.00  0.00      PRO  C  
ATOM   2260  C   VAL P 166       1.061 -14.789   2.128  0.00  0.00      PRO  C  
ATOM   2261  O   VAL P 166       1.038 -14.810   3.348  0.00  0.00      PRO  O  
ATOM   2262  CB  VAL P 166      -1.086 -15.300   0.971  0.00  0.00      PRO  C  
ATOM   2263  CG1 VAL P 166      -1.389 -16.146   2.193  0.00  0.00      PRO  C  
ATOM   2264  CG2 VAL P 166      -2.353 -14.579   0.550  0.00  0.00      PRO  C  
ATOM   2265  HN  VAL P 166       0.404 -13.678  -0.711  0.00  0.00      PRO  H  
ATOM   2266  HA  VAL P 166      -0.604 -13.522   1.860  0.00  0.00      PRO  H  
ATOM   2267  HB  VAL P 166      -0.766 -15.944   0.124  0.00  0.00      PRO  H  
ATOM   2268 HG11 VAL P 166      -1.480 -15.417   3.026  0.00  0.00      PRO  H  
ATOM   2269 HG12 VAL P 166      -2.287 -16.800   2.171  0.00  0.00      PRO  H  
ATOM   2270 HG13 VAL P 166      -0.590 -16.890   2.401  0.00  0.00      PRO  H  
ATOM   2271 HG21 VAL P 166      -3.173 -15.268   0.255  0.00  0.00      PRO  H  
ATOM   2272 HG22 VAL P 166      -2.811 -14.037   1.405  0.00  0.00      PRO  H  
ATOM   2273 HG23 VAL P 166      -2.186 -13.903  -0.316  0.00  0.00      PRO  H  
ATOM   2274  N   PHE P 167       2.203 -15.194   1.502  0.00  0.00      PRO  N  
ATOM   2275  CA  PHE P 167       3.369 -15.687   2.216  0.00  0.00      PRO  C  
ATOM   2276  C   PHE P 167       4.003 -14.545   3.047  0.00  0.00      PRO  C  
ATOM   2277  O   PHE P 167       4.554 -14.788   4.099  0.00  0.00      PRO  O  
ATOM   2278  CB  PHE P 167       4.499 -16.150   1.339  0.00  0.00      PRO  C  
ATOM   2279  CG  PHE P 167       4.086 -17.326   0.525  0.00  0.00      PRO  C  
ATOM   2280  CD1 PHE P 167       3.234 -18.369   0.946  0.00  0.00      PRO  C  
ATOM   2281  CE1 PHE P 167       2.850 -19.404   0.102  0.00  0.00      PRO  C  
ATOM   2282  CZ  PHE P 167       3.193 -19.486  -1.225  0.00  0.00      PRO  C  
ATOM   2283  CD2 PHE P 167       4.638 -17.488  -0.755  0.00  0.00      PRO  C  
ATOM   2284  CE2 PHE P 167       4.068 -18.475  -1.700  0.00  0.00      PRO  C  
ATOM   2285  HN  PHE P 167       2.210 -15.322   0.513  0.00  0.00      PRO  H  
ATOM   2286  HA  PHE P 167       3.159 -16.534   2.853  0.00  0.00      PRO  H  
ATOM   2287  HB1 PHE P 167       5.445 -16.503   1.802  0.00  0.00      PRO  H  
ATOM   2288  HB2 PHE P 167       4.660 -15.376   0.559  0.00  0.00      PRO  H  
ATOM   2289  HD1 PHE P 167       2.879 -18.436   1.964  0.00  0.00      PRO  H  
ATOM   2290  HE1 PHE P 167       2.148 -20.109   0.520  0.00  0.00      PRO  H  
ATOM   2291  HZ  PHE P 167       2.777 -20.248  -1.868  0.00  0.00      PRO  H  
ATOM   2292  HD2 PHE P 167       5.249 -16.662  -1.088  0.00  0.00      PRO  H  
ATOM   2293  HE2 PHE P 167       4.357 -18.487  -2.741  0.00  0.00      PRO  H  
ATOM   2294  N   ALA P 168       4.051 -13.325   2.541  0.00  0.00      PRO  N  
ATOM   2295  CA  ALA P 168       4.577 -12.174   3.215  0.00  0.00      PRO  C  
ATOM   2296  C   ALA P 168       3.710 -11.819   4.442  0.00  0.00      PRO  C  
ATOM   2297  O   ALA P 168       4.154 -11.656   5.612  0.00  0.00      PRO  O  
ATOM   2298  CB  ALA P 168       4.496 -10.912   2.190  0.00  0.00      PRO  C  
ATOM   2299  HN  ALA P 168       3.808 -13.183   1.585  0.00  0.00      PRO  H  
ATOM   2300  HA  ALA P 168       5.588 -12.452   3.475  0.00  0.00      PRO  H  
ATOM   2301  HB1 ALA P 168       4.978 -11.215   1.235  0.00  0.00      PRO  H  
ATOM   2302  HB2 ALA P 168       3.489 -10.466   2.050  0.00  0.00      PRO  H  
ATOM   2303  HB3 ALA P 168       5.059 -10.026   2.553  0.00  0.00      PRO  H  
ATOM   2304  N   SER P 169       2.407 -11.885   4.199  0.00  0.00      PRO  N  
ATOM   2305  CA  SER P 169       1.428 -11.711   5.286  0.00  0.00      PRO  C  
ATOM   2306  C   SER P 169       1.527 -12.807   6.438  0.00  0.00      PRO  C  
ATOM   2307  O   SER P 169       1.389 -12.423   7.654  0.00  0.00      PRO  O  
ATOM   2308  CB  SER P 169      -0.065 -11.705   4.693  0.00  0.00      PRO  C  
ATOM   2309  OG  SER P 169      -0.992 -11.934   5.796  0.00  0.00      PRO  O  
ATOM   2310  HN  SER P 169       2.111 -12.272   3.329  0.00  0.00      PRO  H  
ATOM   2311  HA  SER P 169       1.733 -10.850   5.862  0.00  0.00      PRO  H  
ATOM   2312  HB1 SER P 169      -0.081 -12.615   4.055  0.00  0.00      PRO  H  
ATOM   2313  HB2 SER P 169      -0.244 -10.785   4.096  0.00  0.00      PRO  H  
ATOM   2314  HG1 SER P 169      -1.816 -11.883   5.306  0.00  0.00      PRO  H  
ATOM   2315  N   LEU P 170       1.622 -14.129   6.188  0.00  0.00      PRO  N  
ATOM   2316  CA  LEU P 170       1.621 -15.226   7.151  0.00  0.00      PRO  C  
ATOM   2317  C   LEU P 170       2.402 -14.975   8.492  0.00  0.00      PRO  C  
ATOM   2318  O   LEU P 170       1.697 -15.040   9.493  0.00  0.00      PRO  O  
ATOM   2319  CB  LEU P 170       1.962 -16.654   6.461  0.00  0.00      PRO  C  
ATOM   2320  CG  LEU P 170       1.151 -17.370   5.390  0.00  0.00      PRO  C  
ATOM   2321  CD1 LEU P 170       1.749 -18.743   5.096  0.00  0.00      PRO  C  
ATOM   2322  CD2 LEU P 170      -0.291 -17.532   5.861  0.00  0.00      PRO  C  
ATOM   2323  HN  LEU P 170       1.763 -14.400   5.239  0.00  0.00      PRO  H  
ATOM   2324  HA  LEU P 170       0.612 -15.212   7.536  0.00  0.00      PRO  H  
ATOM   2325  HB1 LEU P 170       1.906 -17.353   7.323  0.00  0.00      PRO  H  
ATOM   2326  HB2 LEU P 170       3.011 -16.486   6.136  0.00  0.00      PRO  H  
ATOM   2327  HG  LEU P 170       1.075 -16.801   4.439  0.00  0.00      PRO  H  
ATOM   2328 HD11 LEU P 170       2.594 -18.594   4.390  0.00  0.00      PRO  H  
ATOM   2329 HD12 LEU P 170       2.157 -19.225   6.010  0.00  0.00      PRO  H  
ATOM   2330 HD13 LEU P 170       0.916 -19.345   4.675  0.00  0.00      PRO  H  
ATOM   2331 HD21 LEU P 170      -0.653 -16.507   6.089  0.00  0.00      PRO  H  
ATOM   2332 HD22 LEU P 170      -1.012 -17.872   5.087  0.00  0.00      PRO  H  
ATOM   2333 HD23 LEU P 170      -0.391 -18.037   6.845  0.00  0.00      PRO  H  
ATOM   2334  N   PRO P 171       3.753 -14.678   8.526  0.00  0.00      PRO  N  
ATOM   2335  CA  PRO P 171       4.417 -14.113   9.711  0.00  0.00      PRO  C  
ATOM   2336  C   PRO P 171       3.648 -13.172  10.597  0.00  0.00      PRO  C  
ATOM   2337  O   PRO P 171       3.274 -13.569  11.731  0.00  0.00      PRO  O  
ATOM   2338  CD  PRO P 171       4.700 -14.664   7.394  0.00  0.00      PRO  C  
ATOM   2339  CB  PRO P 171       5.694 -13.500   9.199  0.00  0.00      PRO  C  
ATOM   2340  CG  PRO P 171       6.063 -14.399   8.019  0.00  0.00      PRO  C  
ATOM   2341  HD1 PRO P 171       4.827 -15.595   6.801  0.00  0.00      PRO  H  
ATOM   2342  HD2 PRO P 171       4.307 -13.968   6.622  0.00  0.00      PRO  H  
ATOM   2343  HA  PRO P 171       4.638 -14.929  10.384  0.00  0.00      PRO  H  
ATOM   2344  HB1 PRO P 171       6.556 -13.498   9.900  0.00  0.00      PRO  H  
ATOM   2345  HB2 PRO P 171       5.466 -12.464   8.868  0.00  0.00      PRO  H  
ATOM   2346  HG1 PRO P 171       6.387 -15.374   8.441  0.00  0.00      PRO  H  
ATOM   2347  HG2 PRO P 171       6.686 -13.874   7.263  0.00  0.00      PRO  H  
ATOM   2348  N   GLY P 172       3.234 -11.964  10.077  0.00  0.00      PRO  N  
ATOM   2349  CA  GLY P 172       2.441 -11.048  10.911  0.00  0.00      PRO  C  
ATOM   2350  C   GLY P 172       1.111 -11.482  11.454  0.00  0.00      PRO  C  
ATOM   2351  O   GLY P 172       0.690 -11.187  12.641  0.00  0.00      PRO  O  
ATOM   2352  HN  GLY P 172       3.329 -11.681   9.125  0.00  0.00      PRO  H  
ATOM   2353  HA1 GLY P 172       2.245 -10.151  10.342  0.00  0.00      PRO  H  
ATOM   2354  HA2 GLY P 172       3.125 -10.890  11.732  0.00  0.00      PRO  H  
ATOM   2355  N   PHE P 173       0.387 -12.187  10.678  0.00  0.00      PRO  N  
ATOM   2356  CA  PHE P 173      -0.887 -12.881  11.029  0.00  0.00      PRO  C  
ATOM   2357  C   PHE P 173      -0.791 -13.923  12.154  0.00  0.00      PRO  C  
ATOM   2358  O   PHE P 173      -1.678 -13.916  12.958  0.00  0.00      PRO  O  
ATOM   2359  CB  PHE P 173      -1.408 -13.486   9.595  0.00  0.00      PRO  C  
ATOM   2360  CG  PHE P 173      -2.586 -14.438   9.550  0.00  0.00      PRO  C  
ATOM   2361  CD1 PHE P 173      -3.834 -14.139  10.120  0.00  0.00      PRO  C  
ATOM   2362  CE1 PHE P 173      -4.957 -14.975   9.939  0.00  0.00      PRO  C  
ATOM   2363  CZ  PHE P 173      -4.770 -16.200   9.284  0.00  0.00      PRO  C  
ATOM   2364  CD2 PHE P 173      -2.485 -15.564   8.720  0.00  0.00      PRO  C  
ATOM   2365  CE2 PHE P 173      -3.581 -16.477   8.603  0.00  0.00      PRO  C  
ATOM   2366  HN  PHE P 173       0.693 -12.344   9.742  0.00  0.00      PRO  H  
ATOM   2367  HA  PHE P 173      -1.633 -12.167  11.346  0.00  0.00      PRO  H  
ATOM   2368  HB1 PHE P 173      -0.525 -14.052   9.228  0.00  0.00      PRO  H  
ATOM   2369  HB2 PHE P 173      -1.459 -12.599   8.929  0.00  0.00      PRO  H  
ATOM   2370  HD1 PHE P 173      -3.903 -13.275  10.764  0.00  0.00      PRO  H  
ATOM   2371  HE1 PHE P 173      -5.900 -14.608  10.317  0.00  0.00      PRO  H  
ATOM   2372  HZ  PHE P 173      -5.557 -16.939   9.260  0.00  0.00      PRO  H  
ATOM   2373  HD2 PHE P 173      -1.598 -15.733   8.129  0.00  0.00      PRO  H  
ATOM   2374  HE2 PHE P 173      -3.441 -17.337   7.965  0.00  0.00      PRO  H  
ATOM   2375  N   LEU P 174       0.267 -14.724  12.122  0.00  0.00      PRO  N  
ATOM   2376  CA  LEU P 174       0.787 -15.464  13.258  0.00  0.00      PRO  C  
ATOM   2377  C   LEU P 174       1.047 -14.741  14.611  0.00  0.00      PRO  C  
ATOM   2378  O   LEU P 174       0.560 -15.132  15.689  0.00  0.00      PRO  O  
ATOM   2379  CB  LEU P 174       2.051 -16.339  12.931  0.00  0.00      PRO  C  
ATOM   2380  CG  LEU P 174       2.174 -17.582  13.887  0.00  0.00      PRO  C  
ATOM   2381  CD1 LEU P 174       1.245 -18.745  13.591  0.00  0.00      PRO  C  
ATOM   2382  CD2 LEU P 174       3.666 -18.082  13.741  0.00  0.00      PRO  C  
ATOM   2383  HN  LEU P 174       0.953 -14.559  11.417  0.00  0.00      PRO  H  
ATOM   2384  HA  LEU P 174       0.013 -16.167  13.529  0.00  0.00      PRO  H  
ATOM   2385  HB1 LEU P 174       3.022 -15.802  12.991  0.00  0.00      PRO  H  
ATOM   2386  HB2 LEU P 174       1.887 -16.740  11.908  0.00  0.00      PRO  H  
ATOM   2387  HG  LEU P 174       2.206 -17.269  14.952  0.00  0.00      PRO  H  
ATOM   2388 HD11 LEU P 174       0.224 -18.410  13.308  0.00  0.00      PRO  H  
ATOM   2389 HD12 LEU P 174       1.559 -19.288  12.674  0.00  0.00      PRO  H  
ATOM   2390 HD13 LEU P 174       1.104 -19.535  14.359  0.00  0.00      PRO  H  
ATOM   2391 HD21 LEU P 174       4.422 -17.329  14.051  0.00  0.00      PRO  H  
ATOM   2392 HD22 LEU P 174       3.706 -18.999  14.367  0.00  0.00      PRO  H  
ATOM   2393 HD23 LEU P 174       3.670 -18.463  12.697  0.00  0.00      PRO  H  
ATOM   2394  N   PHE P 175       1.775 -13.609  14.545  0.00  0.00      PRO  N  
ATOM   2395  CA  PHE P 175       2.245 -12.936  15.726  0.00  0.00      PRO  C  
ATOM   2396  C   PHE P 175       1.231 -12.007  16.359  0.00  0.00      PRO  C  
ATOM   2397  O   PHE P 175       1.163 -11.661  17.509  0.00  0.00      PRO  O  
ATOM   2398  CB  PHE P 175       3.505 -12.172  15.307  0.00  0.00      PRO  C  
ATOM   2399  CG  PHE P 175       4.629 -13.124  14.760  0.00  0.00      PRO  C  
ATOM   2400  CD1 PHE P 175       4.853 -14.315  15.483  0.00  0.00      PRO  C  
ATOM   2401  CE1 PHE P 175       6.089 -14.998  15.282  0.00  0.00      PRO  C  
ATOM   2402  CZ  PHE P 175       6.979 -14.569  14.264  0.00  0.00      PRO  C  
ATOM   2403  CD2 PHE P 175       5.659 -12.640  13.877  0.00  0.00      PRO  C  
ATOM   2404  CE2 PHE P 175       6.737 -13.389  13.563  0.00  0.00      PRO  C  
ATOM   2405  HN  PHE P 175       2.216 -13.365  13.684  0.00  0.00      PRO  H  
ATOM   2406  HA  PHE P 175       2.521 -13.578  16.549  0.00  0.00      PRO  H  
ATOM   2407  HB1 PHE P 175       3.900 -11.682  16.222  0.00  0.00      PRO  H  
ATOM   2408  HB2 PHE P 175       3.278 -11.423  14.519  0.00  0.00      PRO  H  
ATOM   2409  HD1 PHE P 175       4.132 -14.625  16.225  0.00  0.00      PRO  H  
ATOM   2410  HE1 PHE P 175       6.272 -15.878  15.880  0.00  0.00      PRO  H  
ATOM   2411  HZ  PHE P 175       7.828 -15.199  14.042  0.00  0.00      PRO  H  
ATOM   2412  HD2 PHE P 175       5.561 -11.652  13.452  0.00  0.00      PRO  H  
ATOM   2413  HE2 PHE P 175       7.477 -13.016  12.869  0.00  0.00      PRO  H  
ATOM   2414  N   SER P 176       0.214 -11.681  15.512  0.00  0.00      PRO  N  
ATOM   2415  CA  SER P 176      -0.827 -10.672  15.760  0.00  0.00      PRO  C  
ATOM   2416  C   SER P 176      -1.907 -11.261  16.691  0.00  0.00      PRO  C  
ATOM   2417  O   SER P 176      -2.606 -12.208  16.313  0.00  0.00      PRO  O  
ATOM   2418  CB  SER P 176      -1.665 -10.116  14.589  0.00  0.00      PRO  C  
ATOM   2419  OG  SER P 176      -2.233  -8.868  15.049  0.00  0.00      PRO  O  
ATOM   2420  HN  SER P 176       0.229 -12.058  14.589  0.00  0.00      PRO  H  
ATOM   2421  HA  SER P 176      -0.460  -9.855  16.363  0.00  0.00      PRO  H  
ATOM   2422  HB1 SER P 176      -2.462 -10.768  14.170  0.00  0.00      PRO  H  
ATOM   2423  HB2 SER P 176      -0.879  -9.796  13.871  0.00  0.00      PRO  H  
ATOM   2424  HG1 SER P 176      -2.758  -8.504  14.333  0.00  0.00      PRO  H  
ATOM   2425  N   THR P 177      -2.099 -10.631  17.824  0.00  0.00      PRO  N  
ATOM   2426  CA  THR P 177      -2.994 -11.134  18.856  0.00  0.00      PRO  C  
ATOM   2427  C   THR P 177      -3.792 -10.128  19.559  0.00  0.00      PRO  C  
ATOM   2428  O   THR P 177      -3.350  -9.015  19.788  0.00  0.00      PRO  O  
ATOM   2429  CB  THR P 177      -2.238 -12.137  19.707  0.00  0.00      PRO  C  
ATOM   2430  OG1 THR P 177      -3.149 -13.130  20.324  0.00  0.00      PRO  O  
ATOM   2431  CG2 THR P 177      -1.528 -11.385  20.836  0.00  0.00      PRO  C  
ATOM   2432  HN  THR P 177      -1.538  -9.828  18.015  0.00  0.00      PRO  H  
ATOM   2433  HA  THR P 177      -3.762 -11.702  18.351  0.00  0.00      PRO  H  
ATOM   2434  HB  THR P 177      -1.493 -12.711  19.116  0.00  0.00      PRO  H  
ATOM   2435  HG1 THR P 177      -3.056 -13.886  19.740  0.00  0.00      PRO  H  
ATOM   2436 HG21 THR P 177      -2.279 -10.827  21.435  0.00  0.00      PRO  H  
ATOM   2437 HG22 THR P 177      -1.130 -12.148  21.539  0.00  0.00      PRO  H  
ATOM   2438 HG23 THR P 177      -0.743 -10.651  20.554  0.00  0.00      PRO  H  
ATOM   2439  N   CYS P 178      -4.983 -10.570  20.032  0.00  0.00      PRO  N  
ATOM   2440  CA  CYS P 178      -5.883  -9.798  20.846  0.00  0.00      PRO  C  
ATOM   2441  C   CYS P 178      -5.487 -10.091  22.345  0.00  0.00      PRO  C  
ATOM   2442  O   CYS P 178      -5.552 -11.269  22.745  0.00  0.00      PRO  O  
ATOM   2443  CB  CYS P 178      -7.298 -10.275  20.470  0.00  0.00      PRO  C  
ATOM   2444  SG  CYS P 178      -8.697  -9.407  21.246  0.00  0.00      PRO  S  
ATOM   2445  HN  CYS P 178      -5.179 -11.540  19.908  0.00  0.00      PRO  H  
ATOM   2446  HA  CYS P 178      -5.656  -8.760  20.652  0.00  0.00      PRO  H  
ATOM   2447  HB1 CYS P 178      -7.486 -11.313  20.818  0.00  0.00      PRO  H  
ATOM   2448  HB2 CYS P 178      -7.499 -10.077  19.395  0.00  0.00      PRO  H  
ATOM   2449  HG1 CYS P 178      -8.896 -10.263  22.238  0.00  0.00      PRO  H  
ATOM   2450  N   TYR P 179      -5.165  -9.067  23.176  0.00  0.00      PRO  N  
ATOM   2451  CA  TYR P 179      -4.910  -9.247  24.543  0.00  0.00      PRO  C  
ATOM   2452  C   TYR P 179      -5.625  -8.168  25.326  0.00  0.00      PRO  C  
ATOM   2453  O   TYR P 179      -5.877  -7.109  24.799  0.00  0.00      PRO  O  
ATOM   2454  CB  TYR P 179      -3.420  -9.227  24.962  0.00  0.00      PRO  C  
ATOM   2455  CG  TYR P 179      -2.781  -7.894  24.606  0.00  0.00      PRO  C  
ATOM   2456  CD1 TYR P 179      -2.102  -7.724  23.435  0.00  0.00      PRO  C  
ATOM   2457  CE1 TYR P 179      -1.439  -6.512  23.222  0.00  0.00      PRO  C  
ATOM   2458  CZ  TYR P 179      -1.337  -5.560  24.252  0.00  0.00      PRO  C  
ATOM   2459  OH  TYR P 179      -0.598  -4.339  23.983  0.00  0.00      PRO  O  
ATOM   2460  CD2 TYR P 179      -2.475  -7.030  25.711  0.00  0.00      PRO  C  
ATOM   2461  CE2 TYR P 179      -1.758  -5.914  25.518  0.00  0.00      PRO  C  
ATOM   2462  HN  TYR P 179      -5.292  -8.123  22.880  0.00  0.00      PRO  H  
ATOM   2463  HA  TYR P 179      -5.328 -10.198  24.837  0.00  0.00      PRO  H  
ATOM   2464  HB1 TYR P 179      -2.861  -9.929  24.308  0.00  0.00      PRO  H  
ATOM   2465  HB2 TYR P 179      -3.207  -9.505  26.017  0.00  0.00      PRO  H  
ATOM   2466  HD1 TYR P 179      -2.233  -8.408  22.609  0.00  0.00      PRO  H  
ATOM   2467  HE1 TYR P 179      -1.025  -6.494  22.224  0.00  0.00      PRO  H  
ATOM   2468  HH  TYR P 179      -0.510  -3.779  24.757  0.00  0.00      PRO  H  
ATOM   2469  HD2 TYR P 179      -2.891  -7.381  26.644  0.00  0.00      PRO  H  
ATOM   2470  HE2 TYR P 179      -1.494  -5.304  26.369  0.00  0.00      PRO  H  
ATOM   2471  N   THR P 180      -5.869  -8.380  26.600  0.00  0.00      PRO  N  
ATOM   2472  CA  THR P 180      -6.373  -7.305  27.521  0.00  0.00      PRO  C  
ATOM   2473  C   THR P 180      -5.222  -6.974  28.522  0.00  0.00      PRO  C  
ATOM   2474  O   THR P 180      -4.440  -7.777  28.949  0.00  0.00      PRO  O  
ATOM   2475  CB  THR P 180      -7.737  -7.641  28.154  0.00  0.00      PRO  C  
ATOM   2476  OG1 THR P 180      -8.134  -6.586  29.138  0.00  0.00      PRO  O  
ATOM   2477  CG2 THR P 180      -7.776  -8.997  29.051  0.00  0.00      PRO  C  
ATOM   2478  HN  THR P 180      -5.528  -9.270  26.891  0.00  0.00      PRO  H  
ATOM   2479  HA  THR P 180      -6.526  -6.361  27.019  0.00  0.00      PRO  H  
ATOM   2480  HB  THR P 180      -8.529  -7.715  27.378  0.00  0.00      PRO  H  
ATOM   2481  HG1 THR P 180      -8.979  -6.211  28.880  0.00  0.00      PRO  H  
ATOM   2482 HG21 THR P 180      -8.746  -9.080  29.587  0.00  0.00      PRO  H  
ATOM   2483 HG22 THR P 180      -7.596  -9.985  28.577  0.00  0.00      PRO  H  
ATOM   2484 HG23 THR P 180      -6.930  -8.905  29.765  0.00  0.00      PRO  H  
ATOM   2485  N   GLU P 181      -5.066  -5.677  28.826  0.00  0.00      PRO  N  
ATOM   2486  CA  GLU P 181      -4.190  -5.166  29.839  0.00  0.00      PRO  C  
ATOM   2487  C   GLU P 181      -4.794  -3.966  30.456  0.00  0.00      PRO  C  
ATOM   2488  O   GLU P 181      -5.182  -2.989  29.835  0.00  0.00      PRO  O  
ATOM   2489  CB  GLU P 181      -2.831  -4.739  29.216  0.00  0.00      PRO  C  
ATOM   2490  CG  GLU P 181      -1.898  -3.850  30.093  0.00  0.00      PRO  C  
ATOM   2491  CD  GLU P 181      -0.476  -3.969  29.475  0.00  0.00      PRO  C  
ATOM   2492  OE1 GLU P 181       0.127  -2.938  29.124  0.00  0.00      PRO  O1-
ATOM   2493  OE2 GLU P 181      -0.021  -5.089  29.418  0.00  0.00      PRO  O  
ATOM   2494  HN  GLU P 181      -5.747  -5.090  28.394  0.00  0.00      PRO  H  
ATOM   2495  HA  GLU P 181      -3.944  -5.923  30.569  0.00  0.00      PRO  H  
ATOM   2496  HB1 GLU P 181      -2.987  -4.230  28.241  0.00  0.00      PRO  H  
ATOM   2497  HB2 GLU P 181      -2.393  -5.687  28.837  0.00  0.00      PRO  H  
ATOM   2498  HG1 GLU P 181      -1.805  -4.260  31.122  0.00  0.00      PRO  H  
ATOM   2499  HG2 GLU P 181      -2.127  -2.762  30.085  0.00  0.00      PRO  H  
ATOM   2500  N   ARG P 182      -4.979  -4.029  31.853  0.00  0.00      PRO  N  
ATOM   2501  CA  ARG P 182      -5.581  -2.975  32.692  0.00  0.00      PRO  C  
ATOM   2502  C   ARG P 182      -7.099  -3.070  32.621  0.00  0.00      PRO  C  
ATOM   2503  O   ARG P 182      -7.833  -2.132  32.953  0.00  0.00      PRO  O  
ATOM   2504  CB  ARG P 182      -5.135  -1.496  32.492  0.00  0.00      PRO  C  
ATOM   2505  CG  ARG P 182      -3.588  -1.188  32.716  0.00  0.00      PRO  C  
ATOM   2506  CD  ARG P 182      -2.916  -1.787  33.912  0.00  0.00      PRO  C  
ATOM   2507  NE  ARG P 182      -3.472  -1.064  35.082  0.00  0.00      PRO  N1+
ATOM   2508  CZ  ARG P 182      -3.407  -1.641  36.302  0.00  0.00      PRO  C  
ATOM   2509  NH1 ARG P 182      -2.671  -2.720  36.632  0.00  0.00      PRO  N  
ATOM   2510  NH2 ARG P 182      -3.893  -0.974  37.347  0.00  0.00      PRO  N  
ATOM   2511  HN  ARG P 182      -4.775  -4.880  32.329  0.00  0.00      PRO  H  
ATOM   2512  HA  ARG P 182      -5.312  -3.138  33.725  0.00  0.00      PRO  H  
ATOM   2513  HB1 ARG P 182      -5.751  -0.876  33.178  0.00  0.00      PRO  H  
ATOM   2514  HB2 ARG P 182      -5.554  -1.215  31.502  0.00  0.00      PRO  H  
ATOM   2515  HG1 ARG P 182      -3.571  -0.078  32.755  0.00  0.00      PRO  H  
ATOM   2516  HG2 ARG P 182      -3.027  -1.617  31.858  0.00  0.00      PRO  H  
ATOM   2517  HD1 ARG P 182      -1.847  -1.509  33.793  0.00  0.00      PRO  H  
ATOM   2518  HD2 ARG P 182      -3.040  -2.884  34.035  0.00  0.00      PRO  H  
ATOM   2519  HE  ARG P 182      -4.022  -0.255  34.875  0.00  0.00      PRO  H  
ATOM   2520 HH11 ARG P 182      -1.963  -3.013  35.990  0.00  0.00      PRO  H  
ATOM   2521 HH12 ARG P 182      -2.773  -3.136  37.536  0.00  0.00      PRO  H  
ATOM   2522 HH21 ARG P 182      -4.302  -0.076  37.182  0.00  0.00      PRO  H  
ATOM   2523 HH22 ARG P 182      -3.313  -1.125  38.147  0.00  0.00      PRO  H  
ATOM   2524  N   ASN P 183      -7.576  -4.189  32.037  0.00  0.00      PRO  N  
ATOM   2525  CA  ASN P 183      -8.943  -4.384  31.525  0.00  0.00      PRO  C  
ATOM   2526  C   ASN P 183      -9.306  -3.530  30.203  0.00  0.00      PRO  C  
ATOM   2527  O   ASN P 183     -10.467  -3.184  29.970  0.00  0.00      PRO  O  
ATOM   2528  CB  ASN P 183     -10.027  -4.370  32.703  0.00  0.00      PRO  C  
ATOM   2529  CG  ASN P 183     -11.425  -4.595  32.220  0.00  0.00      PRO  C  
ATOM   2530  OD1 ASN P 183     -11.729  -5.200  31.213  0.00  0.00      PRO  O  
ATOM   2531  ND2 ASN P 183     -12.363  -4.217  33.088  0.00  0.00      PRO  N  
ATOM   2532  HN  ASN P 183      -6.998  -4.976  31.833  0.00  0.00      PRO  H  
ATOM   2533  HA  ASN P 183      -8.939  -5.414  31.200  0.00  0.00      PRO  H  
ATOM   2534  HB1 ASN P 183     -10.039  -3.416  33.271  0.00  0.00      PRO  H  
ATOM   2535  HB2 ASN P 183      -9.718  -5.191  33.386  0.00  0.00      PRO  H  
ATOM   2536 HD21 ASN P 183     -13.341  -4.314  32.903  0.00  0.00      PRO  H  
ATOM   2537 HD22 ASN P 183     -12.132  -3.804  33.969  0.00  0.00      PRO  H  
ATOM   2538  N   HIS P 184      -8.349  -3.292  29.334  0.00  0.00      PRO  N  
ATOM   2539  CA  HIS P 184      -8.562  -2.627  28.049  0.00  0.00      PRO  C  
ATOM   2540  C   HIS P 184      -7.986  -3.547  27.117  0.00  0.00      PRO  C  
ATOM   2541  O   HIS P 184      -6.787  -3.863  27.103  0.00  0.00      PRO  O  
ATOM   2542  CB  HIS P 184      -7.807  -1.241  27.923  0.00  0.00      PRO  C  
ATOM   2543  ND1 HIS P 184      -7.117  -0.845  25.522  0.00  0.00      PRO  N  
ATOM   2544  CG  HIS P 184      -7.909  -0.465  26.630  0.00  0.00      PRO  C  
ATOM   2545  CE1 HIS P 184      -7.425   0.025  24.515  0.00  0.00      PRO  C  
ATOM   2546  NE2 HIS P 184      -8.156   1.039  24.941  0.00  0.00      PRO  N  
ATOM   2547  CD2 HIS P 184      -8.460   0.693  26.300  0.00  0.00      PRO  C  
ATOM   2548  HN  HIS P 184      -7.398  -3.316  29.632  0.00  0.00      PRO  H  
ATOM   2549  HA  HIS P 184      -9.623  -2.497  27.892  0.00  0.00      PRO  H  
ATOM   2550  HB1 HIS P 184      -6.714  -1.293  28.112  0.00  0.00      PRO  H  
ATOM   2551  HB2 HIS P 184      -8.121  -0.544  28.729  0.00  0.00      PRO  H  
ATOM   2552  HD1 HIS P 184      -6.634  -1.719  25.463  0.00  0.00      PRO  H  
ATOM   2553  HE1 HIS P 184      -7.268  -0.232  23.467  0.00  0.00      PRO  H  
ATOM   2554  HD2 HIS P 184      -9.169   1.259  26.893  0.00  0.00      PRO  H  
ATOM   2555  N   THR P 185      -8.813  -4.033  26.158  0.00  0.00      PRO  N  
ATOM   2556  CA  THR P 185      -8.401  -4.880  25.045  0.00  0.00      PRO  C  
ATOM   2557  C   THR P 185      -7.490  -4.241  24.011  0.00  0.00      PRO  C  
ATOM   2558  O   THR P 185      -7.833  -3.115  23.555  0.00  0.00      PRO  O  
ATOM   2559  CB  THR P 185      -9.540  -5.624  24.426  0.00  0.00      PRO  C  
ATOM   2560  OG1 THR P 185     -10.328  -6.272  25.486  0.00  0.00      PRO  O  
ATOM   2561  CG2 THR P 185      -9.130  -6.794  23.522  0.00  0.00      PRO  C  
ATOM   2562  HN  THR P 185      -9.799  -3.920  26.250  0.00  0.00      PRO  H  
ATOM   2563  HA  THR P 185      -7.846  -5.674  25.521  0.00  0.00      PRO  H  
ATOM   2564  HB  THR P 185     -10.205  -4.970  23.822  0.00  0.00      PRO  H  
ATOM   2565  HG1 THR P 185     -10.980  -5.634  25.787  0.00  0.00      PRO  H  
ATOM   2566 HG21 THR P 185      -8.909  -7.639  24.209  0.00  0.00      PRO  H  
ATOM   2567 HG22 THR P 185      -9.924  -7.010  22.775  0.00  0.00      PRO  H  
ATOM   2568 HG23 THR P 185      -8.261  -6.512  22.890  0.00  0.00      PRO  H  
ATOM   2569  N   TYR P 186      -6.366  -4.827  23.523  0.00  0.00      PRO  N  
ATOM   2570  CA  TYR P 186      -5.540  -4.366  22.433  0.00  0.00      PRO  C  
ATOM   2571  C   TYR P 186      -5.489  -5.434  21.369  0.00  0.00      PRO  C  
ATOM   2572  O   TYR P 186      -5.800  -6.566  21.705  0.00  0.00      PRO  O  
ATOM   2573  CB  TYR P 186      -4.098  -4.143  22.825  0.00  0.00      PRO  C  
ATOM   2574  CG  TYR P 186      -4.039  -2.986  23.785  0.00  0.00      PRO  C  
ATOM   2575  CD1 TYR P 186      -3.696  -1.653  23.389  0.00  0.00      PRO  C  
ATOM   2576  CE1 TYR P 186      -3.404  -0.672  24.343  0.00  0.00      PRO  C  
ATOM   2577  CZ  TYR P 186      -3.649  -0.909  25.662  0.00  0.00      PRO  C  
ATOM   2578  OH  TYR P 186      -3.351   0.104  26.610  0.00  0.00      PRO  O  
ATOM   2579  CD2 TYR P 186      -4.056  -3.268  25.117  0.00  0.00      PRO  C  
ATOM   2580  CE2 TYR P 186      -3.889  -2.240  26.043  0.00  0.00      PRO  C  
ATOM   2581  HN  TYR P 186      -5.962  -5.561  24.064  0.00  0.00      PRO  H  
ATOM   2582  HA  TYR P 186      -5.958  -3.477  21.985  0.00  0.00      PRO  H  
ATOM   2583  HB1 TYR P 186      -3.441  -3.857  21.976  0.00  0.00      PRO  H  
ATOM   2584  HB2 TYR P 186      -3.607  -5.049  23.239  0.00  0.00      PRO  H  
ATOM   2585  HD1 TYR P 186      -3.526  -1.434  22.346  0.00  0.00      PRO  H  
ATOM   2586  HE1 TYR P 186      -3.106   0.296  23.969  0.00  0.00      PRO  H  
ATOM   2587  HH  TYR P 186      -3.322  -0.267  27.495  0.00  0.00      PRO  H  
ATOM   2588  HD2 TYR P 186      -4.338  -4.237  25.500  0.00  0.00      PRO  H  
ATOM   2589  HE2 TYR P 186      -3.955  -2.516  27.086  0.00  0.00      PRO  H  
ATOM   2590  N   CYS P 187      -5.114  -5.122  20.106  0.00  0.00      PRO  N  
ATOM   2591  CA  CYS P 187      -4.865  -6.095  19.000  0.00  0.00      PRO  C  
ATOM   2592  C   CYS P 187      -3.575  -5.771  18.254  0.00  0.00      PRO  C  
ATOM   2593  O   CYS P 187      -3.551  -4.704  17.619  0.00  0.00      PRO  O  
ATOM   2594  CB  CYS P 187      -6.109  -6.103  18.069  0.00  0.00      PRO  C  
ATOM   2595  SG  CYS P 187      -5.904  -6.867  16.413  0.00  0.00      PRO  S1-
ATOM   2596  HN  CYS P 187      -4.962  -4.175  19.834  0.00  0.00      PRO  H  
ATOM   2597  HA  CYS P 187      -4.690  -7.088  19.386  0.00  0.00      PRO  H  
ATOM   2598  HB1 CYS P 187      -6.404  -5.035  17.978  0.00  0.00      PRO  H  
ATOM   2599  HB2 CYS P 187      -6.895  -6.735  18.534  0.00  0.00      PRO  H  
ATOM   2600  N   LYS P 188      -2.465  -6.517  18.425  0.00  0.00      PRO  N  
ATOM   2601  CA  LYS P 188      -1.218  -6.174  17.691  0.00  0.00      PRO  C  
ATOM   2602  C   LYS P 188      -0.195  -7.277  17.690  0.00  0.00      PRO  C  
ATOM   2603  O   LYS P 188      -0.291  -8.264  18.372  0.00  0.00      PRO  O  
ATOM   2604  CB  LYS P 188      -0.501  -4.954  18.254  0.00  0.00      PRO  C  
ATOM   2605  CG  LYS P 188      -0.088  -4.985  19.763  0.00  0.00      PRO  C  
ATOM   2606  CD  LYS P 188       0.277  -3.542  20.259  0.00  0.00      PRO  C  
ATOM   2607  CE  LYS P 188      -0.868  -2.682  20.802  0.00  0.00      PRO  C  
ATOM   2608  NZ  LYS P 188      -0.250  -1.394  21.223  0.00  0.00      PRO  N1+
ATOM   2609  HN  LYS P 188      -2.424  -7.350  18.972  0.00  0.00      PRO  H  
ATOM   2610  HA  LYS P 188      -1.414  -5.880  16.671  0.00  0.00      PRO  H  
ATOM   2611  HB1 LYS P 188      -1.226  -4.131  18.078  0.00  0.00      PRO  H  
ATOM   2612  HB2 LYS P 188       0.434  -4.677  17.721  0.00  0.00      PRO  H  
ATOM   2613  HG1 LYS P 188       0.631  -5.831  19.718  0.00  0.00      PRO  H  
ATOM   2614  HG2 LYS P 188      -0.979  -5.209  20.387  0.00  0.00      PRO  H  
ATOM   2615  HD1 LYS P 188       0.819  -3.053  19.422  0.00  0.00      PRO  H  
ATOM   2616  HD2 LYS P 188       0.986  -3.687  21.102  0.00  0.00      PRO  H  
ATOM   2617  HE1 LYS P 188      -1.367  -3.158  21.673  0.00  0.00      PRO  H  
ATOM   2618  HE2 LYS P 188      -1.574  -2.541  19.955  0.00  0.00      PRO  H  
ATOM   2619  HZ1 LYS P 188      -0.916  -0.678  21.577  0.00  0.00      PRO  H  
ATOM   2620  HZ2 LYS P 188       0.397  -1.566  22.018  0.00  0.00      PRO  H  
ATOM   2621  HZ3 LYS P 188       0.264  -1.064  20.382  0.00  0.00      PRO  H  
ATOM   2622  N   THR P 189       0.828  -7.088  16.841  0.00  0.00      PRO  N  
ATOM   2623  CA  THR P 189       1.782  -8.160  16.824  0.00  0.00      PRO  C  
ATOM   2624  C   THR P 189       2.745  -8.179  18.033  0.00  0.00      PRO  C  
ATOM   2625  O   THR P 189       3.315  -7.133  18.361  0.00  0.00      PRO  O  
ATOM   2626  CB  THR P 189       2.670  -8.065  15.575  0.00  0.00      PRO  C  
ATOM   2627  OG1 THR P 189       3.259  -6.739  15.384  0.00  0.00      PRO  O  
ATOM   2628  CG2 THR P 189       1.711  -8.165  14.397  0.00  0.00      PRO  C  
ATOM   2629  HN  THR P 189       0.991  -6.401  16.136  0.00  0.00      PRO  H  
ATOM   2630  HA  THR P 189       1.348  -9.148  16.820  0.00  0.00      PRO  H  
ATOM   2631  HB  THR P 189       3.379  -8.912  15.451  0.00  0.00      PRO  H  
ATOM   2632  HG1 THR P 189       3.807  -6.656  16.168  0.00  0.00      PRO  H  
ATOM   2633 HG21 THR P 189       0.859  -7.452  14.394  0.00  0.00      PRO  H  
ATOM   2634 HG22 THR P 189       2.208  -8.050  13.411  0.00  0.00      PRO  H  
ATOM   2635 HG23 THR P 189       1.138  -9.115  14.461  0.00  0.00      PRO  H  
ATOM   2636  N   LYS P 190       2.764  -9.321  18.812  0.00  0.00      PRO  N  
ATOM   2637  CA  LYS P 190       3.541  -9.490  20.080  0.00  0.00      PRO  C  
ATOM   2638  C   LYS P 190       4.304 -10.833  19.890  0.00  0.00      PRO  C  
ATOM   2639  O   LYS P 190       3.775 -11.691  19.187  0.00  0.00      PRO  O  
ATOM   2640  CB  LYS P 190       2.575  -9.566  21.252  0.00  0.00      PRO  C  
ATOM   2641  CG  LYS P 190       1.904  -8.200  21.758  0.00  0.00      PRO  C  
ATOM   2642  CD  LYS P 190       2.953  -7.176  22.191  0.00  0.00      PRO  C  
ATOM   2643  CE  LYS P 190       2.283  -6.097  23.045  0.00  0.00      PRO  C  
ATOM   2644  NZ  LYS P 190       3.278  -5.119  23.616  0.00  0.00      PRO  N1+
ATOM   2645  HN  LYS P 190       2.226 -10.126  18.575  0.00  0.00      PRO  H  
ATOM   2646  HA  LYS P 190       4.290  -8.734  20.268  0.00  0.00      PRO  H  
ATOM   2647  HB1 LYS P 190       3.042 -10.068  22.127  0.00  0.00      PRO  H  
ATOM   2648  HB2 LYS P 190       1.746 -10.248  20.965  0.00  0.00      PRO  H  
ATOM   2649  HG1 LYS P 190       1.151  -8.242  22.574  0.00  0.00      PRO  H  
ATOM   2650  HG2 LYS P 190       1.322  -7.801  20.899  0.00  0.00      PRO  H  
ATOM   2651  HD1 LYS P 190       3.672  -6.906  21.388  0.00  0.00      PRO  H  
ATOM   2652  HD2 LYS P 190       3.651  -7.823  22.764  0.00  0.00      PRO  H  
ATOM   2653  HE1 LYS P 190       1.695  -6.586  23.851  0.00  0.00      PRO  H  
ATOM   2654  HE2 LYS P 190       1.552  -5.564  22.400  0.00  0.00      PRO  H  
ATOM   2655  HZ1 LYS P 190       2.759  -4.449  24.219  0.00  0.00      PRO  H  
ATOM   2656  HZ2 LYS P 190       3.914  -5.724  24.174  0.00  0.00      PRO  H  
ATOM   2657  HZ3 LYS P 190       3.845  -4.639  22.889  0.00  0.00      PRO  H  
ATOM   2658  N   TYR P 191       5.496 -11.028  20.460  0.00  0.00      PRO  N  
ATOM   2659  CA  TYR P 191       6.382 -12.134  20.240  0.00  0.00      PRO  C  
ATOM   2660  C   TYR P 191       6.796 -12.857  21.544  0.00  0.00      PRO  C  
ATOM   2661  O   TYR P 191       7.158 -12.264  22.562  0.00  0.00      PRO  O  
ATOM   2662  CB  TYR P 191       7.707 -11.779  19.529  0.00  0.00      PRO  C  
ATOM   2663  CG  TYR P 191       7.579 -10.763  18.492  0.00  0.00      PRO  C  
ATOM   2664  CD1 TYR P 191       6.969 -11.068  17.311  0.00  0.00      PRO  C  
ATOM   2665  CE1 TYR P 191       6.692 -10.030  16.396  0.00  0.00      PRO  C  
ATOM   2666  CZ  TYR P 191       7.163  -8.718  16.644  0.00  0.00      PRO  C  
ATOM   2667  OH  TYR P 191       6.903  -7.665  15.706  0.00  0.00      PRO  O  
ATOM   2668  CD2 TYR P 191       8.029  -9.443  18.760  0.00  0.00      PRO  C  
ATOM   2669  CE2 TYR P 191       7.844  -8.448  17.854  0.00  0.00      PRO  C  
ATOM   2670  HN  TYR P 191       5.828 -10.248  20.984  0.00  0.00      PRO  H  
ATOM   2671  HA  TYR P 191       5.825 -12.725  19.528  0.00  0.00      PRO  H  
ATOM   2672  HB1 TYR P 191       8.257 -12.671  19.161  0.00  0.00      PRO  H  
ATOM   2673  HB2 TYR P 191       8.373 -11.451  20.356  0.00  0.00      PRO  H  
ATOM   2674  HD1 TYR P 191       6.711 -12.090  17.078  0.00  0.00      PRO  H  
ATOM   2675  HE1 TYR P 191       6.378 -10.227  15.381  0.00  0.00      PRO  H  
ATOM   2676  HH  TYR P 191       6.513  -8.033  14.909  0.00  0.00      PRO  H  
ATOM   2677  HD2 TYR P 191       8.541  -9.224  19.685  0.00  0.00      PRO  H  
ATOM   2678  HE2 TYR P 191       8.315  -7.481  17.946  0.00  0.00      PRO  H  
ATOM   2679  N   SER P 192       6.686 -14.233  21.584  0.00  0.00      PRO  N  
ATOM   2680  CA  SER P 192       6.947 -15.066  22.684  0.00  0.00      PRO  C  
ATOM   2681  C   SER P 192       7.955 -16.069  22.315  0.00  0.00      PRO  C  
ATOM   2682  O   SER P 192       7.813 -16.753  21.318  0.00  0.00      PRO  O  
ATOM   2683  CB  SER P 192       5.767 -15.734  23.301  0.00  0.00      PRO  C  
ATOM   2684  OG  SER P 192       4.926 -14.903  24.109  0.00  0.00      PRO  O  
ATOM   2685  HN  SER P 192       6.371 -14.729  20.778  0.00  0.00      PRO  H  
ATOM   2686  HA  SER P 192       7.322 -14.445  23.484  0.00  0.00      PRO  H  
ATOM   2687  HB1 SER P 192       6.124 -16.549  23.967  0.00  0.00      PRO  H  
ATOM   2688  HB2 SER P 192       5.065 -16.120  22.532  0.00  0.00      PRO  H  
ATOM   2689  HG1 SER P 192       5.173 -15.092  25.017  0.00  0.00      PRO  H  
ATOM   2690  N   LEU P 193       9.070 -16.161  23.068  0.00  0.00      PRO  N  
ATOM   2691  CA  LEU P 193      10.221 -16.982  22.726  0.00  0.00      PRO  C  
ATOM   2692  C   LEU P 193      11.048 -16.379  21.538  0.00  0.00      PRO  C  
ATOM   2693  O   LEU P 193      10.707 -16.527  20.368  0.00  0.00      PRO  O  
ATOM   2694  CB  LEU P 193       9.855 -18.484  22.645  0.00  0.00      PRO  C  
ATOM   2695  CG  LEU P 193       9.220 -19.155  23.959  0.00  0.00      PRO  C  
ATOM   2696  CD1 LEU P 193       8.433 -20.477  23.655  0.00  0.00      PRO  C  
ATOM   2697  CD2 LEU P 193      10.333 -19.416  24.934  0.00  0.00      PRO  C  
ATOM   2698  HN  LEU P 193       8.993 -15.607  23.893  0.00  0.00      PRO  H  
ATOM   2699  HA  LEU P 193      10.723 -16.961  23.682  0.00  0.00      PRO  H  
ATOM   2700  HB1 LEU P 193      10.704 -19.152  22.386  0.00  0.00      PRO  H  
ATOM   2701  HB2 LEU P 193       9.002 -18.600  21.942  0.00  0.00      PRO  H  
ATOM   2702  HG  LEU P 193       8.441 -18.481  24.374  0.00  0.00      PRO  H  
ATOM   2703 HD11 LEU P 193       7.755 -20.397  22.779  0.00  0.00      PRO  H  
ATOM   2704 HD12 LEU P 193       9.142 -21.304  23.442  0.00  0.00      PRO  H  
ATOM   2705 HD13 LEU P 193       7.811 -20.538  24.574  0.00  0.00      PRO  H  
ATOM   2706 HD21 LEU P 193      10.883 -18.504  25.250  0.00  0.00      PRO  H  
ATOM   2707 HD22 LEU P 193       9.872 -19.854  25.845  0.00  0.00      PRO  H  
ATOM   2708 HD23 LEU P 193      11.050 -20.105  24.437  0.00  0.00      PRO  H  
ATOM   2709  N   ASN P 194      12.199 -15.716  21.867  0.00  0.00      PRO  N  
ATOM   2710  CA  ASN P 194      13.171 -15.065  20.992  0.00  0.00      PRO  C  
ATOM   2711  C   ASN P 194      12.667 -13.736  20.540  0.00  0.00      PRO  C  
ATOM   2712  O   ASN P 194      12.813 -13.252  19.414  0.00  0.00      PRO  O  
ATOM   2713  CB  ASN P 194      13.645 -15.998  19.824  0.00  0.00      PRO  C  
ATOM   2714  CG  ASN P 194      14.224 -17.214  20.430  0.00  0.00      PRO  C  
ATOM   2715  OD1 ASN P 194      14.602 -17.370  21.611  0.00  0.00      PRO  O  
ATOM   2716  ND2 ASN P 194      14.073 -18.241  19.629  0.00  0.00      PRO  N  
ATOM   2717  HN  ASN P 194      12.479 -15.551  22.809  0.00  0.00      PRO  H  
ATOM   2718  HA  ASN P 194      14.020 -14.850  21.623  0.00  0.00      PRO  H  
ATOM   2719  HB1 ASN P 194      14.483 -15.476  19.314  0.00  0.00      PRO  H  
ATOM   2720  HB2 ASN P 194      12.785 -16.113  19.129  0.00  0.00      PRO  H  
ATOM   2721 HD21 ASN P 194      14.398 -19.117  19.987  0.00  0.00      PRO  H  
ATOM   2722 HD22 ASN P 194      13.622 -18.070  18.753  0.00  0.00      PRO  H  
ATOM   2723  N   SER P 195      12.036 -13.005  21.501  0.00  0.00      PRO  N  
ATOM   2724  CA  SER P 195      11.202 -11.896  21.086  0.00  0.00      PRO  C  
ATOM   2725  C   SER P 195      11.886 -10.766  20.421  0.00  0.00      PRO  C  
ATOM   2726  O   SER P 195      11.318 -10.049  19.538  0.00  0.00      PRO  O  
ATOM   2727  CB  SER P 195      10.612 -11.181  22.358  0.00  0.00      PRO  C  
ATOM   2728  OG  SER P 195       9.856 -12.084  23.203  0.00  0.00      PRO  O  
ATOM   2729  HN  SER P 195      11.962 -13.375  22.424  0.00  0.00      PRO  H  
ATOM   2730  HA  SER P 195      10.388 -12.309  20.508  0.00  0.00      PRO  H  
ATOM   2731  HB1 SER P 195       9.976 -10.341  22.004  0.00  0.00      PRO  H  
ATOM   2732  HB2 SER P 195      11.376 -10.744  23.036  0.00  0.00      PRO  H  
ATOM   2733  HG1 SER P 195       9.123 -12.221  22.598  0.00  0.00      PRO  H  
ATOM   2734  N   THR P 196      13.111 -10.456  20.920  0.00  0.00      PRO  N  
ATOM   2735  CA  THR P 196      13.992  -9.504  20.317  0.00  0.00      PRO  C  
ATOM   2736  C   THR P 196      14.384  -9.907  18.942  0.00  0.00      PRO  C  
ATOM   2737  O   THR P 196      14.385  -9.063  18.039  0.00  0.00      PRO  O  
ATOM   2738  CB  THR P 196      15.251  -8.953  21.133  0.00  0.00      PRO  C  
ATOM   2739  OG1 THR P 196      15.873  -9.972  21.883  0.00  0.00      PRO  O  
ATOM   2740  CG2 THR P 196      14.861  -7.867  22.180  0.00  0.00      PRO  C  
ATOM   2741  HN  THR P 196      13.537 -10.903  21.702  0.00  0.00      PRO  H  
ATOM   2742  HA  THR P 196      13.455  -8.578  20.175  0.00  0.00      PRO  H  
ATOM   2743  HB  THR P 196      15.933  -8.432  20.427  0.00  0.00      PRO  H  
ATOM   2744  HG1 THR P 196      16.407  -9.510  22.534  0.00  0.00      PRO  H  
ATOM   2745 HG21 THR P 196      15.676  -7.376  22.754  0.00  0.00      PRO  H  
ATOM   2746 HG22 THR P 196      14.230  -7.103  21.677  0.00  0.00      PRO  H  
ATOM   2747 HG23 THR P 196      14.242  -8.414  22.922  0.00  0.00      PRO  H  
ATOM   2748  N   THR P 197      14.720 -11.125  18.742  0.00  0.00      PRO  N  
ATOM   2749  CA  THR P 197      15.001 -11.649  17.371  0.00  0.00      PRO  C  
ATOM   2750  C   THR P 197      13.820 -11.574  16.455  0.00  0.00      PRO  C  
ATOM   2751  O   THR P 197      13.877 -11.101  15.265  0.00  0.00      PRO  O  
ATOM   2752  CB  THR P 197      15.577 -12.944  17.390  0.00  0.00      PRO  C  
ATOM   2753  OG1 THR P 197      16.968 -12.767  17.668  0.00  0.00      PRO  O  
ATOM   2754  CG2 THR P 197      15.649 -13.620  16.010  0.00  0.00      PRO  C  
ATOM   2755  HN  THR P 197      14.622 -11.778  19.489  0.00  0.00      PRO  H  
ATOM   2756  HA  THR P 197      15.782 -10.981  17.039  0.00  0.00      PRO  H  
ATOM   2757  HB  THR P 197      15.184 -13.634  18.167  0.00  0.00      PRO  H  
ATOM   2758  HG1 THR P 197      17.112 -13.138  18.542  0.00  0.00      PRO  H  
ATOM   2759 HG21 THR P 197      16.352 -14.478  16.067  0.00  0.00      PRO  H  
ATOM   2760 HG22 THR P 197      14.619 -13.975  15.794  0.00  0.00      PRO  H  
ATOM   2761 HG23 THR P 197      16.084 -12.921  15.264  0.00  0.00      PRO  H  
ATOM   2762  N   TRP P 198      12.572 -11.857  16.878  0.00  0.00      PRO  N  
ATOM   2763  CA  TRP P 198      11.443 -11.727  16.010  0.00  0.00      PRO  C  
ATOM   2764  C   TRP P 198      11.039 -10.254  15.784  0.00  0.00      PRO  C  
ATOM   2765  O   TRP P 198      10.431  -9.960  14.783  0.00  0.00      PRO  O  
ATOM   2766  CB  TRP P 198      10.285 -12.518  16.574  0.00  0.00      PRO  C  
ATOM   2767  CG  TRP P 198      10.494 -13.896  16.335  0.00  0.00      PRO  C  
ATOM   2768  CD1 TRP P 198      10.790 -14.797  17.300  0.00  0.00      PRO  C  
ATOM   2769  NE1 TRP P 198      10.989 -16.064  16.704  0.00  0.00      PRO  N  
ATOM   2770  CE2 TRP P 198      10.964 -15.870  15.357  0.00  0.00      PRO  C  
ATOM   2771  CD2 TRP P 198      10.555 -14.526  15.058  0.00  0.00      PRO  C  
ATOM   2772  CE3 TRP P 198      10.321 -14.078  13.762  0.00  0.00      PRO  C  
ATOM   2773  CZ3 TRP P 198      10.624 -14.985  12.710  0.00  0.00      PRO  C  
ATOM   2774  CZ2 TRP P 198      11.180 -16.809  14.377  0.00  0.00      PRO  C  
ATOM   2775  CH2 TRP P 198      11.021 -16.296  13.037  0.00  0.00      PRO  C  
ATOM   2776  HN  TRP P 198      12.429 -12.204  17.802  0.00  0.00      PRO  H  
ATOM   2777  HA  TRP P 198      11.692 -11.991  14.992  0.00  0.00      PRO  H  
ATOM   2778  HB1 TRP P 198       9.377 -12.190  16.024  0.00  0.00      PRO  H  
ATOM   2779  HB2 TRP P 198      10.063 -12.339  17.648  0.00  0.00      PRO  H  
ATOM   2780  HD1 TRP P 198      10.908 -14.664  18.365  0.00  0.00      PRO  H  
ATOM   2781  HE1 TRP P 198      11.092 -16.945  17.113  0.00  0.00      PRO  H  
ATOM   2782  HE3 TRP P 198      10.025 -13.055  13.582  0.00  0.00      PRO  H  
ATOM   2783  HZ3 TRP P 198      10.505 -14.740  11.665  0.00  0.00      PRO  H  
ATOM   2784  HZ2 TRP P 198      11.530 -17.816  14.549  0.00  0.00      PRO  H  
ATOM   2785  HH2 TRP P 198      11.056 -16.967  12.191  0.00  0.00      PRO  H  
ATOM   2786  N   LYS P 199      11.357  -9.313  16.747  0.00  0.00      PRO  N  
ATOM   2787  CA  LYS P 199      11.204  -7.874  16.481  0.00  0.00      PRO  C  
ATOM   2788  C   LYS P 199      12.130  -7.383  15.321  0.00  0.00      PRO  C  
ATOM   2789  O   LYS P 199      11.754  -6.659  14.440  0.00  0.00      PRO  O  
ATOM   2790  CB  LYS P 199      11.377  -6.983  17.788  0.00  0.00      PRO  C  
ATOM   2791  CG  LYS P 199      11.422  -5.410  17.612  0.00  0.00      PRO  C  
ATOM   2792  CD  LYS P 199      10.153  -4.974  16.765  0.00  0.00      PRO  C  
ATOM   2793  CE  LYS P 199      10.078  -3.490  16.406  0.00  0.00      PRO  C  
ATOM   2794  NZ  LYS P 199       8.951  -3.312  15.472  0.00  0.00      PRO  N1+
ATOM   2795  HN  LYS P 199      11.401  -9.647  17.686  0.00  0.00      PRO  H  
ATOM   2796  HA  LYS P 199      10.200  -7.746  16.103  0.00  0.00      PRO  H  
ATOM   2797  HB1 LYS P 199      12.397  -7.242  18.144  0.00  0.00      PRO  H  
ATOM   2798  HB2 LYS P 199      10.575  -7.234  18.514  0.00  0.00      PRO  H  
ATOM   2799  HG1 LYS P 199      12.289  -5.080  17.000  0.00  0.00      PRO  H  
ATOM   2800  HG2 LYS P 199      11.349  -4.835  18.559  0.00  0.00      PRO  H  
ATOM   2801  HD1 LYS P 199       9.272  -5.278  17.371  0.00  0.00      PRO  H  
ATOM   2802  HD2 LYS P 199      10.105  -5.633  15.872  0.00  0.00      PRO  H  
ATOM   2803  HE1 LYS P 199      10.937  -3.189  15.769  0.00  0.00      PRO  H  
ATOM   2804  HE2 LYS P 199      10.026  -2.756  17.238  0.00  0.00      PRO  H  
ATOM   2805  HZ1 LYS P 199       8.042  -3.555  15.915  0.00  0.00      PRO  H  
ATOM   2806  HZ2 LYS P 199       8.889  -2.322  15.160  0.00  0.00      PRO  H  
ATOM   2807  HZ3 LYS P 199       9.067  -3.907  14.626  0.00  0.00      PRO  H  
ATOM   2808  N   VAL P 200      13.366  -7.810  15.286  0.00  0.00      PRO  N  
ATOM   2809  CA  VAL P 200      14.305  -7.671  14.171  0.00  0.00      PRO  C  
ATOM   2810  C   VAL P 200      13.850  -8.302  12.856  0.00  0.00      PRO  C  
ATOM   2811  O   VAL P 200      13.933  -7.707  11.812  0.00  0.00      PRO  O  
ATOM   2812  CB  VAL P 200      15.665  -7.932  14.655  0.00  0.00      PRO  C  
ATOM   2813  CG1 VAL P 200      16.773  -8.043  13.555  0.00  0.00      PRO  C  
ATOM   2814  CG2 VAL P 200      16.100  -6.852  15.639  0.00  0.00      PRO  C  
ATOM   2815  HN  VAL P 200      13.798  -8.355  16.001  0.00  0.00      PRO  H  
ATOM   2816  HA  VAL P 200      14.333  -6.636  13.866  0.00  0.00      PRO  H  
ATOM   2817  HB  VAL P 200      15.572  -8.933  15.128  0.00  0.00      PRO  H  
ATOM   2818 HG11 VAL P 200      16.402  -8.691  12.733  0.00  0.00      PRO  H  
ATOM   2819 HG12 VAL P 200      17.036  -7.007  13.253  0.00  0.00      PRO  H  
ATOM   2820 HG13 VAL P 200      17.697  -8.503  13.968  0.00  0.00      PRO  H  
ATOM   2821 HG21 VAL P 200      16.184  -5.912  15.054  0.00  0.00      PRO  H  
ATOM   2822 HG22 VAL P 200      15.482  -6.733  16.555  0.00  0.00      PRO  H  
ATOM   2823 HG23 VAL P 200      17.123  -7.156  15.947  0.00  0.00      PRO  H  
ATOM   2824  N   LEU P 201      13.310  -9.515  12.908  0.00  0.00      PRO  N  
ATOM   2825  CA  LEU P 201      12.860 -10.236  11.731  0.00  0.00      PRO  C  
ATOM   2826  C   LEU P 201      11.620  -9.754  11.085  0.00  0.00      PRO  C  
ATOM   2827  O   LEU P 201      11.540  -9.781   9.901  0.00  0.00      PRO  O  
ATOM   2828  CB  LEU P 201      12.935 -11.780  11.964  0.00  0.00      PRO  C  
ATOM   2829  CG  LEU P 201      14.338 -12.366  12.119  0.00  0.00      PRO  C  
ATOM   2830  CD1 LEU P 201      14.248 -13.856  12.134  0.00  0.00      PRO  C  
ATOM   2831  CD2 LEU P 201      15.255 -11.829  10.980  0.00  0.00      PRO  C  
ATOM   2832  HN  LEU P 201      13.418 -10.143  13.675  0.00  0.00      PRO  H  
ATOM   2833  HA  LEU P 201      13.578  -9.892  11.001  0.00  0.00      PRO  H  
ATOM   2834  HB1 LEU P 201      12.359 -12.304  11.172  0.00  0.00      PRO  H  
ATOM   2835  HB2 LEU P 201      12.385 -11.956  12.913  0.00  0.00      PRO  H  
ATOM   2836  HG  LEU P 201      14.725 -12.049  13.111  0.00  0.00      PRO  H  
ATOM   2837 HD11 LEU P 201      15.281 -14.263  12.151  0.00  0.00      PRO  H  
ATOM   2838 HD12 LEU P 201      13.580 -14.218  12.945  0.00  0.00      PRO  H  
ATOM   2839 HD13 LEU P 201      13.795 -14.109  11.151  0.00  0.00      PRO  H  
ATOM   2840 HD21 LEU P 201      15.418 -10.740  11.133  0.00  0.00      PRO  H  
ATOM   2841 HD22 LEU P 201      16.179 -12.434  11.100  0.00  0.00      PRO  H  
ATOM   2842 HD23 LEU P 201      14.659 -12.152  10.100  0.00  0.00      PRO  H  
ATOM   2843  N   SER P 202      10.662  -9.136  11.736  0.00  0.00      PRO  N  
ATOM   2844  CA  SER P 202       9.586  -8.363  11.201  0.00  0.00      PRO  C  
ATOM   2845  C   SER P 202      10.000  -7.025  10.611  0.00  0.00      PRO  C  
ATOM   2846  O   SER P 202       9.576  -6.659   9.437  0.00  0.00      PRO  O  
ATOM   2847  CB  SER P 202       8.444  -8.091  12.238  0.00  0.00      PRO  C  
ATOM   2848  OG  SER P 202       8.889  -7.749  13.507  0.00  0.00      PRO  O  
ATOM   2849  HN  SER P 202      10.836  -9.062  12.715  0.00  0.00      PRO  H  
ATOM   2850  HA  SER P 202       9.174  -8.905  10.363  0.00  0.00      PRO  H  
ATOM   2851  HB1 SER P 202       7.861  -9.035  12.172  0.00  0.00      PRO  H  
ATOM   2852  HB2 SER P 202       7.795  -7.279  11.844  0.00  0.00      PRO  H  
ATOM   2853  HG1 SER P 202       9.157  -8.588  13.887  0.00  0.00      PRO  H  
ATOM   2854  N   SER P 203      10.988  -6.437  11.287  0.00  0.00      PRO  N  
ATOM   2855  CA  SER P 203      11.646  -5.228  10.826  0.00  0.00      PRO  C  
ATOM   2856  C   SER P 203      12.460  -5.448   9.574  0.00  0.00      PRO  C  
ATOM   2857  O   SER P 203      12.391  -4.630   8.675  0.00  0.00      PRO  O  
ATOM   2858  CB  SER P 203      12.616  -4.602  11.957  0.00  0.00      PRO  C  
ATOM   2859  OG  SER P 203      13.244  -3.334  11.708  0.00  0.00      PRO  O  
ATOM   2860  HN  SER P 203      11.317  -6.754  12.173  0.00  0.00      PRO  H  
ATOM   2861  HA  SER P 203      10.950  -4.497  10.442  0.00  0.00      PRO  H  
ATOM   2862  HB1 SER P 203      13.395  -5.330  12.270  0.00  0.00      PRO  H  
ATOM   2863  HB2 SER P 203      11.894  -4.489  12.793  0.00  0.00      PRO  H  
ATOM   2864  HG1 SER P 203      12.519  -2.803  11.371  0.00  0.00      PRO  H  
ATOM   2865  N   LEU P 204      13.226  -6.514   9.494  0.00  0.00      PRO  N  
ATOM   2866  CA  LEU P 204      13.881  -6.994   8.244  0.00  0.00      PRO  C  
ATOM   2867  C   LEU P 204      12.868  -7.275   7.147  0.00  0.00      PRO  C  
ATOM   2868  O   LEU P 204      12.936  -6.844   5.975  0.00  0.00      PRO  O  
ATOM   2869  CB  LEU P 204      14.685  -8.249   8.660  0.00  0.00      PRO  C  
ATOM   2870  CG  LEU P 204      15.713  -8.765   7.555  0.00  0.00      PRO  C  
ATOM   2871  CD1 LEU P 204      16.618  -7.597   7.056  0.00  0.00      PRO  C  
ATOM   2872  CD2 LEU P 204      16.573  -9.911   8.034  0.00  0.00      PRO  C  
ATOM   2873  HN  LEU P 204      13.316  -7.144  10.262  0.00  0.00      PRO  H  
ATOM   2874  HA  LEU P 204      14.633  -6.283   7.935  0.00  0.00      PRO  H  
ATOM   2875  HB1 LEU P 204      14.035  -9.106   8.937  0.00  0.00      PRO  H  
ATOM   2876  HB2 LEU P 204      15.237  -8.038   9.601  0.00  0.00      PRO  H  
ATOM   2877  HG  LEU P 204      15.125  -9.175   6.706  0.00  0.00      PRO  H  
ATOM   2878 HD11 LEU P 204      17.514  -8.027   6.559  0.00  0.00      PRO  H  
ATOM   2879 HD12 LEU P 204      16.030  -6.934   6.386  0.00  0.00      PRO  H  
ATOM   2880 HD13 LEU P 204      17.101  -6.977   7.841  0.00  0.00      PRO  H  
ATOM   2881 HD21 LEU P 204      17.088 -10.487   7.235  0.00  0.00      PRO  H  
ATOM   2882 HD22 LEU P 204      17.443  -9.473   8.568  0.00  0.00      PRO  H  
ATOM   2883 HD23 LEU P 204      15.962 -10.488   8.760  0.00  0.00      PRO  H  
ATOM   2884  N   GLU P 205      11.798  -8.000   7.463  0.00  0.00      PRO  N  
ATOM   2885  CA  GLU P 205      10.788  -8.360   6.545  0.00  0.00      PRO  C  
ATOM   2886  C   GLU P 205       9.996  -7.247   5.828  0.00  0.00      PRO  C  
ATOM   2887  O   GLU P 205       9.939  -7.111   4.628  0.00  0.00      PRO  O  
ATOM   2888  CB  GLU P 205       9.928  -9.509   7.080  0.00  0.00      PRO  C  
ATOM   2889  CG  GLU P 205       8.521  -9.728   6.502  0.00  0.00      PRO  C  
ATOM   2890  CD  GLU P 205       7.375  -9.125   7.302  0.00  0.00      PRO  C  
ATOM   2891  OE1 GLU P 205       7.352  -9.295   8.552  0.00  0.00      PRO  O1-
ATOM   2892  OE2 GLU P 205       6.416  -8.598   6.750  0.00  0.00      PRO  O  
ATOM   2893  HN  GLU P 205      11.648  -8.226   8.422  0.00  0.00      PRO  H  
ATOM   2894  HA  GLU P 205      11.319  -8.852   5.744  0.00  0.00      PRO  H  
ATOM   2895  HB1 GLU P 205       9.780  -9.368   8.172  0.00  0.00      PRO  H  
ATOM   2896  HB2 GLU P 205      10.490 -10.450   6.898  0.00  0.00      PRO  H  
ATOM   2897  HG1 GLU P 205       8.434 -10.835   6.461  0.00  0.00      PRO  H  
ATOM   2898  HG2 GLU P 205       8.490  -9.407   5.439  0.00  0.00      PRO  H  
ATOM   2899  N   ILE P 206       9.315  -6.411   6.628  0.00  0.00      PRO  N  
ATOM   2900  CA  ILE P 206       8.820  -5.098   6.084  0.00  0.00      PRO  C  
ATOM   2901  C   ILE P 206       9.800  -4.180   5.379  0.00  0.00      PRO  C  
ATOM   2902  O   ILE P 206       9.481  -3.599   4.342  0.00  0.00      PRO  O  
ATOM   2903  CB  ILE P 206       7.879  -4.403   7.023  0.00  0.00      PRO  C  
ATOM   2904  CG2 ILE P 206       8.750  -3.830   8.174  0.00  0.00      PRO  C  
ATOM   2905  CG1 ILE P 206       6.980  -3.347   6.354  0.00  0.00      PRO  C  
ATOM   2906  CD  ILE P 206       6.274  -2.407   7.359  0.00  0.00      PRO  C  
ATOM   2907  HN  ILE P 206       9.313  -6.517   7.620  0.00  0.00      PRO  H  
ATOM   2908  HA  ILE P 206       8.151  -5.410   5.296  0.00  0.00      PRO  H  
ATOM   2909  HB  ILE P 206       7.325  -5.257   7.467  0.00  0.00      PRO  H  
ATOM   2910 HG21 ILE P 206       9.634  -4.430   8.479  0.00  0.00      PRO  H  
ATOM   2911 HG22 ILE P 206       9.151  -2.836   7.880  0.00  0.00      PRO  H  
ATOM   2912 HG23 ILE P 206       8.141  -3.627   9.081  0.00  0.00      PRO  H  
ATOM   2913 HG11 ILE P 206       6.356  -3.762   5.535  0.00  0.00      PRO  H  
ATOM   2914 HG12 ILE P 206       7.645  -2.787   5.662  0.00  0.00      PRO  H  
ATOM   2915  HD1 ILE P 206       6.994  -1.643   7.723  0.00  0.00      PRO  H  
ATOM   2916  HD2 ILE P 206       5.407  -2.007   6.791  0.00  0.00      PRO  H  
ATOM   2917  HD3 ILE P 206       5.825  -2.953   8.216  0.00  0.00      PRO  H  
ATOM   2918  N   ASN P 207      11.051  -4.058   5.826  0.00  0.00      PRO  N  
ATOM   2919  CA  ASN P 207      12.049  -3.283   5.163  0.00  0.00      PRO  C  
ATOM   2920  C   ASN P 207      12.540  -3.791   3.770  0.00  0.00      PRO  C  
ATOM   2921  O   ASN P 207      12.781  -3.106   2.834  0.00  0.00      PRO  O  
ATOM   2922  CB  ASN P 207      13.294  -2.931   6.046  0.00  0.00      PRO  C  
ATOM   2923  CG  ASN P 207      12.872  -1.890   7.080  0.00  0.00      PRO  C  
ATOM   2924  OD1 ASN P 207      11.932  -1.068   6.932  0.00  0.00      PRO  O  
ATOM   2925  ND2 ASN P 207      13.570  -1.946   8.277  0.00  0.00      PRO  N  
ATOM   2926  HN  ASN P 207      11.462  -4.594   6.560  0.00  0.00      PRO  H  
ATOM   2927  HA  ASN P 207      11.670  -2.292   4.964  0.00  0.00      PRO  H  
ATOM   2928  HB1 ASN P 207      14.099  -2.600   5.355  0.00  0.00      PRO  H  
ATOM   2929  HB2 ASN P 207      13.617  -3.828   6.616  0.00  0.00      PRO  H  
ATOM   2930 HD21 ASN P 207      14.066  -2.785   8.505  0.00  0.00      PRO  H  
ATOM   2931 HD22 ASN P 207      13.328  -1.345   9.039  0.00  0.00      PRO  H  
ATOM   2932  N   ILE P 208      12.638  -5.120   3.635  0.00  0.00      PRO  N  
ATOM   2933  CA  ILE P 208      13.189  -5.743   2.403  0.00  0.00      PRO  C  
ATOM   2934  C   ILE P 208      12.134  -6.068   1.378  0.00  0.00      PRO  C  
ATOM   2935  O   ILE P 208      12.285  -5.656   0.247  0.00  0.00      PRO  O  
ATOM   2936  CB  ILE P 208      13.948  -6.988   2.823  0.00  0.00      PRO  C  
ATOM   2937  CG2 ILE P 208      14.260  -7.859   1.590  0.00  0.00      PRO  C  
ATOM   2938  CG1 ILE P 208      15.322  -6.706   3.535  0.00  0.00      PRO  C  
ATOM   2939  CD  ILE P 208      16.331  -5.882   2.635  0.00  0.00      PRO  C  
ATOM   2940  HN  ILE P 208      12.500  -5.717   4.422  0.00  0.00      PRO  H  
ATOM   2941  HA  ILE P 208      13.814  -5.098   1.803  0.00  0.00      PRO  H  
ATOM   2942  HB  ILE P 208      13.311  -7.607   3.490  0.00  0.00      PRO  H  
ATOM   2943 HG21 ILE P 208      14.859  -8.732   1.926  0.00  0.00      PRO  H  
ATOM   2944 HG22 ILE P 208      13.406  -8.447   1.192  0.00  0.00      PRO  H  
ATOM   2945 HG23 ILE P 208      14.932  -7.414   0.825  0.00  0.00      PRO  H  
ATOM   2946 HG11 ILE P 208      15.892  -7.585   3.904  0.00  0.00      PRO  H  
ATOM   2947 HG12 ILE P 208      15.025  -6.191   4.474  0.00  0.00      PRO  H  
ATOM   2948  HD1 ILE P 208      16.094  -4.797   2.679  0.00  0.00      PRO  H  
ATOM   2949  HD2 ILE P 208      17.307  -6.116   3.111  0.00  0.00      PRO  H  
ATOM   2950  HD3 ILE P 208      16.423  -6.115   1.552  0.00  0.00      PRO  H  
ATOM   2951  N   LEU P 209      10.940  -6.674   1.752  0.00  0.00      PRO  N  
ATOM   2952  CA  LEU P 209       9.868  -6.829   0.864  0.00  0.00      PRO  C  
ATOM   2953  C   LEU P 209       9.058  -5.523   0.568  0.00  0.00      PRO  C  
ATOM   2954  O   LEU P 209       8.519  -5.345  -0.525  0.00  0.00      PRO  O  
ATOM   2955  CB  LEU P 209       8.825  -7.822   1.458  0.00  0.00      PRO  C  
ATOM   2956  CG  LEU P 209       9.402  -9.203   1.836  0.00  0.00      PRO  C  
ATOM   2957  CD1 LEU P 209       8.211  -9.971   2.351  0.00  0.00      PRO  C  
ATOM   2958  CD2 LEU P 209      10.326  -9.869   0.825  0.00  0.00      PRO  C  
ATOM   2959  HN  LEU P 209      10.688  -6.923   2.684  0.00  0.00      PRO  H  
ATOM   2960  HA  LEU P 209      10.312  -7.241  -0.030  0.00  0.00      PRO  H  
ATOM   2961  HB1 LEU P 209       8.043  -8.090   0.716  0.00  0.00      PRO  H  
ATOM   2962  HB2 LEU P 209       8.418  -7.278   2.337  0.00  0.00      PRO  H  
ATOM   2963  HG  LEU P 209      10.055  -9.169   2.734  0.00  0.00      PRO  H  
ATOM   2964 HD11 LEU P 209       8.663 -10.936   2.667  0.00  0.00      PRO  H  
ATOM   2965 HD12 LEU P 209       7.541  -9.376   3.007  0.00  0.00      PRO  H  
ATOM   2966 HD13 LEU P 209       7.577 -10.237   1.478  0.00  0.00      PRO  H  
ATOM   2967 HD21 LEU P 209       9.781 -10.146  -0.102  0.00  0.00      PRO  H  
ATOM   2968 HD22 LEU P 209      11.268  -9.311   0.639  0.00  0.00      PRO  H  
ATOM   2969 HD23 LEU P 209      10.680 -10.833   1.250  0.00  0.00      PRO  H  
ATOM   2970  N   GLY P 210       8.998  -4.636   1.568  0.00  0.00      PRO  N  
ATOM   2971  CA  GLY P 210       8.063  -3.529   1.546  0.00  0.00      PRO  C  
ATOM   2972  C   GLY P 210       8.655  -2.178   1.318  0.00  0.00      PRO  C  
ATOM   2973  O   GLY P 210       7.917  -1.289   0.804  0.00  0.00      PRO  O  
ATOM   2974  HN  GLY P 210       9.545  -4.890   2.362  0.00  0.00      PRO  H  
ATOM   2975  HA1 GLY P 210       7.465  -3.465   2.443  0.00  0.00      PRO  H  
ATOM   2976  HA2 GLY P 210       7.307  -3.665   0.787  0.00  0.00      PRO  H  
ATOM   2977  N   LEU P 211       9.975  -1.941   1.528  0.00  0.00      PRO  N  
ATOM   2978  CA  LEU P 211      10.524  -0.674   1.436  0.00  0.00      PRO  C  
ATOM   2979  C   LEU P 211      11.625  -0.655   0.397  0.00  0.00      PRO  C  
ATOM   2980  O   LEU P 211      11.572   0.003  -0.642  0.00  0.00      PRO  O  
ATOM   2981  CB  LEU P 211      10.959  -0.260   2.873  0.00  0.00      PRO  C  
ATOM   2982  CG  LEU P 211      11.878   1.021   3.029  0.00  0.00      PRO  C  
ATOM   2983  CD1 LEU P 211      11.177   2.191   2.290  0.00  0.00      PRO  C  
ATOM   2984  CD2 LEU P 211      12.153   1.236   4.554  0.00  0.00      PRO  C  
ATOM   2985  HN  LEU P 211      10.592  -2.637   1.887  0.00  0.00      PRO  H  
ATOM   2986  HA  LEU P 211       9.774   0.041   1.133  0.00  0.00      PRO  H  
ATOM   2987  HB1 LEU P 211      11.400  -1.092   3.463  0.00  0.00      PRO  H  
ATOM   2988  HB2 LEU P 211       9.996   0.002   3.361  0.00  0.00      PRO  H  
ATOM   2989  HG  LEU P 211      12.822   0.820   2.479  0.00  0.00      PRO  H  
ATOM   2990 HD11 LEU P 211      10.957   1.914   1.237  0.00  0.00      PRO  H  
ATOM   2991 HD12 LEU P 211      10.246   2.590   2.747  0.00  0.00      PRO  H  
ATOM   2992 HD13 LEU P 211      11.845   3.071   2.171  0.00  0.00      PRO  H  
ATOM   2993 HD21 LEU P 211      11.228   1.583   5.062  0.00  0.00      PRO  H  
ATOM   2994 HD22 LEU P 211      12.712   0.450   5.105  0.00  0.00      PRO  H  
ATOM   2995 HD23 LEU P 211      12.830   2.115   4.606  0.00  0.00      PRO  H  
ATOM   2996  N   VAL P 212      12.643  -1.443   0.574  0.00  0.00      PRO  N  
ATOM   2997  CA  VAL P 212      13.769  -1.356  -0.277  0.00  0.00      PRO  C  
ATOM   2998  C   VAL P 212      13.614  -2.002  -1.603  0.00  0.00      PRO  C  
ATOM   2999  O   VAL P 212      14.020  -1.383  -2.600  0.00  0.00      PRO  O  
ATOM   3000  CB  VAL P 212      15.008  -1.829   0.474  0.00  0.00      PRO  C  
ATOM   3001  CG1 VAL P 212      16.269  -1.719  -0.410  0.00  0.00      PRO  C  
ATOM   3002  CG2 VAL P 212      15.240  -0.757   1.584  0.00  0.00      PRO  C  
ATOM   3003  HN  VAL P 212      12.742  -2.070   1.343  0.00  0.00      PRO  H  
ATOM   3004  HA  VAL P 212      13.976  -0.333  -0.555  0.00  0.00      PRO  H  
ATOM   3005  HB  VAL P 212      14.921  -2.852   0.898  0.00  0.00      PRO  H  
ATOM   3006 HG11 VAL P 212      17.157  -1.888   0.236  0.00  0.00      PRO  H  
ATOM   3007 HG12 VAL P 212      16.158  -2.416  -1.268  0.00  0.00      PRO  H  
ATOM   3008 HG13 VAL P 212      16.433  -0.703  -0.827  0.00  0.00      PRO  H  
ATOM   3009 HG21 VAL P 212      14.454  -0.789   2.369  0.00  0.00      PRO  H  
ATOM   3010 HG22 VAL P 212      16.184  -0.852   2.163  0.00  0.00      PRO  H  
ATOM   3011 HG23 VAL P 212      15.496   0.197   1.075  0.00  0.00      PRO  H  
ATOM   3012  N   ILE P 213      13.236  -3.307  -1.684  0.00  0.00      PRO  N  
ATOM   3013  CA  ILE P 213      13.091  -3.889  -2.996  0.00  0.00      PRO  C  
ATOM   3014  C   ILE P 213      12.186  -3.125  -4.015  0.00  0.00      PRO  C  
ATOM   3015  O   ILE P 213      12.622  -2.880  -5.116  0.00  0.00      PRO  O  
ATOM   3016  CB  ILE P 213      12.861  -5.396  -3.006  0.00  0.00      PRO  C  
ATOM   3017  CG2 ILE P 213      12.582  -5.903  -4.429  0.00  0.00      PRO  C  
ATOM   3018  CG1 ILE P 213      14.047  -6.048  -2.356  0.00  0.00      PRO  C  
ATOM   3019  CD  ILE P 213      13.934  -7.574  -2.150  0.00  0.00      PRO  C  
ATOM   3020  HN  ILE P 213      12.955  -3.828  -0.882  0.00  0.00      PRO  H  
ATOM   3021  HA  ILE P 213      14.075  -3.701  -3.398  0.00  0.00      PRO  H  
ATOM   3022  HB  ILE P 213      11.974  -5.685  -2.403  0.00  0.00      PRO  H  
ATOM   3023 HG21 ILE P 213      11.676  -5.421  -4.853  0.00  0.00      PRO  H  
ATOM   3024 HG22 ILE P 213      13.407  -5.601  -5.108  0.00  0.00      PRO  H  
ATOM   3025 HG23 ILE P 213      12.501  -7.011  -4.451  0.00  0.00      PRO  H  
ATOM   3026 HG11 ILE P 213      14.308  -5.524  -1.411  0.00  0.00      PRO  H  
ATOM   3027 HG12 ILE P 213      14.856  -5.809  -3.079  0.00  0.00      PRO  H  
ATOM   3028  HD1 ILE P 213      13.676  -8.093  -3.098  0.00  0.00      PRO  H  
ATOM   3029  HD2 ILE P 213      14.949  -7.947  -1.895  0.00  0.00      PRO  H  
ATOM   3030  HD3 ILE P 213      13.239  -7.842  -1.325  0.00  0.00      PRO  H  
ATOM   3031  N   PRO P 214      10.931  -2.738  -3.627  0.00  0.00      PRO  N  
ATOM   3032  CA  PRO P 214       9.958  -2.089  -4.536  0.00  0.00      PRO  C  
ATOM   3033  C   PRO P 214      10.464  -0.695  -4.937  0.00  0.00      PRO  C  
ATOM   3034  O   PRO P 214      10.166  -0.242  -6.075  0.00  0.00      PRO  O  
ATOM   3035  CD  PRO P 214      10.239  -3.325  -2.462  0.00  0.00      PRO  C  
ATOM   3036  CB  PRO P 214       8.602  -2.046  -3.785  0.00  0.00      PRO  C  
ATOM   3037  CG  PRO P 214       8.749  -3.247  -2.876  0.00  0.00      PRO  C  
ATOM   3038  HD1 PRO P 214      10.414  -4.419  -2.375  0.00  0.00      PRO  H  
ATOM   3039  HD2 PRO P 214      10.535  -2.818  -1.519  0.00  0.00      PRO  H  
ATOM   3040  HA  PRO P 214       9.679  -2.655  -5.413  0.00  0.00      PRO  H  
ATOM   3041  HB1 PRO P 214       7.711  -2.108  -4.446  0.00  0.00      PRO  H  
ATOM   3042  HB2 PRO P 214       8.405  -1.144  -3.167  0.00  0.00      PRO  H  
ATOM   3043  HG1 PRO P 214       8.478  -4.206  -3.366  0.00  0.00      PRO  H  
ATOM   3044  HG2 PRO P 214       8.190  -3.162  -1.919  0.00  0.00      PRO  H  
ATOM   3045  N   LEU P 215      11.074   0.095  -3.991  0.00  0.00      PRO  N  
ATOM   3046  CA  LEU P 215      11.586   1.384  -4.166  0.00  0.00      PRO  C  
ATOM   3047  C   LEU P 215      12.813   1.384  -5.096  0.00  0.00      PRO  C  
ATOM   3048  O   LEU P 215      12.878   2.180  -6.080  0.00  0.00      PRO  O  
ATOM   3049  CB  LEU P 215      11.997   2.105  -2.882  0.00  0.00      PRO  C  
ATOM   3050  CG  LEU P 215      12.467   3.526  -3.000  0.00  0.00      PRO  C  
ATOM   3051  CD1 LEU P 215      11.286   4.382  -3.554  0.00  0.00      PRO  C  
ATOM   3052  CD2 LEU P 215      12.918   4.066  -1.669  0.00  0.00      PRO  C  
ATOM   3053  HN  LEU P 215      11.150  -0.157  -3.030  0.00  0.00      PRO  H  
ATOM   3054  HA  LEU P 215      10.880   1.904  -4.796  0.00  0.00      PRO  H  
ATOM   3055  HB1 LEU P 215      12.720   1.503  -2.291  0.00  0.00      PRO  H  
ATOM   3056  HB2 LEU P 215      11.098   2.073  -2.230  0.00  0.00      PRO  H  
ATOM   3057  HG  LEU P 215      13.331   3.547  -3.699  0.00  0.00      PRO  H  
ATOM   3058 HD11 LEU P 215      10.754   3.850  -4.371  0.00  0.00      PRO  H  
ATOM   3059 HD12 LEU P 215      10.513   4.594  -2.784  0.00  0.00      PRO  H  
ATOM   3060 HD13 LEU P 215      11.704   5.356  -3.886  0.00  0.00      PRO  H  
ATOM   3061 HD21 LEU P 215      13.433   5.040  -1.815  0.00  0.00      PRO  H  
ATOM   3062 HD22 LEU P 215      12.033   4.381  -1.075  0.00  0.00      PRO  H  
ATOM   3063 HD23 LEU P 215      13.706   3.454  -1.181  0.00  0.00      PRO  H  
ATOM   3064  N   GLY P 216      13.743   0.360  -4.902  0.00  0.00      PRO  N  
ATOM   3065  CA  GLY P 216      14.968   0.231  -5.802  0.00  0.00      PRO  C  
ATOM   3066  C   GLY P 216      14.539  -0.203  -7.211  0.00  0.00      PRO  C  
ATOM   3067  O   GLY P 216      15.173   0.226  -8.137  0.00  0.00      PRO  O  
ATOM   3068  HN  GLY P 216      13.611  -0.226  -4.107  0.00  0.00      PRO  H  
ATOM   3069  HA1 GLY P 216      15.522  -0.510  -5.246  0.00  0.00      PRO  H  
ATOM   3070  HA2 GLY P 216      15.464   1.183  -5.925  0.00  0.00      PRO  H  
ATOM   3071  N   ILE P 217      13.429  -0.983  -7.392  0.00  0.00      PRO  N  
ATOM   3072  CA  ILE P 217      12.898  -1.355  -8.709  0.00  0.00      PRO  C  
ATOM   3073  C   ILE P 217      12.267  -0.156  -9.383  0.00  0.00      PRO  C  
ATOM   3074  O   ILE P 217      12.619   0.148 -10.584  0.00  0.00      PRO  O  
ATOM   3075  CB  ILE P 217      11.915  -2.516  -8.659  0.00  0.00      PRO  C  
ATOM   3076  CG2 ILE P 217      11.406  -2.872 -10.083  0.00  0.00      PRO  C  
ATOM   3077  CG1 ILE P 217      12.661  -3.722  -7.976  0.00  0.00      PRO  C  
ATOM   3078  CD  ILE P 217      13.445  -4.607  -8.956  0.00  0.00      PRO  C  
ATOM   3079  HN  ILE P 217      13.028  -1.437  -6.600  0.00  0.00      PRO  H  
ATOM   3080  HA  ILE P 217      13.765  -1.674  -9.269  0.00  0.00      PRO  H  
ATOM   3081  HB  ILE P 217      10.953  -2.361  -8.125  0.00  0.00      PRO  H  
ATOM   3082 HG21 ILE P 217      10.494  -2.336 -10.424  0.00  0.00      PRO  H  
ATOM   3083 HG22 ILE P 217      12.274  -2.767 -10.768  0.00  0.00      PRO  H  
ATOM   3084 HG23 ILE P 217      10.968  -3.892 -10.024  0.00  0.00      PRO  H  
ATOM   3085 HG11 ILE P 217      11.833  -4.293  -7.503  0.00  0.00      PRO  H  
ATOM   3086 HG12 ILE P 217      13.353  -3.301  -7.216  0.00  0.00      PRO  H  
ATOM   3087  HD1 ILE P 217      14.360  -4.092  -9.320  0.00  0.00      PRO  H  
ATOM   3088  HD2 ILE P 217      13.832  -5.528  -8.470  0.00  0.00      PRO  H  
ATOM   3089  HD3 ILE P 217      12.841  -4.912  -9.837  0.00  0.00      PRO  H  
ATOM   3090  N   MET P 218      11.389   0.661  -8.673  0.00  0.00      PRO  N  
ATOM   3091  CA  MET P 218      10.835   1.899  -9.257  0.00  0.00      PRO  C  
ATOM   3092  C   MET P 218      11.926   2.854  -9.583  0.00  0.00      PRO  C  
ATOM   3093  O   MET P 218      11.838   3.513 -10.642  0.00  0.00      PRO  O  
ATOM   3094  CB  MET P 218       9.764   2.589  -8.355  0.00  0.00      PRO  C  
ATOM   3095  CG  MET P 218       8.538   1.812  -7.979  0.00  0.00      PRO  C  
ATOM   3096  SD  MET P 218       7.699   2.212  -6.450  0.00  0.00      PRO  S  
ATOM   3097  CE  MET P 218       6.458   0.992  -6.635  0.00  0.00      PRO  C  
ATOM   3098  HN  MET P 218      10.979   0.485  -7.781  0.00  0.00      PRO  H  
ATOM   3099  HA  MET P 218      10.227   1.653 -10.115  0.00  0.00      PRO  H  
ATOM   3100  HB1 MET P 218       9.459   3.517  -8.885  0.00  0.00      PRO  H  
ATOM   3101  HB2 MET P 218      10.306   2.884  -7.431  0.00  0.00      PRO  H  
ATOM   3102  HG1 MET P 218       8.839   0.763  -7.775  0.00  0.00      PRO  H  
ATOM   3103  HG2 MET P 218       7.795   1.935  -8.796  0.00  0.00      PRO  H  
ATOM   3104  HE1 MET P 218       6.774   0.016  -6.210  0.00  0.00      PRO  H  
ATOM   3105  HE2 MET P 218       5.572   1.232  -6.010  0.00  0.00      PRO  H  
ATOM   3106  HE3 MET P 218       6.056   0.974  -7.671  0.00  0.00      PRO  H  
ATOM   3107  N   LEU P 219      13.018   3.010  -8.719  0.00  0.00      PRO  N  
ATOM   3108  CA  LEU P 219      14.066   3.964  -9.052  0.00  0.00      PRO  C  
ATOM   3109  C   LEU P 219      14.878   3.523 -10.326  0.00  0.00      PRO  C  
ATOM   3110  O   LEU P 219      15.336   4.385 -11.073  0.00  0.00      PRO  O  
ATOM   3111  CB  LEU P 219      14.972   4.294  -7.830  0.00  0.00      PRO  C  
ATOM   3112  CG  LEU P 219      16.384   4.846  -8.102  0.00  0.00      PRO  C  
ATOM   3113  CD1 LEU P 219      16.396   6.304  -8.550  0.00  0.00      PRO  C  
ATOM   3114  CD2 LEU P 219      17.383   4.658  -6.924  0.00  0.00      PRO  C  
ATOM   3115  HN  LEU P 219      13.150   2.485  -7.881  0.00  0.00      PRO  H  
ATOM   3116  HA  LEU P 219      13.480   4.781  -9.445  0.00  0.00      PRO  H  
ATOM   3117  HB1 LEU P 219      15.028   3.375  -7.209  0.00  0.00      PRO  H  
ATOM   3118  HB2 LEU P 219      14.444   5.082  -7.251  0.00  0.00      PRO  H  
ATOM   3119  HG  LEU P 219      16.871   4.241  -8.896  0.00  0.00      PRO  H  
ATOM   3120 HD11 LEU P 219      15.809   6.476  -9.477  0.00  0.00      PRO  H  
ATOM   3121 HD12 LEU P 219      15.854   6.912  -7.795  0.00  0.00      PRO  H  
ATOM   3122 HD13 LEU P 219      17.459   6.563  -8.743  0.00  0.00      PRO  H  
ATOM   3123 HD21 LEU P 219      17.248   5.403  -6.111  0.00  0.00      PRO  H  
ATOM   3124 HD22 LEU P 219      17.363   3.631  -6.499  0.00  0.00      PRO  H  
ATOM   3125 HD23 LEU P 219      18.435   4.747  -7.271  0.00  0.00      PRO  H  
ATOM   3126  N   PHE P 220      15.138   2.200 -10.551  0.00  0.00      PRO  N  
ATOM   3127  CA  PHE P 220      15.641   1.662 -11.819  0.00  0.00      PRO  C  
ATOM   3128  C   PHE P 220      14.691   1.959 -13.064  0.00  0.00      PRO  C  
ATOM   3129  O   PHE P 220      15.091   2.392 -14.158  0.00  0.00      PRO  O  
ATOM   3130  CB  PHE P 220      15.870   0.156 -11.632  0.00  0.00      PRO  C  
ATOM   3131  CG  PHE P 220      16.073  -0.598 -12.937  0.00  0.00      PRO  C  
ATOM   3132  CD1 PHE P 220      15.012  -1.293 -13.510  0.00  0.00      PRO  C  
ATOM   3133  CE1 PHE P 220      15.272  -2.015 -14.707  0.00  0.00      PRO  C  
ATOM   3134  CZ  PHE P 220      16.593  -2.019 -15.241  0.00  0.00      PRO  C  
ATOM   3135  CD2 PHE P 220      17.382  -0.607 -13.466  0.00  0.00      PRO  C  
ATOM   3136  CE2 PHE P 220      17.553  -1.338 -14.664  0.00  0.00      PRO  C  
ATOM   3137  HN  PHE P 220      14.742   1.521  -9.937  0.00  0.00      PRO  H  
ATOM   3138  HA  PHE P 220      16.578   2.111 -12.115  0.00  0.00      PRO  H  
ATOM   3139  HB1 PHE P 220      15.041  -0.386 -11.129  0.00  0.00      PRO  H  
ATOM   3140  HB2 PHE P 220      16.806   0.150 -11.035  0.00  0.00      PRO  H  
ATOM   3141  HD1 PHE P 220      14.012  -1.113 -13.144  0.00  0.00      PRO  H  
ATOM   3142  HE1 PHE P 220      14.427  -2.393 -15.263  0.00  0.00      PRO  H  
ATOM   3143  HZ  PHE P 220      16.771  -2.673 -16.082  0.00  0.00      PRO  H  
ATOM   3144  HD2 PHE P 220      18.177   0.066 -13.182  0.00  0.00      PRO  H  
ATOM   3145  HE2 PHE P 220      18.474  -1.279 -15.226  0.00  0.00      PRO  H  
ATOM   3146  N   CYS P 221      13.341   1.667 -12.852  0.00  0.00      PRO  N  
ATOM   3147  CA  CYS P 221      12.321   1.745 -13.819  0.00  0.00      PRO  C  
ATOM   3148  C   CYS P 221      12.101   3.153 -14.338  0.00  0.00      PRO  C  
ATOM   3149  O   CYS P 221      11.940   3.335 -15.541  0.00  0.00      PRO  O  
ATOM   3150  CB  CYS P 221      10.941   1.209 -13.349  0.00  0.00      PRO  C  
ATOM   3151  SG  CYS P 221      11.012  -0.557 -13.178  0.00  0.00      PRO  S  
ATOM   3152  HN  CYS P 221      13.180   1.272 -11.951  0.00  0.00      PRO  H  
ATOM   3153  HA  CYS P 221      12.617   1.057 -14.597  0.00  0.00      PRO  H  
ATOM   3154  HB1 CYS P 221      10.090   1.460 -14.018  0.00  0.00      PRO  H  
ATOM   3155  HB2 CYS P 221      10.686   1.594 -12.339  0.00  0.00      PRO  H  
ATOM   3156  HG1 CYS P 221      11.611  -0.392 -12.008  0.00  0.00      PRO  H  
ATOM   3157  N   TYR P 222      11.985   4.204 -13.489  0.00  0.00      PRO  N  
ATOM   3158  CA  TYR P 222      11.692   5.616 -13.846  0.00  0.00      PRO  C  
ATOM   3159  C   TYR P 222      12.920   6.259 -14.479  0.00  0.00      PRO  C  
ATOM   3160  O   TYR P 222      12.809   7.086 -15.383  0.00  0.00      PRO  O  
ATOM   3161  CB  TYR P 222      11.045   6.424 -12.742  0.00  0.00      PRO  C  
ATOM   3162  CG  TYR P 222       9.672   5.873 -12.651  0.00  0.00      PRO  C  
ATOM   3163  CD1 TYR P 222       8.823   6.033 -13.746  0.00  0.00      PRO  C  
ATOM   3164  CE1 TYR P 222       7.606   5.430 -13.744  0.00  0.00      PRO  C  
ATOM   3165  CZ  TYR P 222       7.142   4.709 -12.658  0.00  0.00      PRO  C  
ATOM   3166  OH  TYR P 222       6.027   3.857 -12.723  0.00  0.00      PRO  O  
ATOM   3167  CD2 TYR P 222       9.212   5.179 -11.524  0.00  0.00      PRO  C  
ATOM   3168  CE2 TYR P 222       7.915   4.634 -11.519  0.00  0.00      PRO  C  
ATOM   3169  HN  TYR P 222      12.165   3.974 -12.536  0.00  0.00      PRO  H  
ATOM   3170  HA  TYR P 222      10.898   5.623 -14.578  0.00  0.00      PRO  H  
ATOM   3171  HB1 TYR P 222      11.054   7.509 -12.981  0.00  0.00      PRO  H  
ATOM   3172  HB2 TYR P 222      11.500   6.248 -11.744  0.00  0.00      PRO  H  
ATOM   3173  HD1 TYR P 222       9.237   6.580 -14.580  0.00  0.00      PRO  H  
ATOM   3174  HE1 TYR P 222       6.917   5.558 -14.566  0.00  0.00      PRO  H  
ATOM   3175  HH  TYR P 222       6.046   3.266 -11.966  0.00  0.00      PRO  H  
ATOM   3176  HD2 TYR P 222       9.935   5.001 -10.741  0.00  0.00      PRO  H  
ATOM   3177  HE2 TYR P 222       7.527   4.062 -10.690  0.00  0.00      PRO  H  
ATOM   3178  N   SER P 223      14.147   5.963 -14.021  0.00  0.00      PRO  N  
ATOM   3179  CA  SER P 223      15.393   6.465 -14.577  0.00  0.00      PRO  C  
ATOM   3180  C   SER P 223      15.822   5.856 -15.936  0.00  0.00      PRO  C  
ATOM   3181  O   SER P 223      16.337   6.538 -16.796  0.00  0.00      PRO  O  
ATOM   3182  CB  SER P 223      16.671   6.165 -13.763  0.00  0.00      PRO  C  
ATOM   3183  OG  SER P 223      16.590   6.610 -12.365  0.00  0.00      PRO  O  
ATOM   3184  HN  SER P 223      14.145   5.275 -13.299  0.00  0.00      PRO  H  
ATOM   3185  HA  SER P 223      15.323   7.543 -14.589  0.00  0.00      PRO  H  
ATOM   3186  HB1 SER P 223      17.617   6.534 -14.213  0.00  0.00      PRO  H  
ATOM   3187  HB2 SER P 223      16.696   5.055 -13.793  0.00  0.00      PRO  H  
ATOM   3188  HG1 SER P 223      15.893   6.062 -11.999  0.00  0.00      PRO  H  
ATOM   3189  N   MET P 224      15.474   4.578 -16.196  0.00  0.00      PRO  N  
ATOM   3190  CA  MET P 224      15.384   4.022 -17.490  0.00  0.00      PRO  C  
ATOM   3191  C   MET P 224      14.433   4.664 -18.479  0.00  0.00      PRO  C  
ATOM   3192  O   MET P 224      14.780   5.015 -19.597  0.00  0.00      PRO  O  
ATOM   3193  CB  MET P 224      15.200   2.512 -17.395  0.00  0.00      PRO  C  
ATOM   3194  CG  MET P 224      16.412   1.673 -16.875  0.00  0.00      PRO  C  
ATOM   3195  SD  MET P 224      17.848   1.657 -17.950  0.00  0.00      PRO  S  
ATOM   3196  CE  MET P 224      17.130   1.032 -19.485  0.00  0.00      PRO  C  
ATOM   3197  HN  MET P 224      15.277   3.929 -15.465  0.00  0.00      PRO  H  
ATOM   3198  HA  MET P 224      16.382   4.144 -17.884  0.00  0.00      PRO  H  
ATOM   3199  HB1 MET P 224      14.826   2.029 -18.323  0.00  0.00      PRO  H  
ATOM   3200  HB2 MET P 224      14.342   2.340 -16.709  0.00  0.00      PRO  H  
ATOM   3201  HG1 MET P 224      16.108   0.650 -16.567  0.00  0.00      PRO  H  
ATOM   3202  HG2 MET P 224      16.815   2.159 -15.961  0.00  0.00      PRO  H  
ATOM   3203  HE1 MET P 224      16.357   1.784 -19.754  0.00  0.00      PRO  H  
ATOM   3204  HE2 MET P 224      17.803   0.971 -20.367  0.00  0.00      PRO  H  
ATOM   3205  HE3 MET P 224      16.633   0.044 -19.388  0.00  0.00      PRO  H  
ATOM   3206  N   ILE P 225      13.216   4.960 -18.032  0.00  0.00      PRO  N  
ATOM   3207  CA  ILE P 225      12.146   5.657 -18.764  0.00  0.00      PRO  C  
ATOM   3208  C   ILE P 225      12.560   7.101 -19.073  0.00  0.00      PRO  C  
ATOM   3209  O   ILE P 225      12.672   7.426 -20.235  0.00  0.00      PRO  O  
ATOM   3210  CB  ILE P 225      10.802   5.594 -18.086  0.00  0.00      PRO  C  
ATOM   3211  CG2 ILE P 225       9.860   6.544 -18.893  0.00  0.00      PRO  C  
ATOM   3212  CG1 ILE P 225      10.165   4.128 -17.950  0.00  0.00      PRO  C  
ATOM   3213  CD  ILE P 225       9.131   4.114 -16.793  0.00  0.00      PRO  C  
ATOM   3214  HN  ILE P 225      12.882   4.663 -17.141  0.00  0.00      PRO  H  
ATOM   3215  HA  ILE P 225      12.132   5.201 -19.743  0.00  0.00      PRO  H  
ATOM   3216  HB  ILE P 225      10.849   6.151 -17.126  0.00  0.00      PRO  H  
ATOM   3217 HG21 ILE P 225      10.191   6.515 -19.953  0.00  0.00      PRO  H  
ATOM   3218 HG22 ILE P 225       8.810   6.215 -18.739  0.00  0.00      PRO  H  
ATOM   3219 HG23 ILE P 225       9.972   7.606 -18.587  0.00  0.00      PRO  H  
ATOM   3220 HG11 ILE P 225      10.953   3.345 -17.941  0.00  0.00      PRO  H  
ATOM   3221 HG12 ILE P 225       9.594   3.903 -18.876  0.00  0.00      PRO  H  
ATOM   3222  HD1 ILE P 225       8.369   4.905 -16.957  0.00  0.00      PRO  H  
ATOM   3223  HD2 ILE P 225       8.568   3.158 -16.742  0.00  0.00      PRO  H  
ATOM   3224  HD3 ILE P 225       9.571   4.406 -15.816  0.00  0.00      PRO  H  
ATOM   3225  N   ILE P 226      12.906   7.962 -18.123  0.00  0.00      PRO  N  
ATOM   3226  CA  ILE P 226      13.348   9.327 -18.281  0.00  0.00      PRO  C  
ATOM   3227  C   ILE P 226      14.505   9.393 -19.183  0.00  0.00      PRO  C  
ATOM   3228  O   ILE P 226      14.525  10.218 -20.116  0.00  0.00      PRO  O  
ATOM   3229  CB  ILE P 226      13.485  10.261 -16.962  0.00  0.00      PRO  C  
ATOM   3230  CG2 ILE P 226      14.570   9.773 -15.985  0.00  0.00      PRO  C  
ATOM   3231  CG1 ILE P 226      13.519  11.825 -17.255  0.00  0.00      PRO  C  
ATOM   3232  CD  ILE P 226      12.350  12.386 -18.108  0.00  0.00      PRO  C  
ATOM   3233  HN  ILE P 226      12.882   7.543 -17.219  0.00  0.00      PRO  H  
ATOM   3234  HA  ILE P 226      12.613   9.831 -18.891  0.00  0.00      PRO  H  
ATOM   3235  HB  ILE P 226      12.538  10.127 -16.397  0.00  0.00      PRO  H  
ATOM   3236 HG21 ILE P 226      15.580  10.091 -16.319  0.00  0.00      PRO  H  
ATOM   3237 HG22 ILE P 226      14.185  10.066 -14.984  0.00  0.00      PRO  H  
ATOM   3238 HG23 ILE P 226      14.513   8.664 -15.954  0.00  0.00      PRO  H  
ATOM   3239 HG11 ILE P 226      14.508  12.039 -17.715  0.00  0.00      PRO  H  
ATOM   3240 HG12 ILE P 226      13.439  12.305 -16.256  0.00  0.00      PRO  H  
ATOM   3241  HD1 ILE P 226      12.500  12.120 -19.177  0.00  0.00      PRO  H  
ATOM   3242  HD2 ILE P 226      11.410  11.852 -17.853  0.00  0.00      PRO  H  
ATOM   3243  HD3 ILE P 226      12.077  13.453 -17.961  0.00  0.00      PRO  H  
ATOM   3244  N   ARG P 227      15.487   8.492 -19.111  0.00  0.00      PRO  N  
ATOM   3245  CA  ARG P 227      16.671   8.441 -19.903  0.00  0.00      PRO  C  
ATOM   3246  C   ARG P 227      16.535   7.844 -21.334  0.00  0.00      PRO  C  
ATOM   3247  O   ARG P 227      17.350   8.021 -22.221  0.00  0.00      PRO  O  
ATOM   3248  CB  ARG P 227      17.895   7.873 -19.102  0.00  0.00      PRO  C  
ATOM   3249  CG  ARG P 227      18.363   8.675 -17.840  0.00  0.00      PRO  C  
ATOM   3250  CD  ARG P 227      18.828  10.063 -18.225  0.00  0.00      PRO  C  
ATOM   3251  NE  ARG P 227      19.669  10.629 -17.076  0.00  0.00      PRO  N1+
ATOM   3252  CZ  ARG P 227      20.893  10.192 -16.780  0.00  0.00      PRO  C  
ATOM   3253  NH1 ARG P 227      21.564   9.574 -17.745  0.00  0.00      PRO  N  
ATOM   3254  NH2 ARG P 227      21.502  10.327 -15.612  0.00  0.00      PRO  N  
ATOM   3255  HN  ARG P 227      15.460   7.666 -18.554  0.00  0.00      PRO  H  
ATOM   3256  HA  ARG P 227      16.910   9.404 -20.329  0.00  0.00      PRO  H  
ATOM   3257  HB1 ARG P 227      18.720   7.685 -19.821  0.00  0.00      PRO  H  
ATOM   3258  HB2 ARG P 227      17.616   6.862 -18.737  0.00  0.00      PRO  H  
ATOM   3259  HG1 ARG P 227      19.199   8.107 -17.378  0.00  0.00      PRO  H  
ATOM   3260  HG2 ARG P 227      17.588   8.825 -17.058  0.00  0.00      PRO  H  
ATOM   3261  HD1 ARG P 227      18.013  10.762 -18.510  0.00  0.00      PRO  H  
ATOM   3262  HD2 ARG P 227      19.362  10.130 -19.197  0.00  0.00      PRO  H  
ATOM   3263  HE  ARG P 227      19.191  11.018 -16.289  0.00  0.00      PRO  H  
ATOM   3264 HH11 ARG P 227      21.292   9.780 -18.685  0.00  0.00      PRO  H  
ATOM   3265 HH12 ARG P 227      22.387   9.142 -17.375  0.00  0.00      PRO  H  
ATOM   3266 HH21 ARG P 227      21.198  10.901 -14.852  0.00  0.00      PRO  H  
ATOM   3267 HH22 ARG P 227      22.403   9.893 -15.596  0.00  0.00      PRO  H  
ATOM   3268  N   THR P 228      15.420   7.138 -21.486  0.00  0.00      PRO  N  
ATOM   3269  CA  THR P 228      14.840   6.827 -22.820  0.00  0.00      PRO  C  
ATOM   3270  C   THR P 228      14.111   7.952 -23.463  0.00  0.00      PRO  C  
ATOM   3271  O   THR P 228      14.112   8.200 -24.660  0.00  0.00      PRO  O  
ATOM   3272  CB  THR P 228      13.893   5.599 -22.707  0.00  0.00      PRO  C  
ATOM   3273  OG1 THR P 228      14.626   4.435 -22.317  0.00  0.00      PRO  O  
ATOM   3274  CG2 THR P 228      13.260   5.264 -24.065  0.00  0.00      PRO  C  
ATOM   3275  HN  THR P 228      14.982   6.699 -20.705  0.00  0.00      PRO  H  
ATOM   3276  HA  THR P 228      15.635   6.581 -23.508  0.00  0.00      PRO  H  
ATOM   3277  HB  THR P 228      13.050   5.841 -22.024  0.00  0.00      PRO  H  
ATOM   3278  HG1 THR P 228      14.888   4.605 -21.410  0.00  0.00      PRO  H  
ATOM   3279 HG21 THR P 228      14.020   5.486 -24.845  0.00  0.00      PRO  H  
ATOM   3280 HG22 THR P 228      12.962   4.194 -24.023  0.00  0.00      PRO  H  
ATOM   3281 HG23 THR P 228      12.395   5.932 -24.267  0.00  0.00      PRO  H  
ATOM   3282  N   LEU P 229      13.591   8.907 -22.632  0.00  0.00      PRO  N  
ATOM   3283  CA  LEU P 229      12.809  10.034 -23.279  0.00  0.00      PRO  C  
ATOM   3284  C   LEU P 229      13.684  11.249 -23.633  0.00  0.00      PRO  C  
ATOM   3285  O   LEU P 229      13.192  12.346 -23.892  0.00  0.00      PRO  O  
ATOM   3286  CB  LEU P 229      11.634  10.525 -22.392  0.00  0.00      PRO  C  
ATOM   3287  CG  LEU P 229      10.579   9.412 -22.102  0.00  0.00      PRO  C  
ATOM   3288  CD1 LEU P 229       9.442   9.927 -21.166  0.00  0.00      PRO  C  
ATOM   3289  CD2 LEU P 229      10.073   8.728 -23.407  0.00  0.00      PRO  C  
ATOM   3290  HN  LEU P 229      13.626   8.797 -21.642  0.00  0.00      PRO  H  
ATOM   3291  HA  LEU P 229      12.359   9.799 -24.233  0.00  0.00      PRO  H  
ATOM   3292  HB1 LEU P 229      11.055  11.314 -22.919  0.00  0.00      PRO  H  
ATOM   3293  HB2 LEU P 229      11.977  11.046 -21.473  0.00  0.00      PRO  H  
ATOM   3294  HG  LEU P 229      11.155   8.580 -21.643  0.00  0.00      PRO  H  
ATOM   3295 HD11 LEU P 229       9.755  10.390 -20.205  0.00  0.00      PRO  H  
ATOM   3296 HD12 LEU P 229       8.849  10.722 -21.667  0.00  0.00      PRO  H  
ATOM   3297 HD13 LEU P 229       8.654   9.164 -20.985  0.00  0.00      PRO  H  
ATOM   3298 HD21 LEU P 229      10.888   8.029 -23.691  0.00  0.00      PRO  H  
ATOM   3299 HD22 LEU P 229       9.100   8.204 -23.295  0.00  0.00      PRO  H  
ATOM   3300 HD23 LEU P 229       9.902   9.546 -24.139  0.00  0.00      PRO  H  
ATOM   3301  N   GLN P 230      15.002  11.029 -23.680  0.00  0.00      PRO  N  
ATOM   3302  CA  GLN P 230      15.833  12.092 -24.267  0.00  0.00      PRO  C  
ATOM   3303  C   GLN P 230      15.852  12.113 -25.778  0.00  0.00      PRO  C  
ATOM   3304  O   GLN P 230      16.461  12.989 -26.442  0.00  0.00      PRO  O  
ATOM   3305  CB  GLN P 230      17.284  11.824 -23.666  0.00  0.00      PRO  C  
ATOM   3306  CG  GLN P 230      17.339  11.895 -22.154  0.00  0.00      PRO  C  
ATOM   3307  CD  GLN P 230      16.635  13.092 -21.552  0.00  0.00      PRO  C  
ATOM   3308  OE1 GLN P 230      17.103  14.217 -21.759  0.00  0.00      PRO  O  
ATOM   3309  NE2 GLN P 230      15.562  12.809 -20.789  0.00  0.00      PRO  N  
ATOM   3310  HN  GLN P 230      15.471  10.174 -23.474  0.00  0.00      PRO  H  
ATOM   3311  HA  GLN P 230      15.480  13.061 -23.945  0.00  0.00      PRO  H  
ATOM   3312  HB1 GLN P 230      17.856  12.593 -24.229  0.00  0.00      PRO  H  
ATOM   3313  HB2 GLN P 230      17.738  10.943 -24.166  0.00  0.00      PRO  H  
ATOM   3314  HG1 GLN P 230      18.382  11.895 -21.772  0.00  0.00      PRO  H  
ATOM   3315  HG2 GLN P 230      16.879  10.943 -21.815  0.00  0.00      PRO  H  
ATOM   3316 HE21 GLN P 230      15.283  11.870 -20.589  0.00  0.00      PRO  H  
ATOM   3317 HE22 GLN P 230      15.225  13.581 -20.248  0.00  0.00      PRO  H  
ATOM   3318  N   HIS P 231      15.167  11.111 -26.377  0.00  0.00      PRO  N  
ATOM   3319  CA  HIS P 231      15.040  11.055 -27.803  0.00  0.00      PRO  C  
ATOM   3320  C   HIS P 231      13.718  10.478 -28.418  0.00  0.00      PRO  C  
ATOM   3321  O   HIS P 231      13.620  10.550 -29.648  0.00  0.00      PRO  O  
ATOM   3322  CB  HIS P 231      16.217  10.214 -28.307  0.00  0.00      PRO  C  
ATOM   3323  ND1 HIS P 231      17.048   8.307 -27.068  0.00  0.00      PRO  N  
ATOM   3324  CG  HIS P 231      16.106   8.853 -27.907  0.00  0.00      PRO  C  
ATOM   3325  CE1 HIS P 231      16.923   7.032 -27.049  0.00  0.00      PRO  C  
ATOM   3326  NE2 HIS P 231      16.087   6.639 -27.908  0.00  0.00      PRO  N  
ATOM   3327  CD2 HIS P 231      15.560   7.760 -28.457  0.00  0.00      PRO  C  
ATOM   3328  HN  HIS P 231      14.757  10.350 -25.880  0.00  0.00      PRO  H  
ATOM   3329  HA  HIS P 231      15.158  12.002 -28.310  0.00  0.00      PRO  H  
ATOM   3330  HB1 HIS P 231      17.127  10.637 -27.829  0.00  0.00      PRO  H  
ATOM   3331  HB2 HIS P 231      16.274  10.358 -29.407  0.00  0.00      PRO  H  
ATOM   3332  HD1 HIS P 231      17.705   8.904 -26.609  0.00  0.00      PRO  H  
ATOM   3333  HE1 HIS P 231      17.618   6.382 -26.518  0.00  0.00      PRO  H  
ATOM   3334  HD2 HIS P 231      14.769   7.638 -29.186  0.00  0.00      PRO  H  
ATOM   3335  N   CYS P 232      12.778   9.890 -27.588  0.00  0.00      PRO  N  
ATOM   3336  CA  CYS P 232      11.449   9.595 -27.997  0.00  0.00      PRO  C  
ATOM   3337  C   CYS P 232      10.472  10.551 -27.516  0.00  0.00      PRO  C  
ATOM   3338  O   CYS P 232      10.302  10.819 -26.313  0.00  0.00      PRO  O  
ATOM   3339  CB  CYS P 232      11.079   8.145 -27.599  0.00  0.00      PRO  C  
ATOM   3340  SG  CYS P 232      12.304   6.912 -28.095  0.00  0.00      PRO  S  
ATOM   3341  HN  CYS P 232      13.072   9.587 -26.685  0.00  0.00      PRO  H  
ATOM   3342  HA  CYS P 232      11.445   9.704 -29.072  0.00  0.00      PRO  H  
ATOM   3343  HB1 CYS P 232      10.135   7.837 -28.097  0.00  0.00      PRO  H  
ATOM   3344  HB2 CYS P 232      11.014   8.113 -26.491  0.00  0.00      PRO  H  
ATOM   3345  HG1 CYS P 232      11.865   6.141 -27.111  0.00  0.00      PRO  H  
ATOM   3346  N   LYS P 233       9.763  11.109 -28.464  0.00  0.00      PRO  N  
ATOM   3347  CA  LYS P 233       9.032  12.262 -28.277  0.00  0.00      PRO  C  
ATOM   3348  C   LYS P 233       7.486  12.094 -28.343  0.00  0.00      PRO  C  
ATOM   3349  O   LYS P 233       6.863  13.154 -28.485  0.00  0.00      PRO  O  
ATOM   3350  CB  LYS P 233       9.471  13.272 -29.387  0.00  0.00      PRO  C  
ATOM   3351  CG  LYS P 233      10.992  13.530 -29.289  0.00  0.00      PRO  C  
ATOM   3352  CD  LYS P 233      11.332  14.945 -29.776  0.00  0.00      PRO  C  
ATOM   3353  CE  LYS P 233      12.854  15.182 -29.511  0.00  0.00      PRO  C  
ATOM   3354  NZ  LYS P 233      13.126  16.579 -29.735  0.00  0.00      PRO  N1+
ATOM   3355  HN  LYS P 233       9.861  10.866 -29.426  0.00  0.00      PRO  H  
ATOM   3356  HA  LYS P 233       9.312  12.792 -27.379  0.00  0.00      PRO  H  
ATOM   3357  HB1 LYS P 233       8.997  14.233 -29.094  0.00  0.00      PRO  H  
ATOM   3358  HB2 LYS P 233       9.132  13.035 -30.418  0.00  0.00      PRO  H  
ATOM   3359  HG1 LYS P 233      11.588  12.759 -29.821  0.00  0.00      PRO  H  
ATOM   3360  HG2 LYS P 233      11.306  13.235 -28.265  0.00  0.00      PRO  H  
ATOM   3361  HD1 LYS P 233      10.782  15.737 -29.222  0.00  0.00      PRO  H  
ATOM   3362  HD2 LYS P 233      11.128  15.008 -30.866  0.00  0.00      PRO  H  
ATOM   3363  HE1 LYS P 233      13.326  14.511 -30.261  0.00  0.00      PRO  H  
ATOM   3364  HE2 LYS P 233      13.150  14.779 -28.519  0.00  0.00      PRO  H  
ATOM   3365  HZ1 LYS P 233      13.604  17.084 -28.962  0.00  0.00      PRO  H  
ATOM   3366  HZ2 LYS P 233      13.607  16.736 -30.644  0.00  0.00      PRO  H  
ATOM   3367  HZ3 LYS P 233      12.255  17.108 -29.943  0.00  0.00      PRO  H  
ATOM   3368  N   ASN P 234       6.880  10.923 -28.230  0.00  0.00      PRO  N  
ATOM   3369  CA  ASN P 234       5.449  10.720 -28.376  0.00  0.00      PRO  C  
ATOM   3370  C   ASN P 234       4.742  10.980 -27.128  0.00  0.00      PRO  C  
ATOM   3371  O   ASN P 234       4.868  10.224 -26.184  0.00  0.00      PRO  O  
ATOM   3372  CB  ASN P 234       5.231   9.316 -28.939  0.00  0.00      PRO  C  
ATOM   3373  CG  ASN P 234       3.712   8.904 -29.248  0.00  0.00      PRO  C  
ATOM   3374  OD1 ASN P 234       2.835   9.684 -28.889  0.00  0.00      PRO  O  
ATOM   3375  ND2 ASN P 234       3.498   7.745 -29.922  0.00  0.00      PRO  N  
ATOM   3376  HN  ASN P 234       7.429  10.147 -27.929  0.00  0.00      PRO  H  
ATOM   3377  HA  ASN P 234       5.167  11.509 -29.057  0.00  0.00      PRO  H  
ATOM   3378  HB1 ASN P 234       5.657   8.606 -28.199  0.00  0.00      PRO  H  
ATOM   3379  HB2 ASN P 234       5.747   9.292 -29.923  0.00  0.00      PRO  H  
ATOM   3380 HD21 ASN P 234       4.293   7.161 -30.083  0.00  0.00      PRO  H  
ATOM   3381 HD22 ASN P 234       2.577   7.533 -30.250  0.00  0.00      PRO  H  
ATOM   3382  N   GLU P 235       3.804  12.002 -27.042  0.00  0.00      PRO  N  
ATOM   3383  CA  GLU P 235       3.189  12.547 -25.733  0.00  0.00      PRO  C  
ATOM   3384  C   GLU P 235       2.287  11.506 -25.096  0.00  0.00      PRO  C  
ATOM   3385  O   GLU P 235       2.148  11.401 -23.900  0.00  0.00      PRO  O  
ATOM   3386  CB  GLU P 235       2.327  13.813 -26.064  0.00  0.00      PRO  C  
ATOM   3387  CG  GLU P 235       3.115  15.131 -26.465  0.00  0.00      PRO  C  
ATOM   3388  CD  GLU P 235       2.384  16.346 -26.066  0.00  0.00      PRO  C  
ATOM   3389  OE1 GLU P 235       1.914  17.036 -27.012  0.00  0.00      PRO  O1-
ATOM   3390  OE2 GLU P 235       2.406  16.776 -24.887  0.00  0.00      PRO  O  
ATOM   3391  HN  GLU P 235       3.501  12.479 -27.864  0.00  0.00      PRO  H  
ATOM   3392  HA  GLU P 235       3.987  12.705 -25.022  0.00  0.00      PRO  H  
ATOM   3393  HB1 GLU P 235       1.887  14.121 -25.092  0.00  0.00      PRO  H  
ATOM   3394  HB2 GLU P 235       1.564  13.552 -26.829  0.00  0.00      PRO  H  
ATOM   3395  HG1 GLU P 235       3.417  15.249 -27.528  0.00  0.00      PRO  H  
ATOM   3396  HG2 GLU P 235       4.038  15.100 -25.846  0.00  0.00      PRO  H  
ATOM   3397  N   LYS P 236       1.609  10.742 -25.926  0.00  0.00      PRO  N  
ATOM   3398  CA  LYS P 236       0.701   9.717 -25.503  0.00  0.00      PRO  C  
ATOM   3399  C   LYS P 236       1.337   8.668 -24.600  0.00  0.00      PRO  C  
ATOM   3400  O   LYS P 236       0.812   8.208 -23.577  0.00  0.00      PRO  O  
ATOM   3401  CB  LYS P 236       0.143   9.045 -26.798  0.00  0.00      PRO  C  
ATOM   3402  CG  LYS P 236      -0.691  10.066 -27.635  0.00  0.00      PRO  C  
ATOM   3403  CD  LYS P 236      -2.007  10.368 -26.927  0.00  0.00      PRO  C  
ATOM   3404  CE  LYS P 236      -2.984  11.274 -27.674  0.00  0.00      PRO  C  
ATOM   3405  NZ  LYS P 236      -4.185  11.617 -26.838  0.00  0.00      PRO  N1+
ATOM   3406  HN  LYS P 236       1.828  10.869 -26.890  0.00  0.00      PRO  H  
ATOM   3407  HA  LYS P 236      -0.046  10.303 -24.988  0.00  0.00      PRO  H  
ATOM   3408  HB1 LYS P 236      -0.515   8.185 -26.550  0.00  0.00      PRO  H  
ATOM   3409  HB2 LYS P 236       0.957   8.672 -27.456  0.00  0.00      PRO  H  
ATOM   3410  HG1 LYS P 236      -0.973   9.691 -28.642  0.00  0.00      PRO  H  
ATOM   3411  HG2 LYS P 236      -0.097  10.950 -27.948  0.00  0.00      PRO  H  
ATOM   3412  HD1 LYS P 236      -1.738  11.021 -26.070  0.00  0.00      PRO  H  
ATOM   3413  HD2 LYS P 236      -2.576   9.469 -26.608  0.00  0.00      PRO  H  
ATOM   3414  HE1 LYS P 236      -3.333  10.951 -28.678  0.00  0.00      PRO  H  
ATOM   3415  HE2 LYS P 236      -2.481  12.256 -27.806  0.00  0.00      PRO  H  
ATOM   3416  HZ1 LYS P 236      -3.900  11.642 -25.838  0.00  0.00      PRO  H  
ATOM   3417  HZ2 LYS P 236      -4.611  12.543 -27.045  0.00  0.00      PRO  H  
ATOM   3418  HZ3 LYS P 236      -4.949  10.913 -26.799  0.00  0.00      PRO  H  
ATOM   3419  N   LYS P 237       2.472   8.248 -24.984  0.00  0.00      PRO  N  
ATOM   3420  CA  LYS P 237       3.214   7.225 -24.231  0.00  0.00      PRO  C  
ATOM   3421  C   LYS P 237       3.723   7.860 -22.985  0.00  0.00      PRO  C  
ATOM   3422  O   LYS P 237       3.735   7.287 -21.952  0.00  0.00      PRO  O  
ATOM   3423  CB  LYS P 237       4.350   6.760 -25.227  0.00  0.00      PRO  C  
ATOM   3424  CG  LYS P 237       3.881   6.310 -26.585  0.00  0.00      PRO  C  
ATOM   3425  CD  LYS P 237       2.853   5.160 -26.493  0.00  0.00      PRO  C  
ATOM   3426  CE  LYS P 237       2.485   4.533 -27.828  0.00  0.00      PRO  C  
ATOM   3427  NZ  LYS P 237       1.542   3.354 -27.738  0.00  0.00      PRO  N1+
ATOM   3428  HN  LYS P 237       2.971   8.646 -25.749  0.00  0.00      PRO  H  
ATOM   3429  HA  LYS P 237       2.600   6.360 -24.031  0.00  0.00      PRO  H  
ATOM   3430  HB1 LYS P 237       4.757   5.838 -24.760  0.00  0.00      PRO  H  
ATOM   3431  HB2 LYS P 237       5.241   7.423 -25.268  0.00  0.00      PRO  H  
ATOM   3432  HG1 LYS P 237       4.761   5.884 -27.113  0.00  0.00      PRO  H  
ATOM   3433  HG2 LYS P 237       3.539   7.221 -27.121  0.00  0.00      PRO  H  
ATOM   3434  HD1 LYS P 237       1.931   5.522 -25.988  0.00  0.00      PRO  H  
ATOM   3435  HD2 LYS P 237       3.277   4.409 -25.792  0.00  0.00      PRO  H  
ATOM   3436  HE1 LYS P 237       3.313   4.116 -28.440  0.00  0.00      PRO  H  
ATOM   3437  HE2 LYS P 237       1.872   5.286 -28.368  0.00  0.00      PRO  H  
ATOM   3438  HZ1 LYS P 237       1.113   3.201 -28.673  0.00  0.00      PRO  H  
ATOM   3439  HZ2 LYS P 237       1.943   2.434 -27.465  0.00  0.00      PRO  H  
ATOM   3440  HZ3 LYS P 237       0.816   3.590 -27.032  0.00  0.00      PRO  H  
ATOM   3441  N   ASN P 238       4.078   9.116 -23.008  0.00  0.00      PRO  N  
ATOM   3442  CA  ASN P 238       4.695   9.840 -21.908  0.00  0.00      PRO  C  
ATOM   3443  C   ASN P 238       3.653  10.359 -20.948  0.00  0.00      PRO  C  
ATOM   3444  O   ASN P 238       3.899  10.607 -19.774  0.00  0.00      PRO  O  
ATOM   3445  CB  ASN P 238       5.607  10.969 -22.475  0.00  0.00      PRO  C  
ATOM   3446  CG  ASN P 238       6.477  10.366 -23.608  0.00  0.00      PRO  C  
ATOM   3447  OD1 ASN P 238       6.708   9.163 -23.702  0.00  0.00      PRO  O  
ATOM   3448  ND2 ASN P 238       7.033  11.283 -24.436  0.00  0.00      PRO  N  
ATOM   3449  HN  ASN P 238       4.177   9.645 -23.847  0.00  0.00      PRO  H  
ATOM   3450  HA  ASN P 238       5.256   9.071 -21.398  0.00  0.00      PRO  H  
ATOM   3451  HB1 ASN P 238       6.357  11.376 -21.763  0.00  0.00      PRO  H  
ATOM   3452  HB2 ASN P 238       4.976  11.787 -22.885  0.00  0.00      PRO  H  
ATOM   3453 HD21 ASN P 238       6.615  12.188 -24.510  0.00  0.00      PRO  H  
ATOM   3454 HD22 ASN P 238       7.751  10.992 -25.068  0.00  0.00      PRO  H  
ATOM   3455  N   LYS P 239       2.345  10.437 -21.379  0.00  0.00      PRO  N  
ATOM   3456  CA  LYS P 239       1.231  10.704 -20.437  0.00  0.00      PRO  C  
ATOM   3457  C   LYS P 239       1.010   9.467 -19.575  0.00  0.00      PRO  C  
ATOM   3458  O   LYS P 239       0.488   9.571 -18.449  0.00  0.00      PRO  O  
ATOM   3459  CB  LYS P 239      -0.075  11.025 -21.296  0.00  0.00      PRO  C  
ATOM   3460  CG  LYS P 239      -1.181  11.612 -20.503  0.00  0.00      PRO  C  
ATOM   3461  CD  LYS P 239      -0.842  13.143 -20.084  0.00  0.00      PRO  C  
ATOM   3462  CE  LYS P 239      -1.964  14.005 -19.468  0.00  0.00      PRO  C  
ATOM   3463  NZ  LYS P 239      -2.850  14.286 -20.652  0.00  0.00      PRO  N1+
ATOM   3464  HN  LYS P 239       2.107  10.538 -22.341  0.00  0.00      PRO  H  
ATOM   3465  HA  LYS P 239       1.391  11.616 -19.881  0.00  0.00      PRO  H  
ATOM   3466  HB1 LYS P 239      -0.492  10.089 -21.727  0.00  0.00      PRO  H  
ATOM   3467  HB2 LYS P 239       0.196  11.628 -22.188  0.00  0.00      PRO  H  
ATOM   3468  HG1 LYS P 239      -1.535  11.004 -19.643  0.00  0.00      PRO  H  
ATOM   3469  HG2 LYS P 239      -2.113  11.592 -21.106  0.00  0.00      PRO  H  
ATOM   3470  HD1 LYS P 239      -0.376  13.530 -21.015  0.00  0.00      PRO  H  
ATOM   3471  HD2 LYS P 239      -0.059  13.057 -19.301  0.00  0.00      PRO  H  
ATOM   3472  HE1 LYS P 239      -1.427  14.907 -19.105  0.00  0.00      PRO  H  
ATOM   3473  HE2 LYS P 239      -2.566  13.476 -18.699  0.00  0.00      PRO  H  
ATOM   3474  HZ1 LYS P 239      -2.337  14.812 -21.388  0.00  0.00      PRO  H  
ATOM   3475  HZ2 LYS P 239      -3.386  13.479 -21.030  0.00  0.00      PRO  H  
ATOM   3476  HZ3 LYS P 239      -3.570  14.910 -20.234  0.00  0.00      PRO  H  
ATOM   3477  N   ALA P 240       1.352   8.161 -20.091  0.00  0.00      PRO  N  
ATOM   3478  CA  ALA P 240       1.240   7.028 -19.382  0.00  0.00      PRO  C  
ATOM   3479  C   ALA P 240       2.409   6.793 -18.356  0.00  0.00      PRO  C  
ATOM   3480  O   ALA P 240       2.234   6.214 -17.295  0.00  0.00      PRO  O  
ATOM   3481  CB  ALA P 240       1.122   5.807 -20.390  0.00  0.00      PRO  C  
ATOM   3482  HN  ALA P 240       1.531   7.986 -21.056  0.00  0.00      PRO  H  
ATOM   3483  HA  ALA P 240       0.344   7.081 -18.781  0.00  0.00      PRO  H  
ATOM   3484  HB1 ALA P 240       0.432   6.122 -21.203  0.00  0.00      PRO  H  
ATOM   3485  HB2 ALA P 240       2.083   5.483 -20.843  0.00  0.00      PRO  H  
ATOM   3486  HB3 ALA P 240       0.709   4.895 -19.909  0.00  0.00      PRO  H  
ATOM   3487  N   VAL P 241       3.578   7.432 -18.649  0.00  0.00      PRO  N  
ATOM   3488  CA  VAL P 241       4.648   7.601 -17.723  0.00  0.00      PRO  C  
ATOM   3489  C   VAL P 241       4.284   8.480 -16.570  0.00  0.00      PRO  C  
ATOM   3490  O   VAL P 241       4.416   8.009 -15.401  0.00  0.00      PRO  O  
ATOM   3491  CB  VAL P 241       5.975   8.098 -18.336  0.00  0.00      PRO  C  
ATOM   3492  CG1 VAL P 241       7.079   8.110 -17.243  0.00  0.00      PRO  C  
ATOM   3493  CG2 VAL P 241       6.304   7.150 -19.504  0.00  0.00      PRO  C  
ATOM   3494  HN  VAL P 241       3.640   7.885 -19.535  0.00  0.00      PRO  H  
ATOM   3495  HA  VAL P 241       4.902   6.674 -17.230  0.00  0.00      PRO  H  
ATOM   3496  HB  VAL P 241       5.849   9.103 -18.793  0.00  0.00      PRO  H  
ATOM   3497 HG11 VAL P 241       7.939   8.757 -17.519  0.00  0.00      PRO  H  
ATOM   3498 HG12 VAL P 241       6.742   8.600 -16.305  0.00  0.00      PRO  H  
ATOM   3499 HG13 VAL P 241       7.376   7.067 -17.002  0.00  0.00      PRO  H  
ATOM   3500 HG21 VAL P 241       7.255   7.534 -19.930  0.00  0.00      PRO  H  
ATOM   3501 HG22 VAL P 241       6.447   6.097 -19.179  0.00  0.00      PRO  H  
ATOM   3502 HG23 VAL P 241       5.483   7.257 -20.244  0.00  0.00      PRO  H  
ATOM   3503  N   LYS P 242       3.679   9.724 -16.868  0.00  0.00      PRO  N  
ATOM   3504  CA  LYS P 242       3.115  10.575 -15.830  0.00  0.00      PRO  C  
ATOM   3505  C   LYS P 242       2.010   9.960 -15.024  0.00  0.00      PRO  C  
ATOM   3506  O   LYS P 242       2.146  10.100 -13.803  0.00  0.00      PRO  O  
ATOM   3507  CB  LYS P 242       2.635  11.864 -16.589  0.00  0.00      PRO  C  
ATOM   3508  CG  LYS P 242       3.747  12.757 -17.182  0.00  0.00      PRO  C  
ATOM   3509  CD  LYS P 242       3.212  13.887 -18.156  0.00  0.00      PRO  C  
ATOM   3510  CE  LYS P 242       4.378  14.509 -18.963  0.00  0.00      PRO  C  
ATOM   3511  NZ  LYS P 242       3.780  15.626 -19.748  0.00  0.00      PRO  N1+
ATOM   3512  HN  LYS P 242       3.618   9.932 -17.842  0.00  0.00      PRO  H  
ATOM   3513  HA  LYS P 242       3.924  10.846 -15.168  0.00  0.00      PRO  H  
ATOM   3514  HB1 LYS P 242       1.986  12.316 -15.809  0.00  0.00      PRO  H  
ATOM   3515  HB2 LYS P 242       1.897  11.585 -17.371  0.00  0.00      PRO  H  
ATOM   3516  HG1 LYS P 242       4.453  12.163 -17.801  0.00  0.00      PRO  H  
ATOM   3517  HG2 LYS P 242       4.305  13.107 -16.287  0.00  0.00      PRO  H  
ATOM   3518  HD1 LYS P 242       2.699  14.623 -17.501  0.00  0.00      PRO  H  
ATOM   3519  HD2 LYS P 242       2.341  13.534 -18.749  0.00  0.00      PRO  H  
ATOM   3520  HE1 LYS P 242       4.867  13.819 -19.683  0.00  0.00      PRO  H  
ATOM   3521  HE2 LYS P 242       5.162  14.963 -18.319  0.00  0.00      PRO  H  
ATOM   3522  HZ1 LYS P 242       3.293  15.119 -20.515  0.00  0.00      PRO  H  
ATOM   3523  HZ2 LYS P 242       3.096  16.072 -19.104  0.00  0.00      PRO  H  
ATOM   3524  HZ3 LYS P 242       4.493  16.284 -20.123  0.00  0.00      PRO  H  
ATOM   3525  N   MET P 243       0.967   9.249 -15.559  0.00  0.00      PRO  N  
ATOM   3526  CA  MET P 243      -0.064   8.612 -14.813  0.00  0.00      PRO  C  
ATOM   3527  C   MET P 243       0.398   7.633 -13.745  0.00  0.00      PRO  C  
ATOM   3528  O   MET P 243       0.060   7.931 -12.612  0.00  0.00      PRO  O  
ATOM   3529  CB  MET P 243      -1.063   8.021 -15.790  0.00  0.00      PRO  C  
ATOM   3530  CG  MET P 243      -2.228   7.182 -15.247  0.00  0.00      PRO  C  
ATOM   3531  SD  MET P 243      -3.426   6.663 -16.543  0.00  0.00      PRO  S  
ATOM   3532  CE  MET P 243      -2.387   6.435 -17.964  0.00  0.00      PRO  C  
ATOM   3533  HN  MET P 243       0.865   9.329 -16.548  0.00  0.00      PRO  H  
ATOM   3534  HA  MET P 243      -0.632   9.334 -14.245  0.00  0.00      PRO  H  
ATOM   3535  HB1 MET P 243      -0.613   7.455 -16.633  0.00  0.00      PRO  H  
ATOM   3536  HB2 MET P 243      -1.522   8.913 -16.270  0.00  0.00      PRO  H  
ATOM   3537  HG1 MET P 243      -2.740   7.753 -14.443  0.00  0.00      PRO  H  
ATOM   3538  HG2 MET P 243      -1.780   6.262 -14.813  0.00  0.00      PRO  H  
ATOM   3539  HE1 MET P 243      -1.986   7.401 -18.339  0.00  0.00      PRO  H  
ATOM   3540  HE2 MET P 243      -1.545   5.726 -17.810  0.00  0.00      PRO  H  
ATOM   3541  HE3 MET P 243      -2.991   6.051 -18.814  0.00  0.00      PRO  H  
ATOM   3542  N   ILE P 244       1.112   6.522 -14.047  0.00  0.00      PRO  N  
ATOM   3543  CA  ILE P 244       1.641   5.571 -13.069  0.00  0.00      PRO  C  
ATOM   3544  C   ILE P 244       2.604   6.312 -12.140  0.00  0.00      PRO  C  
ATOM   3545  O   ILE P 244       2.688   6.093 -10.922  0.00  0.00      PRO  O  
ATOM   3546  CB  ILE P 244       2.417   4.384 -13.750  0.00  0.00      PRO  C  
ATOM   3547  CG2 ILE P 244       2.941   3.509 -12.627  0.00  0.00      PRO  C  
ATOM   3548  CG1 ILE P 244       1.485   3.521 -14.681  0.00  0.00      PRO  C  
ATOM   3549  CD  ILE P 244       0.103   3.368 -14.023  0.00  0.00      PRO  C  
ATOM   3550  HN  ILE P 244       1.360   6.340 -14.996  0.00  0.00      PRO  H  
ATOM   3551  HA  ILE P 244       0.813   5.215 -12.474  0.00  0.00      PRO  H  
ATOM   3552  HB  ILE P 244       3.225   4.860 -14.345  0.00  0.00      PRO  H  
ATOM   3553 HG21 ILE P 244       3.516   2.735 -13.179  0.00  0.00      PRO  H  
ATOM   3554 HG22 ILE P 244       3.760   3.973 -12.037  0.00  0.00      PRO  H  
ATOM   3555 HG23 ILE P 244       2.206   3.215 -11.847  0.00  0.00      PRO  H  
ATOM   3556 HG11 ILE P 244       1.973   2.550 -14.914  0.00  0.00      PRO  H  
ATOM   3557 HG12 ILE P 244       1.405   4.086 -15.634  0.00  0.00      PRO  H  
ATOM   3558  HD1 ILE P 244       0.086   3.030 -12.964  0.00  0.00      PRO  H  
ATOM   3559  HD2 ILE P 244      -0.619   4.199 -14.172  0.00  0.00      PRO  H  
ATOM   3560  HD3 ILE P 244      -0.279   2.468 -14.549  0.00  0.00      PRO  H  
ATOM   3561  N   PHE P 245       3.488   7.256 -12.663  0.00  0.00      PRO  N  
ATOM   3562  CA  PHE P 245       4.445   7.918 -11.811  0.00  0.00      PRO  C  
ATOM   3563  C   PHE P 245       3.779   8.906 -10.832  0.00  0.00      PRO  C  
ATOM   3564  O   PHE P 245       4.308   9.077  -9.726  0.00  0.00      PRO  O  
ATOM   3565  CB  PHE P 245       5.377   8.678 -12.676  0.00  0.00      PRO  C  
ATOM   3566  CG  PHE P 245       6.492   9.214 -11.860  0.00  0.00      PRO  C  
ATOM   3567  CD1 PHE P 245       6.896  10.496 -12.005  0.00  0.00      PRO  C  
ATOM   3568  CE1 PHE P 245       8.113  11.007 -11.453  0.00  0.00      PRO  C  
ATOM   3569  CZ  PHE P 245       8.943  10.096 -10.773  0.00  0.00      PRO  C  
ATOM   3570  CD2 PHE P 245       7.360   8.339 -11.157  0.00  0.00      PRO  C  
ATOM   3571  CE2 PHE P 245       8.581   8.802 -10.632  0.00  0.00      PRO  C  
ATOM   3572  HN  PHE P 245       3.525   7.372 -13.652  0.00  0.00      PRO  H  
ATOM   3573  HA  PHE P 245       4.954   7.116 -11.297  0.00  0.00      PRO  H  
ATOM   3574  HB1 PHE P 245       4.934   9.545 -13.211  0.00  0.00      PRO  H  
ATOM   3575  HB2 PHE P 245       5.856   8.033 -13.443  0.00  0.00      PRO  H  
ATOM   3576  HD1 PHE P 245       6.432  11.246 -12.628  0.00  0.00      PRO  H  
ATOM   3577  HE1 PHE P 245       8.469  12.006 -11.654  0.00  0.00      PRO  H  
ATOM   3578  HZ  PHE P 245       9.766  10.605 -10.293  0.00  0.00      PRO  H  
ATOM   3579  HD2 PHE P 245       7.125   7.290 -11.049  0.00  0.00      PRO  H  
ATOM   3580  HE2 PHE P 245       9.166   8.091 -10.067  0.00  0.00      PRO  H  
ATOM   3581  N   ALA P 246       2.552   9.484 -10.991  0.00  0.00      PRO  N  
ATOM   3582  CA  ALA P 246       1.739  10.136  -9.946  0.00  0.00      PRO  C  
ATOM   3583  C   ALA P 246       1.399   9.258  -8.739  0.00  0.00      PRO  C  
ATOM   3584  O   ALA P 246       1.697   9.644  -7.600  0.00  0.00      PRO  O  
ATOM   3585  CB  ALA P 246       0.391  10.640 -10.540  0.00  0.00      PRO  C  
ATOM   3586  HN  ALA P 246       2.048   9.321 -11.836  0.00  0.00      PRO  H  
ATOM   3587  HA  ALA P 246       2.338  10.992  -9.672  0.00  0.00      PRO  H  
ATOM   3588  HB1 ALA P 246       0.608  11.358 -11.359  0.00  0.00      PRO  H  
ATOM   3589  HB2 ALA P 246      -0.252   9.831 -10.949  0.00  0.00      PRO  H  
ATOM   3590  HB3 ALA P 246      -0.105  11.289  -9.787  0.00  0.00      PRO  H  
ATOM   3591  N   VAL P 247       0.974   7.964  -8.881  0.00  0.00      PRO  N  
ATOM   3592  CA  VAL P 247       0.783   6.936  -7.840  0.00  0.00      PRO  C  
ATOM   3593  C   VAL P 247       2.175   6.591  -7.245  0.00  0.00      PRO  C  
ATOM   3594  O   VAL P 247       2.348   6.403  -6.109  0.00  0.00      PRO  O  
ATOM   3595  CB  VAL P 247       0.027   5.740  -8.423  0.00  0.00      PRO  C  
ATOM   3596  CG1 VAL P 247      -0.143   4.616  -7.398  0.00  0.00      PRO  C  
ATOM   3597  CG2 VAL P 247      -1.384   6.275  -8.795  0.00  0.00      PRO  C  
ATOM   3598  HN  VAL P 247       0.723   7.590  -9.770  0.00  0.00      PRO  H  
ATOM   3599  HA  VAL P 247       0.097   7.191  -7.046  0.00  0.00      PRO  H  
ATOM   3600  HB  VAL P 247       0.562   5.435  -9.348  0.00  0.00      PRO  H  
ATOM   3601 HG11 VAL P 247      -0.877   3.941  -7.889  0.00  0.00      PRO  H  
ATOM   3602 HG12 VAL P 247       0.738   3.981  -7.162  0.00  0.00      PRO  H  
ATOM   3603 HG13 VAL P 247      -0.603   4.883  -6.422  0.00  0.00      PRO  H  
ATOM   3604 HG21 VAL P 247      -1.343   6.618  -9.851  0.00  0.00      PRO  H  
ATOM   3605 HG22 VAL P 247      -2.163   5.485  -8.858  0.00  0.00      PRO  H  
ATOM   3606 HG23 VAL P 247      -1.742   7.074  -8.112  0.00  0.00      PRO  H  
ATOM   3607  N   VAL P 248       3.285   6.456  -8.053  0.00  0.00      PRO  N  
ATOM   3608  CA  VAL P 248       4.591   6.199  -7.466  0.00  0.00      PRO  C  
ATOM   3609  C   VAL P 248       5.079   7.339  -6.649  0.00  0.00      PRO  C  
ATOM   3610  O   VAL P 248       5.746   7.119  -5.636  0.00  0.00      PRO  O  
ATOM   3611  CB  VAL P 248       5.523   5.880  -8.579  0.00  0.00      PRO  C  
ATOM   3612  CG1 VAL P 248       7.035   5.806  -8.265  0.00  0.00      PRO  C  
ATOM   3613  CG2 VAL P 248       5.062   4.503  -9.015  0.00  0.00      PRO  C  
ATOM   3614  HN  VAL P 248       3.172   6.528  -9.041  0.00  0.00      PRO  H  
ATOM   3615  HA  VAL P 248       4.454   5.407  -6.745  0.00  0.00      PRO  H  
ATOM   3616  HB  VAL P 248       5.481   6.639  -9.389  0.00  0.00      PRO  H  
ATOM   3617 HG11 VAL P 248       7.304   5.078  -7.470  0.00  0.00      PRO  H  
ATOM   3618 HG12 VAL P 248       7.524   5.408  -9.179  0.00  0.00      PRO  H  
ATOM   3619 HG13 VAL P 248       7.431   6.808  -7.994  0.00  0.00      PRO  H  
ATOM   3620 HG21 VAL P 248       5.290   3.718  -8.263  0.00  0.00      PRO  H  
ATOM   3621 HG22 VAL P 248       4.001   4.398  -9.327  0.00  0.00      PRO  H  
ATOM   3622 HG23 VAL P 248       5.648   4.192  -9.906  0.00  0.00      PRO  H  
ATOM   3623  N   VAL P 249       4.868   8.553  -7.039  0.00  0.00      PRO  N  
ATOM   3624  CA  VAL P 249       5.054   9.739  -6.241  0.00  0.00      PRO  C  
ATOM   3625  C   VAL P 249       4.170   9.804  -5.045  0.00  0.00      PRO  C  
ATOM   3626  O   VAL P 249       4.725  10.208  -3.983  0.00  0.00      PRO  O  
ATOM   3627  CB  VAL P 249       4.863  10.993  -7.114  0.00  0.00      PRO  C  
ATOM   3628  CG1 VAL P 249       4.650  12.230  -6.308  0.00  0.00      PRO  C  
ATOM   3629  CG2 VAL P 249       6.084  11.135  -8.061  0.00  0.00      PRO  C  
ATOM   3630  HN  VAL P 249       4.531   8.600  -7.976  0.00  0.00      PRO  H  
ATOM   3631  HA  VAL P 249       6.074   9.862  -5.909  0.00  0.00      PRO  H  
ATOM   3632  HB  VAL P 249       4.002  10.884  -7.807  0.00  0.00      PRO  H  
ATOM   3633 HG11 VAL P 249       4.788  13.139  -6.932  0.00  0.00      PRO  H  
ATOM   3634 HG12 VAL P 249       3.597  12.389  -5.991  0.00  0.00      PRO  H  
ATOM   3635 HG13 VAL P 249       5.361  12.341  -5.462  0.00  0.00      PRO  H  
ATOM   3636 HG21 VAL P 249       5.946  11.881  -8.873  0.00  0.00      PRO  H  
ATOM   3637 HG22 VAL P 249       7.038  11.279  -7.510  0.00  0.00      PRO  H  
ATOM   3638 HG23 VAL P 249       6.274  10.195  -8.621  0.00  0.00      PRO  H  
ATOM   3639  N   LEU P 250       2.855   9.392  -5.093  0.00  0.00      PRO  N  
ATOM   3640  CA  LEU P 250       2.048   9.066  -3.910  0.00  0.00      PRO  C  
ATOM   3641  C   LEU P 250       2.619   8.047  -3.005  0.00  0.00      PRO  C  
ATOM   3642  O   LEU P 250       2.639   8.316  -1.804  0.00  0.00      PRO  O  
ATOM   3643  CB  LEU P 250       0.551   8.781  -4.275  0.00  0.00      PRO  C  
ATOM   3644  CG  LEU P 250      -0.246   9.950  -4.938  0.00  0.00      PRO  C  
ATOM   3645  CD1 LEU P 250      -1.749   9.578  -4.901  0.00  0.00      PRO  C  
ATOM   3646  CD2 LEU P 250      -0.037  11.306  -4.231  0.00  0.00      PRO  C  
ATOM   3647  HN  LEU P 250       2.258   9.255  -5.880  0.00  0.00      PRO  H  
ATOM   3648  HA  LEU P 250       2.049   9.988  -3.349  0.00  0.00      PRO  H  
ATOM   3649  HB1 LEU P 250      -0.034   8.493  -3.376  0.00  0.00      PRO  H  
ATOM   3650  HB2 LEU P 250       0.446   7.911  -4.958  0.00  0.00      PRO  H  
ATOM   3651  HG  LEU P 250      -0.026  10.034  -6.024  0.00  0.00      PRO  H  
ATOM   3652 HD11 LEU P 250      -1.927   8.668  -5.513  0.00  0.00      PRO  H  
ATOM   3653 HD12 LEU P 250      -1.931   9.371  -3.825  0.00  0.00      PRO  H  
ATOM   3654 HD13 LEU P 250      -2.293  10.481  -5.251  0.00  0.00      PRO  H  
ATOM   3655 HD21 LEU P 250      -0.753  12.025  -4.683  0.00  0.00      PRO  H  
ATOM   3656 HD22 LEU P 250      -0.413  11.150  -3.197  0.00  0.00      PRO  H  
ATOM   3657 HD23 LEU P 250       1.035  11.581  -4.326  0.00  0.00      PRO  H  
ATOM   3658  N   PHE P 251       3.120   6.867  -3.535  0.00  0.00      PRO  N  
ATOM   3659  CA  PHE P 251       3.786   5.793  -2.774  0.00  0.00      PRO  C  
ATOM   3660  C   PHE P 251       5.088   6.350  -2.040  0.00  0.00      PRO  C  
ATOM   3661  O   PHE P 251       5.381   6.069  -0.837  0.00  0.00      PRO  O  
ATOM   3662  CB  PHE P 251       4.193   4.590  -3.728  0.00  0.00      PRO  C  
ATOM   3663  CG  PHE P 251       5.246   3.627  -3.160  0.00  0.00      PRO  C  
ATOM   3664  CD1 PHE P 251       6.570   3.637  -3.523  0.00  0.00      PRO  C  
ATOM   3665  CE1 PHE P 251       7.504   2.806  -2.913  0.00  0.00      PRO  C  
ATOM   3666  CZ  PHE P 251       7.054   1.908  -1.929  0.00  0.00      PRO  C  
ATOM   3667  CD2 PHE P 251       4.789   2.723  -2.167  0.00  0.00      PRO  C  
ATOM   3668  CE2 PHE P 251       5.740   1.856  -1.559  0.00  0.00      PRO  C  
ATOM   3669  HN  PHE P 251       2.831   6.665  -4.467  0.00  0.00      PRO  H  
ATOM   3670  HA  PHE P 251       3.049   5.527  -2.030  0.00  0.00      PRO  H  
ATOM   3671  HB1 PHE P 251       4.816   4.975  -4.564  0.00  0.00      PRO  H  
ATOM   3672  HB2 PHE P 251       3.366   4.064  -4.253  0.00  0.00      PRO  H  
ATOM   3673  HD1 PHE P 251       6.835   4.331  -4.307  0.00  0.00      PRO  H  
ATOM   3674  HE1 PHE P 251       8.536   2.862  -3.225  0.00  0.00      PRO  H  
ATOM   3675  HZ  PHE P 251       7.732   1.313  -1.336  0.00  0.00      PRO  H  
ATOM   3676  HD2 PHE P 251       3.740   2.736  -1.910  0.00  0.00      PRO  H  
ATOM   3677  HE2 PHE P 251       5.509   1.042  -0.888  0.00  0.00      PRO  H  
ATOM   3678  N   LEU P 252       5.973   7.090  -2.808  0.00  0.00      PRO  N  
ATOM   3679  CA  LEU P 252       7.191   7.759  -2.450  0.00  0.00      PRO  C  
ATOM   3680  C   LEU P 252       7.109   8.771  -1.376  0.00  0.00      PRO  C  
ATOM   3681  O   LEU P 252       7.943   8.848  -0.510  0.00  0.00      PRO  O  
ATOM   3682  CB  LEU P 252       7.891   8.258  -3.736  0.00  0.00      PRO  C  
ATOM   3683  CG  LEU P 252       9.224   9.045  -3.682  0.00  0.00      PRO  C  
ATOM   3684  CD1 LEU P 252      10.288   8.261  -2.876  0.00  0.00      PRO  C  
ATOM   3685  CD2 LEU P 252       9.761   9.476  -5.077  0.00  0.00      PRO  C  
ATOM   3686  HN  LEU P 252       5.716   7.204  -3.764  0.00  0.00      PRO  H  
ATOM   3687  HA  LEU P 252       7.758   6.941  -2.032  0.00  0.00      PRO  H  
ATOM   3688  HB1 LEU P 252       7.237   8.972  -4.280  0.00  0.00      PRO  H  
ATOM   3689  HB2 LEU P 252       8.067   7.378  -4.391  0.00  0.00      PRO  H  
ATOM   3690  HG  LEU P 252       9.055  10.040  -3.219  0.00  0.00      PRO  H  
ATOM   3691 HD11 LEU P 252       9.785   7.953  -1.934  0.00  0.00      PRO  H  
ATOM   3692 HD12 LEU P 252      10.603   7.405  -3.510  0.00  0.00      PRO  H  
ATOM   3693 HD13 LEU P 252      11.115   8.964  -2.641  0.00  0.00      PRO  H  
ATOM   3694 HD21 LEU P 252      10.516  10.288  -5.008  0.00  0.00      PRO  H  
ATOM   3695 HD22 LEU P 252      10.108   8.601  -5.667  0.00  0.00      PRO  H  
ATOM   3696 HD23 LEU P 252       8.929   9.959  -5.632  0.00  0.00      PRO  H  
ATOM   3697  N   GLY P 253       6.024   9.568  -1.428  0.00  0.00      PRO  N  
ATOM   3698  CA  GLY P 253       5.764  10.643  -0.420  0.00  0.00      PRO  C  
ATOM   3699  C   GLY P 253       5.047  10.147   0.765  0.00  0.00      PRO  C  
ATOM   3700  O   GLY P 253       5.127  10.634   1.833  0.00  0.00      PRO  O  
ATOM   3701  HN  GLY P 253       5.418   9.434  -2.207  0.00  0.00      PRO  H  
ATOM   3702  HA1 GLY P 253       5.025  11.312  -0.837  0.00  0.00      PRO  H  
ATOM   3703  HA2 GLY P 253       6.742  11.021  -0.163  0.00  0.00      PRO  H  
ATOM   3704  N   PHE P 254       4.230   9.062   0.666  0.00  0.00      PRO  N  
ATOM   3705  CA  PHE P 254       3.321   8.649   1.725  0.00  0.00      PRO  C  
ATOM   3706  C   PHE P 254       3.833   7.266   2.313  0.00  0.00      PRO  C  
ATOM   3707  O   PHE P 254       4.287   7.248   3.467  0.00  0.00      PRO  O  
ATOM   3708  CB  PHE P 254       1.855   8.421   1.145  0.00  0.00      PRO  C  
ATOM   3709  CG  PHE P 254       1.143   9.673   0.612  0.00  0.00      PRO  C  
ATOM   3710  CD1 PHE P 254      -0.197   9.546   0.230  0.00  0.00      PRO  C  
ATOM   3711  CE1 PHE P 254      -1.018  10.573  -0.168  0.00  0.00      PRO  C  
ATOM   3712  CZ  PHE P 254      -0.486  11.877  -0.179  0.00  0.00      PRO  C  
ATOM   3713  CD2 PHE P 254       1.619  11.028   0.564  0.00  0.00      PRO  C  
ATOM   3714  CE2 PHE P 254       0.842  12.129   0.052  0.00  0.00      PRO  C  
ATOM   3715  HN  PHE P 254       4.112   8.552  -0.183  0.00  0.00      PRO  H  
ATOM   3716  HA  PHE P 254       3.275   9.429   2.470  0.00  0.00      PRO  H  
ATOM   3717  HB1 PHE P 254       1.353   7.928   2.005  0.00  0.00      PRO  H  
ATOM   3718  HB2 PHE P 254       1.807   7.711   0.292  0.00  0.00      PRO  H  
ATOM   3719  HD1 PHE P 254      -0.549   8.526   0.189  0.00  0.00      PRO  H  
ATOM   3720  HE1 PHE P 254      -2.046  10.402  -0.449  0.00  0.00      PRO  H  
ATOM   3721  HZ  PHE P 254      -1.074  12.715  -0.522  0.00  0.00      PRO  H  
ATOM   3722  HD2 PHE P 254       2.642  11.227   0.848  0.00  0.00      PRO  H  
ATOM   3723  HE2 PHE P 254       1.258  13.124  -0.001  0.00  0.00      PRO  H  
ATOM   3724  N   TRP P 255       3.723   6.082   1.649  0.00  0.00      PRO  N  
ATOM   3725  CA  TRP P 255       4.161   4.799   2.123  0.00  0.00      PRO  C  
ATOM   3726  C   TRP P 255       5.621   4.732   2.427  0.00  0.00      PRO  C  
ATOM   3727  O   TRP P 255       5.913   4.093   3.423  0.00  0.00      PRO  O  
ATOM   3728  CB  TRP P 255       3.761   3.607   1.138  0.00  0.00      PRO  C  
ATOM   3729  CG  TRP P 255       2.331   3.231   1.189  0.00  0.00      PRO  C  
ATOM   3730  CD1 TRP P 255       1.310   3.387   0.212  0.00  0.00      PRO  C  
ATOM   3731  NE1 TRP P 255       0.107   2.898   0.614  0.00  0.00      PRO  N  
ATOM   3732  CE2 TRP P 255       0.309   2.287   1.837  0.00  0.00      PRO  C  
ATOM   3733  CD2 TRP P 255       1.665   2.473   2.224  0.00  0.00      PRO  C  
ATOM   3734  CE3 TRP P 255       2.168   1.932   3.420  0.00  0.00      PRO  C  
ATOM   3735  CZ3 TRP P 255       1.285   1.157   4.117  0.00  0.00      PRO  C  
ATOM   3736  CZ2 TRP P 255      -0.569   1.675   2.662  0.00  0.00      PRO  C  
ATOM   3737  CH2 TRP P 255      -0.086   1.044   3.815  0.00  0.00      PRO  C  
ATOM   3738  HN  TRP P 255       3.313   6.092   0.740  0.00  0.00      PRO  H  
ATOM   3739  HA  TRP P 255       3.721   4.653   3.098  0.00  0.00      PRO  H  
ATOM   3740  HB1 TRP P 255       4.372   2.705   1.354  0.00  0.00      PRO  H  
ATOM   3741  HB2 TRP P 255       4.004   3.971   0.117  0.00  0.00      PRO  H  
ATOM   3742  HD1 TRP P 255       1.394   3.926  -0.721  0.00  0.00      PRO  H  
ATOM   3743  HE1 TRP P 255      -0.746   3.023   0.156  0.00  0.00      PRO  H  
ATOM   3744  HE3 TRP P 255       3.203   2.109   3.674  0.00  0.00      PRO  H  
ATOM   3745  HZ3 TRP P 255       1.759   0.451   4.783  0.00  0.00      PRO  H  
ATOM   3746  HZ2 TRP P 255      -1.591   1.532   2.345  0.00  0.00      PRO  H  
ATOM   3747  HH2 TRP P 255      -0.675   0.260   4.269  0.00  0.00      PRO  H  
ATOM   3748  N   THR P 256       6.606   5.261   1.647  0.00  0.00      PRO  N  
ATOM   3749  CA  THR P 256       8.047   5.077   1.826  0.00  0.00      PRO  C  
ATOM   3750  C   THR P 256       8.596   5.774   3.035  0.00  0.00      PRO  C  
ATOM   3751  O   THR P 256       9.329   5.125   3.840  0.00  0.00      PRO  O  
ATOM   3752  CB  THR P 256       8.761   5.534   0.504  0.00  0.00      PRO  C  
ATOM   3753  OG1 THR P 256       8.673   4.438  -0.367  0.00  0.00      PRO  O  
ATOM   3754  CG2 THR P 256      10.226   5.801   0.848  0.00  0.00      PRO  C  
ATOM   3755  HN  THR P 256       6.325   5.779   0.842  0.00  0.00      PRO  H  
ATOM   3756  HA  THR P 256       8.230   4.036   2.046  0.00  0.00      PRO  H  
ATOM   3757  HB  THR P 256       8.295   6.347  -0.092  0.00  0.00      PRO  H  
ATOM   3758  HG1 THR P 256       7.795   4.484  -0.754  0.00  0.00      PRO  H  
ATOM   3759 HG21 THR P 256      10.682   5.035   1.512  0.00  0.00      PRO  H  
ATOM   3760 HG22 THR P 256      10.640   5.759  -0.182  0.00  0.00      PRO  H  
ATOM   3761 HG23 THR P 256      10.476   6.821   1.208  0.00  0.00      PRO  H  
ATOM   3762  N   PRO P 257       8.282   7.055   3.419  0.00  0.00      PRO  N  
ATOM   3763  CA  PRO P 257       8.554   7.644   4.691  0.00  0.00      PRO  C  
ATOM   3764  C   PRO P 257       7.901   6.993   5.929  0.00  0.00      PRO  C  
ATOM   3765  O   PRO P 257       8.471   7.086   7.045  0.00  0.00      PRO  O  
ATOM   3766  CD  PRO P 257       7.972   8.158   2.473  0.00  0.00      PRO  C  
ATOM   3767  CB  PRO P 257       8.138   9.024   4.642  0.00  0.00      PRO  C  
ATOM   3768  CG  PRO P 257       8.445   9.364   3.222  0.00  0.00      PRO  C  
ATOM   3769  HD1 PRO P 257       8.658   8.114   1.601  0.00  0.00      PRO  H  
ATOM   3770  HD2 PRO P 257       6.943   8.097   2.059  0.00  0.00      PRO  H  
ATOM   3771  HA  PRO P 257       9.621   7.565   4.840  0.00  0.00      PRO  H  
ATOM   3772  HB1 PRO P 257       8.640   9.648   5.412  0.00  0.00      PRO  H  
ATOM   3773  HB2 PRO P 257       7.052   9.192   4.807  0.00  0.00      PRO  H  
ATOM   3774  HG1 PRO P 257       9.545   9.386   3.067  0.00  0.00      PRO  H  
ATOM   3775  HG2 PRO P 257       7.967  10.315   2.905  0.00  0.00      PRO  H  
ATOM   3776  N   TYR P 258       6.681   6.373   5.677  0.00  0.00      PRO  N  
ATOM   3777  CA  TYR P 258       5.897   5.533   6.680  0.00  0.00      PRO  C  
ATOM   3778  C   TYR P 258       6.626   4.243   7.117  0.00  0.00      PRO  C  
ATOM   3779  O   TYR P 258       6.801   3.932   8.321  0.00  0.00      PRO  O  
ATOM   3780  CB  TYR P 258       4.421   5.278   6.160  0.00  0.00      PRO  C  
ATOM   3781  CG  TYR P 258       3.572   4.729   7.300  0.00  0.00      PRO  C  
ATOM   3782  CD1 TYR P 258       2.864   3.578   7.103  0.00  0.00      PRO  C  
ATOM   3783  CE1 TYR P 258       2.179   2.897   8.154  0.00  0.00      PRO  C  
ATOM   3784  CZ  TYR P 258       2.223   3.419   9.453  0.00  0.00      PRO  C  
ATOM   3785  OH  TYR P 258       1.597   2.796  10.487  0.00  0.00      PRO  O  
ATOM   3786  CD2 TYR P 258       3.575   5.259   8.586  0.00  0.00      PRO  C  
ATOM   3787  CE2 TYR P 258       2.988   4.574   9.679  0.00  0.00      PRO  C  
ATOM   3788  HN  TYR P 258       6.330   6.449   4.747  0.00  0.00      PRO  H  
ATOM   3789  HA  TYR P 258       5.837   6.189   7.536  0.00  0.00      PRO  H  
ATOM   3790  HB1 TYR P 258       4.496   4.496   5.374  0.00  0.00      PRO  H  
ATOM   3791  HB2 TYR P 258       3.905   6.160   5.725  0.00  0.00      PRO  H  
ATOM   3792  HD1 TYR P 258       2.823   3.272   6.068  0.00  0.00      PRO  H  
ATOM   3793  HE1 TYR P 258       1.463   2.111   7.967  0.00  0.00      PRO  H  
ATOM   3794  HH  TYR P 258       1.959   3.130  11.311  0.00  0.00      PRO  H  
ATOM   3795  HD2 TYR P 258       4.303   6.048   8.699  0.00  0.00      PRO  H  
ATOM   3796  HE2 TYR P 258       3.041   5.047  10.648  0.00  0.00      PRO  H  
ATOM   3797  N   ASN P 259       7.150   3.492   6.118  0.00  0.00      PRO  N  
ATOM   3798  CA  ASN P 259       8.107   2.412   6.318  0.00  0.00      PRO  C  
ATOM   3799  C   ASN P 259       9.299   2.843   7.146  0.00  0.00      PRO  C  
ATOM   3800  O   ASN P 259       9.823   2.133   7.994  0.00  0.00      PRO  O  
ATOM   3801  CB  ASN P 259       8.282   1.610   4.982  0.00  0.00      PRO  C  
ATOM   3802  CG  ASN P 259       7.007   0.913   4.458  0.00  0.00      PRO  C  
ATOM   3803  OD1 ASN P 259       6.046   0.883   5.172  0.00  0.00      PRO  O  
ATOM   3804  ND2 ASN P 259       7.002   0.359   3.255  0.00  0.00      PRO  N  
ATOM   3805  HN  ASN P 259       6.986   3.569   5.138  0.00  0.00      PRO  H  
ATOM   3806  HA  ASN P 259       7.693   1.704   7.021  0.00  0.00      PRO  H  
ATOM   3807  HB1 ASN P 259       9.120   0.899   5.139  0.00  0.00      PRO  H  
ATOM   3808  HB2 ASN P 259       8.471   2.357   4.182  0.00  0.00      PRO  H  
ATOM   3809 HD21 ASN P 259       7.655   0.721   2.590  0.00  0.00      PRO  H  
ATOM   3810 HD22 ASN P 259       6.142   0.083   2.826  0.00  0.00      PRO  H  
ATOM   3811  N   ILE P 260       9.735   4.144   6.912  0.00  0.00      PRO  N  
ATOM   3812  CA  ILE P 260      11.041   4.546   7.578  0.00  0.00      PRO  C  
ATOM   3813  C   ILE P 260      10.886   4.905   8.982  0.00  0.00      PRO  C  
ATOM   3814  O   ILE P 260      11.705   4.457   9.751  0.00  0.00      PRO  O  
ATOM   3815  CB  ILE P 260      11.828   5.603   6.781  0.00  0.00      PRO  C  
ATOM   3816  CG2 ILE P 260      12.910   6.391   7.653  0.00  0.00      PRO  C  
ATOM   3817  CG1 ILE P 260      12.402   5.085   5.450  0.00  0.00      PRO  C  
ATOM   3818  CD  ILE P 260      12.681   6.292   4.509  0.00  0.00      PRO  C  
ATOM   3819  HN  ILE P 260       9.230   4.698   6.255  0.00  0.00      PRO  H  
ATOM   3820  HA  ILE P 260      11.737   3.723   7.643  0.00  0.00      PRO  H  
ATOM   3821  HB  ILE P 260      11.118   6.418   6.523  0.00  0.00      PRO  H  
ATOM   3822 HG21 ILE P 260      13.441   7.042   6.926  0.00  0.00      PRO  H  
ATOM   3823 HG22 ILE P 260      12.612   7.052   8.494  0.00  0.00      PRO  H  
ATOM   3824 HG23 ILE P 260      13.594   5.602   8.034  0.00  0.00      PRO  H  
ATOM   3825 HG11 ILE P 260      11.696   4.497   4.827  0.00  0.00      PRO  H  
ATOM   3826 HG12 ILE P 260      13.258   4.394   5.609  0.00  0.00      PRO  H  
ATOM   3827  HD1 ILE P 260      11.831   7.004   4.580  0.00  0.00      PRO  H  
ATOM   3828  HD2 ILE P 260      13.595   6.797   4.886  0.00  0.00      PRO  H  
ATOM   3829  HD3 ILE P 260      12.940   5.946   3.486  0.00  0.00      PRO  H  
ATOM   3830  N   VAL P 261       9.829   5.623   9.370  0.00  0.00      PRO  N  
ATOM   3831  CA  VAL P 261       9.537   5.870  10.751  0.00  0.00      PRO  C  
ATOM   3832  C   VAL P 261       9.242   4.645  11.583  0.00  0.00      PRO  C  
ATOM   3833  O   VAL P 261       9.539   4.640  12.770  0.00  0.00      PRO  O  
ATOM   3834  CB  VAL P 261       8.431   6.909  10.983  0.00  0.00      PRO  C  
ATOM   3835  CG1 VAL P 261       8.828   8.347  10.480  0.00  0.00      PRO  C  
ATOM   3836  CG2 VAL P 261       7.197   6.545  10.230  0.00  0.00      PRO  C  
ATOM   3837  HN  VAL P 261       9.121   5.863   8.710  0.00  0.00      PRO  H  
ATOM   3838  HA  VAL P 261      10.411   6.303  11.214  0.00  0.00      PRO  H  
ATOM   3839  HB  VAL P 261       8.272   6.980  12.080  0.00  0.00      PRO  H  
ATOM   3840 HG11 VAL P 261       8.203   9.128  10.964  0.00  0.00      PRO  H  
ATOM   3841 HG12 VAL P 261       9.933   8.441  10.556  0.00  0.00      PRO  H  
ATOM   3842 HG13 VAL P 261       8.569   8.393   9.401  0.00  0.00      PRO  H  
ATOM   3843 HG21 VAL P 261       7.331   6.591   9.128  0.00  0.00      PRO  H  
ATOM   3844 HG22 VAL P 261       6.929   5.503  10.506  0.00  0.00      PRO  H  
ATOM   3845 HG23 VAL P 261       6.361   7.228  10.495  0.00  0.00      PRO  H  
ATOM   3846  N   LEU P 262       8.801   3.553  10.926  0.00  0.00      PRO  N  
ATOM   3847  CA  LEU P 262       8.715   2.303  11.644  0.00  0.00      PRO  C  
ATOM   3848  C   LEU P 262      10.040   1.649  11.927  0.00  0.00      PRO  C  
ATOM   3849  O   LEU P 262      10.270   0.960  12.939  0.00  0.00      PRO  O  
ATOM   3850  CB  LEU P 262       7.613   1.352  11.024  0.00  0.00      PRO  C  
ATOM   3851  CG  LEU P 262       6.213   1.918  11.018  0.00  0.00      PRO  C  
ATOM   3852  CD1 LEU P 262       5.217   0.714  10.749  0.00  0.00      PRO  C  
ATOM   3853  CD2 LEU P 262       5.807   2.756  12.263  0.00  0.00      PRO  C  
ATOM   3854  HN  LEU P 262       8.417   3.612  10.008  0.00  0.00      PRO  H  
ATOM   3855  HA  LEU P 262       8.495   2.526  12.678  0.00  0.00      PRO  H  
ATOM   3856  HB1 LEU P 262       7.562   0.579  11.820  0.00  0.00      PRO  H  
ATOM   3857  HB2 LEU P 262       7.946   1.052  10.007  0.00  0.00      PRO  H  
ATOM   3858  HG  LEU P 262       6.106   2.637  10.178  0.00  0.00      PRO  H  
ATOM   3859 HD11 LEU P 262       4.198   1.021  10.431  0.00  0.00      PRO  H  
ATOM   3860 HD12 LEU P 262       5.623   0.205   9.849  0.00  0.00      PRO  H  
ATOM   3861 HD13 LEU P 262       5.158   0.061  11.646  0.00  0.00      PRO  H  
ATOM   3862 HD21 LEU P 262       5.929   2.390  13.304  0.00  0.00      PRO  H  
ATOM   3863 HD22 LEU P 262       6.403   3.693  12.237  0.00  0.00      PRO  H  
ATOM   3864 HD23 LEU P 262       4.741   3.048  12.156  0.00  0.00      PRO  H  
ATOM   3865  N   PHE P 263      10.993   1.876  11.064  0.00  0.00      PRO  N  
ATOM   3866  CA  PHE P 263      12.471   1.502  11.288  0.00  0.00      PRO  C  
ATOM   3867  C   PHE P 263      13.101   2.335  12.415  0.00  0.00      PRO  C  
ATOM   3868  O   PHE P 263      13.678   1.754  13.349  0.00  0.00      PRO  O  
ATOM   3869  CB  PHE P 263      13.343   1.578   9.924  0.00  0.00      PRO  C  
ATOM   3870  CG  PHE P 263      14.821   1.438  10.072  0.00  0.00      PRO  C  
ATOM   3871  CD1 PHE P 263      15.383   0.395  10.840  0.00  0.00      PRO  C  
ATOM   3872  CE1 PHE P 263      16.745   0.136  10.812  0.00  0.00      PRO  C  
ATOM   3873  CZ  PHE P 263      17.593   1.028  10.182  0.00  0.00      PRO  C  
ATOM   3874  CD2 PHE P 263      15.649   2.282   9.339  0.00  0.00      PRO  C  
ATOM   3875  CE2 PHE P 263      17.072   2.099   9.452  0.00  0.00      PRO  C  
ATOM   3876  HN  PHE P 263      10.818   2.497  10.303  0.00  0.00      PRO  H  
ATOM   3877  HA  PHE P 263      12.483   0.530  11.758  0.00  0.00      PRO  H  
ATOM   3878  HB1 PHE P 263      13.175   2.568   9.448  0.00  0.00      PRO  H  
ATOM   3879  HB2 PHE P 263      12.972   0.850   9.172  0.00  0.00      PRO  H  
ATOM   3880  HD1 PHE P 263      14.677  -0.293  11.280  0.00  0.00      PRO  H  
ATOM   3881  HE1 PHE P 263      17.230  -0.634  11.393  0.00  0.00      PRO  H  
ATOM   3882  HZ  PHE P 263      18.619   0.691  10.176  0.00  0.00      PRO  H  
ATOM   3883  HD2 PHE P 263      15.322   3.097   8.710  0.00  0.00      PRO  H  
ATOM   3884  HE2 PHE P 263      17.667   2.790   8.872  0.00  0.00      PRO  H  
ATOM   3885  N   LEU P 264      12.831   3.697  12.409  0.00  0.00      PRO  N  
ATOM   3886  CA  LEU P 264      13.164   4.605  13.469  0.00  0.00      PRO  C  
ATOM   3887  C   LEU P 264      12.517   4.180  14.846  0.00  0.00      PRO  C  
ATOM   3888  O   LEU P 264      13.259   4.105  15.833  0.00  0.00      PRO  O  
ATOM   3889  CB  LEU P 264      12.871   6.083  13.174  0.00  0.00      PRO  C  
ATOM   3890  CG  LEU P 264      13.583   6.549  11.915  0.00  0.00      PRO  C  
ATOM   3891  CD1 LEU P 264      13.278   7.988  11.567  0.00  0.00      PRO  C  
ATOM   3892  CD2 LEU P 264      15.115   6.461  12.116  0.00  0.00      PRO  C  
ATOM   3893  HN  LEU P 264      12.368   4.085  11.616  0.00  0.00      PRO  H  
ATOM   3894  HA  LEU P 264      14.226   4.640  13.663  0.00  0.00      PRO  H  
ATOM   3895  HB1 LEU P 264      13.236   6.721  14.008  0.00  0.00      PRO  H  
ATOM   3896  HB2 LEU P 264      11.822   6.446  13.119  0.00  0.00      PRO  H  
ATOM   3897  HG  LEU P 264      13.402   5.904  11.029  0.00  0.00      PRO  H  
ATOM   3898 HD11 LEU P 264      13.865   8.332  10.688  0.00  0.00      PRO  H  
ATOM   3899 HD12 LEU P 264      12.199   8.189  11.394  0.00  0.00      PRO  H  
ATOM   3900 HD13 LEU P 264      13.585   8.630  12.420  0.00  0.00      PRO  H  
ATOM   3901 HD21 LEU P 264      15.618   6.903  11.230  0.00  0.00      PRO  H  
ATOM   3902 HD22 LEU P 264      15.465   6.985  13.031  0.00  0.00      PRO  H  
ATOM   3903 HD23 LEU P 264      15.429   5.395  12.133  0.00  0.00      PRO  H  
ATOM   3904  N   GLU P 265      11.201   3.825  14.869  0.00  0.00      PRO  N  
ATOM   3905  CA  GLU P 265      10.638   3.202  16.053  0.00  0.00      PRO  C  
ATOM   3906  C   GLU P 265      11.343   1.900  16.535  0.00  0.00      PRO  C  
ATOM   3907  O   GLU P 265      11.604   1.724  17.715  0.00  0.00      PRO  O  
ATOM   3908  CB  GLU P 265       9.139   2.914  15.760  0.00  0.00      PRO  C  
ATOM   3909  CG  GLU P 265       8.280   2.319  16.905  0.00  0.00      PRO  C  
ATOM   3910  CD  GLU P 265       6.867   1.917  16.472  0.00  0.00      PRO  C  
ATOM   3911  OE1 GLU P 265       6.647   0.994  15.599  0.00  0.00      PRO  O1-
ATOM   3912  OE2 GLU P 265       5.891   2.546  17.037  0.00  0.00      PRO  O  
ATOM   3913  HN  GLU P 265      10.565   3.925  14.108  0.00  0.00      PRO  H  
ATOM   3914  HA  GLU P 265      10.567   3.955  16.824  0.00  0.00      PRO  H  
ATOM   3915  HB1 GLU P 265       9.152   2.361  14.797  0.00  0.00      PRO  H  
ATOM   3916  HB2 GLU P 265       8.793   3.953  15.574  0.00  0.00      PRO  H  
ATOM   3917  HG1 GLU P 265       8.194   3.058  17.731  0.00  0.00      PRO  H  
ATOM   3918  HG2 GLU P 265       8.704   1.385  17.333  0.00  0.00      PRO  H  
ATOM   3919  N   THR P 266      11.729   0.978  15.652  0.00  0.00      PRO  N  
ATOM   3920  CA  THR P 266      12.427  -0.221  16.007  0.00  0.00      PRO  C  
ATOM   3921  C   THR P 266      13.778   0.035  16.593  0.00  0.00      PRO  C  
ATOM   3922  O   THR P 266      14.111  -0.668  17.548  0.00  0.00      PRO  O  
ATOM   3923  CB  THR P 266      12.770  -1.100  14.764  0.00  0.00      PRO  C  
ATOM   3924  OG1 THR P 266      11.564  -1.535  14.115  0.00  0.00      PRO  O  
ATOM   3925  CG2 THR P 266      13.680  -2.276  15.112  0.00  0.00      PRO  C  
ATOM   3926  HN  THR P 266      11.541   1.066  14.677  0.00  0.00      PRO  H  
ATOM   3927  HA  THR P 266      11.813  -0.704  16.752  0.00  0.00      PRO  H  
ATOM   3928  HB  THR P 266      13.206  -0.511  13.929  0.00  0.00      PRO  H  
ATOM   3929  HG1 THR P 266      11.672  -1.705  13.176  0.00  0.00      PRO  H  
ATOM   3930 HG21 THR P 266      13.890  -2.874  14.200  0.00  0.00      PRO  H  
ATOM   3931 HG22 THR P 266      14.691  -2.099  15.539  0.00  0.00      PRO  H  
ATOM   3932 HG23 THR P 266      13.133  -2.995  15.759  0.00  0.00      PRO  H  
ATOM   3933  N   LEU P 267      14.573   1.008  16.025  0.00  0.00      PRO  N  
ATOM   3934  CA  LEU P 267      15.769   1.437  16.656  0.00  0.00      PRO  C  
ATOM   3935  C   LEU P 267      15.468   2.073  18.024  0.00  0.00      PRO  C  
ATOM   3936  O   LEU P 267      16.237   1.942  18.995  0.00  0.00      PRO  O  
ATOM   3937  CB  LEU P 267      16.522   2.480  15.718  0.00  0.00      PRO  C  
ATOM   3938  CG  LEU P 267      17.217   1.827  14.516  0.00  0.00      PRO  C  
ATOM   3939  CD1 LEU P 267      17.202   2.751  13.316  0.00  0.00      PRO  C  
ATOM   3940  CD2 LEU P 267      18.576   1.370  14.918  0.00  0.00      PRO  C  
ATOM   3941  HN  LEU P 267      14.320   1.551  15.228  0.00  0.00      PRO  H  
ATOM   3942  HA  LEU P 267      16.478   0.630  16.767  0.00  0.00      PRO  H  
ATOM   3943  HB1 LEU P 267      17.328   3.026  16.252  0.00  0.00      PRO  H  
ATOM   3944  HB2 LEU P 267      15.767   3.256  15.466  0.00  0.00      PRO  H  
ATOM   3945  HG  LEU P 267      16.516   0.994  14.294  0.00  0.00      PRO  H  
ATOM   3946 HD11 LEU P 267      17.963   2.493  12.550  0.00  0.00      PRO  H  
ATOM   3947 HD12 LEU P 267      16.215   2.607  12.828  0.00  0.00      PRO  H  
ATOM   3948 HD13 LEU P 267      17.341   3.819  13.589  0.00  0.00      PRO  H  
ATOM   3949 HD21 LEU P 267      18.506   0.918  15.930  0.00  0.00      PRO  H  
ATOM   3950 HD22 LEU P 267      19.053   0.693  14.177  0.00  0.00      PRO  H  
ATOM   3951 HD23 LEU P 267      19.205   2.284  14.959  0.00  0.00      PRO  H  
ATOM   3952  N   VAL P 268      14.334   2.807  18.191  0.00  0.00      PRO  N  
ATOM   3953  CA  VAL P 268      13.978   3.280  19.528  0.00  0.00      PRO  C  
ATOM   3954  C   VAL P 268      13.699   2.185  20.605  0.00  0.00      PRO  C  
ATOM   3955  O   VAL P 268      14.143   2.167  21.800  0.00  0.00      PRO  O  
ATOM   3956  CB  VAL P 268      12.774   4.347  19.541  0.00  0.00      PRO  C  
ATOM   3957  CG1 VAL P 268      12.369   4.684  21.042  0.00  0.00      PRO  C  
ATOM   3958  CG2 VAL P 268      13.209   5.599  18.791  0.00  0.00      PRO  C  
ATOM   3959  HN  VAL P 268      13.759   3.128  17.442  0.00  0.00      PRO  H  
ATOM   3960  HA  VAL P 268      14.835   3.760  19.977  0.00  0.00      PRO  H  
ATOM   3961  HB  VAL P 268      11.877   3.827  19.143  0.00  0.00      PRO  H  
ATOM   3962 HG11 VAL P 268      12.130   3.856  21.744  0.00  0.00      PRO  H  
ATOM   3963 HG12 VAL P 268      13.235   5.185  21.523  0.00  0.00      PRO  H  
ATOM   3964 HG13 VAL P 268      11.425   5.270  21.039  0.00  0.00      PRO  H  
ATOM   3965 HG21 VAL P 268      13.579   5.124  17.857  0.00  0.00      PRO  H  
ATOM   3966 HG22 VAL P 268      12.396   6.350  18.695  0.00  0.00      PRO  H  
ATOM   3967 HG23 VAL P 268      14.039   6.057  19.371  0.00  0.00      PRO  H  
ATOM   3968  N   GLU P 269      12.831   1.213  20.233  0.00  0.00      PRO  N  
ATOM   3969  CA  GLU P 269      12.377   0.066  20.912  0.00  0.00      PRO  C  
ATOM   3970  C   GLU P 269      13.475  -0.838  21.434  0.00  0.00      PRO  C  
ATOM   3971  O   GLU P 269      13.396  -1.292  22.582  0.00  0.00      PRO  O  
ATOM   3972  CB  GLU P 269      11.306  -0.809  20.111  0.00  0.00      PRO  C  
ATOM   3973  CG  GLU P 269       9.931  -0.086  19.822  0.00  0.00      PRO  C  
ATOM   3974  CD  GLU P 269       8.938  -0.099  20.975  0.00  0.00      PRO  C  
ATOM   3975  OE1 GLU P 269       8.905   0.844  21.776  0.00  0.00      PRO  O1-
ATOM   3976  OE2 GLU P 269       8.123  -1.044  20.946  0.00  0.00      PRO  O  
ATOM   3977  HN  GLU P 269      12.425   1.421  19.347  0.00  0.00      PRO  H  
ATOM   3978  HA  GLU P 269      11.962   0.466  21.825  0.00  0.00      PRO  H  
ATOM   3979  HB1 GLU P 269      11.061  -1.817  20.508  0.00  0.00      PRO  H  
ATOM   3980  HB2 GLU P 269      11.732  -0.927  19.092  0.00  0.00      PRO  H  
ATOM   3981  HG1 GLU P 269       9.456  -0.569  18.941  0.00  0.00      PRO  H  
ATOM   3982  HG2 GLU P 269       9.953   0.909  19.328  0.00  0.00      PRO  H  
ATOM   3983  N   LEU P 270      14.570  -1.048  20.629  0.00  0.00      PRO  N  
ATOM   3984  CA  LEU P 270      15.790  -1.818  20.878  0.00  0.00      PRO  C  
ATOM   3985  C   LEU P 270      16.774  -0.910  21.577  0.00  0.00      PRO  C  
ATOM   3986  O   LEU P 270      17.770  -1.398  22.061  0.00  0.00      PRO  O  
ATOM   3987  CB  LEU P 270      16.288  -2.423  19.555  0.00  0.00      PRO  C  
ATOM   3988  CG  LEU P 270      15.332  -3.419  18.818  0.00  0.00      PRO  C  
ATOM   3989  CD1 LEU P 270      15.922  -3.965  17.496  0.00  0.00      PRO  C  
ATOM   3990  CD2 LEU P 270      14.782  -4.498  19.680  0.00  0.00      PRO  C  
ATOM   3991  HN  LEU P 270      14.604  -0.671  19.707  0.00  0.00      PRO  H  
ATOM   3992  HA  LEU P 270      15.580  -2.537  21.657  0.00  0.00      PRO  H  
ATOM   3993  HB1 LEU P 270      17.231  -2.973  19.765  0.00  0.00      PRO  H  
ATOM   3994  HB2 LEU P 270      16.569  -1.570  18.902  0.00  0.00      PRO  H  
ATOM   3995  HG  LEU P 270      14.377  -2.886  18.622  0.00  0.00      PRO  H  
ATOM   3996 HD11 LEU P 270      16.754  -4.644  17.780  0.00  0.00      PRO  H  
ATOM   3997 HD12 LEU P 270      15.174  -4.547  16.916  0.00  0.00      PRO  H  
ATOM   3998 HD13 LEU P 270      16.446  -3.094  17.047  0.00  0.00      PRO  H  
ATOM   3999 HD21 LEU P 270      14.224  -5.278  19.120  0.00  0.00      PRO  H  
ATOM   4000 HD22 LEU P 270      15.670  -5.044  20.062  0.00  0.00      PRO  H  
ATOM   4001 HD23 LEU P 270      14.203  -4.021  20.500  0.00  0.00      PRO  H  
ATOM   4002  N   GLU P 271      16.423   0.395  21.699  0.00  0.00      PRO  N  
ATOM   4003  CA  GLU P 271      17.073   1.432  22.487  0.00  0.00      PRO  C  
ATOM   4004  C   GLU P 271      18.359   1.888  21.898  0.00  0.00      PRO  C  
ATOM   4005  O   GLU P 271      19.326   2.125  22.591  0.00  0.00      PRO  O  
ATOM   4006  CB  GLU P 271      17.222   0.914  23.933  0.00  0.00      PRO  C  
ATOM   4007  CG  GLU P 271      15.875   0.677  24.502  0.00  0.00      PRO  C  
ATOM   4008  CD  GLU P 271      16.109   0.394  25.967  0.00  0.00      PRO  C  
ATOM   4009  OE1 GLU P 271      15.147  -0.236  26.536  0.00  0.00      PRO  O1-
ATOM   4010  OE2 GLU P 271      17.150   0.697  26.651  0.00  0.00      PRO  O  
ATOM   4011  HN  GLU P 271      15.737   0.853  21.140  0.00  0.00      PRO  H  
ATOM   4012  HA  GLU P 271      16.371   2.251  22.521  0.00  0.00      PRO  H  
ATOM   4013  HB1 GLU P 271      17.730   1.718  24.507  0.00  0.00      PRO  H  
ATOM   4014  HB2 GLU P 271      17.852   0.006  24.045  0.00  0.00      PRO  H  
ATOM   4015  HG1 GLU P 271      15.274  -0.062  23.929  0.00  0.00      PRO  H  
ATOM   4016  HG2 GLU P 271      15.288   1.617  24.575  0.00  0.00      PRO  H  
ATOM   4017  N   VAL P 272      18.404   2.048  20.573  0.00  0.00      PRO  N  
ATOM   4018  CA  VAL P 272      19.640   2.542  19.995  0.00  0.00      PRO  C  
ATOM   4019  C   VAL P 272      19.491   4.036  19.981  0.00  0.00      PRO  C  
ATOM   4020  O   VAL P 272      20.467   4.823  19.982  0.00  0.00      PRO  O  
ATOM   4021  CB  VAL P 272      19.596   1.958  18.628  0.00  0.00      PRO  C  
ATOM   4022  CG1 VAL P 272      20.872   2.470  17.816  0.00  0.00      PRO  C  
ATOM   4023  CG2 VAL P 272      19.763   0.470  18.695  0.00  0.00      PRO  C  
ATOM   4024  HN  VAL P 272      17.619   1.819  20.002  0.00  0.00      PRO  H  
ATOM   4025  HA  VAL P 272      20.535   2.251  20.524  0.00  0.00      PRO  H  
ATOM   4026  HB  VAL P 272      18.715   2.214  18.001  0.00  0.00      PRO  H  
ATOM   4027 HG11 VAL P 272      21.869   2.327  18.284  0.00  0.00      PRO  H  
ATOM   4028 HG12 VAL P 272      20.949   2.159  16.752  0.00  0.00      PRO  H  
ATOM   4029 HG13 VAL P 272      20.799   3.566  17.651  0.00  0.00      PRO  H  
ATOM   4030 HG21 VAL P 272      19.632   0.089  17.660  0.00  0.00      PRO  H  
ATOM   4031 HG22 VAL P 272      20.754   0.295  19.167  0.00  0.00      PRO  H  
ATOM   4032 HG23 VAL P 272      19.048  -0.023  19.388  0.00  0.00      PRO  H  
ATOM   4033  N   LEU P 273      18.266   4.541  20.094  0.00  0.00      PRO  N  
ATOM   4034  CA  LEU P 273      17.778   5.932  20.103  0.00  0.00      PRO  C  
ATOM   4035  C   LEU P 273      16.919   6.004  21.370  0.00  0.00      PRO  C  
ATOM   4036  O   LEU P 273      16.162   5.089  21.614  0.00  0.00      PRO  O  
ATOM   4037  CB  LEU P 273      16.990   6.390  18.774  0.00  0.00      PRO  C  
ATOM   4038  CG  LEU P 273      17.997   6.297  17.555  0.00  0.00      PRO  C  
ATOM   4039  CD1 LEU P 273      17.361   6.398  16.129  0.00  0.00      PRO  C  
ATOM   4040  CD2 LEU P 273      19.247   7.176  17.680  0.00  0.00      PRO  C  
ATOM   4041  HN  LEU P 273      17.501   3.918  19.949  0.00  0.00      PRO  H  
ATOM   4042  HA  LEU P 273      18.594   6.560  20.429  0.00  0.00      PRO  H  
ATOM   4043  HB1 LEU P 273      16.460   7.348  18.960  0.00  0.00      PRO  H  
ATOM   4044  HB2 LEU P 273      16.286   5.606  18.421  0.00  0.00      PRO  H  
ATOM   4045  HG  LEU P 273      18.410   5.267  17.601  0.00  0.00      PRO  H  
ATOM   4046 HD11 LEU P 273      17.994   5.946  15.337  0.00  0.00      PRO  H  
ATOM   4047 HD12 LEU P 273      16.409   5.826  16.089  0.00  0.00      PRO  H  
ATOM   4048 HD13 LEU P 273      17.088   7.419  15.784  0.00  0.00      PRO  H  
ATOM   4049 HD21 LEU P 273      19.683   7.280  18.697  0.00  0.00      PRO  H  
ATOM   4050 HD22 LEU P 273      20.025   6.870  16.949  0.00  0.00      PRO  H  
ATOM   4051 HD23 LEU P 273      18.924   8.217  17.462  0.00  0.00      PRO  H  
ATOM   4052  N   GLN P 274      16.967   7.076  22.143  0.00  0.00      PRO  N  
ATOM   4053  CA  GLN P 274      16.410   6.985  23.492  0.00  0.00      PRO  C  
ATOM   4054  C   GLN P 274      15.981   8.280  24.059  0.00  0.00      PRO  C  
ATOM   4055  O   GLN P 274      15.709   8.410  25.234  0.00  0.00      PRO  O  
ATOM   4056  CB  GLN P 274      17.402   6.179  24.472  0.00  0.00      PRO  C  
ATOM   4057  CG  GLN P 274      18.807   6.840  24.698  0.00  0.00      PRO  C  
ATOM   4058  CD  GLN P 274      19.557   6.773  23.394  0.00  0.00      PRO  C  
ATOM   4059  OE1 GLN P 274      19.939   7.744  22.696  0.00  0.00      PRO  O  
ATOM   4060  NE2 GLN P 274      19.828   5.541  23.003  0.00  0.00      PRO  N  
ATOM   4061  HN  GLN P 274      17.549   7.860  21.941  0.00  0.00      PRO  H  
ATOM   4062  HA  GLN P 274      15.457   6.491  23.611  0.00  0.00      PRO  H  
ATOM   4063  HB1 GLN P 274      17.557   5.190  23.989  0.00  0.00      PRO  H  
ATOM   4064  HB2 GLN P 274      16.971   6.037  25.486  0.00  0.00      PRO  H  
ATOM   4065  HG1 GLN P 274      19.369   6.245  25.449  0.00  0.00      PRO  H  
ATOM   4066  HG2 GLN P 274      18.774   7.916  24.973  0.00  0.00      PRO  H  
ATOM   4067 HE21 GLN P 274      19.681   4.859  23.720  0.00  0.00      PRO  H  
ATOM   4068 HE22 GLN P 274      20.054   5.384  22.042  0.00  0.00      PRO  H  
ATOM   4069  N   ASP P 275      15.965   9.368  23.289  0.00  0.00      PRO  N  
ATOM   4070  CA  ASP P 275      15.561  10.660  23.719  0.00  0.00      PRO  C  
ATOM   4071  C   ASP P 275      14.071  10.748  23.667  0.00  0.00      PRO  C  
ATOM   4072  O   ASP P 275      13.549  10.482  22.598  0.00  0.00      PRO  O  
ATOM   4073  CB  ASP P 275      16.203  11.901  22.995  0.00  0.00      PRO  C  
ATOM   4074  CG  ASP P 275      15.822  13.274  23.588  0.00  0.00      PRO  C  
ATOM   4075  OD1 ASP P 275      15.310  13.289  24.750  0.00  0.00      PRO  O1-
ATOM   4076  OD2 ASP P 275      16.062  14.335  22.953  0.00  0.00      PRO  O  
ATOM   4077  HN  ASP P 275      16.130   9.363  22.306  0.00  0.00      PRO  H  
ATOM   4078  HA  ASP P 275      15.887  10.834  24.733  0.00  0.00      PRO  H  
ATOM   4079  HB1 ASP P 275      15.803  11.764  21.968  0.00  0.00      PRO  H  
ATOM   4080  HB2 ASP P 275      17.296  11.719  22.908  0.00  0.00      PRO  H  
ATOM   4081  N   CYS P 276      13.400  11.008  24.762  0.00  0.00      PRO  N  
ATOM   4082  CA  CYS P 276      11.956  11.204  24.806  0.00  0.00      PRO  C  
ATOM   4083  C   CYS P 276      11.494  12.358  23.901  0.00  0.00      PRO  C  
ATOM   4084  O   CYS P 276      10.437  12.241  23.252  0.00  0.00      PRO  O  
ATOM   4085  CB  CYS P 276      11.536  11.446  26.206  0.00  0.00      PRO  C  
ATOM   4086  SG  CYS P 276       9.891  12.077  26.398  0.00  0.00      PRO  S1-
ATOM   4087  HN  CYS P 276      13.950  10.989  25.594  0.00  0.00      PRO  H  
ATOM   4088  HA  CYS P 276      11.457  10.302  24.485  0.00  0.00      PRO  H  
ATOM   4089  HB1 CYS P 276      12.259  12.157  26.660  0.00  0.00      PRO  H  
ATOM   4090  HB2 CYS P 276      11.611  10.579  26.896  0.00  0.00      PRO  H  
ATOM   4091  N   THR P 277      12.279  13.432  23.751  0.00  0.00      PRO  N  
ATOM   4092  CA  THR P 277      12.040  14.613  22.839  0.00  0.00      PRO  C  
ATOM   4093  C   THR P 277      12.115  14.201  21.321  0.00  0.00      PRO  C  
ATOM   4094  O   THR P 277      11.306  14.609  20.495  0.00  0.00      PRO  O  
ATOM   4095  CB  THR P 277      12.916  15.875  23.112  0.00  0.00      PRO  C  
ATOM   4096  OG1 THR P 277      12.785  16.402  24.452  0.00  0.00      PRO  O  
ATOM   4097  CG2 THR P 277      12.661  17.094  22.226  0.00  0.00      PRO  C  
ATOM   4098  HN  THR P 277      13.101  13.482  24.312  0.00  0.00      PRO  H  
ATOM   4099  HA  THR P 277      11.027  14.978  22.920  0.00  0.00      PRO  H  
ATOM   4100  HB  THR P 277      13.954  15.524  22.931  0.00  0.00      PRO  H  
ATOM   4101  HG1 THR P 277      11.838  16.338  24.595  0.00  0.00      PRO  H  
ATOM   4102 HG21 THR P 277      11.569  17.280  22.139  0.00  0.00      PRO  H  
ATOM   4103 HG22 THR P 277      13.058  18.065  22.593  0.00  0.00      PRO  H  
ATOM   4104 HG23 THR P 277      13.173  16.862  21.268  0.00  0.00      PRO  H  
ATOM   4105  N   PHE P 278      13.023  13.280  20.959  0.00  0.00      PRO  N  
ATOM   4106  CA  PHE P 278      13.022  12.589  19.679  0.00  0.00      PRO  C  
ATOM   4107  C   PHE P 278      11.819  11.647  19.439  0.00  0.00      PRO  C  
ATOM   4108  O   PHE P 278      11.291  11.535  18.341  0.00  0.00      PRO  O  
ATOM   4109  CB  PHE P 278      14.373  11.806  19.527  0.00  0.00      PRO  C  
ATOM   4110  CG  PHE P 278      14.350  11.150  18.203  0.00  0.00      PRO  C  
ATOM   4111  CD1 PHE P 278      13.878   9.857  18.022  0.00  0.00      PRO  C  
ATOM   4112  CE1 PHE P 278      13.986   9.200  16.807  0.00  0.00      PRO  C  
ATOM   4113  CZ  PHE P 278      14.450   9.884  15.691  0.00  0.00      PRO  C  
ATOM   4114  CD2 PHE P 278      14.843  11.857  17.032  0.00  0.00      PRO  C  
ATOM   4115  CE2 PHE P 278      14.857  11.206  15.821  0.00  0.00      PRO  C  
ATOM   4116  HN  PHE P 278      13.720  12.876  21.546  0.00  0.00      PRO  H  
ATOM   4117  HA  PHE P 278      13.054  13.306  18.872  0.00  0.00      PRO  H  
ATOM   4118  HB1 PHE P 278      14.446  11.005  20.293  0.00  0.00      PRO  H  
ATOM   4119  HB2 PHE P 278      15.251  12.487  19.518  0.00  0.00      PRO  H  
ATOM   4120  HD1 PHE P 278      13.524   9.371  18.919  0.00  0.00      PRO  H  
ATOM   4121  HE1 PHE P 278      13.754   8.157  16.651  0.00  0.00      PRO  H  
ATOM   4122  HZ  PHE P 278      14.634   9.378  14.755  0.00  0.00      PRO  H  
ATOM   4123  HD2 PHE P 278      15.272  12.840  17.160  0.00  0.00      PRO  H  
ATOM   4124  HE2 PHE P 278      15.321  11.784  15.036  0.00  0.00      PRO  H  
ATOM   4125  N   GLU P 279      11.472  10.859  20.448  0.00  0.00      PRO  N  
ATOM   4126  CA  GLU P 279      10.272  10.038  20.448  0.00  0.00      PRO  C  
ATOM   4127  C   GLU P 279       9.111  10.985  20.268  0.00  0.00      PRO  C  
ATOM   4128  O   GLU P 279       8.246  10.702  19.481  0.00  0.00      PRO  O  
ATOM   4129  CB  GLU P 279       9.941   9.249  21.766  0.00  0.00      PRO  C  
ATOM   4130  CG  GLU P 279      10.787   7.999  22.055  0.00  0.00      PRO  C  
ATOM   4131  CD  GLU P 279      10.091   7.142  23.041  0.00  0.00      PRO  C  
ATOM   4132  OE1 GLU P 279       9.006   6.676  22.617  0.00  0.00      PRO  O1-
ATOM   4133  OE2 GLU P 279      10.421   6.973  24.232  0.00  0.00      PRO  O  
ATOM   4134  HN  GLU P 279      12.081  10.782  21.233  0.00  0.00      PRO  H  
ATOM   4135  HA  GLU P 279      10.325   9.336  19.630  0.00  0.00      PRO  H  
ATOM   4136  HB1 GLU P 279       8.870   8.964  21.693  0.00  0.00      PRO  H  
ATOM   4137  HB2 GLU P 279       9.974   9.988  22.595  0.00  0.00      PRO  H  
ATOM   4138  HG1 GLU P 279      11.818   8.256  22.380  0.00  0.00      PRO  H  
ATOM   4139  HG2 GLU P 279      10.889   7.467  21.085  0.00  0.00      PRO  H  
ATOM   4140  N   ARG P 280       9.016  12.208  20.956  0.00  0.00      PRO  N  
ATOM   4141  CA  ARG P 280       7.904  13.138  20.840  0.00  0.00      PRO  C  
ATOM   4142  C   ARG P 280       7.804  13.677  19.402  0.00  0.00      PRO  C  
ATOM   4143  O   ARG P 280       6.738  13.747  18.834  0.00  0.00      PRO  O  
ATOM   4144  CB  ARG P 280       8.033  14.203  21.850  0.00  0.00      PRO  C  
ATOM   4145  CG  ARG P 280       6.727  15.152  21.918  0.00  0.00      PRO  C  
ATOM   4146  CD  ARG P 280       5.408  14.419  22.121  0.00  0.00      PRO  C  
ATOM   4147  NE  ARG P 280       4.365  15.455  22.349  0.00  0.00      PRO  N1+
ATOM   4148  CZ  ARG P 280       3.279  15.172  23.076  0.00  0.00      PRO  C  
ATOM   4149  NH1 ARG P 280       2.900  13.895  23.267  0.00  0.00      PRO  N  
ATOM   4150  NH2 ARG P 280       2.573  16.101  23.518  0.00  0.00      PRO  N  
ATOM   4151  HN  ARG P 280       9.725  12.515  21.586  0.00  0.00      PRO  H  
ATOM   4152  HA  ARG P 280       7.027  12.551  21.069  0.00  0.00      PRO  H  
ATOM   4153  HB1 ARG P 280       8.968  14.783  21.693  0.00  0.00      PRO  H  
ATOM   4154  HB2 ARG P 280       8.095  13.606  22.785  0.00  0.00      PRO  H  
ATOM   4155  HG1 ARG P 280       6.608  15.740  20.983  0.00  0.00      PRO  H  
ATOM   4156  HG2 ARG P 280       6.892  15.920  22.703  0.00  0.00      PRO  H  
ATOM   4157  HD1 ARG P 280       5.583  13.810  23.033  0.00  0.00      PRO  H  
ATOM   4158  HD2 ARG P 280       5.154  13.844  21.205  0.00  0.00      PRO  H  
ATOM   4159  HE  ARG P 280       4.510  16.438  22.242  0.00  0.00      PRO  H  
ATOM   4160 HH11 ARG P 280       3.552  13.210  22.941  0.00  0.00      PRO  H  
ATOM   4161 HH12 ARG P 280       2.140  13.654  23.870  0.00  0.00      PRO  H  
ATOM   4162 HH21 ARG P 280       3.131  16.886  23.787  0.00  0.00      PRO  H  
ATOM   4163 HH22 ARG P 280       1.990  15.835  24.286  0.00  0.00      PRO  H  
ATOM   4164  N   TYR P 281       8.945  14.004  18.695  0.00  0.00      PRO  N  
ATOM   4165  CA  TYR P 281       8.818  14.408  17.342  0.00  0.00      PRO  C  
ATOM   4166  C   TYR P 281       8.534  13.295  16.362  0.00  0.00      PRO  C  
ATOM   4167  O   TYR P 281       7.935  13.598  15.293  0.00  0.00      PRO  O  
ATOM   4168  CB  TYR P 281      10.091  15.271  16.913  0.00  0.00      PRO  C  
ATOM   4169  CG  TYR P 281      10.270  16.602  17.535  0.00  0.00      PRO  C  
ATOM   4170  CD1 TYR P 281       9.307  17.708  17.374  0.00  0.00      PRO  C  
ATOM   4171  CE1 TYR P 281       9.467  18.925  17.925  0.00  0.00      PRO  C  
ATOM   4172  CZ  TYR P 281      10.630  19.198  18.686  0.00  0.00      PRO  C  
ATOM   4173  OH  TYR P 281      10.731  20.469  19.336  0.00  0.00      PRO  O  
ATOM   4174  CD2 TYR P 281      11.477  16.912  18.197  0.00  0.00      PRO  C  
ATOM   4175  CE2 TYR P 281      11.597  18.176  18.864  0.00  0.00      PRO  C  
ATOM   4176  HN  TYR P 281       9.762  14.237  19.218  0.00  0.00      PRO  H  
ATOM   4177  HA  TYR P 281       7.932  15.014  17.217  0.00  0.00      PRO  H  
ATOM   4178  HB1 TYR P 281      10.074  15.390  15.808  0.00  0.00      PRO  H  
ATOM   4179  HB2 TYR P 281      11.038  14.734  17.134  0.00  0.00      PRO  H  
ATOM   4180  HD1 TYR P 281       8.370  17.472  16.892  0.00  0.00      PRO  H  
ATOM   4181  HE1 TYR P 281       8.585  19.526  17.759  0.00  0.00      PRO  H  
ATOM   4182  HH  TYR P 281      10.118  21.066  18.901  0.00  0.00      PRO  H  
ATOM   4183  HD2 TYR P 281      12.181  16.132  18.445  0.00  0.00      PRO  H  
ATOM   4184  HE2 TYR P 281      12.415  18.508  19.486  0.00  0.00      PRO  H  
ATOM   4185  N   LEU P 282       8.812  11.945  16.717  0.00  0.00      PRO  N  
ATOM   4186  CA  LEU P 282       8.640  10.841  15.800  0.00  0.00      PRO  C  
ATOM   4187  C   LEU P 282       7.216  10.451  15.887  0.00  0.00      PRO  C  
ATOM   4188  O   LEU P 282       6.616  10.082  14.862  0.00  0.00      PRO  O  
ATOM   4189  CB  LEU P 282       9.615   9.749  16.162  0.00  0.00      PRO  C  
ATOM   4190  CG  LEU P 282       9.439   8.441  15.302  0.00  0.00      PRO  C  
ATOM   4191  CD1 LEU P 282       9.834   8.889  13.857  0.00  0.00      PRO  C  
ATOM   4192  CD2 LEU P 282      10.244   7.176  15.776  0.00  0.00      PRO  C  
ATOM   4193  HN  LEU P 282       9.336  11.846  17.560  0.00  0.00      PRO  H  
ATOM   4194  HA  LEU P 282       8.988  11.162  14.829  0.00  0.00      PRO  H  
ATOM   4195  HB1 LEU P 282       9.574   9.459  17.234  0.00  0.00      PRO  H  
ATOM   4196  HB2 LEU P 282      10.655  10.131  16.075  0.00  0.00      PRO  H  
ATOM   4197  HG  LEU P 282       8.341   8.274  15.328  0.00  0.00      PRO  H  
ATOM   4198 HD11 LEU P 282       9.857   8.097  13.078  0.00  0.00      PRO  H  
ATOM   4199 HD12 LEU P 282       9.177   9.668  13.415  0.00  0.00      PRO  H  
ATOM   4200 HD13 LEU P 282      10.836   9.369  13.875  0.00  0.00      PRO  H  
ATOM   4201 HD21 LEU P 282       9.926   6.737  16.746  0.00  0.00      PRO  H  
ATOM   4202 HD22 LEU P 282      10.105   6.304  15.101  0.00  0.00      PRO  H  
ATOM   4203 HD23 LEU P 282      11.355   7.171  15.795  0.00  0.00      PRO  H  
ATOM   4204  N   ASP P 283       6.589  10.620  17.054  0.00  0.00      PRO  N  
ATOM   4205  CA  ASP P 283       5.182  10.343  17.258  0.00  0.00      PRO  C  
ATOM   4206  C   ASP P 283       4.351  11.201  16.283  0.00  0.00      PRO  C  
ATOM   4207  O   ASP P 283       3.467  10.729  15.577  0.00  0.00      PRO  O  
ATOM   4208  CB  ASP P 283       4.803  10.643  18.741  0.00  0.00      PRO  C  
ATOM   4209  CG  ASP P 283       5.267   9.586  19.781  0.00  0.00      PRO  C  
ATOM   4210  OD1 ASP P 283       5.308   8.386  19.422  0.00  0.00      PRO  O1-
ATOM   4211  OD2 ASP P 283       5.390   9.984  20.978  0.00  0.00      PRO  O  
ATOM   4212  HN  ASP P 283       7.189  10.881  17.806  0.00  0.00      PRO  H  
ATOM   4213  HA  ASP P 283       5.052   9.320  16.938  0.00  0.00      PRO  H  
ATOM   4214  HB1 ASP P 283       3.718  10.863  18.830  0.00  0.00      PRO  H  
ATOM   4215  HB2 ASP P 283       5.311  11.594  19.012  0.00  0.00      PRO  H  
ATOM   4216  N   TYR P 284       4.882  12.421  16.115  0.00  0.00      PRO  N  
ATOM   4217  CA  TYR P 284       4.287  13.377  15.148  0.00  0.00      PRO  C  
ATOM   4218  C   TYR P 284       4.404  12.917  13.674  0.00  0.00      PRO  C  
ATOM   4219  O   TYR P 284       3.447  12.928  12.926  0.00  0.00      PRO  O  
ATOM   4220  CB  TYR P 284       4.844  14.758  15.310  0.00  0.00      PRO  C  
ATOM   4221  CG  TYR P 284       4.538  15.391  16.655  0.00  0.00      PRO  C  
ATOM   4222  CD1 TYR P 284       5.205  16.592  17.034  0.00  0.00      PRO  C  
ATOM   4223  CE1 TYR P 284       5.050  17.210  18.286  0.00  0.00      PRO  C  
ATOM   4224  CZ  TYR P 284       4.157  16.668  19.226  0.00  0.00      PRO  C  
ATOM   4225  OH  TYR P 284       3.822  17.357  20.362  0.00  0.00      PRO  O  
ATOM   4226  CD2 TYR P 284       3.581  14.856  17.621  0.00  0.00      PRO  C  
ATOM   4227  CE2 TYR P 284       3.435  15.503  18.854  0.00  0.00      PRO  C  
ATOM   4228  HN  TYR P 284       5.524  12.869  16.732  0.00  0.00      PRO  H  
ATOM   4229  HA  TYR P 284       3.223  13.286  15.310  0.00  0.00      PRO  H  
ATOM   4230  HB1 TYR P 284       4.380  15.469  14.594  0.00  0.00      PRO  H  
ATOM   4231  HB2 TYR P 284       5.947  14.677  15.201  0.00  0.00      PRO  H  
ATOM   4232  HD1 TYR P 284       5.816  17.130  16.324  0.00  0.00      PRO  H  
ATOM   4233  HE1 TYR P 284       5.679  18.068  18.471  0.00  0.00      PRO  H  
ATOM   4234  HH  TYR P 284       4.257  18.213  20.345  0.00  0.00      PRO  H  
ATOM   4235  HD2 TYR P 284       2.985  13.957  17.568  0.00  0.00      PRO  H  
ATOM   4236  HE2 TYR P 284       2.738  15.140  19.595  0.00  0.00      PRO  H  
ATOM   4237  N   ALA P 285       5.532  12.402  13.312  0.00  0.00      PRO  N  
ATOM   4238  CA  ALA P 285       5.784  11.946  11.913  0.00  0.00      PRO  C  
ATOM   4239  C   ALA P 285       4.967  10.673  11.567  0.00  0.00      PRO  C  
ATOM   4240  O   ALA P 285       4.449  10.555  10.429  0.00  0.00      PRO  O  
ATOM   4241  CB  ALA P 285       7.207  11.561  11.700  0.00  0.00      PRO  C  
ATOM   4242  HN  ALA P 285       6.267  12.309  13.980  0.00  0.00      PRO  H  
ATOM   4243  HA  ALA P 285       5.425  12.685  11.213  0.00  0.00      PRO  H  
ATOM   4244  HB1 ALA P 285       7.429  11.344  10.633  0.00  0.00      PRO  H  
ATOM   4245  HB2 ALA P 285       7.746  12.488  11.989  0.00  0.00      PRO  H  
ATOM   4246  HB3 ALA P 285       7.717  10.754  12.269  0.00  0.00      PRO  H  
ATOM   4247  N   ILE P 286       4.876   9.750  12.483  0.00  0.00      PRO  N  
ATOM   4248  CA  ILE P 286       4.013   8.529  12.455  0.00  0.00      PRO  C  
ATOM   4249  C   ILE P 286       2.574   8.993  12.339  0.00  0.00      PRO  C  
ATOM   4250  O   ILE P 286       1.889   8.488  11.456  0.00  0.00      PRO  O  
ATOM   4251  CB  ILE P 286       4.271   7.467  13.590  0.00  0.00      PRO  C  
ATOM   4252  CG2 ILE P 286       3.233   6.298  13.621  0.00  0.00      PRO  C  
ATOM   4253  CG1 ILE P 286       5.721   6.836  13.428  0.00  0.00      PRO  C  
ATOM   4254  CD  ILE P 286       6.239   6.375  14.810  0.00  0.00      PRO  C  
ATOM   4255  HN  ILE P 286       5.343   9.921  13.347  0.00  0.00      PRO  H  
ATOM   4256  HA  ILE P 286       4.192   7.996  11.533  0.00  0.00      PRO  H  
ATOM   4257  HB  ILE P 286       4.222   7.979  14.575  0.00  0.00      PRO  H  
ATOM   4258 HG21 ILE P 286       3.232   5.690  14.551  0.00  0.00      PRO  H  
ATOM   4259 HG22 ILE P 286       2.234   6.756  13.456  0.00  0.00      PRO  H  
ATOM   4260 HG23 ILE P 286       3.337   5.708  12.686  0.00  0.00      PRO  H  
ATOM   4261 HG11 ILE P 286       6.430   7.597  13.036  0.00  0.00      PRO  H  
ATOM   4262 HG12 ILE P 286       5.645   5.946  12.767  0.00  0.00      PRO  H  
ATOM   4263  HD1 ILE P 286       7.298   6.083  14.642  0.00  0.00      PRO  H  
ATOM   4264  HD2 ILE P 286       6.262   7.100  15.651  0.00  0.00      PRO  H  
ATOM   4265  HD3 ILE P 286       5.657   5.543  15.261  0.00  0.00      PRO  H  
ATOM   4266  N   GLN P 287       2.042  10.007  13.102  0.00  0.00      PRO  N  
ATOM   4267  CA  GLN P 287       0.635  10.334  12.973  0.00  0.00      PRO  C  
ATOM   4268  C   GLN P 287       0.332  10.890  11.622  0.00  0.00      PRO  C  
ATOM   4269  O   GLN P 287      -0.640  10.516  10.965  0.00  0.00      PRO  O  
ATOM   4270  CB  GLN P 287       0.235  11.288  14.168  0.00  0.00      PRO  C  
ATOM   4271  CG  GLN P 287       0.223  10.645  15.606  0.00  0.00      PRO  C  
ATOM   4272  CD  GLN P 287       0.230   9.133  15.831  0.00  0.00      PRO  C  
ATOM   4273  OE1 GLN P 287      -0.771   8.486  15.773  0.00  0.00      PRO  O  
ATOM   4274  NE2 GLN P 287       1.443   8.484  16.015  0.00  0.00      PRO  N  
ATOM   4275  HN  GLN P 287       2.510  10.440  13.869  0.00  0.00      PRO  H  
ATOM   4276  HA  GLN P 287      -0.015   9.497  13.180  0.00  0.00      PRO  H  
ATOM   4277  HB1 GLN P 287      -0.824  11.547  13.953  0.00  0.00      PRO  H  
ATOM   4278  HB2 GLN P 287       0.805  12.239  14.086  0.00  0.00      PRO  H  
ATOM   4279  HG1 GLN P 287      -0.706  10.961  16.128  0.00  0.00      PRO  H  
ATOM   4280  HG2 GLN P 287       1.096  11.072  16.144  0.00  0.00      PRO  H  
ATOM   4281 HE21 GLN P 287       2.301   8.939  15.776  0.00  0.00      PRO  H  
ATOM   4282 HE22 GLN P 287       1.424   7.531  16.317  0.00  0.00      PRO  H  
ATOM   4283  N   ALA P 288       1.144  11.776  11.160  0.00  0.00      PRO  N  
ATOM   4284  CA  ALA P 288       1.044  12.311   9.837  0.00  0.00      PRO  C  
ATOM   4285  C   ALA P 288       1.120  11.309   8.744  0.00  0.00      PRO  C  
ATOM   4286  O   ALA P 288       0.245  11.200   7.901  0.00  0.00      PRO  O  
ATOM   4287  CB  ALA P 288       2.129  13.385   9.737  0.00  0.00      PRO  C  
ATOM   4288  HN  ALA P 288       1.948  12.018  11.698  0.00  0.00      PRO  H  
ATOM   4289  HA  ALA P 288       0.093  12.781   9.631  0.00  0.00      PRO  H  
ATOM   4290  HB1 ALA P 288       3.118  12.878   9.729  0.00  0.00      PRO  H  
ATOM   4291  HB2 ALA P 288       2.110  13.920   8.763  0.00  0.00      PRO  H  
ATOM   4292  HB3 ALA P 288       2.024  13.979  10.670  0.00  0.00      PRO  H  
ATOM   4293  N   THR P 289       2.110  10.456   8.762  0.00  0.00      PRO  N  
ATOM   4294  CA  THR P 289       2.277   9.504   7.623  0.00  0.00      PRO  C  
ATOM   4295  C   THR P 289       1.383   8.276   7.733  0.00  0.00      PRO  C  
ATOM   4296  O   THR P 289       1.040   7.643   6.730  0.00  0.00      PRO  O  
ATOM   4297  CB  THR P 289       3.703   9.067   7.200  0.00  0.00      PRO  C  
ATOM   4298  OG1 THR P 289       4.400   8.552   8.375  0.00  0.00      PRO  O  
ATOM   4299  CG2 THR P 289       4.567  10.233   6.848  0.00  0.00      PRO  C  
ATOM   4300  HN  THR P 289       2.853  10.595   9.413  0.00  0.00      PRO  H  
ATOM   4301  HA  THR P 289       1.925  10.037   6.753  0.00  0.00      PRO  H  
ATOM   4302  HB  THR P 289       3.798   8.338   6.366  0.00  0.00      PRO  H  
ATOM   4303  HG1 THR P 289       4.475   9.334   8.928  0.00  0.00      PRO  H  
ATOM   4304 HG21 THR P 289       4.144  10.773   5.975  0.00  0.00      PRO  H  
ATOM   4305 HG22 THR P 289       4.694  10.906   7.723  0.00  0.00      PRO  H  
ATOM   4306 HG23 THR P 289       5.598   9.865   6.660  0.00  0.00      PRO  H  
ATOM   4307  N   GLU P 290       1.031   7.904   8.949  0.00  0.00      PRO  N  
ATOM   4308  CA  GLU P 290       0.023   6.768   9.129  0.00  0.00      PRO  C  
ATOM   4309  C   GLU P 290      -1.240   7.118   8.423  0.00  0.00      PRO  C  
ATOM   4310  O   GLU P 290      -1.916   6.308   7.808  0.00  0.00      PRO  O  
ATOM   4311  CB  GLU P 290      -0.328   6.298  10.579  0.00  0.00      PRO  C  
ATOM   4312  CG  GLU P 290      -1.384   5.140  10.730  0.00  0.00      PRO  C  
ATOM   4313  CD  GLU P 290      -1.443   4.674  12.183  0.00  0.00      PRO  C  
ATOM   4314  OE1 GLU P 290      -0.962   5.369  13.041  0.00  0.00      PRO  O1-
ATOM   4315  OE2 GLU P 290      -2.023   3.574  12.435  0.00  0.00      PRO  O  
ATOM   4316  HN  GLU P 290       1.221   8.415   9.784  0.00  0.00      PRO  H  
ATOM   4317  HA  GLU P 290       0.377   5.898   8.595  0.00  0.00      PRO  H  
ATOM   4318  HB1 GLU P 290      -0.559   7.154  11.249  0.00  0.00      PRO  H  
ATOM   4319  HB2 GLU P 290       0.617   5.872  10.979  0.00  0.00      PRO  H  
ATOM   4320  HG1 GLU P 290      -1.239   4.352   9.961  0.00  0.00      PRO  H  
ATOM   4321  HG2 GLU P 290      -2.417   5.487  10.516  0.00  0.00      PRO  H  
ATOM   4322  N   THR P 291      -1.668   8.370   8.603  0.00  0.00      PRO  N  
ATOM   4323  CA  THR P 291      -2.760   9.002   7.907  0.00  0.00      PRO  C  
ATOM   4324  C   THR P 291      -2.573   9.099   6.396  0.00  0.00      PRO  C  
ATOM   4325  O   THR P 291      -3.416   8.700   5.601  0.00  0.00      PRO  O  
ATOM   4326  CB  THR P 291      -2.903  10.453   8.364  0.00  0.00      PRO  C  
ATOM   4327  OG1 THR P 291      -3.258  10.526   9.755  0.00  0.00      PRO  O  
ATOM   4328  CG2 THR P 291      -3.935  11.271   7.636  0.00  0.00      PRO  C  
ATOM   4329  HN  THR P 291      -1.034   8.834   9.218  0.00  0.00      PRO  H  
ATOM   4330  HA  THR P 291      -3.677   8.433   7.944  0.00  0.00      PRO  H  
ATOM   4331  HB  THR P 291      -1.948  11.019   8.323  0.00  0.00      PRO  H  
ATOM   4332  HG1 THR P 291      -2.421  10.730  10.178  0.00  0.00      PRO  H  
ATOM   4333 HG21 THR P 291      -4.152  12.297   8.003  0.00  0.00      PRO  H  
ATOM   4334 HG22 THR P 291      -3.657  11.416   6.570  0.00  0.00      PRO  H  
ATOM   4335 HG23 THR P 291      -4.871  10.675   7.596  0.00  0.00      PRO  H  
ATOM   4336  N   LEU P 292      -1.401   9.505   5.925  0.00  0.00      PRO  N  
ATOM   4337  CA  LEU P 292      -1.126   9.512   4.494  0.00  0.00      PRO  C  
ATOM   4338  C   LEU P 292      -1.131   8.114   3.846  0.00  0.00      PRO  C  
ATOM   4339  O   LEU P 292      -1.438   7.884   2.695  0.00  0.00      PRO  O  
ATOM   4340  CB  LEU P 292       0.212  10.242   4.132  0.00  0.00      PRO  C  
ATOM   4341  CG  LEU P 292       0.302  11.663   4.627  0.00  0.00      PRO  C  
ATOM   4342  CD1 LEU P 292       1.758  12.003   4.638  0.00  0.00      PRO  C  
ATOM   4343  CD2 LEU P 292      -0.573  12.692   3.932  0.00  0.00      PRO  C  
ATOM   4344  HN  LEU P 292      -0.691   9.798   6.560  0.00  0.00      PRO  H  
ATOM   4345  HA  LEU P 292      -1.754  10.187   3.932  0.00  0.00      PRO  H  
ATOM   4346  HB1 LEU P 292       0.294  10.220   3.024  0.00  0.00      PRO  H  
ATOM   4347  HB2 LEU P 292       1.036   9.725   4.669  0.00  0.00      PRO  H  
ATOM   4348  HG  LEU P 292      -0.056  11.642   5.678  0.00  0.00      PRO  H  
ATOM   4349 HD11 LEU P 292       2.455  11.147   4.765  0.00  0.00      PRO  H  
ATOM   4350 HD12 LEU P 292       1.956  12.523   3.676  0.00  0.00      PRO  H  
ATOM   4351 HD13 LEU P 292       1.857  12.860   5.338  0.00  0.00      PRO  H  
ATOM   4352 HD21 LEU P 292      -0.232  12.755   2.876  0.00  0.00      PRO  H  
ATOM   4353 HD22 LEU P 292      -1.531  12.130   3.889  0.00  0.00      PRO  H  
ATOM   4354 HD23 LEU P 292      -0.598  13.731   4.324  0.00  0.00      PRO  H  
ATOM   4355  N   ALA P 293      -0.714   7.019   4.550  0.00  0.00      PRO  N  
ATOM   4356  CA  ALA P 293      -0.759   5.624   4.102  0.00  0.00      PRO  C  
ATOM   4357  C   ALA P 293      -2.240   5.118   3.994  0.00  0.00      PRO  C  
ATOM   4358  O   ALA P 293      -2.638   4.454   3.048  0.00  0.00      PRO  O  
ATOM   4359  CB  ALA P 293       0.024   4.746   5.129  0.00  0.00      PRO  C  
ATOM   4360  HN  ALA P 293      -0.336   7.142   5.465  0.00  0.00      PRO  H  
ATOM   4361  HA  ALA P 293      -0.293   5.483   3.138  0.00  0.00      PRO  H  
ATOM   4362  HB1 ALA P 293      -0.162   3.660   4.994  0.00  0.00      PRO  H  
ATOM   4363  HB2 ALA P 293       1.095   4.957   4.921  0.00  0.00      PRO  H  
ATOM   4364  HB3 ALA P 293      -0.353   4.980   6.147  0.00  0.00      PRO  H  
ATOM   4365  N   PHE P 294      -3.151   5.637   4.933  0.00  0.00      PRO  N  
ATOM   4366  CA  PHE P 294      -4.552   5.421   4.806  0.00  0.00      PRO  C  
ATOM   4367  C   PHE P 294      -5.104   6.213   3.598  0.00  0.00      PRO  C  
ATOM   4368  O   PHE P 294      -5.882   5.703   2.811  0.00  0.00      PRO  O  
ATOM   4369  CB  PHE P 294      -5.292   5.645   6.126  0.00  0.00      PRO  C  
ATOM   4370  CG  PHE P 294      -5.034   4.516   7.109  0.00  0.00      PRO  C  
ATOM   4371  CD1 PHE P 294      -5.462   3.259   6.908  0.00  0.00      PRO  C  
ATOM   4372  CE1 PHE P 294      -5.381   2.223   7.902  0.00  0.00      PRO  C  
ATOM   4373  CZ  PHE P 294      -4.909   2.564   9.147  0.00  0.00      PRO  C  
ATOM   4374  CD2 PHE P 294      -4.567   4.826   8.439  0.00  0.00      PRO  C  
ATOM   4375  CE2 PHE P 294      -4.555   3.851   9.457  0.00  0.00      PRO  C  
ATOM   4376  HN  PHE P 294      -2.818   6.055   5.775  0.00  0.00      PRO  H  
ATOM   4377  HA  PHE P 294      -4.778   4.435   4.428  0.00  0.00      PRO  H  
ATOM   4378  HB1 PHE P 294      -6.365   5.836   5.910  0.00  0.00      PRO  H  
ATOM   4379  HB2 PHE P 294      -4.972   6.589   6.617  0.00  0.00      PRO  H  
ATOM   4380  HD1 PHE P 294      -5.888   3.102   5.927  0.00  0.00      PRO  H  
ATOM   4381  HE1 PHE P 294      -5.797   1.251   7.682  0.00  0.00      PRO  H  
ATOM   4382  HZ  PHE P 294      -4.884   1.866   9.970  0.00  0.00      PRO  H  
ATOM   4383  HD2 PHE P 294      -4.434   5.877   8.650  0.00  0.00      PRO  H  
ATOM   4384  HE2 PHE P 294      -4.193   4.034  10.458  0.00  0.00      PRO  H  
ATOM   4385  N   VAL P 295      -4.616   7.496   3.366  0.00  0.00      PRO  N  
ATOM   4386  CA  VAL P 295      -5.007   8.353   2.248  0.00  0.00      PRO  C  
ATOM   4387  C   VAL P 295      -4.642   7.928   0.857  0.00  0.00      PRO  C  
ATOM   4388  O   VAL P 295      -5.267   8.271  -0.135  0.00  0.00      PRO  O  
ATOM   4389  CB  VAL P 295      -4.602   9.835   2.561  0.00  0.00      PRO  C  
ATOM   4390  CG1 VAL P 295      -4.938  10.878   1.484  0.00  0.00      PRO  C  
ATOM   4391  CG2 VAL P 295      -5.434  10.099   3.799  0.00  0.00      PRO  C  
ATOM   4392  HN  VAL P 295      -3.960   7.832   4.037  0.00  0.00      PRO  H  
ATOM   4393  HA  VAL P 295      -6.083   8.272   2.296  0.00  0.00      PRO  H  
ATOM   4394  HB  VAL P 295      -3.506   9.799   2.739  0.00  0.00      PRO  H  
ATOM   4395 HG11 VAL P 295      -6.021  10.905   1.238  0.00  0.00      PRO  H  
ATOM   4396 HG12 VAL P 295      -4.596  11.878   1.826  0.00  0.00      PRO  H  
ATOM   4397 HG13 VAL P 295      -4.500  10.673   0.484  0.00  0.00      PRO  H  
ATOM   4398 HG21 VAL P 295      -6.493   9.924   3.511  0.00  0.00      PRO  H  
ATOM   4399 HG22 VAL P 295      -5.353   9.428   4.681  0.00  0.00      PRO  H  
ATOM   4400 HG23 VAL P 295      -5.435  11.154   4.148  0.00  0.00      PRO  H  
ATOM   4401  N   HIS P 296      -3.546   7.132   0.693  0.00  0.00      PRO  N  
ATOM   4402  CA  HIS P 296      -2.964   6.607  -0.532  0.00  0.00      PRO  C  
ATOM   4403  C   HIS P 296      -4.025   5.872  -1.273  0.00  0.00      PRO  C  
ATOM   4404  O   HIS P 296      -4.062   6.039  -2.496  0.00  0.00      PRO  O  
ATOM   4405  CB  HIS P 296      -1.722   5.687  -0.352  0.00  0.00      PRO  C  
ATOM   4406  ND1 HIS P 296      -1.553   3.914  -2.100  0.00  0.00      PRO  N  
ATOM   4407  CG  HIS P 296      -1.151   5.191  -1.614  0.00  0.00      PRO  C  
ATOM   4408  CE1 HIS P 296      -0.792   3.631  -3.116  0.00  0.00      PRO  C  
ATOM   4409  NE2 HIS P 296       0.130   4.590  -3.352  0.00  0.00      PRO  N  
ATOM   4410  CD2 HIS P 296      -0.141   5.606  -2.413  0.00  0.00      PRO  C  
ATOM   4411  HN  HIS P 296      -3.063   7.021   1.558  0.00  0.00      PRO  H  
ATOM   4412  HA  HIS P 296      -2.695   7.439  -1.166  0.00  0.00      PRO  H  
ATOM   4413  HB1 HIS P 296      -1.874   4.849   0.362  0.00  0.00      PRO  H  
ATOM   4414  HB2 HIS P 296      -0.866   6.266   0.055  0.00  0.00      PRO  H  
ATOM   4415  HD1 HIS P 296      -2.359   3.383  -1.841  0.00  0.00      PRO  H  
ATOM   4416  HE1 HIS P 296      -0.846   2.686  -3.657  0.00  0.00      PRO  H  
ATOM   4417  HD2 HIS P 296       0.618   6.358  -2.235  0.00  0.00      PRO  H  
ATOM   4418  N   CYS P 297      -4.887   5.003  -0.683  0.00  0.00      PRO  N  
ATOM   4419  CA  CYS P 297      -5.930   4.236  -1.334  0.00  0.00      PRO  C  
ATOM   4420  C   CYS P 297      -7.160   4.999  -1.838  0.00  0.00      PRO  C  
ATOM   4421  O   CYS P 297      -7.904   4.505  -2.691  0.00  0.00      PRO  O  
ATOM   4422  CB  CYS P 297      -6.397   3.088  -0.352  0.00  0.00      PRO  C  
ATOM   4423  SG  CYS P 297      -7.439   3.692   1.035  0.00  0.00      PRO  S  
ATOM   4424  HN  CYS P 297      -4.808   4.875   0.303  0.00  0.00      PRO  H  
ATOM   4425  HA  CYS P 297      -5.393   3.684  -2.091  0.00  0.00      PRO  H  
ATOM   4426  HB1 CYS P 297      -5.473   2.596   0.019  0.00  0.00      PRO  H  
ATOM   4427  HB2 CYS P 297      -6.879   2.378  -1.057  0.00  0.00      PRO  H  
ATOM   4428  HG1 CYS P 297      -6.517   4.166   1.859  0.00  0.00      PRO  H  
ATOM   4429  N   CYS P 298      -7.402   6.193  -1.419  0.00  0.00      PRO  N  
ATOM   4430  CA  CYS P 298      -8.433   7.030  -1.890  0.00  0.00      PRO  C  
ATOM   4431  C   CYS P 298      -7.993   7.986  -2.975  0.00  0.00      PRO  C  
ATOM   4432  O   CYS P 298      -8.815   8.730  -3.473  0.00  0.00      PRO  O  
ATOM   4433  CB  CYS P 298      -9.010   8.017  -0.768  0.00  0.00      PRO  C  
ATOM   4434  SG  CYS P 298      -9.910   7.047   0.482  0.00  0.00      PRO  S  
ATOM   4435  HN  CYS P 298      -6.744   6.560  -0.767  0.00  0.00      PRO  H  
ATOM   4436  HA  CYS P 298      -9.232   6.445  -2.320  0.00  0.00      PRO  H  
ATOM   4437  HB1 CYS P 298      -9.748   8.785  -1.085  0.00  0.00      PRO  H  
ATOM   4438  HB2 CYS P 298      -8.190   8.603  -0.300  0.00  0.00      PRO  H  
ATOM   4439  HG1 CYS P 298      -8.883   6.387   0.995  0.00  0.00      PRO  H  
ATOM   4440  N   LEU P 299      -6.725   7.961  -3.305  0.00  0.00      PRO  N  
ATOM   4441  CA  LEU P 299      -6.291   8.812  -4.441  0.00  0.00      PRO  C  
ATOM   4442  C   LEU P 299      -5.712   8.110  -5.537  0.00  0.00      PRO  C  
ATOM   4443  O   LEU P 299      -5.763   8.572  -6.686  0.00  0.00      PRO  O  
ATOM   4444  CB  LEU P 299      -5.190   9.761  -3.804  0.00  0.00      PRO  C  
ATOM   4445  CG  LEU P 299      -5.721  10.692  -2.728  0.00  0.00      PRO  C  
ATOM   4446  CD1 LEU P 299      -4.584  11.678  -2.438  0.00  0.00      PRO  C  
ATOM   4447  CD2 LEU P 299      -6.900  11.640  -3.129  0.00  0.00      PRO  C  
ATOM   4448  HN  LEU P 299      -6.056   7.500  -2.727  0.00  0.00      PRO  H  
ATOM   4449  HA  LEU P 299      -7.021   9.506  -4.830  0.00  0.00      PRO  H  
ATOM   4450  HB1 LEU P 299      -4.750  10.435  -4.570  0.00  0.00      PRO  H  
ATOM   4451  HB2 LEU P 299      -4.340   9.229  -3.327  0.00  0.00      PRO  H  
ATOM   4452  HG  LEU P 299      -5.937  10.099  -1.814  0.00  0.00      PRO  H  
ATOM   4453 HD11 LEU P 299      -3.634  11.103  -2.394  0.00  0.00      PRO  H  
ATOM   4454 HD12 LEU P 299      -4.520  12.590  -3.069  0.00  0.00      PRO  H  
ATOM   4455 HD13 LEU P 299      -4.679  12.049  -1.395  0.00  0.00      PRO  H  
ATOM   4456 HD21 LEU P 299      -7.775  11.075  -3.516  0.00  0.00      PRO  H  
ATOM   4457 HD22 LEU P 299      -7.251  12.203  -2.237  0.00  0.00      PRO  H  
ATOM   4458 HD23 LEU P 299      -6.536  12.408  -3.845  0.00  0.00      PRO  H  
ATOM   4459  N   ASN P 300      -5.290   6.858  -5.342  0.00  0.00      PRO  N  
ATOM   4460  CA  ASN P 300      -4.985   5.926  -6.398  0.00  0.00      PRO  C  
ATOM   4461  C   ASN P 300      -6.048   5.795  -7.465  0.00  0.00      PRO  C  
ATOM   4462  O   ASN P 300      -5.720   5.925  -8.651  0.00  0.00      PRO  O  
ATOM   4463  CB  ASN P 300      -4.465   4.662  -5.705  0.00  0.00      PRO  C  
ATOM   4464  CG  ASN P 300      -4.239   3.496  -6.560  0.00  0.00      PRO  C  
ATOM   4465  OD1 ASN P 300      -3.836   3.595  -7.710  0.00  0.00      PRO  O  
ATOM   4466  ND2 ASN P 300      -4.665   2.324  -6.105  0.00  0.00      PRO  N  
ATOM   4467  HN  ASN P 300      -5.311   6.473  -4.422  0.00  0.00      PRO  H  
ATOM   4468  HA  ASN P 300      -4.224   6.431  -6.975  0.00  0.00      PRO  H  
ATOM   4469  HB1 ASN P 300      -5.278   4.325  -5.028  0.00  0.00      PRO  H  
ATOM   4470  HB2 ASN P 300      -3.503   4.843  -5.180  0.00  0.00      PRO  H  
ATOM   4471 HD21 ASN P 300      -5.063   2.155  -5.204  0.00  0.00      PRO  H  
ATOM   4472 HD22 ASN P 300      -4.550   1.532  -6.705  0.00  0.00      PRO  H  
ATOM   4473  N   PRO P 301      -7.365   5.535  -7.294  0.00  0.00      PRO  N  
ATOM   4474  CA  PRO P 301      -8.348   5.486  -8.404  0.00  0.00      PRO  C  
ATOM   4475  C   PRO P 301      -8.658   6.870  -8.965  0.00  0.00      PRO  C  
ATOM   4476  O   PRO P 301      -9.068   6.928 -10.154  0.00  0.00      PRO  O  
ATOM   4477  CD  PRO P 301      -7.891   4.913  -6.074  0.00  0.00      PRO  C  
ATOM   4478  CB  PRO P 301      -9.544   4.919  -7.767  0.00  0.00      PRO  C  
ATOM   4479  CG  PRO P 301      -9.362   5.005  -6.180  0.00  0.00      PRO  C  
ATOM   4480  HD1 PRO P 301      -7.561   3.852  -6.102  0.00  0.00      PRO  H  
ATOM   4481  HD2 PRO P 301      -7.538   5.457  -5.172  0.00  0.00      PRO  H  
ATOM   4482  HA  PRO P 301      -8.052   4.784  -9.170  0.00  0.00      PRO  H  
ATOM   4483  HB1 PRO P 301      -9.610   3.846  -8.046  0.00  0.00      PRO  H  
ATOM   4484  HB2 PRO P 301     -10.513   5.408  -8.006  0.00  0.00      PRO  H  
ATOM   4485  HG1 PRO P 301      -9.976   4.191  -5.738  0.00  0.00      PRO  H  
ATOM   4486  HG2 PRO P 301      -9.719   5.966  -5.754  0.00  0.00      PRO  H  
ATOM   4487  N   ILE P 302      -8.512   7.985  -8.203  0.00  0.00      PRO  N  
ATOM   4488  CA  ILE P 302      -8.617   9.383  -8.579  0.00  0.00      PRO  C  
ATOM   4489  C   ILE P 302      -7.542   9.662  -9.605  0.00  0.00      PRO  C  
ATOM   4490  O   ILE P 302      -7.797  10.356 -10.601  0.00  0.00      PRO  O  
ATOM   4491  CB  ILE P 302      -8.414  10.295  -7.348  0.00  0.00      PRO  C  
ATOM   4492  CG2 ILE P 302      -8.646  11.819  -7.747  0.00  0.00      PRO  C  
ATOM   4493  CG1 ILE P 302      -9.348   9.918  -6.200  0.00  0.00      PRO  C  
ATOM   4494  CD  ILE P 302     -10.812   9.976  -6.651  0.00  0.00      PRO  C  
ATOM   4495  HN  ILE P 302      -8.259   7.947  -7.240  0.00  0.00      PRO  H  
ATOM   4496  HA  ILE P 302      -9.562   9.587  -9.059  0.00  0.00      PRO  H  
ATOM   4497  HB  ILE P 302      -7.356  10.096  -7.073  0.00  0.00      PRO  H  
ATOM   4498 HG21 ILE P 302      -7.673  12.162  -8.158  0.00  0.00      PRO  H  
ATOM   4499 HG22 ILE P 302      -9.416  11.981  -8.532  0.00  0.00      PRO  H  
ATOM   4500 HG23 ILE P 302      -8.799  12.429  -6.831  0.00  0.00      PRO  H  
ATOM   4501 HG11 ILE P 302      -9.173  10.591  -5.333  0.00  0.00      PRO  H  
ATOM   4502 HG12 ILE P 302      -8.974   8.936  -5.839  0.00  0.00      PRO  H  
ATOM   4503  HD1 ILE P 302     -11.092  11.044  -6.533  0.00  0.00      PRO  H  
ATOM   4504  HD2 ILE P 302     -11.007   9.773  -7.726  0.00  0.00      PRO  H  
ATOM   4505  HD3 ILE P 302     -11.424   9.368  -5.951  0.00  0.00      PRO  H  
ATOM   4506  N   ILE P 303      -6.215   9.151  -9.563  0.00  0.00      PRO  N  
ATOM   4507  CA  ILE P 303      -5.168   9.379 -10.484  0.00  0.00      PRO  C  
ATOM   4508  C   ILE P 303      -5.551   8.904 -11.834  0.00  0.00      PRO  C  
ATOM   4509  O   ILE P 303      -5.308   9.571 -12.808  0.00  0.00      PRO  O  
ATOM   4510  CB  ILE P 303      -3.763   8.946 -10.049  0.00  0.00      PRO  C  
ATOM   4511  CG2 ILE P 303      -2.911   8.392 -11.198  0.00  0.00      PRO  C  
ATOM   4512  CG1 ILE P 303      -2.922  10.014  -9.283  0.00  0.00      PRO  C  
ATOM   4513  CD  ILE P 303      -3.637  10.353  -7.965  0.00  0.00      PRO  C  
ATOM   4514  HN  ILE P 303      -6.074   8.768  -8.653  0.00  0.00      PRO  H  
ATOM   4515  HA  ILE P 303      -5.159  10.458 -10.453  0.00  0.00      PRO  H  
ATOM   4516  HB  ILE P 303      -3.866   8.097  -9.340  0.00  0.00      PRO  H  
ATOM   4517 HG21 ILE P 303      -1.851   8.279 -10.884  0.00  0.00      PRO  H  
ATOM   4518 HG22 ILE P 303      -3.224   7.347 -11.409  0.00  0.00      PRO  H  
ATOM   4519 HG23 ILE P 303      -2.773   9.042 -12.088  0.00  0.00      PRO  H  
ATOM   4520 HG11 ILE P 303      -2.832  10.914  -9.927  0.00  0.00      PRO  H  
ATOM   4521 HG12 ILE P 303      -1.890   9.648  -9.093  0.00  0.00      PRO  H  
ATOM   4522  HD1 ILE P 303      -3.156  11.307  -7.659  0.00  0.00      PRO  H  
ATOM   4523  HD2 ILE P 303      -4.702  10.654  -8.061  0.00  0.00      PRO  H  
ATOM   4524  HD3 ILE P 303      -3.618   9.622  -7.129  0.00  0.00      PRO  H  
ATOM   4525  N   TYR P 304      -6.112   7.687 -11.866  0.00  0.00      PRO  N  
ATOM   4526  CA  TYR P 304      -6.637   7.086 -13.109  0.00  0.00      PRO  C  
ATOM   4527  C   TYR P 304      -7.833   7.918 -13.713  0.00  0.00      PRO  C  
ATOM   4528  O   TYR P 304      -7.988   8.028 -14.915  0.00  0.00      PRO  O  
ATOM   4529  CB  TYR P 304      -7.150   5.603 -12.913  0.00  0.00      PRO  C  
ATOM   4530  CG  TYR P 304      -6.003   4.773 -12.318  0.00  0.00      PRO  C  
ATOM   4531  CD1 TYR P 304      -4.668   4.739 -12.916  0.00  0.00      PRO  C  
ATOM   4532  CE1 TYR P 304      -3.555   4.085 -12.291  0.00  0.00      PRO  C  
ATOM   4533  CZ  TYR P 304      -3.740   3.379 -11.112  0.00  0.00      PRO  C  
ATOM   4534  OH  TYR P 304      -2.710   2.858 -10.347  0.00  0.00      PRO  O  
ATOM   4535  CD2 TYR P 304      -6.148   4.000 -11.137  0.00  0.00      PRO  C  
ATOM   4536  CE2 TYR P 304      -5.076   3.386 -10.564  0.00  0.00      PRO  C  
ATOM   4537  HN  TYR P 304      -6.202   6.995 -11.154  0.00  0.00      PRO  H  
ATOM   4538  HA  TYR P 304      -5.836   7.138 -13.832  0.00  0.00      PRO  H  
ATOM   4539  HB1 TYR P 304      -7.452   5.158 -13.885  0.00  0.00      PRO  H  
ATOM   4540  HB2 TYR P 304      -8.047   5.546 -12.259  0.00  0.00      PRO  H  
ATOM   4541  HD1 TYR P 304      -4.477   5.232 -13.859  0.00  0.00      PRO  H  
ATOM   4542  HE1 TYR P 304      -2.605   4.082 -12.805  0.00  0.00      PRO  H  
ATOM   4543  HH  TYR P 304      -2.996   2.986  -9.440  0.00  0.00      PRO  H  
ATOM   4544  HD2 TYR P 304      -7.134   3.842 -10.726  0.00  0.00      PRO  H  
ATOM   4545  HE2 TYR P 304      -5.193   2.778  -9.678  0.00  0.00      PRO  H  
ATOM   4546  N   PHE P 305      -8.785   8.499 -12.922  0.00  0.00      PRO  N  
ATOM   4547  CA  PHE P 305      -9.851   9.285 -13.454  0.00  0.00      PRO  C  
ATOM   4548  C   PHE P 305      -9.330  10.556 -14.133  0.00  0.00      PRO  C  
ATOM   4549  O   PHE P 305      -9.684  10.950 -15.244  0.00  0.00      PRO  O  
ATOM   4550  CB  PHE P 305     -10.950   9.449 -12.338  0.00  0.00      PRO  C  
ATOM   4551  CG  PHE P 305     -11.828  10.605 -12.668  0.00  0.00      PRO  C  
ATOM   4552  CD1 PHE P 305     -11.456  11.898 -12.197  0.00  0.00      PRO  C  
ATOM   4553  CE1 PHE P 305     -12.347  13.006 -12.376  0.00  0.00      PRO  C  
ATOM   4554  CZ  PHE P 305     -13.552  12.791 -13.139  0.00  0.00      PRO  C  
ATOM   4555  CD2 PHE P 305     -13.027  10.413 -13.311  0.00  0.00      PRO  C  
ATOM   4556  CE2 PHE P 305     -13.830  11.550 -13.697  0.00  0.00      PRO  C  
ATOM   4557  HN  PHE P 305      -8.851   8.205 -11.972  0.00  0.00      PRO  H  
ATOM   4558  HA  PHE P 305     -10.367   8.750 -14.237  0.00  0.00      PRO  H  
ATOM   4559  HB1 PHE P 305     -10.491   9.625 -11.342  0.00  0.00      PRO  H  
ATOM   4560  HB2 PHE P 305     -11.564   8.528 -12.245  0.00  0.00      PRO  H  
ATOM   4561  HD1 PHE P 305     -10.488  12.036 -11.739  0.00  0.00      PRO  H  
ATOM   4562  HE1 PHE P 305     -12.072  14.024 -12.142  0.00  0.00      PRO  H  
ATOM   4563  HZ  PHE P 305     -14.146  13.657 -13.392  0.00  0.00      PRO  H  
ATOM   4564  HD2 PHE P 305     -13.357   9.420 -13.579  0.00  0.00      PRO  H  
ATOM   4565  HE2 PHE P 305     -14.709  11.399 -14.306  0.00  0.00      PRO  H  
ATOM   4566  N   PHE P 306      -8.414  11.264 -13.375  0.00  0.00      PRO  N  
ATOM   4567  CA  PHE P 306      -7.874  12.515 -13.911  0.00  0.00      PRO  C  
ATOM   4568  C   PHE P 306      -7.024  12.338 -15.125  0.00  0.00      PRO  C  
ATOM   4569  O   PHE P 306      -7.269  13.137 -16.037  0.00  0.00      PRO  O  
ATOM   4570  CB  PHE P 306      -7.095  13.300 -12.876  0.00  0.00      PRO  C  
ATOM   4571  CG  PHE P 306      -8.042  13.872 -11.881  0.00  0.00      PRO  C  
ATOM   4572  CD1 PHE P 306      -7.906  13.888 -10.455  0.00  0.00      PRO  C  
ATOM   4573  CE1 PHE P 306      -8.718  14.648  -9.590  0.00  0.00      PRO  C  
ATOM   4574  CZ  PHE P 306      -9.676  15.508 -10.184  0.00  0.00      PRO  C  
ATOM   4575  CD2 PHE P 306      -9.081  14.755 -12.354  0.00  0.00      PRO  C  
ATOM   4576  CE2 PHE P 306      -9.884  15.529 -11.539  0.00  0.00      PRO  C  
ATOM   4577  HN  PHE P 306      -8.159  10.966 -12.458  0.00  0.00      PRO  H  
ATOM   4578  HA  PHE P 306      -8.698  13.123 -14.254  0.00  0.00      PRO  H  
ATOM   4579  HB1 PHE P 306      -6.688  14.177 -13.422  0.00  0.00      PRO  H  
ATOM   4580  HB2 PHE P 306      -6.366  12.640 -12.359  0.00  0.00      PRO  H  
ATOM   4581  HD1 PHE P 306      -7.028  13.459  -9.996  0.00  0.00      PRO  H  
ATOM   4582  HE1 PHE P 306      -8.632  14.499  -8.524  0.00  0.00      PRO  H  
ATOM   4583  HZ  PHE P 306     -10.250  16.241  -9.637  0.00  0.00      PRO  H  
ATOM   4584  HD2 PHE P 306      -9.160  14.986 -13.406  0.00  0.00      PRO  H  
ATOM   4585  HE2 PHE P 306     -10.608  16.164 -12.029  0.00  0.00      PRO  H  
ATOM   4586  N   LEU P 307      -5.998  11.404 -15.160  0.00  0.00      PRO  N  
ATOM   4587  CA  LEU P 307      -4.975  11.305 -16.162  0.00  0.00      PRO  C  
ATOM   4588  C   LEU P 307      -5.213  10.107 -17.020  0.00  0.00      PRO  C  
ATOM   4589  O   LEU P 307      -4.442   9.827 -17.880  0.00  0.00      PRO  O  
ATOM   4590  CB  LEU P 307      -3.619  11.263 -15.513  0.00  0.00      PRO  C  
ATOM   4591  CG  LEU P 307      -3.166  12.522 -14.603  0.00  0.00      PRO  C  
ATOM   4592  CD1 LEU P 307      -1.839  12.370 -14.021  0.00  0.00      PRO  C  
ATOM   4593  CD2 LEU P 307      -3.247  13.892 -15.372  0.00  0.00      PRO  C  
ATOM   4594  HN  LEU P 307      -5.875  10.829 -14.355  0.00  0.00      PRO  H  
ATOM   4595  HA  LEU P 307      -5.018  12.151 -16.832  0.00  0.00      PRO  H  
ATOM   4596  HB1 LEU P 307      -2.837  11.077 -16.281  0.00  0.00      PRO  H  
ATOM   4597  HB2 LEU P 307      -3.499  10.405 -14.816  0.00  0.00      PRO  H  
ATOM   4598  HG  LEU P 307      -3.978  12.561 -13.846  0.00  0.00      PRO  H  
ATOM   4599 HD11 LEU P 307      -1.531  13.304 -13.504  0.00  0.00      PRO  H  
ATOM   4600 HD12 LEU P 307      -1.794  11.585 -13.237  0.00  0.00      PRO  H  
ATOM   4601 HD13 LEU P 307      -1.085  12.199 -14.819  0.00  0.00      PRO  H  
ATOM   4602 HD21 LEU P 307      -2.909  14.678 -14.664  0.00  0.00      PRO  H  
ATOM   4603 HD22 LEU P 307      -2.511  13.785 -16.198  0.00  0.00      PRO  H  
ATOM   4604 HD23 LEU P 307      -4.284  14.076 -15.724  0.00  0.00      PRO  H  
ATOM   4605  N   GLY P 308      -6.354   9.453 -16.790  0.00  0.00      PRO  N  
ATOM   4606  CA  GLY P 308      -6.798   8.344 -17.620  0.00  0.00      PRO  C  
ATOM   4607  C   GLY P 308      -7.927   8.804 -18.641  0.00  0.00      PRO  C  
ATOM   4608  O   GLY P 308      -9.100   8.713 -18.393  0.00  0.00      PRO  O  
ATOM   4609  HN  GLY P 308      -6.984   9.720 -16.064  0.00  0.00      PRO  H  
ATOM   4610  HA1 GLY P 308      -7.191   7.479 -17.105  0.00  0.00      PRO  H  
ATOM   4611  HA2 GLY P 308      -5.946   7.957 -18.159  0.00  0.00      PRO  H  
ATOM   4612  N   GLU P 309      -7.510   9.489 -19.762  0.00  0.00      PRO  N  
ATOM   4613  CA  GLU P 309      -8.337  10.117 -20.756  0.00  0.00      PRO  C  
ATOM   4614  C   GLU P 309      -9.456   9.225 -21.398  0.00  0.00      PRO  C  
ATOM   4615  O   GLU P 309     -10.631   9.607 -21.369  0.00  0.00      PRO  O  
ATOM   4616  CB  GLU P 309      -7.501  10.819 -21.858  0.00  0.00      PRO  C  
ATOM   4617  CG  GLU P 309      -6.857  12.091 -21.259  0.00  0.00      PRO  C  
ATOM   4618  CD  GLU P 309      -5.694  12.580 -22.029  0.00  0.00      PRO  C  
ATOM   4619  OE1 GLU P 309      -4.496  12.434 -21.642  0.00  0.00      PRO  O1-
ATOM   4620  OE2 GLU P 309      -5.919  13.218 -23.071  0.00  0.00      PRO  O  
ATOM   4621  HN  GLU P 309      -6.532   9.506 -19.958  0.00  0.00      PRO  H  
ATOM   4622  HA  GLU P 309      -8.851  10.954 -20.307  0.00  0.00      PRO  H  
ATOM   4623  HB1 GLU P 309      -8.156  11.163 -22.687  0.00  0.00      PRO  H  
ATOM   4624  HB2 GLU P 309      -6.747  10.121 -22.281  0.00  0.00      PRO  H  
ATOM   4625  HG1 GLU P 309      -6.435  11.907 -20.248  0.00  0.00      PRO  H  
ATOM   4626  HG2 GLU P 309      -7.664  12.851 -21.178  0.00  0.00      PRO  H  
ATOM   4627  N   LYS P 310      -9.185   7.958 -21.943  0.00  0.00      PRO  N  
ATOM   4628  CA  LYS P 310     -10.180   6.998 -22.449  0.00  0.00      PRO  C  
ATOM   4629  C   LYS P 310     -11.032   6.528 -21.315  0.00  0.00      PRO  C  
ATOM   4630  O   LYS P 310     -12.267   6.445 -21.372  0.00  0.00      PRO  O  
ATOM   4631  CB  LYS P 310      -9.415   5.807 -23.038  0.00  0.00      PRO  C  
ATOM   4632  CG  LYS P 310      -8.623   6.163 -24.347  0.00  0.00      PRO  C  
ATOM   4633  CD  LYS P 310      -8.158   5.018 -25.273  0.00  0.00      PRO  C  
ATOM   4634  CE  LYS P 310      -7.878   5.470 -26.700  0.00  0.00      PRO  C  
ATOM   4635  NZ  LYS P 310      -6.572   6.094 -26.903  0.00  0.00      PRO  N1+
ATOM   4636  HN  LYS P 310      -8.232   7.705 -21.799  0.00  0.00      PRO  H  
ATOM   4637  HA  LYS P 310     -10.719   7.469 -23.258  0.00  0.00      PRO  H  
ATOM   4638  HB1 LYS P 310     -10.056   4.912 -23.183  0.00  0.00      PRO  H  
ATOM   4639  HB2 LYS P 310      -8.691   5.404 -22.297  0.00  0.00      PRO  H  
ATOM   4640  HG1 LYS P 310      -7.843   6.847 -23.949  0.00  0.00      PRO  H  
ATOM   4641  HG2 LYS P 310      -9.373   6.729 -24.941  0.00  0.00      PRO  H  
ATOM   4642  HD1 LYS P 310      -8.891   4.183 -25.308  0.00  0.00      PRO  H  
ATOM   4643  HD2 LYS P 310      -7.190   4.630 -24.890  0.00  0.00      PRO  H  
ATOM   4644  HE1 LYS P 310      -8.620   6.224 -27.038  0.00  0.00      PRO  H  
ATOM   4645  HE2 LYS P 310      -8.022   4.605 -27.383  0.00  0.00      PRO  H  
ATOM   4646  HZ1 LYS P 310      -6.261   5.973 -27.888  0.00  0.00      PRO  H  
ATOM   4647  HZ2 LYS P 310      -6.615   7.095 -26.623  0.00  0.00      PRO  H  
ATOM   4648  HZ3 LYS P 310      -5.864   5.605 -26.319  0.00  0.00      PRO  H  
ATOM   4649  N   PHE P 311     -10.369   6.245 -20.171  0.00  0.00      PRO  N  
ATOM   4650  CA  PHE P 311     -10.920   5.647 -18.963  0.00  0.00      PRO  C  
ATOM   4651  C   PHE P 311     -12.027   6.423 -18.198  0.00  0.00      PRO  C  
ATOM   4652  O   PHE P 311     -13.050   5.877 -17.782  0.00  0.00      PRO  O  
ATOM   4653  CB  PHE P 311      -9.711   5.387 -18.001  0.00  0.00      PRO  C  
ATOM   4654  CG  PHE P 311     -10.144   4.698 -16.658  0.00  0.00      PRO  C  
ATOM   4655  CD1 PHE P 311      -9.950   5.509 -15.552  0.00  0.00      PRO  C  
ATOM   4656  CE1 PHE P 311     -10.254   5.104 -14.203  0.00  0.00      PRO  C  
ATOM   4657  CZ  PHE P 311     -10.683   3.723 -14.041  0.00  0.00      PRO  C  
ATOM   4658  CD2 PHE P 311     -10.508   3.383 -16.492  0.00  0.00      PRO  C  
ATOM   4659  CE2 PHE P 311     -10.773   2.875 -15.171  0.00  0.00      PRO  C  
ATOM   4660  HN  PHE P 311      -9.382   6.384 -20.213  0.00  0.00      PRO  H  
ATOM   4661  HA  PHE P 311     -11.277   4.657 -19.208  0.00  0.00      PRO  H  
ATOM   4662  HB1 PHE P 311      -9.062   6.275 -17.843  0.00  0.00      PRO  H  
ATOM   4663  HB2 PHE P 311      -9.115   4.598 -18.509  0.00  0.00      PRO  H  
ATOM   4664  HD1 PHE P 311      -9.620   6.517 -15.757  0.00  0.00      PRO  H  
ATOM   4665  HE1 PHE P 311     -10.203   5.830 -13.405  0.00  0.00      PRO  H  
ATOM   4666  HZ  PHE P 311     -10.849   3.303 -13.059  0.00  0.00      PRO  H  
ATOM   4667  HD2 PHE P 311     -10.487   2.735 -17.356  0.00  0.00      PRO  H  
ATOM   4668  HE2 PHE P 311     -10.905   1.811 -15.038  0.00  0.00      PRO  H  
ATOM   4669  N   ARG P 312     -11.834   7.766 -18.123  0.00  0.00      PRO  N  
ATOM   4670  CA  ARG P 312     -12.793   8.757 -17.748  0.00  0.00      PRO  C  
ATOM   4671  C   ARG P 312     -14.112   8.760 -18.493  0.00  0.00      PRO  C  
ATOM   4672  O   ARG P 312     -15.195   8.968 -17.925  0.00  0.00      PRO  O  
ATOM   4673  CB  ARG P 312     -12.235  10.205 -17.773  0.00  0.00      PRO  C  
ATOM   4674  CG  ARG P 312     -13.198  11.324 -17.351  0.00  0.00      PRO  C  
ATOM   4675  CD  ARG P 312     -12.609  12.757 -17.237  0.00  0.00      PRO  C  
ATOM   4676  NE  ARG P 312     -13.751  13.618 -16.936  0.00  0.00      PRO  N1+
ATOM   4677  CZ  ARG P 312     -13.602  14.855 -16.591  0.00  0.00      PRO  C  
ATOM   4678  NH1 ARG P 312     -12.417  15.554 -16.575  0.00  0.00      PRO  N  
ATOM   4679  NH2 ARG P 312     -14.701  15.588 -16.389  0.00  0.00      PRO  N  
ATOM   4680  HN  ARG P 312     -10.918   8.087 -18.347  0.00  0.00      PRO  H  
ATOM   4681  HA  ARG P 312     -13.061   8.430 -16.754  0.00  0.00      PRO  H  
ATOM   4682  HB1 ARG P 312     -11.973  10.399 -18.835  0.00  0.00      PRO  H  
ATOM   4683  HB2 ARG P 312     -11.278  10.245 -17.211  0.00  0.00      PRO  H  
ATOM   4684  HG1 ARG P 312     -13.534  11.030 -16.334  0.00  0.00      PRO  H  
ATOM   4685  HG2 ARG P 312     -14.026  11.209 -18.083  0.00  0.00      PRO  H  
ATOM   4686  HD1 ARG P 312     -12.092  13.029 -18.183  0.00  0.00      PRO  H  
ATOM   4687  HD2 ARG P 312     -11.864  12.765 -16.413  0.00  0.00      PRO  H  
ATOM   4688  HE  ARG P 312     -14.703  13.367 -17.109  0.00  0.00      PRO  H  
ATOM   4689 HH11 ARG P 312     -11.549  15.058 -16.541  0.00  0.00      PRO  H  
ATOM   4690 HH12 ARG P 312     -12.550  16.451 -16.155  0.00  0.00      PRO  H  
ATOM   4691 HH21 ARG P 312     -15.582  15.115 -16.362  0.00  0.00      PRO  H  
ATOM   4692 HH22 ARG P 312     -14.541  16.562 -16.226  0.00  0.00      PRO  H  
ATOM   4693  N   LYS P 313     -14.057   8.602 -19.842  0.00  0.00      PRO  N  
ATOM   4694  CA  LYS P 313     -15.161   8.641 -20.826  0.00  0.00      PRO  C  
ATOM   4695  C   LYS P 313     -16.078   7.480 -20.620  0.00  0.00      PRO  C  
ATOM   4696  O   LYS P 313     -17.312   7.614 -20.630  0.00  0.00      PRO  O  
ATOM   4697  CB  LYS P 313     -14.609   8.805 -22.286  0.00  0.00      PRO  C  
ATOM   4698  CG  LYS P 313     -15.531   8.454 -23.466  0.00  0.00      PRO  C  
ATOM   4699  CD  LYS P 313     -16.902   9.215 -23.517  0.00  0.00      PRO  C  
ATOM   4700  CE  LYS P 313     -17.884   8.846 -24.701  0.00  0.00      PRO  C  
ATOM   4701  NZ  LYS P 313     -17.296   9.568 -25.927  0.00  0.00      PRO  N1+
ATOM   4702  HN  LYS P 313     -13.135   8.453 -20.190  0.00  0.00      PRO  H  
ATOM   4703  HA  LYS P 313     -15.844   9.456 -20.634  0.00  0.00      PRO  H  
ATOM   4704  HB1 LYS P 313     -13.764   8.085 -22.292  0.00  0.00      PRO  H  
ATOM   4705  HB2 LYS P 313     -14.219   9.843 -22.354  0.00  0.00      PRO  H  
ATOM   4706  HG1 LYS P 313     -15.629   7.350 -23.391  0.00  0.00      PRO  H  
ATOM   4707  HG2 LYS P 313     -14.877   8.665 -24.338  0.00  0.00      PRO  H  
ATOM   4708  HD1 LYS P 313     -16.747  10.313 -23.450  0.00  0.00      PRO  H  
ATOM   4709  HD2 LYS P 313     -17.420   8.909 -22.583  0.00  0.00      PRO  H  
ATOM   4710  HE1 LYS P 313     -18.916   9.229 -24.549  0.00  0.00      PRO  H  
ATOM   4711  HE2 LYS P 313     -17.855   7.746 -24.848  0.00  0.00      PRO  H  
ATOM   4712  HZ1 LYS P 313     -16.378   9.224 -26.273  0.00  0.00      PRO  H  
ATOM   4713  HZ2 LYS P 313     -17.911   9.293 -26.719  0.00  0.00      PRO  H  
ATOM   4714  HZ3 LYS P 313     -17.299  10.602 -25.814  0.00  0.00      PRO  H  
ATOM   4715  N   TYR P 314     -15.563   6.362 -20.140  0.00  0.00      PRO  N  
ATOM   4716  CA  TYR P 314     -16.377   5.300 -19.614  0.00  0.00      PRO  C  
ATOM   4717  C   TYR P 314     -17.077   5.663 -18.326  0.00  0.00      PRO  C  
ATOM   4718  O   TYR P 314     -18.229   5.255 -18.151  0.00  0.00      PRO  O  
ATOM   4719  CB  TYR P 314     -15.482   4.050 -19.327  0.00  0.00      PRO  C  
ATOM   4720  CG  TYR P 314     -14.805   3.613 -20.622  0.00  0.00      PRO  C  
ATOM   4721  CD1 TYR P 314     -15.561   3.317 -21.754  0.00  0.00      PRO  C  
ATOM   4722  CE1 TYR P 314     -14.991   2.798 -22.899  0.00  0.00      PRO  C  
ATOM   4723  CZ  TYR P 314     -13.612   2.511 -22.836  0.00  0.00      PRO  C  
ATOM   4724  OH  TYR P 314     -13.002   1.807 -23.906  0.00  0.00      PRO  O  
ATOM   4725  CD2 TYR P 314     -13.423   3.385 -20.640  0.00  0.00      PRO  C  
ATOM   4726  CE2 TYR P 314     -12.828   2.833 -21.788  0.00  0.00      PRO  C  
ATOM   4727  HN  TYR P 314     -14.586   6.164 -20.143  0.00  0.00      PRO  H  
ATOM   4728  HA  TYR P 314     -17.235   5.192 -20.261  0.00  0.00      PRO  H  
ATOM   4729  HB1 TYR P 314     -15.997   3.149 -18.932  0.00  0.00      PRO  H  
ATOM   4730  HB2 TYR P 314     -14.624   4.222 -18.642  0.00  0.00      PRO  H  
ATOM   4731  HD1 TYR P 314     -16.639   3.386 -21.768  0.00  0.00      PRO  H  
ATOM   4732  HE1 TYR P 314     -15.506   2.549 -23.815  0.00  0.00      PRO  H  
ATOM   4733  HH  TYR P 314     -13.304   2.140 -24.755  0.00  0.00      PRO  H  
ATOM   4734  HD2 TYR P 314     -12.882   3.544 -19.719  0.00  0.00      PRO  H  
ATOM   4735  HE2 TYR P 314     -11.755   2.707 -21.808  0.00  0.00      PRO  H  
ATOM   4736  N   ILE P 315     -16.299   6.417 -17.461  0.00  0.00      PRO  N  
ATOM   4737  CA  ILE P 315     -16.950   6.763 -16.170  0.00  0.00      PRO  C  
ATOM   4738  C   ILE P 315     -18.057   7.844 -16.402  0.00  0.00      PRO  C  
ATOM   4739  O   ILE P 315     -19.143   7.774 -15.769  0.00  0.00      PRO  O  
ATOM   4740  CB  ILE P 315     -15.980   7.325 -15.070  0.00  0.00      PRO  C  
ATOM   4741  CG2 ILE P 315     -16.839   7.457 -13.787  0.00  0.00      PRO  C  
ATOM   4742  CG1 ILE P 315     -14.838   6.301 -14.848  0.00  0.00      PRO  C  
ATOM   4743  CD  ILE P 315     -13.735   6.825 -13.876  0.00  0.00      PRO  C  
ATOM   4744  HN  ILE P 315     -15.349   6.657 -17.644  0.00  0.00      PRO  H  
ATOM   4745  HA  ILE P 315     -17.511   5.914 -15.809  0.00  0.00      PRO  H  
ATOM   4746  HB  ILE P 315     -15.535   8.251 -15.492  0.00  0.00      PRO  H  
ATOM   4747 HG21 ILE P 315     -16.137   7.655 -12.948  0.00  0.00      PRO  H  
ATOM   4748 HG22 ILE P 315     -17.526   8.315 -13.952  0.00  0.00      PRO  H  
ATOM   4749 HG23 ILE P 315     -17.316   6.471 -13.602  0.00  0.00      PRO  H  
ATOM   4750 HG11 ILE P 315     -14.398   6.124 -15.852  0.00  0.00      PRO  H  
ATOM   4751 HG12 ILE P 315     -15.289   5.356 -14.475  0.00  0.00      PRO  H  
ATOM   4752  HD1 ILE P 315     -13.019   7.320 -14.566  0.00  0.00      PRO  H  
ATOM   4753  HD2 ILE P 315     -14.074   7.513 -13.071  0.00  0.00      PRO  H  
ATOM   4754  HD3 ILE P 315     -13.142   5.971 -13.484  0.00  0.00      PRO  H  
ATOM   4755  N   LEU P 316     -17.963   8.761 -17.408  0.00  0.00      PRO  N  
ATOM   4756  CA  LEU P 316     -19.093   9.601 -17.936  0.00  0.00      PRO  C  
ATOM   4757  C   LEU P 316     -20.286   8.793 -18.403  0.00  0.00      PRO  C  
ATOM   4758  O   LEU P 316     -21.462   9.114 -18.191  0.00  0.00      PRO  O  
ATOM   4759  CB  LEU P 316     -18.490  10.472 -19.046  0.00  0.00      PRO  C  
ATOM   4760  CG  LEU P 316     -19.460  11.042 -20.116  0.00  0.00      PRO  C  
ATOM   4761  CD1 LEU P 316     -20.402  12.107 -19.525  0.00  0.00      PRO  C  
ATOM   4762  CD2 LEU P 316     -18.597  11.663 -21.214  0.00  0.00      PRO  C  
ATOM   4763  HN  LEU P 316     -17.167   8.674 -18.002  0.00  0.00      PRO  H  
ATOM   4764  HA  LEU P 316     -19.459  10.156 -17.085  0.00  0.00      PRO  H  
ATOM   4765  HB1 LEU P 316     -17.709   9.880 -19.569  0.00  0.00      PRO  H  
ATOM   4766  HB2 LEU P 316     -17.925  11.336 -18.635  0.00  0.00      PRO  H  
ATOM   4767  HG  LEU P 316     -20.095  10.307 -20.654  0.00  0.00      PRO  H  
ATOM   4768 HD11 LEU P 316     -19.805  12.923 -19.064  0.00  0.00      PRO  H  
ATOM   4769 HD12 LEU P 316     -21.112  12.530 -20.268  0.00  0.00      PRO  H  
ATOM   4770 HD13 LEU P 316     -21.063  11.734 -18.713  0.00  0.00      PRO  H  
ATOM   4771 HD21 LEU P 316     -17.979  10.948 -21.798  0.00  0.00      PRO  H  
ATOM   4772 HD22 LEU P 316     -19.240  12.201 -21.943  0.00  0.00      PRO  H  
ATOM   4773 HD23 LEU P 316     -17.964  12.505 -20.864  0.00  0.00      PRO  H  
ATOM   4774  N   GLN P 317     -20.031   7.642 -19.123  0.00  0.00      PRO  N  
ATOM   4775  CA  GLN P 317     -20.958   6.641 -19.561  0.00  0.00      PRO  C  
ATOM   4776  C   GLN P 317     -21.651   5.935 -18.344  0.00  0.00      PRO  C  
ATOM   4777  O   GLN P 317     -22.878   5.869 -18.253  0.00  0.00      PRO  O  
ATOM   4778  CB  GLN P 317     -20.379   5.720 -20.673  0.00  0.00      PRO  C  
ATOM   4779  CG  GLN P 317     -20.131   6.483 -21.986  0.00  0.00      PRO  C  
ATOM   4780  CD  GLN P 317     -21.379   7.133 -22.600  0.00  0.00      PRO  C  
ATOM   4781  OE1 GLN P 317     -21.427   8.375 -22.594  0.00  0.00      PRO  O  
ATOM   4782  NE2 GLN P 317     -22.346   6.349 -23.244  0.00  0.00      PRO  N  
ATOM   4783  HN  GLN P 317     -19.079   7.558 -19.410  0.00  0.00      PRO  H  
ATOM   4784  HA  GLN P 317     -21.831   7.160 -19.928  0.00  0.00      PRO  H  
ATOM   4785  HB1 GLN P 317     -20.982   4.830 -20.952  0.00  0.00      PRO  H  
ATOM   4786  HB2 GLN P 317     -19.425   5.273 -20.321  0.00  0.00      PRO  H  
ATOM   4787  HG1 GLN P 317     -19.637   5.957 -22.831  0.00  0.00      PRO  H  
ATOM   4788  HG2 GLN P 317     -19.393   7.296 -21.810  0.00  0.00      PRO  H  
ATOM   4789 HE21 GLN P 317     -22.348   5.349 -23.232  0.00  0.00      PRO  H  
ATOM   4790 HE22 GLN P 317     -22.964   6.725 -23.935  0.00  0.00      PRO  H  
ATOM   4791  N   LEU P 318     -20.843   5.477 -17.309  0.00  0.00      PRO  N  
ATOM   4792  CA  LEU P 318     -21.360   4.912 -16.099  0.00  0.00      PRO  C  
ATOM   4793  C   LEU P 318     -22.263   5.846 -15.205  0.00  0.00      PRO  C  
ATOM   4794  O   LEU P 318     -23.342   5.539 -14.836  0.00  0.00      PRO  O  
ATOM   4795  CB  LEU P 318     -20.113   4.627 -15.132  0.00  0.00      PRO  C  
ATOM   4796  CG  LEU P 318     -20.231   3.577 -14.065  0.00  0.00      PRO  C  
ATOM   4797  CD1 LEU P 318     -18.853   3.130 -13.694  0.00  0.00      PRO  C  
ATOM   4798  CD2 LEU P 318     -20.991   4.074 -12.849  0.00  0.00      PRO  C  
ATOM   4799  HN  LEU P 318     -19.847   5.513 -17.339  0.00  0.00      PRO  H  
ATOM   4800  HA  LEU P 318     -21.928   4.009 -16.269  0.00  0.00      PRO  H  
ATOM   4801  HB1 LEU P 318     -19.775   5.590 -14.693  0.00  0.00      PRO  H  
ATOM   4802  HB2 LEU P 318     -19.311   4.289 -15.822  0.00  0.00      PRO  H  
ATOM   4803  HG  LEU P 318     -20.785   2.699 -14.461  0.00  0.00      PRO  H  
ATOM   4804 HD11 LEU P 318     -18.340   4.079 -13.430  0.00  0.00      PRO  H  
ATOM   4805 HD12 LEU P 318     -18.791   2.349 -12.906  0.00  0.00      PRO  H  
ATOM   4806 HD13 LEU P 318     -18.305   2.630 -14.521  0.00  0.00      PRO  H  
ATOM   4807 HD21 LEU P 318     -20.611   5.095 -12.631  0.00  0.00      PRO  H  
ATOM   4808 HD22 LEU P 318     -22.081   4.181 -13.037  0.00  0.00      PRO  H  
ATOM   4809 HD23 LEU P 318     -20.717   3.358 -12.045  0.00  0.00      PRO  H  
ATOM   4810  N   PHE P 319     -21.819   7.137 -14.997  0.00  0.00      PRO  N  
ATOM   4811  CA  PHE P 319     -22.515   8.237 -14.319  0.00  0.00      PRO  C  
ATOM   4812  C   PHE P 319     -23.735   8.668 -15.129  0.00  0.00      PRO  C  
ATOM   4813  O   PHE P 319     -24.813   8.850 -14.597  0.00  0.00      PRO  O  
ATOM   4814  CB  PHE P 319     -21.437   9.301 -14.012  0.00  0.00      PRO  C  
ATOM   4815  CG  PHE P 319     -22.116  10.246 -13.076  0.00  0.00      PRO  C  
ATOM   4816  CD1 PHE P 319     -22.773  11.385 -13.610  0.00  0.00      PRO  C  
ATOM   4817  CE1 PHE P 319     -23.497  12.291 -12.815  0.00  0.00      PRO  C  
ATOM   4818  CZ  PHE P 319     -23.368  12.182 -11.411  0.00  0.00      PRO  C  
ATOM   4819  CD2 PHE P 319     -22.110  10.014 -11.681  0.00  0.00      PRO  C  
ATOM   4820  CE2 PHE P 319     -22.622  11.066 -10.881  0.00  0.00      PRO  C  
ATOM   4821  HN  PHE P 319     -20.880   7.342 -15.264  0.00  0.00      PRO  H  
ATOM   4822  HA  PHE P 319     -22.951   7.775 -13.446  0.00  0.00      PRO  H  
ATOM   4823  HB1 PHE P 319     -21.078   9.943 -14.844  0.00  0.00      PRO  H  
ATOM   4824  HB2 PHE P 319     -20.540   8.797 -13.594  0.00  0.00      PRO  H  
ATOM   4825  HD1 PHE P 319     -22.872  11.346 -14.685  0.00  0.00      PRO  H  
ATOM   4826  HE1 PHE P 319     -23.869  13.171 -13.319  0.00  0.00      PRO  H  
ATOM   4827  HZ  PHE P 319     -23.637  12.964 -10.717  0.00  0.00      PRO  H  
ATOM   4828  HD2 PHE P 319     -21.680   9.162 -11.174  0.00  0.00      PRO  H  
ATOM   4829  HE2 PHE P 319     -22.693  11.031  -9.804  0.00  0.00      PRO  H  
ATOM   4830  N   LYS P 320     -23.678   8.822 -16.476  0.00  0.00      PRO  N  
ATOM   4831  CA  LYS P 320     -24.829   9.169 -17.261  0.00  0.00      PRO  C  
ATOM   4832  C   LYS P 320     -25.824   8.029 -17.183  0.00  0.00      PRO  C  
ATOM   4833  O   LYS P 320     -27.060   8.238 -17.060  0.00  0.00      PRO  O  
ATOM   4834  CB  LYS P 320     -24.475   9.469 -18.716  0.00  0.00      PRO  C  
ATOM   4835  CG  LYS P 320     -24.029  10.935 -18.890  0.00  0.00      PRO  C  
ATOM   4836  CD  LYS P 320     -24.102  11.363 -20.351  0.00  0.00      PRO  C  
ATOM   4837  CE  LYS P 320     -23.260  10.469 -21.253  0.00  0.00      PRO  C  
ATOM   4838  NZ  LYS P 320     -23.015  11.084 -22.589  0.00  0.00      PRO  N1+
ATOM   4839  HN  LYS P 320     -22.782   8.920 -16.901  0.00  0.00      PRO  H  
ATOM   4840  HA  LYS P 320     -25.305  10.034 -16.822  0.00  0.00      PRO  H  
ATOM   4841  HB1 LYS P 320     -25.384   9.303 -19.331  0.00  0.00      PRO  H  
ATOM   4842  HB2 LYS P 320     -23.730   8.672 -18.922  0.00  0.00      PRO  H  
ATOM   4843  HG1 LYS P 320     -22.988  11.012 -18.512  0.00  0.00      PRO  H  
ATOM   4844  HG2 LYS P 320     -24.697  11.648 -18.361  0.00  0.00      PRO  H  
ATOM   4845  HD1 LYS P 320     -23.819  12.437 -20.355  0.00  0.00      PRO  H  
ATOM   4846  HD2 LYS P 320     -25.181  11.296 -20.607  0.00  0.00      PRO  H  
ATOM   4847  HE1 LYS P 320     -23.739   9.505 -21.530  0.00  0.00      PRO  H  
ATOM   4848  HE2 LYS P 320     -22.227  10.264 -20.899  0.00  0.00      PRO  H  
ATOM   4849  HZ1 LYS P 320     -22.374  10.584 -23.238  0.00  0.00      PRO  H  
ATOM   4850  HZ2 LYS P 320     -23.954  11.238 -23.009  0.00  0.00      PRO  H  
ATOM   4851  HZ3 LYS P 320     -22.606  12.018 -22.386  0.00  0.00      PRO  H  
ATOM   4852  N   THR P 321     -25.357   6.755 -17.223  0.00  0.00      PRO  N  
ATOM   4853  CA  THR P 321     -26.223   5.649 -16.863  0.00  0.00      PRO  C  
ATOM   4854  C   THR P 321     -26.881   5.732 -15.492  0.00  0.00      PRO  C  
ATOM   4855  O   THR P 321     -28.082   5.510 -15.432  0.00  0.00      PRO  O  
ATOM   4856  CB  THR P 321     -25.542   4.275 -16.873  0.00  0.00      PRO  C  
ATOM   4857  OG1 THR P 321     -25.233   3.960 -18.258  0.00  0.00      PRO  O  
ATOM   4858  CG2 THR P 321     -26.454   3.129 -16.517  0.00  0.00      PRO  C  
ATOM   4859  HN  THR P 321     -24.456   6.580 -17.612  0.00  0.00      PRO  H  
ATOM   4860  HA  THR P 321     -27.120   5.664 -17.464  0.00  0.00      PRO  H  
ATOM   4861  HB  THR P 321     -24.640   4.184 -16.232  0.00  0.00      PRO  H  
ATOM   4862  HG1 THR P 321     -24.513   4.581 -18.392  0.00  0.00      PRO  H  
ATOM   4863 HG21 THR P 321     -27.344   3.099 -17.182  0.00  0.00      PRO  H  
ATOM   4864 HG22 THR P 321     -25.907   2.172 -16.656  0.00  0.00      PRO  H  
ATOM   4865 HG23 THR P 321     -26.802   3.143 -15.462  0.00  0.00      PRO  H  
ATOM   4866  N   CYS P 322     -26.132   6.120 -14.416  0.00  0.00      PRO  N  
ATOM   4867  CA  CYS P 322     -26.699   6.411 -13.069  0.00  0.00      PRO  C  
ATOM   4868  C   CYS P 322     -27.716   7.543 -13.061  0.00  0.00      PRO  C  
ATOM   4869  O   CYS P 322     -28.629   7.579 -12.307  0.00  0.00      PRO  O  
ATOM   4870  CB  CYS P 322     -25.687   6.570 -11.902  0.00  0.00      PRO  C  
ATOM   4871  SG  CYS P 322     -24.819   4.916 -11.646  0.00  0.00      PRO  S  
ATOM   4872  HN  CYS P 322     -25.184   6.391 -14.564  0.00  0.00      PRO  H  
ATOM   4873  HA  CYS P 322     -27.360   5.559 -13.008  0.00  0.00      PRO  H  
ATOM   4874  HB1 CYS P 322     -26.177   6.815 -10.936  0.00  0.00      PRO  H  
ATOM   4875  HB2 CYS P 322     -24.991   7.421 -12.060  0.00  0.00      PRO  H  
ATOM   4876  HG1 CYS P 322     -24.130   4.852 -12.776  0.00  0.00      PRO  H  
ATOM   4877  N   ARG P 323     -27.673   8.535 -14.039  0.00  0.00      PRO  N  
ATOM   4878  CA  ARG P 323     -28.785   9.512 -14.233  0.00  0.00      PRO  C  
ATOM   4879  C   ARG P 323     -30.021   8.966 -14.780  0.00  0.00      PRO  C  
ATOM   4880  O   ARG P 323     -31.131   9.225 -14.244  0.00  0.00      PRO  O  
ATOM   4881  CB  ARG P 323     -28.252  10.669 -15.047  0.00  0.00      PRO  C  
ATOM   4882  CG  ARG P 323     -27.020  11.413 -14.427  0.00  0.00      PRO  C  
ATOM   4883  CD  ARG P 323     -26.570  12.740 -15.064  0.00  0.00      PRO  C  
ATOM   4884  NE  ARG P 323     -27.561  13.776 -14.679  0.00  0.00      PRO  N1+
ATOM   4885  CZ  ARG P 323     -27.341  15.060 -14.852  0.00  0.00      PRO  C  
ATOM   4886  NH1 ARG P 323     -26.395  15.598 -15.618  0.00  0.00      PRO  N  
ATOM   4887  NH2 ARG P 323     -28.097  15.816 -14.180  0.00  0.00      PRO  N  
ATOM   4888  HN  ARG P 323     -26.979   8.599 -14.752  0.00  0.00      PRO  H  
ATOM   4889  HA  ARG P 323     -29.081   9.847 -13.250  0.00  0.00      PRO  H  
ATOM   4890  HB1 ARG P 323     -29.083  11.400 -15.146  0.00  0.00      PRO  H  
ATOM   4891  HB2 ARG P 323     -27.927  10.224 -16.011  0.00  0.00      PRO  H  
ATOM   4892  HG1 ARG P 323     -26.132  10.746 -14.392  0.00  0.00      PRO  H  
ATOM   4893  HG2 ARG P 323     -27.360  11.566 -13.381  0.00  0.00      PRO  H  
ATOM   4894  HD1 ARG P 323     -26.592  12.738 -16.175  0.00  0.00      PRO  H  
ATOM   4895  HD2 ARG P 323     -25.567  13.110 -14.762  0.00  0.00      PRO  H  
ATOM   4896  HE  ARG P 323     -28.532  13.553 -14.766  0.00  0.00      PRO  H  
ATOM   4897 HH11 ARG P 323     -25.981  14.954 -16.262  0.00  0.00      PRO  H  
ATOM   4898 HH12 ARG P 323     -26.246  16.578 -15.747  0.00  0.00      PRO  H  
ATOM   4899 HH21 ARG P 323     -28.726  15.364 -13.547  0.00  0.00      PRO  H  
ATOM   4900 HH22 ARG P 323     -27.947  16.805 -14.174  0.00  0.00      PRO  H  
ATOM   4901  N   GLY P 324     -29.888   8.061 -15.748  0.00  0.00      PRO  N  
ATOM   4902  CA  GLY P 324     -31.025   7.360 -16.277  0.00  0.00      PRO  C  
ATOM   4903  C   GLY P 324     -31.600   6.264 -15.308  0.00  0.00      PRO  C  
ATOM   4904  O   GLY P 324     -32.793   6.012 -15.263  0.00  0.00      PRO  O  
ATOM   4905  HN  GLY P 324     -28.997   7.708 -16.025  0.00  0.00      PRO  H  
ATOM   4906  HA1 GLY P 324     -30.713   6.800 -17.147  0.00  0.00      PRO  H  
ATOM   4907  HA2 GLY P 324     -31.728   8.093 -16.645  0.00  0.00      PRO  H  
ATOM   4908  N   LEU P 325     -30.760   5.652 -14.443  0.00  0.00      PRO  N  
ATOM   4909  CA  LEU P 325     -31.218   4.732 -13.408  0.00  0.00      PRO  C  
ATOM   4910  C   LEU P 325     -32.185   5.349 -12.335  0.00  0.00      PRO  C  
ATOM   4911  O   LEU P 325     -33.204   4.730 -12.026  0.00  0.00      PRO  O  
ATOM   4912  CB  LEU P 325     -30.059   4.120 -12.628  0.00  0.00      PRO  C  
ATOM   4913  CG  LEU P 325     -29.204   3.125 -13.435  0.00  0.00      PRO  C  
ATOM   4914  CD1 LEU P 325     -27.852   2.745 -12.762  0.00  0.00      PRO  C  
ATOM   4915  CD2 LEU P 325     -29.958   1.787 -13.564  0.00  0.00      PRO  C  
ATOM   4916  HN  LEU P 325     -29.769   5.638 -14.557  0.00  0.00      PRO  H  
ATOM   4917  HA  LEU P 325     -31.853   4.034 -13.933  0.00  0.00      PRO  H  
ATOM   4918  HB1 LEU P 325     -30.446   3.599 -11.726  0.00  0.00      PRO  H  
ATOM   4919  HB2 LEU P 325     -29.562   5.061 -12.311  0.00  0.00      PRO  H  
ATOM   4920  HG  LEU P 325     -29.014   3.445 -14.482  0.00  0.00      PRO  H  
ATOM   4921 HD11 LEU P 325     -27.284   2.115 -13.480  0.00  0.00      PRO  H  
ATOM   4922 HD12 LEU P 325     -27.227   3.608 -12.449  0.00  0.00      PRO  H  
ATOM   4923 HD13 LEU P 325     -27.901   2.077 -11.875  0.00  0.00      PRO  H  
ATOM   4924 HD21 LEU P 325     -29.316   0.994 -14.004  0.00  0.00      PRO  H  
ATOM   4925 HD22 LEU P 325     -30.239   1.390 -12.565  0.00  0.00      PRO  H  
ATOM   4926 HD23 LEU P 325     -30.902   1.916 -14.136  0.00  0.00      PRO  H  
ATOM   4927  N   PHE P 326     -31.889   6.599 -11.838  0.00  0.00      PRO  N  
ATOM   4928  CA  PHE P 326     -32.777   7.240 -10.776  0.00  0.00      PRO  C  
ATOM   4929  C   PHE P 326     -34.048   7.858 -11.354  0.00  0.00      PRO  C  
ATOM   4930  O   PHE P 326     -35.067   8.052 -10.765  0.00  0.00      PRO  O  
ATOM   4931  CB  PHE P 326     -31.863   8.282 -10.075  0.00  0.00      PRO  C  
ATOM   4932  CG  PHE P 326     -30.956   7.668  -9.049  0.00  0.00      PRO  C  
ATOM   4933  CD1 PHE P 326     -31.409   7.092  -7.791  0.00  0.00      PRO  C
[truncated: 32,792 more chars]
